# Supplementary material for: Timing and delivery route effects of cecal microbiome transplants on Salmonella Typhimurium infections in chickens: potential for in-hatchery delivery of microbial interventions
Source: Anim Microbiome. 2023 Feb 14;5:11. doi: 10.1186/s42523-023-00232-0 (PMC9926694; doi:10.1186/s42523-023-00232-0)
Supplement: Supplementary file 1 — Additional file 1. The main feature, taxonomic and metadata tables used to analyse and describe the data collected across the two CMT experiments. [file 42523_2023_232_MOESM1_ESM.zip]

Archive with 19 entries (18 files):
- Pottenger_et_al_Data_Files/
- Pottenger_et_al_Data_Files/TrialA_14dpi_feature-table.xls
- Pottenger_et_al_Data_Files/TrialA_14dpi_taxonomy.xls
- Pottenger_et_al_Data_Files/TrialA_3dpi_feature-table.xls
- Pottenger_et_al_Data_Files/TrialA_3dpi_taxonomy.xls
- Pottenger_et_al_Data_Files/TrialA_7dph_feature-table.xls
- Pottenger_et_al_Data_Files/TrialA_7dph_taxonomy.xls
- Pottenger_et_al_Data_Files/TrialA_7dpi_feature-table.xls
- Pottenger_et_al_Data_Files/TrialA_7dpi_taxonomy.xls
- Pottenger_et_al_Data_Files/TrialA_metadata.xls
- Pottenger_et_al_Data_Files/TrialB_14dpi_feature-table.xls
- Pottenger_et_al_Data_Files/TrialB_14dpi_taxonomy.xls
- Pottenger_et_al_Data_Files/TrialB_3dpi_feature-table.xls
- Pottenger_et_al_Data_Files/TrialB_3dpi_taxonomy.xls
- Pottenger_et_al_Data_Files/TrialB_7dph_feature-table.xls
- Pottenger_et_al_Data_Files/TrialB_7dph_taxonomy.xls
- Pottenger_et_al_Data_Files/TrialB_7dpi_feature-table.xls
- Pottenger_et_al_Data_Files/TrialB_7dpi_taxonomy.xls
- Pottenger_et_al_Data_Files/TrialB_metadata.xls
