# Supplementary material for: Timing and delivery route effects of cecal microbiome transplants on Salmonella Typhimurium infections in chickens: potential for in-hatchery delivery of microbial interventions
Source: Anim Microbiome. 2023 Feb 14;5:11. doi: 10.1186/s42523-023-00232-0 (PMC9926694; doi:10.1186/s42523-023-00232-0)
Supplement: Supplementary file 1 — Additional file 1. The main feature, taxonomic and metadata tables used to analyse and describe the data collected across the two CMT experiments. [file 42523_2023_232_MOESM1_ESM.zip › Pottenger_et_al_Data_Files/TrialA_14dpi_feature-table.xls]

## Sheet: feature-table
# Constructed from biom file
#OTU ID	B627	B633	B638	B639	B642	B643	B645	B650	B652	B655	BL1226	BL1227	BL1229	BL1230	BL1232	BL1240	BL1242	BL1246	BL1250	BL1254	CMT1	CMT2	CMT3	CMT4	CMT5	CMT6	O3726	O3728	O3729	O3731	O3732	O3734	O3738	O3741	O3743	O3749	P1301	P1302	P1303	P1304	P1318	P1319	P1321	P1325	P1326	P1328	PU2201	PU2204	PU2205
e15c2081ad69b094b67ec97787921db7	920	1422	1207	1998	0	3256	2808	6571	8517	319	10067	110	4295	799	4874	2714	3612	6192	4253	108	541	505	679	665	500	645	2817	8028	850	75	288	532	1800	272	1701	7585	9049	479	1538	5279	2114	152	23	9324	1761	10476	5103	1775	1057
017a830e07e993f0ef485d4868c61514	831	1263	1029	1800	0	2869	2423	5622	7175	256	8547	101	3813	673	4274	2223	3181	5511	3625	95	485	426	659	627	425	568	2471	6787	763	58	237	455	1499	220	1575	6274	8074	446	1294	4627	1825	113	15	7771	1607	8999	4461	1409	976
0c7558388913b3e42fe636fc0e91e4e7	757	1092	971	1629	0	2489	2105	5236	6566	255	7703	67	3557	597	3802	2010	2864	4798	3463	80	391	416	551	483	410	468	2297	6250	648	54	238	393	1412	189	1356	5636	7206	409	1221	4244	1528	126	22	6979	1416	8048	4112	1271	857
27b3b6c782ca8d84ffb7ba06bc5b9e21	236	27	0	87	0	0	29	33	0	0	3169	6565	7611	3328	3175	1683	443	338	6634	1451	1155	1137	825	1166	1091	746	2763	466	714	2970	1576	93	373	2432	54	218	741	6258	1298	697	3080	1201	2895	240	4051	990	217	311	326
ba8f71ed66a186d3d4cc841b43a8f226	219	32	0	79	0	0	0	30	38	0	2797	5297	6868	2876	2952	1394	359	297	5776	1282	994	976	764	980	858	638	2433	413	615	2520	1353	97	281	2158	54	196	637	5209	1069	615	2567	1006	2710	206	3532	891	208	279	289
18ac311a3b236f51aa6de82c48f78634	2415	577	2331	1062	0	448	391	674	521	560	1067	976	2402	2221	1422	853	491	252	742	526	359	453	650	543	461	534	1371	209	1274	1474	2011	267	260	2752	102	603	500	2723	1273	355	1457	1728	2183	520	2224	1553	2198	2065	2002
5d69f7414f4c57246282fdd8c4f6dc22	133	529	1376	300	0	255	1216	437	442	508	393	2552	68	729	354	619	1309	1188	477	436	161	188	197	265	206	224	322	1197	207	705	1903	974	493	2790	138	1052	629	76	111	513	502	641	2545	1513	151	267	610	513	281
10fb44fe9753a5af281dd2d54fc1b8ae	207	38	0	63	0	0	0	26	0	0	2604	4821	6105	2660	3934	1413	341	252	5483	1260	927	852	821	960	828	455	2108	419	532	2301	1268	68	269	1811	40	147	615	4912	1026	536	2383	931	2313	198	3382	843	157	237	240
737c733f2fe8591304bede57be204b7b	256	351	0	1817	0	235	1673	1875	544	1905	426	0	349	40	426	2272	2175	165	924	240	1390	1311	1999	1719	1484	1886	1219	1475	1092	666	0	1474	2236	479	3914	2762	802	1725	833	1678	2421	900	0	419	1637	198	3301	1045	1672
d263a81476cec722e75e6f658e9e9187	2028	564	2033	949	0	417	292	555	450	463	912	844	2077	1710	1141	670	449	260	567	524	344	380	524	451	352	480	1200	190	1039	1247	1648	241	231	2543	76	526	402	2270	1016	288	1251	1294	1906	420	1836	1367	1916	1870	1770
75a1484cd2bdf2a92f7db5c916bd1473	138	433	1193	264	0	204	1035	385	384	432	311	2080	55	558	344	527	1147	970	389	370	124	134	216	238	194	198	271	994	179	546	1554	875	437	2477	137	935	517	53	105	476	453	539	2093	1292	145	229	539	478	244
bd70542041ed702c5e31591d41b5e0b9	203	1375	1683	4291	0	234	1361	140	23	774	248	957	658	674	104	465	563	1225	1101	467	237	199	349	307	177	284	2299	2578	1682	259	628	475	1112	1592	989	342	487	993	778	3689	2082	283	1902	803	3305	117	322	1332	822
c81be75fe2662670e72815b31a0a29ad	641	550	411	182	0	440	1039	321	853	2096	523	1028	260	432	320	0	702	1110	1518	0	983	965	1386	1495	986	1283	336	8678	746	437	0	1000	821	1889	204	871	126	278	111	938	126	135	198	991	0	247	567	0	77
222876e2931c553cbe487b4639f9d3a7	536	74	47	465	0	726	241	2148	2279	222	540	282	445	567	503	0	91	383	489	1881	500	450	476	531	448	435	162	341	230	2467	2113	348	393	1036	767	43	0	0	28	0	0	0	0	367	0	0	194	117	264
bffc43c87819bb51d31817e23fb0766c	557	447	364	141	0	361	900	325	592	1700	382	877	215	351	252	33	513	998	1326	0	809	790	1081	1242	770	1089	268	6777	598	378	0	807	628	1583	159	653	96	247	75	779	86	88	156	763	18	162	467	38	73
1284b0ebd40b5c8a3794506bde888c74	1041	731	0	443	0	196	43	441	1248	158	115	981	26	1129	390	249	280	0	308	1453	82	83	133	130	118	156	643	53	35	395	0	63	104	1411	183	227	1405	671	772	1642	1454	1144	0	2124	782	0	898	1265	1064
c9dc4c8eff363e8e61afa084f7619254	489	87	74	94	0	79	193	4259	1574	93	565	77	162	238	16	44	29	138	270	1003	1433	1542	2019	2247	1362	2019	116	363	50	4133	1295	220	156	43	120	0	0	0	67	35	0	12	0	17	22	0	58	94	118
254456263f27a0f6d0eed34c6fdcaa1d	563	237	164	539	0	287	349	1034	3379	139	712	350	310	362	113	0	64	175	277	2206	672	664	814	816	581	812	296	574	55	434	1584	195	329	134	468	0	28	53	0	57	0	0	0	117	55	0	302	315	652
c71a0328abaa29c019b2109c6d1569ff	67	102	2040	25	0	95	85	21	93	159	0	1174	0	20	0	26	71	56	0	29	228	248	338	281	285	296	123	121	32	167	933	425	105	43	118	766	133	137	0	59	92	89	1292	53	60	79	122	118	60
5246afd39d3f3dbba82df77721c88624	430	52	23	420	0	582	215	1815	2058	223	492	274	371	537	510	20	66	357	391	1626	373	423	470	461	391	399	121	257	240	2068	2029	328	352	1074	631	39	0	0	0	36	0	0	0	308	42	0	152	106	238
e61fa86fc74923d679cd6901d229dfe9	105	752	962	84	0	492	289	24	602	693	43	1718	16	17	0	723	621	91	40	26	154	131	164	146	175	201	628	578	113	508	4777	1274	319	144	126	1057	775	168	368	206	107	923	258	285	377	398	330	334	488
c86bc91c9e47ce01300a927d1319172a	451	72	74	87	0	84	186	3566	1381	89	472	54	134	203	0	0	28	121	237	858	1507	1318	1746	1868	1300	1743	80	325	40	3617	1087	212	120	33	100	0	0	0	40	30	0	0	22	0	0	0	50	90	112
91b11440685b150358d4f84356c47765	53	99	1707	0	0	89	68	0	84	151	15	880	0	23	0	24	60	45	0	0	197	212	290	261	241	259	102	99	26	149	799	369	85	25	121	764	137	142	30	55	68	67	1165	49	80	53	119	103	42
be49158c3f9ccd1a7b9837af3954a545	154	81	74	36	0	231	473	318	441	182	504	578	54	113	0	68	234	36	447	79	153	177	252	356	256	277	286	76	0	45	28	87	694	1617	657	153	184	187	44	59	0	125	97	66	249	96	1361	497	384
024957368b902db2ebf6e89ab9217872	253	0	0	0	0	0	789	0	33	1893	651	0	0	0	624	225	816	999	354	686	138	120	166	161	115	143	235	234	1548	0	0	2008	898	0	2700	1789	0	20	184	59	855	0	0	1182	306	495	76	923	441
cf6ec14843d4e7e8b899f5b1a70145c2	88	609	838	64	0	386	261	23	516	600	40	1350	0	22	28	634	542	91	40	0	121	107	129	168	126	148	511	506	89	374	4060	1191	286	128	96	863	682	142	289	187	82	722	260	226	341	339	290	289	447
56a83eca3cb76e154cd85fabe1a76759	371	64	62	62	0	58	145	3262	1161	62	428	46	139	156	0	0	29	107	202	773	1288	1144	1613	1632	1137	1502	86	272	32	3137	952	152	112	24	79	16	17	12	32	29	4	0	0	0	0	0	56	85	81
73ffdc1183fb0087c2c56b40c9bb518b	71	191	289	99	0	269	337	386	339	712	239	587	603	451	624	509	252	914	191	109	357	330	381	445	352	388	94	208	253	361	71	123	397	137	359	206	382	171	81	549	405	396	197	746	125	111	276	332	60
c2c65f6278a476f045497c7ad795eeb9	153	280	856	102	0	276	315	256	299	546	148	441	38	237	47	310	252	538	194	125	33	29	41	44	42	45	239	242	139	334	1871	432	317	288	229	425	556	82	99	266	289	575	531	619	154	394	661	121	163
1a97ed9d34c172bdc86d9239440bed60	386	459	635	105	0	405	456	222	462	599	73	285	16	186	48	253	133	304	129	227	48	45	64	88	61	64	66	104	74	299	568	466	330	486	46	772	2082	0	77	144	192	255	364	470	70	330	1094	303	505
514cea3d792a5a97533e51125d441f89	37	234	0	0	0	0	0	0	0	67	0	48	0	2856	0	0	0	41	0	0	241	261	357	292	256	335	355	0	603	921	0	386	709	0	334	432	218	3475	729	1942	3305	1524	41	600	920	97	345	0	0
f1037bec614b24d730f273cbf2066b78	150	78	62	27	0	197	381	284	373	151	394	474	28	90	0	45	222	42	371	68	156	169	227	309	216	276	233	65	36	0	26	73	570	1394	588	144	161	154	35	71	52	118	98	50	226	92	1144	389	342
3fd94f72de70f9f0bc24a31b79b7782d	306	24	189	82	0	221	0	130	133	67	33	487	40	128	0	31	202	0	22	34	84	83	122	139	104	130	40	38	157	0	0	166	44	748	170	60	29	53	0	21	0	0	1676	175	39	62	182	104	210
5113b90a7e0fbf3afcd3a48f5e322cb2	78	160	581	0	0	0	0	0	238	165	0	81	0	130	95	104	0	0	0	0	1920	1872	2571	2848	1800	2311	0	0	83	0	0	157	0	392	71	0	223	0	0	203	164	166	383	0	55	0	728	81	56
ec16bd8a375c48788ac1b35276399e95	169	0	0	0	0	0	561	0	24	1419	442	0	28	0	458	146	576	756	292	541	88	78	131	118	103	147	182	142	1141	0	5	1443	634	0	2082	1223	0	23	131	37	647	0	0	930	212	370	66	699	310
a3705bbe04d5f3ab56285b8b3268f747	86	80	0	693	0	0	280	698	0	442	0	0	101	0	97	756	391	25	35	120	462	395	576	520	486	533	257	124	106	0	0	374	363	142	1395	994	233	609	223	572	763	258	0	125	455	61	1243	361	603
28fff0cc50704ea0570bb07a396607a1	202	302	0	43	0	580	75	701	2559	276	0	205	251	1099	2226	325	52	896	0	291	22	31	44	54	38	37	54	0	0	432	0	0	134	139	207	516	725	0	98	15	0	119	0	551	0	506	574	378	181
9bb3d790b198ab383ad0c7f81a4bfd06	142	315	70	70	0	313	331	195	248	301	81	573	181	102	220	71	231	93	257	225	225	253	326	390	286	272	88	299	188	121	1699	138	166	198	123	183	166	484	35	106	74	497	1214	124	376	45	528	100	75
9517e002099cfee29440642c2afb6f42	233	26	181	61	0	164	0	135	124	61	31	457	45	143	0	22	178	0	24	40	86	78	111	135	100	112	41	28	147	0	0	162	50	633	151	36	50	56	0	20	0	0	1438	134	28	83	156	75	185
d55fc27851f4af4de8d5101574ab1efb	31	158	19	0	0	0	0	0	0	60	0	29	0	1956	0	0	0	20	0	0	184	221	234	258	178	236	217	0	463	682	0	301	558	0	276	297	170	2649	502	1485	2347	1012	44	434	701	77	238	0	0
a7f520103043100b889c861bd24ffa80	79	142	516	0	0	0	0	0	208	166	0	76	0	128	87	100	0	0	0	0	1776	1631	2296	2429	1509	2120	0	0	74	0	0	152	0	356	58	0	215	0	0	205	130	165	374	0	71	0	643	67	49
95a96c5224ff9717d008ef38b50ddfcd	67	82	0	572	0	0	237	659	0	409	0	0	105	0	79	661	353	21	40	74	357	347	548	467	410	507	271	99	48	0	0	354	298	95	1185	935	204	583	246	523	678	220	0	111	404	55	983	344	586
931a828a22db46464c3fd2e63f095912	235	15	143	75	0	180	0	120	126	56	39	385	48	145	0	33	156	22	26	38	76	87	71	159	90	95	36	22	132	0	0	142	32	637	124	39	33	39	0	24	0	0	1390	110	27	71	127	64	193
d78cdc1d796e0a4784abaf8f187f2c66	0	275	0	73	0	53	0	2267	161	54	0	21	202	36	26	482	35	0	146	66	30	35	39	66	35	38	76	287	1069	2214	399	183	49	1267	146	285	624	114	239	712	270	105	0	217	492	698	36	225	58
2318ac6fc4082e7be738689ea0b80e43	0	125	491	0	0	0	0	0	198	106	0	0	0	110	61	0	0	0	0	67	1466	1582	2001	2155	1425	1989	0	0	66	0	0	130	0	304	36	0	177	0	0	162	120	166	305	0	0	54	555	39	38
36e7c0df29a7771f7956e34587227159	253	58	624	35	0	93	95	39	153	388	41	507	58	186	61	56	180	30	24	31	559	580	738	795	584	769	180	51	34	75	68	18	70	90	171	58	37	18	0	60	0	32	0	15	57	77	387	186	112
b85ceedf16dfcadf545cead717efd294	869	30	0	51	0	14	822	633	545	302	893	1162	988	0	179	1284	0	25	106	281	200	197	287	297	228	245	0	588	0	0	0	0	76	194	0	248	0	43	192	0	0	0	0	0	245	170	20	64	0
3603bd1a7bf7c71d64f4163832e75bc0	528	364	78	27	0	94	60	306	760	274	211	391	123	135	163	107	31	95	314	109	71	58	97	92	50	67	34	401	134	442	131	152	108	466	93	66	520	34	106	354	208	135	82	495	58	146	221	151	69
a40c0272829a2e8994507bd118193ae3	72	0	466	303	0	0	108	301	28	234	35	1456	36	301	87	178	129	208	62	132	420	409	603	495	399	532	16	167	142	0	0	0	26	642	126	349	36	135	23	0	60	333	84	0	20	107	241	156	129
ad76b84d4a349433902e902b20e2e427	0	0	0	0	0	0	66	0	31	0	35	0	38	247	255	493	0	0	0	388	100	106	140	186	114	127	31	0	0	0	0	84	29	973	163	0	1807	0	294	1428	420	245	0	197	58	448	402	634	168
b13624c98c94b17798e5f6653ac36978	235	74	599	20	0	99	107	0	136	324	28	463	46	134	73	38	145	25	27	23	541	509	701	681	526	659	177	54	55	77	63	18	44	63	147	0	31	22	28	63	0	24	0	22	45	55	348	149	94
7107226cf4f42129ff82b79ba14fe84d	0	204	0	73	0	42	0	1718	154	0	0	21	143	0	0	345	20	0	94	57	26	32	41	46	28	48	61	220	803	1666	342	139	55	1052	117	198	509	112	195	512	170	69	0	175	367	588	43	168	44
892a17b6b73c8c661d3ec299188a2d1a	59	0	374	276	0	0	72	245	19	187	33	1117	39	257	82	149	114	190	47	93	406	340	544	453	368	511	28	121	103	0	0	0	32	594	120	268	0	129	0	0	57	290	62	0	20	90	195	141	92
30e10a390c4a29f200fd7e3bd182fa2c	198	153	174	124	0	140	252	419	430	253	494	180	323	27	48	179	114	58	410	214	125	129	177	167	138	173	112	381	286	166	0	312	181	491	332	217	38	48	47	82	105	149	101	82	0	207	462	101	275
cf3cd7544abbdf7942bbea2c7dd7a841	0	0	0	0	0	0	69	0	0	0	26	0	27	167	219	422	0	0	0	381	88	77	148	139	78	131	0	0	0	0	0	89	45	832	143	0	1488	34	256	1309	347	186	0	159	61	369	315	529	125
85dd39ec2285f9111f2d8b37e86d0fd3	129	57	152	26	0	75	179	0	140	45	51	202	0	377	0	0	72	165	139	0	220	225	310	414	388	388	45	0	0	0	0	27	0	608	44	64	70	171	63	149	18	299	135	33	62	65	590	74	157
912403d5892aee81d5d55dc6fa5cbc82	0	186	0	65	0	28	0	1648	162	0	0	12	133	0	0	320	18	0	101	55	27	28	42	49	29	26	52	197	739	1399	280	120	33	839	102	172	449	101	161	542	161	64	0	152	326	539	25	143	55
cb8b4d5008671e5b44698d43e45ae5ea	26	148	371	123	0	139	78	32	81	212	0	514	0	24	0	42	55	38	31	0	58	50	32	0	41	38	62	81	0	39	309	278	41	0	24	90	62	29	25	34	0	53	278	37	41	69	40	55	95
e245b7cc048f8676ce299949b409f1ce	218	151	0	0	0	134	404	114	203	660	220	263	85	105	71	0	244	434	564	0	0	0	0	0	0	0	113	3339	280	151	0	308	260	608	65	275	0	84	0	266	0	0	0	330	0	0	0	0	0
8840e216cf87a8c94e0241463610cf19	568	496	0	108	0	0	66	439	592	0	183	35	165	92	150	0	100	19	563	25	35	0	51	0	46	29	52	253	249	381	688	0	48	1031	0	58	115	71	79	340	22	305	0	689	46	151	0	197	27
fca6282db7d071a07681fef0ff4db970	66	55	0	16	0	196	20	187	43	0	190	49	292	622	214	60	0	55	63	259	18	27	33	19	25	28	0	210	57	1154	2497	0	0	20	60	200	252	50	96	48	40	28	265	0	83	96	127	139	114
66372cbf18aa8d9de6977d2421503ae4	207	60	441	30	0	90	84	37	123	266	30	371	35	119	70	44	130	18	28	21	401	437	585	615	487	580	144	56	40	54	55	17	58	51	113	0	24	21	0	67	0	12	0	19	46	52	298	156	89
d7068d1e79b3b5a577ba004df3980957	149	66	206	580	0	0	0	179	0	82	54	0	0	184	0	137	141	86	131	121	180	198	292	317	255	260	0	552	287	148	165	218	241	99	547	401	0	149	33	177	140	659	166	167	186	123	137	118	78
90ce4bb394d9b35bc8fbe1a5da5d1c9a	387	166	0	40	0	90	85	59	353	74	46	206	88	469	123	129	134	316	155	243	75	88	96	106	96	112	78	276	161	46	240	337	111	523	464	124	40	165	106	677	725	232	0	203	144	31	81	226	131
b63e2ea89815d1aac8940e9f99f98deb	71	0	331	204	0	0	77	241	31	170	41	1000	38	229	83	151	88	182	44	86	335	334	438	424	346	466	29	95	105	0	0	0	12	518	106	274	30	92	0	0	61	249	66	0	20	76	188	95	92
566e6ac8127757b635aa9f7278a69a3d	247	197	27	137	0	0	46	0	0	30	45	51	71	0	24	42	0	101	59	142	95	118	94	115	111	106	539	570	141	85	105	52	465	250	234	72	0	33	52	383	65	37	157	60	1533	0	348	272	232
5b330a72c15b820a7a2c5f9962f764e3	0	40	0	0	0	0	330	0	44	0	26	599	36	0	109	361	321	0	35	848	87	71	122	113	57	130	492	31	267	0	340	284	47	0	0	360	0	0	41	150	508	555	0	630	341	0	635	0	0
af9ba873bf21238e0e18ae6a5c038c44	485	307	0	326	0	39	271	426	61	24	83	0	126	66	24	85	0	0	83	85	25	21	21	15	0	32	111	527	123	255	40	132	228	329	91	50	73	132	164	79	0	210	238	289	161	230	128	171	30
8b051f2920482d3080aea8935f07d303	0	25	277	0	0	21	0	0	0	53	0	397	0	60	0	47	15	0	0	0	236	232	305	325	269	259	0	0	0	33	0	37	0	0	59	55	0	136	24	0	53	30	170	57	81	0	0	6	0
7fd32f0bf0b890af5351cfe478ddd372	153	107	141	122	0	115	206	342	356	204	404	158	261	27	46	144	99	47	351	187	111	114	150	148	119	123	112	340	220	164	30	276	171	426	292	191	29	44	0	84	77	107	100	83	54	167	393	98	231
4ec109013170610472ee5e278faaaa91	167	54	13	64	0	163	142	246	354	219	261	66	188	53	281	266	74	180	389	97	173	167	165	254	228	229	61	318	174	242	54	25	158	237	526	263	189	33	36	156	30	187	30	116	59	123	187	78	43
0ec23532d1aa16658d7481c70328a98e	105	52	148	0	0	79	173	0	117	53	37	173	0	322	0	0	63	123	104	0	190	153	240	396	289	342	48	0	35	0	0	34	0	481	38	54	73	148	50	127	26	241	120	0	46	48	438	52	145
24d1e51c93c67740ab63e573cf0e1b85	93	46	139	19	0	52	147	0	128	53	38	182	23	296	0	37	58	129	137	0	184	185	212	384	311	337	24	0	0	0	0	41	0	472	48	44	59	152	65	101	27	208	126	31	44	31	442	51	124
94cbe3c95838cb285286979b9b161541	16	97	0	36	0	46	0	328	192	0	720	0	366	314	131	73	66	186	415	177	61	70	83	114	67	102	315	604	65	322	342	47	133	64	24	8	73	21	235	78	33	193	0	187	212	120	0	17	113
0a0715b8a1487c2919d077edda66df6a	108	60	12	85	0	105	630	243	166	0	107	0	39	44	1687	144	0	366	145	25	128	121	158	141	123	128	0	87	101	188	762	24	50	178	157	313	249	0	48	164	74	119	0	141	58	142	227	148	29
d5c74ec9a1a4428d3f8f9ba3536b79a4	20	136	312	128	0	100	70	26	67	172	0	427	0	0	0	0	41	31	0	0	0	0	31	38	27	30	54	59	31	37	246	238	0	45	19	86	62	0	23	0	0	49	212	37	0	64	34	43	72
75b050ba05452488b080d2a38c0f5842	430	58	0	344	0	263	104	397	204	57	520	111	87	0	86	65	26	0	853	50	0	0	0	22	0	19	656	895	226	0	0	223	625	487	958	244	0	0	0	0	0	0	0	0	0	26	54	66	138
b1918c20d95c2287fc6c2c4a6a7b83a2	61	48	16	15	0	184	20	146	41	0	173	39	249	514	214	50	0	40	38	205	26	0	28	25	17	23	33	152	51	981	2040	20	0	23	53	167	211	29	88	0	28	23	209	10	83	56	105	107	92
0a9cbef81f7411f2912de43b58ca5a46	321	154	17	22	0	45	76	56	263	69	48	163	66	377	107	96	130	299	123	250	60	56	82	100	99	94	74	231	151	0	219	315	92	468	411	91	44	109	97	545	589	182	0	159	158	21	76	191	134
f27cf5064ccad6d057c08038144a760f	190	183	28	136	0	0	27	36	0	18	29	45	69	45	0	0	0	106	62	112	110	85	90	102	76	95	438	495	129	75	83	53	384	275	198	55	0	25	30	324	54	35	139	31	1348	0	345	232	225
10eed123e9a77f68f8f724a39b3b3744	55	57	0	18	0	179	26	154	40	0	172	26	278	490	186	50	0	36	45	221	20	36	28	23	15	22	0	146	41	924	1982	0	37	16	47	131	204	27	68	0	22	23	223	0	67	63	89	100	97
c9fad4a3e0e4d9eb32a032031fb2d02a	416	342	0	120	0	0	61	380	483	0	154	0	130	92	130	32	83	0	436	26	0	36	0	0	0	28	30	201	192	259	557	30	0	1092	0	33	87	53	71	218	0	271	0	493	0	116	0	168	19
b9bedead6fe1adb250132beac57274f2	0	0	221	0	0	16	0	0	0	48	0	302	0	71	0	0	0	10	0	0	165	209	260	288	224	232	0	0	46	30	0	0	0	0	34	51	0	130	0	27	35	31	129	55	74	0	33	0	0
457145302a1fef34ed062ab26737f917	105	0	582	0	0	0	61	0	0	0	22	36	13	32	0	14	75	76	0	0	0	31	46	0	0	30	0	0	46	0	0	23	0	0	36	47	58	0	0	269	42	45	255	305	0	356	0	0	0
172c2a75c9e498b0fda0064ad8e62fde	0	177	0	81	0	172	44	60	72	653	0	288	50	715	0	77	35	35	44	0	138	162	222	183	200	149	77	32	365	48	0	71	0	186	151	257	128	257	58	0	37	0	0	0	49	24	371	109	35
11f336df5cad53c90f20938a6c86e219	73	0	957	0	0	27	20	0	0	39	0	322	0	74	31	0	35	85	0	0	36	61	79	68	65	47	0	0	62	0	0	0	23	35	0	36	59	147	75	148	92	69	776	46	214	52	38	0	0
94aedb3d28703e624196740d1057a96c	18	115	0	18	0	50	0	291	140	41	614	0	344	243	108	61	76	143	351	179	50	64	77	90	66	90	286	524	76	275	294	46	128	54	27	15	69	19	198	58	24	170	0	141	159	77	0	10	66
f21e3b54ece04d1869079abf3569f163	79	48	0	68	0	79	476	200	107	35	80	33	32	39	1497	111	0	299	120	28	127	119	128	115	120	107	12	101	90	178	582	28	45	148	143	305	208	0	38	172	58	83	0	139	59	110	189	111	29
b353f80783e1e8a0a6e599192ca53b6b	60	73	224	40	0	43	0	113	75	81	23	156	93	66	0	120	48	67	13	61	199	214	243	219	243	239	0	36	200	26	28	30	25	167	54	405	51	335	134	97	211	295	469	64	231	230	474	76	88
998b60992cf62f6aabc8a86adbc150fc	0	37	0	40	0	0	219	0	41	0	22	383	0	13	59	332	215	0	0	665	52	63	105	89	46	103	413	28	224	0	309	269	55	0	17	277	0	35	0	83	474	417	0	426	284	0	511	0	0
e02591c952481983d2d479554fc4676f	61	42	0	10	0	151	16	119	36	0	169	25	205	495	187	34	0	39	42	189	13	0	17	25	32	17	0	137	37	777	1742	24	0	17	30	125	191	32	76	0	31	25	209	0	81	46	75	115	71
c9a3de7855ff7d577bdb079c5909acf0	47	60	46	87	0	132	100	278	356	0	437	0	179	37	202	110	153	251	166	0	0	0	0	32	0	0	127	352	34	0	0	0	81	0	65	346	389	0	56	221	80	0	0	424	79	460	238	69	39
3fbe620cd9b8f36013ea6c4527266bc0	159	152	20	98	0	0	31	0	0	17	28	35	58	0	0	0	0	76	49	109	103	74	88	89	69	87	361	428	95	63	82	42	347	230	183	50	25	30	31	285	56	23	139	25	1134	43	251	219	157
741d8223acd10ac0edeeb7edaeda9caa	15	103	0	19	0	30	0	257	141	0	584	0	290	209	99	62	73	143	366	163	67	50	70	74	79	59	268	446	53	288	277	35	129	52	18	14	69	19	193	81	17	146	0	144	176	88	0	14	91
a4851d7fb5ac5b13c719287fe2629ed9	85	35	1689	15	0	52	94	548	60	20	1356	26	62	0	561	24	44	190	117	0	0	0	0	0	0	0	0	0	0	247	422	0	0	32	0	0	24	0	0	57	13	0	0	209	0	0	30	0	87
7ea61d492ad601356d3d53a3cde28112	53	1168	624	35	0	58	259	214	501	175	0	23	0	35	0	18	20	134	0	0	91	102	126	131	102	117	37	101	16	0	0	0	53	28	24	75	76	0	0	188	34	22	0	135	0	0	287	332	34
5b6bc72d4931ab49d2efdf419c946ff2	39	207	0	0	0	360	139	64	79	143	122	0	29	106	23	67	18	160	153	0	0	0	43	59	38	21	164	256	113	71	105	31	151	103	125	222	232	69	49	83	175	179	0	0	81	611	43	87	85
73d9d5dcdf356852dbd28fe444464859	367	181	0	248	0	19	206	297	51	17	75	0	74	56	23	65	0	0	58	59	0	18	26	16	0	0	90	390	103	185	29	96	177	214	60	30	60	83	118	59	19	155	175	181	140	161	104	127	15
2f2a9c6d69c71aaab2b1e15994b066b5	71	0	816	0	0	26	16	0	0	0	0	291	0	78	21	0	25	92	0	0	38	28	55	62	40	44	0	0	47	43	0	0	17	27	0	0	51	126	66	151	93	61	753	30	224	39	0	0	0
4fdce93c22aa5f9754ef723cf54803f4	0	143	0	71	0	117	46	47	61	545	0	229	47	601	0	82	33	35	39	0	115	146	177	161	148	146	57	21	300	43	0	56	0	157	134	213	114	255	34	0	28	0	0	0	53	0	319	79	40
fd613f7071270e5856eefe58401bd69f	65	49	0	68	0	77	391	168	103	25	52	0	24	25	1288	110	0	247	112	30	112	121	109	116	104	107	0	57	67	132	559	30	66	115	123	246	182	18	46	130	52	94	0	95	55	115	158	89	14
8caa2ae131652170ee566c0922ccbca1	76	0	536	0	0	0	34	0	0	44	0	33	0	23	0	12	82	68	0	0	18	0	0	20	0	0	0	0	0	0	0	0	19	20	0	0	65	0	0	258	33	0	259	208	0	273	0	0	0
b1694f6c2931953c85d912348a371910	11	74	0	20	0	25	0	275	146	0	478	0	269	206	92	47	64	146	304	181	43	62	76	65	44	81	238	381	52	241	244	38	134	43	14	9	64	19	191	43	19	127	0	117	146	78	0	19	66
9c985cc6f50b15658e1d3b3e1761fa90	0	0	0	0	0	44	77	33	616	53	48	787	0	0	233	137	0	0	132	91	0	0	25	0	0	0	0	121	46	0	0	0	51	1030	42	579	16	0	69	0	0	0	0	0	58	97	0	291	0
383dffb5826b22b2502f503295c2bb2e	55	55	185	44	0	47	0	77	62	69	0	140	60	60	0	94	20	63	21	53	160	186	224	204	237	228	48	19	172	23	0	0	27	142	60	339	48	269	108	63	164	239	436	39	199	195	418	62	72
9a0d99c3162cb4ca40e42b268615bf4e	173	60	0	61	0	29	255	61	0	261	248	0	184	39	223	11	20	155	153	20	90	68	126	80	87	126	49	144	100	57	31	211	243	111	45	41	108	147	59	285	212	55	148	254	136	85	67	48	90
8f55a57c03b68f4acdadb566baf6f66d	0	156	0	74	0	81	44	55	86	448	0	218	38	650	0	78	26	36	0	0	109	148	161	148	166	150	69	0	300	54	0	50	0	145	142	204	103	233	47	49	18	0	0	0	37	0	308	88	19
fe11abf3589e217a37cc574ae6673b49	0	158	0	42	0	48	87	343	129	40	165	0	48	162	34	197	150	39	163	63	0	0	34	0	25	34	128	308	197	37	237	155	23	119	24	0	92	33	82	26	43	264	0	346	40	120	117	328	54
a442b196faf7509e9573280d17356873	179	110	499	233	0	189	160	301	153	194	0	61	35	84	0	31	38	89	78	25	37	32	47	38	39	52	0	98	222	46	86	86	242	213	62	215	28	101	28	126	26	86	134	105	109	37	90	74	87
dc1dbc9c6485f6cad8ff566fd5c662f8	148	97	0	68	0	49	69	405	87	42	238	249	519	225	358	123	22	553	176	83	21	39	41	47	0	45	36	58	169	20	0	162	137	105	296	252	36	202	0	86	66	0	0	235	11	129	0	0	27
d1701442489e0472f8b8cec2160b2452	78	61	106	0	0	147	126	0	381	290	0	47	135	82	15	60	40	175	33	0	80	94	121	120	115	132	22	83	16	56	160	58	49	31	13	157	89	34	0	126	27	43	226	60	0	58	79	49	26
cd1b65bd009b0d5d182a5ba58fbfc2e9	48	60	165	47	0	41	0	83	71	53	0	124	82	57	0	107	39	53	22	59	152	153	212	209	202	212	0	17	185	0	0	0	28	157	47	349	61	295	91	82	167	217	418	31	213	201	342	73	69
9c1d87a731753f51090271ef0258b930	64	34	778	0	0	23	16	0	0	0	27	251	24	73	31	0	19	88	0	0	34	44	45	52	37	34	0	0	47	0	0	0	17	25	0	0	36	144	79	131	93	54	694	37	172	26	0	0	0
cf0410904d901004041832dac50e6d92	0	121	0	70	0	101	39	49	73	439	0	231	34	543	0	73	27	41	0	0	108	105	169	141	148	144	77	0	273	50	0	54	0	142	134	172	91	203	44	0	28	0	0	0	39	0	293	106	34
e922b54997ab5352c4a399565178bf5a	26	140	0	0	0	352	129	58	51	91	118	0	25	80	22	57	0	136	126	30	37	28	0	0	0	0	174	223	95	51	102	15	160	86	92	199	194	54	50	75	151	145	0	0	63	571	33	66	56
d0ddb3e4bc68e2ed88ab1d9fa5febbf7	71	26	1447	16	0	53	52	370	53	17	1112	23	46	0	491	19	26	173	90	0	0	0	0	0	0	0	0	11	0	204	368	0	0	31	0	0	0	0	0	43	0	0	0	196	0	0	18	0	75
90f24c100d7b8f37365673e96d5b2618	70	0	442	0	0	0	26	0	0	0	27	24	0	24	0	9	56	73	28	0	0	0	0	0	37	22	0	0	31	0	0	0	0	0	0	0	66	0	0	222	37	0	223	202	14	286	25	0	0
e3b5943eaf0bbebfbc41cdb814ed8d93	46	62	183	39	0	37	25	63	70	56	0	103	64	58	0	99	38	56	19	59	150	169	187	184	162	215	0	15	150	0	0	0	13	124	52	287	59	294	73	86	176	204	391	28	151	179	389	55	67
14da0171ca8f77474d14b7342a8b3ac0	30	181	22	0	0	329	142	35	56	93	89	0	16	68	21	64	0	127	133	0	0	0	0	0	0	20	166	214	76	73	78	24	142	84	120	179	209	47	38	77	128	148	0	41	88	554	25	74	70
87947170393cb1ee17537185bc318ce1	41	0	697	0	0	32	17	0	0	0	0	223	0	63	17	0	18	61	0	0	31	43	62	62	28	34	0	0	42	0	0	0	20	19	0	0	28	114	70	107	73	44	628	34	156	27	0	0	0
82142f5818d7cc82fd64ec05135105d7	65	32	1334	0	0	32	45	393	49	12	1111	24	33	0	461	14	0	194	87	35	0	0	0	19	0	0	0	0	0	212	324	0	0	23	0	0	21	0	0	60	0	0	0	121	0	21	24	0	59
d1c8cc943ac8da495c57845e89bc32ea	257	99	48	289	0	225	51	0	257	481	0	0	0	123	0	0	60	195	30	0	146	152	201	226	151	165	31	30	108	0	71	91	22	0	341	268	0	0	0	160	83	40	29	183	0	0	33	0	0
fb2b7766ec89d663905b1bbc27380349	148	52	0	60	0	0	235	68	34	239	214	0	156	43	168	0	16	126	136	18	82	80	93	95	69	119	37	114	83	66	29	165	211	86	53	33	94	152	47	256	182	59	126	190	109	66	48	37	86
d656b7cdb7e3d09ca0a31b69bd55c706	62	69	87	19	0	125	100	25	333	277	14	46	118	81	0	43	43	137	28	19	73	68	113	90	80	115	0	71	0	36	150	66	30	37	0	161	82	0	0	120	17	40	228	50	0	43	64	38	30
e0179bb6e6b1ea1ce5b859f23434a8fe	107	43	0	49	0	39	47	96	64	96	322	0	115	40	52	60	161	171	93	0	92	99	130	98	82	94	98	60	102	138	38	48	68	141	17	287	50	220	43	110	146	52	23	80	213	54	0	85	118
bdbadc6918a1ad8a54528c8b7c0d977c	0	166	0	30	0	35	78	298	122	47	144	0	44	155	38	167	113	36	135	64	0	0	0	48	0	0	98	253	158	0	171	133	16	92	29	26	100	22	69	27	44	190	0	295	38	94	107	277	45
d28f5c5f01765edc17ce41f0b19429e8	128	92	409	222	0	144	142	271	118	182	0	42	34	76	25	19	34	68	63	18	38	43	29	46	31	30	0	75	214	33	64	59	237	162	56	187	33	77	23	84	21	72	97	83	83	28	63	78	71
7c4edbf6cb1e0a916c27d50c9cddb12c	625	0	0	0	0	0	89	728	0	0	0	151	0	0	0	0	115	26	36	12	88	114	152	179	110	149	157	275	47	23	0	88	53	17	130	82	223	0	112	685	159	80	50	78	37	167	19	0	0
1eb9aada9fc3b2cd22c9639e827d2528	92	46	304	45	0	32	40	49	68	0	0	91	53	74	19	34	0	34	18	31	56	47	76	56	49	73	32	94	141	24	294	11	30	81	83	147	39	73	46	95	156	154	177	76	139	66	38	68	35
e8c9a2e40b0e72f55e748cc61a22f909	64	23	1256	0	0	37	64	315	59	14	1007	13	28	0	463	10	0	165	79	35	0	0	0	0	0	0	0	19	0	154	317	0	0	20	0	0	0	0	22	45	0	0	0	140	0	0	24	0	64
a0894a64498d4f27ece8774828ed1760	13	144	0	18	0	341	116	38	58	72	76	0	23	78	19	47	0	108	137	0	0	0	0	0	0	0	152	185	85	55	89	20	115	94	96	180	180	60	38	70	104	124	0	0	66	483	34	80	60
865f50a6d0efe672d97b3618c1e2b4fe	0	22	0	0	0	62	144	0	123	46	51	91	0	0	0	16	66	0	130	0	0	0	0	43	0	21	32	0	0	0	0	0	24	0	0	0	45	0	0	0	0	0	0	23	33	0	384	15	0
925070d6664f33442331715b106518a2	0	131	0	29	0	36	72	273	124	40	139	0	21	108	38	119	123	39	136	61	39	40	25	0	29	26	98	227	152	0	195	116	20	86	21	0	82	34	74	34	40	206	0	261	41	99	110	293	39
8633f157672e96709dde3389d7904bb8	77	154	267	0	0	86	316	83	91	224	0	122	0	77	0	0	94	89	66	70	125	0	103	127	137	120	0	0	62	0	510	0	0	0	0	134	51	0	0	0	39	56	66	104	0	0	96	247	0
aaf7109aa96d38dfbf02ed9c23368609	36	774	447	28	0	30	140	148	364	101	0	17	0	28	0	17	16	96	0	0	85	89	92	90	78	92	0	63	0	0	0	34	34	0	14	36	66	0	0	136	0	0	30	107	0	0	209	284	0
b885adadd8222cd6dee084c7fdcde0d2	86	138	0	28	0	58	120	299	104	47	179	56	0	137	27	67	91	91	389	0	48	43	70	49	39	43	85	607	108	45	0	65	108	53	77	98	33	37	0	271	112	81	0	105	24	14	151	139	0
b2fb73d3c8d311791a6bfba3936be915	49	46	77	0	0	134	76	0	295	240	0	45	105	59	10	34	42	151	29	0	58	63	101	112	83	100	21	43	16	28	132	45	26	0	20	137	85	0	20	89	24	22	193	50	0	43	72	63	26
0970e2deb45ac8ab290fe68202426a72	101	44	108	41	0	61	41	113	26	150	41	78	21	70	0	101	70	76	168	95	39	24	28	47	34	34	110	150	60	71	0	128	97	31	299	188	68	100	67	116	52	158	163	75	72	156	130	119	49
9735974548e39f94541e90d3b440b3c3	74	77	44	0	0	185	60	34	484	286	50	62	73	50	0	45	43	84	52	46	111	112	134	134	124	141	53	84	33	67	274	40	37	63	47	100	64	44	22	39	48	100	60	33	35	136	86	65	34
0ab79f7c6ba6223373123eb596a9500e	112	113	0	66	0	0	49	352	78	44	195	191	415	156	294	103	28	499	146	81	0	0	0	0	32	0	31	0	145	0	0	142	115	94	222	191	36	176	6	88	42	0	0	155	0	104	0	42	34
1f35a8c83869d1ec1f0b04cf58dead73	101	79	0	66	0	40	46	331	71	42	194	196	450	172	281	102	25	468	128	59	0	0	31	36	0	36	31	59	153	0	0	113	99	88	246	161	40	162	0	87	33	18	0	147	0	122	20	0	24
3f4e6ad77b00da1a87e46a9bcbec8a35	129	78	361	166	0	131	145	236	103	150	42	40	44	79	0	0	35	69	59	19	37	33	40	35	32	32	0	78	178	32	54	73	227	112	74	153	20	76	19	107	19	60	92	88	93	29	55	65	68
49f3a676dd4ee5d3707d8b19d7e5b1f3	1517	97	0	37	0	58	0	41	356	301	213	0	65	0	0	125	0	112	123	207	31	37	46	71	45	40	60	206	149	0	0	37	17	50	0	121	0	0	0	162	0	0	0	0	28	0	0	0	0
70cef5df2cd4482c03dd349a917009a9	1168	208	0	0	0	52	27	17	32	57	17	0	0	0	0	25	0	44	18	63	73	75	110	114	87	113	22	29	79	0	0	400	28	75	36	75	59	0	0	0	84	0	0	30	0	35	734	256	33
2ec283b96728b1bf0fa0189e20776dde	145	50	0	73	0	0	176	68	0	178	176	0	131	30	166	0	17	109	133	26	81	72	90	97	56	73	42	108	63	50	16	155	182	72	39	14	82	118	32	216	127	41	112	180	90	65	47	40	51
dec4b3eb7ab3cd6b5848c7656e51e302	54	0	38	56	0	45	0	0	49	56	41	47	50	72	0	41	37	42	0	0	24	41	57	46	49	45	67	45	56	31	0	46	41	38	0	150	23	0	26	59	27	0	50	0	4	52	66	0	76
44e20e7e4fe45be1e3af056f760cf3a8	61	44	76	0	0	120	104	0	273	267	22	35	129	56	0	29	24	117	21	24	62	54	76	115	63	105	0	47	0	35	127	53	33	0	0	123	64	0	0	111	19	32	217	48	0	30	54	36	25
26d1be2d48bc21032e952e51831d2bbf	20	137	0	48	0	28	73	240	95	29	144	0	28	123	36	134	124	37	115	52	0	0	0	0	0	0	84	231	153	0	182	114	16	82	26	0	84	37	75	26	37	171	0	245	36	93	104	239	42
c7701e4b04cba064290b176999236eb3	95	31	90	218	0	75	101	149	168	67	94	147	41	27	0	74	81	81	0	48	35	38	43	75	49	61	139	56	33	24	261	51	138	43	113	153	39	123	31	64	33	37	0	78	65	43	90	45	39
f40331e7a76cd708a59ef007a526a6cd	185	359	358	56	0	124	245	41	82	336	44	55	0	47	35	149	69	166	40	0	0	45	0	36	31	39	34	44	29	167	130	97	107	36	113	293	159	0	16	30	51	78	84	63	20	64	99	32	28
10a256eca4161954fb2ed65672015ec9	202	61	37	258	0	195	39	0	222	417	28	35	0	96	0	0	0	184	23	0	118	130	143	191	123	159	0	0	98	0	57	75	27	0	289	215	0	0	0	152	95	38	0	133	0	0	34	0	0
3ce884e435542383d30d205aecb3f165	98	79	347	173	0	125	108	223	99	132	0	45	20	70	0	0	18	54	67	28	33	30	32	51	23	31	50	51	181	14	65	60	192	127	64	146	18	65	13	88	15	70	95	82	84	12	56	76	65
859336cb81c770dbc7e693c9f04498f6	0	18	0	0	0	59	142	0	92	52	31	68	0	0	0	12	70	0	121	0	0	0	0	0	0	0	35	0	0	0	0	0	22	0	0	0	40	0	0	0	0	0	0	0	30	0	348	14	0
648f1541a82e5dc6b22dfb378ca717b3	567	0	0	0	0	0	66	515	0	0	0	115	0	37	0	0	106	33	0	0	105	99	124	175	91	130	129	234	59	23	0	71	0	18	119	64	181	0	105	569	141	76	0	61	35	148	17	0	0
64730f4f114b3063e604b6ac4a930f90	197	81	27	203	0	198	42	0	209	358	0	0	0	101	0	10	0	178	17	0	90	120	161	176	132	140	39	0	77	0	60	74	30	0	281	187	0	0	0	101	87	35	29	146	0	40	30	0	0
98bbdc65f4ac642fb6f75446e17ae99f	60	39	271	0	0	33	28	47	45	20	0	75	57	0	15	26	0	54	26	22	37	52	75	60	40	63	26	91	112	21	270	0	0	77	72	139	31	52	36	93	124	119	161	55	146	50	33	65	27
dc12b8cd88ddbf97af246666f059b306	0	19	154	43	0	33	71	0	0	76	0	150	0	0	0	110	39	24	0	0	0	0	0	20	18	0	20	14	0	0	169	32	0	16	0	41	64	13	30	16	0	62	168	0	19	23	34	15	24
2768a72c7805903fc57e184270d5ce4d	87	44	0	0	0	25	58	66	70	80	224	0	89	27	41	45	106	136	93	0	76	79	98	93	52	77	67	54	70	114	38	33	64	106	19	210	39	197	40	89	102	48	24	83	160	36	35	71	92
e9abb1a03329e2eca06b172b4a3bc976	72	104	0	37	0	50	116	224	89	43	145	46	35	97	0	51	75	86	323	51	54	34	49	59	42	42	72	501	98	0	16	54	110	43	62	83	52	0	0	233	81	81	0	68	27	20	151	138	0
beb16fa5d8bd7ffcb0b909cfe74f5ccb	101	87	0	63	0	0	53	320	71	35	175	173	419	144	289	83	14	421	102	81	0	0	0	0	28	0	23	0	126	0	4	107	100	61	218	194	31	139	0	77	39	0	0	163	0	116	0	0	23
7a1b5a60aa6c4ab8de5d6d384d0c1616	79	131	236	0	0	63	258	63	67	254	0	90	0	76	0	0	78	85	0	0	112	0	113	92	126	97	0	0	0	0	445	0	0	0	52	115	54	0	0	0	34	52	66	75	0	0	84	176	0
447dba7b4036cb5cbba76d0671c9946e	548	0	0	0	0	0	64	559	0	0	0	92	0	0	6	0	100	0	0	0	97	84	121	166	84	130	119	213	36	19	0	82	0	21	112	80	157	0	95	585	155	89	0	47	41	149	24	8	0
a334121805386facfa43e607e65e75d1	1029	186	0	0	0	44	33	0	19	42	14	0	0	0	33	0	0	56	28	53	61	65	96	99	83	94	36	0	82	0	0	346	37	53	43	59	64	0	0	22	68	0	0	41	0	0	685	202	38
11c3f445429ba05571df3b4f83df444a	34	244	0	11	0	81	41	0	217	207	0	628	0	57	0	0	0	0	0	93	37	32	60	65	44	67	42	176	106	0	55	31	41	261	146	0	48	118	0	104	32	40	0	150	41	0	45	266	77
00bc0d69779aa615f39dc42cc6b3307e	1268	100	42	47	0	39	33	38	319	262	234	0	37	0	42	98	0	97	121	176	30	0	41	62	29	47	46	190	128	0	0	0	0	0	0	99	0	0	0	134	0	0	0	0	0	0	0	0	0
1b460a81bbe5d1f2c419d2611041d92b	45	44	0	0	0	185	54	176	896	31	38	0	67	81	0	48	24	34	65	39	23	0	37	35	24	34	33	0	214	257	0	33	43	204	0	0	68	0	54	131	36	20	0	149	39	28	73	40	0
cf3f1345c56ca11511f59b0e7ec88027	96	40	118	44	0	61	36	81	33	115	0	61	25	59	0	83	50	52	151	82	23	28	40	36	32	27	97	109	52	58	0	120	93	38	257	150	51	74	47	114	35	148	147	76	49	104	133	92	42
021125da79fd4f878d6be8df91e4897f	528	19	44	9	0	0	654	34	84	91	44	120	21	30	0	46	51	666	29	34	0	30	33	53	27	37	0	0	104	0	0	0	0	95	0	0	15	0	23	245	61	85	0	22	18	80	82	110	0
85f02cb0f384164f4c2cf1b2630ee635	135	0	0	28	0	38	111	31	139	176	0	66	0	61	67	36	202	125	68	24	19	0	25	29	20	23	22	163	92	31	107	25	10	53	45	86	277	38	18	281	122	31	0	60	24	73	289	44	146
3c76b9c250f8f8b7ca0edcf2ecc158ce	168	57	25	209	0	164	46	0	218	336	0	0	59	75	12	0	0	175	16	18	92	123	143	170	96	150	0	0	81	0	58	75	12	0	240	156	0	0	0	122	68	27	0	116	0	0	22	20	0
33829541870565833c0ad6ba39935cdb	1265	69	0	26	0	34	0	43	344	209	187	0	40	0	0	108	0	127	89	186	33	55	48	47	29	36	34	166	106	0	0	0	0	0	32	70	0	0	15	127	0	0	0	0	12	0	0	0	0
5ad74c495a82da5c4d23dd002d309dd8	513	0	0	0	0	0	77	478	0	0	0	102	0	0	0	0	106	0	0	0	73	90	104	121	81	108	117	192	43	20	0	82	0	21	97	50	145	0	76	555	137	76	0	63	35	114	17	0	0
2d0003cb92e77556845ab1cd2de86a63	0	19	0	0	0	52	103	0	108	39	25	75	0	0	0	19	51	0	86	0	0	0	0	0	0	0	27	0	0	0	0	0	0	0	0	0	36	0	0	0	0	0	0	0	31	0	311	0	0
c7fec9b88bea48e47d35607d0613f80e	72	92	0	54	0	47	72	66	75	55	42	38	39	37	0	22	57	35	43	55	57	0	65	65	48	82	0	34	78	172	329	0	52	57	36	183	67	0	0	0	44	0	0	0	36	126	160	62	71
945d062c675c94e0c8117489dcc458d1	74	74	0	0	0	57	61	333	113	0	141	86	0	0	0	0	0	0	18	29	0	0	0	0	0	0	0	0	59	65	159	0	34	54	94	33	42	0	43	384	238	78	89	107	63	31	136	135	23
0c01c6809784c693a8cce0cb8838c487	54	72	31	34	0	144	44	33	420	242	24	45	57	33	0	53	0	94	40	44	97	88	110	87	95	122	32	74	36	61	225	47	45	39	0	74	49	0	28	41	38	64	35	32	34	108	92	0	0
7a2664cbc818d6e6b85f9bbff500bce8	51	101	0	28	0	30	96	229	92	36	133	42	0	99	29	44	67	55	331	0	30	35	35	49	33	42	61	415	82	0	0	33	90	38	56	84	36	26	0	220	64	83	0	68	14	21	125	115	29
a59f965c15113721211465bab5aaf14e	60	64	30	0	0	130	42	31	353	221	42	42	65	35	58	45	33	97	37	50	78	91	107	93	91	101	27	61	24	46	208	36	40	40	35	74	52	30	22	28	42	58	49	25	45	113	73	44	40
e4926498f9489f0df1524bf22b15e6b7	15	0	134	0	0	29	90	0	39	62	0	159	0	0	21	95	28	0	0	22	0	20	0	0	0	0	24	16	0	0	128	18	0	12	0	47	58	0	0	13	34	74	134	0	0	20	0	16	0
666f6b1a9c13de9916df3f3cd27a78dd	88	0	101	42	0	0	0	0	0	0	58	70	130	119	81	42	0	0	45	0	0	0	0	0	0	0	80	0	64	81	117	0	0	194	0	41	0	151	61	0	85	117	109	26	130	108	152	115	148
6819eb91f0b2cb8e840475b124b00ce8	75	38	0	0	0	16	53	55	70	66	232	0	99	23	31	35	102	112	89	64	56	66	78	59	53	55	66	40	54	91	22	33	58	120	27	180	43	148	0	71	78	43	18	62	141	33	0	50	69
5a55345381d6d2beca5a9ccef30e4ca3	39	0	30	0	0	0	0	0	44	50	28	41	34	0	10	0	20	33	51	0	34	28	0	45	0	38	0	0	0	23	0	44	33	0	30	119	19	0	0	0	0	0	0	0	0	41	63	0	78
ffebf71fb52b75fca7a50b05f12e1977	121	185	0	0	0	11	0	70	32	33	0	0	0	49	0	48	0	20	31	28	60	65	97	97	75	75	0	0	217	40	0	52	28	82	67	199	47	110	69	136	163	163	27	0	57	74	141	243	0
ce49e6aa271643890e9c958a0c93db56	72	25	72	188	0	52	86	121	134	68	58	99	28	19	0	57	71	82	56	47	28	34	42	85	47	61	92	40	35	27	220	50	112	40	116	97	40	86	21	20	28	23	0	51	48	43	87	0	0
a9473ef3387aab99116e1163ec115918	177	280	309	37	0	124	188	0	79	306	41	73	0	0	0	124	57	126	0	53	0	0	0	0	0	0	0	45	21	149	87	89	92	35	90	226	133	19	21	0	41	82	63	39	13	37	99	24	26
20f1b822e6592eb47826b02df386ff96	21	14	90	0	0	38	34	91	44	25	0	39	0	55	0	39	146	44	134	26	80	77	114	97	110	94	20	59	99	0	0	68	71	161	200	100	41	0	38	24	66	54	38	116	0	112	412	80	21
c46c6222e285bcbb6d3416b2ef19d5fe	46	0	28	0	0	25	22	21	45	47	43	32	15	0	0	0	20	39	0	52	21	16	40	28	44	29	0	0	0	26	0	30	45	0	0	100	23	0	0	0	0	33	0	43	0	45	56	0	67
27fb6dc53e9992ea489c5bf6a6c676d5	0	0	0	0	0	57	281	0	140	233	110	0	0	0	0	0	239	0	206	0	48	0	71	55	49	51	104	284	268	153	0	125	329	33	72	0	77	0	46	0	0	44	0	0	88	0	0	0	0
3968835c2562b02cc881132c876feef8	305	362	18	0	0	267	0	177	89	36	0	62	55	0	0	0	0	30	0	0	33	38	44	44	36	42	0	0	44	0	0	85	0	0	143	0	718	0	0	75	45	181	0	24	37	211	0	77	0
d078c163ebdec947981a1ec55c356029	66	261	0	0	0	23	11	32	24	0	49	0	84	0	31	0	0	0	85	95	0	0	30	48	32	46	0	75	84	114	39	14	21	159	0	159	118	61	93	267	60	47	0	107	15	45	379	146	33
4edf59409aa6fe47786ed92482b723c4	0	36	0	0	0	45	0	0	23	0	0	50	58	139	47	34	49	46	67	98	66	72	80	57	61	87	31	92	112	97	529	41	48	95	80	71	218	47	0	0	38	68	0	62	72	0	59	68	39
74d00222a53e6915dee328bbb53f5f70	821	148	0	0	0	48	29	0	33	43	0	0	0	0	0	0	30	57	16	43	72	63	76	86	64	81	28	0	50	0	0	283	22	44	30	46	66	0	25	0	45	0	0	32	0	0	613	182	25
377406dcb5796bf5d10a2da463cf2736	87	51	0	41	0	42	72	56	42	0	47	67	0	82	40	26	0	64	85	0	72	71	89	94	70	78	52	78	75	164	44	42	52	64	57	242	78	0	0	49	27	45	0	89	24	65	141	142	27
ded8ba6cfb4b9b4f8d7a373094e3f91f	0	139	0	0	0	0	40	33	117	45	92	36	92	0	44	30	26	39	77	92	0	0	0	0	0	42	0	266	94	67	253	78	67	66	0	93	338	0	35	65	22	56	38	51	70	33	203	228	58
0e6bb6ebc7fcf34e80cb938665d97eb8	52	125	235	0	0	0	217	0	0	197	0	94	0	58	0	40	0	66	0	0	0	136	104	103	0	0	0	0	0	0	394	97	56	49	0	101	0	0	0	93	0	0	56	0	0	98	0	186	0
3cc1f914f3d0e4d80f524de745cdfd56	0	46	0	0	0	590	77	212	191	56	0	19	0	0	0	34	30	32	36	0	24	23	34	27	26	18	31	48	0	26	0	45	25	178	26	71	43	0	16	0	0	0	20	264	28	67	211	15	0
c4959f7bd622128b86b00b84cdd9e1fb	0	0	0	0	0	0	0	20	0	0	0	17	0	192	0	16	0	0	44	0	125	159	168	275	219	198	0	31	0	53	10	0	32	37	32	60	31	26	33	23	44	0	15	38	0	54	178	22	0
7377c1c578f70aa38fc9ca2bd1222ad0	85	0	0	0	0	0	0	125	0	0	149	132	0	0	0	0	0	0	0	36	39	57	79	78	52	68	69	29	0	0	0	36	244	847	279	62	0	43	0	0	0	0	19	0	0	41	95	201	201
b11b88b451299ebf7ee0a9f916c82b58	122	158	0	0	0	0	37	66	38	0	0	54	0	31	0	0	0	0	0	0	69	65	97	107	66	87	59	29	190	34	0	67	22	76	63	176	38	90	67	117	167	139	26	0	59	56	124	192	34
32116efcead373898d5e0e5e1e5badd2	52	146	214	0	0	0	227	0	0	215	0	65	0	73	0	44	0	79	0	0	0	137	89	65	0	0	0	0	0	0	338	95	56	35	0	107	0	0	0	87	0	0	77	0	0	69	0	169	31
3848fd38e6c75357e5551d9ec7be904f	115	43	0	0	0	0	64	114	155	38	102	0	36	78	51	75	41	37	41	40	0	0	0	32	22	0	26	110	40	66	0	32	67	63	50	108	79	34	55	332	101	40	0	115	42	129	52	135	46
053e2fe12849faee70c0128a5f400547	59	63	36	0	0	120	31	23	380	224	25	39	66	34	0	33	0	80	42	33	80	68	96	94	77	113	37	60	32	44	226	47	33	29	0	85	46	0	18	34	39	60	50	24	20	103	58	0	0
034c8c124043bec4adfdb45479fa0500	418	14	39	0	0	52	544	29	62	54	42	97	0	31	0	25	0	599	30	0	0	26	40	24	23	26	0	0	102	0	0	23	9	79	0	0	22	22	0	214	43	73	0	0	0	78	69	83	0
872ea940e2f5fe977400a074a0ab84e1	0	16	127	0	0	22	78	0	0	65	20	135	0	0	0	94	0	0	0	0	16	0	0	0	0	0	18	21	0	34	135	0	0	13	0	29	51	0	0	15	0	65	134	12	0	17	29	17	24
4ba2a02e0827ce76231fed2cd59a1852	111	0	0	0	0	0	104	0	123	168	38	44	0	49	57	27	166	108	50	0	19	53	20	31	15	13	23	141	75	32	88	20	18	60	27	86	226	35	16	195	129	0	0	52	22	68	277	23	113
ab21f0fc0c3466f0921adc1213315f59	37	0	439	0	0	0	24	31	20	74	43	516	29	58	24	32	32	33	61	29	0	14	13	0	0	14	0	50	72	23	91	0	22	0	51	57	40	94	0	45	21	58	249	0	38	54	47	21	40
01ffd6fcc5683ad653f436f05ad0c99d	0	0	0	0	0	0	0	0	0	0	0	74	0	0	0	0	0	0	0	0	0	0	0	0	0	0	0	0	0	0	0	0	0	0	0	0	0	0	0	0	0	0	372	0	0	0	0	0	0
16148a095810ebdfef5cb1af4c03ab2e	0	0	0	0	0	0	0	0	0	0	135	300	334	158	149	79	0	0	298	57	38	46	35	51	67	32	108	0	0	117	63	0	0	106	0	0	25	278	58	0	108	56	109	0	183	41	0	0	0
0d6c59fa32233701e4160b9c401dab31	40	39	29	0	0	0	23	0	30	26	35	35	18	0	0	0	32	27	0	0	26	23	0	30	0	40	0	0	0	21	37	42	40	0	0	102	35	0	0	0	0	0	0	0	0	34	63	33	58
e3ec74edc1f6a8a38d59221fb7622c86	0	0	0	0	0	0	0	0	0	0	0	0	0	0	0	0	0	0	0	0	0	0	0	0	0	0	0	43	26	1142	9	78	50	216	0	28	0	0	0	0	0	0	0	0	0	0	0	20	175
9190cda1c93cf217daa8a965a0e77f1b	63	82	23	61	0	29	49	49	76	42	46	46	28	31	42	31	0	38	39	69	33	0	47	62	40	51	0	40	61	148	242	0	41	37	32	164	60	0	0	24	23	0	0	0	36	116	156	51	56
dd3397e7672a9445db0d6fd1ebcad0ad	18	0	23	36	0	0	29	94	39	28	0	27	0	0	37	43	156	36	159	28	66	69	95	98	74	82	24	54	86	0	0	59	92	146	191	81	34	0	0	23	68	47	28	0	28	108	406	101	29
ef2cb25da4bf0aa095fe7355eaeaa634	379	15	37	0	0	0	509	27	72	66	39	110	0	21	55	36	0	544	44	0	36	0	25	47	0	27	50	36	102	0	0	0	0	76	0	0	22	0	0	208	34	61	0	0	25	54	64	92	9
19092c7dee8a0801def9d8a1239c1573	13	35	294	0	0	113	68	0	19	110	0	125	0	0	0	93	88	21	0	20	54	47	75	63	50	59	101	169	27	31	196	274	25	22	0	159	48	0	0	0	0	24	0	32	0	19	84	138	189
749ae5c4ed4633368450e6f6ecbc12c9	85	0	0	0	0	29	108	0	154	153	0	45	14	50	52	25	154	101	52	24	22	0	23	20	16	16	27	132	69	30	60	22	0	52	19	60	228	41	29	213	113	26	0	42	27	63	253	31	123
1b8ac2753ed8d725ab26a892b28284d6	47	39	0	0	0	138	48	147	688	0	19	0	59	59	69	0	20	0	0	32	17	0	30	34	23	15	36	44	166	184	0	21	31	147	0	0	0	49	0	112	36	0	0	119	0	0	50	31	32
bd1dcb68c38e535a19dedc07db6339c0	77	44	55	0	0	19	48	30	53	32	72	91	35	51	26	36	46	55	43	0	0	0	41	28	49	57	50	122	71	36	0	55	57	28	227	112	48	38	30	67	37	83	32	56	24	34	91	49	50
8882ea925a41ef12687e8b63231c6cdc	237	30	0	0	0	0	40	94	37	0	66	121	43	60	37	49	39	33	189	36	37	35	38	49	29	26	35	86	0	254	60	0	67	120	28	0	123	0	33	32	50	29	0	83	0	69	181	76	30
fc397ef0484ffbfa1bead8f8767cd556	720	35	26	21	0	0	0	38	0	0	0	29	0	0	0	20	36	0	28	30	0	0	0	0	29	0	0	0	0	20	39	0	0	0	0	0	319	0	0	0	0	26	72	60	66	18	109	105	22
facc43510edb91aa666a0939a0f2865a	71	66	0	0	0	47	54	280	119	0	122	79	0	15	0	0	0	0	0	25	0	0	0	0	0	0	19	0	53	0	128	0	32	0	86	0	32	0	39	308	214	88	92	73	56	0	115	109	0
7b0aaeea2f25142d444d697de56828ea	20	11	69	0	0	35	32	81	31	28	30	28	0	0	0	39	100	38	151	24	78	65	88	103	90	80	15	47	102	0	0	47	61	129	192	73	29	0	0	32	67	40	38	77	0	94	347	59	28
6e403b3880af7696d4d00df2f475cc86	0	0	93	0	0	19	68	0	0	52	0	128	0	0	0	77	0	0	13	0	0	0	0	0	0	0	10	19	0	0	117	0	28	17	0	33	44	0	0	15	0	51	135	0	0	14	0	13	0
9fa7ffef0a2f7f00269a4fa935dd65f5	0	0	0	0	0	0	0	207	244	0	327	0	0	0	158	0	0	0	0	0	0	0	0	0	0	0	0	250	0	0	0	0	0	0	0	277	0	0	0	190	0	0	0	315	0	355	155	0	0
a7c0614618c46724b1a59cc4bdc315ad	0	116	23	0	0	0	0	0	81	0	74	28	69	36	44	23	32	42	59	92	0	0	0	0	0	42	0	197	76	67	212	70	54	64	0	77	309	0	33	51	33	55	37	44	60	40	163	179	45
72250a8c6e7cee3f19a8da430ca26ee9	123	225	232	46	0	99	154	0	59	261	30	52	0	0	0	103	45	115	0	40	38	0	0	0	0	0	0	42	14	108	76	70	69	26	75	189	107	0	0	0	16	66	53	63	0	28	93	29	31
54615cacce252bfca408e4e5d36ce4c6	0	18	0	0	0	0	0	0	0	0	0	0	0	0	0	21	0	0	0	0	136	123	166	179	139	206	0	0	42	142	661	0	0	0	0	0	0	209	29	0	103	384	0	0	268	0	0	0	0
0e65ac222814e89e9a58ddfb2af48baa	0	33	49	0	0	97	36	39	0	21	23	0	0	48	21	31	0	40	53	11	22	31	32	28	23	29	0	53	0	47	398	0	0	130	42	85	47	0	0	0	0	0	0	32	0	68	177	110	180
2275e708b98a33de097f98b6368966fd	1104	87	0	27	0	44	0	46	316	0	0	0	0	0	0	110	0	124	49	213	0	0	0	0	0	0	45	113	144	0	33	0	0	0	52	101	0	0	0	0	0	0	0	0	24	0	0	0	0
31f70530d89f0c90b302cb0def3cee7a	57	326	0	38	0	62	0	86	275	57	101	0	33	62	38	41	0	0	24	43	98	78	112	102	74	108	113	104	27	0	0	47	18	0	34	128	34	29	0	34	33	60	0	43	51	29	0	34	28
2901a7f945f4a1d84025664543317bd1	114	0	35	0	0	33	0	101	77	167	14	139	15	0	0	103	74	35	0	0	0	0	26	26	0	0	42	45	99	0	0	73	37	52	62	176	112	67	72	34	192	282	0	195	69	0	77	0	0
763c1aee053484bc4a0f7592c7866d58	40	34	0	0	0	146	55	140	664	0	16	0	57	55	0	0	17	0	0	32	20	62	43	37	25	35	0	0	147	174	0	25	39	145	0	0	0	0	0	98	34	0	0	124	0	0	47	25	0
b1aaedd90529319d80098dd45fa5e82a	24	34	0	34	0	497	62	170	168	49	22	19	0	0	0	0	41	17	31	0	15	30	25	31	18	25	29	21	0	16	37	0	0	137	0	50	39	0	0	27	0	0	0	219	0	66	175	14	13
b236f9eb87b82dc2179cb3f270aad70c	125	34	135	48	0	29	0	0	0	0	65	42	121	102	62	47	0	0	39	0	0	0	0	0	0	0	62	0	61	66	101	0	0	135	0	31	0	151	47	0	82	77	97	0	90	66	100	100	94
ba8c69ab8591a28c05a09afaee2f6936	81	0	11	0	0	0	103	0	123	152	0	41	0	41	41	31	153	99	39	0	13	0	24	27	19	13	9	130	54	23	70	19	0	47	26	57	190	26	18	228	99	0	0	55	23	61	255	25	98
3fcc64bcbde17321dd93e5c95e09abbb	67	0	0	0	0	0	0	108	0	0	131	121	0	0	0	0	0	0	0	41	48	38	43	80	51	59	55	13	0	0	0	30	204	717	232	52	0	44	0	0	0	0	35	0	0	43	66	167	154
e23383257f1cee489e4f4173afa1e7d2	257	258	0	0	0	254	0	129	81	0	0	69	0	0	0	0	0	22	0	0	25	45	44	44	33	43	25	22	36	0	0	94	0	0	103	0	577	0	0	68	34	133	0	17	0	193	0	56	0
7fb756abee2970de18d94094a7b3e9d1	80	144	0	0	0	0	0	64	25	21	0	0	32	45	0	0	0	23	32	28	51	53	69	79	64	63	0	0	163	30	0	42	25	61	56	148	38	88	57	112	94	147	23	0	40	42	113	188	0
45085468e20bdeebb652410fa6a8f215	0	0	0	0	0	0	0	0	0	0	0	0	29	74	35	0	0	233	0	0	0	0	0	0	0	0	22	152	377	0	0	43	0	58	346	935	0	379	0	0	0	0	0	0	0	0	0	0	0
d0d4a903f2e203f40ff34910c4744148	254	249	14	0	0	241	0	116	88	19	0	58	32	0	0	0	0	24	0	43	35	29	35	46	29	47	0	0	35	0	0	74	0	0	101	0	492	0	0	60	44	113	0	25	43	148	0	75	0
b734d92681846905020adbfbea83ccb9	85	120	0	21	0	0	36	85	46	0	0	30	0	37	0	0	0	0	0	0	61	60	61	75	55	68	0	0	172	30	0	48	31	66	63	126	26	77	51	106	123	134	25	11	42	48	89	184	34
c99badc2d9994373459c1ab4fa802181	363	11	41	0	0	0	420	32	60	64	28	103	0	19	0	20	0	484	35	0	37	0	26	27	0	27	0	0	89	0	0	0	0	88	0	8	21	0	0	208	46	66	0	0	0	68	65	67	0
d565076d3a3df3eb5091ea0daee3ff33	29	0	55	0	0	0	28	86	27	44	0	52	15	0	0	39	115	45	137	19	54	65	95	82	54	71	24	48	92	0	0	39	64	106	147	54	37	0	0	27	50	40	39	62	25	89	291	78	17
4a87b3861b3bfc92d2c16d4d43f643dd	0	0	0	0	0	0	0	0	54	113	0	0	0	62	0	0	0	0	0	0	0	0	0	0	0	0	0	0	34	0	0	0	0	0	0	113	0	0	0	0	0	67	121	98	0	24	0	29	0
7804c92f045328213f5e445c96a92b32	0	37	272	17	0	110	80	0	17	99	0	106	0	0	24	59	84	15	42	21	39	45	58	63	35	50	96	135	31	0	153	229	29	21	0	129	35	18	0	0	0	24	31	24	0	0	64	120	154
75c6b457a1bdf9216fc6c71b4d990b40	53	46	19	0	0	63	62	270	108	0	98	78	0	0	0	0	0	0	0	0	0	0	0	0	0	0	0	0	42	0	116	50	37	0	71	0	19	0	28	246	186	84	85	84	49	0	100	127	0
e7ca5fc39952b8088c8caa55e5e11e90	44	62	0	55	0	21	30	41	86	46	22	29	28	23	0	25	0	30	29	35	30	63	47	73	49	42	0	39	44	110	219	0	0	24	30	134	53	40	53	0	28	0	0	0	21	95	126	38	38
314d16337ff5601b898ebd91b3e35061	27	34	0	0	0	0	0	0	0	0	0	36	34	120	42	35	51	35	63	66	66	52	70	41	48	60	0	62	67	69	377	0	51	77	72	44	204	43	0	0	0	36	0	55	49	0	55	79	34
2d2e6da43781d23bc2c76bbbe661849e	74	39	38	35	0	25	47	21	40	35	69	92	21	58	40	33	49	45	38	31	0	0	0	0	0	0	45	85	79	38	0	56	51	36	177	93	50	36	23	79	45	62	28	48	36	46	98	33	0
54ca6d6116fa9abfd7cce5ef4826f7ae	618	17	0	0	0	0	0	37	29	0	0	32	0	0	0	23	41	42	25	32	26	0	0	0	0	0	0	0	20	17	32	0	0	0	0	0	245	40	0	0	10	0	50	39	65	19	114	91	20
807df5f19c1b59f13f32654cb76cce04	56	0	77	41	0	0	0	0	0	0	35	29	104	84	56	38	0	0	32	26	0	0	0	0	0	0	67	0	57	72	71	0	0	157	0	28	0	116	56	0	61	56	84	0	100	62	104	94	90
e2306a3f407dfd50da1711dfd33ec764	0	118	0	0	0	0	0	0	94	0	71	28	63	0	0	0	20	35	53	88	48	31	47	40	62	0	41	217	69	60	202	73	51	0	11	84	277	0	0	46	0	39	33	0	52	33	146	174	55
010185e562f02b2472767a582f8967a0	38	222	0	13	0	47	0	10	584	39	0	71	0	0	0	0	0	0	0	0	0	0	0	0	0	0	0	30	0	32	0	27	31	0	0	25	36	12	0	0	25	0	84	16	0	21	95	11	0
b46a175d07d7fd6a592b09a6d04c2662	19	0	17	0	0	0	18	83	29	30	0	23	0	0	0	47	130	51	126	27	56	67	84	81	66	77	15	52	85	0	0	55	77	133	170	84	32	0	0	13	48	45	20	0	20	77	328	78	16
cc9f6ebafb08509afac1ffa5c6423fb4	57	63	0	0	0	39	62	41	51	0	40	45	0	65	43	24	0	38	58	0	64	48	76	92	55	76	56	71	55	103	48	38	54	42	54	149	61	0	0	40	27	55	0	65	0	34	103	90	22
0fc3ba4dd06f564dd43d652cb73be0c6	272	104	0	0	0	62	0	46	111	109	50	65	31	43	45	0	15	0	51	0	110	94	117	95	109	122	15	81	0	0	0	56	34	72	0	110	80	16	0	0	0	38	41	71	0	0	42	0	0
079d60785b3b32627e0341a16d65e7fc	62	178	0	29	0	56	0	292	48	0	0	104	25	0	0	21	0	0	0	30	44	40	55	50	37	50	0	24	290	77	37	0	0	145	0	168	87	51	36	107	18	145	0	0	31	0	31	49	0
b73baaf00aa6a9dc2291447d0b2b763b	34	40	0	0	0	0	0	32	0	29	104	0	56	0	0	0	0	38	219	0	0	0	0	0	0	16	63	894	75	0	11	24	43	70	41	48	0	41	0	0	0	0	0	0	98	0	0	0	0
9461ce8c6ebd5ee4f30ffc60401eed63	31	0	31	32	0	0	58	0	36	0	0	225	0	0	0	58	156	29	0	0	28	49	34	58	36	40	36	0	105	73	42	64	67	40	452	219	0	92	74	16	68	52	0	23	142	0	0	0	0
c19edae3afccfce6d58daf6e652006a0	0	0	0	0	0	0	0	0	0	0	0	0	0	0	0	0	0	0	0	0	0	0	0	0	0	0	38	34	20	861	0	65	44	220	0	30	0	0	0	0	0	0	0	0	0	0	0	0	122
87723f6f8d660f733e989e01f6c55e51	30	0	361	0	0	0	17	40	22	52	29	394	0	44	20	34	31	29	64	21	0	0	0	27	0	0	0	44	61	23	83	0	15	0	0	44	0	80	0	45	0	43	221	0	33	41	25	14	0
587e15ee2e0cfe182ce8d1df735968b2	0	38	0	0	0	521	60	156	152	39	0	16	0	0	22	0	0	19	27	0	21	20	24	20	15	20	26	18	12	12	0	0	27	148	0	57	31	0	0	0	0	0	0	203	0	55	140	17	0
02c61ff20adb3ffbff291743c4b8a4a3	0	0	0	30	0	0	0	0	0	0	153	0	35	41	39	0	41	211	6	0	0	0	37	0	0	0	0	1064	69	0	0	205	53	40	42	165	0	38	0	36	21	0	0	0	45	34	0	41	45
1ec65cabb6baf50bafdc262958176e19	46	177	0	0	0	21	0	21	20	0	35	0	62	22	32	0	0	0	69	74	0	0	0	0	0	0	0	62	92	67	41	16	23	138	0	117	97	54	74	208	63	38	0	86	14	27	299	107	34
d166d7260c51ea2652eff199acdfdd4d	28	42	155	87	0	0	29	51	35	104	107	61	47	138	172	38	49	39	33	0	0	0	0	0	0	0	65	80	43	101	0	60	92	83	73	71	32	54	0	0	20	26	0	0	0	0	62	71	29
4b5dc03f37aebba5d82f94f02e5b88c9	52	270	0	0	0	48	0	77	203	39	99	0	33	71	31	40	0	23	18	45	90	72	114	105	88	83	119	92	24	0	0	45	21	0	0	124	17	0	33	26	0	42	0	40	54	31	47	39	0
c8c6202e5c40a3e2613eeaa6d0c7550f	0	15	19	0	0	0	21	65	25	0	0	0	0	0	0	35	121	39	142	26	60	56	69	113	76	85	18	64	90	0	0	52	65	128	183	67	30	0	0	20	47	47	16	0	0	74	311	72	22
01dea3eba8d49595c0f440cfe167ef8d	0	0	0	0	0	0	0	0	0	0	0	0	0	0	0	0	0	0	0	0	122	107	133	141	137	138	0	0	40	127	553	0	31	0	0	0	0	194	27	0	91	348	0	0	178	0	0	0	0
b7b38e7a66c7c3b03c0ed34d3e2114ab	41	24	0	0	0	32	74	25	53	30	29	12	29	23	21	39	42	91	41	53	37	25	0	34	27	37	0	67	0	66	321	24	104	25	33	82	0	31	0	77	21	0	0	61	21	74	131	22	84
ffaa5a338c7abd1ed8a959926642aedd	37	30	0	0	0	119	49	123	578	0	23	0	57	64	0	0	30	0	0	22	18	0	25	23	22	22	0	0	129	161	0	23	28	116	0	0	0	0	0	84	30	0	0	108	0	0	47	21	0
75986080c5597dfa74a3eaaf63f30a0e	0	48	0	0	0	39	66	38	40	41	0	37	62	0	0	0	37	0	0	23	55	67	87	86	59	66	0	59	67	135	39	0	52	51	45	177	60	23	49	48	0	0	0	65	0	0	114	86	18
a556b90284e10bb149da673d072b44c4	0	178	10	0	0	51	26	0	128	152	0	401	0	32	0	0	0	0	0	78	28	36	47	43	16	44	37	97	71	0	0	25	25	159	115	0	0	69	0	48	20	0	0	116	0	0	0	188	60
0fa9bf8c456e27d7447218834bc291b2	74	31	0	0	0	0	62	125	143	0	73	0	37	56	47	50	36	31	34	35	0	0	0	0	0	0	21	88	25	59	0	32	48	42	41	85	61	35	34	238	86	39	0	101	0	96	40	105	0
0f8424ecee00fe82f74112b4f8ebda64	0	0	0	84	0	0	66	81	0	96	0	0	0	0	0	94	88	0	38	0	63	55	72	75	63	64	60	48	37	0	0	66	94	0	167	120	27	70	34	82	104	43	0	0	62	0	140	31	64
83966b607fcbe1d9efe8a90eb8825867	208	37	0	0	0	0	0	68	33	0	59	83	34	0	32	42	33	29	181	50	31	30	35	32	27	36	0	64	0	197	50	0	51	93	0	0	97	30	23	37	0	27	0	69	35	63	151	54	0
1921609837b63702c5210329d1f80676	0	0	0	0	0	0	0	0	0	0	0	71	0	424	0	0	0	317	0	0	65	48	69	48	55	54	0	0	0	427	36	0	0	28	0	0	52	62	57	167	89	160	0	0	96	39	35	0	0
a1d152752c86c6fd72f8d1fbe7f7cc6f	0	27	0	0	0	78	18	33	46	19	0	0	35	34	18	32	0	43	43	0	16	23	29	20	18	18	0	46	31	28	388	0	0	100	44	68	35	0	0	0	0	0	0	0	0	44	139	88	156
fe79290ba73cd594b99df5c88c50ed19	37	109	0	0	0	0	0	0	83	0	51	22	68	0	0	0	21	31	46	82	0	40	33	40	0	0	33	178	72	70	198	65	54	0	0	70	234	0	0	50	0	46	36	0	54	26	165	177	42
3d6af8b3c29820a406b511db68d3c6de	0	0	0	0	0	21	36	0	27	167	0	0	0	29	0	0	80	0	0	0	30	42	63	52	47	40	38	0	0	0	0	0	0	105	0	53	25	0	46	0	0	37	57	46	0	38	0	0	0
5a7e11fa3cadff17cc457c4378012ede	541	28	26	0	0	0	0	23	0	0	0	25	0	0	0	24	29	0	20	23	0	0	0	0	0	0	0	36	0	21	24	35	0	0	0	15	188	0	0	24	0	26	67	37	41	20	99	91	20
b18f96f2434c8dd451e68b18719c5c25	0	0	0	0	0	17	0	17	0	0	0	0	41	127	0	0	0	29	0	0	98	117	145	184	156	184	0	0	0	31	0	0	0	0	0	40	0	0	0	15	31	37	0	28	37	33	116	0	0
358cbdf6b990aba84685d3b80be9e0a0	29	26	336	0	0	29	14	38	21	49	28	395	0	46	21	30	29	21	46	26	16	0	0	0	10	0	0	0	54	25	76	28	26	0	0	43	0	96	0	32	0	43	181	0	21	35	45	20	0
be7e497c33f139ca189f0b9461e0bc01	0	13	18	0	0	0	17	79	25	0	0	0	0	0	0	31	124	29	119	23	62	51	68	72	69	68	20	54	74	0	0	58	77	139	177	63	22	0	0	33	52	36	27	0	0	92	279	49	19
d346c9026e774bba80c03db6e0dda3f4	918	74	0	29	0	30	0	38	274	0	0	0	0	0	0	71	0	111	49	176	0	0	0	0	0	0	37	84	117	0	0	0	0	0	0	82	0	0	0	0	0	0	0	0	28	0	0	0	0
0e1c5536ec4017c8a1719bec45763075	46	29	34	0	0	25	50	24	32	29	55	77	21	42	38	19	42	47	31	32	32	0	0	0	0	0	36	91	56	32	41	47	44	46	168	79	32	40	23	62	36	56	31	32	19	32	76	30	0
35262cb969879aed6e3a64184970fbec	16	46	32	0	0	415	55	139	138	36	0	15	0	0	0	0	0	20	30	20	15	11	9	24	21	13	17	23	14	22	0	0	0	109	0	37	36	0	0	0	0	0	0	180	0	59	151	17	0
72fad954e702628b9dd433a1c7dbde84	0	0	0	0	0	0	0	34	0	0	0	33	0	135	0	36	52	0	63	71	62	66	75	50	46	66	0	85	86	59	351	0	0	80	73	48	180	0	47	46	0	51	0	0	0	0	41	73	39
46e31cad2666e7b218e0ca1565192532	44	179	0	0	0	20	0	21	20	0	28	0	71	0	24	33	0	0	60	63	25	0	0	0	0	0	0	53	59	76	29	16	10	109	31	84	73	49	62	162	43	31	0	69	12	32	270	94	17
c03cf227e019627d7d81536ed5cd57d6	832	79	0	30	0	47	0	20	319	0	0	0	0	0	0	83	0	100	37	179	0	0	0	0	0	0	33	91	107	0	0	35	0	0	0	66	0	0	0	0	0	0	0	0	31	32	0	0	0
22529cdf1ab138ad4500b4bd8b5c3693	0	75	90	229	0	0	82	0	0	40	0	44	0	33	0	0	0	67	69	0	0	0	0	0	0	0	141	171	97	0	34	0	46	91	53	0	0	45	44	189	103	0	104	43	195	0	0	70	0
142754f6a4fdb8b9a2d4d24b255bfd49	0	0	0	0	0	0	0	25	0	16	0	0	0	104	0	16	0	0	0	17	105	117	135	178	170	215	0	0	0	37	0	0	0	0	0	46	0	0	0	18	32	0	0	0	0	55	131	0	0
d46c09b3e31c64133467828742877e22	0	0	0	0	0	0	0	0	45	100	0	0	0	43	0	0	0	0	0	0	0	0	0	0	0	0	0	0	0	0	0	22	0	0	0	102	0	0	0	0	0	69	137	83	0	18	0	0	0
43f896f0a6168ccaf6c8b3883fe7c849	25	24	98	0	0	29	25	39	88	34	0	30	0	0	30	0	0	55	59	0	84	121	148	115	113	130	37	0	9	47	91	22	0	22	26	46	27	0	8	0	22	30	0	0	22	37	12	20	0
0bae20ec316ad7843a8e1d3cf7364588	0	0	0	0	0	0	0	0	0	0	0	0	0	0	0	0	0	0	0	0	0	0	0	0	0	0	0	44	24	713	0	49	40	180	21	19	0	0	0	0	0	0	0	0	0	0	15	0	132
b36393a965a71ea72d288e58ad024fcd	0	0	0	0	0	0	0	0	0	0	0	0	0	32	0	0	0	0	0	0	89	123	131	133	146	142	0	0	29	123	536	0	0	0	0	0	0	151	30	0	70	287	0	0	219	0	0	0	0
9cd967d9b519b1b7722add2d29c8c577	81	55	42	0	0	59	90	25	234	95	0	0	0	0	0	27	0	39	41	0	46	68	105	94	85	94	14	72	34	61	0	43	33	46	53	164	37	0	0	41	0	21	0	0	0	52	145	41	0
09910017ea614e41f0d97df37f7d0fc9	81	46	0	0	0	0	0	0	0	0	0	419	0	35	26	29	44	0	22	0	33	51	72	65	49	51	68	0	26	0	0	0	0	24	239	0	47	35	0	15	343	33	0	0	0	33	0	123	12
5ce676745cb0ee924a2286ed32510059	30	182	0	0	0	42	0	0	501	30	0	66	0	0	0	0	0	28	13	0	0	0	0	0	12	0	0	0	12	21	0	0	0	0	0	25	50	0	0	0	33	0	65	0	0	25	92	0	0
3315c3812d1e1fbebf881e24a09b7b30	83	37	25	0	0	20	0	64	92	122	8	99	24	0	0	80	54	37	0	0	0	0	0	0	0	33	39	36	76	0	0	71	40	35	45	115	82	57	59	19	136	219	0	139	63	0	53	0	0
97898809c73752b6eb205cb4b7bed409	0	20	0	27	0	64	17	20	0	0	0	33	0	33	16	25	0	36	29	0	15	0	32	12	18	27	16	43	0	41	294	31	0	101	43	75	0	0	0	0	43	6	0	0	0	52	145	89	152
f21e8d8bbb031eadbfeb587300486d17	25	39	0	0	0	0	0	32	0	0	78	0	48	0	0	0	0	30	175	0	0	0	0	29	22	18	48	738	73	0	0	27	41	79	31	35	0	43	0	0	0	0	0	0	80	0	0	0	0
5e26934e07cabda63470ef3fe1b793e0	192	28	0	0	0	0	21	66	46	0	47	103	29	0	29	32	29	32	156	39	20	21	28	34	22	31	0	54	0	186	44	0	57	78	31	34	73	0	18	35	0	31	0	52	0	48	117	65	0
462af01ede6e04109268724165a86804	0	0	0	0	0	0	0	0	0	0	0	0	0	0	0	0	0	0	0	0	85	108	126	133	120	103	0	0	21	113	550	16	0	0	0	0	0	147	32	0	70	303	0	18	198	0	0	0	0
5874af83e5e6dfd1584b1e1f72795baf	0	36	110	40	0	23	41	0	45	84	0	57	0	0	0	40	100	62	73	0	0	0	46	0	51	0	30	147	45	69	76	74	92	35	35	65	168	0	22	17	0	95	44	22	0	22	82	51	85
92e7b0e8b234e62f8c98cb0156b6bdbe	487	23	0	0	0	0	0	29	0	0	0	28	0	0	0	29	35	0	21	18	0	35	30	26	0	24	0	0	0	14	18	0	0	0	0	0	202	0	0	0	0	0	57	33	58	11	113	73	24
59c97d983335c1c99880f5e9b42d9f94	29	0	273	0	0	25	20	30	16	50	24	382	0	24	26	35	24	24	48	20	0	0	0	0	0	0	42	0	50	16	77	24	20	0	0	33	0	71	0	24	0	34	169	0	21	41	36	21	0
9c8dc0e1ab878bab551965298c9c7ddf	230	94	51	0	0	62	0	38	109	100	33	50	0	0	38	0	0	0	35	0	70	68	107	112	89	106	0	65	0	0	0	43	36	53	0	81	57	0	0	0	20	33	40	74	0	0	39	16	0
385edca693bd22fe0fd59868e5f0a5e4	0	0	0	0	0	0	134	35	152	0	45	68	141	0	0	0	0	42	77	23	99	102	140	147	107	109	0	104	20	0	0	0	121	0	0	89	61	0	0	49	0	27	39	0	39	0	0	0	0
1dfbc5b35b29d6bc58ff8f96da86bfda	0	0	0	0	0	0	0	0	0	0	27	65	59	34	29	59	43	82	65	129	38	43	34	36	38	40	104	59	0	44	0	0	68	99	33	52	0	30	0	0	0	0	0	0	0	0	194	176	62
72c391a21b43863ad9a696070b4710e9	265	49	85	0	0	30	0	87	66	33	0	22	25	114	0	42	0	0	0	15	43	39	53	52	37	35	0	0	94	30	51	63	0	24	0	71	36	55	46	60	28	37	184	42	16	16	0	37	41
69564143a4540436a8b64f1180adbdb8	20	0	134	85	0	0	17	41	0	108	83	48	48	127	150	24	63	30	0	34	0	0	0	0	0	0	64	57	53	75	0	38	78	94	58	60	0	52	0	40	0	0	59	0	0	0	59	70	24
6657b40528018028ab2c629da1d20904	0	0	66	0	0	0	58	0	0	0	0	99	0	0	0	32	60	35	0	0	0	0	0	0	0	0	0	33	0	0	71	47	0	116	0	42	0	0	0	0	0	0	100	63	0	0	0	0	0
a355e40e7f18dd0dc10b09f9632021a8	0	38	189	14	0	91	65	0	13	93	0	80	0	0	0	66	53	22	0	0	32	33	51	41	39	43	91	101	0	0	132	178	14	12	23	89	28	0	0	0	0	15	36	16	0	0	50	105	126
5aac6ea647da33b691df19e37f986e71	45	249	0	40	0	43	0	67	183	38	72	0	27	49	31	37	0	0	23	45	72	60	81	72	79	85	99	82	18	0	0	26	25	0	27	90	21	25	0	37	0	40	0	37	32	24	0	19	0
e2c6b0e50f6d8f1b8cb3c1ff0a57706b	0	72	35	37	0	44	0	37	99	66	0	39	0	39	19	0	28	44	47	29	42	42	47	54	52	49	35	68	29	0	43	31	22	18	0	114	45	0	0	0	30	0	36	0	0	38	40	35	0
ae9079c29ef5fc1bb9b467ca3d00f16b	42	34	0	0	0	62	20	21	0	0	0	0	0	26	15	26	23	30	46	0	16	0	15	25	21	23	0	36	0	29	299	0	30	96	42	60	0	0	0	42	0	0	0	0	0	42	127	90	133
56bcd67c40cd5b01d3f6dc9683e0d6bc	0	38	0	0	0	0	73	44	0	0	0	0	0	31	0	0	0	53	73	0	157	198	189	210	188	209	29	0	0	32	0	0	39	31	0	57	36	0	0	0	0	0	0	75	40	0	31	0	52
fa227c9ad647526d80af3033a92d6d2a	23	0	0	0	0	0	0	20	0	0	0	0	0	104	0	0	0	0	0	0	92	104	127	191	165	163	0	0	0	43	0	0	0	0	0	41	0	0	0	18	22	0	0	0	0	54	119	0	0
2da91328e0eb80f1144e7ab7f8dbe80e	17	0	96	84	0	0	17	39	35	109	52	49	35	124	133	24	60	29	42	0	0	0	0	0	0	0	50	49	33	67	36	46	79	78	54	50	34	50	0	0	0	0	0	20	32	54	33	44	19
ae01c16e227056475cc9090ed6ecb80e	21	116	34	0	0	0	0	11	44	38	0	81	23	22	0	39	26	0	0	40	0	13	0	0	10	0	53	0	0	102	0	41	0	133	26	63	0	31	0	36	108	31	0	30	0	0	0	0	0
e0917eedd98eb2d8a38b83b28cee5882	0	0	0	0	0	0	0	0	0	0	0	0	40	49	0	0	0	186	0	0	0	0	0	0	0	0	0	105	278	0	0	34	0	46	312	665	0	280	0	0	0	0	0	0	0	0	0	0	28
1ef7548aefca23fdae2a6d1a676e865d	0	0	0	0	0	0	0	0	0	0	32	37	0	108	0	28	31	0	46	42	44	55	59	58	41	62	0	67	79	55	314	0	0	88	64	48	178	0	43	39	0	56	0	0	0	0	47	49	44
08f8a8e8caac6ae810932903d33768bf	0	0	0	0	0	0	0	0	0	0	0	47	0	326	0	0	0	281	0	0	52	48	56	34	51	42	0	0	0	351	33	0	0	0	0	0	52	62	58	170	85	121	0	0	69	23	35	0	0
635cbce067fabe0f30cd6539161b058a	0	0	0	0	0	0	25	0	25	146	21	0	0	20	0	0	82	0	0	0	29	31	41	32	26	42	39	0	0	0	0	0	0	88	0	29	0	0	44	0	18	29	49	37	0	32	0	0	0
38e2af2b81ef5fcbc7faa00e9e0d8236	40	127	0	0	0	51	0	252	40	0	23	73	25	0	0	22	0	0	0	0	27	34	56	52	30	37	25	20	222	79	0	0	0	122	0	145	57	44	19	105	16	106	0	0	22	0	0	38	0
1646744c81c17e032670cbb7f33ae2cc	0	0	0	0	0	0	50	27	0	0	0	0	0	27	31	0	37	80	49	43	0	17	31	28	25	30	0	55	45	40	281	20	90	27	31	80	33	0	0	70	20	25	0	46	0	52	111	14	89
904f7dd925d88e927fb95be520b1579f	173	44	186	97	0	30	34	36	31	27	0	0	36	41	18	0	0	0	34	0	0	0	0	0	0	0	42	0	55	69	75	0	0	95	0	27	36	43	41	30	74	46	110	27	78	73	42	38	38
2262fb1ac904498c212679b9e53e0e54	0	0	0	31	0	0	0	23	0	0	124	0	26	0	28	0	0	190	0	0	39	34	0	49	40	0	0	808	52	0	0	158	38	31	0	146	0	37	0	0	24	0	0	0	38	24	0	0	0
68c2d16d1255c815068d8cd14bc2517a	0	0	0	32	0	0	0	0	0	0	104	0	21	0	33	0	39	154	0	0	0	0	36	0	0	0	0	767	52	0	0	176	43	28	34	124	0	20	0	36	31	31	0	0	33	33	0	36	0
8a67ccca76eeea47050569dbf6814f07	41	250	0	0	0	46	0	68	194	42	74	0	23	52	22	27	0	0	30	33	92	56	79	80	73	90	107	79	17	0	0	25	16	0	0	88	26	0	0	37	0	40	0	26	51	18	0	22	0
b41d60395e0267cdd54a93543ee79053	0	51	0	0	0	23	51	45	38	31	0	47	0	0	0	0	48	0	0	23	47	50	66	88	45	71	0	62	52	120	29	0	43	41	44	133	59	0	0	42	0	0	0	49	0	0	87	69	29
0487c4a9f0e4ad3f442fd867a0867743	17	61	43	25	0	66	77	80	60	34	246	27	0	47	41	23	32	30	70	47	45	36	27	35	31	26	52	46	0	0	0	38	37	23	87	28	33	47	0	24	0	31	29	40	25	0	0	17	13
ae8a281262eee6c477a147f40729529d	37	18	22	57	0	0	29	0	67	0	25	75	19	68	17	38	0	54	126	0	14	22	33	23	16	20	30	47	33	0	0	13	18	0	40	50	0	0	26	100	76	68	0	58	112	0	32	101	103
2ae5c6bc3243559d8998e424125e84cd	0	0	30	25	0	0	0	34	30	12	15	177	0	0	0	50	117	16	0	0	20	0	29	28	0	24	27	0	87	46	22	60	57	0	357	174	5	80	60	0	64	38	0	20	104	0	13	11	0
b803e01e122f90c52b37e74df35a610b	21	133	0	0	0	31	0	0	389	30	0	55	0	24	0	18	0	0	0	0	0	0	0	0	0	0	0	0	0	19	0	0	0	0	0	23	36	0	22	0	19	0	86	0	29	30	93	0	0
4ecd2fa804c1777ad9c0eadb722fa81d	104	111	0	0	0	52	0	29	139	162	44	33	0	26	15	0	0	26	0	0	0	0	0	0	0	0	14	37	45	0	27	14	15	0	26	129	65	0	0	37	26	0	0	28	0	25	563	0	0
8a444748824bece1b7d73767a62ac7c3	0	0	0	0	0	0	0	0	0	0	426	0	0	0	376	0	0	0	491	0	25	23	0	35	30	30	0	0	0	75	0	0	0	83	0	0	0	0	0	0	0	0	0	0	0	0	0	33	0
4c76077d5abfb9affbed0ae6f7c63591	61	0	0	0	0	0	0	0	0	45	0	361	0	33	22	0	53	0	0	0	40	30	52	54	38	45	59	50	0	0	0	0	0	19	201	0	38	30	9	8	272	39	0	0	20	0	17	105	0
9e3583e747e86d543ed5aa3486270732	0	0	0	0	0	28	47	27	0	22	34	0	26	17	33	0	42	84	47	51	0	14	0	26	16	31	29	55	0	43	288	20	70	28	30	67	0	0	29	52	20	0	0	30	0	45	97	19	75
7f252039e0dce2542b5a14993e05936c	73	28	0	0	0	0	0	0	25	0	37	0	0	0	0	31	40	94	0	0	0	0	0	0	0	0	0	37	30	29	112	22	20	0	0	100	31	0	43	16	78	0	0	803	0	144	0	0	0
d8428fd1604e546bdbcff03fec3bf14c	0	0	0	0	0	0	0	0	0	0	0	0	0	33	0	0	0	0	0	0	0	46	82	47	0	50	0	0	0	44	0	0	0	0	0	0	42	0	0	0	0	0	0	0	0	0	0	0	0
2423d0b1207e9e367ea054ccbf8bdeb0	52	45	30	0	0	49	73	11	188	100	0	0	0	0	25	27	52	34	30	29	60	72	82	65	63	102	22	52	38	51	0	0	29	0	0	138	22	0	0	24	0	0	0	0	12	27	110	0	6
1587068ceed0043cbedadfbaba0a44f1	0	0	0	0	0	0	0	0	41	51	0	27	0	21	36	18	77	35	64	0	147	168	163	194	181	198	0	0	13	44	0	0	38	32	0	34	32	0	0	0	0	47	0	0	0	16	42	0	0
f1bf13e77dabea41e49222a3cf708045	0	0	0	17	0	0	0	0	45	0	37	29	86	38	348	0	0	63	59	64	35	51	57	72	54	55	0	0	0	73	29	0	0	0	0	22	0	47	44	0	0	29	0	0	362	27	0	0	0
317a00f64a2f86055877f4fe3b8f999d	0	0	0	0	0	0	0	0	0	0	0	46	0	283	0	0	0	269	0	0	47	36	48	46	43	34	0	0	0	299	36	0	0	0	0	0	33	60	44	163	65	121	0	0	67	28	31	0	0
8d03a6272ed146e7b203c75e0a5019fd	20	168	0	0	0	32	0	0	394	20	0	37	0	0	0	0	21	0	0	0	0	0	0	0	0	0	0	0	0	24	0	0	0	0	0	23	29	0	0	0	19	0	54	0	0	23	83	0	0
ae6e19401a183a42638ebf1af97f9406	0	25	63	0	0	35	0	33	82	0	23	0	0	0	21	0	42	46	42	0	83	86	135	103	98	112	0	0	0	23	94	0	29	14	14	0	23	0	0	13	17	29	0	0	0	36	22	0	0
a4931bc1b7623a9f12952fb76587db22	79	0	0	0	0	19	29	54	0	71	64	98	0	0	35	0	0	83	87	56	22	30	29	28	0	0	0	53	57	0	40	50	55	69	68	91	49	55	0	21	42	48	0	27	20	0	36	0	0
d752015e2c4a982e0b9ea74fd120c313	0	0	34	23	0	27	0	0	23	0	0	160	13	0	0	49	96	23	0	0	18	23	21	27	29	28	33	0	84	59	20	50	58	26	319	140	0	66	53	0	51	20	0	16	93	0	0	0	0
5ebf24440cbaa45c19011e1e94cdf656	0	0	189	0	0	0	0	0	0	0	0	199	0	33	0	43	49	53	0	0	0	0	34	31	21	31	0	0	0	0	0	0	0	0	0	36	0	0	14	0	35	38	0	0	0	0	68	0	0
f80b40c5263b1c2291dd61abe32b632f	23	0	134	75	0	18	14	38	0	82	82	49	38	118	150	22	59	22	0	0	0	0	0	0	0	0	38	34	45	66	0	35	67	79	46	51	0	42	25	0	0	0	0	0	0	0	54	45	15
d039739c3853ae67beb04a4e38a1bce8	0	0	0	0	0	39	0	291	0	0	16	0	40	83	24	0	0	0	0	0	30	44	0	0	21	0	0	61	0	46	0	62	0	299	0	0	38	22	0	0	93	0	0	188	0	0	0	155	24
041c137f1c9bc75bf1346b37840dadf7	180	129	0	0	0	68	0	32	224	0	33	0	20	0	0	0	0	0	36	0	0	0	0	34	29	28	0	110	20	32	0	36	0	32	26	49	20	0	0	0	40	0	0	0	33	108	67	96	0
fa70da1f08571027f8a8532cb38bbfe8	0	28	70	0	0	32	24	27	73	23	0	30	0	0	21	23	0	46	33	0	60	77	101	111	121	100	31	18	0	18	78	0	0	17	15	0	21	0	0	0	16	29	0	42	0	22	27	0	6
a58aa7f9182dff2389ac093c0ea9ca58	37	0	0	12	0	0	33	0	67	0	41	52	33	0	0	0	52	22	0	0	0	26	0	0	0	43	66	0	0	47	44	49	28	34	42	83	53	0	8	42	0	36	69	50	0	38	0	0	9
5a3a1a6e38d5c41cb3d0bef1a7c1c31a	124	35	203	22	0	0	0	0	144	0	0	0	0	0	0	26	0	0	0	17	0	46	47	64	42	0	0	0	38	50	14	0	0	0	0	0	0	0	0	37	0	51	28	0	0	0	0	46	0
c858138a9cabba65eedc52703d848a7b	0	0	0	0	0	0	113	0	131	0	39	70	117	0	27	14	0	31	46	0	79	112	126	105	108	96	7	90	26	0	0	0	75	0	0	75	33	0	0	41	0	26	0	0	27	0	0	0	0
773d87129d41956511a677469c6b5042	32	119	0	0	0	56	0	188	33	0	0	67	29	45	0	12	0	0	0	0	19	26	39	40	28	46	19	12	205	59	0	0	0	94	0	118	59	45	23	76	0	90	0	0	18	0	0	34	20
3ab66f1ca612891a9564dfaeedf7080f	0	0	0	0	0	0	0	46	0	0	42	0	37	0	24	49	27	73	52	67	0	30	0	49	0	0	0	47	57	62	89	37	0	42	7	78	69	0	44	88	38	48	0	36	0	17	46	141	94
08bad7481a6f17c5913eaa58921b0b56	0	0	0	31	0	0	0	0	0	0	103	0	25	0	27	0	0	155	0	0	0	0	0	0	0	34	0	724	42	0	0	154	47	21	0	121	0	29	34	0	20	0	22	0	34	19	0	0	0
0f1ec390b070ff8126fb266692b7a5d1	0	0	0	0	0	0	0	0	0	0	0	0	0	0	0	0	0	0	0	406	0	0	0	0	0	0	0	0	0	59	526	0	0	0	0	0	0	0	0	0	0	0	0	0	0	0	0	0	0
c0874eeed49b6f126a340b1af55f40fd	206	77	0	0	0	0	39	44	100	76	0	0	0	0	0	0	0	33	0	16	91	94	107	92	74	112	0	0	54	63	76	44	35	0	23	0	0	0	0	61	0	0	0	0	0	45	0	0	0
5756dc39cc6ec8d2932da46f1d1e4dd2	0	21	0	0	0	45	34	0	37	70	0	0	0	56	8	0	0	29	0	0	39	27	45	67	59	61	0	21	0	39	43	30	0	30	48	46	41	16	0	0	36	72	32	31	33	0	40	0	0
679e573e2562740e989af09634754080	46	0	0	0	0	39	0	23	35	40	21	31	43	19	0	51	45	0	20	23	68	63	119	109	76	105	26	0	34	40	24	20	26	35	30	34	0	19	0	0	38	0	0	34	0	27	57	0	0
377024e72ed09356829f68b918110c74	42	47	75	0	0	38	51	33	29	61	0	47	0	0	0	41	77	51	0	0	0	0	0	52	0	6	35	114	0	0	64	62	86	20	37	60	138	42	24	12	0	95	45	31	0	23	77	0	0
0291c7dea47af46bd4081ba3981670ee	0	24	0	518	0	28	42	0	0	0	40	0	0	0	0	53	31	80	0	0	33	44	48	51	47	34	0	0	0	0	0	143	16	0	50	0	20	0	0	40	139	0	0	42	78	0	0	0	0
eadc33a2db7c8eb8fc5d9dcc7b9107bc	239	0	60	0	0	22	0	88	44	34	0	21	26	87	0	0	13	0	0	17	26	28	42	56	29	34	0	0	86	46	37	43	0	31	0	51	0	43	33	58	28	30	161	28	21	26	0	0	0
155e84bec060a65fad700095e2f59f1b	0	33	0	0	0	0	0	0	0	0	0	29	0	54	0	0	0	0	0	0	46	36	67	75	56	59	0	0	0	0	0	0	0	122	75	0	36	82	0	50	348	43	0	0	17	80	215	0	0
5e31cb927e9d254d36ebfe6cef364418	0	0	0	0	0	37	0	258	0	0	0	0	0	62	37	13	0	0	36	19	0	0	51	0	0	38	0	52	15	0	0	69	0	262	0	0	31	0	45	0	70	38	0	179	0	0	0	121	15
e7d9561e2ac528975cdc5d3e3797a77d	80	88	0	55	0	103	139	11	215	106	28	109	0	47	0	0	36	0	0	0	53	0	38	74	23	43	0	0	35	0	0	41	32	27	43	28	0	0	0	40	59	0	0	0	0	0	0	0	24
d61c56d36b32938df1b5b8396801f897	138	34	152	79	0	35	40	36	31	33	0	43	35	31	39	0	0	0	0	0	0	0	0	0	0	0	37	0	39	37	87	0	0	78	0	24	26	48	25	0	56	43	92	0	46	43	37	34	36
9390b8a2d9cfcdd3463e35e8978beec9	0	0	0	0	0	36	0	31	23	0	21	0	19	0	285	49	0	129	42	0	33	0	68	40	47	54	14	104	68	0	0	0	27	23	57	13	42	0	0	0	0	0	0	0	0	29	0	62	0
c8f4c2ffbcfbd5944f97b2e2d71144c2	212	40	51	15	0	15	0	69	63	34	0	15	19	89	0	0	0	0	0	27	35	29	44	42	36	37	0	0	62	36	27	51	0	25	0	36	0	28	29	53	35	22	179	26	30	14	0	52	0
79820727c1b09071ee377a73e845c70b	36	0	24	0	0	16	58	60	36	36	38	38	27	34	19	37	25	0	59	0	9	0	23	0	0	18	50	0	0	22	33	0	32	24	0	39	27	0	0	38	0	27	59	43	0	28	60	53	0
f963cb667eeefe3c04057b4b36832b73	0	0	0	30	0	0	39	24	0	0	0	0	0	20	32	0	33	58	57	31	0	18	38	17	29	23	0	44	0	42	254	23	62	18	26	51	0	0	0	43	14	0	0	35	0	38	74	20	74
76b7dcc2cc0c5826d416360f8e26b284	0	0	0	0	0	0	0	0	0	0	11	0	0	0	61	0	0	0	0	0	0	47	0	67	0	36	0	385	0	73	93	0	0	0	50	45	0	0	0	36	0	0	0	0	0	39	44	367	91
c75142c075cdd4a314ec779cc255fb1c	44	86	0	16	0	0	29	38	0	150	59	28	0	46	33	31	39	37	61	0	0	18	0	0	14	0	31	72	25	0	0	12	0	79	0	116	36	30	0	88	47	19	0	152	0	0	28	0	0
d2883089a048d26c3e9885ae87a7c56a	0	35	31	33	0	0	0	0	17	0	0	115	0	0	0	46	97	23	0	0	18	0	26	32	0	31	35	0	58	53	28	51	46	0	303	151	0	68	48	0	55	24	0	11	105	16	0	0	0
3960543435271cf2b16a8ceb7081ec96	0	15	75	0	0	20	0	20	57	0	0	0	20	29	16	0	0	40	38	35	73	68	112	93	91	93	0	0	0	20	76	0	23	17	20	0	18	0	0	11	19	28	31	0	0	18	15	0	0
f55cf74699a95950999be1675ba3a1b0	142	118	0	19	0	79	0	46	216	49	29	35	0	0	29	37	0	34	0	0	12	0	28	0	0	0	0	93	28	0	33	0	19	20	0	65	0	0	0	0	0	0	0	32	41	84	38	58	0
113eca4cfb93fee6dc882842f914362f	0	0	0	0	0	0	0	0	0	0	41	47	52	0	0	56	37	68	41	145	0	0	0	0	0	28	82	49	21	0	0	31	73	87	23	42	0	0	0	0	0	0	0	0	0	0	174	135	37
702295e5d3c4be6bad509ce1afff3650	221	81	0	0	0	0	35	27	86	90	0	0	0	0	0	52	0	42	0	0	80	80	78	79	79	102	0	0	0	62	75	44	35	0	0	0	0	0	0	70	0	0	0	0	0	33	0	0	0
f5de73e382c5c62aa9570cdba9569f17	23	77	0	0	0	0	0	0	33	30	0	57	0	24	0	32	33	0	0	0	0	0	0	29	0	25	35	0	9	76	0	0	0	121	29	42	0	0	0	34	83	0	0	31	0	0	0	0	0
f3e392eedaaae98134f72e6a330c6f6f	0	16	33	0	0	0	25	0	63	0	26	51	19	45	13	0	0	41	107	0	19	20	27	20	0	20	0	0	30	0	0	17	13	0	32	48	0	0	27	102	72	77	0	34	98	0	35	103	101
cc13548a5a734aadef872c5c3f21cd9c	66	0	0	678	0	0	0	0	0	0	0	0	0	0	0	0	22	21	0	0	0	0	0	0	0	0	0	0	45	0	0	0	0	42	36	0	0	54	50	42	79	0	0	45	0	52	0	0	0
9dfdce84f665c8aa83d49487cf9549e4	22	58	34	16	0	54	50	56	45	26	209	22	0	29	0	24	31	23	57	0	0	28	23	25	26	31	58	49	0	0	0	32	41	15	94	15	33	0	9	16	0	21	30	30	32	0	0	13	0
446b2a811b940465d6a40fc03f3e6453	20	27	19	0	0	0	50	0	33	96	0	41	0	0	0	0	0	49	99	0	45	43	55	72	47	44	0	415	34	24	0	43	33	83	0	44	0	0	0	42	0	0	0	55	0	0	24	0	0
f2dad71112255f6a15e6f78f2838aa82	18	76	0	0	0	0	0	0	34	30	0	75	0	23	0	21	0	0	0	0	0	0	21	0	0	0	0	0	0	69	0	37	0	83	28	43	0	21	0	31	80	0	0	32	10	23	38	21	14
17a5a3ab1291d0e1e85ca40e0f070559	41	59	0	0	0	41	71	19	153	94	0	0	17	31	0	11	0	29	27	0	54	55	65	78	44	76	15	44	26	45	0	0	19	0	0	133	28	0	30	0	0	0	0	23	0	38	109	0	0
19898982fb254a070634d78bfbeccf82	0	0	0	0	0	0	23	70	27	0	59	35	83	23	38	28	0	0	31	29	0	0	0	0	0	0	0	37	42	64	216	0	23	46	47	37	0	21	43	37	0	26	0	47	0	19	76	31	0
ffd110b1706af64744c684eb4f179b2c	0	0	0	18	0	0	0	0	0	0	27	23	71	0	347	22	0	38	43	66	43	55	75	55	49	53	0	0	0	60	0	0	0	0	10	0	0	0	31	0	0	24	0	0	320	37	0	0	0
e964adbb76e67988ffc81fb127294f19	73	94	0	0	0	52	0	20	116	102	0	27	0	25	0	0	0	16	36	0	0	0	0	0	0	0	10	30	35	0	22	0	23	0	22	82	46	20	0	44	29	0	0	24	0	17	453	0	0
b34df0c1a7d7eb096ebec67dbc74bab4	0	0	0	0	0	0	0	0	0	0	17	39	37	0	0	34	37	53	50	132	33	40	28	23	0	0	72	43	0	0	37	0	66	61	24	47	0	30	0	0	0	0	0	0	0	0	165	112	44
9248c7d55275291ff0d9b10472c8a659	25	19	0	21	0	31	26	0	30	36	52	0	38	40	54	43	0	46	28	33	0	32	39	55	0	45	0	35	34	50	197	0	19	50	20	0	0	25	0	0	0	28	91	48	14	33	0	45	0
742d159e909351739509be828f30acf1	36	0	0	0	0	0	0	0	0	0	0	0	0	28	0	0	0	0	0	0	65	29	0	37	63	32	0	0	0	0	0	0	0	0	0	0	30	0	0	0	26	0	0	0	16	0	0	0	0
f58346bfca697c8178e46d3b3245f691	0	0	0	0	0	0	0	0	0	0	352	0	0	0	301	0	0	0	405	0	0	0	0	0	0	0	0	0	0	54	0	0	0	96	0	0	0	0	0	0	0	0	0	0	0	0	0	0	0
59f8d6741445f2855c9ce62da5db2922	136	21	140	75	0	31	0	28	22	26	0	0	42	35	18	0	0	0	0	0	0	0	0	0	0	0	37	0	44	43	77	0	0	98	0	18	32	43	28	0	49	41	83	27	48	38	27	40	30
cfb32db9b787d09fdba1e4ccc48b082a	20	42	41	0	0	0	36	0	52	45	0	46	41	31	0	43	48	40	59	0	0	16	0	51	0	0	10	0	20	33	0	0	29	26	0	109	53	0	20	20	57	39	12	66	0	31	33	48	32
f223d31fa8ed7ab163a127d52c53e601	86	98	0	0	0	64	0	0	112	111	0	29	0	23	0	0	0	22	0	0	0	0	0	0	0	0	14	25	35	0	0	17	16	32	27	108	34	0	0	40	22	0	0	26	0	23	483	0	0
65a9a75a6f3badb37058e1c0896cb666	46	25	0	0	0	0	0	0	13	0	31	0	0	0	42	25	0	88	28	0	0	0	0	0	0	0	0	26	0	29	87	11	14	0	0	67	24	0	32	17	57	0	0	653	0	140	0	0	27
203b71b73ae13cf5954827e46552ea4e	0	0	0	0	0	0	0	0	0	0	303	0	44	36	128	0	0	0	50	0	0	0	0	0	0	0	0	159	70	53	28	32	48	46	0	22	0	0	20	60	0	59	0	0	0	0	14	0	0
3546e492a96c2282b3d58dab9c3803c5	0	44	0	0	0	32	0	68	44	0	40	190	57	61	0	38	0	0	61	98	0	0	0	0	0	0	39	53	0	0	0	0	54	54	0	33	37	0	0	36	37	31	0	39	0	21	64	65	0
db3a4f65ec10beaa69d39835d00e418d	121	24	141	63	0	26	0	24	33	29	0	32	25	22	17	24	0	0	0	0	0	0	0	0	0	0	34	0	49	40	82	0	0	99	0	21	31	31	37	0	46	38	86	0	55	39	32	37	27
cc26ef180da4a1afd8e8dbd8f21af20c	122	43	134	46	0	29	0	0	0	0	0	0	0	43	0	0	0	0	0	0	0	0	0	0	0	0	48	0	50	49	88	0	0	105	0	34	0	40	0	0	48	37	60	0	50	35	58	62	45
1de39384d71a083cc424687a876f16e5	0	13	12	0	0	0	22	0	66	0	19	61	15	65	13	0	30	37	98	0	14	22	0	29	26	13	0	39	31	0	0	21	12	0	32	55	0	22	12	74	51	66	0	28	90	0	19	85	87
728917571811d30fc415a323a3618605	0	0	0	0	0	0	0	0	0	0	15	0	30	26	35	0	0	33	44	0	131	179	174	159	160	140	0	0	0	26	0	0	29	18	0	30	0	30	0	40	0	0	19	0	0	0	27	68	0
c721f51ed323a020ce33ed338fb760a1	62	0	0	0	0	68	13	25	123	39	0	0	0	0	180	0	0	0	105	0	0	0	0	0	0	0	0	256	0	36	67	0	0	0	0	27	54	49	0	51	0	0	0	0	0	33	28	116	21
ea85c2cd4b8c065ec4f4dde166a54a43	186	45	0	0	0	29	0	0	54	63	0	0	0	21	0	0	0	30	0	0	35	0	41	0	0	44	38	0	55	0	0	46	26	23	45	51	24	27	15	0	0	0	0	0	18	29	409	55	23
70706011f09e291ecb266aefdacba456	24	56	43	12	0	35	54	59	49	33	207	36	0	46	34	19	0	20	78	0	0	0	25	23	0	0	45	49	0	30	0	37	0	18	75	12	0	0	0	20	0	16	21	37	0	0	26	17	0
c9ed4335799b8dfd74d5f92f94a50737	31	32	0	0	0	0	39	42	36	31	27	0	110	44	57	0	0	18	39	0	38	0	0	0	0	45	52	18	0	72	64	0	30	0	34	0	34	27	49	43	0	56	0	59	35	42	0	0	0
132a789d5925b6ca69420ab300ba6eab	0	0	0	0	0	0	118	0	99	0	35	50	75	0	19	16	0	29	50	0	69	62	90	84	68	99	10	77	19	0	0	0	72	0	30	63	35	0	0	37	0	20	0	0	25	0	0	0	0
afc4813a4414233e08f0317f1b9ec85d	43	42	26	0	0	0	0	0	0	0	0	12	0	0	0	18	0	32	0	0	0	0	0	28	0	0	0	26	0	52	27	0	0	16	5	20	11	19	10	0	47	44	35	30	0	0	0	0	0
fb576fbee1fa91aec490d9088312ba28	55	0	0	43	0	21	27	60	0	50	41	56	0	0	27	34	67	67	0	41	24	0	35	21	0	0	0	53	76	0	48	42	0	57	56	83	19	0	0	0	38	22	0	35	0	0	29	0	0
1118b389461329889dfc79651b61673e	110	53	0	30	0	32	0	78	290	15	0	0	50	39	0	43	20	42	47	11	0	0	0	0	13	27	0	20	0	15	46	30	26	24	31	0	21	0	0	146	0	18	0	0	14	0	0	32	0
5b0f4fcbc3c94c6439424523fc207735	0	43	55	0	0	34	37	0	35	67	0	59	0	0	10	21	60	44	0	0	48	45	0	0	0	0	24	109	0	0	52	45	80	25	24	55	121	0	23	16	0	88	36	19	0	27	77	0	0
aeb3b004912ce1300bf8548e24539a73	0	0	0	0	0	0	0	101	0	0	165	45	0	0	0	0	0	0	0	15	0	0	36	0	0	24	67	26	0	0	0	0	236	193	273	0	0	45	0	0	0	0	0	0	0	0	0	151	0
5aa413cabfff1f4bfb9e907e2ed36e29	0	0	0	0	0	0	0	0	0	0	0	0	41	0	0	0	0	0	0	0	75	89	122	107	111	119	250	39	103	0	46	90	82	0	36	0	0	0	0	0	0	13	0	0	0	24	0	0	0
9ce4c82e9901f5b78f2b14a0cebbe655	0	78	0	0	0	28	13	0	70	53	0	41	0	0	0	50	25	42	0	0	44	30	33	51	40	43	0	46	0	0	42	27	0	10	37	83	0	0	0	39	0	28	42	55	0	0	0	18	0
db8efaada70d0100c0aeb1fc36973821	123	19	164	0	0	0	0	0	129	36	0	48	0	39	0	0	0	0	0	0	0	0	0	0	0	0	25	0	0	54	0	0	0	0	0	0	31	0	0	36	37	35	25	33	0	0	26	0	8
342d6547897013e5a38c4e1c6bfaa83a	183	0	46	0	0	36	0	79	65	33	0	13	21	85	0	0	0	0	0	26	29	21	29	31	32	22	0	0	76	28	27	33	0	33	0	34	0	42	34	45	21	26	143	26	22	14	0	0	0
e190121fcab54df9d2de814d0ad5fd50	0	0	0	494	0	29	52	0	0	0	34	0	0	0	0	0	24	77	0	0	38	39	50	51	0	46	0	0	0	0	0	115	26	0	38	0	27	0	0	28	103	0	0	0	74	0	0	0	0
d811fcec085f6c501a91176bf80bd35d	0	0	0	0	0	0	0	0	0	0	0	0	0	0	0	0	0	0	0	282	0	0	0	0	0	0	0	0	0	55	392	0	0	0	0	0	0	0	0	0	0	0	0	0	0	0	0	51	0
911b527676d83b6162084a5fc64fdb4c	0	35	0	0	0	41	0	0	0	37	0	19	0	0	0	0	53	0	0	26	28	0	39	0	0	0	18	0	0	56	23	0	0	25	0	16	8	0	0	0	38	0	36	22	8	0	11	0	0
f2fd6205094c08a5ecc2c9d85150428c	0	0	0	0	0	0	31	0	0	0	0	0	39	26	43	0	0	0	0	0	0	0	77	22	0	34	0	35	58	36	100	25	24	25	0	0	60	0	0	0	0	36	0	25	0	0	0	40	0
c0344f9ffe490b2f7cf346d58e9a75c4	0	0	0	0	0	0	0	0	0	0	0	20	0	46	0	0	0	0	0	0	54	41	54	65	53	57	0	0	0	0	0	0	0	91	98	0	30	66	0	39	289	20	0	0	23	64	179	0	0
803a534dd139449aa532b956b7e76345	0	0	0	0	0	0	30	0	0	0	0	0	25	0	28	0	0	0	0	0	0	0	0	0	0	0	0	0	0	25	159	0	0	0	0	0	0	0	0	0	0	0	0	0	0	0	0	0	0
8074ba3bc826375b021499b02a91bebd	0	0	153	0	0	0	0	0	0	0	0	168	0	0	0	31	0	0	0	23	0	42	30	29	30	34	0	0	0	0	0	0	0	19	0	25	0	0	0	0	37	0	0	0	0	0	65	0	0
262d74b32215393f0d9df6bcf0ad87c9	0	0	0	161	0	0	0	45	0	82	103	0	13	36	20	62	0	0	0	73	33	23	0	28	0	0	114	22	230	0	0	94	23	50	0	0	0	36	68	0	0	0	0	0	0	0	0	0	0
7c746c93a66372ca1e01ce0112b06956	0	0	0	0	0	28	0	0	0	0	0	0	0	24	0	0	0	34	56	0	133	156	175	174	150	175	0	0	0	47	0	19	31	29	0	42	0	0	0	0	0	0	0	0	0	0	26	0	0
6600b10a97690f165477eb9cac4e4eb5	14	66	0	0	0	0	0	0	31	21	0	72	0	17	0	22	0	45	45	0	0	0	0	0	0	0	0	0	0	71	0	0	0	82	33	41	0	0	0	30	75	0	0	19	0	0	0	0	0
9d61f31a40404cf4c97970c89dcaf3b8	0	0	0	0	0	0	101	0	0	0	83	0	0	101	0	0	0	0	0	0	0	34	39	0	32	0	289	27	23	14	0	85	0	0	37	0	0	33	31	69	32	50	0	130	30	30	0	0	0
6a8edac0cb37bd16ae9c6656e925f0d6	30	44	0	0	0	0	19	0	133	25	22	38	36	19	0	49	0	37	39	26	0	12	0	39	31	31	46	59	0	94	0	18	18	46	24	36	0	45	19	0	93	19	0	0	0	40	0	0	3
e97608811d4f37c0ef190dd60c89d539	0	13	23	0	0	0	25	0	45	0	14	54	16	68	11	0	22	49	81	0	11	12	0	18	0	17	0	0	24	0	0	16	16	0	36	47	0	22	27	88	57	63	0	34	68	0	20	75	83
f4d0827cc27e67470e3752f1bb72f5e0	0	0	0	0	0	0	0	97	0	0	124	38	0	0	0	0	0	0	0	34	0	0	39	0	0	35	61	21	0	0	0	0	221	193	261	0	0	47	0	0	0	0	0	0	0	0	0	113	0
35c755d7322e2aa8fa2677a9b7dfdd62	87	17	0	0	0	15	0	47	0	64	56	76	0	0	26	0	0	55	0	58	0	0	0	0	0	0	25	54	56	0	20	44	0	69	73	83	46	0	38	0	40	26	0	25	0	0	35	0	0
f71d921e3566f88ec0a8871745133362	0	0	0	279	0	0	0	0	0	0	608	0	55	0	59	0	0	0	0	0	0	0	0	0	0	0	135	68	0	0	0	0	0	0	0	0	0	0	68	0	0	0	0	0	0	0	0	0	0
64c9c5e9c82d76ce854bbf804fcc82fb	0	0	0	0	0	28	0	215	0	0	0	0	0	49	15	0	0	0	0	0	0	0	0	35	0	22	0	50	0	0	0	57	43	258	15	0	23	0	0	0	56	0	0	143	0	0	0	122	17
4fffbdb649beb48ec29d00a1bca36352	0	0	0	0	0	0	0	0	0	0	0	0	0	0	249	0	15	130	43	34	44	74	53	46	44	49	0	88	0	0	0	0	41	0	24	0	44	0	0	0	0	0	0	0	0	30	71	58	19
a738919dc0c46fea782ce7cda495d656	573	77	0	0	0	18	0	41	113	25	32	0	0	0	0	0	21	0	0	0	0	0	0	0	0	0	0	0	0	0	0	0	0	0	0	0	0	0	47	36	0	48	0	33	0	47	30	28	29
3c236289a55d33a831e055b3b43fcfab	0	0	30	0	0	33	44	0	56	37	35	45	0	0	0	28	0	17	57	49	22	0	27	35	0	0	0	68	65	45	38	0	0	25	25	76	0	0	0	0	0	38	65	0	0	38	41	17	0
ec75e8f5149207ec1cdacddbecc8b9c0	0	0	0	0	0	24	0	219	0	0	0	0	35	67	21	0	0	0	0	0	0	0	0	0	22	0	0	46	0	0	0	49	0	246	0	0	33	0	0	0	70	0	0	164	0	35	0	123	10
eb0a45fd25acec132364109d817b67d6	0	0	0	0	0	0	0	0	0	0	10	0	0	0	51	0	0	0	0	0	61	0	0	0	0	35	0	303	0	49	85	0	0	0	34	35	0	0	0	28	0	0	0	0	0	36	25	331	71
3828da46f33a78ff3c77d366bdf038bc	32	22	0	0	0	0	33	16	47	0	34	42	0	33	11	0	56	15	0	0	0	0	0	0	48	0	56	0	0	34	40	36	40	30	29	65	40	0	0	28	0	31	47	42	0	41	0	0	0
bf3dcd0e537cbf5bac0c4b9fd0d5bc6c	0	39	61	0	0	20	36	0	25	52	0	42	0	0	10	24	61	48	0	0	0	0	0	0	0	0	14	106	0	0	41	51	64	23	30	44	120	0	25	17	53	84	21	21	21	18	80	0	0
79b6133eea48ed31c63c6563c834548c	35	63	0	18	0	20	20	36	30	129	47	0	0	0	0	24	39	34	49	0	0	0	0	0	0	14	34	51	31	0	0	26	0	52	0	94	38	26	0	58	46	20	0	127	12	0	26	24	21
c6906a63ccf96ea98fd30f8385f3b30d	0	0	0	0	0	37	0	38	32	41	44	46	0	0	0	21	0	32	34	60	0	0	34	0	0	31	0	0	0	36	37	45	0	0	25	60	0	0	0	0	0	0	0	42	0	0	0	0	0
b761908bd476acc19268c1d724c585ac	0	0	0	0	0	0	0	0	22	0	19	0	0	0	229	39	0	136	29	0	24	0	53	44	52	68	0	87	43	0	0	0	31	0	35	0	54	0	0	0	0	0	0	19	0	36	0	64	0
a36f2c9a3fada8f313f93f63b1c089a9	0	0	0	18	0	0	0	0	0	0	30	20	46	0	280	17	0	36	38	60	40	40	45	53	31	55	0	0	21	39	0	0	0	0	15	0	0	0	25	0	0	33	0	0	260	31	0	0	0
beabe58fa8893f3deb9461a5de2562b4	22	74	68	0	0	31	34	0	38	45	0	39	0	0	0	39	47	31	0	0	0	0	0	0	0	0	26	27	0	17	109	37	37	0	0	78	78	0	0	21	54	28	0	80	0	64	36	28	18
0905849c0dfa6d58d9d3898bd916f650	70	61	0	0	0	78	113	0	126	95	0	85	18	53	0	0	0	0	45	0	30	0	32	49	21	29	0	0	29	0	0	49	25	25	35	35	0	0	0	40	47	0	0	0	0	0	0	19	13
e573f951467c3b96f61f3e601dd309da	0	0	0	0	0	0	88	0	47	154	0	90	0	0	43	0	0	83	112	0	17	0	50	22	41	0	0	20	0	0	0	0	47	0	22	102	0	8	0	0	30	0	0	0	0	0	0	39	27
fea4026c3ca16ebdf2251981a36830e8	0	0	0	0	0	0	0	0	0	0	0	0	41	0	48	0	0	0	39	0	0	49	0	30	0	26	0	20	33	0	87	25	0	26	0	29	52	0	0	0	0	0	0	20	0	34	40	27	0
a10d6413bd01211f498ab8df6d286896	0	0	0	0	0	0	0	0	0	0	0	0	0	0	0	0	0	0	0	296	0	0	0	0	0	0	0	0	0	36	366	0	0	0	0	0	0	0	0	0	0	0	0	0	0	0	0	0	38
2774e898d9a8f98f067062dfe123fb1c	0	0	0	0	0	0	0	0	0	0	0	0	0	0	62	0	0	0	0	0	0	0	0	0	52	0	0	314	0	59	80	0	0	0	0	44	0	0	0	34	0	0	0	0	0	0	34	303	87
98b52fbc6b1002fb6496bdedcc80d927	0	0	0	0	0	0	0	114	0	0	114	48	0	0	0	0	0	0	0	28	0	0	40	0	0	34	67	17	0	0	0	0	192	162	216	0	0	29	0	0	0	0	0	0	0	0	0	125	0
de75fdf4a89bf6f7e541637444eff293	57	0	0	0	0	51	11	0	105	35	0	0	0	0	156	0	0	0	84	0	0	0	0	0	0	0	35	196	0	25	57	0	0	0	0	29	36	0	0	30	0	0	0	43	42	39	0	103	0
bb7b942ae6e959305cc89a6e58a71f9c	0	0	0	0	0	0	0	0	0	0	0	0	36	0	0	0	0	0	0	0	58	84	100	104	72	110	209	0	102	0	52	74	82	0	37	0	0	0	0	0	0	19	0	0	0	23	0	0	0
059a8eccfdda0e54dd6e424a3144d3e4	0	33	29	0	0	0	0	23	0	0	0	11	30	0	0	15	0	37	32	0	0	0	0	0	0	0	0	0	29	40	20	0	0	21	0	17	0	0	0	14	35	37	21	22	0	0	0	0	0
4bf6ba8363c4bf45e3c2e922244a82f3	19	40	29	15	0	51	52	48	46	19	185	31	0	24	0	30	0	20	56	0	0	0	25	29	0	0	54	34	44	0	0	30	0	17	64	22	0	0	0	20	0	21	25	27	0	15	0	18	0
9ad8aa67344a432cb8f9100813325614	115	87	0	0	0	52	0	31	205	0	36	0	15	0	0	0	15	0	0	0	0	0	0	0	0	0	0	85	14	0	0	27	0	18	0	42	20	0	22	0	0	0	0	0	27	60	32	59	44
16119f91d2f6e45d070132a043a3dbbe	14	0	0	20	0	15	29	0	0	0	33	0	0	0	0	0	0	0	0	0	0	0	0	0	0	0	0	0	0	0	122	0	0	0	0	0	0	0	0	0	0	0	0	0	0	0	0	0	10
d3482c1fa3185dc50415e61a4cdd36c8	62	0	0	588	0	0	0	19	0	0	0	0	0	0	0	0	0	0	0	0	0	0	0	0	0	0	34	0	0	0	0	0	0	40	0	0	0	36	41	52	72	0	0	0	0	44	0	20	0
8b86cc177c65ba595604edb065ce75be	0	0	0	0	0	0	73	54	40	133	0	65	0	0	37	0	0	75	97	0	0	48	0	14	0	0	0	17	38	0	0	29	35	0	22	110	0	0	0	0	0	0	0	39	0	46	0	40	0
85ebd7d37b7fa518493e4405f38f3fc9	185	0	0	0	0	0	0	0	72	50	0	120	0	0	0	16	0	0	0	0	40	37	33	16	0	0	0	0	20	44	0	0	0	36	0	0	19	0	0	320	35	0	0	0	11	29	36	37	0
21f916b2e65ca80309b1a49017c4f760	0	0	149	0	0	0	0	0	0	0	0	137	0	0	0	21	0	0	0	0	0	0	25	34	19	14	0	0	0	0	0	0	0	0	0	22	0	0	0	0	29	0	0	0	0	0	59	28	20
4b38441fff2f7f8361ab6fbd46bcf55d	0	30	0	630	0	0	0	0	0	0	0	0	59	0	0	0	0	0	0	0	0	0	0	0	0	0	0	12	0	0	0	0	0	0	0	34	0	41	37	41	40	0	0	0	48	43	0	0	0
06ce48b6765b33e82a1be361ba2669d1	0	0	0	0	0	38	15	65	55	0	98	0	66	0	53	0	0	0	0	33	0	0	0	0	0	0	0	0	0	141	39	0	31	50	0	0	49	0	47	0	64	43	0	39	22	73	0	0	0
df8571af54f03d26113b628bfa66eed5	0	0	0	20	0	0	0	0	32	68	0	0	0	40	0	33	0	14	0	0	41	40	37	64	40	44	25	0	29	33	45	0	0	0	0	33	0	0	0	0	0	53	25	0	0	0	0	0	19
61810d5a73cdfd1b17de828112bada52	0	103	0	0	0	37	25	184	50	39	0	0	0	0	0	0	0	88	35	27	0	0	0	0	0	22	11	0	45	45	0	0	0	65	17	31	32	20	0	87	21	0	0	22	0	0	42	13	14
4c2678b51827137ca31707f71ffe20ac	0	0	0	0	0	0	0	0	0	0	0	0	0	32	0	32	0	48	0	0	0	0	0	0	30	42	0	39	50	58	63	0	33	36	0	74	46	0	0	73	31	45	0	42	0	0	32	112	67
f91468b73a165da034d7140eb1301384	0	0	0	0	0	0	0	33	25	0	21	32	0	20	21	0	0	14	22	0	45	65	93	90	69	65	21	38	27	0	20	0	26	0	44	36	34	22	0	0	0	0	41	0	36	0	52	30	0
3543240589555b1eb4e81a6690b9915c	0	24	0	0	0	13	0	0	0	0	0	0	16	0	13	16	0	0	15	0	30	0	0	32	0	16	0	0	0	0	0	0	0	0	0	19	41	140	27	87	398	41	0	24	86	83	0	0	0
7f08fd03c92d53bcaaf44dc291645d58	0	73	69	0	0	29	0	0	40	45	0	38	0	0	37	46	51	34	0	8	0	0	0	0	0	0	0	27	0	0	109	31	30	0	0	67	76	0	0	18	0	22	0	76	15	69	23	25	16
a87f8a20dffc1a858a1abb6be4eee5ad	23	0	0	0	0	0	0	56	189	0	41	0	0	0	0	0	0	0	0	116	43	39	49	34	0	55	0	34	0	0	92	0	0	0	0	0	0	0	0	0	0	0	0	0	0	0	0	0	37
d598cf2309c6e19dc9937ae7540e96f7	57	73	0	0	0	85	102	0	183	97	0	73	0	0	11	34	0	0	0	39	0	42	33	0	25	39	32	0	32	0	0	34	0	0	0	0	0	0	0	46	47	0	0	0	0	0	0	0	0
b607f13a2cf2e7dd4e4b55196265b646	0	0	0	0	0	0	0	0	0	0	0	0	0	0	223	0	0	123	24	21	25	60	41	51	30	44	0	92	0	0	0	0	30	0	33	0	32	0	0	0	0	41	0	0	0	31	58	45	0
43eba5902f55680fe1cc1fd42868c520	41	0	67	0	0	27	54	0	35	0	53	0	0	0	0	39	0	0	0	26	0	0	0	0	0	0	0	0	0	0	251	0	59	0	0	0	0	0	0	56	38	224	50	47	0	23	0	0	0
728a706217d6ad9777978190aeeab2ba	27	37	33	17	0	0	38	0	53	0	0	31	37	30	0	33	37	30	43	39	0	0	0	0	0	0	0	0	0	34	20	0	0	22	0	73	35	0	0	17	49	22	0	53	31	27	28	47	32
ad76b9f1ef36323449d7dc12c69c5a3d	0	0	0	0	0	0	0	28	22	32	12	24	0	17	0	0	0	0	18	20	38	48	96	106	48	73	27	0	0	24	14	0	15	0	32	21	0	19	19	0	33	34	0	0	0	27	51	0	16
ffb45bcfb10380e4bdcdb8533d1bd108	0	0	0	0	0	0	0	0	0	0	0	19	0	38	0	0	0	0	0	0	29	55	56	48	35	57	0	0	0	0	0	0	0	80	66	0	28	71	0	37	211	23	0	0	16	49	157	0	9
2527aaad835acf60b9e57cf5e51e9718	0	0	0	0	0	47	15	53	16	0	48	0	71	19	0	0	0	28	28	30	0	0	0	0	0	0	35	39	0	51	153	0	14	39	36	0	64	14	40	0	0	25	0	0	0	15	51	23	25
85b5230f5736f4bf7fa9d2a74f87ede4	83	0	0	0	0	86	56	0	0	124	0	0	0	0	0	0	0	53	0	0	0	0	0	0	0	0	0	0	0	0	223	0	0	0	0	0	233	0	0	0	0	0	0	0	0	59	0	42	40
5313f97bfb2569338ce35767cbde1d71	22	46	0	14	0	0	24	33	0	101	38	0	0	25	25	11	30	26	48	0	0	0	9	0	0	0	41	52	20	0	0	17	0	60	0	72	25	22	13	70	40	19	0	126	0	0	16	0	0
88a8ca6b1e9d2553d31144ebc1d573ad	0	0	0	243	0	0	0	0	0	0	460	0	0	0	0	0	0	0	0	0	0	0	0	0	0	79	120	0	0	0	0	0	0	0	0	0	0	100	0	0	0	0	0	0	0	0	0	0	0
11486a77af543feafb70ae846acb63bc	144	0	0	32	0	0	0	151	0	0	0	0	45	151	0	0	0	0	0	0	0	0	0	0	0	0	25	49	43	0	0	0	0	48	53	0	0	29	0	159	0	0	0	0	0	0	0	0	0
b8a07d3757def958e46943a8af45672d	0	0	0	400	0	29	43	0	0	0	38	0	0	0	0	0	15	44	0	0	20	20	36	30	16	31	0	0	0	0	0	107	27	0	37	0	0	0	0	29	78	0	0	32	66	0	0	0	0
b46abd32b1a8a579c5911f0892a646cd	116	18	117	0	0	22	0	7	118	0	0	0	0	0	0	0	0	0	13	0	0	0	27	0	0	45	0	0	0	0	0	51	16	46	0	0	0	0	0	29	0	0	21	0	0	0	0	0	0
70b55b92b8238a634427a59f8813c1ab	0	0	71	0	0	0	0	0	0	0	0	485	0	0	0	93	0	0	0	0	20	0	18	0	0	25	0	0	29	0	0	0	0	30	0	31	0	0	0	0	0	0	0	0	0	0	29	0	0
c0f23a92610be01f51c8bc746a4697bb	0	0	0	0	0	0	0	0	0	0	0	0	0	0	71	0	0	0	0	0	0	0	52	0	0	0	0	278	0	54	81	0	0	0	0	38	0	0	0	18	0	0	0	0	0	0	30	317	61
325850de87c121ed7d8da1962f226de5	0	0	0	0	0	0	24	0	25	53	43	26	0	38	0	0	0	22	54	9	23	29	28	59	38	45	0	0	0	30	28	0	0	0	0	0	27	0	0	0	25	56	27	0	0	32	30	19	0
ccfc254de8733fedd13b4396a0646679	0	0	0	0	0	0	0	0	0	0	287	0	0	31	78	0	0	0	29	0	0	0	0	0	0	0	0	131	48	43	0	0	54	0	0	19	0	0	0	65	0	29	0	0	0	0	0	0	0
1ec7be696079bec4b6cef6bd05aa9eea	0	0	0	0	0	0	15	48	26	0	0	29	65	9	31	22	19	0	0	22	0	0	0	0	0	0	0	28	45	56	163	22	23	38	28	35	0	21	36	24	44	24	0	0	0	20	55	25	0
1df8c9e7a4636f935bc62840661afebf	0	0	0	0	0	0	138	0	0	0	35	0	0	0	0	0	153	0	19	0	0	0	45	46	29	0	0	0	59	0	0	0	38	40	40	27	124	0	0	0	96	20	0	0	0	0	0	0	0
bec9c5963fbf69510a2142491e1287c0	0	0	153	0	0	0	0	0	0	0	0	130	0	0	0	33	0	0	0	0	0	34	25	24	23	25	0	0	0	0	0	0	0	14	0	20	0	0	0	0	26	0	0	0	0	0	57	0	0
27f8c45970897a3578b36417c99006ed	0	45	0	0	0	37	0	0	75	59	16	0	22	0	0	0	14	43	0	0	24	28	38	35	30	37	0	34	0	0	38	16	0	14	0	56	0	0	0	0	0	0	26	0	0	0	0	26	40
69ff5284c79707bacd3ba6b567d3f5a2	0	0	0	0	0	0	0	0	0	0	226	0	0	30	82	0	0	15	47	0	0	0	0	0	0	0	0	143	65	38	23	0	41	0	0	19	0	0	0	62	0	33	0	0	0	0	0	0	27
22923a6a8b70d76dd48029dbe9b85410	0	0	0	0	0	0	69	0	0	0	59	0	38	82	0	0	0	0	0	0	0	0	0	33	0	25	220	40	14	0	0	57	0	0	30	0	0	25	27	76	20	39	0	93	17	0	11	0	0
f7a05456aff3c30f19dfb73df212ccb1	58	0	0	0	0	0	13	0	108	0	0	0	32	55	157	0	0	0	64	0	0	0	0	0	0	0	0	201	0	35	60	0	39	0	36	30	0	0	0	0	0	0	0	0	0	0	0	97	0
eebf7923450818ab8193fcd9d2ac3fdf	48	34	0	9	0	0	0	0	0	0	36	0	20	0	0	18	0	25	0	0	0	0	31	0	0	0	0	0	19	0	0	0	0	0	0	0	45	113	28	93	306	40	0	16	108	63	0	0	0
06a2210a8c64bc9ef2eb0e60a402b5b4	41	40	0	43	0	0	0	0	0	0	237	0	0	0	0	0	0	0	0	0	0	0	0	25	22	0	0	326	0	0	0	100	37	0	57	11	0	0	0	27	0	0	0	0	0	0	0	0	22
61a9fbab2a358bb57871002e1a945ab5	28	32	50	0	0	0	27	8	0	0	0	46	0	42	15	43	25	20	16	0	0	0	0	0	0	0	0	48	0	31	52	0	10	234	0	0	21	0	0	70	0	17	51	0	0	16	0	37	23
2db58b1fdc189026e7c4c79d21b55179	0	71	54	0	0	23	22	0	32	40	0	50	0	0	0	29	38	16	25	16	0	0	0	0	0	0	19	29	33	0	92	40	36	0	0	62	53	0	0	17	0	22	0	79	17	65	31	22	17
3a50e3e1f7031471b70b9848cd2806fe	0	0	0	0	0	58	33	0	67	216	0	0	0	0	0	0	0	0	0	0	59	52	85	76	62	73	0	0	0	0	0	31	0	0	0	194	0	0	0	0	0	0	0	0	0	0	41	0	0
98c594e31daa84b839a419341d508d18	22	50	0	16	0	0	15	32	33	113	46	0	0	0	0	21	21	33	35	0	16	0	0	12	0	0	43	49	22	0	0	27	0	42	0	81	20	17	0	67	37	12	0	113	0	0	17	0	0
cfc8a8145f369c13e88ca58068474ae3	0	0	0	0	0	0	0	188	59	0	0	0	0	0	0	0	0	0	0	55	81	74	94	98	69	76	0	0	0	191	53	0	0	0	0	0	0	0	0	0	0	0	0	0	0	0	0	0	0
142ea41465fc5de7882990154563ac48	0	35	0	0	0	0	0	0	29	0	0	0	0	70	0	0	0	0	0	0	34	36	46	47	32	43	0	19	0	123	0	0	0	42	0	23	38	0	32	70	71	33	0	47	19	71	23	0	0
a1d0cc4ceb485c5fdeedbbbd31c73864	0	25	0	0	0	0	0	0	40	0	0	12	0	0	0	0	0	0	0	0	0	0	0	0	19	27	0	0	0	41	22	0	24	12	0	15	0	0	0	0	41	0	36	19	0	0	0	0	0
be17eae33b69303c09d53b6816702267	0	0	0	0	0	0	0	0	0	0	0	0	0	0	0	41	0	51	0	0	27	0	43	0	0	0	28	0	0	58	93	0	0	42	0	50	0	0	0	80	33	43	0	36	24	17	30	102	65
5ddcf445c519b7306ad29a2f3faf5bf7	0	0	0	0	0	0	108	0	0	0	39	0	23	29	0	0	176	0	22	0	28	0	0	0	0	50	25	10	46	0	0	39	0	0	35	30	114	0	12	0	74	20	0	0	0	0	31	0	0
f021870f0e108507ec7f780a275e1a51	82	46	0	0	0	13	0	64	236	12	0	0	34	30	0	0	12	55	0	11	0	0	17	0	0	0	0	16	0	19	27	27	25	37	0	42	0	49	0	109	0	15	0	0	0	0	20	0	0
d9435b6a9f94e2edc9ba86f2f3052c57	0	0	0	0	0	0	0	0	0	0	210	0	0	28	75	26	0	0	36	0	0	0	0	0	0	0	0	130	53	40	0	0	39	0	4	27	0	0	0	57	0	29	0	0	4	32	0	35	0
8ec4df91ebd3fbb78714a63351fc481d	0	0	0	243	0	0	0	0	0	0	434	0	0	0	0	0	0	0	0	0	0	0	0	0	0	91	111	0	0	0	0	0	0	0	0	0	0	100	0	0	0	0	0	0	0	0	0	0	0
9b38c94f7fe15889be3a230817f11070	92	0	75	50	0	0	0	0	0	0	0	0	0	0	0	0	0	0	0	0	0	0	0	0	0	0	42	0	37	54	67	0	0	81	0	0	0	39	0	0	34	30	45	0	44	37	41	47	0
534f321922bf2a4d52a03bd0b4199889	99	48	0	33	0	20	0	70	247	0	0	0	51	33	0	0	23	36	0	13	0	0	0	17	0	0	36	13	37	23	24	0	20	36	0	0	0	0	0	100	0	11	0	0	0	0	0	0	0
3c8f8a950bee45e13c31179c424f85f4	25	23	0	28	0	37	43	263	29	0	0	0	0	0	147	39	0	0	0	0	0	0	0	0	0	0	0	0	0	0	248	16	0	0	0	0	0	0	0	0	0	0	0	0	22	31	0	0	0
37f616a2ab9fe35b75ad2592d66e5e83	0	51	47	0	0	58	45	26	59	0	38	0	0	0	13	0	0	0	0	22	0	0	0	42	41	46	0	32	13	36	70	32	21	0	0	51	17	0	0	0	38	0	0	0	35	0	31	0	0
286b816c4487a3918f9aa233aa3020e4	136	0	0	0	0	0	0	22	32	42	0	0	0	25	0	0	0	0	34	0	0	36	0	43	43	0	0	0	41	12	0	0	26	20	29	0	0	0	0	0	30	43	0	17	0	0	294	44	0
55f24e9f576eea8f197838573225db68	0	0	0	322	0	16	42	0	0	0	27	0	0	0	0	0	18	47	0	0	30	25	42	24	11	32	0	0	0	0	0	90	28	0	37	0	28	0	0	26	73	0	0	20	46	0	0	0	0
47d5dec8d573c6a66a6082e8a6fb91b9	66	0	93	50	0	0	0	0	0	0	0	0	31	0	0	0	0	0	0	0	0	0	0	0	0	0	33	0	43	37	58	0	0	72	0	21	0	44	0	0	41	37	41	0	51	23	38	50	0
c726db65058ea16fcf32b0dbdd3ffd47	21	39	53	21	0	17	0	0	0	0	0	28	0	0	0	0	0	0	0	0	48	34	62	67	49	77	0	0	0	39	0	57	0	17	0	11	0	0	0	0	0	0	0	0	0	0	39	28	27
40c7b859b525aca155decd4f9d2a17e9	0	59	0	11	0	15	0	0	120	0	144	0	0	0	0	0	0	35	23	20	0	17	0	0	0	0	85	230	0	0	0	51	33	0	17	0	19	24	0	0	0	38	0	18	21	0	0	0	24
ea6482787f18a614bcee7c94f0905ba4	27	0	0	35	0	0	32	0	23	34	43	0	97	0	0	26	0	24	33	0	0	30	0	30	28	0	0	0	22	47	67	0	19	19	0	0	26	26	0	38	15	0	0	44	0	32	49	0	13
79422a839940b93f4551d69f5ccb1ee5	0	36	0	0	0	0	0	29	0	0	0	44	0	52	0	18	37	0	0	0	0	0	0	39	0	0	0	0	0	0	29	28	0	0	15	50	0	0	0	0	0	45	0	0	0	0	0	0	0
b68d2e72d18dbaf50afdf600ed1f00d7	0	0	0	0	0	0	13	0	0	0	0	0	0	0	0	0	0	0	0	0	0	0	0	0	0	0	0	0	0	0	100	0	0	0	0	0	0	0	0	0	0	0	0	0	0	0	0	0	0
e7bad5a7354f402f0ad3cf880055cd1b	0	0	0	0	0	0	60	0	37	90	68	68	0	0	28	0	0	59	84	0	17	0	0	18	0	38	0	0	0	0	0	0	33	0	29	86	27	0	0	0	0	0	0	0	0	0	0	38	0
ce4b167494b1f5a18fdf4bb988ff5fb5	53	32	0	0	0	0	12	0	97	0	0	0	0	48	140	0	0	27	68	0	0	0	0	0	0	0	0	165	47	19	58	0	31	0	34	19	0	0	0	0	0	0	0	0	0	0	0	99	0
21c6c0523c512b5d440f37ce01985ba1	21	50	61	10	0	37	21	0	35	34	0	32	0	0	0	25	42	16	0	0	0	0	0	0	0	0	0	26	0	0	105	57	30	0	0	54	55	0	0	19	0	22	0	52	0	61	29	18	20
786f4b65736f9fb6139b817f6538a964	16	0	51	0	0	51	47	29	22	0	23	31	0	27	29	15	0	0	35	0	0	14	24	0	0	0	18	0	0	0	30	5	57	27	0	38	0	0	0	0	32	0	0	35	0	0	26	50	47
13400596f8c57cbdb9baf3375c7849a8	165	0	0	0	0	0	0	0	68	25	0	105	0	0	0	0	0	0	0	57	0	0	25	16	42	0	0	0	0	34	0	0	0	34	0	0	0	0	0	246	32	0	0	0	0	25	0	22	0
2b8008c14e23d7b749f4c26c633004c8	494	65	0	0	0	0	0	47	80	16	0	0	0	27	0	0	0	0	0	0	0	0	0	0	0	0	0	0	0	0	0	0	0	28	0	0	0	0	35	25	0	0	0	19	0	33	30	29	0
11df147a45e56dc9bc33a64dc672fa5a	0	0	0	0	0	0	0	0	0	0	0	77	0	0	0	0	0	0	0	0	0	0	46	0	0	0	0	0	0	0	0	0	0	66	0	119	0	0	0	0	0	21	0	0	0	0	0	0	0
c73ea0739ff5f25e6f84dfa20c14cb17	58	58	0	0	0	73	91	0	139	82	0	90	0	0	0	0	0	0	0	26	0	42	39	0	18	35	0	15	18	0	0	40	0	0	0	0	0	0	0	26	39	0	0	0	0	0	13	0	0
fb2051041e88a8574b8f23c8fa44baa9	0	28	0	0	0	0	0	0	23	0	0	0	0	50	0	0	0	0	0	0	31	29	44	55	28	52	0	0	0	116	0	0	0	28	0	31	33	0	26	55	66	30	0	45	18	58	0	0	0
36faf19e48645469a6d2b33df5ddb2ad	105	19	146	0	0	28	0	0	96	0	0	0	0	0	0	0	0	0	0	0	45	0	0	0	0	0	0	0	0	0	0	0	0	0	0	32	0	0	0	32	0	0	18	0	0	0	0	0	0
83a6c990765a2927d1da26153a1fa0b8	0	0	0	0	0	0	0	0	0	0	0	0	0	19	44	0	0	15	0	0	41	0	0	24	37	0	0	32	0	0	80	28	22	0	0	0	36	0	0	0	0	0	0	22	0	0	0	0	0
d79ed142729ef827561548266a69d1c6	0	48	51	22	0	17	0	20	36	32	0	27	0	32	0	20	45	30	0	23	0	0	0	0	0	0	0	27	0	0	84	47	18	40	0	41	45	0	0	21	0	16	0	61	0	59	19	18	12
8621b1f0b9aea2744a8072fbbcebfa2d	0	0	71	0	0	0	0	0	0	0	0	381	0	0	0	77	0	0	0	0	12	0	27	23	0	0	0	0	0	0	0	0	0	25	0	25	0	0	0	0	0	0	0	0	0	0	28	0	0
3332d9d0f543b266bd226aa1c84a69cf	0	0	27	0	0	0	28	0	48	0	39	48	0	0	0	26	0	11	57	31	0	0	24	0	0	0	0	0	47	41	37	0	0	19	23	50	0	26	0	0	43	29	38	0	0	24	0	0	0
e4bdbb723c251e2065cd4165f932296a	0	0	0	25	0	29	0	77	102	0	0	0	0	29	0	0	0	0	0	72	0	0	0	31	0	21	0	0	0	99	85	0	0	42	30	0	0	0	0	0	0	0	0	0	0	0	0	0	0
07190f534d251515b5a280195b071183	97	0	0	0	0	0	0	0	0	0	0	0	0	0	0	0	162	0	33	0	36	0	0	42	41	0	0	39	0	0	0	42	0	0	0	0	384	0	36	0	0	0	0	0	0	0	0	0	0
5297fffa24917e2847c7ee83be35b7a6	0	0	30	0	0	37	35	64	49	0	27	0	0	40	14	0	0	0	0	0	19	0	35	0	0	25	0	0	0	0	0	0	0	30	0	98	52	36	0	28	0	26	0	49	0	33	0	31	0
8377a1b7f8424a14d3432cfc69372033	136	0	0	0	0	0	0	0	67	47	0	110	0	0	0	0	0	25	0	0	0	0	0	14	0	31	0	49	0	32	0	0	0	41	0	0	0	0	0	260	0	32	0	0	11	26	0	28	0
9dffcf92c3a6947b0f17f78c427b92b5	0	42	52	0	0	21	22	0	33	36	0	32	0	0	0	25	46	16	12	0	0	0	0	0	0	0	0	38	0	0	85	47	26	0	0	40	72	0	0	20	0	14	0	65	17	67	21	19	0
74e9af819f38850ed10ccef699425e5c	0	0	0	0	0	31	19	0	56	198	0	0	0	0	0	0	0	0	0	0	47	61	72	82	62	69	0	0	0	0	0	0	0	0	0	171	0	0	0	0	0	0	0	0	0	0	33	0	0
5e5900608ca5f3b55ff735f74707a64a	8	0	24	0	0	0	0	0	33	54	0	0	13	41	0	0	16	24	0	0	21	24	28	55	34	29	0	0	0	24	23	0	28	0	0	0	0	0	0	33	0	56	27	0	0	0	0	0	0
ac1f1a921c45f18443d36aa14e91a278	0	39	0	7	0	19	0	25	85	0	118	0	32	0	35	0	0	0	21	0	0	0	36	0	0	0	79	177	0	0	30	37	30	0	14	0	17	26	0	0	0	0	0	18	25	0	0	0	0
6d72274105a9358e9643101386bf419c	0	0	0	0	0	0	62	0	0	0	54	0	25	73	0	0	0	0	0	0	18	0	0	0	0	0	187	32	21	0	0	57	43	0	29	0	0	23	13	57	19	25	0	91	19	0	0	0	0
bc8787ea3f92204a3cd11a7d649cb6c5	0	0	0	315	0	23	29	0	0	0	20	0	0	0	0	0	16	45	0	0	18	23	29	31	9	20	0	0	0	0	0	90	0	0	0	0	21	0	0	22	68	0	0	0	52	0	0	0	0
64163fb48bb9343b3d8c7ae20537e6e5	0	0	43	0	0	19	20	0	28	0	0	23	0	0	21	0	0	0	0	0	43	39	54	54	40	65	0	0	0	0	0	0	14	11	31	13	0	0	0	0	0	0	0	0	0	34	31	0	0
baa824c043f0eed585d56a0bff84df12	0	0	0	0	0	0	0	0	0	0	46	0	34	0	35	30	0	0	30	0	0	24	46	26	27	34	41	22	19	0	0	13	39	22	33	178	0	0	33	0	0	0	0	0	0	0	22	6	0
f8f16dc1b89970ae93846dbeb3c7f8f4	34	0	0	10	0	0	0	54	107	23	20	44	38	16	53	0	0	0	37	16	0	0	0	0	0	0	32	43	54	73	0	0	0	26	0	23	0	0	0	0	48	0	0	0	0	32	10	0	0
244c62c167dfdae99af838b7f408a02d	0	0	0	0	0	0	70	0	0	0	55	0	0	64	0	0	0	0	41	0	0	0	0	0	0	0	195	20	18	9	0	53	0	0	30	0	0	38	18	52	20	28	0	90	15	0	0	0	0
8543705a7bb8ec5963ef7b1e7e3629f2	38	0	0	0	0	0	52	62	59	0	26	0	0	0	0	0	13	43	0	0	0	0	62	35	0	0	0	31	0	39	62	0	0	0	0	64	0	0	0	0	0	0	0	20	0	32	30	0	0
aa64f4b676d9f738ed25c348f5431209	40	24	0	33	0	18	0	0	47	0	0	147	42	40	0	18	20	0	47	0	0	0	0	0	21	0	0	34	0	0	0	0	34	35	35	0	0	0	0	0	0	26	0	0	23	0	40	0	0
bd6dfca42e401448919e76b5bc1a5e01	0	31	0	0	0	18	0	0	46	62	0	162	22	52	53	42	0	18	47	0	17	0	0	0	0	0	0	0	47	0	0	0	0	37	0	0	0	0	0	0	0	34	0	0	0	0	0	0	0
a50e9e2bacd1306c8ca88bcff02afa59	0	0	0	25	0	0	25	22	25	30	0	0	30	32	28	0	0	34	19	17	44	0	0	0	0	0	42	0	0	0	145	0	21	41	14	0	14	0	0	0	0	0	55	0	0	0	0	0	0
187f46dcd0c41d8532821d9704aca2de	0	58	43	0	0	29	17	0	34	42	0	18	0	0	0	21	38	25	0	0	0	0	0	0	0	0	0	19	0	0	71	52	38	0	0	65	57	0	0	18	0	20	0	53	14	58	17	14	0
18bb913f876d4247000ffe9c6503c559	0	0	9	0	0	29	40	0	25	35	0	0	0	39	0	0	0	32	19	0	0	0	0	0	31	0	0	26	0	0	149	32	18	0	14	34	0	0	11	24	0	0	66	0	0	0	37	0	19
2fbef7bc12c12e7fb71d8d84418d3bce	49	0	0	0	0	69	45	0	0	94	0	0	0	0	0	0	0	65	0	0	0	0	0	0	0	0	31	0	0	0	152	0	0	0	0	0	148	0	0	0	0	0	0	0	0	62	0	25	18
85d58c4bfac0fa76ed6524ee8272e22a	0	79	0	0	0	19	27	175	0	0	31	0	0	0	0	46	0	68	34	20	0	0	0	0	24	0	0	0	32	30	0	0	43	0	0	21	16	0	30	72	23	0	0	8	0	0	51	0	0
7631d4e58f8824aecc88038e0a7b617c	0	35	7	33	0	0	33	15	16	0	14	29	0	19	0	0	0	0	17	0	30	60	58	77	62	67	26	0	0	0	17	0	24	0	36	17	0	20	0	46	0	0	0	0	0	0	49	0	0
66d0fc8116293815e49aec9cb771c39a	41	0	58	0	0	29	32	0	37	0	39	0	0	42	0	35	0	0	35	0	0	0	0	0	0	0	0	0	0	0	167	0	39	0	0	0	0	0	0	0	29	169	40	31	0	22	0	0	0
732bdc1e5fa728a1dc4f7551accdfcee	0	0	0	335	0	14	26	0	0	0	29	0	0	0	0	0	16	40	0	0	19	18	35	26	21	25	0	0	0	0	0	83	0	0	0	0	0	0	0	17	61	0	0	0	49	0	0	0	0
0269be80b506c5ead30c865c574f2d11	23	26	0	0	0	16	0	19	73	87	31	36	26	0	0	21	0	0	38	0	0	13	19	0	0	0	0	21	0	0	0	30	28	30	0	46	81	10	0	35	0	0	0	44	0	0	45	13	0
a8e509425d0045dbec5d82f6da5f1034	0	39	0	56	0	0	0	0	0	0	229	0	0	15	0	0	23	0	0	0	0	14	0	0	0	24	0	259	0	0	0	95	0	0	0	0	0	0	27	0	9	0	0	0	0	0	0	50	0
582163757c4449fe4770c4a4afa3204f	0	0	261	66	0	0	0	0	0	67	0	44	53	0	0	0	0	0	0	0	0	0	0	0	0	0	4	31	0	39	0	0	11	37	4	0	0	0	0	59	5	0	0	0	0	28	0	0	62
01eb894bf27c2475142dba86df238b5b	0	0	0	0	0	79	40	37	181	21	0	17	26	0	32	41	0	0	0	0	0	0	0	0	0	12	0	0	0	0	0	0	0	0	0	44	0	0	0	0	82	25	0	0	0	0	37	122	0
8a4f06bf25a0bb81739037030cce230f	0	0	0	9	0	0	0	0	84	0	48	0	45	0	0	0	0	0	47	62	0	0	0	0	0	0	0	158	0	0	0	45	69	0	0	46	0	0	47	0	0	0	0	0	0	0	0	0	0
5a20cbb0489bccf207df9d8358c9fa2b	35	0	49	0	0	39	38	0	25	0	50	0	0	0	0	30	0	0	0	0	0	0	0	0	0	0	0	0	0	38	166	0	30	0	0	0	0	0	0	0	40	161	30	45	0	17	0	0	0
b56d0792950ad0e68a7b720a5e6b8fb8	0	0	0	0	0	0	0	32	0	0	219	0	14	0	78	0	0	0	0	0	0	0	0	0	0	0	0	267	0	0	48	72	0	0	0	0	0	63	0	0	0	0	0	0	0	0	0	0	0
a3267831e9e4d14aed64bc768b579238	0	0	0	0	0	0	0	0	0	0	0	0	0	0	0	0	0	0	0	0	0	0	0	0	0	0	17	0	0	0	0	0	0	0	0	0	0	0	0	0	0	0	0	0	0	0	0	0	0
1f67551800b85543069eeaaf16dfce74	35	0	0	0	0	0	47	0	38	0	19	0	0	29	0	0	0	0	0	0	0	0	0	0	0	0	26	73	42	0	0	0	26	0	0	0	0	0	0	0	0	0	0	40	0	0	0	0	0
8e2c40585a6b0d3b61ec6fe87673748a	32	0	0	0	0	0	34	0	21	26	36	0	82	0	51	0	0	20	38	0	0	0	25	0	0	0	0	14	0	44	52	25	11	0	0	0	28	0	0	44	0	0	0	54	36	33	0	0	0
815d74f5b0f413c63f6c0bec3d1b0cd7	0	24	0	0	0	0	0	0	0	0	28	0	10	0	0	12	0	21	0	0	0	33	0	0	23	0	0	0	0	0	0	0	0	0	0	0	28	94	20	59	266	37	0	22	71	76	0	0	0
1d6940bc5bfe2072ca05e12ef011374d	0	0	0	0	0	64	31	0	0	0	0	0	0	0	0	0	0	0	0	0	0	0	0	0	0	0	46	50	0	0	0	0	36	23	22	57	24	0	0	0	31	0	0	0	0	89	0	0	25
416cda7141adad83e3312a6a23bdc29a	0	24	50	0	0	0	21	0	0	28	28	17	0	0	0	0	0	0	0	0	0	0	0	0	0	0	0	90	0	0	64	52	29	0	0	40	96	0	21	0	0	105	36	0	10	21	63	0	0
73c20d58483a50d5b064688263954ec1	13	44	51	0	0	20	14	0	25	25	0	30	0	0	0	25	32	25	17	29	0	0	0	0	0	0	0	30	0	22	76	39	22	0	0	51	33	0	0	10	0	19	0	60	0	55	22	14	15
1bd43a5e09f4477cfba7e105a00704ef	0	0	65	0	0	0	0	0	0	0	0	351	0	0	0	71	0	0	0	0	11	0	18	0	24	14	0	0	0	0	0	0	0	18	0	18	0	0	0	0	0	0	0	0	0	0	30	0	0
9c283de0a36502a7de7683208febc7d5	0	0	0	0	0	33	0	109	74	0	0	0	0	0	0	0	0	0	0	65	0	0	0	26	0	0	0	0	0	96	105	0	0	43	36	0	0	0	0	0	0	0	0	0	0	0	0	0	0
4554e783113ba1cb5b60bd2ad4d7d62a	0	20	0	0	0	0	0	0	12	0	0	0	14	0	0	13	0	0	0	0	0	0	0	0	0	15	0	0	0	0	0	0	0	0	0	0	30	100	19	56	283	38	0	28	69	63	0	0	0
aeb69965ea6eb9cd4abbec541165dda1	0	0	0	0	0	0	0	32	0	0	0	40	0	34	0	21	0	0	0	0	0	0	0	0	0	0	0	37	25	0	32	24	0	0	14	36	0	0	0	0	0	0	0	0	0	0	0	0	0
1553d33fe9b657298a146154063bcb4a	0	0	0	0	0	0	33	0	49	0	167	0	0	0	0	13	0	0	0	15	0	0	21	0	0	0	62	238	14	0	0	55	0	0	0	0	0	44	0	0	0	18	0	56	20	0	0	0	0
bb4d6308a6c629866c1b3dfe0c45750d	84	29	0	0	0	20	0	64	211	0	0	0	44	19	0	0	16	35	0	20	0	20	0	0	0	0	0	20	0	24	21	0	19	25	0	0	0	0	0	92	0	14	0	0	0	0	22	0	0
cc0885d8d73da9fca077a91f290658f8	44	0	40	0	0	13	0	44	45	27	0	22	22	0	32	23	0	0	0	34	0	11	30	0	0	29	39	13	8	6	55	0	0	22	0	41	0	0	32	0	0	0	23	0	30	0	17	0	9
24121ebb0e04b674515c41ed5e3b136a	0	70	0	0	0	0	96	0	0	0	40	0	0	0	31	0	0	41	56	0	0	0	0	0	0	0	0	174	49	0	0	52	0	43	0	0	0	0	0	49	0	0	0	43	0	0	0	0	0
cdc92f503244369b31b54d3c3ea77831	0	0	0	0	0	0	0	0	0	0	0	96	0	85	0	0	0	0	0	0	50	50	77	79	52	64	0	0	61	0	0	0	0	0	0	0	0	0	0	95	36	0	0	0	0	0	0	0	0
39f869f2d4b34afe099c206c7b3d8580	33	0	33	0	0	28	31	0	38	0	36	0	0	34	0	18	31	0	0	0	0	0	0	0	0	0	0	16	0	0	156	0	32	0	0	0	0	0	0	0	39	167	44	33	0	23	0	0	0
431da432d42473fdb087859fc91ced0a	0	0	0	0	0	0	0	53	37	0	81	0	43	0	51	0	0	0	0	0	0	0	0	0	0	0	0	0	0	116	32	0	0	36	0	0	37	0	0	9	59	31	0	33	0	70	0	0	0
2d91cff3cdf32ddccd6fd24455dae4cc	0	0	0	0	0	0	21	46	19	0	0	0	65	22	0	0	0	0	0	25	0	0	0	0	0	0	0	30	0	50	134	0	23	46	27	0	0	17	32	0	0	22	0	0	15	17	57	19	0
2201e199a8e9a74904065db64250b5ec	144	0	0	0	0	0	0	0	32	58	0	0	0	15	0	14	0	0	0	0	0	0	0	0	0	0	0	0	41	0	0	0	0	28	33	0	0	0	0	27	0	0	10	0	0	35	293	44	0
1373498c6bd8dffa988530c1b2876647	0	0	0	0	0	0	0	45	63	0	78	47	63	0	53	0	0	0	0	0	0	0	0	0	0	0	0	0	0	125	23	0	0	0	0	0	50	0	0	0	65	33	0	31	0	73	0	0	0
d4290a800791d83ac15371b9487dbf35	28	26	0	0	0	26	0	0	112	0	0	20	9	0	0	0	0	0	0	0	22	24	40	42	31	38	0	34	0	0	23	0	0	0	0	34	0	0	0	0	25	14	0	0	10	0	31	38	0
7d0463cb9b478375bc86b83b08abf2a2	0	0	0	0	0	0	48	0	22	14	0	0	0	0	0	0	24	84	134	0	0	0	0	0	0	0	0	0	0	0	0	0	0	0	0	0	212	0	0	0	0	26	0	86	0	89	0	0	0
bf146ee1bc247614cfd7837f899a126a	149	0	0	0	0	0	0	0	68	31	0	108	0	0	0	0	0	0	0	0	0	0	0	18	0	28	0	33	0	34	0	0	0	32	0	0	0	0	0	209	0	29	0	0	0	19	0	23	0
e51e92faac1537052790f7324a9c8da2	0	39	0	0	0	36	0	89	26	0	0	0	0	34	0	0	0	0	0	0	0	0	0	0	0	0	0	0	49	0	0	179	27	111	0	0	46	0	0	0	32	32	0	0	0	0	31	0	0
1c2da2f355c45e3d0c99eb7d717f0a94	0	0	49	0	0	0	0	0	0	0	0	310	0	0	0	76	0	0	0	0	20	0	16	15	0	0	0	0	0	0	0	0	0	21	25	24	0	0	0	0	0	0	0	0	19	0	19	0	0
63f6ab68e2096ecf1b0f41fbaa9c0e19	0	0	0	0	0	0	42	43	0	0	56	0	0	0	81	0	39	0	49	0	11	0	15	0	0	0	0	79	0	41	0	0	0	25	84	0	0	34	0	52	0	0	0	0	0	0	0	50	12
dde163c13267869cae01de70ccb4b8ac	27	0	0	0	0	37	0	12	0	0	0	0	12	35	0	5	15	0	0	0	31	75	49	29	41	40	0	0	0	35	0	0	0	0	0	32	0	0	0	56	0	6	26	0	0	0	36	0	0
383b8ab4884632da1e2c43d3910448ae	28	0	0	0	0	0	19	115	42	0	38	23	0	0	0	0	0	0	0	0	0	0	0	0	0	0	0	0	0	0	49	0	0	0	17	0	0	0	0	119	105	27	42	21	0	0	36	22	0
3ed6ad033e0a4b6f73efc8f55e935dc3	0	50	0	9	0	14	0	0	75	31	112	0	0	0	0	47	0	0	25	12	0	0	0	0	0	0	87	169	0	0	0	37	28	0	7	0	9	23	16	0	0	0	0	13	0	0	0	0	0
97ac7184d4214721cf4de8e2cc2bdce2	0	0	0	0	0	0	0	0	0	0	0	0	0	0	0	0	0	0	0	0	0	0	0	0	0	0	0	0	0	0	0	0	0	0	0	0	0	0	0	0	0	0	0	0	0	0	0	0	0
3aa5a4016b36a4263893e51c7a9c751b	0	0	215	0	0	0	0	47	0	63	0	0	62	0	0	0	36	0	11	0	0	0	0	0	0	0	0	0	0	28	0	0	0	30	0	51	0	0	0	41	0	0	30	12	0	34	0	0	59
b78d07cd7f8ad9bc556ed829eb2c8b65	13	42	0	0	0	0	0	0	103	24	23	30	0	20	0	0	5	0	30	22	10	0	19	0	0	0	0	38	0	80	16	0	0	18	0	27	0	0	0	0	73	0	0	0	20	29	0	26	0
3d10986afe6b59950d9cf2e75ecdfa1e	23	0	0	19	0	29	67	30	37	50	25	0	32	23	0	0	0	0	39	0	0	0	0	0	0	7	39	32	0	26	34	34	0	28	0	45	0	0	0	0	0	24	0	0	0	0	0	23	0
d9c046f691de7bd2a2a84413377f2427	0	0	0	0	0	0	0	0	0	0	0	55	0	0	0	0	0	0	0	0	34	0	0	0	0	0	0	0	0	35	0	0	0	0	0	0	0	0	0	0	0	12	0	65	0	0	0	0	0
6fe54a842cf7a34b4ebd9d847976a610	0	21	0	0	0	0	0	0	27	0	0	0	0	49	0	0	0	0	0	0	26	28	46	47	38	35	0	0	0	100	0	0	0	17	0	11	24	0	11	61	45	23	0	38	17	33	0	0	0
d2323bd6887591ed5efddda2b97c85fc	0	0	0	0	0	0	0	0	0	28	0	0	0	0	0	0	0	0	0	0	59	63	109	91	71	85	0	0	30	0	0	33	0	0	0	168	0	0	0	0	0	0	0	0	0	0	0	0	0
5625e4c57fd44213b3763e9b14072cb5	0	0	0	0	0	0	78	0	0	0	34	0	0	0	18	0	160	0	25	0	0	0	0	0	0	0	0	0	42	0	0	0	0	0	36	29	95	0	0	0	78	18	0	0	0	35	0	0	0
a23127be6f79d7a7c73f6381492e978a	0	0	24	0	0	31	32	43	37	0	0	0	0	25	11	0	0	0	0	0	0	0	0	0	27	25	0	0	0	0	0	0	0	21	11	83	39	27	0	20	0	32	0	38	0	31	0	23	0
ddac1e38f29feec8ceae7bf276e8aee0	0	0	0	0	0	0	0	0	0	0	0	39	84	74	0	0	0	0	0	0	0	0	0	0	0	0	0	0	0	0	0	0	0	0	0	0	0	90	39	0	0	49	56	0	70	39	0	47	0
18a534cf7fe7765f20d019d337a49834	25	0	0	0	0	0	0	0	14	57	0	0	0	34	12	0	35	0	42	0	0	0	0	0	0	0	34	45	0	0	53	0	34	0	0	0	14	0	31	81	35	64	20	27	0	0	0	0	0
4d8d057f9d04ef24419def282733860b	0	0	0	0	0	0	102	0	0	0	28	0	0	0	0	0	143	0	25	0	0	25	0	0	0	0	0	0	36	0	0	0	0	0	19	26	71	0	0	0	53	18	0	0	0	0	22	0	0
feaf2a70598444bd317341cfdf52f0bb	27	19	0	24	0	0	0	0	67	64	0	0	0	28	20	0	0	44	0	0	0	0	0	17	0	0	10	17	0	28	33	24	0	35	33	33	52	0	0	36	0	0	0	47	0	0	35	0	21
df9ff93d2ecf3f11c6a4ef87a4323f63	0	53	0	0	0	32	37	0	39	44	44	41	0	24	33	0	0	0	44	0	0	0	0	0	0	0	35	31	13	0	0	30	0	0	34	38	0	0	11	16	30	0	0	0	0	0	0	0	0
6a70fb56132048a059d81c1fdc849a79	8	0	42	0	0	25	0	0	0	0	0	23	0	0	0	0	0	23	0	0	37	33	46	45	46	51	0	0	0	0	0	0	0	11	0	18	0	12	0	0	0	0	0	0	0	0	39	0	0
3369a4a84a436339c9333db6d45680a2	0	55	0	0	0	0	0	92	39	0	0	17	0	0	0	18	0	0	0	0	0	0	0	0	0	20	0	0	29	0	44	182	0	102	0	0	78	0	0	28	0	0	0	0	0	0	0	0	0
7db234f631bbf49c431f33344efbcbf5	0	0	0	0	0	0	0	0	0	0	0	0	0	0	0	0	0	0	0	0	0	0	0	0	0	0	0	0	0	0	0	0	0	0	0	0	0	0	0	0	0	19	0	0	0	0	0	0	0
82f4bd8911438b6ee2476a2eeebd70ee	4	6	28	0	0	0	0	0	13	4	0	4	0	0	0	0	0	0	0	0	94	79	111	136	83	91	0	0	2	0	0	5	0	11	0	0	0	0	0	7	0	0	0	0	0	0	23	0	0
f65a255989cb2c0e8a78767237853ecf	75	0	0	0	0	0	0	0	0	0	0	0	0	0	0	0	143	0	24	0	0	0	35	0	0	32	0	44	0	0	0	32	0	0	0	0	311	0	0	0	0	0	0	0	0	0	0	0	0
c00711c56571cb0da66fd747be178bdf	0	67	0	0	0	0	0	0	0	0	35	40	0	0	20	0	0	0	49	0	0	0	0	0	0	0	0	139	32	0	24	52	0	59	0	0	0	0	0	53	0	0	0	52	29	0	0	0	0
b4e5ea807d80a2a32c89679b049f5220	14	56	0	38	0	0	0	55	33	0	0	12	0	31	0	0	0	0	0	0	0	0	22	0	13	12	42	34	0	19	0	0	44	0	41	27	45	0	0	22	32	0	0	0	24	32	0	0	0
6aad4e72a4e1865e01b349610f880599	58	0	0	0	0	0	0	0	0	0	0	0	0	0	0	30	0	0	0	0	29	36	0	44	35	45	0	0	0	23	52	0	15	0	0	60	0	0	0	69	0	54	0	0	0	30	0	43	0
516a296073891bf992d80c16ca9ed236	359	51	0	0	0	0	0	37	80	12	0	0	0	0	9	0	0	0	0	0	0	0	0	0	0	0	0	0	0	0	0	0	0	0	0	0	0	0	30	18	0	0	0	13	0	17	21	20	0
6ef5a0791c33c189e0d1f7533a83c009	0	26	25	0	0	32	65	20	41	65	0	0	0	0	0	0	0	44	0	0	39	19	0	0	0	0	0	0	0	0	51	36	0	24	0	24	19	0	0	0	0	0	19	22	0	15	0	0	0
3dabbb6ec19de911bd3f011e6e91048a	17	0	0	0	0	0	26	109	29	0	33	29	0	0	0	0	0	0	0	0	0	0	0	0	0	0	0	0	0	0	45	0	0	0	16	0	0	0	0	114	80	30	30	22	0	0	5	19	0
e4ed9213da2b9cdeab0a73a6381966f1	51	27	30	0	0	44	0	0	29	83	0	12	22	0	0	32	0	0	14	0	0	38	36	49	0	28	0	28	0	0	0	52	0	0	0	44	27	0	0	0	0	25	0	0	0	0	0	0	0
771a0b0c6122946b74fca6b0c3226942	33	46	0	0	0	53	0	0	64	66	0	0	0	0	0	0	0	28	0	0	0	0	36	26	26	27	0	22	0	0	0	0	0	0	0	48	0	0	0	0	0	0	28	0	0	0	71	44	0
d0d3c2ce7b170debb0a946cd89ab7839	0	0	0	0	0	0	38	0	33	0	0	0	0	0	0	0	23	77	106	0	0	0	0	0	0	0	0	0	0	0	0	0	0	0	0	0	206	0	0	0	30	21	0	58	0	68	0	0	0
c49c31c42954c6ef0672b4e53583c7c5	0	0	0	0	0	0	0	41	40	0	56	36	54	0	38	34	0	8	0	0	0	0	0	0	0	0	0	0	0	94	16	0	0	0	0	0	44	0	0	0	42	39	0	33	0	50	0	0	20
6b067d0751bfb7ef7b391892b985bf70	0	0	0	0	0	70	34	29	163	0	0	0	18	0	21	33	0	0	0	0	0	0	9	0	0	0	0	33	0	0	0	0	0	0	0	30	0	0	0	0	58	0	0	0	0	0	0	107	0
07c12d86c582e9d4d0cd2818c7ccd61a	0	34	0	9	0	19	0	0	79	0	69	0	0	0	24	0	0	0	28	0	21	0	0	0	0	0	56	159	0	0	0	47	32	0	15	0	18	22	13	0	0	0	0	13	0	0	0	0	0
1deb2144e9337e7f47c79955db26040a	0	46	0	0	0	45	0	0	44	39	0	0	0	0	0	0	0	26	0	0	24	0	0	0	0	0	0	0	0	0	66	43	0	0	0	44	0	0	23	0	0	41	0	0	45	51	0	0	0
97e45986b0a49897cd39f8bd29080305	0	0	0	0	0	0	0	0	0	0	106	225	0	0	122	0	0	0	216	0	0	0	0	0	0	0	0	0	0	0	0	0	0	0	0	0	0	0	0	0	0	0	0	0	0	0	0	0	0
9aed054c3092e8a8e06a1a5beda37cc4	32	0	0	0	0	0	39	0	26	26	27	0	71	0	0	0	0	21	24	0	0	0	12	0	0	0	0	0	21	42	36	15	28	14	0	20	23	0	0	27	0	0	0	50	0	35	0	0	13
d364068bdef5d7d4f7362c593e4dcb39	0	0	0	0	0	0	0	0	0	0	0	0	0	0	0	0	0	0	0	0	47	64	97	92	72	79	0	0	30	0	0	27	0	0	0	156	0	0	0	0	0	0	0	0	0	0	0	0	0
54a08ae1fdbf054fe9b18e03283e3286	0	50	0	0	0	0	0	0	76	0	0	0	0	67	0	0	0	0	45	0	0	0	0	0	0	0	66	115	17	0	0	48	0	18	0	0	0	0	0	27	13	0	0	24	0	0	0	45	0
8e60f70adba8aea0bb3890ae9680ecfd	0	0	0	0	0	0	0	0	0	0	41	0	35	0	32	23	0	18	0	0	0	22	0	33	23	30	49	30	0	0	0	18	32	23	25	158	0	0	0	0	0	0	0	0	0	0	26	0	0
cbd2fe53a583724cbce98780a033d5e9	0	0	35	0	0	18	14	0	20	0	0	24	0	0	0	0	0	22	0	0	44	36	35	48	44	44	0	0	0	0	0	0	7	14	0	11	0	0	0	0	0	0	0	0	0	0	31	0	0
0e589b9933e541282555ab7676d8e827	0	0	0	0	0	0	0	0	0	0	0	62	0	59	0	0	0	9	0	0	56	36	48	64	40	75	0	0	46	0	0	0	0	0	0	0	0	0	0	86	43	0	0	0	0	0	0	0	0
13fbd52a3f59c653bacb390eb2484a59	0	57	0	0	0	28	26	152	0	0	0	0	0	0	0	0	20	69	0	18	0	0	0	0	0	0	0	0	0	28	0	0	0	0	0	20	18	0	0	76	17	0	0	12	0	36	48	0	0
307089f2037bfb1f2f0907fd559ec140	22	28	0	0	0	19	0	0	34	0	0	0	0	0	0	0	0	0	20	12	11	0	0	0	14	0	0	73	44	12	0	59	0	0	0	122	55	0	0	0	33	29	0	34	0	0	0	0	0
40a0772154bb8ae16479214a84d9bcfb	30	0	25	28	0	43	26	35	38	26	31	28	0	0	41	0	0	18	0	0	0	0	0	0	0	0	42	36	0	0	40	0	0	31	0	27	0	0	0	0	0	0	0	0	0	0	47	34	0
d329e86341b207110582041e7cafdf84	108	13	0	24	0	0	0	83	0	0	0	0	0	90	0	0	0	0	0	0	16	0	0	0	0	0	16	0	37	0	0	0	0	35	0	0	0	15	0	95	0	0	0	0	0	0	0	0	0
63aa218388735e6ab6fcb2f3512d68c9	0	0	0	173	0	0	0	0	0	0	395	0	0	0	0	0	0	0	0	0	0	0	0	0	0	0	77	0	0	0	0	0	0	0	0	0	0	0	0	0	0	0	0	0	0	0	0	0	0
25244dd405091c575b2743588ffe6999	0	0	0	0	0	0	0	0	0	0	0	0	0	0	0	0	0	0	0	0	0	0	0	0	0	0	0	0	0	0	0	0	0	0	0	0	0	0	0	0	0	23	0	0	0	0	0	0	0
1ede475fce41f77356747a6193df1dea	0	0	0	0	0	0	0	0	0	0	0	0	0	0	0	0	0	0	0	0	0	0	0	0	0	0	0	0	0	0	0	0	0	0	0	0	0	0	0	0	0	0	0	0	0	0	0	41	0
c818f7b46e77eb6c1155fe83bd6d0d28	137	0	0	0	0	0	0	0	45	55	0	0	0	13	0	0	0	0	0	0	0	0	0	0	0	0	0	0	20	0	0	0	0	35	23	0	0	0	0	0	0	0	0	0	0	0	249	43	0
964b532293f399fbb294cccfbce16b0f	39	0	0	0	0	0	0	58	53	34	0	0	0	28	26	0	0	45	0	0	0	0	0	31	0	0	0	0	0	43	45	0	0	11	0	41	0	0	0	0	0	0	0	16	0	24	23	0	0
2affc71e5a1bec94fc7a67173df8308b	0	0	0	26	0	0	20	0	0	29	22	0	0	35	0	34	24	18	36	38	24	19	22	0	23	0	42	103	0	0	10	0	38	0	26	19	0	0	0	11	0	19	0	0	0	0	0	0	0
8573b2d4f492cbffb6d0dddf19a72c82	0	0	0	24	0	20	33	0	27	39	0	0	0	10	15	29	33	0	8	0	50	44	0	0	28	0	35	12	14	0	0	15	0	0	25	7	0	8	0	23	10	20	0	13	0	0	53	0	0
3cae33cfdcec18ba725bdc6b652c61b8	0	0	0	0	0	0	0	0	0	0	0	0	0	0	0	0	0	0	0	0	125	110	94	123	112	73	0	0	0	0	0	0	0	0	0	0	0	0	0	0	0	0	0	0	0	0	0	0	0
618fbe59f45886a9227f7c79ee458d57	10	0	0	0	0	0	0	60	26	0	49	0	0	0	31	0	0	0	59	27	0	0	0	0	0	0	0	62	30	0	0	18	43	0	0	0	39	0	0	0	0	0	0	0	0	0	0	50	0
064e230b276f0171bd5d155855b4e368	0	0	48	0	0	0	0	0	0	0	0	58	0	88	0	24	0	69	0	0	0	18	16	29	26	0	0	0	0	26	0	0	0	22	0	0	0	29	0	0	32	61	27	15	21	0	0	26	0
69db8a9c74e1421a635439177129c23d	21	0	0	0	0	29	0	0	100	17	18	26	0	25	0	0	0	0	27	27	0	0	0	0	0	0	0	28	0	66	0	0	0	25	0	23	0	0	0	0	68	0	0	0	0	31	0	23	0
4ef073d442328646570e90b6fb0bf82b	0	0	180	58	0	0	0	0	9	72	0	0	36	0	0	0	0	0	0	0	0	0	0	0	0	0	0	0	0	20	22	21	0	25	0	0	0	0	0	43	0	0	0	0	0	30	12	0	61
7049e2f268432bc8cef0c52e149f85d9	23	0	0	0	0	0	0	0	41	47	0	0	0	0	27	0	0	0	0	0	0	0	0	40	0	0	27	157	38	38	0	60	0	38	0	0	0	0	0	53	0	0	0	0	0	0	0	35	0
0447bf84c4d6d2074ca7404975f55808	0	0	0	0	0	0	0	0	0	0	0	0	0	0	0	0	0	0	0	0	0	0	0	0	0	0	0	0	0	0	0	0	0	0	0	0	0	0	0	0	0	0	0	0	0	0	0	0	0
e9ee23fbeb21d3160953a7b1640a12cc	33	33	0	26	0	0	0	30	39	43	0	0	0	0	0	61	0	0	25	0	0	0	0	0	0	0	0	52	0	27	0	0	35	0	33	47	0	7	0	0	0	0	0	0	0	28	35	0	0
2fd10111208dabbd16aaa175bfa55895	0	26	0	0	0	66	0	31	132	0	30	0	19	28	26	0	0	0	55	0	0	0	0	17	0	0	0	0	0	0	0	0	0	0	0	34	0	0	0	0	59	0	0	0	0	0	0	92	0
8bfd4f12155c8d4afe572ab0e6960d52	0	0	0	0	0	0	36	30	0	0	41	0	11	0	98	27	0	0	42	0	0	0	0	15	11	0	0	52	0	0	0	0	51	21	60	0	0	0	0	0	41	0	0	0	0	0	0	0	0
4cf3302eb47c567e8116922038087b5e	0	0	0	0	0	0	0	0	0	0	41	0	35	0	26	12	0	0	0	0	45	22	29	23	20	39	39	17	0	0	0	28	32	19	14	110	0	0	23	0	0	0	0	0	0	0	24	0	0
d8710c32f6b5e72292a5aa37b929e4d8	0	0	0	48	0	25	0	0	0	0	0	0	0	0	42	0	0	0	0	0	0	32	46	50	42	42	0	59	51	0	0	28	0	0	0	24	0	0	0	0	0	0	0	0	27	0	0	49	0
6a0a76e739a413ea73113fa4c0495e84	36	0	0	0	0	0	0	0	103	0	0	18	0	0	0	0	0	0	0	0	25	28	38	36	26	29	0	43	0	0	18	0	0	0	0	0	0	0	0	43	27	0	0	0	0	28	0	0	0
a48e05e090951c59b0728851b2b2ad43	66	39	0	0	0	39	33	0	109	0	27	0	0	17	0	0	0	0	24	0	0	0	0	45	26	0	0	43	39	0	0	27	0	27	18	0	0	0	0	0	0	0	0	27	0	0	0	0	0
e76e0811967026f3b850a12d07dbcfbd	0	0	0	0	0	0	0	0	0	0	0	0	0	0	0	0	0	0	0	0	59	61	83	90	63	66	0	0	31	0	0	14	0	0	0	134	0	0	0	0	0	0	0	0	0	0	0	0	0
59691b06acdf5072e65c1b2419e6f44d	0	23	0	0	0	22	0	0	47	0	0	115	19	51	0	18	0	0	41	0	0	0	0	0	0	0	0	0	0	0	0	0	0	47	0	0	0	27	0	0	0	27	0	0	0	0	0	0	57
645de85481d56d7897a542602680f827	0	0	0	0	0	0	0	0	0	0	0	0	0	0	0	0	0	0	0	0	0	0	0	0	0	0	0	0	0	0	0	0	0	0	0	0	0	0	0	0	0	17	0	0	0	0	0	0	0
334d32bc29eec479339be9b7121a81d7	42	38	0	10	0	0	0	0	0	0	0	53	22	0	0	39	21	0	0	0	0	20	32	0	0	0	44	0	0	0	51	0	0	29	0	45	0	0	0	0	0	0	0	0	0	0	0	41	15
49c89eae7d0c6b58bba757932ea2b31c	0	0	143	0	0	0	0	66	0	0	0	0	0	0	0	0	0	0	0	0	0	0	0	0	0	0	0	0	0	0	0	0	100	0	0	0	0	0	0	0	0	0	0	0	0	0	0	0	0
609f8aab11dee1c12950b803d56a5653	0	0	63	0	0	37	24	0	54	0	0	0	21	15	0	0	19	0	14	0	46	0	0	45	0	0	0	27	0	0	0	0	0	8	0	28	0	0	0	0	13	0	0	0	0	0	0	0	0
60d9a4a5f19d90347b3a20f099001d37	0	0	0	0	0	0	26	0	19	19	0	0	0	0	0	0	39	57	98	0	0	0	0	0	0	0	0	0	0	0	0	0	0	0	0	0	155	0	0	0	0	16	0	55	0	65	0	0	0
d3caa2c207341275e6a5b5e29753135b	0	0	24	0	0	0	0	0	0	0	0	0	0	49	0	0	0	0	0	0	47	0	0	0	23	0	0	0	0	59	0	54	0	0	0	18	45	0	0	0	26	0	0	0	11	0	112	0	0
fdd43ddfcbaedc80701ee3e9de16ee0c	29	24	0	0	0	0	0	0	64	60	0	0	0	0	0	0	0	0	0	31	0	0	0	0	0	17	0	15	0	18	27	22	0	0	0	31	41	0	0	54	0	13	0	38	13	7	40	0	0
b66a9ce81146dd35c60e1de10e71fea7	30	30	0	0	0	0	0	20	75	62	27	0	0	0	0	0	0	0	0	0	0	0	0	0	0	0	0	12	11	0	0	20	23	0	0	28	57	0	0	37	16	0	0	44	0	0	39	0	0
0b5ce19bca3588b095de6254b29ca62f	0	0	0	0	0	0	0	0	0	0	0	0	0	0	0	0	0	0	0	0	0	0	0	0	0	0	0	0	0	0	0	0	0	79	0	0	0	0	0	0	0	0	0	0	0	0	54	0	0
36bb22377267a05a2e5db271867b1b07	0	0	0	0	0	0	0	0	0	0	0	13	0	23	0	33	0	0	95	0	39	27	20	0	27	0	0	21	0	48	0	0	15	13	0	0	0	0	0	0	0	29	0	55	0	0	0	23	0
f4d0f5a2a3cee17f790d220d754ad77f	33	0	36	0	0	25	0	0	38	0	26	0	0	0	0	0	0	0	0	0	0	0	0	0	0	0	0	55	0	0	0	30	0	38	0	0	0	0	0	0	0	0	0	0	0	0	0	0	0
180eaa31ae0974a540467d89f7173fc2	0	0	0	18	0	59	0	27	144	0	28	0	25	0	18	0	0	0	0	0	0	0	0	0	0	0	0	0	0	0	0	0	0	0	0	27	0	0	0	0	70	0	0	11	0	0	0	89	31
13906ed33579e7161eca50b57d767ad3	65	22	0	6	0	31	24	41	77	29	12	0	0	7	0	0	0	0	0	0	0	0	0	0	0	0	0	64	0	0	0	0	13	0	19	70	0	0	0	0	0	0	0	15	0	6	0	0	0
2583a27818cfd8fc9d3ad53e19115623	0	31	0	0	0	0	0	0	0	0	18	0	0	23	38	0	0	0	0	0	0	0	0	0	0	0	0	0	0	0	56	0	0	0	0	30	0	0	71	0	0	0	0	189	0	34	0	0	0
d5931b36ffb53fc552c8f195c5952db9	0	0	0	0	0	0	22	0	32	15	0	0	0	0	0	0	22	0	0	0	0	0	39	28	0	30	0	0	0	0	0	0	0	0	0	0	0	0	0	11	0	0	0	0	0	0	0	0	0
2187542908a7c460288c89d3101414f9	0	0	0	0	0	0	0	0	0	0	0	0	0	0	0	0	0	0	0	0	0	0	0	0	0	0	0	0	0	0	0	0	0	0	0	0	0	0	0	0	0	17	20	0	0	0	0	0	0
0de69b81eebdfd2e8740401658090185	39	0	0	0	0	26	0	0	98	29	0	27	0	0	0	0	0	0	0	0	22	15	32	28	27	32	0	27	0	8	14	0	0	0	0	0	0	0	9	0	23	0	0	0	0	0	20	0	0
0d4d6a131e953595f545643090fd634a	21	0	0	0	0	0	0	83	46	0	32	23	0	0	0	0	0	0	0	0	0	0	0	0	0	0	0	0	0	0	47	0	0	0	0	0	0	0	13	117	72	40	25	0	0	0	0	0	0
55cae83f98745393b59b6928a3aa99c3	25	21	39	0	0	0	0	34	0	0	49	15	0	0	0	16	0	0	39	15	0	0	0	0	0	0	0	25	41	22	0	0	16	35	6	0	0	0	0	0	0	0	0	0	0	0	0	44	22
2faa8de3a4d21bbb4184ef8941e23cc0	0	0	0	0	0	0	0	0	0	0	0	0	24	0	0	39	0	54	33	33	0	0	30	37	0	32	0	0	0	0	0	0	0	0	0	0	0	0	37	94	0	0	0	85	0	0	0	0	0
5794d152b5810a498ff248942109b1fa	0	0	0	0	0	0	0	0	0	0	0	0	0	0	0	0	0	0	0	0	0	0	0	0	0	0	0	0	0	0	36	0	0	0	0	0	0	0	0	0	0	0	0	0	0	0	0	0	0
6a6592e9007f3738b9d2816d602bd8d8	0	0	0	0	0	0	0	0	0	0	0	0	0	0	0	0	0	0	0	0	0	0	0	0	0	0	46	79	0	0	0	0	60	35	32	0	0	0	0	0	0	0	0	0	144	0	42	0	31
15f973e7f4cc5baddf601c7989426450	59	0	0	0	0	0	0	0	0	0	0	0	0	0	0	0	108	0	25	0	0	29	0	0	0	0	0	32	0	0	0	32	0	0	0	0	263	0	0	0	0	0	0	0	0	0	0	0	0
0a393e62ae340a7066ece014569aca07	0	0	0	0	0	49	0	0	0	23	0	45	0	29	0	0	0	0	0	0	0	11	33	19	22	0	0	0	0	44	0	0	0	0	0	0	32	0	13	0	0	29	57	0	0	0	23	0	0
ca23ef809ff69bd65f63bc33bc3ae25d	0	0	0	0	0	0	0	0	0	0	0	55	0	61	0	0	0	0	0	0	39	38	60	61	52	39	0	0	36	0	0	0	0	0	0	0	0	0	0	48	35	0	0	0	0	0	0	0	0
d8be1731ebecc9c9a5621de84ab39870	0	75	0	0	0	24	23	123	0	0	23	0	0	0	0	0	0	46	0	23	0	0	10	0	0	0	0	0	0	17	0	0	0	0	0	18	17	0	0	70	14	0	0	18	0	0	44	0	0
4da000ce6ded6a359a468b92d1d0c766	0	0	0	0	0	15	29	48	26	0	27	32	0	0	0	0	0	45	0	0	0	0	9	0	0	0	0	52	0	0	14	27	0	0	24	81	0	0	0	35	18	0	0	0	0	0	0	0	0
df1f67d419c8b9a2c8621004f55491d9	0	0	0	41	0	0	0	0	0	0	0	0	0	13	37	0	0	0	0	0	0	24	28	38	29	0	0	45	0	0	36	0	25	0	0	0	0	0	0	0	0	45	0	0	25	0	0	0	0
8901002dedb0111ee1ae19b7eab1b40f	53	0	0	0	0	0	0	0	16	0	39	0	0	15	41	0	0	0	0	0	50	0	26	49	0	25	0	0	0	0	38	0	0	0	0	30	0	11	8	0	25	30	25	0	0	0	0	0	0
bdc35f046ab87c02dee27f810fc25fe7	0	0	0	0	0	0	0	0	0	0	0	0	33	0	0	0	0	0	0	18	0	0	0	0	0	0	0	0	0	0	30	20	16	0	0	0	0	0	0	15	0	26	16	18	0	0	33	40	0
e83dfc50ab52f4028da9dcc4730b43ab	280	0	0	0	0	0	0	0	84	0	0	0	0	0	0	0	0	0	0	0	0	0	0	0	0	0	0	0	0	50	0	0	0	0	57	0	0	0	35	0	0	0	0	0	0	0	0	0	0
50febc356fd6ba9b2031e6d5495be1fe	0	0	0	0	0	59	22	0	0	0	0	0	0	0	0	0	0	0	0	0	0	0	0	0	0	0	30	42	0	0	0	0	0	0	20	41	0	0	0	0	20	0	0	0	0	56	0	0	0
8ebc07ff34e279d3cfd3ce1e81482e4f	0	0	0	0	0	0	0	0	0	0	0	0	0	0	0	0	0	0	0	0	0	0	0	0	0	0	0	0	0	0	0	0	0	56	0	0	0	0	0	0	0	0	0	0	0	0	0	0	0
6293a958bbc326c8c74ca449ebc7005f	0	0	0	0	0	0	26	0	14	31	0	0	0	29	0	0	25	31	23	0	0	0	0	0	0	0	0	0	0	0	118	0	22	0	19	0	0	0	0	24	0	0	58	0	0	0	39	0	0
0dd0d18b06b008ad95aeb8cd33db7b4f	0	0	0	0	0	0	51	31	0	0	35	0	0	0	83	0	0	0	28	15	0	16	0	0	0	17	0	50	0	28	20	32	0	15	50	0	0	0	0	0	0	0	0	0	0	0	0	0	0
042febb85cb939dd951f21e59f0e5523	0	0	40	0	0	0	34	0	0	0	0	0	20	0	0	0	0	0	0	15	0	0	0	0	0	0	0	65	0	0	67	38	23	45	66	61	0	0	0	0	0	0	0	0	0	0	0	0	0
2126af92175a32213400973c35d32413	0	0	0	0	0	0	0	0	0	0	33	19	26	0	26	19	9	0	0	0	0	20	0	22	24	28	42	18	0	0	0	21	33	13	17	122	0	0	0	0	0	0	0	0	0	0	24	0	0
4789a1c0a0f3505eeccf2ff12a5dc899	0	0	0	0	0	0	0	0	0	0	0	0	15	0	0	0	0	36	0	0	0	0	19	0	16	0	0	0	0	0	0	0	0	0	0	0	20	0	0	0	11	0	0	19	0	40	0	0	0
a0a9164255cc91fd85a8ea0d99501ba8	0	0	0	0	0	0	24	0	0	0	29	0	0	87	0	0	0	0	0	32	0	0	0	0	0	0	25	0	27	44	0	0	0	0	0	33	0	53	0	0	0	44	0	0	0	0	37	51	0
ce9f525cb8436d3850c8aa258e270ff9	34	0	0	0	0	0	40	0	44	48	16	32	0	39	0	23	11	38	0	0	0	0	0	0	0	0	0	0	0	0	0	0	0	0	0	0	0	0	0	0	35	22	0	0	0	33	44	28	0
676e55bf24bac6c34553be236f3c0c3b	34	0	0	0	0	0	0	0	18	11	0	0	0	26	0	0	0	0	0	0	21	0	38	39	38	40	0	0	0	30	41	0	0	13	0	0	0	9	0	53	0	0	22	0	0	0	27	0	7
ca3280e46125f39e45abb638e266c085	0	5	187	0	0	0	0	45	0	46	0	0	45	0	0	0	0	0	0	10	0	0	0	0	0	0	0	0	0	39	0	0	0	21	0	0	0	0	0	27	0	0	23	0	0	19	0	0	52
7c6811e56df5f804ad0a322d5d69ea5c	0	10	0	0	0	0	15	0	32	20	22	0	0	0	0	0	24	18	22	0	0	0	0	22	0	22	0	105	0	0	0	0	33	0	31	24	14	0	0	0	0	0	0	37	13	0	14	34	0
93656e534e8aa0e0d571a181c0c924d7	0	0	0	0	0	0	0	0	0	0	0	0	56	35	0	0	0	0	0	0	0	0	0	0	0	0	0	0	0	0	0	0	0	0	0	0	0	57	52	0	0	0	44	0	61	0	50	35	0
53b4208722690cd0a418d32cd1c0193f	0	0	0	0	0	0	0	0	0	0	0	0	0	0	0	0	0	0	0	0	0	0	0	0	0	0	0	44	42	0	42	24	0	18	0	342	0	0	0	0	0	0	0	0	0	0	0	0	0
c7d63b2201ce4d023d25b9525fc39c72	0	31	0	0	0	0	0	0	0	0	0	28	23	8	0	0	0	0	92	0	0	0	27	11	17	33	0	25	0	32	0	0	0	14	0	0	20	0	21	0	0	0	0	50	0	0	0	13	0
17c9abb705ef220c0cdf35aba2574be5	0	88	0	0	0	32	44	0	79	32	0	7	0	0	0	0	9	0	0	0	0	0	0	0	21	0	33	30	0	0	0	0	0	23	0	33	0	5	0	0	8	0	0	0	15	0	0	0	0
5ec8013b4b3ebdd244e557f005e5131c	34	0	0	0	0	0	0	0	97	0	0	29	0	0	0	0	0	0	0	0	23	26	27	20	14	21	0	23	0	0	18	0	0	0	0	0	0	0	0	0	14	0	0	0	0	0	0	0	0
2f63a8b230c7094dfc26fc1ab1574ebb	65	0	0	0	0	0	0	0	63	59	33	0	0	0	37	0	0	0	43	0	0	0	0	0	0	0	0	125	0	0	0	43	0	0	0	0	0	0	0	0	0	0	0	0	0	0	0	0	0
215e2ebafd1997919e5651149fb56f57	0	29	31	0	0	34	32	0	0	61	0	0	0	0	0	0	0	0	0	21	49	0	0	0	44	19	0	21	0	0	25	41	0	24	0	35	0	0	0	0	0	0	0	0	0	0	0	0	0
0f1915112dccd8fe25ac32fa6f4c1e7e	0	0	0	0	0	36	0	0	0	16	0	24	25	0	0	0	0	41	0	31	29	11	0	22	0	37	0	0	0	0	0	0	0	33	15	0	37	0	0	27	0	0	50	0	0	23	21	0	0
7a18d8f7b3b9dbc4742aaaea5fd81033	0	0	0	0	0	0	0	0	0	0	31	0	0	0	0	0	32	0	0	0	42	38	45	30	35	36	0	38	0	0	0	0	0	0	54	0	0	23	0	0	0	0	0	20	19	23	0	0	30
78b1242429c52e5d59355d64860d295f	20	0	0	0	0	0	0	16	0	0	37	21	0	20	22	0	25	22	53	0	0	0	0	0	0	0	10	33	0	0	0	0	0	26	0	0	0	0	0	23	0	0	0	27	0	13	36	0	27
36ea2a6ce0aec1ef2ea3b7a530556a45	0	0	0	0	0	0	0	0	0	0	24	20	0	44	16	0	0	0	11	10	0	0	0	0	0	0	0	0	27	0	0	0	0	14	29	0	0	50	25	22	0	39	0	21	0	0	29	49	12
08b60260a11473a4a16efbbffcb3939a	37	0	79	0	0	15	0	0	24	0	8	0	0	0	0	0	0	13	13	0	0	0	0	0	0	0	0	41	0	26	14	0	0	0	0	64	9	0	0	0	0	0	56	0	0	17	28	19	0
6fa5e7d0cb32a9bfa9fffd284e8fcd61	0	0	40	0	0	0	0	0	0	0	0	45	0	48	0	0	0	0	0	0	0	0	11	0	0	22	45	0	0	30	0	0	0	31	0	0	0	0	25	24	19	37	17	16	22	0	0	28	27
34f31813358638f74e2c907fded985a4	0	0	0	0	0	0	0	0	0	0	0	0	0	0	0	0	0	0	0	0	0	0	0	0	0	0	0	0	0	0	0	0	0	0	0	0	0	0	0	0	0	0	0	0	0	0	0	0	0
4c124d64d2b0530c954a8061a9d711a4	0	50	0	29	0	0	0	0	42	0	0	50	0	22	0	0	0	45	24	0	0	0	0	0	0	0	20	0	0	0	0	0	0	0	0	0	35	0	20	0	0	0	0	44	0	0	58	0	22
8ff097b173fcdfbe3ad77d5de3f6a73b	21	43	15	0	0	35	0	43	40	0	0	0	0	0	0	20	0	0	0	10	16	0	0	21	0	12	0	29	0	0	0	0	0	22	33	0	0	0	9	0	0	0	0	0	0	26	15	0	0
4d9bda9d6bcd5a7473b565db85c1060a	15	0	0	0	0	0	0	0	0	59	0	0	0	49	0	0	35	0	0	0	0	0	0	0	0	0	0	0	0	0	53	51	0	0	0	41	24	14	0	46	0	39	0	0	0	0	0	0	0
503fa18d17cbf062c5bd7b57df71a032	24	40	33	0	0	0	0	0	29	14	0	0	0	0	0	0	0	0	0	0	0	0	0	0	0	0	0	0	0	0	19	0	0	0	0	0	0	0	0	0	0	0	0	0	0	0	0	0	0
31af902b70250325d05f9038aac782b3	43	0	30	0	0	0	0	0	23	0	33	0	0	0	0	0	0	0	0	0	0	0	0	0	0	0	0	54	0	0	0	19	0	0	0	0	0	0	18	0	0	0	0	0	0	0	0	0	0
8ebb745497a00e9ff05ffd5dc032a5bc	0	0	0	0	0	20	0	0	37	43	0	0	27	0	0	19	0	0	0	0	0	0	0	0	0	13	13	48	0	0	0	34	0	0	23	96	0	0	0	0	32	0	0	0	0	7	0	0	0
5d0206f0dec894316a99b130fc44d2e8	0	0	472	0	0	0	0	0	0	0	0	0	0	0	0	0	0	0	0	0	0	0	0	0	0	0	0	0	0	0	0	0	0	0	0	0	0	0	0	0	0	0	0	0	0	0	0	0	0
e6c810f606eff2c697a0cd898023059c	0	27	0	0	0	0	0	0	0	0	0	0	0	0	34	0	0	0	0	0	0	0	0	0	0	0	0	0	0	0	51	25	0	0	0	30	0	0	61	0	0	0	0	145	0	29	0	0	0
12214164a80305128200ae8840925168	0	0	0	0	0	28	0	0	98	0	0	0	0	58	91	0	0	41	0	0	0	0	0	0	0	0	0	0	0	0	0	0	0	0	0	0	0	0	0	0	0	0	0	0	0	29	28	0	0
72b4c0bc10a7921442761e68f8abcee9	27	0	22	43	0	0	0	0	29	0	29	24	0	0	0	0	0	0	0	0	0	8	0	0	0	0	0	0	0	0	27	0	0	0	25	37	0	26	0	0	0	0	0	0	26	0	0	0	0
a695ac406a0b031e3fc22f6f30e10ff3	21	0	0	0	0	54	0	39	0	0	51	0	0	0	48	0	0	0	0	0	0	0	0	0	0	0	0	60	0	20	0	0	0	0	0	0	0	0	0	35	0	0	0	0	0	0	0	42	0
01837b246a19af4f10474e4c2cecf767	61	39	0	0	0	23	0	0	83	0	0	0	0	16	0	14	0	0	0	0	0	0	0	0	0	0	18	39	0	0	0	0	0	0	15	43	0	0	0	33	0	0	0	28	0	0	0	48	0
39fd0e9c94cd416c42a2e19cc25e7272	0	0	0	0	0	17	0	0	33	0	0	0	0	21	0	0	0	0	22	0	0	0	0	12	0	0	0	45	31	0	0	34	18	20	0	97	43	0	0	0	25	0	0	0	6	0	0	0	0
04a985ce7d166edde841b404bed4c680	0	0	0	0	0	0	0	0	0	0	0	33	0	0	0	24	0	0	37	0	0	12	0	0	24	23	0	0	0	0	0	0	0	35	0	20	0	0	0	20	0	28	0	0	0	0	101	0	0
e8a634ccf707b1ec688daac0457aa91f	0	0	0	0	0	0	0	0	0	0	0	0	0	0	0	0	0	0	0	0	0	0	0	0	0	0	0	0	0	0	0	0	0	0	0	0	0	0	0	0	0	0	0	0	0	0	0	0	0
bc4959cbf9d58e9f5ed0f9818ed796c4	27	0	0	162	0	0	0	0	0	0	0	0	0	0	0	0	0	0	0	0	0	0	0	0	0	0	0	0	0	0	0	17	0	0	0	16	0	0	0	31	0	0	0	26	38	38	0	0	0
955b26db5aa40d7bee6385d933cfe7cc	0	0	0	0	0	0	32	0	0	0	0	0	0	0	0	0	0	0	0	27	0	0	7	0	0	10	0	0	0	24	0	0	0	206	0	0	0	0	7	67	0	0	57	0	0	0	0	0	0
8394de609adc7ea5c494434e083219dc	0	0	0	0	0	0	0	0	0	0	0	0	0	0	0	0	0	0	0	0	0	0	0	0	0	0	62	56	0	0	0	0	49	0	31	0	0	0	0	0	0	0	0	0	119	0	50	37	0
334602124474dc00b0d2b9be62fe48fc	21	0	0	0	0	0	0	40	0	0	23	0	0	0	0	0	0	28	0	0	39	23	29	31	36	0	0	40	0	0	0	0	0	0	0	0	0	15	14	0	0	0	0	0	20	0	0	0	0
48bea3d5002a4686ef304c46d5ddb7ac	0	0	0	0	0	23	0	0	10	0	0	0	0	0	0	0	0	0	0	0	0	0	0	0	0	26	0	0	0	0	0	0	0	0	0	40	0	0	0	0	0	0	0	0	17	0	38	0	16
9bfc7eb4bd8a2aebfa6af0923afdbf7d	0	0	0	0	0	0	0	0	0	0	57	41	0	0	39	0	0	21	36	0	0	0	0	0	0	0	0	0	0	0	0	0	27	0	24	40	0	0	0	0	0	0	0	0	0	28	39	0	0
04ef4f9927c302a87764c93f0997afe0	54	0	98	0	0	0	41	0	0	0	0	62	0	0	0	0	0	0	0	0	0	0	0	0	0	0	0	0	0	55	0	0	0	0	0	43	0	0	0	0	0	23	31	0	0	0	0	0	0
4375e05f7fd97b84dc45bcd13e9de65a	0	0	0	0	0	0	0	0	0	0	0	0	0	0	8	0	32	0	19	0	0	0	0	0	0	0	0	0	37	0	0	0	0	0	0	46	0	57	0	0	0	0	0	0	116	0	35	29	0
29154284b25ed8272d1cab826d213128	0	0	0	0	0	0	0	19	0	0	0	0	0	0	19	0	0	0	34	0	0	0	45	49	37	0	0	26	0	0	54	0	21	0	0	11	0	0	0	0	0	18	0	0	30	0	26	0	0
3386e846df8ab147aaaa7ae603af1d00	0	0	0	0	0	0	0	0	0	0	48	21	0	48	16	24	0	24	57	0	0	0	0	0	0	0	22	19	0	0	0	0	0	0	28	12	30	0	30	22	0	0	0	0	0	0	0	0	0
6b45d285a625a57e5fd983521cba402d	0	15	35	0	0	0	20	0	33	18	31	0	0	0	35	0	0	33	21	0	11	0	0	0	0	0	12	0	0	18	20	0	0	0	0	20	0	0	0	0	0	0	0	14	7	0	31	0	0
7060f257ddbcc51804f5e774f45103d2	0	0	0	0	0	0	0	0	0	44	0	0	9	0	25	0	0	25	26	0	0	0	20	0	38	0	0	19	26	0	0	0	0	0	0	0	0	0	0	27	19	18	0	0	0	38	0	0	16
d9afad05f484b137349fbbc2ed05b31b	0	0	0	0	0	0	0	94	0	0	0	0	0	0	0	0	0	0	0	0	0	0	0	0	0	0	0	0	39	99	24	0	0	72	0	0	33	0	0	39	0	0	0	0	0	35	0	0	0
f1d98cf626065442404bb0e961762f3e	0	0	0	0	0	49	0	0	0	0	0	52	0	0	0	0	17	0	45	0	0	0	0	0	0	15	0	51	0	0	0	0	0	0	0	51	51	0	0	0	0	0	0	0	0	0	16	0	0
61e2ca04df29e36a37ba2cfa69f2dbc4	0	0	0	0	0	38	0	0	0	0	50	0	35	0	0	0	0	0	0	0	0	0	0	15	0	15	0	52	0	21	0	0	0	0	0	13	0	0	0	0	0	0	0	28	0	0	10	0	19
aee7745da9360bc5b3ad5fc05ed26569	0	0	0	0	0	0	0	0	9	9	0	0	0	31	0	0	0	18	0	0	0	0	0	0	0	0	0	38	0	15	0	63	25	0	25	35	0	32	0	29	0	27	11	0	26	0	0	0	0
7dd6096d1db6be97851c85f45a5022e5	0	0	0	0	0	0	0	0	0	0	31	0	14	0	44	0	0	0	47	0	0	0	0	0	0	0	0	152	0	0	0	52	0	0	0	0	0	0	0	0	0	0	0	0	0	0	0	0	0
7165e9b9ea6724ba00d458121db4a538	0	63	0	0	0	25	27	0	52	34	0	0	0	0	29	0	0	0	0	0	0	16	0	27	0	28	0	28	16	0	0	16	0	0	0	0	16	0	0	0	0	28	0	8	0	0	0	0	17
605bdbb296c134eddd1c871c0425306d	23	0	0	0	0	22	59	0	0	55	0	0	0	0	0	0	0	0	0	0	0	0	0	40	0	0	0	0	0	0	37	0	0	0	0	0	0	0	0	26	0	13	0	0	0	0	29	0	0
9ad43964090379e08de6bdbaf63bea9e	0	36	5	0	0	0	42	21	17	0	0	0	0	0	0	26	0	0	0	9	0	33	32	0	0	29	16	0	0	0	0	19	18	0	48	0	0	0	0	0	0	15	0	0	0	0	23	0	0
a0e64c14ddbf4ab60691f67848e336d1	0	0	0	9	0	10	0	0	50	24	0	11	0	0	26	0	0	0	0	0	0	0	0	0	0	0	33	0	6	17	46	14	0	0	0	0	0	0	0	0	0	0	0	0	0	0	0	0	0
c3d406468ad90657a4822ef1f41a15d1	0	0	0	0	0	0	23	0	35	0	33	0	0	0	21	0	9	36	0	0	0	0	0	0	0	0	0	26	12	0	0	20	24	0	0	27	23	0	0	25	0	0	0	0	0	0	0	0	0
94bd861ffd533f706ae34d462a473cfa	0	0	0	0	0	0	0	0	0	0	0	0	0	0	18	0	0	12	0	0	0	6	0	0	0	0	5	30	0	0	0	48	0	0	0	0	43	0	20	29	0	20	0	45	0	15	0	38	0
c44dbf6b83007871fe56fa76ccad54a0	140	0	0	0	0	0	0	0	0	0	0	0	0	0	45	0	0	0	50	0	0	0	0	0	0	0	0	30	0	0	0	16	0	0	0	0	0	0	0	0	0	15	0	28	0	0	0	49	9
090f079e89652b85d047885a0f8e4f13	0	43	27	0	0	0	22	0	0	0	0	20	0	28	0	0	33	19	0	0	0	0	0	0	0	0	0	0	23	35	29	0	31	0	34	0	37	0	0	20	0	0	0	0	0	21	0	0	0
f563736091f58158bf2228e95d604e74	0	0	0	0	0	0	0	0	0	0	0	0	0	0	0	0	0	0	0	0	0	0	0	0	0	0	48	55	0	0	0	0	46	0	21	0	0	0	0	0	0	0	0	0	132	0	38	0	20
240c6ac53b006948434a6b73f9e573e1	13	0	0	0	0	0	14	0	0	74	27	0	0	0	0	0	19	0	0	0	0	0	0	0	0	0	24	28	0	0	33	0	22	0	0	0	12	0	0	68	25	0	21	24	15	0	0	0	0
ccff0d4f2921f3709e49cfe8fb5ff3b3	0	0	0	0	0	0	28	28	0	0	20	43	0	0	80	0	0	0	41	0	0	0	0	0	0	0	0	42	0	0	0	0	0	15	64	0	0	0	0	0	0	0	0	0	0	0	0	0	0
272b9d864ea9e129f62233288ad58127	0	0	58	0	0	13	0	0	0	0	0	0	0	0	0	0	0	19	0	0	23	0	49	0	0	0	0	0	0	0	0	0	0	0	0	0	26	0	0	0	0	31	0	9	0	0	26	0	0
e26576086035b972c48939154c791b3e	0	0	0	0	0	0	0	0	0	0	0	0	0	82	0	0	0	0	0	0	0	0	0	0	0	0	0	0	0	0	0	0	0	0	0	0	33	0	42	16	31	19	50	53	14	30	0	0	0
ac1c3e2ca279089cbe95b07b922d4f39	22	33	17	0	0	0	0	0	25	0	29	0	0	0	0	0	0	0	0	26	0	0	0	18	0	0	0	33	27	0	18	0	0	0	0	0	0	0	9	0	28	0	0	0	0	0	0	0	0
0d9c873e9e33a7d0ecdbfafd688de02a	0	0	0	133	0	0	0	0	0	0	0	0	0	0	0	0	0	0	0	0	0	0	0	0	0	0	0	0	0	0	0	0	0	0	0	0	0	0	47	22	69	0	0	0	0	0	0	0	0
862e1884d935a6f3cb1ad8c8990d4d87	0	0	0	195	0	0	0	0	0	0	0	0	0	0	0	0	0	0	0	0	0	0	0	0	0	0	0	0	0	0	0	0	0	39	0	0	0	47	0	0	0	0	0	0	0	0	0	0	0
4d3b873f90eb64b0accba65715508268	0	0	0	0	0	0	0	0	0	0	0	0	0	0	0	41	0	35	25	21	0	21	0	0	0	0	0	0	0	0	0	0	0	0	0	0	39	0	30	87	0	0	0	59	0	0	0	0	0
6d390f7a656dd7b44e070f8ff6bc5251	0	22	0	0	0	0	0	0	0	0	0	0	10	0	38	0	0	0	0	0	0	0	0	0	0	0	0	0	0	0	49	0	0	0	0	27	0	0	47	0	0	0	0	168	0	25	0	23	0
a2ff1f7298abcc2e83b40024f83a0c37	0	0	0	0	0	37	26	0	39	35	36	0	0	0	30	0	0	0	0	0	0	0	0	0	0	0	0	24	12	0	18	15	0	0	0	32	0	0	0	18	0	0	0	37	0	17	0	0	0
5249c108845bfe41d21fc1287e323a4b	0	0	46	0	0	27	0	0	0	0	0	0	0	0	0	0	0	32	40	0	53	39	0	0	28	34	9	0	0	0	0	0	0	0	0	0	0	0	0	0	0	0	0	0	0	0	28	0	0
f5ef3b42ffba2ea1a72c723091bba3da	0	0	0	0	0	0	0	0	0	0	0	0	0	0	0	0	0	0	0	0	0	0	0	0	0	0	33	0	0	0	0	0	0	48	0	0	0	31	23	0	43	0	0	62	0	31	0	0	0
7062d40604b125d64c426069888e1bfc	0	0	0	0	0	0	0	0	0	0	0	0	0	0	0	0	0	0	0	0	0	0	0	0	0	0	0	0	0	0	0	0	0	0	0	0	0	0	0	0	0	0	0	0	0	0	0	0	0
4f2f64fd8bacf07b9ca365940af68fa4	11	0	0	21	0	0	0	0	0	0	13	23	0	27	0	0	0	0	0	0	8	0	0	0	0	13	0	0	16	18	32	0	0	18	0	0	49	41	0	0	0	0	0	0	20	44	0	0	0
46947e450cfc0a2f9969d594ede17f16	16	15	0	0	0	0	0	0	0	0	12	15	0	23	0	0	39	63	0	0	0	0	0	22	22	0	0	0	0	0	28	0	0	25	49	0	0	0	0	19	0	24	0	0	0	0	0	0	31
dd52585070050ae281574621e2bca840	0	0	0	0	0	11	43	0	25	25	36	20	0	0	48	0	0	0	0	0	0	11	0	21	0	0	0	0	0	14	62	0	0	0	0	0	0	0	0	0	0	26	0	0	0	0	0	0	0
1eb49fbf02bd68b4be13cf97f5c7d47c	0	22	0	0	0	0	78	26	0	28	0	44	28	0	0	0	6	30	0	0	0	0	0	0	0	16	0	0	0	16	0	0	0	42	0	0	0	0	15	0	0	0	0	0	0	0	0	0	0
aa3d7864ad793ed0701abfa191b65ffe	0	0	120	0	0	0	0	53	0	0	0	0	0	0	0	0	0	0	0	0	0	0	0	0	0	0	0	0	0	0	0	0	87	0	0	0	0	0	0	0	0	0	0	0	0	0	0	0	0
0cdb94639513ab4741d397cf7c3b9991	0	0	0	0	0	0	14	42	66	0	0	0	0	0	0	0	0	0	0	0	0	0	0	0	0	0	0	0	0	0	0	0	0	0	0	0	0	0	0	0	0	0	0	0	0	0	0	0	0
828ea73ab061f15b091ce99708ed55d8	203	0	0	0	0	0	0	0	0	0	0	0	0	0	0	0	0	0	42	0	0	0	0	0	0	0	0	35	0	0	0	0	0	0	52	0	0	0	0	32	0	0	0	23	0	14	0	0	0
a294162d3d9cd25e9658bed3d93a2093	20	47	0	0	0	0	15	0	40	15	0	12	0	0	0	21	0	0	14	5	22	21	0	0	25	0	0	0	0	0	13	9	0	11	0	0	0	0	0	18	18	50	0	0	0	25	0	0	0
d412610404aa23269b7e8de0b7b4e2ac	0	0	0	0	0	0	0	0	0	0	32	0	0	71	0	0	0	0	0	19	0	12	18	0	0	0	0	24	26	30	0	0	0	0	0	25	0	40	0	0	0	34	0	0	0	0	39	31	0
c2094987eb09c15ff297bf3271e2d299	0	0	0	0	0	0	0	0	0	0	0	0	0	0	0	0	0	0	0	0	0	0	0	0	0	0	0	47	31	0	0	0	51	0	0	272	0	0	0	0	0	0	0	0	0	0	0	0	0
812332b89f5881953c03b32db1b51d31	0	19	0	0	0	0	0	10	0	0	0	10	35	0	0	0	0	0	78	0	0	0	9	21	0	24	0	26	19	18	0	17	0	13	0	0	26	0	19	0	0	0	0	32	0	0	0	0	0
146f61b7e8d427d195049fcdaf426cf2	49	0	117	0	0	0	49	0	0	0	0	39	0	0	0	0	0	0	0	0	0	0	0	0	0	0	0	0	0	32	0	0	0	0	0	37	0	0	0	0	0	17	23	0	0	0	0	0	0
e09f0a5ae6de95f1ef73a55eaa4f6a60	0	10	27	0	0	0	0	0	0	0	0	14	0	21	0	0	0	6	0	0	15	0	0	32	0	0	0	0	13	0	0	0	0	0	0	0	0	0	11	47	16	0	16	38	0	0	21	7	0
44cb16af8003da473f81088c2f82815b	0	0	57	0	0	0	0	0	0	0	0	0	0	28	0	0	0	0	0	0	0	0	0	0	0	0	26	11	0	36	55	0	0	0	0	0	0	4	0	0	43	15	26	0	0	0	13	12	7
895db1aa937b7d13b5a49d9c184c35f5	0	0	0	0	0	0	19	0	0	0	0	0	0	0	0	0	0	0	0	0	0	0	0	0	0	0	9	0	0	17	0	31	0	196	0	0	0	19	0	58	0	0	45	0	0	0	0	0	0
1985c1c6eb46710e2c80b63d7e2b18a0	0	0	51	0	0	0	0	0	0	0	0	41	23	66	0	0	0	0	0	0	0	0	0	0	0	0	0	0	0	23	0	0	0	39	0	0	0	0	0	0	32	49	26	14	12	0	0	17	0
60797e9a4dbf9806742df5e3f6bfe41f	14	0	0	0	0	0	90	14	31	32	0	38	0	0	0	0	0	0	0	0	0	0	28	0	0	0	0	47	0	0	33	0	0	0	34	0	0	0	0	0	0	0	0	22	0	7	0	0	0
e5af27fecd6c2571211171434ec548e6	0	0	0	0	0	0	0	0	26	11	0	0	0	0	0	0	0	37	0	0	12	0	0	0	0	0	0	0	0	0	0	0	0	0	0	0	0	0	0	0	0	0	0	0	0	44	0	0	0
e3fc229b59c9931ee2dfbb5eb5b53e27	15	38	0	0	0	0	0	51	39	0	36	0	26	26	0	0	0	0	9	0	0	10	0	0	0	0	0	27	19	0	0	0	0	0	23	0	0	19	0	0	0	0	20	0	0	0	0	15	0
15f284242c82f16a9f3c24fa7dc7c86b	0	0	0	40	0	0	18	0	0	0	0	0	14	42	0	17	0	10	0	0	6	0	0	10	0	0	0	33	0	0	33	0	0	0	0	0	0	0	7	22	0	0	0	0	0	0	0	47	0
7ce5f90c67652d47ce71144f3b7dc31e	0	26	0	0	0	26	68	0	0	73	0	0	0	21	0	0	0	0	0	0	0	0	47	0	0	0	0	36	0	0	58	0	17	0	0	0	0	0	0	0	0	0	0	0	0	0	0	14	0
08b5c2bf8cf8814baaa02ddbc6670825	40	0	0	0	0	0	0	49	0	32	0	0	0	0	0	0	0	114	9	0	0	0	0	0	0	0	8	51	0	0	0	0	0	0	0	0	0	36	0	0	34	0	0	0	0	0	12	0	0
1e2ebe477c22362e422f192a2989c98d	42	0	0	168	0	0	0	0	0	0	0	0	0	0	0	0	0	0	0	0	0	0	0	0	0	0	0	0	0	0	0	0	0	0	0	0	0	0	0	39	0	16	0	0	0	60	0	0	0
4bfb7d405d5cf4b478c319d93981d531	0	32	0	0	0	0	0	22	0	0	0	0	0	0	45	35	25	26	0	0	0	0	0	0	0	0	23	0	26	0	0	0	29	0	22	0	0	0	10	27	0	0	0	30	23	0	0	0	9
446736728facd600f2b8dac04eb38d95	242	0	0	0	0	0	0	0	65	0	0	0	0	0	0	0	0	0	0	0	7	0	0	0	0	0	0	0	0	0	0	0	0	0	0	0	0	0	0	0	0	0	0	0	0	0	0	35	0
17c27dce3e48e7211ae67fa2a0fa212d	0	0	0	0	0	0	0	0	0	0	76	0	36	0	0	0	0	0	46	0	23	22	0	0	0	26	36	48	0	0	0	0	0	0	0	0	0	0	0	23	0	0	0	27	0	0	0	0	0
b6ab0e6653a88d331450ba8109191d64	0	23	0	0	0	0	45	0	0	15	0	0	0	38	0	27	0	34	0	0	0	0	13	0	0	0	20	0	0	0	0	0	0	46	0	0	0	0	0	0	0	0	0	0	0	30	0	0	0
0698b3957ac027d2e00b638e79ff0eaa	0	7	0	6	0	0	0	0	63	0	0	17	0	0	54	8	0	0	0	0	16	0	0	0	22	0	0	29	0	0	0	0	0	39	0	0	0	0	6	0	0	0	0	0	0	0	0	59	0
0723272458b6ea5de661b2fd68f95f96	40	14	0	0	0	24	0	51	66	0	0	0	0	0	0	16	0	20	0	8	0	0	0	0	0	0	0	45	0	0	0	0	0	0	0	58	4	0	0	35	0	0	0	0	0	0	0	0	0
ae91d13c59512c456250d9db4fc968de	0	0	0	0	0	0	0	0	0	0	0	22	0	36	0	0	0	0	0	0	15	0	0	31	0	0	0	0	0	0	0	0	0	0	19	0	15	0	0	40	0	0	23	0	0	26	21	0	0
9a0e1485bca836118fe6999908dffe00	60	0	0	0	0	0	0	0	29	0	0	0	0	0	0	0	29	59	0	0	0	0	0	0	0	0	0	28	0	0	102	20	0	0	0	0	0	0	0	0	0	0	0	0	0	0	0	0	0
68747ebb909ac48e248dcef3c2a55ace	52	0	0	0	0	0	128	0	56	75	0	53	0	0	0	0	0	0	0	0	0	0	0	0	0	0	0	0	0	0	0	0	0	0	0	0	0	0	0	0	0	0	0	16	0	0	0	0	0
54d97c43a51352cff0e55b3afd94ed45	0	0	0	0	0	0	23	0	0	0	0	18	0	0	0	0	0	0	0	0	0	0	0	0	0	0	0	0	0	0	0	0	0	32	0	0	0	34	0	0	22	0	0	51	36	26	0	0	0
332e8163b1fd2a48aec26799a5d489ad	0	0	0	0	0	0	0	0	0	0	52	20	0	0	29	0	0	22	57	0	0	0	0	0	0	0	0	0	0	0	0	21	27	29	26	0	0	0	0	0	15	0	0	48	0	0	33	0	0
91fb1af23a0e5b882349e747144fffb9	0	0	0	0	0	0	0	0	0	0	0	0	0	0	0	0	19	0	0	20	0	0	0	34	28	0	0	0	18	0	0	0	0	0	0	23	0	0	0	0	0	0	0	0	0	0	99	0	0
b7c7130e8255bc4ce2ad04009d09eb65	0	0	0	0	0	28	0	40	0	0	35	0	0	0	0	0	38	0	0	0	0	0	40	0	0	0	0	0	45	0	0	0	0	0	0	0	0	0	0	0	37	0	40	0	0	0	0	0	0
c127bbad0e115dfeafd165261120ef8d	18	56	0	0	0	0	0	0	0	0	0	79	0	0	0	0	0	0	0	0	0	0	48	0	0	0	0	0	0	0	38	0	0	0	0	0	0	0	0	0	0	0	55	0	0	45	0	0	0
8f3e75a7ffcbb4d6fabde526841f6de3	0	0	0	0	0	0	17	0	0	0	19	0	26	0	0	0	0	0	0	0	0	0	0	0	0	0	0	0	0	13	0	0	0	179	0	0	0	0	0	41	0	0	55	7	6	0	11	0	0
273dc8005a4e8f3c5c0722601097a121	0	0	0	0	0	0	0	33	0	0	0	0	0	0	47	0	0	0	0	0	0	35	17	25	20	20	0	36	0	0	0	0	0	0	0	34	0	0	0	0	0	0	0	0	0	0	73	0	0
b282a7a230506a3323164fffa1a2e743	19	0	0	0	0	0	0	0	0	0	0	44	0	0	0	0	23	0	0	0	0	37	65	25	39	0	0	0	0	7	23	7	0	0	0	0	0	0	0	0	0	41	0	0	0	0	0	0	0
70f20e8c98ac6a898ec52bbd0dbcf057	237	0	0	0	0	0	0	0	64	0	0	0	0	0	0	0	0	0	0	0	0	0	0	0	0	0	0	0	0	0	0	0	0	0	0	0	0	0	0	0	0	0	0	0	0	0	0	0	0
6d7461c0b18617640c40bdbeb6028a22	0	0	0	0	0	0	0	20	21	10	0	0	0	0	0	0	0	0	0	0	14	0	0	0	0	0	0	0	0	0	0	0	0	0	0	0	0	0	0	0	0	0	0	0	0	0	0	0	0
23cfeb1a079cba2b9d622883db56b8b3	0	0	0	0	0	0	0	0	42	0	0	0	31	0	0	0	0	0	0	0	30	29	30	0	16	0	0	140	0	0	0	48	0	0	0	0	0	0	0	0	0	0	0	0	0	0	0	0	0
cbe24cb8fa2338d504c13b6b1adb528b	0	0	0	0	0	0	0	0	21	0	0	41	0	0	0	0	0	0	0	27	0	0	0	15	0	0	0	0	0	0	0	0	0	0	0	0	0	0	0	0	0	0	30	0	0	0	0	0	0
4272d88f12014aa7c7e6e459aebbaef8	12	0	0	0	0	0	0	0	0	0	0	0	0	0	0	0	0	0	0	0	21	19	0	20	0	0	0	0	0	0	0	0	9	0	0	0	0	0	0	0	0	0	0	0	0	0	0	0	0
60a4bbc069ca6f0f171fa4b6215e86bd	0	20	0	8	0	0	0	0	0	0	0	29	0	10	0	0	0	0	71	0	0	0	0	0	0	0	0	14	0	27	0	0	0	9	0	0	32	0	0	36	0	0	0	35	0	0	24	15	0
ec8768eb550cc0a0b33daa1979bfc1b2	0	0	0	0	0	0	0	0	0	0	18	0	23	0	54	0	0	0	0	0	0	0	0	0	0	0	0	0	0	0	0	0	0	14	0	0	0	32	0	0	41	14	0	42	0	15	0	0	0
0bd9e1d377906303cb59db251b036f9e	0	0	0	0	0	0	0	0	0	0	0	10	0	8	0	0	0	14	80	0	0	0	0	0	0	0	0	25	0	33	0	0	0	17	0	0	0	0	0	18	0	0	0	33	0	0	21	21	0
bee11ef4a78ea5aad3687227f51efd9b	29	18	0	0	0	29	0	0	63	0	0	0	0	0	9	0	0	0	0	0	0	0	0	0	0	0	0	0	41	0	53	36	0	0	0	57	0	0	0	0	0	0	0	0	0	0	0	26	0
17e65720f4750e34fb6ecf568c8ec2ba	0	0	0	0	0	31	0	25	35	0	35	0	0	0	30	0	0	48	16	0	0	5	11	0	0	0	0	36	0	0	0	0	0	0	0	0	0	0	0	45	0	9	0	0	0	0	0	0	0
011ead5f017f8f91bf0a2cf809a9df1b	0	0	0	0	0	0	0	0	0	0	37	24	0	0	0	22	0	17	32	0	0	0	0	0	0	0	0	61	0	0	0	0	0	0	22	35	17	0	21	35	0	0	0	0	0	0	0	0	0
cf878874ac66d7a1f89603f0740f5305	0	0	0	0	0	0	0	0	0	0	0	0	0	0	0	0	0	0	0	0	0	0	0	0	0	0	0	47	26	0	0	33	0	0	0	252	0	0	0	0	0	0	0	0	0	0	0	0	0
76e7d8c781207d9d61924ca7acb3ee6c	0	0	0	0	0	0	0	0	0	0	0	0	0	63	0	0	0	0	39	33	0	0	0	0	0	0	0	0	19	33	0	0	0	0	0	21	0	40	0	25	0	18	0	0	0	0	31	29	0
70925b4e0f51cc2e850e8277e5be6fe7	26	65	0	7	0	0	37	0	62	29	0	0	0	34	0	0	0	0	0	0	25	0	0	0	0	0	0	0	0	0	0	0	18	0	0	0	0	0	0	24	0	0	0	0	0	28	0	0	0
f85057939f9bf259224d87baa232f8e8	25	0	0	0	0	0	0	0	37	0	0	50	0	0	0	0	0	0	0	0	0	0	0	0	0	0	0	0	0	0	0	0	0	0	0	0	0	0	0	0	0	0	0	0	0	0	0	0	0
e9c638590db517ea51a16e10dd639aa1	0	14	0	0	0	0	33	0	57	35	0	0	0	0	0	0	0	0	0	0	0	0	0	35	0	30	0	0	0	0	67	0	0	0	0	0	0	0	0	0	0	0	0	44	0	0	0	0	40
10577c25459c18f58fa96c9ec05cb722	0	0	0	0	0	0	16	0	0	0	0	0	0	0	0	0	0	30	0	26	0	0	0	0	0	0	0	0	0	0	0	0	0	0	0	0	0	0	0	0	0	0	0	0	0	0	0	26	0
aabba075635d68138c963163761d1427	0	0	0	0	0	0	0	0	0	0	0	0	57	44	0	0	0	0	0	0	0	0	0	0	0	0	0	0	0	0	0	0	0	0	0	0	0	73	0	0	0	0	40	0	61	0	0	0	43
4e15d3c10a110e5831e885ed76066706	50	0	80	0	0	0	0	0	48	0	0	0	0	0	0	0	0	0	0	0	0	0	0	35	33	51	0	8	0	19	0	0	0	0	0	8	0	0	0	20	0	0	0	0	0	0	0	0	0
041533a6177ec091f1eb83c7b127d4bf	0	53	0	0	0	0	39	0	0	0	0	0	0	26	0	26	21	31	0	0	0	0	0	0	0	0	0	0	0	12	38	0	0	0	0	0	0	0	0	46	40	20	0	0	0	0	0	0	0
ad523753829a89976effcc0dd32d625d	0	35	0	0	0	0	0	0	69	0	0	0	0	0	0	0	0	0	36	0	0	0	0	0	0	26	0	127	11	0	0	48	0	0	0	0	0	0	0	0	0	0	0	0	0	0	0	0	0
f85fb5ebdb2a72a4be16f7b12bd6ce69	0	0	0	0	0	0	0	0	0	55	0	0	0	0	0	0	25	0	0	0	0	0	0	0	0	0	19	25	0	0	36	0	28	0	0	0	17	0	0	73	18	0	0	14	0	0	0	0	0
cc23b022811bbbdf6b28fd12aca32080	0	21	24	0	0	0	42	46	0	21	0	0	0	13	0	0	0	0	21	0	15	0	0	0	0	0	0	0	23	0	0	18	0	0	37	0	0	0	0	0	0	24	0	30	0	0	14	0	0
4faec0e7953f595ed1e7463c05bdcb64	30	0	0	0	0	15	16	0	0	17	16	0	0	0	0	0	19	15	25	0	0	0	0	0	0	0	0	76	0	0	0	17	29	0	32	23	0	0	0	0	0	0	0	0	0	0	0	0	0
56cb860bb4735a5f239ce897f3e76d8a	38	0	0	0	0	0	21	0	0	69	0	0	0	0	0	0	15	0	0	0	0	0	0	0	0	0	31	25	0	0	21	0	15	0	0	0	0	0	0	54	23	0	19	0	15	0	0	0	0
4d8922261fa5b2302ae47690b9bba1b9	0	0	0	0	0	0	0	0	0	0	0	0	0	0	0	0	0	0	0	0	13	0	0	15	0	0	0	38	92	0	0	57	0	78	19	33	0	0	0	0	0	0	0	0	0	0	0	0	0
0023b7e27771625d2e7af2db3be48d91	19	0	0	0	0	33	0	37	39	0	25	39	0	0	0	0	0	0	28	49	0	0	0	0	0	0	0	20	0	0	0	0	0	16	39	0	0	0	0	0	0	0	0	0	0	0	0	0	0
1d48c33ce457456e0d3e32b39682cbe4	40	0	0	0	0	36	0	0	84	0	14	0	0	22	0	0	0	0	22	0	20	23	43	0	0	0	0	39	0	0	0	0	0	0	0	0	0	0	0	0	0	0	0	0	0	0	0	0	0
18511e377185fe0b8250c8f18ee5eb53	0	36	31	0	0	38	0	0	22	55	0	0	0	0	0	0	0	0	0	0	0	0	0	0	0	0	16	25	0	0	0	40	0	0	0	39	0	0	0	0	0	0	19	0	0	0	0	0	0
aae447c62f43c9c98f01b45d967e4a82	0	0	0	0	0	0	0	0	103	0	0	0	0	46	71	0	0	37	0	0	0	0	0	0	0	0	0	0	0	0	0	0	0	0	0	0	0	0	0	0	0	0	0	0	0	14	0	0	0
7c16aa3925a74e33c9bea18117c1b19c	0	0	0	0	0	0	0	0	27	0	0	42	0	0	0	0	0	0	0	0	0	0	0	0	0	0	0	0	0	0	0	0	0	0	0	0	0	0	0	0	0	0	0	0	0	0	0	0	0
854857c1ee93288245a4d2eb29beb944	0	0	0	0	0	0	0	13	53	0	25	0	0	0	9	0	0	0	0	0	0	0	0	0	31	31	0	27	0	0	0	0	0	0	0	27	0	0	0	20	0	24	0	0	0	0	0	0	0
e8f2d79e2915ba80447229c431021442	19	0	26	0	0	0	27	16	0	22	0	0	12	0	0	13	0	0	0	15	0	0	0	0	0	0	0	17	0	18	0	0	0	0	0	38	0	0	0	0	0	0	0	0	0	0	36	0	0
e6c7545ed929ad9da7daa33e1ebf124a	14	0	0	0	0	0	37	0	0	0	0	0	0	0	0	0	0	15	16	0	0	0	55	46	0	42	0	0	0	0	0	0	14	0	0	0	23	0	0	0	0	0	0	0	0	0	44	10	0
fb830501e3c00d3192a533eab043274f	0	19	0	0	0	0	0	0	0	0	0	0	11	0	30	0	0	0	0	0	0	0	0	0	0	0	0	0	0	0	47	0	0	0	0	19	0	0	62	0	0	0	0	133	0	19	0	0	0
70b97e87d9f8f9c2e7073ee7b15b3313	0	13	0	0	0	0	0	0	43	13	0	38	0	0	0	0	0	10	11	0	0	0	0	0	14	0	0	0	0	0	26	0	0	0	0	0	0	0	0	0	0	0	0	0	0	0	0	0	0
280cbaffe2cd285209a70731cdd62b42	0	0	0	0	0	36	0	0	10	0	40	0	0	0	46	0	0	0	47	0	0	0	0	0	0	0	0	39	0	20	0	0	0	0	0	0	0	0	0	0	0	0	0	0	0	0	0	40	21
7df1349563c881105e716400ec533e2d	0	0	0	0	0	0	0	0	0	0	0	0	0	0	0	0	0	0	0	0	0	54	30	20	46	29	0	0	26	31	27	0	0	0	0	31	0	0	0	0	45	0	0	0	0	0	0	0	0
b38689a47d4d7df1a04218e86ddf1280	44	0	0	0	0	0	0	0	0	0	0	0	0	0	0	17	0	0	0	0	10	0	0	0	0	0	0	0	0	0	0	0	0	0	0	12	0	62	0	41	41	67	0	0	44	0	0	0	0
3b4fb1845a60d94ebe2776b084d0000a	43	0	0	0	0	0	0	0	0	0	0	0	0	0	0	0	0	0	0	0	0	0	0	0	0	0	53	0	0	56	0	19	0	65	0	0	0	0	0	0	45	0	0	0	0	0	0	38	0
df53204e1f8f62af5bdd8d0711900b63	0	0	0	0	0	28	46	0	0	66	0	0	0	0	0	0	0	0	0	0	0	16	0	0	34	51	0	0	0	0	39	0	0	0	0	0	0	0	0	0	0	9	0	0	0	0	0	0	0
ba2a2dfede65412244235092169a0908	0	0	0	0	0	0	0	0	0	0	27	0	26	0	26	0	0	0	45	0	0	17	0	0	0	0	0	116	0	0	0	41	0	0	0	0	0	0	0	0	0	0	0	0	0	0	0	0	0
6d9e9918df14c34e6014fa644a721529	0	0	0	0	0	0	0	0	0	0	0	0	0	0	0	25	0	33	19	23	13	0	0	0	29	0	0	0	0	0	0	0	0	0	0	0	0	0	20	56	0	0	0	46	18	0	0	0	0
bdc91df5bc550f05c3829ce544496aad	0	0	0	0	0	0	0	0	0	0	0	0	0	0	0	0	0	0	0	17	0	0	0	0	0	0	0	25	0	0	21	0	0	0	0	0	0	0	0	0	0	0	0	0	0	0	0	0	0
092c1a2d7c6868bd56906b46c0e449c9	32	40	0	0	0	0	0	15	28	29	0	0	0	0	0	0	0	0	23	0	0	0	0	0	0	0	0	31	0	0	0	34	0	0	0	0	0	0	0	0	25	0	11	0	0	0	32	24	0
b397b0a8e05bede130412ae833730314	190	0	0	0	0	0	0	0	0	0	28	0	0	0	0	0	0	0	0	0	0	0	0	0	0	0	0	0	22	0	0	0	0	0	0	0	28	0	0	0	0	0	0	0	0	0	0	0	0
3c034fa2ee8bf38320fed6fa60719668	46	0	0	0	0	0	0	0	13	0	10	0	0	0	0	0	0	50	26	0	0	0	0	0	0	0	0	25	0	6	78	0	17	0	0	0	15	0	0	36	0	0	0	0	0	0	0	0	0
daee0ca26f5400e3968c15daf2d8c2f9	32	38	0	0	0	0	0	0	0	0	0	50	0	0	0	0	0	0	0	0	0	0	0	0	0	0	0	0	0	0	53	0	0	0	16	47	0	22	0	32	0	0	0	0	0	0	0	0	0
ee44adb383a986dd344253b319e7060e	26	0	0	0	0	0	29	0	23	0	33	0	0	0	22	0	0	0	0	0	0	0	0	0	0	0	0	14	7	21	0	32	0	0	0	27	0	0	0	9	0	0	0	0	0	0	0	0	11
c7572d22a46234e5a4f1fa0af83081e9	0	0	0	0	0	39	0	0	0	0	0	30	0	0	0	0	0	0	0	0	0	11	28	14	0	0	0	0	0	0	0	0	34	0	0	40	30	16	0	0	0	0	65	0	0	0	13	0	0
07e588474cbffebab990f77758262eae	0	0	0	0	0	0	0	0	29	0	0	33	0	0	0	0	0	0	0	0	0	0	0	0	0	25	0	129	0	27	0	43	0	0	0	0	0	0	0	0	0	34	0	0	0	0	0	0	0
79b0e62735a5a019beb05645a7c2c5a6	0	19	0	0	0	0	0	0	0	0	11	7	0	0	0	0	0	0	60	0	0	0	0	0	0	0	0	21	16	23	0	0	0	7	17	0	22	0	0	15	45	0	0	33	0	0	0	0	0
1d170d46a82acadc1bfacfbe0b550ec3	0	0	0	0	0	23	0	0	0	0	0	0	0	5	0	0	0	0	75	0	0	19	0	13	0	0	0	28	0	27	0	0	0	14	0	0	0	0	0	0	0	0	0	31	0	0	0	15	0
495491afb00f7dc53d8ee406eece71e6	0	0	0	0	0	0	0	0	0	0	0	0	30	0	0	0	0	0	0	12	0	0	0	34	0	0	0	0	0	0	0	70	23	0	0	45	0	0	0	0	0	0	0	0	13	0	46	0	20
dd97d9dde0a60b292af54afe5362c64c	17	40	0	0	0	0	0	0	13	30	0	0	0	0	0	10	0	90	0	0	0	0	0	0	0	0	0	26	0	0	0	0	0	0	0	0	36	0	0	21	33	0	0	0	0	0	0	0	0
39034ba5c398d52ad3732f2efc076f32	35	0	16	0	0	0	0	0	0	0	0	0	18	0	0	0	0	0	0	0	36	0	74	0	33	0	0	0	0	0	0	0	0	0	0	0	0	0	0	0	0	0	37	0	0	0	0	0	0
d7469f8494a1702b7aa57ffdfbc885d7	16	0	0	0	0	0	0	0	0	56	0	0	0	0	0	0	20	0	0	0	0	0	0	0	0	0	23	35	0	0	40	0	0	0	0	0	18	0	0	60	24	0	22	0	0	0	0	0	0
7393e23a093250e5c0d3670da48bb6a5	0	0	0	0	0	36	0	11	0	0	0	0	0	0	0	10	0	0	91	18	0	0	0	0	0	0	0	37	0	0	0	0	0	0	0	0	16	0	0	0	0	0	0	0	0	95	0	0	0
7dd5c936300715ae16d95fce9230b5eb	0	0	0	0	0	0	0	0	27	0	0	34	0	0	0	0	0	0	0	0	0	0	0	15	0	0	0	0	0	0	0	0	0	0	0	0	0	0	0	0	0	0	0	0	0	0	0	0	0
73b3b6e50d5c1c561c3cb5683d22de5e	0	0	0	0	0	0	0	0	0	0	0	0	0	0	0	0	0	30	0	0	0	29	0	43	36	33	0	0	0	0	0	0	0	0	28	31	0	0	0	0	0	22	0	0	0	0	47	15	0
1c8f5cd5fd4672fcd6cc0e98ce632c67	0	0	0	0	0	0	0	0	0	0	0	0	0	0	0	0	0	0	0	0	0	0	0	0	0	0	0	0	14	0	0	0	0	0	0	22	0	34	0	0	0	0	0	0	130	0	19	0	0
7ef00953b057c79412fb009cf506399e	0	0	0	0	0	0	0	0	0	0	0	0	0	0	0	0	0	0	0	0	0	0	0	0	0	0	0	0	0	0	0	0	0	0	0	0	0	0	0	0	0	0	0	0	0	0	0	0	0
359054cb081fd978b9dadbcb0b0cefe1	0	0	0	0	0	0	0	0	0	0	0	0	0	0	0	0	0	0	0	0	0	54	0	57	0	61	0	0	6	0	0	0	0	0	0	0	0	0	0	44	0	29	15	0	0	0	0	0	0
d4393bac8def5d8960165a161ab47d82	29	0	13	0	0	0	18	0	51	30	0	8	0	0	0	0	0	17	0	0	0	0	0	0	0	0	0	0	0	0	34	46	0	0	0	0	0	0	0	0	0	0	0	38	0	0	0	0	0
4ba43159fc0097f63753fa7c211a9295	0	31	0	0	0	0	0	0	0	0	29	0	0	0	27	0	0	0	65	20	0	0	0	0	0	0	0	28	0	0	0	0	7	0	0	0	0	0	0	0	0	0	0	0	0	66	0	0	0
382c2de0c022ff96cd2b2d6beac1d7f4	0	0	24	0	0	44	25	19	37	0	0	0	0	0	0	0	0	0	0	0	0	0	0	0	0	0	0	0	0	0	0	0	0	0	30	32	26	0	0	0	25	0	0	37	0	0	0	0	8
029d500af4e200ae2b6eeb6b72539b98	0	0	0	0	0	0	0	0	0	0	46	0	0	0	37	0	0	0	31	52	0	0	0	0	0	0	33	0	0	0	0	0	0	0	31	25	0	0	0	0	0	0	0	0	0	0	0	0	0
7cc1f42a77e3e1bff94a3b553b208d12	20	9	0	0	0	0	37	17	22	0	34	0	0	0	0	0	0	0	0	0	0	0	0	0	0	0	0	14	0	34	0	0	24	0	0	0	0	0	0	0	0	0	0	28	0	0	0	0	0
1fc1367fc8b82ed75d98297116da97a1	0	0	0	153	0	0	0	0	0	0	0	0	38	0	0	0	0	0	0	0	0	0	0	0	0	0	0	0	0	0	0	0	0	0	31	0	0	0	0	0	0	0	0	0	0	0	0	18	0
1dd3264b7ba8f2f932ac7e9c4ec25fb5	0	23	25	0	0	32	0	0	0	47	0	0	0	17	0	0	0	0	0	0	0	0	0	0	0	0	0	22	0	0	0	38	0	0	0	30	0	0	0	0	0	0	0	37	0	0	0	0	13
fd9a0e2eafa477285edc4fcf55f5d100	0	0	0	0	0	0	0	0	0	0	0	0	0	0	0	16	0	0	0	0	0	0	0	0	0	0	0	0	0	0	0	0	0	25	0	0	0	21	0	57	29	0	0	42	0	35	0	0	0
aef7edf3bc85e63a92a06bdc3a754479	48	0	0	0	0	0	0	0	18	0	10	0	0	0	0	0	0	46	0	0	0	0	0	0	0	0	0	17	0	8	69	0	17	0	0	0	14	0	0	24	0	0	0	0	0	0	0	0	0
b9d14c926a9a5ee53eda4d2211ade721	0	0	0	0	0	0	0	0	0	0	0	0	0	33	0	0	0	0	48	0	0	0	0	0	0	0	0	0	0	0	0	0	0	30	0	75	0	0	0	0	0	0	0	0	0	0	47	0	0
0257e1128fbcd5c510ed54ab18ca8dc5	0	0	0	0	0	0	0	0	0	0	17	0	0	0	0	0	0	0	0	0	0	0	0	0	0	0	0	16	0	20	0	0	21	0	0	0	0	0	0	31	43	34	0	22	17	0	0	0	0
7018518868ee7b96a5d9de815a7d9f40	15	0	0	0	0	29	0	25	35	53	18	0	0	17	0	0	0	0	31	0	0	0	0	0	0	0	0	28	0	0	0	0	0	0	26	0	0	0	0	24	0	0	0	0	0	0	0	0	0
2629c6bc9cf6233c7c95ac0c5368ae46	0	0	0	0	0	0	0	0	0	0	21	0	0	0	0	0	0	0	36	0	0	0	18	24	13	24	0	0	0	0	11	0	0	0	0	16	0	0	0	0	0	24	0	0	0	0	92	0	0
8312e6d81bf442f468e18744020edd52	0	0	0	0	0	0	0	0	0	0	0	0	0	0	0	0	0	0	0	0	0	0	0	0	0	0	0	0	0	0	0	0	0	0	0	0	0	0	0	0	0	0	0	0	0	0	0	0	0
dbc8780d1339c0ce16cb747f221897ab	0	0	0	0	0	0	0	0	0	0	0	0	17	0	0	0	0	0	0	0	0	0	0	0	0	0	0	0	30	0	0	0	17	0	0	40	0	66	0	0	0	0	0	0	101	0	16	0	0
39e9561eb09a3fa2afba732ba0d632f1	160	51	0	0	0	0	0	0	0	0	0	0	0	0	0	0	0	0	0	0	0	0	0	0	0	0	0	0	23	0	0	0	0	0	0	0	0	22	0	0	0	0	0	0	0	0	0	0	0
da8e5b416a624046236b3e1a9272b368	0	0	0	0	0	0	0	0	45	0	0	0	30	0	34	0	0	0	0	0	0	0	38	0	36	0	0	36	0	0	0	0	0	0	0	0	0	0	0	0	60	0	0	0	0	0	0	0	0
138c2e84cf8fed43cec3ff9513cb45ce	0	0	0	0	0	0	0	0	0	0	19	0	0	0	0	0	0	0	0	0	0	0	0	0	0	0	0	39	0	0	0	0	0	0	0	0	0	0	0	0	0	0	0	0	0	0	0	0	0
3408733443a1744cbb3f6aebd3dc9f21	15	28	0	0	0	0	14	40	34	0	0	0	0	0	34	0	0	0	0	0	0	0	0	0	0	0	0	26	0	0	0	0	0	0	29	0	0	0	0	0	0	31	0	30	0	0	0	0	13
b44124ba1a023b0ab71b7fbf6670c44d	0	0	0	0	0	0	0	14	30	0	0	0	0	13	0	0	0	0	18	0	0	0	0	7	0	0	34	36	0	0	37	0	0	31	0	0	18	0	0	0	0	0	0	17	0	0	0	0	8
5e8b10b7206cf45a7f03a5f61eb8bffd	0	0	0	0	0	0	0	0	0	0	0	0	0	72	0	0	0	0	0	0	0	0	0	0	0	0	0	0	0	0	0	0	0	0	0	0	33	0	29	19	0	27	42	26	16	27	0	0	0
e66bdfdc9adbde489b3d2ff4efc237f7	0	15	0	0	0	0	0	0	43	40	0	0	0	0	0	0	0	0	0	0	39	0	0	27	23	24	0	0	0	0	57	0	0	0	0	0	22	0	0	0	0	0	0	0	0	0	0	0	0
e7b61d046d74e5e69120ced489b5d505	0	0	0	0	0	0	16	0	0	17	13	0	0	0	0	0	15	16	21	0	0	0	0	0	0	0	0	64	25	0	0	0	39	0	33	13	0	18	0	0	0	0	0	0	0	0	0	0	0
ab44c87d4d43ebcdfe38adf4316524b7	0	0	0	0	0	0	0	0	0	0	0	0	0	0	0	0	0	0	0	0	0	0	0	0	0	0	0	37	0	0	19	10	23	0	0	20	0	0	0	0	0	0	0	0	0	0	26	0	0
d82d8c0122f28863a60f87986ef76acb	0	0	0	0	0	0	14	35	48	0	0	0	0	0	0	0	0	0	0	0	0	0	0	0	0	0	0	0	0	0	0	0	0	0	0	0	0	0	0	0	0	0	0	0	0	0	0	0	0
313fd6beec47007695b778d1f08de374	0	0	0	0	0	0	0	0	0	0	0	50	0	0	0	0	0	0	0	0	0	0	0	0	0	0	17	0	0	33	35	28	0	0	0	0	0	0	0	0	0	0	52	0	0	39	0	0	0
d40ea5de7040527700c4bc5ef2e58991	0	0	0	0	0	0	0	0	23	33	0	50	0	0	0	0	25	0	19	0	0	0	0	0	17	0	0	0	0	0	0	0	0	21	0	0	0	0	8	0	0	0	0	0	15	0	49	0	0
22fa11715e9b62b97aef1fe0916dfebf	0	0	0	0	0	0	0	35	14	0	0	0	0	0	0	0	0	0	0	0	0	0	0	16	0	0	0	0	0	10	0	21	0	24	0	0	0	30	0	35	23	0	0	25	0	0	0	0	0
46e2a07e2fcc9cfc2cad4ba0cb855415	26	23	0	0	0	24	0	0	55	0	0	49	0	0	0	0	24	0	15	0	0	0	0	0	0	0	6	0	0	0	0	0	0	0	0	58	0	0	0	0	0	0	0	0	0	0	0	0	0
5513503ba40bf5ce07a1af00799196bd	52	32	0	0	0	0	0	0	69	62	0	0	0	0	28	0	0	0	0	0	0	0	0	0	0	0	0	0	0	0	0	0	0	0	0	0	0	0	0	0	0	0	0	0	0	0	35	0	0
ba206acae78a1acd45f0462c4b1f3863	0	0	0	0	0	0	0	0	0	0	21	0	0	0	44	32	0	34	77	0	0	0	19	0	0	18	0	0	0	0	0	0	0	0	0	0	0	33	0	0	0	0	0	0	0	0	0	0	0
5902ad8440d1f31df3c00e3029e6f985	0	0	0	0	0	0	0	0	0	0	0	0	0	66	0	0	0	0	0	0	0	0	0	22	0	0	0	0	0	0	0	0	0	0	0	0	26	0	17	16	0	19	38	42	0	31	0	0	0
ad94136b77db6bef8b076fb22b3f4f73	0	15	0	0	0	0	33	0	28	0	0	0	12	0	0	0	0	0	0	0	0	0	0	0	0	0	0	0	0	35	0	0	0	34	0	23	24	0	0	0	40	21	0	0	11	0	0	0	0
04f29771ca5c54d0a1446cebd8088324	0	0	0	0	0	12	0	0	35	14	0	15	0	0	27	0	0	0	0	0	0	0	0	0	0	0	0	0	0	7	53	0	24	0	0	0	14	0	0	0	0	0	0	0	0	6	0	0	0
17affb3f4b0179106e835db169febf7d	36	0	0	0	0	0	0	0	0	0	0	0	0	0	0	0	0	0	0	0	0	0	0	0	0	0	36	0	0	60	16	18	0	49	0	0	0	0	0	0	34	0	0	0	0	0	0	25	0
054b9e08ea393a0609800372dca9ae63	88	29	0	0	0	29	0	0	27	0	0	0	0	0	0	0	0	0	0	0	0	0	0	0	0	0	0	0	0	0	0	0	0	25	0	0	0	0	16	0	0	0	0	0	0	0	0	0	0
3126b817e3c6baecb7f9700ea4b21bb1	0	0	0	0	0	0	42	0	0	21	16	0	0	0	0	0	0	0	14	0	0	0	0	0	0	40	0	0	49	0	0	16	0	0	14	31	0	0	0	0	0	0	0	0	0	0	0	0	0
190b93cea5acc144dc11b8d581b73653	84	36	0	0	0	0	0	30	24	0	0	0	0	0	0	0	0	0	0	0	0	0	0	0	0	0	0	0	31	0	0	0	0	0	0	16	0	0	0	0	0	0	0	0	0	0	0	0	0
98a25c53b7d28c35e2038654ee466201	0	0	0	0	0	0	0	24	60	0	0	0	0	0	0	0	0	0	0	0	10	0	0	12	0	0	0	0	30	0	0	0	0	0	0	31	0	32	0	0	0	0	0	0	0	26	0	43	0
7e6b1ca611629aacacd686cd394093c5	0	0	0	0	0	20	0	33	0	0	0	26	0	0	0	0	43	0	0	0	0	10	0	9	0	29	0	0	0	0	0	0	0	0	0	0	27	0	0	0	0	0	39	0	0	0	14	0	0
a3f5735a55170b568299f354cea786d7	0	0	0	0	0	0	0	0	0	0	0	0	0	0	0	0	0	0	0	11	0	0	0	0	0	0	0	17	0	0	22	0	0	0	0	0	0	0	0	0	0	0	0	0	0	0	0	0	0
a2d5ae9cda65e40d24ab352f6267bcb7	0	23	0	0	0	0	12	31	20	0	0	0	0	0	0	0	0	0	0	0	0	0	0	53	0	0	0	0	0	14	72	0	0	0	0	0	0	0	0	0	0	0	0	0	0	0	0	0	0
e8a92cfad8ac43ebf5110207f01b3464	0	0	0	0	0	0	19	0	0	33	0	0	0	46	0	0	0	0	0	0	0	0	0	0	58	0	0	0	0	25	0	0	0	0	0	20	0	0	0	0	0	0	0	0	0	0	0	0	0
cd5ba1e58eeda843ef0c903ea4c2dd18	0	0	0	0	0	0	0	0	0	0	0	0	0	0	0	0	0	0	0	0	0	0	0	0	0	0	0	0	0	0	0	0	0	0	0	0	0	0	0	0	0	0	0	0	0	0	0	0	0
5a3385a458211c47988b7742f96defe6	37	0	0	0	0	0	0	0	0	0	0	0	0	0	45	13	0	0	0	0	0	0	0	0	0	0	0	0	0	0	0	0	0	0	0	0	0	55	0	34	34	29	0	0	0	0	0	0	0
c714229343a0014eaf73a08f7bee900c	0	15	0	0	0	37	19	0	0	10	0	0	0	0	0	0	10	0	18	0	0	0	0	11	0	0	0	21	24	21	16	0	0	0	11	18	34	0	0	0	0	0	0	0	0	0	0	0	0
0abd7f8f6c840d7582b55fff5cb7c943	0	0	31	0	0	0	0	0	0	0	0	39	0	36	0	0	0	0	0	0	0	0	0	0	0	0	0	0	0	0	0	16	0	29	0	0	0	0	18	0	17	21	10	0	0	0	0	23	0
9d70312bf4297a3d4a5082f800d91ada	0	0	0	0	0	0	0	0	0	0	0	0	0	0	0	0	0	0	0	0	14	0	0	0	0	0	0	0	0	0	26	0	0	0	0	0	32	0	0	0	0	0	0	0	0	0	21	0	0
be0d3142157db40fd5c0032a84f4c652	0	0	43	0	0	0	0	0	0	0	0	0	0	7	0	0	0	0	0	0	72	17	30	32	34	29	0	0	0	0	0	0	0	0	0	0	0	0	0	0	0	0	0	0	0	0	0	0	0
41ba123e16b0e052f38d1e1bded473ef	0	0	0	0	0	0	12	0	12	0	0	35	0	0	0	0	0	21	0	0	12	0	0	17	16	0	0	0	0	34	0	0	0	0	0	0	0	0	0	0	0	0	24	0	0	0	0	0	0
3ad9f39d3ecf2b705b1b21407d392e49	0	0	0	0	0	0	0	20	0	0	30	28	0	0	0	0	0	34	31	0	0	0	0	0	0	0	0	0	0	0	0	0	34	0	0	33	0	0	0	0	0	0	0	0	0	0	0	0	0
69fcdb1220998d19d809709376101e50	0	5	0	0	0	32	32	0	0	0	0	0	0	11	41	0	0	0	0	0	0	0	0	0	0	0	0	35	0	0	62	0	0	0	0	0	0	0	0	0	0	0	0	0	0	16	0	0	0
6da2c0a77a8ad9eb71159a4f3afdedf9	0	0	0	0	0	0	0	0	0	0	0	0	0	0	0	21	0	0	0	0	0	0	0	0	0	0	0	0	63	0	0	0	0	0	0	0	0	57	0	37	0	41	0	0	0	0	0	0	0
3c033dd0e8435862151b65718544085a	0	0	0	0	0	0	0	29	0	0	38	26	0	0	0	0	0	43	54	0	0	0	0	0	0	0	0	0	0	0	0	0	0	0	0	26	0	0	0	0	0	0	0	0	0	0	0	0	0
91479b84395dbaec217c68ca616df504	0	0	0	0	0	0	0	0	30	0	0	0	0	13	0	0	0	0	0	0	0	0	0	0	0	0	0	128	0	0	0	50	0	0	0	0	0	0	0	0	0	0	0	0	0	0	0	0	23
2e758b07b1c8be1517debd8b42ca1659	0	0	0	0	0	0	0	0	0	11	30	0	0	0	0	0	0	0	33	12	0	0	0	0	0	0	0	41	0	0	73	0	0	0	0	31	0	0	0	0	0	0	0	11	0	0	0	0	0
1981d149877626a7354c7fbceecd8f6b	0	0	0	0	0	0	0	0	0	0	0	0	0	0	0	0	0	0	0	0	0	0	0	0	0	0	15	0	0	0	27	0	0	96	44	0	0	0	0	0	0	0	0	0	10	0	0	0	0
f1b92dbeba1016a3ea2424f8ac5e50fa	0	0	0	0	0	0	0	0	0	0	0	0	0	0	0	0	0	0	0	0	0	0	0	0	0	0	0	70	0	0	0	0	0	0	18	0	0	20	0	0	51	0	0	0	23	0	0	0	0
a77316bae22219b5e8a52f775a9e25f6	0	0	0	0	0	0	0	0	0	0	0	0	0	36	0	0	27	0	30	46	0	0	0	0	0	0	16	0	0	18	0	0	0	0	0	0	0	0	0	0	32	23	0	0	0	29	0	0	0
625cc1d160e48247ca9518c64069d23e	0	0	82	97	0	0	0	0	0	0	0	0	0	0	0	0	0	0	0	0	0	0	0	0	0	0	0	0	0	0	0	41	0	0	0	0	0	0	0	0	0	0	0	5	0	30	0	0	0
1830248c0e667a3f8abd49dbdc79dbcf	0	0	17	0	0	21	43	0	0	0	0	0	0	0	0	0	0	0	0	0	0	0	0	0	0	0	0	0	0	0	0	0	0	0	0	0	0	0	0	63	36	0	0	36	0	0	0	0	0
622c206438ef17009c412a8327662196	0	0	0	0	0	0	0	0	0	48	0	0	5	0	0	0	20	0	0	0	0	0	0	0	0	0	20	22	0	0	15	0	0	0	0	0	0	0	0	67	21	0	11	0	0	0	25	0	0
4f004ab31c1cad4797d9a8d6520b6fd6	0	23	0	0	0	11	0	0	0	0	0	0	0	0	0	0	0	7	0	0	0	0	0	0	0	0	0	14	0	0	25	0	0	0	0	13	0	0	0	0	0	0	0	16	0	0	19	0	0
e00ea50448ac42a72bb466d84c0efece	0	0	0	0	0	0	0	0	0	0	0	0	0	28	0	0	0	0	0	0	0	0	0	0	0	0	0	0	0	0	0	0	0	0	0	0	0	49	0	22	27	80	45	0	0	0	0	0	0
df409dbce0c8f09b819b2eae9ebf1a4b	30	0	0	0	0	0	0	0	0	0	0	0	0	13	0	0	0	0	17	0	0	0	0	0	0	0	0	23	0	0	0	0	0	0	0	50	14	0	0	0	0	0	0	0	0	0	29	0	0
45dffc650a7a1aae1e87e09d90effdff	33	0	0	0	0	0	0	0	0	0	0	0	0	0	0	0	0	0	0	0	0	0	0	0	0	0	22	0	0	60	0	26	0	44	0	0	0	0	0	0	43	0	0	0	0	0	0	19	0
89b959637ecd453a5296acbad4eee8c4	0	0	0	0	0	0	39	36	0	0	0	0	0	0	0	0	0	0	23	0	0	0	0	0	0	0	0	32	0	0	0	0	0	0	19	0	0	0	0	0	0	0	0	0	0	0	38	0	0
a4d9f26eb07eb050df6855146fd4c20b	0	0	0	0	0	0	0	25	0	0	30	0	0	0	0	0	0	0	0	25	0	0	0	0	0	0	18	18	0	0	0	0	0	0	0	29	45	12	0	0	18	0	0	0	0	0	0	0	0
7536e23dbcfc60e66de4c122dafe5699	0	0	0	0	0	0	0	0	0	0	0	34	0	0	0	0	21	0	0	0	0	0	0	31	0	0	24	0	0	0	29	0	0	0	0	25	29	0	0	0	0	0	0	0	21	0	0	0	0
25b2c2baf2178085477749533a66dbca	0	0	0	10	0	0	0	0	0	0	0	0	0	0	0	0	0	34	33	0	0	0	0	0	28	30	8	0	0	0	0	0	0	0	0	0	0	0	0	0	0	0	19	0	0	0	25	0	0
c3fee43eea7859f74c4c6575c255090d	0	0	0	0	0	0	0	0	0	0	0	0	0	0	0	0	0	0	0	0	0	0	0	0	0	0	0	0	0	0	0	0	0	0	0	0	0	0	0	0	0	0	0	0	0	0	0	0	0
ad47ada670889faae5f26cb501f01104	0	0	0	0	0	0	0	0	0	0	0	0	0	0	0	0	0	0	0	0	18	0	19	0	15	16	0	24	0	0	0	11	0	0	0	24	0	0	0	0	0	0	0	0	0	0	68	0	35
0b771779f8b5af7b8597c00e94182ee1	41	18	0	0	0	0	23	0	57	41	0	0	0	0	0	0	0	0	17	0	0	0	0	0	0	0	0	15	0	0	0	0	0	0	0	0	0	0	0	0	0	0	0	0	0	0	30	0	0
87529f37ebe4fc5834a595d9026d4e98	0	0	0	16	0	0	0	0	0	0	0	0	0	0	0	0	0	0	12	0	0	0	0	0	0	0	0	12	33	0	0	8	0	32	0	42	0	17	0	0	0	0	0	20	0	0	0	0	0
42e7390a755a9fb6966ffbe94d842f9d	0	0	0	0	0	0	0	8	0	0	0	0	0	0	0	0	0	0	0	0	0	29	63	16	36	27	0	0	0	0	0	5	0	0	7	12	0	0	0	14	0	20	0	0	0	5	0	0	0
744c074aef5e0d36c29b4fd104360a27	0	0	0	0	0	0	0	0	0	0	0	0	0	24	0	0	0	0	0	0	0	0	0	0	0	0	0	0	0	0	0	0	0	0	0	0	0	39	0	38	29	70	41	0	0	0	0	0	0
d5c23bf8cf7556994ee4f1ba1b366758	0	0	0	0	0	0	0	0	0	73	0	71	0	0	0	0	0	0	0	0	0	0	0	0	0	0	0	44	0	0	0	0	0	50	0	0	0	0	0	0	0	0	0	0	0	0	0	0	0
c632f698c8fda8acf97eae43314404ff	0	0	0	0	0	0	0	0	0	0	0	0	0	0	0	0	0	9	0	0	0	0	0	0	0	17	0	0	25	0	0	0	0	0	0	40	0	46	0	0	0	0	0	0	69	0	20	0	0
37499f4583caff065e791ab75cdb0cce	13	0	14	0	0	0	0	0	20	0	13	0	0	0	0	0	0	42	0	0	0	0	0	0	15	0	0	0	0	0	18	0	0	0	0	0	0	0	0	0	0	0	0	0	0	0	0	0	29
d579fafb33081b218a3c34516295418c	0	15	0	0	0	0	0	0	0	11	0	0	0	0	0	20	0	26	21	0	0	0	0	0	0	0	0	0	0	20	15	15	0	0	0	22	0	0	0	11	0	0	0	13	0	0	0	29	19
9839b46d456d744716ce1ddd5ef4305b	0	0	94	0	0	0	0	0	0	55	0	0	0	0	0	0	0	0	0	0	0	0	0	0	0	0	0	0	0	87	0	0	0	0	0	0	0	0	0	0	0	0	0	0	0	0	0	0	0
af66ff0b9cb18794fe16361e3649142d	0	0	0	0	0	0	0	0	0	0	0	20	0	0	11	0	0	0	0	0	0	0	11	0	0	0	0	0	0	19	0	27	0	12	14	46	0	0	0	7	0	0	18	0	0	0	0	0	0
d9ccf7e51c72ac64fd6bf782f3981e90	0	0	0	0	0	0	0	0	0	0	0	0	0	0	0	0	35	34	0	0	28	0	0	59	26	0	10	0	0	0	0	0	0	0	0	0	0	0	0	18	0	0	0	0	0	0	0	0	0
799ac73b6f4965bbdb523d5a5bd91029	0	0	0	0	0	0	0	0	0	14	0	0	0	33	0	0	0	11	0	42	0	0	18	0	0	27	0	0	0	17	0	0	0	0	20	32	0	0	0	0	0	0	0	0	10	0	0	0	0
af5f93899b6743d045847c3442f6c9f2	0	0	0	0	0	0	0	0	0	0	0	6	0	0	0	0	17	0	0	0	0	0	0	0	9	0	0	0	0	0	0	0	0	0	0	0	0	0	0	0	0	0	9	0	0	0	0	0	0
39ef7c03f7d76ba63f04cbe967dda3b0	0	0	0	0	0	0	0	0	0	36	0	0	0	0	0	0	19	0	0	0	0	0	0	0	0	0	20	24	0	0	36	0	9	0	0	0	0	0	0	62	11	16	0	0	0	0	0	0	0
a8b18e473fd265fb1ae51ec6af399f56	0	0	0	0	0	0	30	0	34	0	0	0	0	0	15	0	0	0	32	0	0	0	0	0	0	0	20	5	0	0	0	12	0	0	0	0	0	0	0	0	28	0	0	0	0	0	0	0	0
6a4dd9bee33a6eac7c006a62c5d04f78	0	0	0	0	0	0	0	26	0	21	0	23	0	0	0	0	23	35	0	0	0	0	0	0	0	0	0	0	0	0	0	0	0	0	32	25	0	0	0	0	0	0	0	0	0	0	0	0	0
6802e90519ddef1eb7cb3407f470070a	0	0	0	0	0	0	0	0	0	0	0	113	0	0	0	0	0	0	0	0	0	0	0	0	0	0	0	0	0	0	0	0	0	0	0	0	0	118	0	0	0	0	0	0	0	0	0	0	0
4265f5cb7c9400d8551ed2e2cc6f6494	0	0	0	0	0	0	36	28	0	0	12	0	0	0	0	0	21	0	0	0	0	26	0	0	0	17	0	35	0	0	0	0	23	0	0	0	0	0	11	0	0	0	0	0	0	0	0	0	0
661b90c4500534766aac127013666441	63	28	0	56	0	0	0	34	20	0	0	0	0	0	0	0	0	0	0	0	0	0	0	0	0	0	0	0	27	0	0	0	0	0	0	0	0	0	0	0	0	0	0	0	0	0	0	0	0
58c230d6754db2c692b80fd00a2128bb	0	0	0	0	0	0	16	0	19	0	0	0	0	0	0	0	0	0	0	0	18	18	29	25	16	12	0	0	0	0	0	0	0	0	0	0	0	0	0	25	0	0	0	22	0	0	28	0	0
e7281156b136ed818a52b45836d2946b	0	0	0	0	0	0	0	0	0	0	0	0	0	0	0	0	0	0	0	0	0	0	0	0	0	0	0	0	0	120	35	0	0	0	0	0	0	52	0	0	0	0	0	0	21	0	0	0	0
2556fc004ea14ba93d2993132ad08bad	19	0	0	0	0	0	0	34	24	0	19	0	0	0	0	0	0	0	30	0	0	0	0	0	0	0	0	29	0	0	0	0	0	0	26	0	0	0	0	0	0	0	0	0	0	0	0	0	0
088764b388cb20f0bc8347f5bea2df5e	0	42	23	6	0	0	38	0	62	0	0	7	0	0	0	0	0	0	0	0	0	0	0	0	0	0	0	0	0	0	12	16	0	0	0	0	7	0	0	0	0	0	0	0	0	0	0	0	0
f105d90d2f4494e8fa66cff085bf4054	0	0	0	0	0	0	0	0	0	0	0	0	0	0	0	0	0	0	0	0	0	0	15	0	18	29	0	23	0	0	0	0	0	0	0	32	0	0	0	0	0	0	0	0	0	0	84	0	0
e3f1f456f67aeed4719f2e1afb8a3793	40	0	0	0	0	22	0	0	81	0	0	0	0	19	0	0	0	0	0	6	0	0	0	0	0	35	0	23	0	0	0	0	0	0	0	0	0	0	0	0	0	0	0	0	0	0	0	0	0
b7e008fa497a18c3f0c07d72b2d8e9cb	23	0	0	0	0	0	0	17	24	0	0	0	0	12	0	0	0	0	0	0	24	0	0	0	25	30	0	0	0	0	23	0	0	19	0	0	0	0	0	0	0	0	0	0	14	0	0	0	0
f1fb5486edda84c93615c840dfb3d2e1	17	0	19	0	0	0	0	0	0	0	0	19	0	12	0	0	0	0	0	0	0	0	0	0	0	0	24	21	0	0	0	0	0	0	0	0	21	11	0	0	0	0	0	15	0	0	0	0	18
3d28433abd4114c2ad2afde9b8f5f2d2	13	0	0	0	0	0	0	0	0	35	15	20	18	20	0	0	0	0	0	6	0	0	0	0	0	0	0	31	0	0	23	0	0	26	0	0	0	0	8	0	0	0	0	0	0	0	0	0	0
933b93230f46f1172d5e54ad39cc4398	0	0	0	0	0	0	0	0	15	16	0	35	0	0	0	0	0	0	0	18	0	0	0	31	0	0	0	0	0	29	16	0	0	0	0	24	0	0	0	0	0	0	0	0	0	0	0	0	0
34bddb0092e44e9bcd6563d33e24b22e	0	49	0	0	0	0	28	15	39	18	0	0	0	31	0	0	0	0	12	0	0	0	33	0	0	0	0	0	0	0	0	0	0	0	0	0	0	0	0	0	0	0	0	0	0	0	0	0	0
e042676dfab0961e7e80e9f9145a4de3	0	0	0	0	0	0	0	0	0	0	0	0	0	0	0	0	0	0	0	0	0	51	94	37	43	0	0	0	0	0	0	0	0	0	0	0	0	0	0	0	0	0	0	0	0	0	0	0	0
8cd59170ff240fb67fdbd4e6f65b582c	0	0	0	0	0	0	0	0	0	0	0	0	0	0	0	0	0	0	0	0	0	0	0	0	0	0	0	0	0	52	0	45	0	0	0	0	51	0	0	28	29	20	0	0	0	0	0	0	0
5f3e43a5263831b7bc5406feb811c46e	0	0	0	0	0	0	0	0	0	0	0	0	0	59	0	0	0	0	0	0	0	0	0	0	0	0	0	0	0	0	0	0	0	0	0	0	16	0	30	17	0	20	43	14	0	24	0	0	0
d5a8c4d1daaf1c1e8d9531ff2b374e04	0	0	0	0	0	0	0	0	0	0	0	0	0	57	14	0	0	0	25	0	0	0	9	0	0	0	0	25	20	6	0	0	0	17	0	0	0	0	0	0	12	0	0	0	0	0	0	0	0
451c5adbb80062de02c3a81439a89d59	0	0	0	0	0	0	0	0	0	0	0	0	0	0	0	0	0	0	0	0	0	0	0	0	0	0	0	0	0	0	23	0	0	0	0	0	0	0	0	0	0	0	0	0	0	0	0	0	0
da571250d2f16e4d05d21c6622025594	0	0	0	0	0	0	0	0	0	0	49	25	0	0	21	0	0	29	47	0	0	0	0	0	0	0	0	0	0	0	0	0	0	0	25	0	26	0	0	0	0	0	0	0	0	0	0	0	0
1b189cd7dd00048d095ad16b3571fcbe	147	0	0	0	0	0	0	0	0	0	0	0	0	0	0	0	0	0	17	0	0	0	0	0	0	0	0	14	27	0	0	0	0	0	0	0	0	0	0	0	0	0	0	14	0	0	0	0	0
bcafe69348c77bc1a2f1b95078dd27c7	26	0	0	0	0	0	0	0	39	27	0	0	0	0	0	20	0	0	0	0	0	0	10	0	0	0	0	0	0	0	0	0	0	0	0	0	10	0	0	0	0	0	0	0	0	0	26	0	0
844e9200b95e100ff839a1b41875a38b	0	0	0	14	0	0	0	0	0	0	0	0	22	0	0	23	0	0	0	26	0	0	0	27	0	0	0	0	13	17	39	0	0	0	0	0	0	0	0	0	0	0	21	0	0	19	0	0	0
ffecccb007340de18c4c1011fcb110a8	0	0	0	0	0	0	0	54	0	0	0	0	0	0	0	0	0	0	0	0	0	0	0	0	0	0	0	0	0	0	29	0	0	0	0	0	0	0	0	83	53	0	0	0	0	0	0	0	0
c9fa4cfe48d758ca39baa48f31aad09d	0	0	0	0	0	0	0	0	0	0	0	0	0	9	0	0	0	19	62	0	0	0	0	0	0	0	0	16	0	29	0	0	0	12	0	0	0	0	0	0	0	0	0	34	0	0	0	10	0
99b287aef9a61a19e0bab976a9bcecc4	18	0	0	0	0	0	0	0	9	0	0	11	16	0	0	0	0	0	0	0	0	0	0	0	0	0	9	0	0	12	17	0	9	0	0	0	0	0	0	13	11	27	0	0	11	13	9	0	0
1db2e4b2b89f9d276e35c24339550986	0	0	0	0	0	0	0	0	0	0	0	0	0	0	0	0	0	0	0	0	0	0	0	0	0	0	0	0	0	46	0	0	0	0	0	0	0	0	0	48	22	0	0	47	0	0	0	0	0
b1251463c10787ebdf11b0be820eda13	25	0	0	0	0	0	0	0	0	0	15	0	0	0	0	0	0	0	0	0	0	0	0	0	0	0	0	0	24	0	0	0	0	0	40	0	17	0	0	0	0	0	0	0	0	0	25	0	0
6e6b336ec7576fdb6ecbe5583071c4b2	0	0	0	22	0	0	0	36	0	0	0	0	0	0	0	0	0	0	0	0	0	19	0	0	0	0	0	0	16	18	37	0	0	0	32	0	0	0	0	0	0	0	22	0	14	0	0	0	0
dea13e78d2f228cd9b600b8350f17c43	0	0	0	0	0	0	0	0	38	0	0	30	0	0	0	0	0	0	0	0	0	0	0	0	0	0	0	0	0	0	0	0	0	51	0	28	0	0	0	0	0	0	0	0	0	0	0	0	0
9f880869fedd0841e70de7c5436471e4	0	0	0	0	0	37	0	0	0	0	0	0	32	0	0	10	0	0	0	0	24	0	0	0	24	29	0	0	0	0	0	0	0	0	0	21	0	0	0	0	0	0	0	0	0	0	0	0	0
d6d175942edd50f1a800a19a58426983	0	0	0	0	0	0	0	0	64	0	0	0	0	0	0	0	0	0	0	0	0	0	0	0	0	0	0	0	0	0	10	0	0	0	0	0	0	0	0	12	0	25	0	0	0	0	0	0	0
e88aeb46bf6c9ba0b799955af5c971de	0	0	0	0	0	0	0	0	28	0	0	0	0	0	0	0	0	0	0	0	0	36	0	45	0	30	0	0	0	20	0	0	0	0	0	0	0	0	0	0	34	13	0	0	0	0	0	0	0
70079befd2f9a12b8b417cb4e8e024df	111	0	0	0	0	0	0	0	0	0	0	0	0	0	0	0	0	0	0	0	0	0	0	5	0	0	0	15	22	0	0	0	0	0	8	17	0	0	0	21	0	0	0	15	0	0	0	0	0
30a36030aa03e6ec784bd75b6fc2ab72	0	0	0	0	0	0	0	0	0	0	0	0	0	0	0	0	17	0	0	0	0	0	0	0	0	0	0	0	0	0	0	0	0	104	0	93	0	0	0	0	0	0	0	0	0	0	0	0	0
8095b32b5850d9542a9ebbb627f29fa2	0	0	0	0	0	0	0	0	0	0	0	0	0	0	0	0	0	0	98	18	0	0	0	0	0	0	0	26	0	0	0	10	0	0	0	0	0	0	0	0	0	0	0	0	0	56	0	0	0
b061ae8a9156eecebfc2da79707e6f6b	21	0	13	0	0	0	0	0	0	0	0	0	0	0	0	0	0	0	0	0	22	33	25	19	26	32	0	0	0	0	0	0	20	0	0	0	0	0	0	0	0	0	0	0	0	0	0	0	0
08a129af032af11e317f439ceef61cd7	0	28	0	28	0	0	116	0	0	39	0	0	0	0	0	0	0	0	0	0	0	0	0	0	0	0	0	0	0	0	0	0	0	0	0	0	0	0	0	0	0	0	0	0	0	0	0	0	0
6ad17243ae665b4e5a46ba39efaa66c5	0	0	8	0	0	0	0	0	0	10	0	0	0	0	0	0	0	0	0	0	22	17	28	21	39	26	0	0	0	0	0	0	0	0	0	0	0	0	0	28	0	0	0	0	0	0	0	0	0
4ac424ce07f93dd4ee7e1b9fc32d216c	0	0	0	0	0	0	0	12	0	0	0	0	0	0	0	0	0	0	0	0	0	0	0	0	0	0	0	17	0	20	0	0	0	0	0	0	0	0	0	10	0	0	0	0	0	0	0	0	0
40acd10681fa86036490a5932f32ea36	0	0	0	0	0	0	0	0	0	0	0	0	43	0	38	0	0	0	0	34	0	0	0	0	0	0	0	29	0	0	0	0	0	0	22	0	0	0	0	24	0	0	0	0	0	20	0	0	0
019c701be5453aad82078b1b91555f70	0	25	0	0	0	0	0	0	66	0	0	0	0	0	0	0	0	0	0	0	0	53	0	0	0	0	0	0	0	32	0	0	0	0	0	0	0	0	0	0	0	0	0	0	0	0	0	0	0
a529ce41e8a3233171065ed05d0e08a1	0	0	0	0	0	0	40	0	64	0	21	0	0	0	0	15	12	0	0	11	0	0	0	27	0	0	0	0	0	0	0	0	13	0	0	0	0	0	0	0	0	0	0	0	0	0	0	0	0
49ba7176e53f5549dca5afd02a28b02f	8	0	0	0	0	0	0	28	29	0	21	0	0	14	0	0	0	0	19	0	0	0	0	0	0	0	0	25	0	0	0	0	0	0	29	0	0	0	0	35	0	0	0	0	0	0	0	0	0
f3572d89aff3385573768478b71e0d5b	0	0	0	22	0	0	0	0	0	0	0	0	0	0	0	0	0	0	0	0	0	0	19	0	0	0	0	0	23	13	51	0	0	0	0	17	0	0	13	0	0	0	26	0	0	0	24	0	0
f15f4c4df0104e095cf70b730503f426	0	0	0	0	0	0	0	0	0	0	0	0	0	0	0	0	0	0	0	0	0	0	0	0	0	0	0	35	0	0	0	0	0	0	0	32	0	0	0	23	32	0	0	0	0	0	0	55	0
413ba126268dbad8d14f32b774db6591	0	0	0	0	0	52	0	0	25	0	0	0	0	0	0	0	0	0	0	0	0	0	0	0	0	0	0	0	0	0	0	0	0	0	0	21	0	0	0	0	21	0	0	0	0	0	0	29	0
8263850ce8d5454ebf81b34be17fd272	0	0	0	0	0	0	0	0	0	0	0	0	0	0	0	0	0	0	0	0	71	0	0	56	0	79	0	0	0	0	0	0	0	0	0	0	0	0	0	0	0	0	0	0	0	0	0	0	0
b782d38b4344301f82753a6927b043a7	30	0	0	0	0	0	0	12	0	0	0	0	0	29	0	0	0	6	0	0	0	0	0	0	0	34	20	0	9	0	0	0	0	0	0	0	0	0	0	0	0	0	0	0	47	0	7	0	0
322121365757d327f02f45d77ad13103	0	0	0	0	0	0	0	0	0	0	0	13	0	0	0	41	0	0	0	0	0	22	0	0	0	0	0	31	10	0	0	38	0	10	0	32	0	0	0	0	0	0	0	0	0	0	0	0	0
c24bcd60f333dc77f3318b7345a896f9	0	0	0	0	0	0	0	0	0	0	0	0	0	28	0	0	0	0	0	0	0	0	0	0	0	0	0	0	0	0	0	0	0	20	0	46	0	0	0	0	0	0	0	0	0	0	46	0	0
9b2fe7da8247d7c610d670cf3b52829b	0	0	0	0	0	0	0	0	0	0	0	0	0	0	0	0	0	0	0	0	0	0	0	0	0	0	19	0	0	38	0	0	0	0	31	0	0	0	0	0	0	0	0	0	0	0	0	49	0
50fa4a582107382ca3b09dc2fbbefc17	0	0	0	0	0	36	0	35	0	0	0	0	0	0	0	0	0	0	0	0	0	0	35	0	0	0	0	0	0	0	0	0	0	0	0	17	0	0	0	0	0	0	0	0	0	0	0	43	0
5f76f988f777cf2f216ccd79e13a56b1	0	0	0	0	0	26	31	0	0	0	0	38	0	0	0	0	0	0	0	0	0	0	0	0	0	0	0	0	0	0	0	0	0	0	0	0	52	0	0	57	0	0	0	0	0	0	0	0	0
312b10d74bc78698b85ef90f797183c2	0	0	0	0	0	0	28	25	0	0	0	0	0	0	0	0	0	0	36	0	0	0	0	0	0	0	0	25	0	0	0	0	0	0	27	0	0	0	0	0	0	0	0	0	0	0	30	0	0
9bf666c39aa602c37c7f00533b50a5f4	0	0	0	0	0	0	0	0	0	0	37	0	0	0	18	0	0	0	0	40	0	0	0	0	0	11	0	22	0	0	0	0	22	0	0	0	0	0	0	0	0	0	0	39	14	0	0	0	0
4430b4cb2c706376fc80695eb93f341c	0	0	0	0	0	0	0	0	0	0	0	18	23	0	0	0	0	12	0	0	0	0	0	0	0	0	0	0	13	13	0	0	0	24	0	0	0	39	0	0	0	20	0	19	0	0	0	0	0
92af9c5938615e5c40e6aa3a828b4472	28	0	0	0	0	0	0	0	53	46	0	0	0	0	0	0	0	0	0	0	0	0	0	0	0	0	32	0	0	0	0	0	0	0	0	0	0	0	0	0	0	0	0	0	0	0	35	0	0
ed37e260b95a36c0f49fcef1f8034244	0	0	0	0	0	0	0	0	0	0	51	0	0	0	0	0	0	0	0	0	0	0	0	0	0	0	0	0	0	0	0	0	0	57	0	0	0	0	0	0	0	32	0	0	0	0	0	38	0
7c2644c053d7589f5d99d12d7c521ffb	0	0	0	0	0	0	70	0	0	55	0	0	0	0	0	0	0	0	0	0	0	0	0	0	0	0	0	0	0	0	0	0	0	0	0	0	0	0	0	0	0	0	0	0	0	0	0	0	0
5e0eeb5f2d4e79a4f70a276bc9db35fc	0	0	0	0	0	0	0	0	0	0	0	0	0	0	0	0	0	0	0	0	0	0	0	0	0	0	35	28	0	0	0	0	0	9	0	0	0	0	0	0	0	0	0	0	0	0	0	0	0
9513545574a088628c855ccf84cd8fda	0	0	0	0	0	0	0	0	0	0	0	0	0	0	0	0	0	0	0	0	0	0	0	0	0	0	0	0	0	0	0	0	0	35	0	0	0	35	0	0	0	0	0	0	0	0	0	0	0
7886656632d8ef61c8bccf5a495c5407	139	0	0	0	0	0	0	0	0	0	0	0	0	0	0	0	0	0	0	0	0	0	0	0	0	0	0	0	20	0	0	0	0	0	0	0	0	0	0	0	22	0	0	0	0	0	0	0	0
8282f3a5024c511d1814b1bdc35b8b8e	0	0	0	0	0	0	0	0	0	11	0	0	0	0	11	0	0	0	12	0	0	20	0	46	0	46	0	0	0	0	0	0	12	17	0	0	0	0	0	18	0	0	0	0	0	0	0	0	4
862af8cf660403895edaf8bfef379cce	0	0	0	0	0	0	0	0	0	0	53	0	0	0	40	0	0	0	34	0	0	0	0	0	0	0	0	0	0	0	0	0	0	0	23	17	0	0	0	0	0	0	0	0	0	0	0	0	0
0f86aebcc006858bb6912271f4aa96b5	0	0	0	0	0	0	0	0	33	0	0	39	0	0	0	0	0	0	0	0	0	0	0	0	0	0	0	0	0	0	0	0	0	54	0	32	0	0	0	0	0	0	0	0	0	0	0	0	0
ce771422fd39dd72c9e3a43b7e68a1f0	0	0	0	0	0	0	0	0	29	0	0	0	0	0	0	0	0	0	0	0	0	0	0	0	0	0	0	0	0	0	0	0	0	0	0	16	0	0	0	23	0	22	0	47	0	28	0	31	0
d771e64c6520127502718901b4102e53	0	0	0	0	0	0	0	0	0	0	10	17	0	0	0	0	13	0	0	0	0	0	0	0	0	0	0	0	13	0	7	0	9	14	20	20	0	0	0	0	0	8	39	10	0	0	0	0	0
504497fff20f1ad6659a224fb5572db5	0	0	0	0	0	0	0	0	0	0	46	28	0	0	0	0	0	16	47	0	0	0	0	0	0	0	0	0	0	0	0	0	0	0	30	0	17	0	0	0	0	11	0	0	0	0	0	0	0
b912265924d8ed92e7b463d9a8057126	0	0	0	0	0	0	0	0	0	0	0	23	0	10	0	0	0	0	0	0	0	35	30	0	0	0	0	0	0	0	20	0	9	0	0	0	0	0	0	0	0	0	68	0	0	0	0	0	0
c8b7d0a0d382322f5b7c623653d052c9	19	0	0	0	0	0	0	0	0	0	0	0	6	0	0	0	36	72	0	0	0	6	0	6	0	0	0	30	0	0	0	0	0	0	0	7	0	0	0	0	0	0	0	0	0	0	12	0	0
02bc740bacf3500eb86a237d085201c3	0	0	0	0	0	0	0	0	0	0	0	0	0	0	40	24	0	27	61	0	0	9	0	20	13	0	0	0	0	0	0	0	0	0	0	0	0	0	0	0	0	0	0	0	0	0	0	0	0
17f4e0e8d2069e05ab35bf7a4ce14f3b	0	0	0	16	0	0	34	0	0	0	0	0	0	0	0	0	0	40	0	0	0	0	0	0	0	0	0	0	0	0	14	0	0	0	16	0	0	0	13	13	0	0	0	0	0	0	0	0	0
de81bdb925eee339d58c048babfb9589	0	0	0	0	0	0	0	0	25	0	0	0	0	0	0	0	0	0	0	0	0	0	52	0	40	0	0	0	0	0	58	0	0	0	17	0	0	0	0	0	0	0	0	0	0	0	0	0	0
42844570bcca8f67419704cb0f76299f	0	0	0	0	0	0	0	0	23	0	0	13	0	0	0	25	0	0	21	0	0	0	0	0	0	0	0	0	0	0	13	0	0	0	0	14	21	0	0	8	0	0	15	13	0	11	0	0	0
536b58bb9152d91b739432f3730be915	0	0	0	0	0	0	0	0	0	0	0	0	0	0	0	0	0	0	0	0	27	0	30	0	0	34	0	0	0	0	0	0	0	0	0	0	0	0	0	0	0	0	0	99	0	0	0	0	0
150116a6fc081403fcfeb46eb4321349	0	0	0	0	0	38	0	31	0	0	0	0	29	31	29	0	0	0	0	0	0	0	0	0	0	0	0	31	0	0	0	0	0	0	0	0	0	0	0	0	0	0	0	0	0	0	0	0	0
169d6eaedeb66d98f614dbe21bede1f9	0	0	0	0	0	0	0	0	28	0	0	0	0	18	0	0	0	0	0	0	54	0	0	0	0	31	0	0	0	0	21	0	0	0	0	0	0	0	0	0	0	0	0	0	0	0	36	0	0
532c467ab85a04e9891291d38cf525a8	0	0	0	0	0	0	0	0	0	0	0	0	0	0	0	0	0	0	0	0	21	0	26	22	0	0	0	0	22	0	24	0	0	0	0	28	0	0	0	0	45	0	0	0	0	0	0	0	0
894652ae34e8e6b9857ced6e938df386	0	0	0	0	0	0	0	25	37	0	0	0	0	0	0	0	0	0	0	0	0	0	34	0	0	0	0	0	0	21	0	0	0	0	0	0	0	13	0	0	35	0	0	0	0	0	0	0	0
e2ef33a07ce52ab37c530052bab58f79	0	0	0	0	0	20	0	21	0	0	0	45	0	0	0	0	0	0	0	0	0	0	24	0	0	0	0	0	0	0	0	0	0	16	0	0	18	0	0	0	0	17	0	0	0	0	0	12	0
c15c8e94cbda2b0ad6a8325e69780240	0	0	0	0	0	0	0	0	0	0	0	17	0	0	0	0	0	0	0	0	22	0	16	30	0	19	0	21	0	0	0	24	0	0	0	24	0	0	0	0	0	0	0	0	0	0	0	0	0
b0dc7c4a294d58bb61d0bc73852545d3	0	0	0	0	0	0	0	0	0	0	0	0	0	0	0	0	0	0	0	0	0	0	0	0	0	0	18	26	0	30	0	0	0	0	20	0	0	0	0	0	0	0	0	0	0	0	0	32	29
0f44455ff02e1b58c7fafbbe7f1b22a0	0	0	0	0	0	0	0	0	0	0	0	0	0	0	0	0	0	0	0	0	0	0	0	0	0	0	0	56	0	14	0	42	0	0	0	52	0	0	0	0	0	0	0	0	0	0	0	0	0
5403d62afed1bcd80655f573bfefdd88	0	0	21	0	0	0	15	0	0	0	0	19	0	0	0	0	0	13	0	0	0	0	0	0	0	0	0	0	0	0	33	0	31	0	0	0	0	0	0	27	0	26	0	0	0	0	0	0	0
841b014626da09538cc10b7b29fc56c9	0	0	0	0	0	0	0	0	0	0	0	0	0	0	0	0	0	0	0	0	0	0	0	0	0	0	0	0	0	0	0	0	0	0	0	21	0	0	0	0	0	0	0	0	0	0	0	0	0
a68f7091124295e96384f78bb86f15cd	0	0	26	0	0	0	0	0	31	0	0	0	0	0	0	0	0	0	32	0	0	0	0	0	0	0	7	27	0	0	61	0	0	0	0	0	0	0	0	0	0	0	0	0	0	0	0	0	0
a32b7df3b16906fae3487d58a3fe6a58	0	0	0	0	0	0	0	0	0	0	0	0	0	0	0	0	0	0	0	0	0	0	0	0	0	0	0	0	0	0	29	0	0	0	0	0	0	0	0	66	46	26	17	0	0	0	0	0	0
6366df8530417b733d9d0a57cf39aa03	0	9	0	0	0	0	0	0	0	0	0	10	10	0	0	0	0	8	17	0	0	0	0	0	0	0	0	0	0	0	0	0	16	0	0	0	0	0	0	0	0	25	0	0	0	15	0	11	0
1eec0ad1acb4b7a398fed7c52f30a7ab	0	0	0	0	0	33	0	0	0	0	28	0	0	0	0	0	0	0	0	0	0	0	0	0	0	0	29	32	0	0	0	0	0	0	0	0	0	0	0	0	0	0	0	0	0	0	0	0	0
b5bb4cfa27e739756df7448bd5448134	0	0	0	0	0	0	65	0	0	0	0	50	0	0	0	0	0	0	0	0	0	0	35	0	0	0	0	0	0	0	0	0	0	33	0	0	0	0	0	0	0	0	0	0	0	0	0	0	0
5f60a3b8355b3c56ea5954873332dbfc	28	0	0	0	0	0	0	0	0	42	0	0	0	0	0	0	0	0	0	0	0	0	0	0	0	0	0	0	0	0	0	0	0	0	29	0	0	0	0	0	0	0	0	0	0	0	53	30	0
d3d81a991b8f0424061ec5bcc7abc193	3	0	0	0	0	0	0	0	0	0	0	42	0	13	0	0	0	16	0	0	0	0	0	0	0	0	0	0	0	0	0	0	0	0	8	24	0	0	0	0	0	14	0	5	0	0	49	8	0
e13ba8a114588db9010e2a91b61c867f	0	0	61	77	0	0	0	0	0	0	0	0	0	5	0	0	0	0	0	0	0	0	0	0	0	0	0	0	0	0	0	27	11	0	0	0	0	0	0	0	0	0	0	0	0	0	0	0	0
144bdccfde97b49a046b14f9bdb14f7b	32	0	0	0	0	49	0	0	0	0	0	0	0	0	0	0	0	0	0	0	0	0	29	41	0	0	0	0	0	0	0	0	0	0	0	22	0	0	0	0	0	0	0	0	0	0	0	0	7
333075c1a5e3b11abfe7cf403492f4a8	0	0	0	0	0	0	0	0	0	32	9	0	0	0	0	0	14	0	0	0	0	0	0	0	0	15	0	0	12	15	0	0	0	0	0	0	7	0	0	0	0	0	18	0	0	0	0	0	0
bdf5768e27853a77f2e555c4c615e9b7	27	0	8	0	0	0	0	0	0	33	0	0	0	0	0	0	0	0	0	0	0	0	0	0	0	0	15	0	12	11	0	9	0	0	0	0	0	0	0	0	21	14	0	0	0	0	0	29	0
6fec3cc0362eff716e2f8c36d2d73c32	0	0	0	10	0	0	0	0	64	0	0	0	0	56	0	0	0	0	0	0	0	0	0	0	0	16	19	0	0	0	0	0	0	0	0	0	0	0	0	0	0	0	0	0	0	14	0	0	0
0faddc16018d609e31b13171c394f146	0	0	0	0	0	0	0	13	0	0	26	0	21	35	33	18	0	0	32	0	0	0	0	0	0	0	0	0	0	0	0	0	0	0	0	0	0	0	0	0	0	0	0	0	0	0	0	0	0
d7bc083f49d5e872a49191088ac59bba	0	0	0	0	0	0	0	0	0	0	5	0	0	0	0	7	0	12	10	22	12	22	0	25	10	0	0	0	0	0	0	0	0	0	0	16	0	0	0	0	0	0	0	0	0	0	22	0	0
5f5013f6d4e5ea3e7f5e032f03d38331	21	0	0	0	0	0	0	0	35	0	0	0	0	30	0	0	0	0	0	0	0	15	0	0	12	17	0	0	0	0	0	0	0	0	8	0	0	0	0	30	0	0	0	0	0	0	0	0	0
300e2fda6af079699675cc40a511da5e	8	0	0	0	0	0	0	0	0	0	0	0	10	0	0	0	0	0	0	0	0	0	0	0	0	0	0	0	0	0	0	0	0	8	0	0	17	0	0	0	0	0	9	0	0	0	0	0	0
0e60fc765dfe6d6b3308a4118519f987	0	0	0	0	0	0	0	0	9	0	0	0	8	0	12	0	0	0	0	0	17	12	0	0	25	0	0	0	0	0	0	0	0	12	0	25	31	11	0	0	0	15	0	0	0	0	0	0	0
5c3ba159922804548af61abc6cb5c9f9	0	0	0	0	0	0	0	0	0	0	0	0	0	0	0	0	0	0	0	0	0	0	0	0	0	0	0	0	0	0	0	0	0	23	0	0	0	0	0	0	12	0	0	0	0	0	45	0	0
74bf8b5fa50563ab16e269736646253b	0	0	0	0	0	0	0	0	0	0	0	0	0	0	0	0	0	0	0	0	0	0	0	0	0	0	17	0	0	0	0	0	0	80	0	0	0	0	0	0	0	0	0	0	0	0	0	0	0
861faf5598907675aac1fbda767123b3	0	19	0	0	0	0	0	0	0	0	0	0	0	0	19	0	0	0	0	29	0	0	0	0	0	0	0	20	0	0	0	0	0	19	26	0	0	0	0	26	0	0	0	0	0	17	0	0	0
66b48bcc3a389499c0bc4540be732045	173	0	0	0	0	0	0	0	0	0	0	0	0	0	0	0	0	0	0	0	0	0	0	0	0	0	0	0	0	0	0	0	0	0	0	0	0	0	0	0	0	0	0	0	0	0	0	0	0
e97adeca0df6a414913c7f25bb35f246	26	0	0	0	0	0	0	0	37	0	15	0	0	0	0	0	0	0	0	0	0	0	0	0	0	0	6	0	0	0	0	0	0	0	0	21	17	0	0	26	0	0	0	0	0	0	0	0	0
24638b492120ac6e9b8c0d2043b9a03b	0	26	0	0	0	0	28	0	0	0	0	0	0	0	0	26	0	23	0	0	0	0	0	0	0	0	0	0	0	0	0	14	0	0	0	0	27	0	0	0	0	0	0	14	0	0	15	0	0
22d65476c84c3d22f6c9c0ad51491d63	0	0	0	0	0	0	0	0	0	0	0	0	0	0	0	0	0	0	0	0	0	0	0	0	0	0	0	0	0	0	0	0	0	0	0	26	0	0	0	0	0	0	0	0	0	0	0	0	0
889bc0fffae839adb7eeb4ef92694eec	0	0	0	0	0	0	0	0	0	0	0	0	0	0	0	0	0	0	0	0	0	0	0	0	0	0	0	0	0	0	0	0	0	0	0	0	0	0	0	0	0	0	0	0	0	0	0	0	0
37e251543770ac8e2b9d9422bff0c5bc	129	0	0	0	0	0	0	0	0	0	0	0	6	0	0	12	0	0	0	0	0	0	0	0	0	0	0	0	24	0	0	0	0	0	0	0	0	0	0	0	0	0	0	0	0	0	0	0	0
d74310edfbd4043f757aa76ebd141393	21	0	0	0	0	0	0	0	28	0	0	0	0	0	0	0	0	0	0	0	0	0	0	0	0	0	0	0	0	0	37	0	0	52	0	0	0	0	0	0	0	0	0	33	0	0	0	0	0
043a823c7a726faf543f8f92fefe90ff	0	0	0	0	0	0	14	16	0	0	0	0	17	0	0	0	0	32	59	0	0	0	0	0	0	0	0	0	0	0	0	0	0	0	0	0	0	0	0	0	0	0	0	0	0	0	0	22	0
2a5bc8ad2be7ba6356c13d84aa33e8f7	0	0	0	0	0	0	0	0	0	0	0	0	0	0	0	0	0	0	0	0	0	0	0	0	0	0	0	0	0	86	39	0	0	0	0	0	0	46	0	0	0	0	0	0	0	0	0	0	0
bd1ff7d182c41defd1b88321a7bdc083	36	0	0	0	0	0	0	0	34	0	0	36	0	0	0	0	0	0	0	0	0	0	0	0	0	0	0	0	0	21	0	0	0	0	0	0	0	0	0	0	0	0	0	0	0	0	43	0	0
5bfaeee3921011296404e1d4771bd4e1	0	0	170	0	0	0	0	0	0	0	0	0	0	0	0	0	0	0	0	0	0	0	0	0	0	0	0	0	0	0	0	0	0	0	0	0	0	0	0	0	0	0	0	0	0	0	0	0	0
adcd6a0473d8ffb9cb452d92122de7db	0	0	0	0	0	0	0	0	0	0	0	0	0	0	32	0	0	0	0	0	0	0	0	0	0	0	0	29	0	0	0	0	19	0	0	0	0	0	0	27	0	0	0	0	0	26	0	37	0
19ce92b20fed5d7beaae21ab44b1ffd8	0	0	74	0	0	0	0	0	0	40	0	0	0	0	0	0	0	0	0	0	0	0	0	0	0	0	0	0	0	55	0	0	0	0	0	0	0	0	0	0	0	0	0	0	0	0	0	0	0
c6dd2160985afb8ebd2e2bc4ca407a60	0	0	0	0	0	0	0	0	0	0	0	0	0	0	0	0	0	0	0	0	0	0	0	0	0	26	0	0	0	0	19	0	0	0	0	0	0	0	0	21	0	0	36	0	0	25	29	0	0
3b8e1e7ad0877706b7dd1d4216c2e182	20	0	0	0	0	0	0	0	0	0	0	0	0	0	0	0	0	78	0	0	0	0	0	0	0	0	0	21	0	0	0	0	0	0	15	0	0	0	0	0	0	0	0	0	0	0	0	0	0
6617ee50da81f978d92565e9fab734a2	0	0	0	0	0	0	0	24	0	0	0	0	0	0	0	0	0	0	0	15	0	27	0	0	0	18	0	26	10	0	0	33	15	0	0	0	0	0	0	0	0	0	0	0	0	0	0	0	0
361f094a5eca4d1a7f8bf1aa9f33b4f0	0	27	0	0	0	24	79	37	0	0	0	0	0	0	0	0	0	0	0	0	0	0	0	0	0	0	0	0	0	0	0	0	0	0	0	0	0	0	0	0	0	0	0	0	0	0	0	0	0
14d67887922ac7d2050bb01f97a325c7	0	0	0	0	0	0	0	0	0	0	0	0	0	18	0	0	0	0	0	0	0	0	0	0	0	0	0	0	0	0	0	0	0	0	0	0	0	23	0	33	0	60	0	0	0	0	0	0	0
a58e5fa4153390ffba39fdbaf9e2a299	29	0	0	0	0	0	25	0	26	22	0	0	0	0	0	0	0	36	0	0	0	0	0	0	0	0	0	27	0	0	0	0	0	0	0	0	0	0	0	0	0	0	0	0	0	0	0	0	0
83103598fbc2d4ef4d428663891189ef	0	23	13	0	0	14	0	0	0	0	0	0	0	0	0	0	0	24	0	0	0	0	0	0	0	0	0	25	13	10	0	0	0	20	0	0	0	0	0	0	0	0	0	0	0	0	0	11	0
ad911e52abc0914125200776029101a4	0	0	0	0	0	0	0	0	0	0	0	0	20	0	0	0	6	0	0	44	0	0	0	0	0	19	0	0	0	20	0	0	29	0	7	0	0	0	0	0	0	0	0	0	0	0	0	12	8
6f691cac43a3489234bcc7997ab1bdf4	40	0	0	0	0	0	28	0	36	29	0	0	0	0	0	0	0	0	0	0	0	0	0	0	0	0	0	0	0	0	0	0	0	0	0	0	0	0	0	0	0	31	0	0	0	0	0	0	0
6b0f459cc10b803c8103a4e4f8e0d8ee	36	0	0	0	0	0	0	0	29	0	0	0	0	17	0	0	0	0	0	0	0	0	0	0	0	0	0	0	0	0	0	0	0	12	0	0	0	0	0	8	0	0	0	0	0	0	61	0	0
a31c2a943241153717c2c31dbfd282ff	0	21	0	0	0	15	0	0	0	0	0	0	0	0	0	5	0	0	0	0	0	0	0	0	6	13	0	0	0	0	17	0	0	0	0	26	0	0	0	0	0	0	0	0	0	9	36	0	0
884d61ddc6b6cd1b29123ab662016e42	0	20	0	0	0	0	0	0	0	0	0	0	0	0	19	0	0	0	0	0	0	0	0	0	0	13	0	13	0	0	0	13	0	0	0	0	0	0	0	22	0	0	0	38	0	24	0	0	0
151d14ce96c54f45ef4ddd086d983856	0	19	0	0	0	0	0	0	0	0	0	0	0	0	0	0	0	0	0	0	0	0	0	0	0	0	0	0	0	0	24	0	0	15	0	0	0	0	0	0	0	0	0	0	13	0	0	0	0
dcb1b7b050339affd38e254e08933c1b	0	0	0	0	0	8	0	0	0	0	0	22	0	0	0	0	0	0	0	0	34	0	32	0	38	0	0	0	0	0	0	0	0	0	0	0	10	0	0	0	0	0	0	0	0	0	0	0	0
62cbea7f37dcd780977b2b7344d4350e	0	0	0	0	0	0	0	0	0	0	0	0	0	0	0	0	0	0	0	0	0	0	0	0	28	0	0	0	0	0	0	0	0	0	0	0	0	0	0	0	0	0	0	132	0	0	0	0	0
2d992a9d394a8cf573a1d597187a4e43	0	0	0	0	0	0	0	0	0	0	0	0	0	0	29	0	0	0	0	0	0	0	0	70	0	60	0	0	0	0	0	0	0	0	0	0	0	0	0	0	0	0	0	0	0	0	0	0	0
e91fc05705d0667c01b30dffb2652531	0	0	0	0	0	0	0	0	0	0	0	0	0	0	0	0	0	17	0	0	0	16	0	0	0	14	0	0	0	0	0	0	0	0	32	0	0	0	0	20	0	16	0	0	0	0	29	15	0
5efc3524c11a4150700bfdb7573ea120	0	15	0	0	0	0	0	0	0	20	0	0	24	0	0	0	0	0	11	0	0	0	13	0	0	14	0	0	0	23	19	0	0	0	0	10	0	0	0	0	0	9	0	0	0	0	0	0	0
a8c63e89022c599b2490bcc885c06d89	42	0	0	0	0	0	0	0	0	0	0	0	0	0	0	0	0	41	0	0	0	21	0	0	0	0	0	0	0	0	0	0	0	0	45	8	0	0	0	0	0	0	0	0	0	0	0	0	0
63242faa124a4b1eeb026d65ae26be06	0	0	0	0	0	0	0	29	15	0	0	0	0	0	0	0	0	0	0	19	0	0	0	0	0	0	0	0	0	0	0	0	0	0	0	0	0	0	0	35	23	36	0	0	0	0	0	0	0
bfa1c2c9596a28f47a0b14a5920b3137	0	0	0	0	0	0	0	0	0	0	0	0	0	0	0	0	0	0	0	0	0	0	0	0	0	0	0	54	22	0	0	0	0	0	0	45	0	0	0	0	0	0	0	0	0	0	0	0	0
73f0de9c38ff5304b7a800401a069d34	0	0	0	0	0	9	0	0	12	11	0	0	0	0	0	0	0	30	38	8	0	0	0	0	0	0	0	0	0	0	0	0	0	0	0	22	0	0	0	0	0	0	0	0	0	0	0	0	0
ded5e1376a2a9d53a9321dda75b05391	0	0	0	0	0	0	0	38	63	0	0	0	0	0	0	0	0	0	0	0	0	0	19	0	8	0	0	0	0	0	0	0	0	0	0	0	0	0	0	0	0	0	0	0	0	28	0	0	0
8b518567287de47f7fbd090477677918	0	0	0	0	0	0	0	0	0	0	0	0	0	0	29	24	0	27	42	34	0	0	0	0	0	0	0	0	0	0	0	0	0	0	0	0	0	0	0	0	0	0	0	0	0	0	0	0	0
1e705e4b64721c327d73cd0c2a4dfde4	0	0	0	0	0	0	0	0	0	0	0	0	0	0	0	0	0	0	0	0	0	0	24	0	0	0	0	0	0	0	0	0	0	0	0	0	0	19	44	0	0	28	41	0	0	0	0	0	0
3a16c6cba96ad1d949d141c47f341649	0	0	27	0	0	0	36	0	18	0	0	0	0	0	0	0	0	0	0	0	0	0	0	9	0	5	0	14	0	0	0	0	0	0	0	0	0	0	0	0	0	0	0	0	0	0	0	0	0
d434864b9fe412f6fc3e671df15751fb	0	0	0	0	0	0	0	0	0	0	0	0	0	0	0	0	0	0	0	0	0	0	0	0	0	0	0	33	0	0	0	0	25	0	20	0	0	0	0	0	0	0	0	0	0	19	0	17	0
9cc8384cd510c927a578e12a56544c9b	0	0	0	15	0	0	26	0	0	13	0	0	0	0	0	23	0	0	0	0	0	0	0	0	0	0	0	0	0	0	0	0	0	0	0	0	0	0	0	0	0	0	22	27	0	0	0	0	0
c44d8b663dcfc0aa4c4c02c68888c587	0	0	0	0	0	0	0	15	10	0	0	0	0	11	0	0	0	0	0	0	3	0	6	0	0	0	0	0	0	8	27	0	0	0	0	17	0	0	0	0	11	0	0	16	0	0	13	0	0
43e8a84c81fa847660333aa2c61a3dae	0	0	0	0	0	0	0	12	0	0	29	0	0	0	5	0	0	0	54	0	0	0	0	0	0	0	0	0	0	0	0	0	0	0	0	0	0	0	0	0	0	0	45	0	0	0	0	0	0
c4ef500c522176cdaebcbc7537cd3eb0	0	0	59	86	0	0	0	0	0	0	0	7	0	0	0	0	0	0	0	0	0	0	0	0	0	0	0	0	0	0	0	0	0	0	0	0	0	0	0	0	0	0	0	0	0	0	0	0	0
23f968fd7561803ca9c9f68c38324ad4	0	0	0	0	0	0	0	0	27	0	0	0	0	0	0	0	0	0	0	0	0	0	0	0	22	27	0	20	0	0	0	0	0	0	0	0	0	0	0	0	0	0	21	0	0	0	35	0	0
af233048b371f7d3a5eab7f1b3bfe6b5	23	0	0	0	0	0	0	0	0	0	0	19	0	0	0	0	0	0	0	0	0	0	0	12	0	0	0	0	0	0	0	0	20	0	0	0	13	0	0	0	0	0	0	0	0	0	26	0	0
f4d70baeeb6776f340bb319d0565d09a	0	0	0	0	0	0	0	0	0	0	22	0	0	0	0	0	0	0	0	0	0	0	0	0	0	0	15	0	0	0	0	0	0	70	0	0	0	0	0	0	0	0	0	0	0	0	0	0	0
4d0480729bb52669cdc17f5b64812966	0	0	0	0	0	0	0	0	0	0	0	0	0	0	0	0	0	0	0	0	19	0	0	14	0	0	0	17	16	0	25	0	0	16	0	13	0	0	0	0	31	0	0	0	0	0	0	0	0
2ddc51e3ca3e5e4a7895b0884cc30a29	0	0	0	4	0	51	0	0	0	0	0	0	26	0	0	0	0	0	0	0	0	0	0	0	0	0	0	0	0	0	0	0	0	53	0	16	0	0	0	0	0	0	0	0	0	0	0	0	0
a51514fe7f71017162d93a4ee8eb23fc	0	0	0	0	0	25	0	17	0	0	27	12	0	0	0	0	0	0	0	0	0	0	0	0	0	0	0	0	0	8	0	15	18	0	0	28	0	0	0	0	0	0	0	0	0	0	0	0	0
562d1ed3562bc0f21b9402642067c9a9	0	0	0	0	0	0	0	0	0	0	0	0	0	0	0	0	0	0	0	0	26	18	0	0	33	0	0	0	0	0	0	0	0	0	0	0	0	0	0	17	0	21	34	0	0	0	0	0	0
ff95185b929433352126723956c60552	0	0	0	0	0	0	0	0	0	0	0	0	0	0	0	0	0	0	0	0	0	0	0	0	0	0	0	0	0	0	66	0	0	0	0	0	0	0	0	0	0	83	0	0	0	0	0	0	0
4576433103b14e5d1b836cef3492be51	0	0	0	0	0	40	0	0	57	0	0	0	0	0	0	0	0	0	0	0	0	0	0	0	0	0	0	0	0	0	0	0	0	0	0	0	0	24	0	0	0	0	0	0	0	27	0	0	0
7ef810f581780a0509c7b1e5f100037d	0	0	0	0	0	23	0	0	30	0	0	0	0	0	0	10	0	14	0	0	0	0	0	0	0	0	0	31	0	0	0	0	0	0	0	0	0	0	0	0	0	0	0	0	0	26	0	0	0
cabe691f9f52587fd14b18411b693105	0	0	0	0	0	0	0	17	0	0	0	0	21	0	0	0	0	0	0	0	43	0	0	0	0	0	0	24	0	0	0	0	17	0	0	0	0	0	0	0	0	0	0	0	0	0	0	0	0
614652ccd3220b85522d91a831f06826	0	0	0	0	0	0	0	0	0	0	0	0	0	0	0	0	0	0	0	0	0	0	10	0	11	0	0	0	0	0	0	0	0	0	0	0	0	0	0	0	0	0	0	0	0	0	0	0	0
f806afe92746061d74f785695501fdaa	0	0	26	0	0	0	0	0	0	0	0	0	0	0	0	0	0	0	0	0	0	0	0	0	0	0	0	39	0	0	0	0	0	0	0	0	0	0	0	23	0	0	0	0	0	0	0	44	0
4e6a7504a7ca7809e35328aa7bfbbed1	0	0	0	0	0	7	34	0	0	0	0	11	0	0	0	0	0	23	0	0	0	0	0	0	0	0	0	15	0	0	0	0	13	0	0	0	0	0	0	0	11	0	0	0	0	33	0	0	0
0f98077192d9b750bbb9e770cb43bec9	53	0	0	0	0	33	0	0	0	0	0	0	0	0	0	0	0	0	0	0	0	0	0	0	0	60	0	0	0	0	0	0	0	0	0	0	0	0	0	0	0	0	0	0	0	0	0	0	0
5608520b6b40b46926faa96c6ce7fc2c	0	0	0	0	0	0	0	0	14	0	0	0	0	0	63	0	0	0	0	0	0	0	0	0	0	0	0	27	42	0	0	0	0	0	0	0	0	0	0	0	0	0	0	0	0	0	0	0	0
6953321683f8f70e00c403da00a50f33	0	0	0	0	0	0	0	0	13	0	0	0	0	13	0	0	0	22	19	0	0	0	42	0	0	0	0	37	0	0	0	0	0	0	0	0	0	0	0	0	0	0	0	0	0	0	0	0	0
ebd9363ea874109656fcfc57f6f430dd	0	0	0	0	0	0	0	0	0	0	0	0	0	0	0	0	0	0	0	0	0	0	0	0	0	0	0	0	0	0	0	0	0	0	0	0	0	0	0	0	0	0	0	0	0	0	61	0	41
c56c5668f516b7e26fc3a0e25a715774	0	0	0	15	0	0	0	0	0	0	0	0	0	0	0	0	0	0	0	0	0	0	0	0	0	0	0	0	0	0	32	0	0	31	0	0	0	0	0	29	0	0	0	0	0	0	0	0	0
b2aa5c08c826b48f22098fcd774fb337	0	0	0	0	0	0	0	0	0	0	0	7	0	0	26	0	0	0	0	0	0	0	0	0	6	0	0	25	0	0	15	0	0	0	5	37	0	0	0	0	0	0	0	0	0	0	0	0	24
6674335d52960ed2dca094ded10e66b1	0	0	0	0	0	0	0	0	0	0	25	0	0	0	0	0	0	0	0	0	0	0	0	0	0	36	0	0	0	0	0	20	0	0	23	0	0	0	0	0	0	0	0	0	0	0	0	0	0
90da20dac6ea4649f15e6bdb456624df	0	0	0	0	0	0	0	0	0	0	0	0	0	0	0	0	33	0	0	0	42	0	0	37	0	0	0	0	0	0	0	0	0	0	0	0	0	0	0	0	0	0	0	32	0	0	0	0	0
3a953ab3f66f93bd36b5099866b721a8	0	0	16	0	0	17	0	11	0	0	18	14	0	0	0	0	0	14	0	0	0	0	0	0	0	0	0	0	0	0	0	15	0	0	0	0	23	0	0	0	6	0	0	0	0	0	0	0	0
6e4f71cb038b4295311795103588bfc1	0	0	0	0	0	0	20	0	0	0	0	48	11	0	0	0	10	0	0	0	0	0	0	0	0	0	0	0	0	0	0	0	0	0	0	0	0	0	0	0	0	23	0	31	0	0	0	0	0
218bb34806985c80b60322a99c25c269	0	0	0	0	0	0	0	0	0	0	0	0	0	0	0	0	0	0	0	0	0	0	0	0	0	0	0	0	0	0	101	0	0	0	0	0	0	0	0	0	0	14	0	0	0	0	28	0	0
9b00523ebf6e102203701e6d80324211	0	0	0	0	0	0	0	0	0	0	0	0	0	0	0	0	0	0	0	0	0	0	0	20	0	31	0	0	15	0	23	0	0	0	0	19	0	0	0	0	34	0	0	0	0	0	0	0	0
b01504dfdbb92c9def2baba6b8a6de05	0	0	0	0	0	0	0	0	0	0	0	37	0	0	0	0	0	0	0	0	28	0	0	0	0	0	0	0	0	0	0	0	17	0	0	0	0	0	0	0	0	0	0	0	0	0	0	0	0
d3fdcc82c8b35d62f17b26e026762022	0	0	0	0	0	0	0	0	0	0	0	0	0	0	0	0	0	0	0	0	0	0	0	0	0	0	0	0	0	0	0	0	0	0	0	0	0	0	0	0	0	0	0	75	0	39	0	27	0
dfdcc4f5f90aea7913792bf1b249cd05	0	0	0	0	0	17	0	20	0	0	0	0	0	0	0	0	0	0	0	15	0	0	0	0	0	0	0	0	0	29	0	0	0	0	0	0	0	0	0	0	0	0	0	0	11	0	0	0	0
53ff1e3fa558e7021c7310c09c1307db	0	0	0	0	0	0	0	0	0	41	0	0	0	0	0	0	0	0	0	0	0	0	0	0	0	0	0	49	6	0	0	0	0	0	17	0	0	0	0	0	0	10	0	0	0	17	0	0	0
321942ecc205858e2dee1f38506a66ad	0	0	0	0	0	0	0	0	0	0	0	0	0	0	0	0	0	0	0	0	0	0	0	0	0	0	0	0	0	12	0	0	23	0	0	0	0	0	0	0	0	0	0	0	0	0	0	24	13
a84ba512b3cb329d3b35a76ba77fca9c	0	0	0	0	0	0	0	0	0	0	0	18	0	0	0	0	0	0	0	0	0	0	0	0	19	0	0	12	0	0	0	29	33	0	0	18	0	0	0	0	0	0	0	0	0	0	0	0	0
3839a60a6c55e226caf91b5f4a05b39f	0	0	0	0	0	0	0	0	0	0	0	0	0	15	0	0	0	13	0	0	0	0	0	0	0	0	0	15	20	0	0	0	0	0	0	0	0	0	0	16	28	0	0	0	0	0	0	0	32
e7503c75a7d94ac0e441240ab72d4ef8	39	0	0	0	0	0	0	0	0	15	0	37	0	6	0	0	0	0	24	0	0	6	0	0	0	0	0	0	0	11	0	0	0	0	0	0	0	0	0	0	0	0	0	0	0	0	0	0	0
544889ce597fcb8177b5c2b7da3e5fb6	0	14	0	0	0	0	31	0	30	0	18	0	0	0	0	0	0	0	0	0	0	0	0	0	0	0	0	0	0	0	0	0	0	0	0	0	0	0	0	0	0	0	0	0	0	0	0	9	0
649b5172cac80be76ea7082c2b285ff3	0	0	0	0	0	20	0	0	0	0	0	0	0	0	0	0	0	0	0	0	0	0	0	0	0	0	0	0	0	0	0	0	0	50	0	0	0	0	0	26	0	0	0	0	0	0	0	42	0
2ba30cdcee94b04825dc8ff31cf0fba1	0	0	0	0	0	0	0	0	0	0	0	0	0	0	0	0	0	0	0	0	0	23	31	30	24	24	0	0	0	0	6	0	0	0	0	0	0	0	0	0	0	0	0	0	0	0	0	0	0
4ba8021c2771e7b0b43a95f9891c28a0	56	18	0	0	0	0	0	0	30	0	0	0	0	0	0	0	0	0	0	0	0	0	0	0	0	0	0	0	0	0	0	0	0	33	0	0	0	0	0	0	0	0	0	0	0	0	0	0	0
88f84169d3cb4a19dae4472f46e18229	25	11	0	0	0	0	0	0	0	0	0	0	0	0	0	0	0	0	0	0	0	0	0	0	0	0	12	0	27	0	0	0	0	0	0	0	0	0	0	0	0	0	0	0	0	0	62	0	0
cc1711e175f1fd96d0141ffdbefbca4d	0	27	0	0	0	20	0	0	21	0	0	0	0	0	0	0	25	0	0	0	0	0	0	0	0	0	11	0	0	0	0	0	0	0	0	0	21	0	0	0	0	0	0	0	0	0	0	0	0
e9ceac9b8a9922019e77fbec2f2c5cd6	0	19	0	0	0	0	0	0	0	0	0	0	0	22	0	0	0	0	0	12	0	0	0	0	0	0	5	0	23	0	0	0	0	30	0	0	0	0	0	13	13	0	0	0	0	0	0	0	0
665a44caa7ec1c2ae2b69ef628d7c361	0	19	0	0	0	6	0	0	0	0	0	0	0	0	0	0	0	0	0	11	0	0	0	0	0	0	0	21	0	0	0	31	0	9	0	0	18	0	0	0	0	9	0	0	0	0	0	0	0
2e72ca1ab56d1821e52c0dde1233dea8	0	0	0	0	0	0	35	0	0	0	0	52	0	0	0	0	0	0	0	0	0	0	0	0	0	0	0	0	0	0	0	0	0	26	0	0	0	0	0	0	0	0	0	0	0	0	0	0	23
eeca09bf235b2bfbb481cf7f858435a3	0	0	0	0	0	0	0	0	0	0	0	0	0	0	0	0	0	0	0	0	0	0	0	0	0	0	26	0	0	20	12	0	25	0	21	0	0	0	0	0	0	0	0	0	0	0	0	32	0
57a31c9285f6c2c08a93db0c2c187dea	0	0	0	0	0	0	0	0	0	0	0	0	0	0	0	0	0	0	0	0	26	19	18	26	19	27	0	0	0	0	0	0	0	0	0	0	0	0	0	0	0	0	0	0	0	0	0	0	0
f3fc39ba74d820ecc97d4c72c32ebfb0	0	9	0	0	0	0	0	4	0	0	0	0	0	0	0	0	0	0	0	0	0	0	18	28	0	0	0	0	0	0	0	0	0	0	0	31	0	0	0	0	0	23	0	0	0	21	0	0	0
908ae76c5f5900ddf513bfee9ada3d34	0	0	0	0	0	21	0	31	0	0	0	0	0	0	0	0	0	0	0	0	0	0	0	0	17	0	0	0	0	0	0	0	0	0	0	21	18	0	0	0	0	0	0	0	0	26	0	0	0
54988d454b9436b335e8f1093b737542	0	0	0	0	0	0	0	0	0	0	42	0	0	0	21	0	0	0	0	0	0	0	0	0	0	0	0	0	0	0	0	0	0	0	0	0	0	0	0	0	0	0	0	0	0	0	0	0	0
4c73d7ed6cf02e970fb90200d4527f19	0	0	0	0	0	0	0	0	0	0	0	0	0	0	0	0	0	0	0	0	0	0	0	0	0	0	0	0	0	0	0	0	0	0	0	0	0	0	0	0	0	0	0	0	0	0	20	29	0
ab04b1cf22b2b1e53d4f4aaeb0515465	0	0	0	0	0	0	75	0	0	58	0	0	0	0	0	0	0	0	0	0	0	0	0	0	0	0	0	0	0	0	0	0	0	0	0	0	0	0	0	0	0	0	0	0	0	0	0	0	0
0e67c58a12fba38131385f050770130b	0	0	0	0	0	0	0	0	0	0	0	15	0	0	0	0	0	0	0	0	0	0	0	0	0	16	0	0	0	0	0	0	0	47	0	0	13	0	0	21	13	0	0	0	0	0	0	0	0
9fc97bad2a1d62e2ec820d22d865710f	21	0	0	0	0	0	0	0	38	0	0	0	0	0	11	0	0	0	0	0	0	0	0	0	0	0	0	0	0	0	0	0	0	0	0	0	0	0	0	16	0	0	0	0	0	0	0	7	0
151cfda4688e855e44b98aa1be40da41	0	0	0	0	0	0	0	0	0	0	0	0	0	0	0	0	0	0	0	0	0	8	0	0	0	0	0	27	53	0	0	0	0	44	0	0	0	0	0	0	0	0	0	0	0	0	0	0	0
45059dc4e9097eb471c190c1afd83b56	0	0	0	0	0	0	0	0	0	0	0	0	0	0	0	0	0	0	0	0	0	0	0	46	0	32	0	0	0	0	0	0	0	0	0	0	0	0	0	0	0	0	0	0	0	0	0	0	0
5b79d1211a8c9f01758c016cfa2472aa	0	0	0	0	0	0	0	0	0	0	0	0	0	0	0	0	0	0	0	0	0	0	0	0	0	0	0	28	0	0	0	0	0	0	0	0	0	0	0	26	0	0	0	0	0	0	0	56	0
44dcf73e9f2836500ad818abd3a69e08	0	0	0	0	0	0	0	0	0	0	0	0	7	0	0	0	0	12	0	7	0	20	14	0	0	9	0	0	0	10	0	0	9	13	0	0	0	0	0	0	0	9	0	0	0	5	16	0	0
ac5faba7cb2f87926b8bff7155e38e6b	0	0	0	0	0	0	27	0	0	0	0	0	0	0	0	0	0	0	0	0	0	0	0	32	0	0	0	0	0	0	0	0	0	0	0	0	0	0	0	0	0	0	47	0	0	0	0	0	0
c23d809fb21fde7ac42f0e6777aaf479	0	0	0	0	0	0	0	19	0	0	0	0	0	0	0	0	0	0	0	0	0	0	0	0	0	0	24	0	0	0	0	0	0	0	0	0	0	0	0	0	0	0	0	0	0	42	0	0	0
6bac3da3b169b45b823e7a0394fd5df6	0	0	0	0	0	0	0	0	0	0	0	37	0	0	0	0	0	0	0	0	0	23	0	27	0	0	0	0	0	0	0	0	0	42	0	0	0	0	0	0	0	0	0	0	0	0	0	0	0
801b1bdbb983b73559d3e93f88247a50	0	0	0	0	0	0	0	0	0	0	0	14	0	0	0	0	0	0	0	0	0	0	0	0	0	0	21	20	0	0	13	31	0	0	0	9	0	0	0	0	0	0	0	0	0	0	0	0	0
9cc6d7530216c401d76c7b9902f2ef05	0	0	0	0	0	0	0	0	0	0	0	0	0	0	0	0	0	0	0	35	0	0	0	0	0	0	0	0	0	0	0	0	0	0	0	0	0	0	0	0	31	31	0	0	0	0	31	0	0
f5b52d38e87b5b5a749149436ecf5e64	0	0	0	0	0	0	0	0	0	0	0	0	0	0	0	0	0	0	0	0	0	0	0	0	0	0	0	0	0	0	0	28	0	0	0	0	0	0	0	0	0	0	0	0	0	0	0	0	0
154b6c583905ad5bfcbd8f5f9d44ee91	0	0	0	0	0	24	0	35	0	0	0	0	0	0	0	0	0	0	0	0	0	30	0	27	0	0	0	0	0	0	0	0	0	0	0	11	0	0	0	0	0	0	0	0	0	0	0	0	0
09a8f67e4b244c7ab68990551c481a80	0	0	0	0	0	0	0	20	0	0	0	0	0	0	8	0	0	0	0	15	0	0	0	0	0	0	41	0	0	20	7	16	0	0	0	0	0	0	0	0	0	0	0	0	0	0	0	0	0
cdacacc9546dc006aa38cf5d4174ca93	0	0	0	0	0	0	0	0	27	0	0	13	0	0	0	0	0	0	0	0	0	0	0	0	42	0	0	0	0	17	0	0	0	0	0	0	0	0	0	0	27	0	0	0	0	0	0	0	0
a00ec505fd7a874f2813e753c2e60f44	0	0	0	0	0	0	0	0	0	0	0	0	0	0	44	0	0	12	0	0	0	0	0	0	0	0	0	23	0	0	47	0	0	0	0	0	0	0	0	0	0	0	0	0	0	0	0	0	0
ce2c8f6c352a8f7db95fb3cafec9ff9f	0	0	0	0	0	0	0	0	0	0	0	0	0	0	0	0	0	0	0	0	0	0	0	0	0	0	0	0	0	0	0	0	0	15	0	14	17	0	0	0	0	0	0	0	0	0	19	0	0
d77211802845896627146eb57b319e2c	33	0	0	0	0	0	0	0	0	0	0	0	0	0	0	0	0	0	0	0	0	0	0	0	0	0	0	0	0	0	0	0	0	0	25	0	0	0	0	0	0	0	0	0	0	0	0	0	0
feb523bb857511cdb9dc09d50c316f11	0	0	0	0	0	21	0	0	0	0	0	0	0	11	0	0	0	26	0	0	0	0	0	20	16	0	0	24	0	0	0	0	0	0	0	0	0	0	0	0	0	0	0	0	0	0	7	0	0
079caad5a11ad266366ea9b5698ed2dd	0	0	0	0	0	0	0	0	9	0	21	0	0	0	56	0	0	0	0	0	0	0	0	0	0	0	0	39	0	0	0	0	0	0	0	0	0	0	0	0	0	0	0	0	0	0	0	0	0
ee86ff3fee3683ac8d84052f3cd10a1d	0	0	0	0	0	0	0	0	0	0	0	0	0	0	0	0	0	0	0	0	48	37	0	0	0	0	0	25	0	0	0	0	0	0	0	0	0	0	0	0	0	0	0	0	0	0	0	0	0
d3c4adc59e82151638851c3f7bada101	0	0	0	0	0	0	0	0	0	0	0	0	0	0	0	0	0	0	0	0	0	0	0	0	0	0	0	0	0	0	0	0	0	0	0	0	0	0	0	87	0	38	0	0	0	0	0	0	0
142030ace396601568a5d013513e3f3b	0	0	0	0	0	0	0	0	0	0	0	0	0	0	0	0	0	0	0	0	0	0	0	0	0	0	0	0	0	0	0	0	0	0	0	0	0	0	0	0	31	35	0	32	0	26	0	0	0
c964460cbce160602e44234176698c39	25	0	0	0	0	0	0	0	0	0	0	0	0	0	0	0	0	0	0	0	0	0	0	0	0	0	0	0	0	0	0	0	0	25	29	0	13	31	0	0	0	0	0	0	0	0	0	0	0
38ba8c9bece775c5c4ec29879b9226fc	0	31	0	0	0	0	0	0	0	0	0	0	0	0	0	0	0	11	0	0	0	0	0	0	0	0	0	33	0	0	0	0	13	0	0	0	0	0	0	0	0	0	0	0	0	0	16	0	6
e294080d988758dc60701ff9f14a346f	0	0	0	0	0	0	0	0	39	0	0	0	0	0	0	0	0	0	0	0	0	0	0	0	0	0	0	0	0	13	19	0	0	0	0	0	0	0	0	29	0	0	0	0	0	0	0	21	0
d4ebabd8b9755a7c545b731fc1004b67	0	0	0	0	0	0	0	0	0	0	0	0	0	0	0	0	0	0	0	0	0	0	0	0	0	0	0	0	0	0	0	0	0	0	0	0	0	0	0	0	0	0	0	0	0	0	0	0	0
4e4f383dbacd901c02a9ec6b9cdfcdba	0	13	0	0	0	0	0	0	0	0	0	0	0	0	0	0	0	0	0	0	0	34	0	52	21	0	0	0	0	0	0	0	0	0	0	0	0	0	0	0	0	0	0	0	0	0	0	0	0
7b51e88e1d9956790814237cbc1b4a24	0	0	0	0	0	0	0	29	22	0	0	0	0	0	0	0	0	0	0	0	0	0	0	0	0	0	0	20	0	0	0	0	0	0	0	0	0	0	0	22	17	0	0	0	0	0	0	0	0
62b229081bacfb5391680470521fa018	12	0	0	0	0	0	0	0	0	0	6	30	13	0	0	10	0	0	0	0	0	0	0	0	0	4	0	0	0	0	20	0	0	16	0	0	0	0	0	0	0	0	0	0	0	0	0	0	0
5dbecd5d634a2fbdb7d1f537179f3308	0	0	0	0	0	0	0	0	0	0	0	31	0	0	0	0	0	0	0	0	0	0	20	34	0	13	0	0	0	0	0	0	0	0	0	0	0	0	0	0	0	0	0	0	12	0	0	0	0
927852e3d312dc7fdb17860311741af3	0	0	0	0	0	0	0	0	0	0	0	0	0	0	8	0	0	0	0	4	0	0	16	17	0	0	0	13	0	0	0	0	0	0	0	0	0	0	0	0	0	0	0	0	0	0	47	14	0
39459bb2830f38c89808a5b5a743406e	0	50	0	0	0	0	0	0	67	0	0	0	0	0	0	0	0	0	0	0	0	0	0	0	0	0	0	0	0	0	0	0	0	0	0	0	0	0	0	0	0	0	0	0	0	0	0	0	0
514f315e832dc3673633c584337a7399	42	0	0	0	0	0	0	0	0	0	0	0	0	0	0	0	44	0	0	0	0	0	0	0	0	0	0	0	0	0	0	0	0	0	0	0	0	0	0	0	0	0	0	0	0	0	0	0	0
2a0b8cff16187b7f064a17dd9ed2145f	11	0	0	0	0	0	0	0	0	14	0	0	0	0	0	0	0	0	0	0	0	27	0	23	0	18	0	0	0	0	0	0	10	0	0	0	0	0	0	0	13	0	0	0	0	0	0	0	0
c3949070d277c81882987ca45806d053	0	37	0	0	0	0	12	0	0	0	9	0	0	0	0	0	0	0	11	0	21	0	0	13	0	13	0	0	0	0	0	0	0	0	0	0	0	0	0	0	0	0	0	0	0	0	0	0	0
59e1d4b6a4b5b5883118a666c43b0bcc	0	0	0	0	0	6	0	0	34	0	0	0	0	7	0	0	0	0	0	0	24	0	0	19	0	26	0	0	0	0	0	0	0	0	0	0	0	0	0	0	0	0	0	0	0	0	0	0	0
265f680939f853554b7532c3014dcb32	0	10	9	0	0	0	26	0	34	0	0	0	0	0	0	0	0	0	0	0	0	0	0	9	0	0	0	7	0	0	0	0	0	0	0	0	0	0	0	0	0	0	0	0	0	0	20	0	0
a054fb5f1295c91dc91381762d0af6ea	0	3	0	0	0	16	0	0	0	0	0	0	0	0	5	0	0	0	0	0	0	29	0	0	0	0	0	0	0	0	0	0	16	0	0	0	0	0	0	0	0	0	0	0	0	0	0	18	5
0f72709117a522eecd548da2eb73a2f4	25	33	0	0	0	0	0	0	0	0	0	0	0	0	0	0	0	0	0	0	0	0	0	0	0	0	0	0	0	30	0	0	0	0	0	0	0	0	0	0	0	0	0	26	0	0	0	0	0
0fba45f47fa57a3cbc8cbb7ea529cf0a	0	13	0	0	0	0	0	0	51	16	0	0	0	0	0	0	0	0	0	0	0	0	0	0	0	0	0	0	0	0	0	0	0	0	0	0	0	0	0	13	0	0	0	0	0	0	0	0	0
65a180bd35c23d9ee0c0b256d9398074	0	0	0	0	0	0	0	0	0	0	0	0	0	0	0	0	0	0	0	0	0	0	0	0	0	0	0	0	0	0	0	0	35	26	0	0	0	0	0	22	0	0	0	0	0	31	0	0	0
386a96f770d3430be1065be532d687a4	0	0	0	0	0	0	0	0	0	0	0	36	0	0	0	0	0	0	0	0	0	0	0	0	0	0	0	0	0	0	0	0	0	0	0	0	19	0	0	0	0	0	0	0	0	0	24	0	0
508a6090efe9b4d5e6893e922970acc8	0	0	0	0	0	0	0	0	0	0	0	0	0	0	28	0	0	0	0	0	0	0	0	0	0	0	0	0	0	13	30	0	0	0	0	0	0	0	0	30	0	0	0	0	0	0	0	0	0
4e2d6e2d3c4dcda8c86896aea058dea9	45	0	0	0	0	0	0	0	0	0	0	0	0	0	0	0	0	0	23	0	0	20	0	0	0	0	0	0	0	0	0	2	11	0	0	0	0	0	0	0	0	0	0	0	0	0	10	0	0
8dc65104b767d8ee6b7be14ee2d2d054	32	0	0	0	0	0	0	0	0	0	0	0	0	0	0	0	0	0	0	0	0	0	0	0	0	0	0	0	0	0	0	0	10	0	0	0	0	0	0	0	0	0	0	0	0	0	69	0	0
76dbac633d19e3045cc89e394584ea4d	0	0	18	0	0	0	0	0	0	0	0	0	0	0	0	0	15	0	0	0	0	0	0	0	0	0	0	0	0	31	0	0	0	0	0	0	0	0	0	0	0	0	0	0	0	0	0	0	0
7ad9ecb6764b48fe0adbe1b6b7ef1d5e	0	0	0	0	0	0	0	0	0	0	10	0	0	0	0	11	17	0	0	0	0	0	0	0	0	0	0	0	0	0	0	0	0	0	0	0	31	0	0	15	0	18	0	0	0	9	0	0	0
51b0a0c4c71b979e779199f8c9d794fc	39	0	0	0	0	0	0	0	0	0	0	0	0	0	0	0	0	0	0	0	0	0	0	0	0	0	0	0	0	0	0	42	0	0	0	0	0	0	0	0	0	0	0	0	0	0	0	0	0
0c0a2856efba6cf99f37fc6257c464f1	0	0	0	0	0	0	0	0	28	36	0	0	0	0	0	0	0	0	26	0	0	0	0	0	0	0	0	0	0	0	0	20	0	0	0	0	0	0	0	0	0	0	0	0	0	0	0	0	0
a5676b5d3ddb40fac169d3ee856ec33f	0	0	0	0	0	0	0	0	0	0	0	0	31	0	0	0	0	0	0	0	0	0	0	0	0	0	0	0	0	17	14	0	0	0	0	0	0	0	28	0	0	20	0	0	0	0	0	0	0
9bf41b4aefda111e3016735310f8beef	0	0	0	0	0	0	0	0	0	0	0	0	0	0	0	0	0	0	0	0	41	0	0	19	17	33	0	0	0	0	0	0	0	0	0	0	0	0	0	0	0	0	0	0	0	0	0	0	0
b86fe9d870086e438ea39bfe51bec3ad	0	0	0	0	0	0	0	0	0	22	0	0	0	0	0	0	0	0	0	0	0	10	0	0	0	22	0	26	0	0	0	28	0	0	0	0	0	0	0	0	0	0	0	0	0	0	0	0	0
3f1cfbe62f4330fd36867de0a641d15f	0	0	0	0	0	0	0	0	0	0	0	0	0	0	0	0	0	0	0	0	0	0	0	0	0	0	0	0	0	0	0	0	0	0	0	0	0	41	0	0	36	0	0	0	31	0	0	0	0
446b475f155cb9d56335fc2210060c84	0	0	0	0	0	0	0	0	0	0	0	0	0	0	0	0	0	0	0	0	0	0	0	0	0	0	0	0	0	0	0	0	0	0	0	0	0	29	0	23	0	22	0	33	0	0	0	0	0
0ca66f60a461247113343c5e3e85bcd9	0	0	35	0	0	0	0	0	0	0	0	0	0	0	0	0	0	0	0	0	16	0	36	0	19	0	0	0	0	0	0	0	0	0	0	0	0	0	0	0	0	0	0	0	0	0	0	0	0
fa23238c01bf609e3d69a20a61280c0c	0	0	0	0	0	0	47	34	0	0	0	0	0	0	0	0	0	0	0	0	0	0	0	0	0	0	0	0	0	0	0	0	0	0	0	0	0	0	0	0	0	0	0	0	0	0	0	0	0
27a4ba133ac7da1c6645f80e5ff5bb5e	0	0	0	0	0	0	0	0	0	0	0	0	0	0	0	0	0	0	0	0	0	0	0	0	0	0	0	0	0	0	0	0	0	48	0	0	0	0	0	0	0	0	0	0	0	0	0	0	0
6434d97cffbd0bcb7212b53ceb94d02f	0	0	0	0	0	0	0	0	0	0	0	0	0	0	0	0	0	0	0	0	0	0	0	0	0	0	0	0	0	0	0	0	0	0	0	0	0	0	0	0	0	0	0	0	0	0	0	0	0
e6c1df46aa202312f4fd743f36f08eac	20	0	0	0	0	0	0	0	0	22	0	0	0	0	0	0	0	0	0	0	0	0	0	0	0	0	0	0	0	0	63	0	0	0	0	0	0	0	0	0	0	0	0	0	0	0	0	0	0
93e308cc546eb8fa11d04f02c4f5117a	15	0	17	0	0	0	0	0	0	24	10	0	13	0	0	0	0	0	0	0	0	0	0	0	0	0	0	0	10	0	0	0	0	0	0	0	0	0	0	0	0	0	0	16	0	0	0	0	0
2d468aacbef4c0ccfe7ed926ff49a8cd	0	13	0	0	0	0	0	0	0	0	0	0	0	0	0	0	0	0	0	0	0	0	0	0	0	30	0	18	7	0	0	0	0	0	0	0	8	0	0	0	11	18	0	0	0	0	0	0	0
6bafc51b60de127ca136ecafd8c95c48	0	0	0	0	0	0	0	0	33	0	0	0	0	0	0	0	0	0	0	0	0	0	0	0	0	0	0	18	0	0	0	0	0	0	9	45	0	0	0	0	0	0	0	0	0	0	0	0	0
6ccd963f72b51134c9f9394526cc3054	0	0	0	0	0	0	0	0	17	0	0	0	0	0	0	0	0	0	0	0	0	0	0	0	0	0	0	67	0	0	0	0	0	0	0	0	0	0	0	0	0	0	0	0	0	0	0	0	0
0e1ee6f4f229da0388dcecd085efcba9	0	0	0	0	0	0	0	0	0	0	0	62	0	0	0	0	0	0	31	0	0	0	0	0	0	0	0	0	0	0	0	0	0	0	0	0	0	0	0	0	0	0	0	0	0	0	0	0	0
c879ae66229171338a1eceb559db525a	0	0	0	0	0	0	0	0	0	0	0	0	0	0	0	0	0	0	0	0	31	0	39	0	0	35	0	0	0	0	0	0	0	0	0	0	0	0	0	0	0	0	0	0	0	0	0	0	0
c546d02c0e60f808466d1620aaae1338	0	0	0	0	0	0	0	0	0	0	0	0	0	0	0	0	0	0	0	0	0	0	0	0	0	25	0	0	0	0	0	0	0	0	0	28	0	0	0	6	13	19	0	0	14	0	0	0	0
f705f2694d1c0c690ce805c31da82ac4	13	0	0	0	0	0	0	0	0	0	21	0	0	0	0	0	0	0	0	0	0	0	0	0	0	0	9	0	0	0	18	0	0	0	0	0	0	11	11	12	0	0	0	0	0	0	0	0	0
005229d301ca9c83dc852efee111166b	0	15	0	0	0	0	0	0	0	0	0	58	0	0	0	22	0	0	0	0	0	0	0	0	0	0	0	0	0	0	0	0	0	0	0	0	0	0	0	0	0	0	0	0	0	0	0	0	0
22c6b67bb1b729298ceee7ce7ef3aec0	0	0	0	0	0	0	0	0	0	0	0	0	0	58	0	0	0	0	0	0	0	0	0	0	0	0	0	0	0	0	0	0	0	0	0	0	0	0	0	30	0	0	0	0	0	0	0	0	0
03fb921d20e2d85e7706f996db013d23	13	0	8	0	0	8	0	0	0	0	10	0	0	0	0	0	0	0	0	0	13	0	0	0	0	0	0	0	0	0	0	0	0	0	12	0	0	0	0	0	0	0	6	0	0	0	0	0	0
17fb0f68e5de010e1cd67ef9012bf048	11	0	0	0	0	0	0	0	10	0	0	0	0	0	0	0	0	0	0	0	0	0	0	0	0	0	0	0	0	0	0	12	0	0	0	0	0	0	0	0	0	0	0	0	0	0	0	0	0
c86c038e72fa4fa578fe3662e862d84e	0	0	0	0	0	0	0	0	0	0	0	0	0	18	0	0	0	0	0	0	0	0	0	0	0	0	0	0	0	0	0	0	0	21	0	0	0	0	0	27	0	0	0	12	0	0	0	0	0
3df0bb9c35d5760fb450f64bdafb0324	0	0	0	0	0	0	0	0	0	0	0	0	0	0	0	0	0	0	0	0	0	0	0	0	0	0	0	0	0	0	0	0	0	0	0	0	0	0	0	0	0	0	0	0	0	0	0	0	0
2d6af4276c6c1d6d25f90306834c4675	0	0	0	0	0	0	24	0	77	0	0	0	0	0	0	0	0	0	0	0	0	0	0	0	0	0	0	0	0	0	0	0	0	0	0	0	0	0	0	0	0	0	0	0	0	0	0	0	0
df16369d85fabf5f2dc782595e966470	0	0	0	0	0	0	0	0	0	0	0	0	0	0	0	0	0	0	0	0	0	0	0	0	0	0	0	0	0	9	0	0	0	0	0	0	0	0	0	0	0	0	0	0	0	0	0	0	0
f550ed7c95ed4ad4836ce64b973592e6	0	10	0	0	0	0	0	0	0	0	0	0	0	0	0	17	0	0	0	0	0	0	0	0	0	0	0	12	0	0	0	0	0	27	0	0	24	0	0	0	0	0	0	0	0	10	0	0	0
55a2518c9861b8333da1fc7c8042ef08	0	0	0	0	0	0	0	0	27	0	0	0	0	0	0	0	0	0	0	0	0	0	0	0	0	0	0	0	0	0	0	0	0	0	0	0	0	0	0	0	0	0	0	0	0	0	0	0	0
ebf81094cce35c4b0ee49f77ddf7abe1	0	0	0	0	0	0	17	0	0	0	36	0	0	0	23	0	0	0	0	0	0	0	0	0	0	0	0	14	0	0	0	0	0	0	0	0	0	0	0	0	0	0	0	0	0	0	0	0	0
f76e863706cff152c22231e2d4b13699	0	0	0	0	0	0	0	22	0	0	0	0	0	0	0	0	0	0	23	0	0	0	0	0	0	0	0	34	0	0	0	0	0	0	20	0	0	0	0	0	0	0	0	0	0	0	0	0	0
ff97dcd85eb6db8b56269de733cfe8fb	0	0	0	0	0	0	0	0	0	0	0	18	0	0	0	0	0	0	0	0	0	0	0	25	0	0	0	0	0	0	0	0	0	0	0	0	0	0	0	19	0	37	0	0	0	0	0	0	0
2cb124f8ecfc87cdd33760fe5616d849	0	0	0	0	0	0	0	0	0	0	0	0	0	0	0	0	0	0	0	0	0	6	0	0	0	9	0	0	0	0	7	0	0	0	0	0	0	0	0	0	0	0	0	0	12	0	11	0	0
e0389dab7465655961fbee6f7542d69d	0	9	0	0	0	0	0	0	0	14	0	0	0	0	0	0	0	0	0	0	19	0	34	22	0	0	0	0	0	0	0	0	0	0	0	0	0	0	0	0	0	0	0	0	0	0	0	0	0
4f91fba026d975a7338782fb185d6f60	0	0	0	0	0	0	0	0	0	0	0	0	0	0	0	0	0	0	5	0	25	20	0	0	21	0	0	0	0	0	0	0	0	0	0	27	0	0	0	0	0	0	0	0	0	0	0	0	0
d0209ba3752f17f4466aa3b9a0829234	0	0	0	0	0	0	0	0	0	0	0	0	0	0	0	0	0	0	0	45	0	0	0	0	0	0	22	0	0	0	0	0	0	0	0	0	0	0	0	0	0	0	0	0	0	0	31	0	0
89904934540b5621f8732c748a941b4f	0	0	0	0	0	0	0	0	0	0	0	0	0	0	0	0	0	0	0	26	0	0	18	0	0	0	24	30	0	0	0	0	0	0	0	0	0	0	0	0	0	0	0	0	0	0	0	0	0
9c0f25e958105a8667a9f15a27b718af	21	0	0	0	0	0	0	0	24	0	0	0	0	0	0	0	0	0	0	0	0	0	0	0	0	0	0	0	0	0	0	17	0	0	0	0	0	0	0	0	0	0	0	0	0	0	0	0	0
e808ce8ef9b507169f27b818ff88d1b1	39	0	26	0	0	0	0	0	0	0	0	0	0	0	0	0	0	0	0	0	0	0	0	0	0	0	0	0	0	0	0	0	0	0	0	0	0	0	0	0	0	0	0	0	0	0	0	0	0
5b0c3e40522a1201e1532dc50f53bce2	0	0	0	0	0	30	0	0	0	0	0	0	0	0	0	0	0	0	0	0	0	0	0	0	0	0	0	50	0	0	0	0	0	0	0	0	0	0	0	8	0	0	0	0	0	0	0	0	0
06f7047ba04596ec4bb20118e917c085	0	0	0	0	0	8	0	0	0	0	0	11	0	0	0	0	0	0	0	0	24	0	22	0	0	0	6	0	0	0	0	0	0	0	0	0	0	0	0	0	0	0	25	0	0	0	0	0	0
f95d3fc5dde85d3d94b182ddc0c1953c	0	0	0	0	0	0	0	0	35	33	0	0	0	0	0	0	0	0	0	0	0	0	0	0	0	0	0	0	0	0	0	0	0	0	0	0	0	0	0	0	0	0	0	28	0	0	0	0	0
96521c5fa92cb46170a6f035e03a68f9	0	0	0	0	0	0	0	0	0	16	0	0	0	0	0	0	0	0	0	0	0	0	0	20	0	0	0	21	0	0	0	0	0	22	0	0	0	0	0	0	0	0	0	0	0	0	0	0	0
6167b738e36aa7d6c3958b4183650d77	0	0	0	0	0	0	0	0	0	0	16	0	0	0	0	0	0	0	0	0	0	0	0	0	0	0	0	0	0	0	0	0	0	0	0	41	0	0	0	0	0	0	0	20	0	0	0	0	0
7fe10e73d72861e37b879ee83a3dfa12	0	0	0	0	0	0	0	0	0	0	0	0	0	49	0	0	0	0	0	0	0	0	0	0	0	0	0	19	5	0	0	0	0	0	0	0	0	0	0	0	6	0	0	17	0	0	0	0	0
985e90372d1226865af86698b0be0ecd	0	0	0	0	0	0	0	0	0	0	0	0	0	0	0	0	0	22	0	0	0	0	0	0	27	0	0	0	0	0	0	0	14	7	0	0	0	0	0	14	0	12	0	0	0	0	0	0	0
4a3da6112f391db4ba9fdc8f3ddd77dc	0	0	0	0	0	0	0	0	0	0	0	0	0	0	0	0	0	0	0	0	0	0	0	0	0	0	0	0	0	2	17	0	0	0	0	0	0	0	0	30	0	0	0	0	0	34	0	0	0
f81a635400e3b4741f64ddefca403550	0	0	0	0	0	0	0	0	0	0	0	0	0	0	0	0	0	0	0	0	0	0	0	0	0	0	0	0	0	0	0	0	0	0	0	0	0	0	0	0	0	22	0	26	0	0	27	0	0
478ea5468e683cccc3f286ee7f778072	0	0	0	0	0	0	0	0	27	0	0	0	0	0	0	0	0	18	0	0	0	0	0	0	0	0	0	50	0	0	0	0	0	0	0	0	0	0	0	0	0	0	0	0	0	0	0	0	0
73d85770a6e125a7fc29f1b04e265915	0	0	0	0	0	0	0	0	0	0	0	0	0	0	0	0	0	0	0	0	0	0	0	0	0	0	0	0	0	0	45	0	0	0	0	36	0	0	0	0	0	0	0	0	0	0	0	0	0
a34123839e0c5d8e3c027ba072a4c1d7	24	0	0	0	0	0	0	12	0	0	0	0	0	0	0	0	36	0	0	0	0	0	0	0	0	0	0	0	0	0	0	0	0	0	0	0	0	0	0	0	0	0	0	0	0	22	0	0	0
ca925bbe5f37e0e691ce759aecddeb72	0	12	7	0	0	0	0	0	0	0	10	0	0	0	0	0	0	0	0	0	0	0	0	0	0	0	0	0	0	0	0	0	0	0	0	0	0	0	0	0	0	0	39	0	0	0	0	0	0
a572143ec2596f2762caf13a3861f3c7	0	0	0	0	0	31	0	0	28	0	0	0	0	0	0	0	0	0	0	0	0	0	0	0	0	0	0	0	0	0	0	0	0	0	0	0	0	0	0	0	0	0	0	0	0	0	0	13	0
25a3b279431b1e2b235c5c5aeaaa8071	0	0	0	0	0	0	0	0	0	0	0	0	0	0	0	0	0	0	0	0	0	0	0	0	0	94	0	0	0	0	0	0	0	0	0	0	0	0	0	0	0	0	0	0	0	0	0	0	0
916c4a7baeb2f43f4f191fa0bf6a469c	0	0	0	0	0	0	0	8	34	0	0	0	0	0	0	0	0	0	0	0	0	0	0	10	0	0	0	0	0	0	0	0	0	0	0	14	0	0	0	0	0	0	0	11	0	0	0	0	0
b2b0b03b657a0b003d2e45152259e03a	0	0	0	0	0	0	0	0	29	0	0	0	0	0	0	0	0	0	0	0	0	0	0	31	0	33	0	0	0	0	0	0	0	0	0	0	0	0	0	0	0	0	0	0	0	0	0	0	0
a513ff894f251a4d1827dd99ec322a61	0	0	0	0	0	0	0	0	0	9	0	0	11	0	0	0	0	0	0	0	0	0	0	0	0	0	0	0	0	0	13	0	0	0	0	0	0	0	0	16	7	0	4	0	0	0	0	0	0
33948794d8f90be6d0dc38dadd0fa5a9	0	0	0	0	0	0	0	0	0	0	20	0	0	0	0	0	0	0	0	0	0	0	0	0	0	0	0	0	18	0	0	7	0	17	0	0	0	0	0	0	0	0	0	0	0	0	0	0	0
aa50389bd10b6a78f8e908a77682a8d5	11	0	0	0	0	0	0	0	0	0	0	0	0	0	0	0	0	0	6	0	0	0	0	0	0	0	0	0	0	0	12	0	10	0	10	0	0	0	0	0	0	0	0	19	0	0	24	0	0
8d7e78e1a3cdd0d7e9bed5d04a142e00	0	0	0	0	0	0	0	0	23	0	0	0	0	18	0	0	0	0	0	0	0	0	0	0	0	0	0	0	0	25	0	0	0	0	0	0	0	0	0	0	26	0	0	0	0	0	0	0	0
3f96083e4c0788c28894179d552ef7c9	0	0	0	0	0	0	0	0	0	0	0	0	0	0	9	0	0	0	0	0	0	0	0	0	0	0	0	19	0	16	0	0	0	19	0	29	0	0	0	0	0	0	0	0	0	0	0	0	0
e35fc31627598deff94650661cbecd01	14	0	0	0	0	0	0	0	46	22	0	0	0	0	0	0	0	0	0	0	0	0	0	0	0	0	0	0	0	0	0	0	0	0	0	0	0	0	0	0	0	0	0	0	0	9	0	0	0
08b75ca0b5f9b41cda2c7ab482bde83c	0	0	0	0	0	0	0	0	0	0	0	0	0	0	0	0	0	0	0	0	0	0	0	0	0	0	0	34	0	0	0	0	0	0	0	27	0	0	30	0	0	0	0	0	0	0	0	0	0
3e067da2928d4419a099063abf5a6455	0	0	0	0	0	0	0	0	0	0	0	0	0	0	0	0	0	0	0	0	0	0	0	0	0	0	0	0	0	0	0	0	0	0	0	0	0	0	0	0	0	0	0	14	0	0	0	0	0
b007898612af2b0a35c659429db711d5	0	0	0	0	0	0	0	0	0	12	0	0	0	0	0	0	0	0	0	0	0	0	0	0	0	0	0	0	0	0	0	0	0	0	6	0	0	0	0	0	0	0	41	0	0	0	0	0	4
f3b843b0966e1219e75373e00d6ceb96	0	0	0	0	0	0	0	0	0	0	0	0	0	0	0	0	0	0	0	0	0	0	0	0	0	0	0	0	0	0	0	0	0	15	0	17	20	0	0	10	0	14	0	0	0	0	0	14	0
3e0dbab4bd740c62dc212e3d6c9c5c62	0	0	0	0	0	0	28	0	21	19	0	0	0	0	0	0	0	0	0	0	0	0	0	0	0	0	0	0	0	0	0	0	0	0	0	0	0	0	0	21	0	0	0	0	0	0	0	0	0
33e347c0eb0f4f17a1d3d3ed21058443	0	0	0	0	0	0	0	0	20	0	0	0	0	0	0	0	0	0	0	0	0	0	0	0	0	0	0	0	0	0	0	0	0	0	0	28	0	0	0	20	0	0	0	0	0	0	0	21	0
b62ce5c5133cb39186c8b72d8e02360d	0	0	0	0	0	0	0	0	0	0	0	0	0	0	0	0	0	0	0	0	0	0	0	37	52	0	0	0	0	0	0	0	0	0	0	0	0	0	0	0	0	0	0	0	0	0	0	0	0
b032a7375eebd27aef1069eebc2ac983	0	0	0	0	0	0	0	0	0	0	0	0	0	0	0	0	0	0	0	0	0	0	0	0	0	0	34	0	0	0	55	0	0	0	0	0	0	0	0	0	0	0	0	0	0	0	0	0	0
6ed69ff2813633e35417f8c63ee9dea1	0	0	0	0	0	0	0	0	0	0	0	0	0	0	22	0	0	0	0	0	0	0	0	0	37	0	0	0	0	0	0	0	0	0	0	0	0	0	0	0	0	0	0	0	0	0	0	0	0
c9bc2c0d62bbec4a6c0ac6fe91e154fc	12	0	3	0	0	0	0	0	9	0	0	0	0	0	0	18	0	0	7	0	0	0	7	6	6	0	0	6	0	0	0	0	0	0	0	0	0	0	0	0	0	0	0	0	13	0	0	0	0
a924f56cec551fa55da130c8749c68a9	0	43	0	0	0	0	0	0	24	0	0	0	0	0	0	0	0	0	0	0	0	0	0	0	0	0	0	0	0	0	0	0	0	0	0	0	0	0	0	0	20	0	0	0	0	0	0	0	0
d77e99bb59a73ef8688827585e205d2d	0	32	0	0	0	0	0	5	50	0	0	0	0	0	0	0	0	0	0	0	0	0	0	0	0	0	0	0	0	0	0	0	0	0	0	0	0	0	0	0	0	0	0	0	0	0	0	0	0
b87c5605a7a7b959c457893572d07e0c	0	0	0	0	0	0	0	0	0	0	27	0	0	0	0	0	0	0	14	0	0	0	0	0	0	0	0	0	0	0	0	0	0	0	0	0	0	0	0	0	0	0	0	0	0	0	38	0	0
81e523f48f656df3e6e9563db591c68d	0	0	0	0	0	0	0	0	0	0	0	0	0	0	0	0	8	0	0	7	0	0	0	0	0	0	0	17	0	15	0	0	0	0	0	16	0	0	0	0	0	0	0	0	0	0	0	0	0
c09ee2c09db9e188dbca639a7b3d7ea4	0	0	0	0	0	0	0	0	0	0	0	0	0	0	0	0	0	0	18	23	0	0	0	0	0	0	0	0	0	0	30	0	0	0	0	0	0	0	0	5	0	0	0	0	0	6	0	5	0
0a683b1e276d224b7c7850b6d7f68337	0	0	0	0	0	0	0	0	0	0	0	0	0	0	0	0	0	0	0	0	0	0	30	0	13	24	0	0	0	0	0	0	0	0	0	0	0	20	0	0	0	0	0	0	0	0	0	0	0
3f2cf0bd1f92ca94a960c9adc9022b56	0	0	0	0	0	0	0	0	0	0	0	0	0	0	0	0	0	0	0	0	0	0	0	0	0	0	0	0	0	0	0	0	0	0	0	0	0	0	0	87	0	0	0	0	0	0	0	0	0
8b85a7cbc5ae1b8363401ce05f7f8148	0	0	0	0	0	0	0	0	0	0	0	12	0	0	0	9	0	0	0	0	0	0	0	0	0	0	0	0	0	0	0	0	0	26	0	27	0	0	0	0	0	0	0	0	0	0	0	0	0
9e470c11559996040622a6bcf5e8aabc	0	0	0	0	0	0	0	0	0	0	0	0	0	0	0	0	0	0	0	0	0	0	0	0	0	0	0	0	0	0	0	0	26	0	0	0	0	0	0	0	0	0	0	31	0	0	0	29	0
5e6bf80f94f32795dda1d7c646cca048	0	18	0	0	0	0	0	0	0	0	0	0	9	0	0	0	0	0	0	0	0	0	0	0	0	0	0	0	0	0	0	0	0	34	0	0	0	0	0	0	0	0	0	0	0	0	0	0	0
6c286f21be6b6827adc8c1e7c2223207	0	0	0	0	0	0	0	0	0	0	0	0	0	18	9	0	0	0	0	10	0	0	0	0	0	0	0	0	0	8	0	0	0	0	0	0	0	0	0	0	0	0	0	39	0	0	0	0	0
b1805ad120d0c2cd754232b8890c402a	0	0	0	0	0	0	0	0	0	0	0	0	10	13	0	0	0	0	0	7	0	0	0	0	0	5	10	0	0	0	0	0	0	0	0	0	0	0	0	0	0	0	0	0	0	0	15	15	7
2a7182e09b72372aac3d665a89c05e8a	0	0	0	0	0	0	0	0	0	0	0	0	0	0	0	0	0	0	0	0	0	0	0	0	0	0	0	0	0	0	0	0	0	0	0	0	0	0	0	82	0	0	0	0	0	0	0	0	0
7fd3476044cba4a878ad9a8f56ef3c8d	0	0	0	0	0	0	0	0	0	0	0	0	0	0	0	0	0	0	0	0	0	0	0	0	0	0	0	0	0	0	0	0	0	0	0	0	0	0	0	0	0	0	0	0	0	0	0	0	0
d91a1327539850fefe361ae8d6ca01e4	0	27	0	0	0	0	0	0	25	0	0	0	0	0	0	0	0	0	0	0	0	0	0	0	0	0	0	0	0	0	0	0	0	0	0	0	0	0	0	0	29	0	0	0	0	0	0	0	0
e24303029ea28351123efddbc633c4b7	0	0	0	0	0	11	0	0	38	0	0	0	0	0	0	0	0	0	0	0	0	0	0	0	0	0	0	32	0	0	0	0	0	0	0	0	0	0	0	0	0	0	0	0	0	0	0	0	0
d254b47d6f3441b0c325d01b9f43f062	0	0	0	0	0	0	0	22	0	0	0	0	0	17	0	13	0	0	0	0	0	0	0	0	0	0	0	0	0	0	0	0	0	0	15	0	14	0	0	0	0	0	0	0	0	0	0	0	0
539d5c18eb709e97ec3b825500d13e97	0	0	0	0	0	0	0	0	0	0	0	0	0	0	0	0	0	0	0	0	0	13	0	0	0	0	0	0	0	0	0	0	0	0	0	0	0	0	0	0	0	24	0	26	0	0	0	0	0
1573ca710ed9cd950fb523330b5f4f68	0	0	0	0	0	0	0	0	0	0	0	0	0	0	0	0	0	0	0	0	0	0	0	0	0	0	0	0	0	0	49	0	0	0	0	0	0	0	0	0	0	0	0	0	0	0	0	0	0
844d2cc3ea42bd5835ee9d9990476a30	0	0	0	0	0	0	47	33	0	0	0	0	0	0	0	0	0	0	0	0	0	0	0	0	0	0	0	0	0	0	0	0	0	0	0	0	0	0	0	0	0	0	0	0	0	0	0	0	0
6773db2dcc68784c015d840be1d909f4	0	0	0	0	0	0	0	22	0	0	0	0	0	0	0	0	0	0	0	0	0	15	0	0	0	0	0	0	0	0	0	0	0	0	0	19	0	0	0	0	0	0	0	0	0	0	0	0	0
4c86d1f0cec0eedc74c68f4c263c759f	0	0	0	0	0	0	0	0	80	0	0	0	0	0	0	0	0	0	0	0	0	0	0	0	0	0	0	0	0	0	0	0	0	0	0	0	0	0	0	0	0	0	0	0	0	0	0	0	0
6536f1b87e6ddc4735f79a1456412736	9	0	0	0	0	0	11	0	41	0	0	0	0	0	0	0	0	0	0	0	0	0	0	0	0	0	0	18	0	0	0	0	0	0	0	0	0	0	0	0	0	0	0	0	0	0	0	0	0
44b5d5dd6bac122280d61b425f2d2c8c	0	0	0	0	0	0	0	0	0	0	0	0	0	0	32	0	0	11	0	0	0	36	0	0	0	0	0	0	0	0	0	0	0	0	0	0	0	0	0	0	0	0	0	0	0	0	0	0	0
98761553397ae476bac61c7370b1d7b3	0	0	0	0	0	0	0	0	0	0	0	0	0	0	0	0	0	0	0	0	16	13	0	0	24	11	0	0	0	0	0	0	0	0	0	0	0	14	0	0	0	0	0	0	0	0	0	0	0
8aff3bcc509467753c921594aedc71ea	15	0	0	0	0	0	0	0	0	0	0	0	0	0	0	0	0	34	0	0	0	0	0	0	0	0	0	0	0	0	0	0	0	0	0	28	0	0	0	0	0	0	0	0	0	0	0	0	0
0bfcd323a14c72dd19ce2956b45625a7	0	0	0	0	0	0	0	10	0	0	0	0	25	20	22	0	0	0	0	0	0	0	0	0	0	0	0	0	0	0	0	0	0	0	0	0	0	0	0	0	0	0	0	0	0	0	0	0	0
eac2201652f9573973ffd1085a185a56	0	0	0	0	0	0	12	0	0	0	0	0	0	0	0	0	0	0	0	0	0	0	0	0	0	0	0	0	0	0	0	0	0	0	0	0	0	0	0	0	0	0	0	0	0	0	0	0	0
4665a2439ddea6288d33af18375d2570	0	0	0	0	0	0	0	0	0	0	0	0	0	0	0	0	0	0	0	0	0	0	0	0	0	0	0	0	0	0	0	0	0	0	0	0	0	27	17	0	0	32	0	0	0	0	0	0	0
d66ffc419ff5eb73a72947681d41a254	42	33	0	0	0	0	0	0	0	0	0	0	0	0	0	0	0	0	0	0	0	0	0	0	0	0	0	0	0	0	0	0	0	0	0	0	0	0	0	0	0	0	0	0	0	0	0	0	0
612c6cfba54bc25056477a6a0da7c623	0	0	0	0	0	0	17	0	0	0	0	0	0	0	0	0	0	0	0	0	0	0	0	0	0	0	0	28	0	0	0	0	0	0	0	0	0	0	0	0	0	0	0	0	0	0	0	0	0
82512510c4b1b3835d6f4af9978d94d6	0	0	0	0	0	0	0	0	22	0	0	0	0	0	27	0	0	0	0	0	0	0	0	0	0	0	0	26	0	0	0	0	0	0	0	0	0	0	0	0	0	0	0	0	0	0	0	0	0
e8df1e04c833652a5d1ee95a7625464b	0	0	0	0	0	0	0	0	0	15	0	0	0	0	0	0	0	0	0	0	0	0	0	0	0	0	0	0	0	0	0	0	0	0	0	0	0	0	0	0	0	0	0	0	0	0	0	0	0
0ec9b1996142fb7c53c4d2221b5886de	0	0	0	0	0	0	0	0	0	0	0	0	0	0	0	0	0	0	0	0	0	0	0	0	0	0	0	0	0	0	0	0	0	29	0	0	0	0	0	0	0	0	0	0	0	0	0	0	0
2cebdb149583011b00248024cdceb673	0	0	0	0	0	0	0	0	0	0	0	0	0	0	0	0	0	0	0	0	0	0	0	0	0	0	0	0	0	0	0	0	0	0	0	0	0	0	0	74	0	0	0	0	0	0	0	0	0
4c5588c97d3f1b78bc0809e2ce0f0b78	0	0	53	0	0	0	0	0	0	0	0	0	0	0	0	0	0	0	0	0	0	0	0	0	0	0	0	0	0	0	0	0	0	0	0	0	0	0	0	0	0	0	0	0	0	0	0	0	20
b4504e1a590a5efd8d5f7e1ec24e19b3	0	0	0	0	0	0	0	0	18	0	0	0	0	0	0	0	0	0	0	0	0	0	0	0	0	0	0	0	0	32	0	0	0	0	0	0	0	0	0	0	0	0	0	0	0	0	0	0	0
324491ed99624e262285b06884964fc4	0	0	0	0	0	0	0	0	0	8	0	0	0	0	0	0	0	0	0	0	0	0	0	0	0	0	0	28	10	0	23	0	0	0	0	0	0	0	0	0	0	4	0	0	0	0	0	0	0
d017f323b30c1a8cc0edb49f2d722c6a	0	0	0	0	0	0	0	0	0	0	0	33	22	0	0	0	0	0	0	0	0	0	0	0	0	0	0	0	0	0	0	0	0	18	0	0	0	0	0	0	0	0	0	0	0	0	0	0	0
99cbf75cf293766705b57baf93d545c7	0	0	0	0	0	0	0	0	0	0	0	0	0	0	0	23	0	0	0	0	0	0	0	0	3	0	0	47	0	0	0	0	0	0	0	0	0	0	0	0	0	0	0	0	0	0	0	0	0
b8bcb2b608ad82de6d77acea2bacdc7c	0	0	0	0	0	0	0	0	0	0	0	0	0	0	0	0	32	0	0	0	0	0	0	0	0	0	0	0	0	0	0	0	0	0	0	0	0	0	0	0	19	0	0	0	0	0	0	0	0
0c8c5cc7476e241bc7fa4b41825f2f58	0	0	0	0	0	0	0	0	0	0	0	0	0	0	0	0	0	0	0	0	0	15	0	0	0	0	0	0	0	0	0	0	0	0	0	58	0	0	0	0	0	0	0	0	0	0	0	0	0
f8953744c329e1e9b65060ecf673de6f	0	0	0	0	0	0	0	0	0	0	0	0	0	0	0	0	0	0	0	0	0	0	25	0	0	0	31	0	0	0	0	0	17	0	0	0	0	0	0	0	0	0	0	0	0	0	0	0	0
d4f5b84fd279dc5e7af573f5e2080222	0	0	0	0	0	0	0	0	0	0	0	0	0	0	0	0	0	0	0	0	0	0	0	0	0	0	0	0	43	0	0	0	0	0	0	0	0	0	0	30	0	0	0	0	0	0	0	0	0
f62464dbb14ffe3142f59dcb7f82838e	0	0	0	0	0	0	0	0	0	0	0	0	0	23	0	0	0	0	0	0	0	0	0	0	0	0	0	0	0	0	0	0	0	0	0	0	0	0	0	0	0	0	0	0	0	0	0	0	0
bb92977b279bb344de2ad30e8c4ea305	0	0	0	0	0	0	0	0	0	0	0	0	0	0	0	0	0	0	0	0	0	0	0	0	0	0	0	27	0	0	0	0	0	0	0	0	0	0	0	17	28	0	0	0	0	0	0	0	0
66881b0a5dc5f60c88243dfe77dead96	0	38	0	0	0	0	0	0	0	0	0	0	0	0	0	0	0	0	0	0	0	0	0	0	0	0	0	0	0	0	0	0	0	0	0	0	33	0	0	0	0	0	0	0	0	0	0	0	0
93bcc3dc870a2697c46ca4052d56bc26	0	0	0	13	0	0	0	0	0	0	0	0	0	0	0	0	0	0	0	0	0	0	7	0	0	0	0	0	0	0	13	0	0	0	0	0	4	0	0	0	11	0	23	0	0	0	0	0	0
ab538e9ad9c63f15eabfbd8a6b91645e	0	0	0	0	0	0	0	39	0	0	0	0	0	0	0	0	0	0	0	0	0	0	0	23	0	0	0	0	0	0	0	0	0	0	0	0	0	0	0	0	0	0	0	0	0	0	0	0	0
871c0f59971d59c1b93b04e33a17a286	0	0	0	0	0	0	0	0	0	0	0	34	0	0	0	0	0	0	0	0	0	0	0	0	0	0	0	0	0	0	0	0	0	0	0	0	19	0	0	0	0	18	0	0	0	0	0	0	0
60abd4e76c57cbb04dc43be2250ffefb	0	0	0	0	0	0	0	0	0	0	0	0	0	0	0	0	0	0	0	0	0	0	0	0	0	0	0	18	0	0	0	0	0	0	0	0	0	0	0	45	0	0	0	0	0	0	0	0	0
f28143fdaf2ba6518bb83bf9b10e4732	0	0	0	0	0	0	0	0	0	0	0	0	0	0	0	0	0	0	0	0	0	0	0	0	0	0	0	0	0	0	0	0	6	0	27	25	0	0	0	0	0	0	0	0	0	0	0	0	0
dfb56df3704ba07aae6e5993e06d0c3d	0	0	0	0	0	0	0	0	0	0	0	0	0	0	0	0	0	0	0	0	0	0	0	0	0	0	0	0	0	0	0	0	0	0	0	0	0	0	0	71	0	0	0	0	0	0	0	0	0
31790182e5746c26709fa8e947ae8525	0	0	0	0	0	0	0	0	20	0	0	0	24	0	0	0	0	0	0	0	0	0	0	0	0	0	0	0	0	0	0	14	0	0	0	0	12	0	0	0	0	0	0	0	0	0	0	0	0
9205a3937caddfed02549a9001b163ed	0	0	0	0	0	0	0	0	0	0	0	70	0	0	0	0	0	0	0	0	0	0	0	0	0	0	0	0	0	0	0	0	0	0	0	0	0	0	0	0	0	0	0	0	0	0	0	0	0
27d1e32508c4c41ebf6d74b02815f3e7	0	0	0	0	0	0	0	0	0	0	0	0	0	0	0	0	0	0	23	0	8	0	0	0	0	0	0	0	10	0	0	0	0	0	0	0	0	0	0	0	0	0	0	0	0	0	0	0	0
19db669b01a1886a225c0576f5c37892	0	23	0	0	0	0	0	0	0	0	0	0	0	0	0	0	0	0	0	0	0	0	0	0	0	0	0	0	0	0	21	0	0	0	0	25	0	0	0	0	0	0	0	0	0	0	0	0	0
4542afc0559da6996d0bacd23bd79595	0	0	0	0	0	0	0	0	0	0	0	0	0	0	0	0	0	0	0	0	0	0	0	0	0	0	0	0	0	0	0	0	0	0	0	0	0	0	0	0	0	0	0	0	0	0	0	0	0
c5c3180ba9fcfb32f01b85557361df0f	7	0	0	0	0	0	0	0	0	0	0	0	0	0	0	0	0	0	13	0	0	0	0	0	0	14	0	0	0	0	0	0	0	0	0	19	0	0	0	0	0	15	0	0	0	0	0	0	0
7296e2f134b1a18f18e4aaf84232a15d	0	29	0	0	0	0	0	0	0	0	0	0	0	0	0	0	0	0	0	0	0	0	13	14	0	0	0	0	0	0	0	0	0	0	0	0	0	0	0	0	0	0	12	0	0	0	0	0	0
5e5c71f56c848ac1f317592df00add76	0	0	0	0	0	12	0	0	0	0	0	0	0	0	0	0	0	0	0	0	0	0	0	0	0	0	0	0	0	0	34	0	0	0	0	0	0	0	0	0	0	0	0	0	0	0	0	0	0
5b272ee21461eaf006e7d22b3658a451	0	0	0	0	0	0	0	0	0	0	0	0	0	0	0	0	0	0	0	0	0	0	0	0	26	0	0	0	0	0	0	0	0	0	27	0	0	0	0	0	15	0	0	0	0	0	0	0	0
1d535e4ea70bce6688dd72caccc50801	0	0	0	0	0	0	15	0	0	0	0	34	0	0	0	0	0	0	0	0	0	0	0	0	0	0	0	0	0	0	0	0	0	18	0	0	0	0	0	0	0	0	0	0	0	0	0	0	0
54000862de39ca957431ff7e40676fa7	0	0	0	0	0	0	0	0	0	0	0	0	0	31	0	0	0	0	0	0	0	0	0	0	0	0	0	0	0	0	0	0	0	0	0	0	13	0	0	0	0	23	0	0	0	0	0	0	0
d0e0456ee92e02e14c18c06da3b40fd3	0	0	0	0	0	0	0	0	0	0	0	0	0	0	0	0	0	0	0	0	0	0	0	0	0	0	57	10	0	0	0	0	0	0	0	0	0	0	0	0	0	0	0	0	0	0	0	0	0
970ee562616f91002fc339727ceb2f2c	0	0	0	0	0	0	0	0	0	23	0	0	0	0	0	0	23	0	20	0	0	0	0	0	0	0	0	0	0	0	0	0	0	0	0	0	0	0	0	0	0	0	0	0	0	0	0	0	0
25cbf2a38e88cdec5fb40e810c10b2b6	0	0	0	0	0	0	0	0	0	0	0	0	0	0	0	0	0	0	0	0	0	0	0	0	0	0	0	0	0	18	0	0	0	18	0	0	30	0	0	0	0	0	0	0	0	0	0	0	0
8c013a86c256d36d0f6db83f44613d38	0	0	0	0	0	0	0	0	0	0	0	0	0	0	0	0	0	0	0	0	0	0	0	0	0	0	0	0	0	0	0	0	0	0	0	0	0	0	0	66	0	0	0	0	0	0	0	0	0
23adb6db3b80e9c281dc583633257987	0	0	0	0	0	0	0	9	35	0	0	0	0	0	0	5	0	0	0	0	0	0	0	0	0	0	0	0	0	0	0	0	0	0	0	16	0	0	0	0	0	0	0	0	0	0	0	0	0
3f7c287ab678db57e30a0616bf359bfb	0	0	0	0	0	0	0	0	0	0	0	0	0	0	0	0	0	0	0	0	0	0	0	0	0	0	25	0	0	0	0	0	0	11	0	0	0	0	0	0	0	0	0	0	18	11	0	0	0
c76467d0c5c289c04a33ea6b29627c10	0	0	0	0	0	11	0	0	0	0	0	0	0	20	9	0	0	0	0	0	7	0	0	0	0	0	0	0	0	0	0	0	0	17	0	0	0	0	0	0	0	0	0	0	0	0	0	0	0
053a8a2a6d029d5f55bc9d4ee77a0ddc	0	0	0	0	0	0	0	35	0	0	0	0	0	0	0	0	0	0	0	0	0	0	0	0	0	0	0	0	0	0	0	0	0	0	0	0	0	0	0	0	0	0	0	0	0	0	0	0	29
f6744ba2611dd57d6b6ae58f56ce65a8	0	0	0	0	0	0	0	0	0	0	0	0	0	0	0	0	0	0	0	0	0	0	0	0	0	0	0	64	0	0	0	0	0	0	0	0	0	0	0	0	0	0	0	0	0	0	0	0	0
7aba29a3efac30d0136f7ce46feed198	0	0	0	0	0	0	0	0	0	0	0	0	0	0	0	0	0	0	0	0	0	0	0	0	0	0	0	0	0	0	0	0	0	0	0	11	0	0	0	31	0	0	0	0	0	0	0	0	0
ee3520496c02e45e9eaa358a0e0e84b4	13	0	0	0	0	0	0	14	0	0	0	0	0	0	0	0	0	0	0	0	0	0	0	0	0	0	0	0	0	0	10	0	0	0	0	0	0	9	0	17	0	0	0	0	0	0	0	0	0
0e1a27c16e426dbb27ac6ec8152e6320	0	18	0	0	0	18	0	0	0	0	0	0	0	0	0	0	0	0	0	0	0	0	0	0	0	0	0	0	0	0	27	0	0	0	0	0	0	0	0	0	0	0	0	0	0	0	0	0	0
b439c23762d337e0f4ee6f751ae70ac8	0	0	0	0	0	0	0	0	0	0	0	0	0	15	0	0	0	0	6	0	0	0	0	0	0	0	0	0	0	0	0	0	0	0	0	0	0	0	0	0	0	0	0	0	0	0	0	8	0
5679cb734dcd8290106efa8592ef1f1c	0	0	0	0	0	0	0	0	0	0	0	0	0	0	0	0	0	0	0	0	0	0	0	0	12	0	0	0	0	0	10	0	0	0	0	0	0	0	0	0	0	0	0	0	0	0	0	0	0
9c2eb2a40948719a894333fc2a5e777a	0	0	18	0	0	0	0	0	32	0	12	0	0	0	0	0	0	0	0	0	0	0	0	0	0	0	0	0	0	0	0	0	0	0	0	0	0	0	0	0	0	0	0	0	0	0	0	0	0
bdb63cc0622f5d231e763aa6c27830b6	0	0	0	0	0	0	0	0	40	0	0	0	0	0	0	0	0	0	0	0	0	0	0	0	0	0	0	22	0	0	0	0	0	0	0	0	0	0	0	0	0	0	0	0	0	0	0	0	0
c61d67b84cf0b677bea5cc8f9e3dfbd3	0	0	0	0	0	0	0	0	17	8	0	0	0	0	0	0	0	0	0	0	0	0	0	0	0	0	6	0	0	0	0	0	0	0	0	0	0	0	0	0	0	0	0	0	0	0	31	0	0
c8ff5e088513821a5c3fd89cb0c80b0b	0	0	0	0	0	0	0	0	0	0	0	0	0	0	0	0	0	0	0	0	0	0	19	15	0	16	0	0	0	0	0	0	0	0	0	7	0	0	0	0	0	0	0	0	0	0	0	0	0
aa529a5c27ad7aa1844a4fdcaa17aa5e	0	0	0	0	0	0	0	0	0	0	32	0	0	0	0	0	0	0	0	29	0	0	0	0	0	0	0	0	0	0	0	0	0	0	0	0	0	0	0	0	0	0	0	0	0	0	0	0	0
7bba703da81b1ab05941cb68a0ad2e76	4	0	0	0	0	0	0	0	0	0	0	10	13	0	0	0	0	0	8	0	0	0	0	0	0	0	0	0	0	0	0	0	0	8	0	0	0	0	0	0	9	0	0	0	0	0	0	0	0
a1307a58df5b2c24fd7f8ef6419214d7	0	0	0	0	0	0	0	0	0	0	0	0	0	0	0	7	0	0	0	0	0	0	0	0	0	0	5	0	0	0	0	0	0	8	0	20	0	0	0	0	0	0	0	0	0	0	0	0	0
dd12a3f9fe540337567cf0d59ee43536	0	0	0	0	0	0	0	0	0	0	0	0	0	0	0	0	20	0	0	0	0	0	0	0	0	0	0	0	0	0	0	0	0	0	0	0	40	0	0	0	0	0	0	0	0	0	0	0	0
f7aab6ec9d245dcea4044b5d962ee7ac	0	0	0	0	0	0	0	0	0	0	0	0	0	0	0	0	0	0	0	0	0	21	19	20	0	0	0	0	0	0	0	0	0	0	0	0	0	0	0	0	0	0	0	0	0	0	0	0	0
ab8aff789f0ef394b123d9098579c182	0	0	0	0	0	0	0	0	0	0	0	0	0	0	0	0	0	0	0	0	0	0	0	0	0	0	0	0	0	0	0	0	0	0	0	0	0	0	0	36	9	0	0	0	0	0	15	0	0
efae4529a6f21050ca0145ace0c60b4d	0	0	0	0	0	0	0	0	0	0	0	0	0	0	0	0	0	0	0	0	0	0	0	0	0	0	0	0	0	0	0	0	0	0	0	0	0	0	0	0	0	0	0	0	0	0	0	0	0
88b125ba55cd443ed91469d9181bc5df	0	0	0	0	0	0	0	0	0	0	0	0	0	7	0	0	0	0	0	0	26	0	0	0	0	0	0	0	0	0	0	0	0	0	0	0	0	0	0	0	26	0	0	0	0	0	0	0	0
2f184c19dc5f828bf627351e13c9702e	0	0	0	0	0	0	0	0	0	0	0	0	0	0	0	0	0	0	0	16	0	0	0	0	0	0	0	23	0	0	0	0	0	11	0	0	0	5	0	0	0	0	0	0	4	0	0	0	0
e5d9e0b5090aad72bd4eba541dc184e6	0	0	0	0	0	0	0	0	0	0	0	0	0	0	0	0	0	0	0	0	0	0	0	40	19	0	0	0	0	0	0	0	0	0	0	0	0	0	0	0	0	0	0	0	0	0	0	0	0
7e225a78f3745f3fe7a5f742985a06aa	0	0	0	0	0	0	0	0	0	0	0	0	19	0	0	0	0	0	0	0	0	0	0	0	0	0	0	0	0	0	0	0	0	30	0	0	0	0	0	0	0	0	0	0	0	0	0	0	0
580f2d246a8b52972684c24846b87492	0	0	0	0	0	0	0	0	0	0	0	0	0	11	0	0	0	0	0	0	0	0	0	0	0	0	0	0	0	15	0	0	0	0	0	0	0	0	0	0	17	0	0	0	0	0	0	0	0
b45fd818502377498c68017aff8e5f90	0	0	0	0	0	0	0	0	0	0	0	0	0	0	0	0	0	0	0	0	0	0	0	35	23	0	0	0	0	0	0	0	0	0	0	0	0	0	0	0	0	0	0	0	0	0	0	0	0
b486cbad74ae83eb2d552036fe661612	0	0	0	0	0	0	0	0	0	0	0	0	0	0	0	0	0	0	0	0	0	0	0	27	0	0	0	0	0	14	0	0	0	0	0	0	0	0	0	0	0	0	0	0	0	0	0	17	0
989e2f824098313a4643b14e6859cd79	0	0	0	0	0	0	0	0	0	0	0	0	0	0	0	0	0	0	0	0	0	0	0	0	0	0	0	0	0	0	0	12	0	0	0	0	0	0	0	0	0	0	0	0	0	0	0	0	0
39284b19765f4aa351ce320782a36ec3	0	0	0	0	0	0	0	0	0	0	0	0	0	0	0	0	0	0	0	0	0	0	0	0	0	0	0	0	0	0	0	0	0	0	0	0	0	0	0	0	0	0	0	0	0	0	0	0	0
5266962c17a06afffdfad2a9adf5a8af	0	25	0	0	0	0	0	0	12	0	0	0	0	0	0	0	0	0	0	0	0	0	0	0	0	0	0	0	0	0	0	0	0	11	9	0	0	0	0	0	0	0	0	0	0	0	0	0	0
32dd43d1f81cbc026bccb3f9d3c43fda	0	0	0	0	0	0	0	0	0	0	0	10	0	0	0	0	0	0	10	0	0	0	0	0	0	0	0	0	0	8	0	0	0	10	0	0	0	0	0	0	0	0	0	5	0	0	0	0	0
08b4c325a322ae42a34cb9d8d6154fad	0	0	0	0	0	0	0	0	0	0	0	0	0	0	0	0	0	0	0	0	0	0	19	0	0	0	0	0	0	0	0	0	0	0	0	0	0	0	0	29	0	0	0	0	0	9	0	0	0
133578cfda5ab52d0100c3398b4d076b	0	0	0	0	0	0	0	0	0	0	0	0	0	0	0	0	0	0	0	0	0	0	17	0	0	15	18	0	0	0	0	0	0	0	0	0	0	0	0	0	0	0	0	0	0	0	7	0	0
381ea4514c1558288b80186c09a413e7	0	0	0	0	0	0	0	0	0	0	0	0	0	0	0	0	0	0	0	0	0	0	9	0	0	0	0	0	0	0	0	0	17	0	0	0	0	0	0	31	0	0	0	0	0	0	0	0	0
aec14b7fad4cab8b11799b5a77b4402c	0	0	0	0	0	0	0	0	0	0	0	0	0	0	0	0	0	0	0	0	0	0	0	11	0	0	0	0	0	0	0	0	14	0	0	17	0	0	0	0	0	0	0	0	0	0	15	0	0
649f74f30d51b000fe1e1237a27b874e	0	0	0	0	0	0	0	0	0	0	0	0	0	0	0	0	0	0	0	0	0	0	0	0	0	0	0	0	26	0	0	0	0	0	0	31	0	0	0	0	0	0	0	0	0	0	0	0	0
f8d59ca2ea9edc3643e781d2658665f3	0	56	0	0	0	0	0	0	0	0	0	0	0	0	0	0	0	0	0	0	0	0	0	0	0	0	0	0	0	0	0	0	0	0	0	0	0	0	0	0	0	0	0	0	0	0	0	0	0
9fd7a82937ef4905db69aecf12261bc2	0	0	0	0	0	0	0	0	0	0	0	8	0	0	0	0	0	0	0	0	0	0	0	0	0	0	0	29	0	0	0	0	0	0	0	0	0	0	0	0	0	0	0	0	0	0	0	0	0
6dd8e7be673f0aa700f47b446dca82ba	0	0	0	0	0	0	0	0	0	0	0	0	0	0	0	0	0	0	0	0	15	11	0	0	0	0	0	0	0	0	0	0	0	0	0	0	0	0	0	30	0	0	0	0	0	0	0	0	0
6caad514ff2ab36451a4e8f57430a531	0	0	0	0	0	0	0	0	0	0	0	0	0	0	0	0	0	0	0	0	12	0	0	9	0	0	0	0	0	0	0	0	0	0	0	0	0	0	0	0	4	0	0	0	0	0	0	0	0
3984100d853796c33a2b3a612f5c8a0c	0	0	0	0	0	0	0	0	0	0	0	0	0	0	0	0	0	0	0	0	0	0	0	0	0	0	0	0	12	0	0	0	0	12	0	0	0	0	0	0	13	0	0	0	0	0	9	0	0
69e141502938a5692f2acde48e10d7c7	0	0	0	0	0	0	44	0	0	0	0	0	0	0	0	0	0	0	0	0	0	11	0	0	0	0	0	0	0	0	0	0	0	0	0	0	0	0	0	0	0	0	0	0	0	0	0	0	0
74553e77b80382bb84470d64889d72b6	0	0	0	0	0	0	17	0	18	0	0	0	0	0	0	0	0	0	0	0	0	0	0	0	0	0	0	0	0	10	0	0	0	0	0	0	0	0	0	0	10	0	0	0	0	0	0	0	0
8d51584d1b5ab7dd903c1089211fb598	0	0	0	0	0	0	16	0	0	0	0	39	0	0	0	0	0	0	0	0	0	0	0	0	0	0	0	0	0	0	0	0	0	0	0	0	0	0	0	0	0	0	0	0	0	0	0	0	0
9109f7a46513c35f8e3e213210ddcd70	0	0	0	0	0	0	0	0	0	0	0	16	0	0	0	0	0	0	0	0	0	0	0	0	0	0	0	0	0	0	0	0	0	0	12	0	0	10	0	0	0	17	0	0	0	0	0	0	0
d50b40b8970eba2c5244e66d43b71248	0	0	0	0	0	0	0	0	0	0	0	0	18	0	0	0	0	0	0	0	0	37	0	0	0	0	0	0	0	0	0	0	0	0	0	0	0	0	0	0	0	0	0	0	0	0	0	0	0
ab06ebb55981063e08c2175298d89c45	0	0	0	0	0	0	0	0	0	0	0	0	0	12	0	0	0	0	0	0	0	0	8	0	0	8	0	17	0	0	0	0	0	0	0	0	10	0	0	0	0	0	0	0	0	0	0	0	0
c7e32c82895c72c4a2e1585220586573	0	0	0	0	0	0	0	0	0	0	0	0	0	0	0	0	0	0	0	0	0	0	18	0	0	23	0	0	0	0	0	0	0	0	0	14	0	0	0	0	0	0	0	0	0	0	0	0	0
d21f97734bbede27156b5c54b4cb9e6d	0	0	0	0	0	0	0	0	0	0	0	0	0	0	0	0	0	0	0	0	0	0	0	12	0	0	0	0	0	0	0	0	16	20	0	0	0	0	0	0	0	0	0	0	0	0	0	0	0
2f9bf198a9071b68dc75435e6d6768a8	54	0	0	0	0	0	0	0	0	0	0	0	0	0	0	0	0	0	0	0	0	0	0	0	0	0	0	0	0	0	0	0	0	0	0	0	0	0	0	0	0	0	0	0	0	0	0	0	0
7884fcbc54341f7c643d8beb486ae6ab	0	0	31	0	0	0	0	0	0	0	0	0	0	0	0	0	0	0	0	0	0	0	0	0	0	0	0	0	0	0	0	0	0	0	0	0	0	0	0	0	0	0	0	0	0	0	0	0	0
737e4e2a2642b30b8e68e04a6ee3eba8	0	0	0	0	0	0	0	0	0	0	0	0	0	0	0	0	0	0	0	0	0	0	0	0	0	0	0	54	0	0	0	0	0	0	0	0	0	0	0	0	0	0	0	0	0	0	0	0	0
e296004d019d275e3b7bdb123ef580e4	0	0	0	0	0	0	0	0	0	0	0	0	0	0	0	0	0	0	0	0	0	0	0	0	0	0	0	0	0	0	0	0	0	0	0	0	0	0	0	0	0	0	0	0	0	0	0	0	0
b8c6c1d46f07f7c145bd16be5e5f3e60	15	0	0	0	0	0	0	0	0	0	0	0	0	0	0	0	0	0	0	0	0	0	0	0	0	0	0	0	0	0	0	0	0	0	7	0	0	0	0	0	6	0	0	0	0	21	0	0	0
04193ea9b8a1d85483cfb0ed7c0c8b11	0	0	0	0	0	0	0	0	27	26	0	0	0	0	0	0	0	0	0	0	0	0	0	0	0	0	0	0	0	0	0	0	0	0	0	0	0	0	0	0	0	0	0	0	0	0	0	0	0
3b96ee86b46dce76b35e183a7b2b9521	0	0	0	0	0	0	0	0	0	0	0	0	0	0	0	0	0	0	0	0	0	15	17	21	0	0	0	0	0	0	0	0	0	0	0	0	0	0	0	0	0	0	0	0	0	0	0	0	0
0ef6a8c206293a26eb48c431f74f0484	0	0	0	0	0	0	0	0	0	0	0	0	0	0	0	0	0	0	0	0	0	0	0	0	0	0	0	0	0	0	0	0	0	0	0	0	0	0	0	0	0	0	0	0	0	0	0	0	0
634e0832208e0deb1ccd62577da04b55	0	0	0	0	0	0	0	0	0	0	0	0	0	0	28	0	0	24	0	0	0	0	0	0	0	0	0	0	0	0	0	0	0	0	0	0	0	0	0	0	0	0	0	0	0	0	0	0	0
9089c459dcf23315e23ea5eb0c919da5	0	0	0	0	0	0	0	0	0	0	0	0	0	0	0	0	0	0	0	0	0	0	52	0	0	0	0	0	0	0	0	0	0	0	0	0	0	0	0	0	0	0	0	0	0	0	0	0	0
cad6bd03c1f1bfc86cf09fe23d932fd2	0	0	0	0	0	0	0	0	0	0	0	0	0	0	0	0	0	0	0	0	0	0	0	0	0	12	0	0	0	0	0	0	0	0	0	13	0	0	0	0	0	0	0	0	0	0	0	0	0
8665278fe91e03a8abe4414c7eb3596e	0	0	0	0	0	0	0	0	0	0	0	0	0	0	0	0	0	0	0	0	0	0	0	0	0	0	0	0	0	0	0	0	0	0	0	0	0	0	0	0	0	0	0	0	0	0	0	0	0
78f53320c722395b32423d596d7d15a2	18	0	0	0	0	0	0	0	0	0	0	0	0	0	0	0	0	0	0	0	0	0	0	0	0	0	0	13	0	0	0	0	0	0	0	0	0	0	10	0	0	0	0	0	0	0	0	0	0
a325015e01b12a7e29e05cd6855e70c1	0	0	22	0	0	0	0	0	0	0	0	0	0	0	0	0	0	0	0	0	0	0	0	0	0	29	0	0	0	0	0	0	0	0	0	0	0	0	0	0	0	0	0	0	0	0	0	0	0
99ab801849bb04cd97631c3462a724b7	0	0	0	0	0	0	0	0	0	0	12	0	0	0	0	0	0	0	0	0	0	0	0	0	0	0	0	0	0	39	0	0	0	0	0	0	0	0	0	0	0	0	0	0	0	0	0	0	0
c5865619f71b24db2a02ae6f8e43501e	0	0	0	0	0	0	0	0	0	0	0	0	0	0	0	0	0	0	0	0	3	0	0	9	0	0	0	0	0	0	0	0	0	0	0	0	0	11	0	0	0	0	0	0	0	0	0	0	0
92b4406971249785c636323b970bec6d	0	0	0	0	0	0	0	0	0	0	0	0	0	0	0	0	0	0	0	0	0	0	0	24	0	27	0	0	0	0	0	0	0	0	0	0	0	0	0	0	0	0	0	0	0	0	0	0	0
777232aae73224d0b9074f021f36b8fc	0	0	0	0	0	0	9	0	0	0	0	0	0	0	0	0	0	0	0	0	0	0	18	0	15	0	0	0	0	0	0	0	0	0	0	0	0	0	0	8	0	0	0	0	0	0	0	0	0
1933b76dc3f622edb240db5a3c4913ea	0	0	0	0	0	0	0	0	34	0	0	0	0	0	0	16	0	0	0	0	0	0	0	0	0	0	0	0	0	0	0	0	0	0	0	0	0	0	0	0	0	0	0	0	0	0	0	0	0
361670e34b71b565995c28b164028816	0	0	0	0	0	0	0	0	0	0	0	0	0	0	0	0	0	0	0	0	0	0	26	24	0	0	0	0	0	0	0	0	0	0	0	0	0	0	0	0	0	0	0	0	0	0	0	0	0
6499e9a35b4b17332242f55870e4089e	0	0	0	0	0	0	0	0	0	0	0	0	0	0	0	0	0	0	0	0	0	0	7	0	0	0	0	19	17	0	0	0	0	0	0	0	7	0	0	0	0	0	0	0	0	0	0	0	0
3aef6edb3ea32f013184cd54428c3898	0	3	0	3	0	0	0	12	24	4	0	0	0	0	0	0	0	0	0	0	0	0	0	0	0	0	0	0	3	0	0	0	0	0	0	0	0	0	0	0	0	0	0	0	0	0	0	0	0
d12c859ccc1a8a88345148635070c16c	0	0	0	0	0	0	0	23	26	0	0	0	0	0	0	0	0	0	0	0	0	0	0	0	0	0	0	0	0	0	0	0	0	0	0	0	0	0	0	0	0	0	0	0	0	0	0	0	0
7cd5d140877003c6b40b72497186704f	0	0	0	0	0	0	0	0	0	0	0	7	0	9	0	0	0	12	0	0	0	0	0	0	0	0	0	0	0	0	0	0	0	0	0	0	0	0	0	0	10	0	11	0	0	0	0	0	0
1a80b3e002d1036ee243c51b4e2dd759	0	0	0	0	0	0	0	0	0	0	0	0	0	0	0	0	0	0	0	0	0	24	0	25	0	0	0	0	0	0	0	0	0	0	0	0	0	0	0	0	0	0	0	0	0	0	0	0	0
02eb3d8873595cbfca9a13bb76792650	0	0	0	0	0	0	0	0	0	0	0	0	0	0	0	0	0	0	0	0	0	13	0	0	0	0	0	0	0	0	0	0	0	0	0	0	0	0	0	0	0	0	0	0	0	0	36	0	0
a2c52d0019eca925c63b501bd4635f54	0	0	0	0	0	0	0	0	0	0	0	0	0	0	0	0	0	0	0	0	0	0	0	27	22	0	0	0	0	0	0	0	0	0	0	0	0	0	0	0	0	0	0	0	0	0	0	0	0
98fe9c9fac9cfc33e8c9ee000685ad31	0	0	0	0	0	0	0	0	0	23	0	0	0	0	0	0	0	0	0	0	0	0	0	0	0	0	0	0	0	0	0	0	0	0	0	0	0	0	0	0	0	0	0	0	0	0	0	0	0
dd209280e07ba3fe7da5ee23195f476f	0	0	0	0	0	0	0	0	0	0	0	0	0	0	0	0	0	0	20	0	0	0	0	0	0	0	0	0	0	8	20	0	0	0	0	0	0	0	0	0	0	0	0	0	0	0	0	0	0
4f88afef3130994d4ceb60169d8f82f6	0	0	0	0	0	0	0	0	0	0	0	0	0	0	0	0	0	0	0	7	0	0	0	0	0	0	0	0	0	0	0	0	0	0	14	0	0	0	0	0	0	0	0	0	0	0	14	0	0
cc31786174b4d15fa9205d5c176c0237	0	0	0	0	0	0	0	0	0	0	0	0	0	0	0	0	0	0	0	0	0	0	0	0	0	0	0	0	20	0	0	0	0	0	0	0	0	0	0	0	0	0	0	0	0	0	0	0	0
19411ca61a900c4c6a50e392d673c0be	0	0	0	0	0	0	0	0	0	0	0	0	0	0	0	0	0	0	0	0	0	0	0	0	0	0	0	0	0	48	0	0	0	0	0	0	0	0	0	0	0	0	0	0	0	0	0	0	0
8588a2b7170e223dd3c73e116384d31b	26	0	0	0	0	0	0	21	0	0	0	0	0	0	0	0	0	0	0	0	0	0	0	0	0	0	0	0	0	0	0	0	0	0	0	0	0	0	0	0	0	0	0	0	0	0	0	0	0
e53826ff752164d5bdc62afbaf804a77	19	0	0	0	0	0	0	0	0	0	0	0	0	0	0	0	0	0	0	0	0	0	0	0	0	0	0	0	0	17	0	0	0	11	0	0	0	0	0	0	0	0	0	0	0	0	0	0	0
701e9543da377fbaba7c4c674936b462	0	0	0	0	0	0	0	0	0	0	0	0	0	0	0	0	0	0	0	0	0	0	0	20	0	22	0	0	0	0	0	0	5	0	0	0	0	0	0	0	0	0	0	0	0	0	0	0	0
0930f156d94c36952142819d64bd5294	0	0	0	0	0	0	0	0	0	0	0	0	0	0	0	0	0	0	0	0	0	0	0	0	0	0	0	0	0	0	47	0	0	0	0	0	0	0	0	0	0	0	0	0	0	0	0	0	0
020138da7e822212435d13a56f60afee	0	0	0	0	0	0	7	0	0	0	0	0	9	0	0	0	0	0	0	0	0	0	0	0	0	0	0	0	0	6	0	0	0	0	0	0	0	5	0	11	0	8	0	0	0	0	0	0	0
2ee7ca169a6bb8d84f3acb5f9fecf5b4	0	0	0	0	0	0	0	0	0	0	0	0	0	0	11	0	0	0	0	0	0	0	0	0	0	0	0	0	0	0	0	0	0	0	0	0	0	0	0	0	0	0	0	0	0	0	0	0	0
9869160cbfd67058f032cf62def3ae2e	0	0	0	0	0	5	12	0	0	0	0	0	0	0	0	0	0	0	0	0	0	4	0	0	0	0	0	0	0	0	0	0	0	0	0	0	5	0	0	0	0	0	0	0	0	11	0	0	0
f22591e7945ff1acbd31480c2f372849	0	0	0	0	0	0	0	0	44	0	0	0	0	0	0	0	0	0	0	0	0	0	0	0	0	0	0	0	0	0	0	0	0	0	0	0	0	0	0	0	0	0	0	0	0	0	0	0	0
988444af1cfd15bc7888ff06eb74eccc	0	0	0	0	0	0	0	0	16	0	0	0	0	0	0	0	0	0	0	0	0	0	0	0	0	0	0	28	0	0	0	0	0	0	0	0	0	0	0	0	0	0	0	0	0	0	0	0	0
3fd5be1a547fb9cd7e7add0b2daf9538	0	0	0	0	0	0	0	0	0	16	0	0	0	0	0	0	0	0	0	0	0	0	0	18	0	0	0	0	0	0	0	0	0	0	0	0	0	0	0	0	0	0	0	0	0	0	10	0	0
5a1650771d6e5a5d598ffdb2a3614935	0	0	0	0	0	0	0	0	0	0	0	12	0	0	0	0	0	0	12	0	0	0	0	8	0	0	0	0	0	0	0	0	0	0	0	0	0	0	0	0	12	0	0	0	0	0	0	0	0
5fc86dbf5bb0aeea37e386490ca4f60b	0	0	0	0	0	0	0	0	0	0	0	0	0	0	0	0	0	0	0	0	0	0	44	0	0	0	0	0	0	0	0	0	0	0	0	0	0	0	0	0	0	0	0	0	0	0	0	0	0
6b9578f7e7de198229188f06392b8e22	0	0	0	0	0	0	0	0	0	0	0	0	0	0	0	0	0	0	0	0	0	0	44	0	0	0	0	0	0	0	0	0	0	0	0	0	0	0	0	0	0	0	0	0	0	0	0	0	0
4348ef7baa3a453ad2a498985347bbe0	0	43	0	0	0	0	0	0	0	0	0	0	0	0	0	0	0	0	0	0	0	0	0	0	0	0	0	0	0	0	0	0	0	0	0	0	0	0	0	0	0	0	0	0	0	0	0	0	0
eb25eb17d0662eb18a29669cc4108ec9	0	0	0	0	0	0	0	0	0	0	0	13	0	0	0	0	0	20	10	0	0	0	0	0	0	0	0	0	0	0	0	0	0	0	0	0	0	0	0	0	0	0	0	0	0	0	0	0	0
508fede1223d3eb336cb523983eb5f90	0	0	0	0	0	0	0	0	0	0	0	0	0	0	0	0	0	0	0	0	0	0	0	0	0	0	0	0	0	0	0	0	0	0	0	43	0	0	0	0	0	0	0	0	0	0	0	0	0
aa2b2b879521cb9699b899f7fe06edab	0	42	0	0	0	0	0	0	0	0	0	0	0	0	0	0	0	0	0	0	0	0	0	0	0	0	0	0	0	0	0	0	0	0	0	0	0	0	0	0	0	0	0	0	0	0	0	0	0
ac18ea8edbf6caf3c1c30baff2ed5684	0	0	0	10	0	0	0	0	0	0	0	0	18	0	0	0	0	0	14	0	0	0	0	0	0	0	0	0	0	0	0	0	0	0	0	0	0	0	0	0	0	0	0	0	0	0	0	0	0
3e55c0fedf204ff0aaeccf5210d1c1f9	0	0	0	0	0	0	0	0	0	0	0	0	0	0	0	0	0	0	0	0	16	0	0	26	0	0	0	0	0	0	0	0	0	0	0	0	0	0	0	0	0	0	0	0	0	0	0	0	0
745f008872e1bf1ee1419c60d1ab22e3	0	0	0	0	0	0	0	0	0	0	0	0	0	0	0	0	0	41	0	0	0	0	0	0	0	0	0	0	0	0	0	0	0	0	0	0	0	0	0	0	0	0	0	0	0	0	0	0	0
01550f27dc8356845944e6a7258bf8f7	0	0	0	0	0	0	0	0	0	0	0	0	0	0	0	0	0	0	30	0	0	0	0	0	0	0	0	0	0	0	0	0	0	0	0	0	0	0	0	0	0	0	0	0	11	0	0	0	0
b1958c873cb903d522e91cc0ee6d5bc5	0	0	0	0	0	0	0	0	0	0	0	0	0	0	0	0	0	0	0	0	0	17	0	15	0	0	0	0	0	9	0	0	0	0	0	0	0	0	0	0	0	0	0	0	0	0	0	0	0
a62c53e100d0bbe4ebf2c1157de90391	0	0	0	0	0	0	0	0	0	0	0	0	0	0	0	0	0	0	0	0	0	0	19	22	0	0	0	0	0	0	0	0	0	0	0	0	0	0	0	0	0	0	0	0	0	0	0	0	0
2a007fd5171ee50eb1cb698ddab14c3b	0	0	0	0	0	0	0	0	0	0	0	0	0	0	0	0	0	0	0	0	0	0	17	0	19	0	0	0	5	0	0	0	0	0	0	0	0	0	0	0	0	0	0	0	0	0	0	0	0
ab831d5f5f25af4e2fc38d9dd847af86	0	0	0	0	0	0	0	0	0	0	0	0	0	0	0	0	0	0	0	0	0	0	0	0	0	41	0	0	0	0	0	0	0	0	0	0	0	0	0	0	0	0	0	0	0	0	0	0	0
0e5fe30bc88fa9fb68df26f6b4d9e5c1	8	8	0	0	0	0	0	0	0	0	0	0	0	0	0	0	0	0	0	0	0	0	7	0	0	0	0	12	0	0	0	0	5	0	0	0	0	0	0	0	0	0	0	0	0	0	0	0	0
e4033689b15037f6a7783bb1ba3cdcba	0	0	0	0	0	0	0	0	22	0	0	0	0	0	0	0	0	0	0	0	0	0	0	0	0	0	0	0	0	0	0	0	0	18	0	0	0	0	0	0	0	0	0	0	0	0	0	0	0
5c2f4c626b60cd701b23fb39eb6466f3	0	0	12	0	0	0	0	0	0	0	0	0	0	0	0	0	0	15	0	0	0	0	0	0	0	0	0	0	0	0	0	0	0	0	0	12	0	0	0	0	0	0	0	0	0	0	0	0	0
dd0834bdd06d0a7bfd7d3b20b404f689	0	0	0	0	0	0	0	0	0	39	0	0	0	0	0	0	0	0	0	0	0	0	0	0	0	0	0	0	0	0	0	0	0	0	0	0	0	0	0	0	0	0	0	0	0	0	0	0	0
b870e88be874af2b1e93d0cc56426196	0	0	0	0	0	0	0	0	0	0	0	0	29	0	10	0	0	0	0	0	0	0	0	0	0	0	0	0	0	0	0	0	0	0	0	0	0	0	0	0	0	0	0	0	0	0	0	0	0
6341b403df5a825a49472e6cb1369029	0	0	0	0	0	0	0	0	0	0	0	0	0	0	0	0	0	0	18	0	21	0	0	0	0	0	0	0	0	0	0	0	0	0	0	0	0	0	0	0	0	0	0	0	0	0	0	0	0
74f1bcfe27263141cdd2854613ba82a9	0	0	0	0	0	0	0	0	0	0	0	0	0	0	0	0	0	0	0	0	0	0	0	0	0	0	0	0	5	0	0	0	0	0	0	0	0	0	0	0	0	0	0	0	0	0	0	11	7
f666db356f6465eedf28dae507c159a1	0	0	0	0	0	0	0	0	0	0	0	0	0	0	0	0	0	0	0	0	0	0	0	0	0	0	0	0	0	13	0	0	0	0	0	0	0	0	0	0	0	0	0	0	0	0	26	0	0
2620c5481def04baa31142be45cfd231	0	0	0	0	0	0	0	0	0	0	0	0	0	0	0	0	0	0	0	0	0	0	0	0	0	0	0	0	0	0	0	0	0	0	0	0	39	0	0	0	0	0	0	0	0	0	0	0	0
0f422dbed85f8b2840c8cb2f5e1566ed	0	0	0	0	0	0	0	0	0	0	0	0	0	0	0	0	0	0	0	0	0	0	0	0	0	0	0	0	0	0	0	0	0	0	0	0	0	0	0	0	39	0	0	0	0	0	0	0	0
cce0ebcc6825fa6b03e6a24ab6355c37	0	0	0	0	0	0	0	0	0	0	0	0	0	0	0	0	0	0	0	0	0	0	0	0	0	0	0	0	0	0	0	0	0	0	0	0	0	0	0	0	0	0	0	0	0	0	0	0	0
e31b7f83268a8de89b8bf99c80a548d8	0	0	0	0	0	0	0	0	0	27	0	7	0	0	0	0	0	0	0	0	0	0	0	0	0	0	0	0	0	0	0	0	0	0	0	0	0	0	0	0	0	0	0	0	0	0	0	4	0
7c62cbabcd111c87fb08f4d04064632d	0	0	0	0	0	0	0	0	0	0	0	0	0	14	0	0	0	0	0	0	0	0	0	0	0	0	0	0	0	0	0	0	0	24	0	0	0	0	0	0	0	0	0	0	0	0	0	0	0
0e3b07fa800d42dbb6a2504c5cc2b82a	0	0	0	0	0	0	0	0	0	0	0	0	0	0	0	0	0	0	0	0	8	0	0	0	0	8	0	0	0	0	0	0	0	0	0	0	0	0	0	0	0	0	0	0	6	0	0	0	0
69431c43ec486f4970df9b219be50253	0	0	0	0	0	0	0	0	0	0	0	0	0	0	0	0	0	0	0	0	0	0	0	0	0	0	0	36	0	0	0	2	0	0	0	0	0	0	0	0	0	0	0	0	0	0	0	0	0
46d7b59c2c0ab08ba17da081832d76bd	0	0	0	0	0	0	0	0	0	0	0	0	0	0	0	0	0	0	0	0	0	0	0	0	0	0	0	0	0	0	24	0	0	0	0	0	0	0	0	0	0	0	0	14	0	0	0	0	0
4391528ba9b5ae12d91c115089933c52	0	0	0	0	0	0	0	0	0	0	0	0	0	0	0	0	0	0	0	0	0	0	0	0	0	0	0	0	0	0	0	0	0	0	0	14	12	0	0	0	0	0	0	12	0	0	0	0	0
5ec807b3c2fdefdcf02e59c868c24797	0	0	0	0	0	0	0	0	0	0	0	0	0	0	0	0	0	0	0	0	0	37	0	0	0	0	0	0	0	0	0	0	0	0	0	0	0	0	0	0	0	0	0	0	0	0	0	0	0
bfe3fc22df04e8dbd0afe69f434af1e4	0	0	0	0	0	0	0	0	0	0	0	0	36	0	0	0	0	0	0	0	0	0	0	0	0	0	0	0	0	0	0	0	0	0	0	0	0	0	0	0	0	0	0	0	0	0	0	0	0
d8518dbd0791cd8228baa24b196380a8	0	0	0	0	0	0	0	0	0	0	0	0	0	0	0	0	0	0	0	0	0	0	0	0	0	0	0	0	36	0	0	0	0	0	0	0	0	0	0	0	0	0	0	0	0	0	0	0	0
02ac1b79db10958287b61c9f91a3ad57	0	0	0	0	0	0	0	0	0	0	0	0	0	0	0	0	0	0	0	0	0	0	0	0	0	0	0	0	0	0	0	0	0	0	0	0	0	0	0	0	0	0	0	0	0	0	0	0	0
db547076bdbb4c7b25da59f0eb222016	0	0	0	0	0	0	0	0	9	0	0	0	0	0	0	0	0	0	0	8	0	0	0	0	0	0	0	0	0	0	0	0	0	10	0	0	0	0	0	0	0	8	0	0	0	0	0	0	0
fe6d59042b1f7645d257dc7ff7d2b59d	0	0	0	0	0	0	0	0	0	0	0	0	9	0	0	0	0	0	0	0	0	0	0	0	0	0	0	0	0	0	0	0	0	0	0	0	0	0	0	0	0	0	12	0	0	0	6	0	0
8d85a241e64ef5da6683064404671386	0	0	0	0	0	0	0	0	0	0	0	0	0	0	0	0	0	0	0	0	0	0	0	0	0	0	0	0	0	0	0	0	0	0	0	0	0	0	0	0	0	0	0	0	0	0	35	0	0
a7699875508a40973f5f001005ede0f5	9	0	0	0	0	10	0	0	0	0	0	0	0	0	0	0	0	0	0	0	0	0	0	0	0	0	0	0	0	0	0	0	0	0	0	0	0	0	0	0	0	0	0	15	0	0	0	0	0
3a495d688afe9acfcfa3d4b5ea794229	0	0	0	0	0	0	0	16	0	0	0	0	0	0	6	0	0	0	0	0	0	0	0	0	0	0	0	5	0	0	0	0	0	0	0	0	0	0	0	0	0	7	0	0	0	0	0	0	0
c76981096e0206c34f4212fd31675b39	0	0	0	0	0	0	0	0	21	0	0	0	0	0	0	0	0	0	0	0	0	0	0	0	0	0	0	13	0	0	0	0	0	0	0	0	0	0	0	0	0	0	0	0	0	0	0	0	0
922e6ee6eef5e330bf763f77c16e78a3	0	0	0	0	0	0	0	0	20	0	0	0	0	0	0	0	0	0	0	0	0	0	0	8	0	0	0	0	0	0	0	6	0	0	0	0	0	0	0	0	0	0	0	0	0	0	0	0	0
6c3e84705e09d2ab27bce40cc7210104	0	0	0	0	0	0	0	0	0	0	10	0	0	0	0	0	0	0	0	0	0	0	0	0	0	0	0	0	0	0	0	11	0	0	0	0	0	0	0	0	0	0	0	0	0	0	0	13	0
d7e86854f8b668858a2179f19a755889	0	0	0	0	0	0	0	0	0	0	0	0	0	0	0	0	0	0	0	0	10	0	16	0	0	8	0	0	0	0	0	0	0	0	0	0	0	0	0	0	0	0	0	0	0	0	0	0	0
05a429cd5dd61d9d6b68cbdd6906ee1d	0	0	0	0	0	0	0	0	0	0	0	0	0	0	0	0	0	0	0	0	0	0	0	0	0	34	0	0	0	0	0	0	0	0	0	0	0	0	0	0	0	0	0	0	0	0	0	0	0
4839460b0e2ee959ea3cdb4955f83748	0	0	0	0	0	0	0	0	0	0	0	0	0	0	0	0	0	0	0	0	0	0	0	0	0	0	0	0	0	0	0	0	0	0	0	0	0	0	0	0	0	0	0	0	0	0	0	15	0
30b47847f8631b6746573d2196055fd0	0	0	0	0	0	33	0	0	0	0	0	0	0	0	0	0	0	0	0	0	0	0	0	0	0	0	0	0	0	0	0	0	0	0	0	0	0	0	0	0	0	0	0	0	0	0	0	0	0
3eb670296230f5ade8475715d86fd0a9	0	0	0	0	0	0	0	0	0	0	0	16	0	7	0	0	0	0	0	0	0	0	0	0	0	0	10	0	0	0	0	0	0	0	0	0	0	0	0	0	0	0	0	0	0	0	0	0	0
a44dadcea34a9685b90a549a18e95334	0	0	0	0	0	0	0	0	0	0	0	0	0	0	0	0	0	18	0	0	0	0	0	0	0	0	0	0	0	0	0	0	0	0	0	0	0	0	0	9	0	0	0	0	0	0	0	0	0
c412a0e955b4b4ba97e813757387113e	0	0	0	0	0	0	0	0	0	0	0	0	0	0	0	0	0	0	0	0	0	15	0	0	0	0	0	0	0	0	18	0	0	0	0	0	0	0	0	0	0	0	0	0	0	0	0	0	0
572b92c090608be38c944d448739379e	0	0	0	0	0	0	0	0	0	0	0	0	0	0	0	0	0	0	0	0	0	0	13	0	0	20	0	0	0	0	0	0	0	0	0	0	0	0	0	0	0	0	0	0	0	0	0	0	0
0bc11cab4e067da0ab3f8f1adecbc40d	0	0	0	0	0	0	0	0	0	0	0	0	0	0	0	0	0	0	0	0	0	0	11	6	8	8	0	0	0	0	0	0	0	0	0	0	0	0	0	0	0	0	0	0	0	0	0	0	0
3d1d8ffaa31389ec9b14248585b32207	0	0	0	0	0	0	0	0	0	0	0	0	0	0	0	0	0	0	0	0	0	0	0	0	0	0	0	0	0	0	0	0	0	0	33	0	0	0	0	0	0	0	0	0	0	0	0	0	0
fa7e42158fc99b6d56670635b159432f	0	0	0	0	0	0	0	0	0	0	0	0	0	0	0	0	0	0	0	0	0	0	0	0	0	0	0	0	0	0	0	0	0	0	0	0	0	0	0	0	0	0	0	0	0	0	0	0	0
7fd3131aab2719940e71b14fbba2782e	0	0	0	0	0	0	0	0	0	0	0	0	0	0	0	0	0	0	0	0	0	0	0	0	0	0	0	0	0	0	0	0	0	0	0	0	0	0	0	0	0	0	0	0	0	0	0	0	0
f507970ba3267c6e78f314989bc58ea1	0	0	0	0	0	0	0	0	32	0	0	0	0	0	0	0	0	0	0	0	0	0	0	0	0	0	0	0	0	0	0	0	0	0	0	0	0	0	0	0	0	0	0	0	0	0	0	0	0
5b3c034cc428bebbe680deb312d95438	0	0	0	0	0	0	0	0	0	0	0	0	0	0	0	0	0	0	0	0	0	0	0	0	0	0	0	0	0	0	32	0	0	0	0	0	0	0	0	0	0	0	0	0	0	0	0	0	0
34bdc6ad3a78d2c8393059ebd589e84d	0	0	0	0	0	0	0	0	0	0	0	0	0	0	0	0	0	0	0	0	0	0	0	0	0	0	0	0	0	0	0	0	0	0	0	24	0	0	0	0	0	0	0	0	0	0	0	0	0
bfaded0d85aca4f6500f29537bbd2138	0	0	0	0	0	0	9	15	0	0	0	0	0	0	0	0	0	0	0	0	0	0	0	0	0	0	0	0	0	7	0	0	0	0	0	0	0	0	0	0	0	0	0	0	0	0	0	0	0
94ff44effea436f38ae8db5919452691	0	0	0	0	0	0	0	0	0	0	0	0	0	0	0	0	0	0	0	0	0	0	0	0	0	0	31	0	0	0	0	0	0	0	0	0	0	0	0	0	0	0	0	0	0	0	0	0	0
06c89be407de3f5b3b451285ed10085f	0	0	0	0	0	0	0	0	0	0	0	0	0	0	0	0	0	0	0	0	0	0	0	0	0	0	0	0	0	0	0	0	0	0	0	0	0	0	0	0	0	0	0	0	9	0	0	0	0
c6bccce504735b143a5b743fe2c5b799	0	0	0	0	0	0	0	0	0	0	0	0	0	0	0	0	0	0	0	0	0	0	0	0	0	0	0	0	0	0	0	0	0	0	0	0	0	0	0	0	0	0	0	0	0	0	0	0	0
fdee1e3e77731e56c7a90a8b75f66cb1	13	0	0	0	0	0	0	0	17	0	0	0	0	0	0	0	0	0	0	0	0	0	0	0	0	0	0	0	0	0	0	0	0	0	0	0	0	0	0	0	0	0	0	0	0	0	0	0	0
c3ffb46346239193041c49d3b0c8b25e	0	0	0	0	0	30	0	0	0	0	0	0	0	0	0	0	0	0	0	0	0	0	0	0	0	0	0	0	0	0	0	0	0	0	0	0	0	0	0	0	0	0	0	0	0	0	0	0	0
536f8f3ee1ae6e86a410292047c59803	0	0	0	0	0	6	0	0	0	0	0	0	0	8	0	0	0	0	0	0	0	0	0	0	0	0	0	0	0	0	0	0	0	0	0	0	0	0	0	0	0	0	0	7	0	0	0	0	0
1a49949c8829c087cf293efb0c038d84	0	0	0	0	0	0	30	0	0	0	0	0	0	0	0	0	0	0	0	0	0	0	0	0	0	0	0	0	0	0	0	0	0	0	0	0	0	0	0	0	0	0	0	0	0	0	0	0	0
7865e1a481f79adbe9aa3fab11f242fe	0	0	0	0	0	0	0	10	0	0	0	0	0	0	0	0	0	0	0	0	0	0	0	0	0	0	0	0	14	0	0	0	0	0	0	0	0	0	0	0	0	0	0	0	0	0	0	0	0
783166bb550c6d6fb12e1db569fe2521	0	0	0	0	0	0	0	0	0	0	0	0	0	13	0	0	0	0	0	0	0	0	0	0	17	0	0	0	0	0	0	0	0	0	0	0	0	0	0	0	0	0	0	0	0	0	0	0	0
6b26097f1143176ecfa8ac1ee1273907	0	0	0	0	0	0	0	0	0	0	0	0	0	0	0	0	0	0	30	0	0	0	0	0	0	0	0	0	0	0	0	0	0	0	0	0	0	0	0	0	0	0	0	0	0	0	0	0	0
b8b197262897bfc110809d0e9af79493	0	0	0	0	0	0	0	0	0	0	0	0	0	0	0	0	0	0	0	0	0	0	0	0	0	0	0	0	0	0	8	0	0	0	0	22	0	0	0	0	0	0	0	0	0	0	0	0	0
3760132030fbc9c0f7dbc09aaeec0eec	0	0	0	0	0	0	0	0	0	0	0	0	0	0	0	0	0	0	0	0	0	0	0	0	0	0	0	0	0	0	0	0	0	0	0	0	0	0	0	0	0	0	0	0	0	0	0	0	0
88a8945306259f605a89b2a47b59976a	0	0	0	0	0	0	0	0	29	0	0	0	0	0	0	0	0	0	0	0	0	0	0	0	0	0	0	0	0	0	0	0	0	0	0	0	0	0	0	0	0	0	0	0	0	0	0	0	0
328990117b5c0678c19026b6f1584fdb	0	0	0	0	0	0	0	0	29	0	0	0	0	0	0	0	0	0	0	0	0	0	0	0	0	0	0	0	0	0	0	0	0	0	0	0	0	0	0	0	0	0	0	0	0	0	0	0	0
6dfdc64543ae82c31a3534e0c30b0a63	0	0	0	0	0	0	0	0	0	29	0	0	0	0	0	0	0	0	0	0	0	0	0	0	0	0	0	0	0	0	0	0	0	0	0	0	0	0	0	0	0	0	0	0	0	0	0	0	0
0dd28d276c9097b8838dd44530c9a83c	0	0	0	0	0	0	0	0	0	0	12	0	0	0	0	0	0	0	0	0	0	0	0	0	0	0	0	0	0	0	0	0	0	0	0	0	0	0	0	0	0	17	0	0	0	0	0	0	0
a0dea10e2823247b638a145c9429a065	0	0	0	0	0	0	0	0	0	0	0	0	0	0	0	0	0	0	0	0	29	0	0	0	0	0	0	0	0	0	0	0	0	0	0	0	0	0	0	0	0	0	0	0	0	0	0	0	0
38769d5c79601f04c62e008beaaa8fe5	0	0	0	0	0	0	0	0	0	0	0	0	0	0	0	0	0	0	0	0	13	0	0	6	0	10	0	0	0	0	0	0	0	0	0	0	0	0	0	0	0	0	0	0	0	0	0	0	0
ccc4e257b6542f0751cdea0e04548cec	0	0	0	0	0	0	0	0	0	0	0	0	0	0	0	0	0	0	0	0	0	0	0	0	0	0	0	0	0	0	0	0	0	4	0	0	0	0	7	0	0	5	0	0	0	0	0	0	0
bea37e4789af2ef6a26743470c938abf	0	0	0	0	0	0	0	0	0	0	0	0	0	0	0	0	0	0	0	0	0	0	0	0	0	0	0	0	0	0	0	0	0	0	0	0	0	0	0	0	0	0	0	0	0	0	0	0	0
8258f4b7902e1e77196646439fe23582	0	0	0	0	0	0	0	0	0	0	0	0	0	0	0	0	0	0	0	0	0	0	0	0	0	0	0	0	0	0	0	0	0	0	0	0	0	0	0	0	0	0	0	0	0	0	0	0	0
63e7ddbf48cd2596ed69324e23f4b7f6	0	0	0	0	0	0	28	0	0	0	0	0	0	0	0	0	0	0	0	0	0	0	0	0	0	0	0	0	0	0	0	0	0	0	0	0	0	0	0	0	0	0	0	0	0	0	0	0	0
1a0f1b24dae69b872d3b2c3bc7c1dcfd	0	0	0	0	0	0	0	0	0	7	0	0	0	0	0	0	0	0	0	0	0	0	0	0	0	0	0	0	0	0	0	0	0	0	0	0	0	0	0	0	0	0	0	0	0	0	0	0	0
8c3affef8896145ab060bfb64aa532e9	0	0	0	0	0	0	0	0	0	0	0	28	0	0	0	0	0	0	0	0	0	0	0	0	0	0	0	0	0	0	0	0	0	0	0	0	0	0	0	0	0	0	0	0	0	0	0	0	0
f7e952bfd9617f4ad8c5c363b6211b43	0	0	0	0	0	0	0	0	0	0	0	0	0	0	0	0	0	0	0	0	28	0	0	0	0	0	0	0	0	0	0	0	0	0	0	0	0	0	0	0	0	0	0	0	0	0	0	0	0
597993c2ec02fed52d03f431f49dc86b	0	0	0	0	0	0	0	0	0	0	0	0	0	0	0	0	0	0	0	0	11	0	0	0	17	0	0	0	0	0	0	0	0	0	0	0	0	0	0	0	0	0	0	0	0	0	0	0	0
9c4206657c2bfe5253eac66cc2ab4447	0	0	0	0	0	0	0	0	0	0	0	0	0	0	0	0	0	0	0	0	0	0	0	0	0	0	0	0	0	0	0	0	0	0	0	28	0	0	0	0	0	0	0	0	0	0	0	0	0
4ab8a67bc7faa2353a95b10a9c7ab432	0	0	0	0	0	0	0	0	0	0	0	0	0	0	0	0	0	0	0	0	0	0	0	0	0	0	0	0	0	0	0	0	0	0	0	20	0	0	0	5	0	0	0	0	0	0	0	3	0
37f42aefb9fb25bafb072f68f8151b6f	0	0	0	0	0	0	0	0	0	0	0	0	0	0	0	0	0	0	0	0	0	0	0	0	0	0	0	0	0	0	0	0	0	0	0	19	9	0	0	0	0	0	0	0	0	0	0	0	0
331bdc5c1c07bcacbf2e81608756c2b4	0	27	0	0	0	0	0	0	0	0	0	0	0	0	0	0	0	0	0	0	0	0	0	0	0	0	0	0	0	0	0	0	0	0	0	0	0	0	0	0	0	0	0	0	0	0	0	0	0
864fa86a8b72e16ad68d5e9b73144db7	0	0	0	0	0	0	0	0	27	0	0	0	0	0	0	0	0	0	0	0	0	0	0	0	0	0	0	0	0	0	0	0	0	0	0	0	0	0	0	0	0	0	0	0	0	0	0	0	0
960a673bad6e01cb8293738b8b4d1289	0	0	0	0	0	0	0	0	0	14	0	0	0	0	0	0	0	0	0	0	0	0	0	0	0	0	0	0	0	0	0	13	0	0	0	0	0	0	0	0	0	0	0	0	0	0	0	0	0
e2a08bd65e094bbb186f6fb9c8144abc	0	0	0	0	0	0	0	0	0	0	0	0	0	0	0	0	0	0	0	27	0	0	0	0	0	0	0	0	0	0	0	0	0	0	0	0	0	0	0	0	0	0	0	0	0	0	0	0	0
71ecd58c525d3d264de96465d4e8324a	0	0	0	0	0	0	0	0	0	0	0	0	0	0	0	0	0	0	0	0	0	0	0	0	0	0	0	27	0	0	0	0	0	0	0	0	0	0	0	0	0	0	0	0	0	0	0	0	0
ee18798737c0ec3b2709e8915fe2fbbf	0	0	0	0	0	0	0	0	0	0	0	0	0	0	0	0	0	0	0	0	0	0	0	0	0	0	0	27	0	0	0	0	0	0	0	0	0	0	0	0	0	0	0	0	0	0	0	0	0
d4b6e05b11b46435c272fe14a841c7d7	0	0	0	0	0	0	0	0	0	0	0	0	0	0	0	0	0	0	0	0	0	0	0	0	0	0	0	0	0	0	0	0	0	0	0	0	0	0	0	0	0	0	0	0	0	0	0	0	0
d0d2178b8a0cf1ed3fd8905b6d8ddccc	0	0	0	10	0	0	0	0	0	16	0	0	0	0	0	0	0	0	0	0	0	0	0	0	0	0	0	0	0	0	0	0	0	0	0	0	0	0	0	0	0	0	0	0	0	0	0	0	0
ebcdfa93382f3408df4d6b91218f2328	0	0	0	0	0	0	16	0	0	0	0	0	0	0	0	0	0	0	0	0	0	0	0	0	0	0	0	0	0	0	0	0	0	0	0	0	0	0	0	0	0	0	0	0	0	0	0	10	0
ac3ea6ca3265cdb02addb8cfb960581c	0	0	0	0	0	0	0	0	0	0	0	0	0	0	0	0	0	0	0	0	0	0	0	0	0	0	0	14	0	0	12	0	0	0	0	0	0	0	0	0	0	0	0	0	0	0	0	0	0
201926f2a9959312303e4894e39a8cc4	0	0	0	0	0	0	0	0	0	0	0	0	0	0	0	0	0	0	0	0	0	0	0	0	0	0	0	0	0	0	0	0	0	0	0	0	0	0	0	0	0	0	0	0	0	0	0	0	0
582746502b1c5a2b60b435fd2d3ca68b	0	0	0	0	0	0	0	0	0	0	0	0	0	0	0	0	0	0	0	0	0	0	0	0	0	0	0	0	0	0	0	0	0	0	0	0	0	0	0	0	0	0	0	0	0	0	0	0	0
927a60c58e713f7526c7e37914d5ca6c	0	0	0	0	0	0	0	0	0	0	0	0	0	0	0	0	0	0	0	0	0	0	0	0	0	0	0	0	0	0	0	0	0	0	0	0	0	0	0	0	0	0	0	0	0	0	0	0	0
6d983ff7e8fdbc9bc829dac271c2734e	0	0	0	0	0	0	0	0	0	0	0	0	0	0	0	0	0	8	0	0	0	0	0	0	0	0	0	0	0	0	0	0	0	0	0	17	0	0	0	0	0	0	0	0	0	0	0	0	0
c0fd501c377e807ac1e01f15b3c38994	0	0	0	0	0	0	0	0	0	0	0	0	0	0	0	0	0	0	0	0	0	0	25	0	0	0	0	0	0	0	0	0	0	0	0	0	0	0	0	0	0	0	0	0	0	0	0	0	0
b6776644ce731ac3894730b446c2d24a	0	0	0	0	0	0	0	0	0	0	0	0	0	0	0	0	0	0	0	0	0	0	0	0	0	25	0	0	0	0	0	0	0	0	0	0	0	0	0	0	0	0	0	0	0	0	0	0	0
324e6a6b21c3a05d374519bbf136e90d	12	0	0	0	0	0	0	0	0	0	0	0	0	0	0	0	0	0	0	0	0	0	0	0	0	0	0	0	0	0	0	0	0	0	0	0	0	0	0	0	0	0	0	0	0	0	0	0	0
de41f2f1dcf526d0e4494618a15e898e	0	0	0	0	0	0	0	0	24	0	0	0	0	0	0	0	0	0	0	0	0	0	0	0	0	0	0	0	0	0	0	0	0	0	0	0	0	0	0	0	0	0	0	0	0	0	0	0	0
cf27b0f92fb632823486822eb5b05584	0	0	0	0	0	0	0	0	0	0	0	10	10	0	0	0	0	0	0	0	0	0	0	0	0	0	0	0	0	0	0	0	0	0	0	0	0	0	0	0	0	0	0	0	0	0	0	0	0
da7ecf0facc3013e154045d9f943349b	0	0	0	0	0	0	0	0	0	0	0	0	0	0	0	0	0	0	0	0	0	0	0	0	0	0	0	0	0	0	0	0	0	0	0	0	0	0	0	0	0	0	0	0	0	0	0	0	0
c18b44de995f8458e2fa7b1f07dedb62	0	0	0	0	0	0	0	0	0	0	0	0	0	0	0	0	0	0	0	0	0	0	0	0	0	0	0	0	0	0	0	0	0	0	0	0	0	0	0	0	0	0	0	0	0	0	0	0	0
45af1d393b1105746a1b94d3142cea20	10	0	0	0	0	0	0	0	0	0	0	0	0	0	0	0	0	0	0	0	0	0	0	0	0	13	0	0	0	0	0	0	0	0	0	0	0	0	0	0	0	0	0	0	0	0	0	0	0
b7b78531360c5cf3a1fd663d3d363371	10	0	0	0	0	0	13	0	0	0	0	0	0	0	0	0	0	0	0	0	0	0	0	0	0	0	0	0	0	0	0	0	0	0	0	0	0	0	0	0	0	0	0	0	0	0	0	0	0
8b92bae5195a83b1be1dbc956356fd04	0	0	0	0	0	0	0	0	23	0	0	0	0	0	0	0	0	0	0	0	0	0	0	0	0	0	0	0	0	0	0	0	0	0	0	0	0	0	0	0	0	0	0	0	0	0	0	0	0
567e135db13e83653185c007af75d0b5	0	0	0	0	0	0	0	0	16	0	0	0	0	0	0	0	0	0	0	0	0	0	0	0	0	0	0	0	0	0	0	0	0	0	0	0	7	0	0	0	0	0	0	0	0	0	0	0	0
037c72fc4b12d1dee7e0c6023eee54c9	0	0	0	0	0	0	0	0	0	0	0	0	0	23	0	0	0	0	0	0	0	0	0	0	0	0	0	0	0	0	0	0	0	0	0	0	0	0	0	0	0	0	0	0	0	0	0	0	0
82f4502990eca0ae2a0d38b5aefe6d76	0	0	0	0	0	0	0	0	0	0	0	0	0	0	0	0	0	0	0	0	0	0	0	0	0	23	0	0	0	0	0	0	0	0	0	0	0	0	0	0	0	0	0	0	0	0	0	0	0
6ad3344a87005a0d75de77529828831b	0	0	0	0	0	0	0	0	0	0	0	0	0	0	0	0	0	0	0	0	0	0	0	0	0	0	0	0	0	0	0	0	0	0	0	23	0	0	0	0	0	0	0	0	0	0	0	0	0
acc3b6eaaa3c8ccc5aff409be2e49c4f	0	0	0	0	0	0	0	0	0	0	0	0	0	0	0	0	0	0	0	0	0	0	0	0	0	0	0	0	0	0	0	0	0	0	0	0	0	0	0	0	0	0	0	0	0	0	23	0	0
0109cffa2bf673153fea03cfb7251031	0	0	0	0	0	0	0	0	0	0	0	0	0	0	0	0	0	0	0	0	0	0	0	0	0	0	0	0	0	0	0	0	0	0	0	0	0	0	0	0	0	0	0	0	0	0	0	0	0
a4c5cab3ac5f570700a0182ed73cba4e	0	0	0	0	0	22	0	0	0	0	0	0	0	0	0	0	0	0	0	0	0	0	0	0	0	0	0	0	0	0	0	0	0	0	0	0	0	0	0	0	0	0	0	0	0	0	0	0	0
6f6e2f5d40e929b5c4fe5fa34e8c0ac4	0	0	0	0	0	0	0	0	22	0	0	0	0	0	0	0	0	0	0	0	0	0	0	0	0	0	0	0	0	0	0	0	0	0	0	0	0	0	0	0	0	0	0	0	0	0	0	0	0
ff99fd4209530d6cd72f06372f42806b	0	0	0	0	0	0	0	0	22	0	0	0	0	0	0	0	0	0	0	0	0	0	0	0	0	0	0	0	0	0	0	0	0	0	0	0	0	0	0	0	0	0	0	0	0	0	0	0	0
bb858493e78183ed797a257707d492a6	0	0	0	0	0	0	0	0	0	7	0	0	10	0	0	0	0	0	0	0	0	0	0	0	0	0	0	0	0	0	0	0	0	0	0	0	0	0	0	0	5	0	0	0	0	0	0	0	0
63cfc4b73b26e67ea0bfc98266f259b7	0	0	0	0	0	0	0	0	0	0	0	0	0	0	0	0	0	0	11	0	0	0	0	0	0	11	0	0	0	0	0	0	0	0	0	0	0	0	0	0	0	0	0	0	0	0	0	0	0
f9b6ff7936c98c4f15e2d7fac8c6936b	0	0	0	0	0	0	0	0	0	0	0	0	0	0	0	0	0	0	0	0	0	22	0	0	0	0	0	0	0	0	0	0	0	0	0	0	0	0	0	0	0	0	0	0	0	0	0	0	0
0a158041799a2109db27632a4ee4f2c3	0	0	0	0	0	0	0	0	0	0	0	0	0	0	0	0	0	0	0	0	0	0	0	0	0	0	0	0	0	3	19	0	0	0	0	0	0	0	0	0	0	0	0	0	0	0	0	0	0
31e3dc21d378e4c2cea525c9e351a0fa	0	0	0	0	0	0	0	0	0	0	0	0	0	0	0	0	0	0	0	0	0	0	0	0	0	0	0	0	0	0	22	0	0	0	0	0	0	0	0	0	0	0	0	0	0	0	0	0	0
1da5f63d052be7a9698ed1ebf0856665	0	0	0	0	0	0	0	0	0	0	0	0	0	0	0	0	0	0	0	0	0	0	0	0	0	0	0	0	0	0	0	0	0	0	0	0	0	0	0	0	0	22	0	0	0	0	0	0	0
a52fe10ed96eb8fe0931fe2f605912fc	0	0	0	0	0	0	0	0	0	0	0	0	0	0	0	0	0	0	0	0	0	0	0	0	0	0	0	0	0	0	0	0	0	0	0	0	0	0	0	0	0	0	0	0	0	0	0	0	0
b2a58059283316a7ca7067dd1d91b7e1	0	0	0	0	0	0	0	0	0	0	0	0	0	0	0	0	0	0	0	0	0	0	0	0	0	0	0	0	0	0	0	0	0	0	0	0	0	0	0	0	0	0	0	0	0	0	0	0	0
8f4fb131c03806c185309bc0afc56e55	0	0	0	0	0	0	0	0	0	0	0	0	0	0	0	0	0	0	0	0	0	0	0	0	0	0	0	0	0	0	0	0	0	0	0	0	0	0	0	0	0	0	0	0	0	0	0	0	0
7f2e12491954b04d45273ca724b69049	10	0	0	0	0	0	0	0	0	0	0	0	0	0	0	0	0	0	0	0	0	0	0	0	0	0	0	0	0	0	0	0	0	0	0	0	0	0	0	0	0	0	0	0	0	0	0	11	0
31b74dfab85958ab100679155e10c554	0	0	0	0	0	0	13	0	0	0	0	0	0	0	0	0	0	0	0	0	0	0	0	0	0	0	0	0	0	0	0	0	0	0	0	8	0	0	0	0	0	0	0	0	0	0	0	0	0
7993147496b4e1e6a45975ddf5e94a60	0	0	0	0	0	0	0	0	0	0	0	21	0	0	0	0	0	0	0	0	0	0	0	0	0	0	0	0	0	0	0	0	0	0	0	0	0	0	0	0	0	0	0	0	0	0	0	0	0
27710ff304a5767aaed17664b46df2c4	0	0	0	0	0	0	0	0	0	0	0	0	0	0	0	0	0	0	21	0	0	0	0	0	0	0	0	0	0	0	0	0	0	0	0	0	0	0	0	0	0	0	0	0	0	0	0	0	0
9fdc1614a5bde345cea5023386c2e176	0	0	0	0	0	0	0	0	0	0	0	0	0	0	0	0	0	0	0	0	10	0	0	0	11	0	0	0	0	0	0	0	0	0	0	0	0	0	0	0	0	0	0	0	0	0	0	0	0
f6f534a780f708888c6feeb286b9f264	0	0	0	0	0	0	0	0	0	0	0	0	0	0	0	0	0	0	0	0	0	0	0	21	0	0	0	0	0	0	0	0	0	0	0	0	0	0	0	0	0	0	0	0	0	0	0	0	0
36babafc1d8e4cfd471df08494f87756	0	0	0	0	0	0	0	0	0	0	0	0	0	0	0	0	0	0	0	0	0	0	0	0	0	9	0	0	0	0	0	0	0	0	0	12	0	0	0	0	0	0	0	0	0	0	0	0	0
0acf66bdada3850d55fa2784734b92b0	0	0	0	0	0	0	0	0	0	0	0	0	0	0	0	0	0	0	0	0	0	0	0	0	0	0	0	21	0	0	0	0	0	0	0	0	0	0	0	0	0	0	0	0	0	0	0	0	0
86658693543af148cdedf4f806a8f02f	0	0	0	0	0	0	0	0	0	0	0	0	0	0	0	0	0	0	0	0	0	0	0	0	0	0	0	0	0	21	0	0	0	0	0	0	0	0	0	0	0	0	0	0	0	0	0	0	0
529f4332f3d3d2c63f4df8810ed6f737	0	0	0	0	0	0	0	0	0	0	0	0	0	0	0	0	0	0	0	0	0	0	0	0	0	0	0	0	0	0	0	0	0	0	0	0	0	0	0	0	0	0	0	0	0	0	0	21	0
4ceb412e05ff971f4ac5fadebe7c6be1	0	10	0	0	0	0	0	0	0	0	0	0	0	0	0	0	0	10	0	0	0	0	0	0	0	0	0	0	0	0	0	0	0	0	0	0	0	0	0	0	0	0	0	0	0	0	0	0	0
b2da9d6935dac3729d4c54d3ea2c9ac4	0	7	0	0	0	0	0	0	0	0	6	0	0	0	0	0	0	0	7	0	0	0	0	0	0	0	0	0	0	0	0	0	0	0	0	0	0	0	0	0	0	0	0	0	0	0	0	0	0
235cf2dd9ff0e7f3f6be6d0db8a84ba4	0	0	0	0	0	0	0	0	0	0	0	0	0	0	0	0	0	0	20	0	0	0	0	0	0	0	0	0	0	0	0	0	0	0	0	0	0	0	0	0	0	0	0	0	0	0	0	0	0
fb9978b5a791da0d3c81aae5a8fae09e	0	0	0	0	0	0	0	0	0	0	0	0	0	0	0	0	0	0	0	0	0	0	0	0	0	0	0	0	0	0	0	0	0	0	0	0	0	0	0	0	0	0	0	0	10	0	0	0	0
6f2dad35f9a3f2b5e4359fdbafd9c5ea	0	0	0	0	0	0	0	0	0	0	0	0	0	0	0	0	0	0	0	0	0	0	0	0	0	0	0	0	0	0	0	0	0	0	0	0	0	0	0	0	0	0	0	0	0	0	20	0	0
58706c31435078966125eb88e9224de4	0	0	9	0	0	0	0	0	0	0	0	0	0	0	0	0	0	10	0	0	0	0	0	0	0	0	0	0	0	0	0	0	0	0	0	0	0	0	0	0	0	0	0	0	0	0	0	0	0
a7875b7bf6e564787210c32c9e100b68	0	0	0	0	0	0	0	0	19	0	0	0	0	0	0	0	0	0	0	0	0	0	0	0	0	0	0	0	0	0	0	0	0	0	0	0	0	0	0	0	0	0	0	0	0	0	0	0	0
266fb5ebc009a7d0723b893c822a4c2c	0	0	0	0	0	0	0	0	0	7	0	0	0	0	0	0	0	0	0	0	0	0	0	0	0	0	0	0	0	0	0	0	0	0	0	0	0	0	0	0	0	0	0	0	0	0	12	0	0
f9e2026db49e4d81e2cb5454a0a3b733	0	0	0	0	0	0	0	0	0	0	0	0	12	0	0	0	0	0	0	0	0	0	0	0	0	0	0	0	0	0	0	0	0	0	0	0	0	0	0	0	0	7	0	0	0	0	0	0	0
8d90cd0810db33e4c67c4cbca1f4525c	0	0	0	0	0	0	0	0	0	0	0	0	0	0	0	0	0	7	0	0	0	0	0	0	12	0	0	0	0	0	0	0	0	0	0	0	0	0	0	0	0	0	0	0	0	0	0	0	0
3b3446663f65585676f312911412fa1a	0	0	0	0	0	0	0	0	0	0	0	0	0	0	0	0	0	0	0	0	0	13	0	0	0	0	0	0	0	0	0	0	0	0	0	0	0	0	0	0	0	0	0	0	0	0	0	0	0
7338a2f6fc39abdd1ef2415ede1e14c5	0	0	0	0	0	0	0	0	0	0	0	0	0	0	0	0	0	0	0	0	0	0	0	19	0	0	0	0	0	0	0	0	0	0	0	0	0	0	0	0	0	0	0	0	0	0	0	0	0
8e284bdb3d44e4b22bbc0e33bfbe3ef0	0	0	0	0	0	0	0	0	0	0	0	0	0	0	0	0	0	0	0	0	0	0	0	0	0	0	0	19	0	0	0	0	0	0	0	0	0	0	0	0	0	0	0	0	0	0	0	0	0
f203f94661f5faf55490fa8fb1969f51	0	0	0	0	0	0	0	0	0	0	0	0	0	0	0	0	0	0	0	0	0	0	0	0	0	0	0	0	0	0	0	0	0	0	0	19	0	0	0	0	0	0	0	0	0	0	0	0	0
21b940209c79a705de5509ec8f2038b6	0	0	0	0	0	0	0	0	0	0	0	0	0	0	0	0	0	0	0	0	0	0	0	0	0	0	0	0	0	0	0	0	0	0	0	19	0	0	0	0	0	0	0	0	0	0	0	0	0
917439cfdb76c957ae2b4fc972f01f80	0	0	0	0	0	0	0	0	0	0	0	0	0	0	0	0	0	0	0	0	0	0	0	0	0	0	0	0	0	0	0	0	0	0	0	0	19	0	0	0	0	0	0	0	0	0	0	0	0
617a3135985d1776b1b2fe9ede13fef8	0	4	0	0	0	0	0	0	0	0	0	0	0	0	0	0	0	0	6	0	0	0	0	0	0	0	0	0	0	0	0	0	0	0	0	8	0	0	0	0	0	0	0	0	0	0	0	0	0
ba87a89473e58b993dc7a1cd0a14c0a3	0	0	0	0	0	0	0	0	0	0	0	0	0	0	0	0	0	0	0	0	0	0	18	0	0	0	0	0	0	0	0	0	0	0	0	0	0	0	0	0	0	0	0	0	0	0	0	0	0
caddeed62ed1be4e07a8f5af996a03e7	0	0	0	0	0	0	0	0	0	0	0	0	0	0	0	0	0	0	0	0	0	0	0	0	0	0	18	0	0	0	0	0	0	0	0	0	0	0	0	0	0	0	0	0	0	0	0	0	0
055ecd516bd637d3771a09affc49c106	0	0	0	0	0	0	0	0	0	0	0	0	0	0	0	0	0	0	0	0	0	0	0	0	0	0	0	0	0	0	18	0	0	0	0	0	0	0	0	0	0	0	0	0	0	0	0	0	0
1ef0d5aff8805e36f41b8a52cd270fea	0	0	0	0	0	0	0	0	0	0	0	0	0	0	0	0	0	0	0	0	0	0	0	0	0	0	0	0	0	0	0	0	0	0	0	0	18	0	0	0	0	0	0	0	0	0	0	0	0
c1ddb0ad15de43f846bca9069deda3bf	0	0	0	0	0	0	0	0	0	0	0	0	0	0	0	0	0	0	0	0	0	0	0	0	0	0	0	0	0	0	0	0	0	0	0	0	0	0	0	0	0	0	0	0	0	0	0	0	0
432b369449402b7c27b49ac3f2b8ede1	0	0	0	0	0	0	0	0	0	0	0	0	0	0	0	0	0	0	0	0	0	0	0	0	0	0	0	0	0	0	0	0	0	0	0	0	0	0	0	0	0	0	0	0	0	0	0	0	0
d4139669c138dc6983a2105c6d38fa02	0	0	0	0	0	9	0	0	0	0	0	0	0	0	0	0	0	0	0	0	0	0	0	0	0	0	0	0	0	0	0	0	0	0	0	0	0	0	0	0	0	0	0	0	0	0	0	0	0
cbe5e30c8c8dac28d24bfb5e0f418c72	0	0	0	0	0	0	0	0	0	8	0	0	0	0	0	0	0	0	9	0	0	0	0	0	0	0	0	0	0	0	0	0	0	0	0	0	0	0	0	0	0	0	0	0	0	0	0	0	0
24e34c67779bd1af874bfa203c4c4ea8	0	0	0	0	0	0	0	0	0	0	0	0	0	0	9	0	0	0	0	0	0	0	0	0	0	0	0	0	0	8	0	0	0	0	0	0	0	0	0	0	0	0	0	0	0	0	0	0	0
00d32c006131a7e46d43140fc0190174	0	0	0	0	0	0	0	0	0	0	0	0	0	0	0	0	0	0	0	0	0	0	17	0	0	0	0	0	0	0	0	0	0	0	0	0	0	0	0	0	0	0	0	0	0	0	0	0	0
61a2a888874222307e525ee8ebbb9073	0	0	0	0	0	0	0	0	0	0	0	0	0	0	0	0	0	0	0	0	0	0	0	0	0	0	0	17	0	0	0	0	0	0	0	0	0	0	0	0	0	0	0	0	0	0	0	0	0
692bbeba834a631f049a59db1cce252d	0	0	0	0	0	0	0	0	0	0	0	0	0	0	0	0	0	0	0	0	0	0	0	0	0	0	0	0	0	0	0	0	0	0	0	0	17	0	0	0	0	0	0	0	0	0	0	0	0
fc0ce8e5f4ff301d47e56b49a7b13157	0	0	0	0	0	0	0	0	0	0	0	0	0	0	0	0	0	0	0	0	0	0	0	0	0	0	0	0	0	0	0	0	0	0	0	0	0	0	0	0	0	0	0	0	0	0	0	0	0
08bffd32c247c5eb9d66b7e8e48e0e7e	0	0	0	0	0	0	0	0	11	0	0	0	0	0	0	0	0	0	0	0	0	0	0	0	5	0	0	0	0	0	0	0	0	0	0	0	0	0	0	0	0	0	0	0	0	0	0	0	0
47e1cc93757aee340324c81610a4d081	0	0	0	0	0	0	0	0	7	0	0	0	0	0	0	0	0	0	0	0	0	0	0	0	0	0	0	0	0	0	0	0	0	0	0	0	0	0	0	0	0	0	0	0	9	0	0	0	0
44f08ae6618e9fb409af3b2228735eb5	0	0	0	0	0	0	0	0	0	9	0	0	0	0	0	0	0	0	0	0	0	0	0	0	0	0	0	0	0	7	0	0	0	0	0	0	0	0	0	0	0	0	0	0	0	0	0	0	0
2cb2c73c133a6ae45502fac112a457a5	0	0	0	0	0	0	0	0	0	0	8	0	0	0	0	0	0	0	0	0	0	0	0	0	0	0	0	0	0	0	0	0	0	0	0	0	0	0	0	0	0	0	0	0	0	0	0	0	0
12def6429edf762420c63d78ac1c3b35	0	0	0	0	0	0	0	0	0	0	0	0	0	0	0	0	3	0	0	13	0	0	0	0	0	0	0	0	0	0	0	0	0	0	0	0	0	0	0	0	0	0	0	0	0	0	0	0	0
c7c8cc2cc752c466a931ec70291b0de3	0	0	0	0	0	0	0	0	0	0	0	0	0	0	0	0	0	0	0	0	0	0	0	6	0	0	0	0	0	3	0	0	0	0	0	0	0	0	0	0	0	0	0	0	0	0	0	0	0
ea133ec1af74fbaefae7dd6c5d3493eb	0	0	0	0	0	0	0	0	0	0	0	0	0	0	0	0	0	0	0	0	0	0	0	0	0	16	0	0	0	0	0	0	0	0	0	0	0	0	0	0	0	0	0	0	0	0	0	0	0
c51cc050e1540e27e88a73288a4f656e	0	0	0	0	0	0	0	0	0	0	0	0	0	0	0	0	0	0	0	0	0	0	0	0	0	0	0	16	0	0	0	0	0	0	0	0	0	0	0	0	0	0	0	0	0	0	0	0	0
170ca8192abec1b97b627d1dee4eda2c	0	0	0	0	0	0	0	0	0	0	0	0	0	0	0	0	0	0	0	0	0	0	0	0	0	0	0	0	0	0	0	16	0	0	0	0	0	0	0	0	0	0	0	0	0	0	0	0	0
5a54e57cc87825ec80881eac9f947f9e	0	0	0	0	0	0	0	0	0	0	0	0	0	0	0	0	0	0	0	0	0	0	0	0	0	0	0	0	0	0	0	0	0	0	0	0	0	0	0	0	0	16	0	0	0	0	0	0	0
58518f3d70ff50033866259410426d96	0	0	0	0	0	0	0	0	0	0	0	0	0	0	0	0	0	0	0	0	0	0	0	0	0	0	0	0	0	0	0	0	0	0	0	0	0	0	0	0	0	0	0	0	0	0	0	0	0
201975538dded03cb57d2164f1be04fa	8	0	0	0	0	0	0	0	0	0	0	0	0	0	0	0	0	0	0	0	0	0	0	0	0	0	0	0	0	0	0	0	0	0	0	0	0	7	0	0	0	0	0	0	0	0	0	0	0
2fae85264a9de8711a358b754837d3ef	0	0	0	0	0	0	0	0	0	0	0	0	0	0	0	15	0	0	0	0	0	0	0	0	0	0	0	0	0	0	0	0	0	0	0	0	0	0	0	0	0	0	0	0	0	0	0	0	0
bdb760b5aedc2fcc2681b590c6fafca2	0	0	0	0	0	0	0	0	0	0	0	0	0	0	0	0	0	0	0	0	0	0	0	0	0	0	0	0	0	0	0	0	0	0	0	0	0	0	0	0	0	0	0	0	0	0	0	0	0
cc78aa0edac9e34f12d1326ade1ea600	0	0	3	0	0	0	0	0	6	0	0	0	0	0	0	3	0	0	0	0	0	0	0	0	0	0	0	0	0	0	0	0	0	0	0	0	0	0	0	0	0	0	0	0	0	0	0	0	0
096913c4d3cf955f2df7548197654c5f	0	0	0	14	0	0	0	0	0	0	0	0	0	0	0	0	0	0	0	0	0	0	0	0	0	0	0	0	0	0	0	0	0	0	0	0	0	0	0	0	0	0	0	0	0	0	0	0	0
2001bd55e1a0797236dd161752b4d7be	0	0	0	0	0	0	0	0	14	0	0	0	0	0	0	0	0	0	0	0	0	0	0	0	0	0	0	0	0	0	0	0	0	0	0	0	0	0	0	0	0	0	0	0	0	0	0	0	0
f8e9e18936ef13c3ac7394c7c663eecb	0	0	0	0	0	0	0	0	0	14	0	0	0	0	0	0	0	0	0	0	0	0	0	0	0	0	0	0	0	0	0	0	0	0	0	0	0	0	0	0	0	0	0	0	0	0	0	0	0
41b2a9f5c621a25615776f8e1d8cce15	0	0	0	0	0	0	0	0	0	0	0	14	0	0	0	0	0	0	0	0	0	0	0	0	0	0	0	0	0	0	0	0	0	0	0	0	0	0	0	0	0	0	0	0	0	0	0	0	0
44629e69b7e2cd45b5dd8de711bd581e	0	0	0	0	0	0	0	0	0	0	0	0	0	0	0	0	0	4	0	0	0	0	0	0	0	0	0	0	0	0	0	7	0	0	0	0	0	0	0	0	0	0	0	0	0	0	0	0	0
ec272405cd604ebd7422d4db864584b8	0	0	0	0	0	0	0	0	0	0	0	0	0	0	0	0	0	0	0	0	14	0	0	0	0	0	0	0	0	0	0	0	0	0	0	0	0	0	0	0	0	0	0	0	0	0	0	0	0
1c35f6871e993e77134d28472e47dc65	0	0	0	0	0	0	0	0	0	0	0	0	0	0	0	0	0	0	0	0	0	14	0	0	0	0	0	0	0	0	0	0	0	0	0	0	0	0	0	0	0	0	0	0	0	0	0	0	0
bd3c34b6d4e57b840d1733220b49b903	0	0	0	0	0	0	0	0	0	0	0	0	0	0	0	0	0	0	0	0	0	0	0	14	0	0	0	0	0	0	0	0	0	0	0	0	0	0	0	0	0	0	0	0	0	0	0	0	0
2874345f6903ff48036efab4930b4ff1	0	0	0	0	0	0	0	0	0	0	0	0	0	0	0	0	0	0	0	0	0	0	0	0	0	0	0	14	0	0	0	0	0	0	0	0	0	0	0	0	0	0	0	0	0	0	0	0	0
960d925d653963e7296410d32668b212	0	0	0	0	0	0	0	0	0	0	0	0	0	0	0	0	0	0	0	0	0	0	0	0	0	0	0	0	8	0	0	0	0	0	0	0	0	0	6	0	0	0	0	0	0	0	0	0	0
cea6536ea57a5269bd23957ff3d5e613	0	0	0	0	0	0	0	0	0	0	0	0	0	0	0	0	0	0	0	0	0	0	0	0	0	0	0	0	0	0	0	0	0	0	5	0	0	0	0	0	0	4	0	0	0	0	0	0	0
5e7a4e27acab6493b0c58babeab654c4	0	0	0	0	0	0	0	0	0	0	0	0	0	0	0	0	0	0	0	0	0	0	0	0	0	0	0	0	0	0	0	0	0	0	0	14	0	0	0	0	0	0	0	0	0	0	0	0	0
59170347c472e7680df46abc8ef8abf4	0	0	0	0	0	0	0	0	0	0	0	0	0	0	0	0	0	0	0	0	0	0	0	0	0	0	0	0	0	0	0	0	0	0	0	0	0	0	0	14	0	0	0	0	0	0	0	0	0
7e01d2df568c53a5915637d24ed17295	0	0	0	0	0	0	0	0	0	0	0	0	0	0	0	0	0	0	0	0	0	0	0	0	0	0	0	0	0	0	0	0	0	0	0	0	0	0	0	0	0	0	0	0	0	0	14	0	0
b91dd867a26deb11d933f2c6589946e5	0	0	0	0	0	0	0	0	0	0	0	0	0	0	0	0	0	0	0	0	0	0	0	0	0	0	0	0	0	0	0	0	0	0	0	0	0	0	0	0	0	0	0	0	0	0	0	0	0
7f41bd59e5efe53392e69b555a7a48ae	0	0	0	0	0	0	0	0	0	0	0	0	0	0	0	0	0	0	0	0	0	0	0	0	0	0	0	0	0	0	0	0	0	0	0	0	0	0	0	0	0	0	0	0	0	0	0	0	0
843ac4352efb86fc28256f8d56670c89	0	0	0	0	0	0	0	0	0	0	0	0	0	0	0	0	0	0	0	0	0	0	0	0	0	0	0	0	0	0	0	0	0	0	0	0	0	0	0	0	0	0	0	0	0	0	0	0	0
73095a6ea5c9292514eb3c184a08fc89	0	0	0	0	0	0	0	0	0	0	0	0	0	0	0	0	0	0	0	0	0	0	0	0	0	0	0	0	0	0	0	0	0	0	0	0	0	0	0	0	0	0	0	0	0	0	0	0	0
8b4be91cccd0a237ecf8d1cf89a05f31	0	0	0	0	0	0	0	13	0	0	0	0	0	0	0	0	0	0	0	0	0	0	0	0	0	0	0	0	0	0	0	0	0	0	0	0	0	0	0	0	0	0	0	0	0	0	0	0	0
eed919ce69032dee3d6bc77e0aedad6a	0	0	0	0	0	0	0	0	0	0	0	0	0	0	0	0	0	0	0	0	0	0	0	0	0	0	0	0	0	0	0	13	0	0	0	0	0	0	0	0	0	0	0	0	0	0	0	0	0
779d91f968600d8e9888584fabf6898c	0	0	0	0	0	0	0	0	0	0	0	0	0	0	0	0	0	0	0	0	0	0	0	0	0	0	0	0	0	0	0	0	0	0	0	0	0	13	0	0	0	0	0	0	0	0	0	0	0
e81dc56728dec2e72b53984aa473a273	0	0	0	0	0	0	0	0	0	0	0	0	0	0	0	0	0	0	0	0	0	0	0	0	0	0	0	0	0	0	0	0	0	0	0	0	0	0	0	0	0	0	0	0	0	0	0	0	0
0255d75c3db22ee5df1b5e34eeac94d2	0	0	0	0	0	0	0	0	0	0	0	0	0	0	0	0	0	0	0	0	0	0	0	0	0	0	0	0	0	0	0	0	0	0	0	0	0	0	0	0	0	0	0	0	0	0	0	0	0
46618c20f14bcc288c3073b717b58d79	0	0	0	0	0	0	0	12	0	0	0	0	0	0	0	0	0	0	0	0	0	0	0	0	0	0	0	0	0	0	0	0	0	0	0	0	0	0	0	0	0	0	0	0	0	0	0	0	0
a31a20883c112be9e68d966578040de7	0	0	0	0	0	0	0	0	5	0	0	0	0	0	0	0	0	0	0	0	0	0	0	0	0	0	0	0	0	0	0	0	0	0	0	0	0	0	0	0	7	0	0	0	0	0	0	0	0
55d5a42d28a6ae09af4c46e0ab6ba46d	0	0	0	0	0	0	0	0	0	0	7	0	0	0	0	0	0	0	0	0	0	0	0	0	0	0	0	0	0	0	0	0	0	0	5	0	0	0	0	0	0	0	0	0	0	0	0	0	0
44567ff12961efa8a7c13e5fad1ea833	0	0	0	0	0	0	0	0	0	0	0	0	0	0	0	0	12	0	0	0	0	0	0	0	0	0	0	0	0	0	0	0	0	0	0	0	0	0	0	0	0	0	0	0	0	0	0	0	0
93cb84fefe8a64d28e3ba480ab37ca4d	0	0	0	0	0	0	0	0	0	0	0	0	0	0	0	0	0	0	0	0	0	0	0	0	0	0	0	0	5	0	0	0	0	0	0	0	0	0	0	0	7	0	0	0	0	0	0	0	0
6d890e31f759870bfa567abf52034c17	0	0	0	0	0	0	0	0	0	0	0	0	0	0	0	0	0	0	0	0	0	0	0	0	0	0	0	0	0	0	0	0	0	0	0	12	0	0	0	0	0	0	0	0	0	0	0	0	0
d64fcd9dc8480a2b148a7092003db038	0	0	0	0	0	0	0	0	0	0	0	0	0	0	0	0	0	0	0	0	0	0	0	0	0	0	0	0	0	0	0	0	0	0	0	0	0	0	0	0	12	0	0	0	0	0	0	0	0
3a6297d4d541e3625afa8d3c3eee2845	0	0	0	0	0	5	0	0	0	0	0	0	0	0	0	0	0	0	0	0	0	0	0	0	0	0	0	0	0	6	0	0	0	0	0	0	0	0	0	0	0	0	0	0	0	0	0	0	0
59760aaafd1a56c87192270aa80f4f61	0	0	0	0	0	0	0	0	0	11	0	0	0	0	0	0	0	0	0	0	0	0	0	0	0	0	0	0	0	0	0	0	0	0	0	0	0	0	0	0	0	0	0	0	0	0	0	0	0
23935ca26cb4f2a54f1ca95b59a8af6f	0	0	0	0	0	0	0	0	0	4	0	0	0	0	0	0	0	0	0	0	0	0	0	0	0	0	0	0	0	0	0	0	0	0	0	0	0	0	0	0	0	0	0	0	0	7	0	0	0
50a4829854fd41e2747277d4b9d0b634	0	0	0	0	0	0	0	0	0	0	0	0	0	0	0	0	0	0	11	0	0	0	0	0	0	0	0	0	0	0	0	0	0	0	0	0	0	0	0	0	0	0	0	0	0	0	0	0	0
0cafd1d5f293461db9ea7ee98278901b	0	0	0	0	0	0	0	0	0	0	0	0	0	0	0	0	0	0	0	0	11	0	0	0	0	0	0	0	0	0	0	0	0	0	0	0	0	0	0	0	0	0	0	0	0	0	0	0	0
ecd9f935a8b0b5b865b295effb977854	0	0	0	0	0	0	0	0	0	0	0	0	0	0	0	0	0	0	0	0	0	11	0	0	0	0	0	0	0	0	0	0	0	0	0	0	0	0	0	0	0	0	0	0	0	0	0	0	0
76bcb9a7ffddb3bcae1bc134359e6fcf	0	0	0	0	0	0	0	0	0	0	0	0	0	0	0	0	0	0	0	0	0	0	11	0	0	0	0	0	0	0	0	0	0	0	0	0	0	0	0	0	0	0	0	0	0	0	0	0	0
6cc02bc75fc074a39e9bb8c5f0943a72	0	0	0	0	0	0	0	0	0	0	0	0	0	0	0	0	0	0	0	0	0	0	0	11	0	0	0	0	0	0	0	0	0	0	0	0	0	0	0	0	0	0	0	0	0	0	0	0	0
fb7247aaf4e856d912e82669421556be	0	0	0	0	0	0	0	0	0	0	0	0	0	0	0	0	0	0	0	0	0	0	0	0	0	0	0	11	0	0	0	0	0	0	0	0	0	0	0	0	0	0	0	0	0	0	0	0	0
6e7229f3a20f9ccaa6086865a9d644f7	0	0	0	0	0	0	0	0	0	0	0	0	0	0	0	0	0	0	0	0	0	0	0	0	0	0	0	0	0	0	0	0	0	11	0	0	0	0	0	0	0	0	0	0	0	0	0	0	0
9cd1c2f4dc511320f2d52463ec3fe1c2	0	0	0	0	0	0	0	0	0	0	0	0	0	0	0	0	0	0	0	0	0	0	0	0	0	0	0	0	0	0	0	0	0	0	0	11	0	0	0	0	0	0	0	0	0	0	0	0	0
b8da7d35031456bb5b2d80115a72a0c2	0	0	0	0	0	0	0	0	0	0	0	0	0	0	0	0	0	0	0	0	0	0	0	0	0	0	0	0	0	0	0	0	0	0	0	0	0	0	0	0	0	0	0	0	0	0	0	0	0
a640be9a42e2b25b2ee5eb704b85b6a4	0	0	0	0	0	0	0	0	0	0	0	0	0	0	0	0	0	0	0	0	0	0	0	0	0	0	0	0	0	0	0	0	0	0	0	0	0	0	0	0	0	0	0	0	0	0	0	0	0
19c7c6f77651c96ba2f13f43ca5bea54	0	0	0	0	0	0	0	0	0	0	0	0	0	10	0	0	0	0	0	0	0	0	0	0	0	0	0	0	0	0	0	0	0	0	0	0	0	0	0	0	0	0	0	0	0	0	0	0	0
e186acfe57a7126f38bc44eeb95b0cf2	0	0	0	0	0	0	0	0	0	0	0	0	0	0	0	0	0	0	0	0	0	0	10	0	0	0	0	0	0	0	0	0	0	0	0	0	0	0	0	0	0	0	0	0	0	0	0	0	0
646e98556b37f7aca8f5737d5794fbe9	0	0	0	0	0	0	0	0	0	0	0	0	0	0	0	0	0	0	0	0	0	0	0	0	0	0	0	0	0	10	0	0	0	0	0	0	0	0	0	0	0	0	0	0	0	0	0	0	0
852b485b0138bb3ac94968993092d20a	0	0	0	0	0	0	0	0	0	0	0	0	0	0	0	0	0	0	0	0	0	0	0	0	0	0	0	0	0	0	10	0	0	0	0	0	0	0	0	0	0	0	0	0	0	0	0	0	0
66cb9d253c1a3a9cd31aa4e0389ae641	0	0	0	0	0	0	0	0	0	0	0	0	0	0	0	0	0	0	0	0	0	0	0	0	0	0	0	0	0	0	5	0	0	0	0	0	0	0	0	0	0	0	5	0	0	0	0	0	0
99fa866c55e313ef960240ea293a1350	0	0	0	0	0	0	0	0	0	0	0	0	0	0	0	0	0	0	0	0	0	0	0	0	0	0	0	0	0	0	0	0	0	0	0	0	0	0	0	0	0	0	0	0	0	0	0	10	0
80da179b74acab9870df7cd64857d602	0	0	0	0	0	0	0	0	0	0	0	0	0	0	0	0	0	0	0	0	0	0	0	0	0	0	0	0	0	0	0	0	0	0	0	0	0	0	0	0	0	0	0	0	0	0	0	0	0
eae701409100c42c050433fdd163c00c	0	0	0	0	0	0	0	0	0	0	0	0	0	0	0	0	0	0	0	0	0	0	0	0	0	0	0	0	0	0	0	0	0	0	0	0	0	0	0	0	0	0	0	0	0	0	0	0	0
d42876b9f37377a7634b4ed4338051f3	0	0	0	0	0	0	0	0	0	0	0	0	0	0	0	0	0	0	0	0	0	0	0	0	0	0	0	0	0	0	0	0	0	0	0	0	0	0	0	0	0	0	0	0	0	0	0	0	0
1b3df2eb11101a7743ff53d4275f3973	0	0	0	0	0	0	0	0	0	0	0	0	0	0	0	0	0	0	0	0	0	0	0	0	0	0	0	0	0	0	0	0	0	0	0	0	0	0	0	0	0	0	0	0	0	0	0	0	0
60c38a0e3243e276656c48e3b0e39fb9	0	0	0	0	0	0	0	0	0	0	0	0	0	0	0	0	0	0	0	0	0	0	0	0	0	0	0	0	0	0	0	0	0	0	0	0	0	0	0	0	0	0	0	0	0	0	0	0	0
02c770e9f319e594f4461d6ea0abd3ad	5	0	0	0	0	0	0	0	0	0	0	0	0	0	0	0	4	0	0	0	0	0	0	0	0	0	0	0	0	0	0	0	0	0	0	0	0	0	0	0	0	0	0	0	0	0	0	0	0
361abc07372f9a28e044426dcd32a93c	0	0	9	0	0	0	0	0	0	0	0	0	0	0	0	0	0	0	0	0	0	0	0	0	0	0	0	0	0	0	0	0	0	0	0	0	0	0	0	0	0	0	0	0	0	0	0	0	0
9549d6df01a641373d27b5b0c64057ae	0	0	0	9	0	0	0	0	0	0	0	0	0	0	0	0	0	0	0	0	0	0	0	0	0	0	0	0	0	0	0	0	0	0	0	0	0	0	0	0	0	0	0	0	0	0	0	0	0
842e028e25061dda035f555a654e298e	0	0	0	0	0	0	0	0	0	0	0	0	9	0	0	0	0	0	0	0	0	0	0	0	0	0	0	0	0	0	0	0	0	0	0	0	0	0	0	0	0	0	0	0	0	0	0	0	0
c2531a0f672bc09c3a06464c2750327e	0	0	0	0	0	0	0	0	0	0	0	0	0	0	0	9	0	0	0	0	0	0	0	0	0	0	0	0	0	0	0	0	0	0	0	0	0	0	0	0	0	0	0	0	0	0	0	0	0
7846775c1e5f5302595d705f9eeea16d	0	0	0	0	0	0	0	0	0	0	0	0	0	0	0	0	0	9	0	0	0	0	0	0	0	0	0	0	0	0	0	0	0	0	0	0	0	0	0	0	0	0	0	0	0	0	0	0	0
5e5527294865508618e21838c5ee61c0	0	0	0	0	0	0	0	0	0	0	0	0	0	0	0	0	0	0	9	0	0	0	0	0	0	0	0	0	0	0	0	0	0	0	0	0	0	0	0	0	0	0	0	0	0	0	0	0	0
a70f0302662ce1d91840d145b9db2d8b	0	0	0	0	0	0	0	0	0	0	0	0	0	0	0	0	0	0	0	0	0	0	0	0	0	9	0	0	0	0	0	0	0	0	0	0	0	0	0	0	0	0	0	0	0	0	0	0	0
d093f318a8f47b4c66d4cc827842caf7	0	0	0	0	0	0	0	0	0	0	0	0	0	0	0	0	0	0	0	0	0	0	0	0	0	0	0	9	0	0	0	0	0	0	0	0	0	0	0	0	0	0	0	0	0	0	0	0	0
1e86b67bcea96dfb8debcfd7a4374f64	0	0	0	0	0	0	0	0	0	0	0	0	0	0	0	0	0	0	0	0	0	0	0	0	0	0	0	0	0	9	0	0	0	0	0	0	0	0	0	0	0	0	0	0	0	0	0	0	0
6d4a10f99a42e4e2ac1be9b30c7aa68c	0	0	0	0	0	0	0	0	0	0	0	0	0	0	0	0	0	0	0	0	0	0	0	0	0	0	0	0	0	0	0	0	0	0	0	0	0	0	0	9	0	0	0	0	0	0	0	0	0
8c0cc62280cb939a0604c5ebbf9d34d7	0	0	0	0	0	0	0	0	0	0	0	0	0	0	0	0	0	0	0	0	0	0	0	0	0	0	0	0	0	0	0	0	0	0	0	0	0	0	0	0	5	0	0	0	0	0	0	0	0
834b92ebf93bb3f6e5f67b3ea5695214	0	0	0	0	0	0	0	0	0	0	0	0	0	0	0	0	0	0	0	0	0	0	0	0	0	0	0	0	0	0	0	0	0	0	0	0	0	0	0	0	0	0	0	0	0	0	0	9	0
f0f93f6f314fda4f11af53e3b1dd8e5f	0	0	0	0	0	0	0	0	0	0	0	0	0	0	0	0	0	0	0	0	0	0	0	0	0	0	0	0	0	0	0	0	0	0	0	0	0	0	0	0	0	0	0	0	0	0	0	0	0
2122fcb033c96a7dae0a5a0f2408472a	0	0	0	0	0	0	8	0	0	0	0	0	0	0	0	0	0	0	0	0	0	0	0	0	0	0	0	0	0	0	0	0	0	0	0	0	0	0	0	0	0	0	0	0	0	0	0	0	0
64e579afaecdedb45c6af94c2db3751e	0	0	0	0	0	0	8	0	0	0	0	0	0	0	0	0	0	0	0	0	0	0	0	0	0	0	0	0	0	0	0	0	0	0	0	0	0	0	0	0	0	0	0	0	0	0	0	0	0
9fb357cb9cf1c8c8c23de7a7e01aa71b	0	0	0	0	0	0	0	0	8	0	0	0	0	0	0	0	0	0	0	0	0	0	0	0	0	0	0	0	0	0	0	0	0	0	0	0	0	0	0	0	0	0	0	0	0	0	0	0	0
bb4deafabb9f159675e5435c39a00bb4	0	0	0	0	0	0	0	0	0	0	0	0	0	0	0	0	0	0	0	0	0	0	8	0	0	0	0	0	0	0	0	0	0	0	0	0	0	0	0	0	0	0	0	0	0	0	0	0	0
d6a92846a04c6e83117dfad2db1a97fe	0	0	0	0	0	0	0	0	0	0	0	0	0	0	0	0	0	0	0	0	0	0	0	8	0	0	0	0	0	0	0	0	0	0	0	0	0	0	0	0	0	0	0	0	0	0	0	0	0
051997b040e4b880bd0076dc8a36169b	0	0	0	0	0	0	0	0	0	0	0	0	0	0	0	0	0	0	0	0	0	0	0	8	0	0	0	0	0	0	0	0	0	0	0	0	0	0	0	0	0	0	0	0	0	0	0	0	0
d9e3d33d11c7c73dbb7c8055c0cef2a3	0	0	0	0	0	0	0	0	0	0	0	0	0	0	0	0	0	0	0	0	0	0	0	0	0	0	8	0	0	0	0	0	0	0	0	0	0	0	0	0	0	0	0	0	0	0	0	0	0
1fd07686caca0c088a32a82b103a670c	0	0	0	0	0	0	0	0	0	0	0	0	0	0	0	0	0	0	0	0	0	0	0	0	0	0	0	0	0	0	0	8	0	0	0	0	0	0	0	0	0	0	0	0	0	0	0	0	0
7e58ad0e38ef477d424c5ffc0bb5d5e6	0	0	0	0	0	0	0	0	0	0	0	0	0	0	0	0	0	0	0	0	0	0	0	0	0	0	0	0	0	0	0	0	0	0	0	8	0	0	0	0	0	0	0	0	0	0	0	0	0
c3f76ebf973898cf4b8affd528e9ab1e	0	0	0	0	0	0	0	0	0	0	0	0	0	0	0	0	0	0	0	0	0	0	0	0	0	0	0	0	0	0	0	0	0	0	0	0	0	0	0	0	8	0	0	0	0	0	0	0	0
4193e0a2e26fd35dc258d140ef95cde8	0	0	0	0	0	0	0	0	0	0	0	0	0	0	0	0	0	0	0	0	0	0	0	0	0	0	0	0	0	0	0	0	0	0	0	0	0	0	0	0	8	0	0	0	0	0	0	0	0
42954ecba731c8b08aa27a649ca6ba59	0	0	0	0	0	0	0	0	0	0	0	0	0	0	0	0	0	0	0	0	0	0	0	0	0	0	0	0	0	0	0	0	0	0	0	0	0	0	0	0	0	0	8	0	0	0	0	0	0
a6ef5cb53c508b87196317a8b3d46207	0	0	0	0	0	0	0	0	0	0	0	0	0	0	0	0	0	0	0	0	0	0	0	0	0	0	0	0	0	0	0	0	0	0	0	0	0	0	0	0	0	0	0	0	0	0	0	0	8
7889e4a7aceb99823394b66564c8a113	0	0	0	0	0	0	0	0	0	0	0	0	0	0	0	0	0	0	0	0	0	0	0	0	0	0	0	0	0	0	0	0	0	0	0	0	0	0	0	0	0	0	0	0	0	0	0	0	0
619934f6230d1aee63f4c2eccaf84865	0	0	0	0	0	0	0	0	0	0	0	0	0	0	0	0	0	0	0	0	0	0	0	0	0	0	0	0	0	0	0	0	0	0	0	0	0	0	0	0	0	0	0	0	0	0	0	0	0
6e10e2faf56077f2d7a71e1e7b80bde2	0	0	0	0	0	0	0	0	0	0	0	0	0	0	0	0	0	0	0	0	0	0	0	0	0	0	0	0	0	0	0	0	0	0	0	0	0	0	0	0	0	0	0	0	0	0	0	0	0
e84d1d31c14066474278b8a620db024c	0	0	0	7	0	0	0	0	0	0	0	0	0	0	0	0	0	0	0	0	0	0	0	0	0	0	0	0	0	0	0	0	0	0	0	0	0	0	0	0	0	0	0	0	0	0	0	0	0
4b04adf2339b1c3576a7869119b9e4b2	0	0	0	0	0	0	0	0	0	0	0	0	0	0	0	0	0	0	0	0	0	0	7	0	0	0	0	0	0	0	0	0	0	0	0	0	0	0	0	0	0	0	0	0	0	0	0	0	0
005ed523a5c6e6d4c205a117d614bd92	0	0	0	0	0	0	0	0	0	0	0	0	0	0	0	0	0	0	0	0	0	0	0	0	7	0	0	0	0	0	0	0	0	0	0	0	0	0	0	0	0	0	0	0	0	0	0	0	0
6d6f48fd7bcc13b1139d77a6357981c2	0	0	0	0	0	0	0	0	0	0	0	0	0	0	0	0	0	0	0	0	0	0	0	0	7	0	0	0	0	0	0	0	0	0	0	0	0	0	0	0	0	0	0	0	0	0	0	0	0
e61a5d37148d9aaecc752441a6b481cc	0	0	0	0	0	0	0	0	0	0	0	0	0	0	0	0	0	0	0	0	0	0	0	0	0	0	0	7	0	0	0	0	0	0	0	0	0	0	0	0	0	0	0	0	0	0	0	0	0
e51628421d25c2ed107a8150e19bb9b2	0	0	0	0	0	0	0	0	0	0	0	0	0	0	0	0	0	0	0	0	0	0	0	0	0	0	0	0	0	0	0	0	0	0	7	0	0	0	0	0	0	0	0	0	0	0	0	0	0
03a300796c467e86a63b4f258b28e228	0	0	0	0	0	0	0	0	0	0	0	0	0	0	0	0	0	0	0	0	0	0	0	0	0	0	0	0	0	0	0	0	0	0	0	0	0	7	0	0	0	0	0	0	0	0	0	0	0
26455555068f851ef0cede9e5e660443	0	0	0	0	0	0	0	0	0	0	0	0	0	0	0	0	0	0	0	0	0	0	0	0	0	0	0	0	0	0	0	0	0	0	0	0	0	0	0	7	0	0	0	0	0	0	0	0	0
f24f4d3c20bf8adf3d4ffd879f0a1420	0	0	0	0	0	0	0	0	0	0	0	0	0	0	0	0	0	0	0	0	0	0	0	0	0	0	0	0	0	0	0	0	0	0	0	0	0	0	0	0	7	0	0	0	0	0	0	0	0
af7235fe76ff9b822fba7c01fa8e8861	0	0	0	0	0	0	0	0	0	0	0	0	0	0	0	0	0	0	0	0	0	0	0	0	0	0	0	0	0	0	0	0	0	0	0	0	0	0	0	0	0	7	0	0	0	0	0	0	0
1f7a14fbf2a9a647cc395d75890c3104	0	0	0	0	0	0	0	0	0	0	0	0	0	0	0	0	0	0	0	0	0	0	0	0	0	0	0	0	0	0	0	0	0	0	0	0	0	0	0	0	0	0	7	0	0	0	0	0	0
954b17bd9bc130b20aea91a53214ecf6	0	0	0	0	0	0	0	0	0	0	0	0	0	0	0	0	0	0	0	0	0	0	0	0	0	0	0	0	0	0	0	0	0	0	0	0	0	0	0	0	0	0	0	0	7	0	0	0	0
21c794cbd3fd967d95198f274953ca50	0	0	0	0	0	0	0	0	0	0	0	0	0	0	0	0	0	0	0	0	0	0	0	0	0	0	0	0	0	0	0	0	0	0	0	0	0	0	0	0	0	0	0	0	0	0	0	0	0
f86e8c33707abcd89039f214d5cc5293	0	0	0	0	0	0	0	0	0	0	0	0	0	0	0	0	0	0	0	0	0	0	0	0	0	0	0	0	0	0	0	0	0	0	0	0	0	0	0	0	0	0	0	0	0	0	0	0	0
666e778e970cefd7c5b23797c270b8f9	0	0	0	0	0	0	0	0	0	0	0	0	0	0	0	0	0	0	0	0	0	0	0	0	0	0	0	0	0	0	0	0	0	0	0	0	0	0	0	0	0	0	0	0	0	0	0	0	0
e19f9a2e4c5ed7d81efdf9742be9691d	0	6	0	0	0	0	0	0	0	0	0	0	0	0	0	0	0	0	0	0	0	0	0	0	0	0	0	0	0	0	0	0	0	0	0	0	0	0	0	0	0	0	0	0	0	0	0	0	0
dcad75902064c6a2db15712942a854db	0	0	0	0	0	0	6	0	0	0	0	0	0	0	0	0	0	0	0	0	0	0	0	0	0	0	0	0	0	0	0	0	0	0	0	0	0	0	0	0	0	0	0	0	0	0	0	0	0
1c64108126b1a0f217e0e9cd32a77c9b	0	0	0	0	0	0	0	0	0	0	0	0	0	0	6	0	0	0	0	0	0	0	0	0	0	0	0	0	0	0	0	0	0	0	0	0	0	0	0	0	0	0	0	0	0	0	0	0	0
8fb1c6cbb73abbc85b5ff89516ab7b33	0	0	0	0	0	0	0	0	0	0	0	0	0	0	0	0	0	0	0	0	0	0	0	0	6	0	0	0	0	0	0	0	0	0	0	0	0	0	0	0	0	0	0	0	0	0	0	0	0
152c9b01c9d3822938af2227a4af8023	0	0	0	0	0	0	0	0	0	0	0	0	0	0	0	0	0	0	0	0	0	0	0	0	0	0	0	0	0	0	0	0	0	0	0	0	0	0	0	0	6	0	0	0	0	0	0	0	0
ee466b1996b15a3a4ed64136d2cb7ab4	0	0	0	0	0	0	0	0	0	0	0	0	0	0	0	0	0	0	0	0	0	0	0	0	0	0	0	0	0	0	0	0	0	0	0	0	0	0	0	0	0	0	0	0	6	0	0	0	0
05ba146a5ec3322d8e12cb693b38b631	0	0	0	0	0	0	0	0	0	0	0	0	0	0	0	0	0	0	0	0	0	0	0	0	0	0	0	0	0	0	0	0	0	0	0	0	0	0	0	0	0	0	0	0	0	0	0	0	0
f3c6b6a9f5058b8277c29fe08a7f9c62	0	0	0	0	0	5	0	0	0	0	0	0	0	0	0	0	0	0	0	0	0	0	0	0	0	0	0	0	0	0	0	0	0	0	0	0	0	0	0	0	0	0	0	0	0	0	0	0	0
e78a461761ae54c14ba266a94e46e9cf	0	0	0	0	0	0	0	0	5	0	0	0	0	0	0	0	0	0	0	0	0	0	0	0	0	0	0	0	0	0	0	0	0	0	0	0	0	0	0	0	0	0	0	0	0	0	0	0	0
22e53fdd9780147da5795e75d11eacc1	0	0	0	0	0	0	0	0	0	0	0	0	0	0	0	0	5	0	0	0	0	0	0	0	0	0	0	0	0	0	0	0	0	0	0	0	0	0	0	0	0	0	0	0	0	0	0	0	0
301d00be8e5e7ba7681be4c57c8a92eb	0	0	0	0	0	0	0	0	0	0	0	0	0	0	0	0	0	0	0	0	0	0	5	0	0	0	0	0	0	0	0	0	0	0	0	0	0	0	0	0	0	0	0	0	0	0	0	0	0
274cd4d0f6a0e7016d5e7897e2f91fd2	0	0	0	0	0	0	0	0	0	0	0	0	0	0	0	0	0	0	0	0	0	0	0	0	0	0	0	5	0	0	0	0	0	0	0	0	0	0	0	0	0	0	0	0	0	0	0	0	0
0637d2127db3267110b0f14f7c0f5dda	0	0	0	0	0	0	0	0	0	0	0	0	0	0	0	0	0	0	0	0	0	0	0	0	0	0	0	0	0	0	0	0	0	0	0	5	0	0	0	0	0	0	0	0	0	0	0	0	0
5bd2ae2d77b0f67ae30d550c94a40203	0	0	0	0	0	0	0	0	0	0	0	0	0	0	0	0	0	0	0	0	0	0	0	0	0	0	0	0	0	0	0	0	0	0	0	0	0	0	0	0	0	0	0	0	5	0	0	0	0
5b9b19b766fdfa4b3b0554887b986b29	0	0	0	0	0	0	0	0	0	0	0	0	0	0	0	0	0	0	0	0	0	0	0	0	0	0	0	0	0	0	0	0	0	0	0	0	0	0	0	0	0	0	0	0	0	0	5	0	0
f0fae404ebb3b0e281aa6928dab1dbfe	0	0	0	0	0	0	0	0	0	0	0	0	0	0	0	0	0	0	0	0	0	0	0	0	0	0	0	0	0	0	0	0	0	0	0	0	0	0	0	0	0	0	0	0	0	0	0	0	0
dc100c7c5934fcde3ff4673bfd0aebb1	0	0	0	4	0	0	0	0	0	0	0	0	0	0	0	0	0	0	0	0	0	0	0	0	0	0	0	0	0	0	0	0	0	0	0	0	0	0	0	0	0	0	0	0	0	0	0	0	0
dcf7081c382f3a26f33d7e96f95e6184	0	0	0	0	0	0	0	0	0	0	0	0	0	0	0	0	0	0	0	0	0	0	0	0	0	0	0	0	0	0	0	0	0	0	0	4	0	0	0	0	0	0	0	0	0	0	0	0	0
39a9c6fce3858ff8b329520991f18dc3	0	0	0	0	0	0	0	0	0	0	0	0	0	0	0	0	0	0	0	0	0	0	0	0	0	0	0	0	0	0	0	0	0	0	0	0	0	0	0	0	0	4	0	0	0	0	0	0	0
0204041565de37e262256034cc137b9b	0	0	0	0	0	0	0	0	0	0	0	0	0	0	0	0	0	0	0	0	0	0	0	0	0	0	0	0	0	0	0	0	0	0	0	0	0	0	0	0	0	0	4	0	0	0	0	0	0
48e6a0232737c6669dfd0e6cbc018d57	0	0	0	0	0	0	0	0	0	0	0	0	0	0	0	0	0	0	0	0	0	0	0	0	0	0	0	0	0	0	0	0	0	0	0	0	0	0	0	0	0	0	0	0	0	0	0	0	0
331d4e325f14043283ead525db99b05e	0	0	0	0	0	0	0	0	0	0	0	0	0	0	0	0	0	0	0	0	0	0	0	0	0	0	0	0	0	0	0	0	0	0	0	0	0	0	0	0	0	0	0	0	0	0	0	0	0
22a06f568f7f33561af303f387517f02	0	0	0	0	0	0	0	0	0	0	0	0	0	0	0	0	0	0	0	0	0	3	0	0	0	0	0	0	0	0	0	0	0	0	0	0	0	0	0	0	0	0	0	0	0	0	0	0	0
d90609ec0c1357405a5a30ed378f7af2	0	0	0	0	0	0	0	0	0	0	0	0	0	0	0	0	0	0	0	0	0	0	0	0	0	0	0	0	0	0	0	0	0	0	0	0	0	0	0	0	0	0	0	0	3	0	0	0	0
968f39a696ac57832c51d96745bb6691	0	0	0	0	0	0	0	0	0	0	0	0	0	0	0	0	0	0	0	0	0	0	0	0	0	0	0	0	0	0	0	0	0	0	0	0	0	0	0	2	0	0	0	0	0	0	0	0	0
[truncated: 17 more columns]
