# Supplementary material for: Timing and delivery route effects of cecal microbiome transplants on Salmonella Typhimurium infections in chickens: potential for in-hatchery delivery of microbial interventions
Source: Anim Microbiome. 2023 Feb 14;5:11. doi: 10.1186/s42523-023-00232-0 (PMC9926694; doi:10.1186/s42523-023-00232-0)
Supplement: Supplementary file 1 — Additional file 1. The main feature, taxonomic and metadata tables used to analyse and describe the data collected across the two CMT experiments. [file 42523_2023_232_MOESM1_ESM.zip › Pottenger_et_al_Data_Files/TrialA_3dpi_feature-table.xls]

## Sheet: feature-table
# Constructed from biom file
#OTU ID	B626	B630	B632	B636	B640	B646	B647	B649	B651	B653	BL1228	BL1233	BL1234	BL1235	BL1239	BL1243	BL1245	BL1247	BL1251	BL1255	CMT1	CMT2	CMT3	CMT4	CMT5	CMT6	O3727	O3730	O3735	O3736	O3740	O3744	O3745	O3746	O3751	O3752	P1305	P1308	P1309	P1310	P1312	P1317	P1320	P1322	P1323	P1327	PU209	PU2206	PU2211
e15c2081ad69b094b67ec97787921db7	8821	0	125	484	8523	16601	3620	591	6130	15684	2391	137	2389	541	189	1489	999	3972	1582	9553	542	505	669	659	485	645	81	1760	423	55	240	2249	1159	253	337	777	6116	3402	3447	1263	0	402	2117	4123	141	8015	61	26	52
017a830e07e993f0ef485d4868c61514	7907	0	93	477	7972	15312	3354	617	5526	14825	2178	140	2144	477	186	1294	844	3583	1442	8620	477	427	660	628	423	567	75	1591	350	46	193	1946	1009	214	269	688	5570	3203	3152	1135	34	389	1928	3775	105	7243	49	28	55
254456263f27a0f6d0eed34c6fdcaa1d	3711	343	2720	5819	331	416	380	713	2641	2612	658	1154	1127	1913	1015	994	600	228	684	307	672	597	704	701	573	746	2573	326	376	289	382	1013	1781	677	978	277	5062	4254	7015	263	2145	1625	887	1233	1128	1281	463	3045	979
c9dc4c8eff363e8e61afa084f7619254	1721	0	1125	895	18	30	23	33	366	134	3213	1959	2845	1941	4099	3743	2417	1406	4720	169	1314	1465	1705	1863	1292	1755	2009	127	637	213	2454	854	848	1233	3850	3405	4624	8529	14329	1592	2637	1559	194	3166	813	648	110	1531	909
0c7558388913b3e42fe636fc0e91e4e7	7380	0	85	442	7252	14282	3073	517	5246	13895	2030	102	1839	446	150	1250	798	3269	1328	7718	386	416	544	482	382	468	60	1477	306	41	215	1805	855	220	265	539	5087	3016	2839	1043	0	360	1868	3318	123	6495	43	31	39
4297e4bae19c5cfb68fb81a60f740a4e	3247	307	2615	5237	328	368	312	644	2527	2480	657	1043	1092	1773	1049	897	532	179	766	267	587	630	622	658	478	632	2299	303	378	271	330	846	1605	562	886	264	4596	3965	6477	227	2031	1352	860	1189	968	1218	328	2704	861
c86bc91c9e47ce01300a927d1319172a	1601	0	1036	800	13	20	22	0	355	128	3299	1697	2535	1733	3891	3249	2214	1221	4844	147	1265	1252	1493	1563	1084	1536	1838	128	614	176	2231	752	787	1043	3761	2816	4203	8186	13421	1441	2427	1274	164	2875	741	588	91	1393	808
c56d5d356d743d0f643722810b6de7c1	3087	297	2395	5569	283	345	313	665	2267	2562	548	992	945	1676	930	882	480	183	539	267	502	451	564	609	462	597	2161	274	352	246	342	811	1598	527	995	228	4357	3880	6117	201	1871	1430	722	1023	1015	1013	415	2686	785
5113b90a7e0fbf3afcd3a48f5e322cb2	0	0	630	0	0	0	0	98	279	0	655	2341	1011	1935	16	2081	1287	311	816	166	1434	1620	1983	2332	1432	2015	1614	869	2416	806	1320	2144	2662	1455	1624	757	7753	3057	20150	9446	162	2016	1659	3093	260	2004	0	3130	1489
16c850c42aa9576de537867658324da6	1466	0	900	758	16	26	22	0	320	123	2708	1557	2448	1559	3598	3057	2061	1333	3693	155	1112	1205	1392	1575	1033	1429	1691	125	510	168	2165	706	679	946	3379	2908	3845	7681	12346	1396	2370	1229	173	2654	695	503	95	1252	777
c71a0328abaa29c019b2109c6d1569ff	1252	5605	451	1685	98	169	75	186	313	397	47	52	325	34	1058	88	50	57	81	20	229	248	338	296	289	296	1792	103	104	125	47	197	752	111	0	56	53	0	67	916	1744	40	88	149	384	41	856	42	257
56a83eca3cb76e154cd85fabe1a76759	1347	0	845	726	18	28	25	0	308	124	2765	1457	2115	1480	3473	2913	2006	1208	4104	129	1087	1083	1349	1390	975	1306	1605	119	525	166	1845	674	678	875	3274	2571	3678	7674	12009	1229	2065	1151	132	2535	649	500	75	1160	723
a7f520103043100b889c861bd24ffa80	0	0	569	0	0	0	0	109	239	0	601	2105	902	1757	17	1838	1072	253	765	167	1378	1409	1729	1894	1207	1823	1491	694	2151	703	1097	1904	2328	1280	1560	680	7122	2913	18534	8471	158	1842	1544	2679	251	1876	0	2690	1383
2318ac6fc4082e7be738689ea0b80e43	0	0	564	0	0	0	0	100	221	0	564	2087	854	1745	19	1780	1190	252	773	147	1177	1213	1523	1968	1131	1739	1472	685	2143	752	1037	1951	2230	1235	1401	677	6872	2907	17674	8134	141	1671	1499	2698	229	1813	0	2512	1338
91b11440685b150358d4f84356c47765	1049	5196	408	1517	68	142	59	174	277	381	63	70	287	25	964	83	39	0	73	26	197	212	292	274	245	259	1552	104	79	118	0	136	687	87	0	48	50	30	57	751	1535	33	114	120	353	28	796	43	181
c81be75fe2662670e72815b31a0a29ad	0	0	8008	7392	1307	0	7	96	158	0	2000	2669	5223	1532	41	1443	791	138	1551	106	856	838	1193	1225	865	1120	842	423	1279	392	666	1153	1400	949	828	1123	3951	2332	10374	5225	87	1070	864	2909	130	1117	0	1618	756
5d69f7414f4c57246282fdd8c4f6dc22	801	1346	694	1681	5054	4002	874	3221	1038	2798	452	221	328	182	705	234	149	631	166	572	161	188	197	265	206	222	378	255	208	92	75	1265	301	314	309	272	875	456	970	1247	500	145	317	330	1227	511	521	98	232
9c421a9933c8bcfa36faec47937067c9	0	0	7300	6850	1209	0	0	110	147	0	1823	2419	4735	1431	42	1306	736	153	1312	118	795	751	1028	1081	684	947	727	374	1164	376	630	1046	1200	968	806	1027	3778	2258	9835	4569	105	954	744	2611	125	942	0	1469	725
75a1484cd2bdf2a92f7db5c916bd1473	684	1302	659	1547	4807	3744	894	3055	968	2547	459	184	246	147	598	211	131	589	178	506	124	134	216	238	194	198	369	249	211	76	45	1194	251	271	281	217	809	409	913	1175	474	135	323	268	1194	507	457	99	200
bd70542041ed702c5e31591d41b5e0b9	211	134	815	1621	2643	2142	361	1497	725	249	502	584	459	166	573	938	469	640	1575	825	184	199	226	243	164	223	744	1111	735	537	57	508	2028	253	827	82	484	507	291	2461	1643	38	215	341	2560	696	2118	370	433
ca879c6fceb11e80dce5f02445954a8d	190	128	808	1521	2463	1899	375	1521	656	215	475	485	430	163	580	804	432	625	1393	756	214	220	203	190	169	179	726	930	682	511	48	473	1824	235	802	91	483	479	277	2139	1494	0	199	269	2361	672	1924	315	359
222876e2931c553cbe487b4639f9d3a7	1383	1162	769	1978	102	124	295	713	1109	1085	154	301	419	664	452	675	461	364	945	161	491	428	476	530	428	435	815	224	162	33	831	330	704	292	283	656	1761	1711	6817	82	279	868	243	795	372	1031	122	859	488
5246afd39d3f3dbba82df77721c88624	1306	1027	696	1908	112	104	272	749	987	1058	135	282	407	660	440	691	443	369	793	138	367	401	469	461	390	398	774	164	155	35	782	334	585	267	264	623	1685	1597	6538	65	269	794	213	723	396	900	95	791	450
7ea61d492ad601356d3d53a3cde28112	4271	0	757	1376	1336	2472	293	20	353	958	150	165	684	208	328	571	419	359	871	1147	90	102	127	131	102	117	547	1029	312	196	84	711	2152	1127	136	97	77	288	1971	4296	753	132	81	501	1619	841	318	732	173
d1701442489e0472f8b8cec2160b2452	2240	468	484	628	1072	255	764	4021	274	378	50	48	69	62	600	106	89	0	61	75	80	95	121	120	115	132	366	39	222	67	46	334	240	283	74	135	20	464	550	666	227	44	328	215	1020	235	303	171	394
94cbe3c95838cb285286979b9b161541	0	0	0	0	14975	0	0	0	0	0	259	975	817	267	34	1463	930	2023	942	2403	61	70	83	114	67	102	0	499	99	45	202	154	3054	2531	814	857	0	284	3789	0	0	68	0	1606	0	26	0	0	0
dec4b3eb7ab3cd6b5848c7656e51e302	607	1310	1491	1503	1878	310	635	1259	256	412	31	120	31	77	190	51	25	0	50	132	25	50	33	46	40	45	130	0	36	0	39	0	0	44	30	57	31	142	239	334	140	32	130	51	223	101	66	25	28
5a55345381d6d2beca5a9ccef30e4ca3	510	1359	1397	1433	1789	238	611	1163	225	405	40	124	35	76	201	52	26	19	59	111	34	39	34	45	17	39	119	15	18	0	32	0	33	0	30	34	52	153	252	324	147	22	114	36	222	94	63	25	24
d656b7cdb7e3d09ca0a31b69bd55c706	2014	520	479	612	1029	232	679	3759	276	367	36	50	64	72	578	94	66	0	57	71	73	68	113	89	80	115	317	47	203	86	47	333	202	273	57	134	22	382	546	569	204	43	372	198	841	232	276	131	359
94aedb3d28703e624196740d1057a96c	0	0	0	0	13703	0	0	0	0	0	243	901	730	251	0	1338	831	1838	853	2187	50	64	77	90	66	90	9	458	102	40	196	141	2717	2293	791	720	0	284	3499	25	0	77	0	1546	0	33	0	0	0
43f896f0a6168ccaf6c8b3883fe7c849	674	1014	225	588	1122	282	386	741	1350	4997	76	214	127	48	79	86	80	49	150	255	83	122	147	115	113	129	127	264	74	185	26	603	252	245	103	27	283	61	226	220	64	102	161	111	133	308	82	54	60
741d8223acd10ac0edeeb7edaeda9caa	0	0	0	0	12872	0	0	0	0	16	224	857	689	240	30	1253	779	1792	823	2014	67	50	70	75	79	59	0	425	78	36	170	140	2630	2160	792	636	0	228	3389	0	0	63	0	1382	0	23	0	0	0
c46c6222e285bcbb6d3416b2ef19d5fe	563	1124	1317	1210	1642	256	566	1106	244	412	36	103	34	62	161	36	26	0	51	117	20	0	25	28	28	29	134	0	18	0	25	14	0	0	33	40	24	140	205	274	152	13	116	38	205	74	55	25	21
ae6e19401a183a42638ebf1af97f9406	608	1084	215	548	1003	298	346	687	1308	4601	64	161	98	55	73	71	50	29	134	231	83	88	135	104	98	112	112	228	57	191	27	579	217	222	107	19	285	62	247	231	73	84	143	84	117	246	56	39	47
0d6c59fa32233701e4160b9c401dab31	503	1151	1148	1226	1548	271	523	1041	244	381	29	96	37	58	167	32	21	0	56	100	26	0	28	30	29	40	120	0	24	18	23	0	28	0	31	31	41	141	207	284	124	17	100	37	184	96	51	18	22
be49158c3f9ccd1a7b9837af3954a545	269	723	1026	126	715	1545	63	123	0	1589	0	41	37	89	311	97	65	35	36	95	153	181	253	356	256	279	83	52	109	45	74	269	184	0	69	47	871	474	37	362	74	148	160	93	0	95	167	124	687
e0179bb6e6b1ea1ce5b859f23434a8fe	0	0	243	450	2715	1132	5	187	2568	802	424	541	508	155	36	282	181	177	99	180	92	99	130	98	82	94	174	171	650	650	329	641	474	271	933	113	1430	4742	2065	1833	0	102	478	187	107	144	0	324	54
3fd94f72de70f9f0bc24a31b79b7782d	263	207	717	32	4134	20	1003	778	6128	70	0	29	39	20	0	0	25	0	0	0	83	91	122	139	104	131	0	0	43	0	0	0	0	0	0	48	78	17	0	33	0	69	81	62	0	0	16	64	0
f1037bec614b24d730f273cbf2066b78	222	734	895	96	671	1434	49	143	0	1509	0	39	37	66	292	70	54	41	28	118	155	168	230	309	217	277	85	53	116	45	84	216	148	0	91	42	744	440	18	275	64	145	143	83	0	99	156	89	604
2768a72c7805903fc57e184270d5ce4d	0	0	183	432	2572	1055	0	182	2317	871	433	499	499	149	31	266	160	156	126	182	76	79	99	93	52	77	179	160	581	610	342	583	412	219	897	101	1316	4473	1969	1594	0	88	444	168	90	132	0	300	48
9a8171b2b9bc382e9055f767617ba4e6	223	683	847	98	599	1377	57	124	0	1423	0	45	38	58	323	100	42	42	26	86	129	190	211	326	239	229	82	48	91	24	65	241	142	0	82	58	778	406	27	281	87	141	127	71	46	124	121	99	581
737c733f2fe8591304bede57be204b7b	280	0	0	0	407	0	253	234	1636	0	260	1163	769	686	0	426	298	58	383	438	1293	1342	1935	1639	1489	1857	0	0	125	0	220	0	395	0	407	700	1566	2817	0	89	38	441	330	1037	0	72	0	537	0
931a828a22db46464c3fd2e63f095912	174	188	607	0	3428	0	953	732	5521	47	0	0	32	19	0	49	0	0	0	46	75	95	72	159	91	100	0	0	58	0	0	0	47	0	0	0	65	24	0	20	0	69	76	45	0	0	12	43	0
a2342f45552de08ad3ea6f09a4ba27ee	170	182	529	0	3348	0	938	714	5594	56	39	0	37	18	0	0	0	0	0	0	75	66	92	135	92	92	0	0	43	0	0	35	0	0	0	0	63	27	27	27	0	62	84	51	0	0	13	39	0
e2c6b0e50f6d8f1b8cb3c1ff0a57706b	175	700	327	393	948	172	228	630	334	320	0	23	70	34	23	82	51	18	259	65	41	41	47	56	52	49	283	17	24	48	18	216	45	78	19	57	54	0	302	426	84	23	0	104	147	138	69	85	51
503fa18d17cbf062c5bd7b57df71a032	115	949	417	0	2235	181	290	498	624	206	80	75	24	27	90	118	73	54	189	121	0	0	0	0	0	0	226	141	95	35	193	290	412	86	288	56	234	71	278	1291	104	0	0	361	142	315	875	138	170
e069640165c6ce6a3c1551b0c38adefd	261	0	0	0	379	0	187	227	1481	0	283	1105	696	658	0	402	254	51	324	420	1119	1131	1773	1369	1246	1629	0	0	105	45	175	0	372	0	378	662	1433	2731	0	57	33	462	311	958	0	93	0	506	0
0fc3ba4dd06f564dd43d652cb73be0c6	848	317	381	526	2936	472	706	2489	303	619	28	226	55	158	0	224	96	88	175	161	110	94	117	95	108	137	304	95	78	167	23	578	335	116	243	86	141	80	186	2111	0	119	127	324	490	595	182	162	89
e61fa86fc74923d679cd6901d229dfe9	370	293	1434	428	1573	339	395	355	385	812	202	288	205	138	104	215	142	46	182	538	155	131	164	146	175	200	131	222	104	25	76	813	644	333	220	113	990	591	406	420	58	100	296	476	117	220	43	128	21
9ce4c82e9901f5b78f2b14a0cebbe655	162	670	296	375	825	154	208	554	298	288	0	22	55	18	10	72	40	19	191	51	46	30	33	51	40	43	268	10	23	48	13	180	45	70	22	51	41	0	294	413	56	41	0	94	125	128	53	83	54
50f31df90a5d6b634ccf3142b28b7275	281	0	0	0	360	0	208	197	1370	0	253	978	612	602	0	384	231	46	306	382	1086	1203	1482	1359	1256	1417	26	0	102	0	139	45	363	0	334	549	1228	2429	0	67	35	417	271	812	0	92	0	419	0
d5931b36ffb53fc552c8f195c5952db9	97	933	342	0	1955	186	292	408	533	224	69	62	21	19	62	89	42	54	155	93	0	0	39	29	0	30	220	115	89	23	152	218	350	77	274	40	202	74	242	993	72	27	0	292	133	310	837	103	165
9c8dc0e1ab878bab551965298c9c7ddf	694	266	324	553	2811	426	635	2241	287	593	23	188	43	142	27	201	88	91	114	142	70	68	108	112	89	117	278	86	71	126	22	490	294	92	236	81	133	91	163	1853	0	89	125	274	510	493	134	134	67
c0874eeed49b6f126a340b1af55f40fd	652	283	321	497	2601	375	617	2434	264	555	30	206	31	141	0	174	92	79	98	143	91	94	107	92	74	126	301	99	64	143	23	498	306	100	224	58	128	73	157	1859	28	97	131	277	486	545	145	161	70
cf6ec14843d4e7e8b899f5b1a70145c2	323	285	1259	394	1346	301	320	367	386	709	190	251	159	115	84	196	138	39	202	428	121	107	130	168	126	148	106	190	88	24	67	734	540	301	188	130	909	531	388	373	55	96	249	461	97	171	47	83	19
c2c65f6278a476f045497c7ad795eeb9	526	319	738	518	862	440	397	695	996	392	98	147	94	81	504	161	118	50	66	236	33	29	42	46	45	45	150	220	96	52	76	390	348	155	111	133	674	120	164	567	133	100	151	123	264	160	25	113	67
9735974548e39f94541e90d3b440b3c3	99	187	298	984	1327	105	233	654	925	444	202	316	109	165	79	109	69	275	227	214	112	112	135	134	124	140	167	69	198	54	138	259	1011	157	126	89	335	200	628	897	109	200	0	133	42	357	161	276	121
06a2210a8c64bc9ef2eb0e60a402b5b4	105	168	481	119	921	1382	0	132	688	646	223	123	82	27	65	87	61	157	0	121	0	0	0	25	22	0	154	90	273	429	308	206	165	198	1001	68	948	2546	411	615	170	154	160	0	90	36	93	65	0
457145302a1fef34ed062ab26737f917	106	148	1355	1165	115	52	183	632	2516	17	15	0	402	109	24	0	0	0	16	138	0	31	45	0	0	30	0	0	18	0	40	71	34	116	0	0	979	659	621	600	0	172	122	35	0	29	13	0	0
c7701e4b04cba064290b176999236eb3	1372	109	1135	238	1252	592	270	361	1475	439	232	328	388	136	0	78	65	244	115	93	36	38	43	76	49	61	565	56	105	272	79	199	200	116	84	284	692	1090	143	20	236	65	244	329	122	72	30	278	34
702295e5d3c4be6bad509ce1afff3650	618	243	316	447	2462	353	573	2336	248	475	23	183	33	126	0	182	81	107	106	110	80	80	78	79	79	113	311	97	47	123	18	446	290	108	203	58	116	80	157	1622	0	60	125	273	405	509	146	145	80
8633f157672e96709dde3389d7904bb8	468	31	426	1643	2697	461	555	1022	520	0	98	28	191	49	52	111	90	66	117	329	126	0	105	127	148	102	200	35	0	35	0	27	144	290	221	42	514	0	1208	352	127	62	283	0	1246	112	119	142	77
1400dfdcdddaa84b334f02c21d02786d	466	345	679	480	751	398	401	652	940	369	96	121	97	61	475	131	100	42	55	189	36	29	41	58	35	38	175	230	94	54	49	327	269	119	97	114	670	126	215	515	122	75	122	103	236	147	33	106	51
6d7461c0b18617640c40bdbeb6028a22	92	777	294	0	1687	158	231	377	432	190	65	64	22	23	66	108	54	54	146	85	14	0	0	0	0	0	156	107	58	32	120	222	318	58	226	53	173	91	216	913	68	0	13	240	119	305	708	97	153
a8e509425d0045dbec5d82f6da5f1034	70	153	449	108	827	1306	27	123	619	550	218	106	64	35	50	65	52	131	0	119	0	17	0	0	0	27	139	83	245	374	248	221	134	175	961	62	811	2416	426	577	136	145	124	0	91	46	87	53	0
7a1b5a60aa6c4ab8de5d6d384d0c1616	444	31	419	1541	2428	385	524	994	467	36	90	24	213	42	71	124	82	55	109	297	112	0	118	91	129	84	180	0	0	0	0	31	120	266	187	41	511	0	1112	287	116	50	291	0	1129	135	103	113	71
8caa2ae131652170ee566c0922ccbca1	94	137	1214	1015	91	0	175	533	2403	21	24	14	325	103	14	0	0	0	0	125	18	0	0	20	0	0	24	0	17	0	27	64	34	102	0	0	879	585	623	519	0	141	122	31	0	0	0	0	16
b56d0792950ad0e68a7b720a5e6b8fb8	91	162	409	117	821	1172	0	98	566	550	185	119	64	37	54	60	43	104	0	104	0	0	0	0	0	0	140	99	260	335	241	171	151	147	981	67	803	2285	357	462	132	159	139	54	95	28	89	46	0
ce49e6aa271643890e9c958a0c93db56	1088	95	936	206	1163	536	254	327	1269	364	195	290	379	145	39	88	53	181	95	87	28	34	42	85	47	61	563	50	100	234	67	181	185	103	50	285	612	959	115	25	177	48	210	279	100	49	17	217	34
90f24c100d7b8f37365673e96d5b2618	91	108	1207	1004	73	0	153	529	2126	22	23	0	312	101	27	40	0	0	23	150	0	0	0	0	37	22	0	0	17	10	27	60	25	105	0	0	803	570	541	479	0	118	108	30	0	32	0	0	0
1553d33fe9b657298a146154063bcb4a	72	132	405	134	764	1157	0	104	526	511	197	95	65	23	52	54	40	112	36	92	0	0	21	0	0	0	151	69	242	365	208	183	116	147	876	55	784	2223	360	486	133	137	159	0	81	30	72	39	0
0e6bb6ebc7fcf34e80cb938665d97eb8	425	30	347	1456	2198	331	475	872	438	0	81	0	195	49	61	167	61	33	92	257	0	148	105	103	0	0	195	30	38	0	0	0	117	258	217	36	439	0	975	282	100	49	296	0	1075	94	98	131	69
021125da79fd4f878d6be8df91e4897f	60	0	53	0	0	0	0	0	1010	0	147	0	20	0	23	22	19	47	24	70	0	30	34	53	21	37	246	136	574	194	358	228	288	392	25	0	281	0	2560	3894	199	31	30	180	1411	1773	0	24	713
9bb3d790b198ab383ad0c7f81a4bfd06	298	0	209	434	793	37	410	758	361	163	65	73	154	83	97	49	0	48	78	50	224	260	324	401	286	276	632	118	89	374	79	449	336	110	81	117	206	68	356	531	206	58	48	88	177	204	438	108	208
7d21ddfd73f78f980277f47f66862589	61	113	1172	894	95	0	141	491	2192	16	14	0	294	100	21	0	43	0	0	104	0	0	0	20	0	0	0	0	21	0	28	59	21	112	0	0	761	589	605	454	0	101	101	18	0	0	0	0	0
8a4f06bf25a0bb81739037030cce230f	1947	0	645	0	2243	287	235	90	1335	141	126	182	63	80	39	158	78	310	73	370	0	0	0	0	0	0	50	154	61	68	104	142	309	484	229	146	1017	38	709	1092	0	202	145	173	67	285	0	94	47
010185e562f02b2472767a582f8967a0	0	297	0	72	1335	376	230	0	90	417	0	38	132	0	255	48	46	43	38	37	0	0	0	0	0	0	136	0	33	0	21	255	0	0	0	35	0	36	83	691	0	0	0	168	389	103	123	0	207
24121ebb0e04b674515c41ed5e3b136a	1835	0	649	0	2153	298	251	68	1317	122	150	161	69	78	37	150	74	319	97	387	27	0	0	0	0	0	35	127	61	44	112	131	346	518	247	128	972	21	690	1026	0	171	131	140	49	248	0	112	0
73ffdc1183fb0087c2c56b40c9bb518b	625	0	18	120	197	56	106	132	161	698	96	203	156	97	92	96	68	66	81	140	357	329	380	447	352	388	451	246	361	115	69	93	169	486	45	119	88	34	819	193	100	160	167	186	71	89	40	229	116
034c8c124043bec4adfdb45479fa0500	51	0	46	0	0	0	0	0	759	0	119	0	22	0	0	19	22	54	23	70	0	26	40	25	16	26	224	128	484	129	294	176	281	313	19	16	238	16	2274	3400	239	21	0	143	1437	1992	0	33	655
36e7c0df29a7771f7956e34587227159	0	0	0	246	0	705	33	0	3083	368	0	29	26	0	247	47	21	0	18	0	560	581	739	795	568	769	98	0	84	113	58	79	37	36	20	31	67	0	299	199	773	47	93	30	1481	93	145	0	50
5ce676745cb0ee924a2286ed32510059	0	266	0	68	1290	342	201	29	84	367	0	31	113	0	255	41	39	23	33	36	0	0	0	0	12	0	131	0	28	0	0	257	0	38	0	34	0	30	74	620	0	0	0	129	373	106	120	8	196
6627ba4cef605c9693bb1aef7aa16086	287	0	187	392	743	21	371	768	305	162	51	68	124	81	83	31	0	55	77	41	196	238	296	301	261	247	538	131	70	349	59	357	281	90	71	93	217	58	304	510	149	49	47	76	185	172	392	114	177
0487c4a9f0e4ad3f442fd867a0867743	0	208	308	30	106	238	137	28	495	92	69	105	71	47	64	243	161	58	50	25	26	23	28	35	21	18	220	31	0	34	41	93	103	130	85	45	603	77	177	0	49	0	0	0	0	0	121	238	66
172c2a75c9e498b0fda0064ad8e62fde	51	204	20	0	206	362	247	21	1771	393	0	50	33	60	32	0	0	0	78	0	138	162	223	183	200	147	111	0	67	197	74	102	65	51	0	74	28	0	147	111	145	26	40	304	0	105	190	496	43
ef2cb25da4bf0aa095fe7355eaeaa634	40	0	50	0	0	0	0	0	823	0	115	0	17	0	0	19	0	51	19	49	30	0	25	48	14	27	226	110	457	157	271	183	239	321	23	0	232	0	2398	3297	183	33	0	157	1251	1550	0	34	577
9d61f31a40404cf4c97970c89dcaf3b8	0	0	0	0	0	0	0	0	0	0	914	576	1094	232	392	386	340	50	729	0	0	34	38	0	32	0	313	0	52	0	98	26	217	144	285	230	2957	186	1854	392	220	128	100	116	334	326	0	179	0
7dd6096d1db6be97851c85f45a5022e5	1675	0	549	0	2015	256	238	66	1237	117	132	165	61	45	37	138	77	316	87	338	0	0	0	0	0	0	48	91	47	58	83	117	285	453	182	101	881	35	617	868	0	182	97	142	59	245	0	75	0
9dfdce84f665c8aa83d49487cf9549e4	0	200	256	28	115	222	122	15	514	84	82	92	67	46	81	234	128	49	51	0	0	25	23	25	16	27	182	21	0	54	41	81	80	144	59	36	579	75	178	0	37	14	34	0	43	0	132	201	52
b13624c98c94b17798e5f6653ac36978	0	0	0	227	0	620	0	0	2860	361	0	26	14	0	237	45	20	0	15	0	542	509	671	682	526	659	100	0	80	108	55	77	47	0	23	35	56	0	253	165	711	59	81	25	1343	82	156	0	48
70706011f09e291ecb266aefdacba456	44	195	249	25	111	234	136	22	480	98	86	109	67	47	62	222	159	39	50	28	18	0	25	23	20	18	215	25	0	51	25	89	74	113	80	31	559	47	149	0	46	0	0	0	0	0	143	212	59
80bd364a7031d57330e099fb6d30271f	523	0	38	139	172	51	93	127	163	640	107	186	140	114	84	71	38	77	66	116	291	303	300	390	290	331	378	218	301	128	59	99	165	429	0	141	95	22	691	168	71	155	118	154	69	94	43	234	93
85dd39ec2285f9111f2d8b37e86d0fd3	161	266	571	444	220	538	17	78	0	482	0	27	9	28	1345	32	16	0	0	0	220	225	307	413	387	389	397	35	58	0	24	111	64	0	26	0	122	167	85	101	347	35	49	265	43	272	41	58	59
c99badc2d9994373459c1ab4fa802181	43	0	47	0	0	0	0	0	677	0	114	33	21	10	0	18	0	40	27	74	29	0	26	27	17	27	187	96	442	141	241	154	250	307	14	0	236	0	2011	2908	206	31	0	126	1248	1753	0	24	583
4fdce93c22aa5f9754ef723cf54803f4	41	179	17	0	192	357	269	36	1636	388	0	29	43	55	38	30	0	0	76	0	115	146	177	162	148	146	116	0	65	169	90	95	61	44	0	66	36	0	172	105	133	21	27	329	0	78	139	444	59
4bf6ba8363c4bf45e3c2e922244a82f3	0	173	224	11	90	228	114	23	474	100	50	100	60	29	56	177	120	40	40	0	0	0	25	29	18	13	179	28	0	33	27	79	72	145	61	39	551	51	163	0	55	0	0	0	0	0	113	211	54
5b330a72c15b820a7a2c5f9962f764e3	3859	0	0	0	2404	0	0	216	0	0	26	74	318	57	0	41	0	38	60	70	87	71	122	113	57	130	0	0	361	0	142	969	284	0	0	38	1101	0	0	91	0	44	132	56	0	242	0	0	729
30e10a390c4a29f200fd7e3bd182fa2c	509	0	217	211	445	678	236	23	478	916	50	260	41	260	189	60	49	0	72	105	125	128	179	166	137	172	88	118	57	106	192	427	413	55	296	267	78	302	111	129	53	317	141	136	27	41	142	373	94
d7068d1e79b3b5a577ba004df3980957	273	0	314	944	0	216	39	772	57	84	91	252	271	25	90	90	78	0	62	85	180	198	293	315	256	261	117	32	467	0	108	42	0	255	1100	114	32	591	384	131	0	36	0	27	193	73	52	0	0
22923a6a8b70d76dd48029dbe9b85410	0	0	0	0	0	0	0	0	0	0	860	473	962	211	367	340	291	39	714	0	0	0	0	34	0	25	341	40	53	0	106	35	178	108	272	182	2541	185	1664	369	201	105	97	107	291	333	0	150	0
66372cbf18aa8d9de6977d2421503ae4	25	0	20	201	0	634	0	0	2659	314	0	22	17	28	225	35	35	0	17	0	401	438	587	614	479	580	104	0	72	80	47	58	44	0	25	29	69	0	262	143	631	38	87	27	1248	87	140	0	45
8f55a57c03b68f4acdadb566baf6f66d	63	200	17	0	187	318	235	25	1448	410	0	37	31	63	20	0	0	0	64	0	110	148	161	149	166	149	106	0	47	175	91	74	44	39	0	58	27	0	124	85	136	21	40	296	0	74	169	425	39
24d1e51c93c67740ab63e573cf0e1b85	131	243	509	366	202	460	18	73	0	518	0	29	17	18	1257	36	20	0	0	0	185	184	210	383	308	337	335	30	46	39	17	77	65	0	31	36	121	148	81	84	325	39	51	225	56	248	43	53	41
1a97ed9d34c172bdc86d9239440bed60	210	277	907	106	145	55	220	780	449	159	54	60	124	37	617	97	55	64	24	88	48	45	64	88	61	64	102	204	58	29	22	243	273	102	31	43	115	55	133	405	136	187	121	141	195	308	114	40	143
0ec23532d1aa16658d7481c70328a98e	136	232	563	435	195	468	10	66	0	491	0	0	15	22	1252	31	28	0	26	0	190	153	237	378	289	336	339	0	51	0	22	66	51	0	23	0	127	139	131	91	261	29	59	212	56	262	46	64	49
7fd32f0bf0b890af5351cfe478ddd372	446	0	220	230	436	635	227	30	470	895	0	268	39	234	202	84	38	0	65	93	113	114	150	148	119	123	71	130	48	118	197	401	359	62	236	266	67	309	116	155	41	289	135	145	38	35	122	326	60
a5c0b58ef30878cf30d6d949d7adcb70	0	0	0	192	0	574	0	0	2527	359	22	31	20	0	223	32	16	0	12	0	426	428	524	571	431	513	92	0	68	92	40	59	31	0	16	33	43	0	243	144	585	52	71	25	1145	60	128	10	45
4aa14a5c09cc0289f811f54841a1d786	249	0	324	901	0	218	61	759	68	89	87	234	248	26	81	88	46	0	48	70	131	176	232	272	180	253	93	19	376	0	76	0	0	185	1001	113	24	537	367	145	0	41	0	33	196	64	59	0	0
5e47fdb452457205184fab2d2b2b46c9	189	265	836	96	126	51	221	697	398	157	33	54	95	40	614	77	62	42	21	75	42	36	56	56	39	48	74	178	39	28	27	227	265	77	24	41	105	37	125	350	117	216	138	156	181	305	121	37	131
110de344c5c5f573765359bd11f9206a	111	234	513	400	188	403	18	53	0	410	0	0	20	19	1188	29	17	0	0	0	180	197	199	323	276	279	350	0	40	0	22	70	60	14	23	0	112	159	86	83	254	42	40	209	45	211	32	40	39
7049e2f268432bc8cef0c52e149f85d9	4969	0	62	0	150	0	0	15	0	0	25	57	0	78	51	18	0	0	30	31	0	0	0	0	0	0	0	0	342	0	53	181	801	929	161	68	0	17	291	940	0	0	69	61	0	340	0	64	33
d78cdc1d796e0a4784abaf8f187f2c66	0	0	0	0	0	0	0	0	0	0	0	28	95	53	0	74	55	155	43	42	30	40	39	66	35	39	0	635	36	184	124	1203	957	98	238	0	671	42	1233	2294	0	215	181	353	24	772	0	0	0
11df147a45e56dc9bc33a64dc672fa5a	727	275	983	73	174	397	23	64	959	493	0	32	44	0	32	38	0	22	43	40	0	0	46	0	0	0	103	0	57	31	56	52	177	48	0	0	37	0	318	179	81	51	41	116	202	175	98	24	41
6d72274105a9358e9643101386bf419c	0	0	0	0	0	0	0	0	0	0	682	415	780	166	342	292	204	0	543	0	18	0	0	0	0	0	267	0	36	51	78	35	157	93	287	188	2064	161	1520	268	178	92	93	73	320	278	0	121	38
7db234f631bbf49c431f33344efbcbf5	0	265	254	32	839	207	51	304	484	739	30	26	34	0	0	44	26	0	0	24	0	0	0	0	0	0	0	34	0	42	0	129	0	0	0	0	0	0	0	0	0	0	0	0	0	0	212	0	0
bf87f88ee908f6b1f1524bcdad19c54f	247	0	285	795	0	186	47	687	68	82	72	187	197	18	84	67	39	0	51	50	132	136	199	263	192	191	80	25	380	0	73	0	0	201	979	116	19	533	345	122	0	32	0	21	185	42	46	0	0
5a3a1a6e38d5c41cb3d0bef1a7c1c31a	409	142	185	250	499	302	65	109	171	284	0	28	23	34	102	60	31	61	39	123	0	31	45	64	42	45	64	14	20	40	26	30	34	46	35	17	152	41	245	160	104	48	38	31	264	39	40	0	69
6864883314c50e4f059c406fb4b627b7	3024	0	0	0	1968	0	0	184	0	0	25	46	296	38	0	30	59	26	44	0	60	79	87	80	59	83	0	12	302	0	125	783	247	0	0	40	882	0	29	97	0	38	121	35	0	223	0	40	547
c9ed4335799b8dfd74d5f92f94a50737	0	0	345	162	81	566	0	126	417	424	104	56	0	51	240	0	0	607	29	22	37	0	0	0	0	45	613	162	229	110	164	139	927	90	526	29	576	1094	60	220	32	0	69	26	28	101	0	137	28
23cfeb1a079cba2b9d622883db56b8b3	4532	0	46	0	134	0	14	25	0	0	0	63	0	75	63	13	0	0	25	0	30	29	30	0	16	0	0	0	312	38	0	168	709	816	136	55	0	13	287	829	0	0	57	61	0	281	45	66	30
ad76b84d4a349433902e902b20e2e427	0	0	0	0	0	0	0	0	0	0	0	0	0	65	0	23	0	0	0	0	100	106	140	187	114	127	0	47	618	30	159	43	958	1022	544	527	3598	341	0	0	0	0	689	0	0	0	0	0	0
07e588474cbffebab990f77758262eae	4128	0	40	0	125	0	0	15	0	34	0	43	45	65	50	0	0	17	21	25	0	0	0	39	0	27	0	50	309	0	0	185	754	794	168	62	51	9	287	905	0	0	60	55	0	281	0	47	25
3c7fcd7837965a72d37f1d803646ffd8	667	259	946	78	180	386	20	70	791	435	0	28	46	0	26	39	0	0	31	33	0	0	0	0	0	0	93	0	53	32	0	49	175	43	0	40	0	0	300	172	73	38	35	117	195	136	91	33	35
1f67551800b85543069eeaaf16dfce74	1541	160	228	0	486	145	31	286	219	27	19	36	30	0	32	42	33	50	0	24	0	0	0	0	0	0	58	110	80	0	0	402	97	85	52	45	205	0	147	836	33	12	0	45	273	82	870	31	85
8b051f2920482d3080aea8935f07d303	0	542	0	0	32	0	0	65	19	0	0	0	0	0	0	0	19	0	0	0	236	235	304	325	269	258	255	0	36	0	35	23	0	0	0	26	17	0	30	26	45	0	0	25	0	0	230	18	66
7107226cf4f42129ff82b79ba14fe84d	0	0	0	0	0	0	0	0	0	0	13	29	83	28	0	52	67	130	0	30	26	35	41	46	28	48	0	592	39	160	113	1030	848	86	211	44	530	34	1078	1965	0	171	123	317	0	650	0	0	0
db8efaada70d0100c0aeb1fc36973821	368	149	168	256	447	263	59	112	169	261	0	28	26	41	104	37	35	39	16	111	0	0	31	0	0	0	84	17	20	0	0	26	33	0	24	20	134	43	230	128	95	34	28	24	233	43	0	0	61
56bcd67c40cd5b01d3f6dc9683e0d6bc	943	0	255	0	734	622	150	81	88	353	349	293	111	113	0	104	74	172	211	580	157	200	189	224	183	209	430	100	0	0	0	108	45	98	0	99	62	0	151	0	41	62	0	183	0	45	133	151	43
d9c046f691de7bd2a2a84413377f2427	601	253	882	56	145	348	21	53	784	440	28	33	43	0	36	42	38	0	37	39	0	0	0	0	0	0	90	19	57	23	0	59	198	33	0	0	0	0	279	135	61	47	37	127	204	106	81	21	0
11f336df5cad53c90f20938a6c86e219	0	402	0	444	70	48	80	187	54	0	0	0	0	0	30	0	0	0	38	0	36	61	79	68	65	47	231	0	99	0	70	167	197	155	0	0	0	43	92	53	48	0	0	38	0	0	1220	408	0
cf3cd7544abbdf7942bbea2c7dd7a841	0	0	0	0	0	0	0	0	0	0	0	0	0	55	0	18	0	0	0	0	88	77	147	139	78	131	0	41	595	0	110	36	929	862	534	513	3340	286	13	0	0	0	710	0	0	0	0	0	0
cb8b4d5008671e5b44698d43e45ae5ea	182	82	162	81	293	155	154	0	287	337	0	0	33	0	230	43	0	0	45	17	45	50	32	0	41	38	95	20	31	101	0	359	113	67	27	0	0	0	190	357	211	18	0	42	243	109	16	80	49
ea85c2cd4b8c065ec4f4dde166a54a43	994	0	494	41	384	55	721	1295	3037	0	0	45	94	34	45	40	0	0	0	12	35	0	41	0	0	44	0	12	0	0	0	36	0	0	0	0	250	62	64	0	0	0	0	38	0	30	0	0	0
20c8cf666ca8b705c7b2cf9523fca44f	0	0	0	0	0	0	0	0	0	0	0	31	84	38	41	76	39	143	46	30	19	29	38	38	24	31	0	546	25	152	82	985	772	67	233	0	472	43	1108	1695	0	155	126	301	0	842	0	0	0
25244dd405091c575b2743588ffe6999	0	270	223	0	750	222	60	285	423	671	0	24	0	0	0	0	0	33	0	0	0	0	0	0	0	0	0	0	0	0	0	100	0	0	0	0	0	0	0	0	0	0	25	0	0	0	153	0	0
1587068ceed0043cbedadfbaba0a44f1	856	0	267	28	711	572	141	131	59	339	340	291	98	111	31	109	59	175	181	516	157	178	163	227	181	197	350	84	0	78	0	123	39	88	0	103	61	0	159	37	45	61	0	186	0	57	133	125	47
8e2c40585a6b0d3b61ec6fe87673748a	0	0	294	143	61	410	0	112	335	343	74	44	0	39	232	0	0	657	33	0	0	0	25	0	0	0	504	136	185	103	109	101	751	79	440	19	472	1042	70	205	25	16	54	28	28	95	0	115	16
b46abd32b1a8a579c5911f0892a646cd	358	140	185	197	441	227	58	83	134	223	0	22	20	0	103	50	29	38	29	94	0	0	0	0	0	0	58	17	21	0	0	16	40	0	39	23	98	32	222	103	93	43	32	24	186	39	0	27	66
f4d0f5a2a3cee17f790d220d754ad77f	1299	158	205	0	423	144	38	283	195	22	19	39	0	0	30	58	35	39	0	23	0	0	0	0	0	0	0	99	86	0	0	364	72	72	48	42	158	0	139	670	49	0	24	23	255	80	804	30	85
9aed054c3092e8a8e06a1a5beda37cc4	0	0	300	145	66	427	0	120	326	330	76	41	0	43	185	28	0	574	30	0	0	0	0	0	0	0	490	152	165	105	104	100	742	63	498	21	508	970	50	185	30	20	63	14	0	96	0	86	18
a3705bbe04d5f3ab56285b8b3268f747	115	0	0	0	0	0	0	39	638	0	94	409	265	277	0	108	81	0	109	170	461	390	558	501	485	530	0	0	34	0	71	0	176	0	128	139	562	1100	0	0	0	0	130	201	0	26	0	139	0
b9bedead6fe1adb250132beac57274f2	0	520	0	0	23	0	10	67	21	0	0	0	40	0	0	12	0	0	0	0	166	213	259	289	225	231	246	0	0	34	0	21	0	0	0	31	8	0	0	18	46	0	0	16	0	0	194	24	76
a40c0272829a2e8994507bd118193ae3	115	26	0	143	0	0	0	0	200	35	0	67	76	63	0	41	20	0	47	28	392	408	603	494	399	529	51	38	0	123	38	133	39	18	0	210	28	0	0	1349	66	0	151	51	0	187	135	312	42
d5c74ec9a1a4428d3f8f9ba3536b79a4	140	72	170	73	285	144	144	0	299	307	0	0	0	0	211	0	0	0	0	0	0	0	31	38	27	30	113	18	0	79	0	276	115	53	0	44	0	0	189	301	213	29	0	39	197	106	0	66	55
36faf19e48645469a6d2b33df5ddb2ad	323	143	131	198	399	237	56	93	135	213	34	14	19	0	114	43	29	43	28	118	45	0	0	0	0	0	59	14	24	0	0	32	31	0	31	22	109	31	210	101	75	24	24	24	204	47	0	21	42
3968835c2562b02cc881132c876feef8	561	0	279	0	251	0	1168	0	1068	0	0	0	0	0	226	0	0	0	35	41	28	38	44	44	36	42	683	0	0	0	53	41	56	30	27	0	243	0	65	0	317	22	74	43	24	27	0	1954	0
2f2a9c6d69c71aaab2b1e15994b066b5	0	364	0	391	69	44	85	197	0	0	0	0	0	0	0	0	0	0	25	0	37	28	55	63	40	44	195	0	104	21	58	160	160	148	0	0	0	0	95	0	61	0	0	25	0	15	1148	373	0
e8e0cdbc0c6c4d483a7cc0152934a81f	1240	135	199	0	452	132	34	259	158	24	15	42	30	0	20	48	30	52	15	22	0	0	0	0	0	0	0	111	70	0	0	338	88	76	61	53	155	0	139	663	49	11	0	34	245	78	766	0	75
2201e199a8e9a74904065db64250b5ec	868	17	422	43	329	53	668	1269	2877	0	0	54	79	0	0	0	0	0	0	25	0	0	0	0	0	0	0	0	0	0	0	37	0	0	0	0	246	71	0	50	39	0	0	44	0	37	0	20	0
9461ce8c6ebd5ee4f30ffc60401eed63	385	0	358	34	143	0	102	78	55	0	17	54	74	159	13	39	39	0	0	0	28	37	34	58	29	40	797	0	44	895	43	237	0	0	178	30	42	210	35	0	1437	0	0	168	19	50	438	274	57
286b816c4487a3918f9aa233aa3020e4	831	0	433	40	312	50	601	1230	2707	62	0	49	91	31	0	0	0	0	0	23	0	37	0	38	43	0	0	0	0	0	0	0	0	0	0	0	232	53	0	0	0	0	0	34	0	25	36	0	0
31af902b70250325d05f9038aac782b3	1115	152	173	0	391	128	28	257	178	28	13	40	0	0	13	42	27	37	17	27	0	0	0	0	0	0	0	115	66	0	0	333	70	91	42	43	184	0	103	591	41	0	35	25	240	71	715	0	76
892a17b6b73c8c661d3ec299188a2d1a	121	32	0	128	0	0	0	0	188	23	0	62	56	67	0	37	24	0	50	0	395	339	545	453	369	512	49	21	33	124	0	102	0	0	0	177	23	0	0	1186	65	0	138	73	0	167	129	250	44
95a96c5224ff9717d008ef38b50ddfcd	100	0	0	0	0	0	0	43	548	0	70	351	244	261	0	133	92	0	105	141	359	348	534	467	411	492	0	0	32	0	50	0	151	0	76	127	520	998	0	34	0	0	117	159	0	27	0	128	0
e5da2fbb6802b8595638eac826604f9c	130	74	160	70	248	132	113	0	252	280	0	0	0	0	187	27	14	0	0	18	0	31	27	0	16	20	100	0	0	66	0	278	103	36	0	0	0	0	152	268	165	18	0	56	175	79	13	69	47
c726db65058ea16fcf32b0dbdd3ffd47	0	154	0	97	580	107	14	0	0	90	0	40	24	23	0	0	0	0	32	28	48	34	62	72	49	77	0	33	16	62	68	46	77	0	0	35	0	150	41	115	0	0	220	125	0	19	56	0	0
87947170393cb1ee17537185bc318ce1	0	319	0	399	76	56	84	158	0	0	0	0	0	0	0	0	0	0	0	0	31	43	62	62	28	34	170	29	86	0	43	150	141	145	0	0	42	0	54	0	32	0	0	29	0	10	961	326	0
c818f7b46e77eb6c1155fe83bd6d0d28	756	0	402	32	337	53	574	1191	2528	0	0	43	64	0	0	0	0	0	0	26	0	0	0	0	0	0	0	0	32	0	0	0	36	0	0	0	206	53	0	0	0	0	42	40	0	24	0	0	0
b7e008fa497a18c3f0c07d72b2d8e9cb	25	0	37	0	741	53	372	169	559	216	19	0	33	28	0	0	0	43	0	41	0	0	0	0	25	30	80	77	26	68	0	612	78	90	0	21	0	0	618	120	0	12	0	32	283	22	958	117	28
e23383257f1cee489e4f4173afa1e7d2	462	0	262	0	246	0	1051	0	1004	0	21	0	0	0	196	0	0	0	32	0	22	45	43	44	33	43	615	0	0	0	0	44	50	0	18	0	214	0	64	30	286	24	56	29	0	30	0	1605	0
7711d82297efa2a8fc7c7d5b6c745be6	0	433	14	25	33	0	0	45	22	0	0	24	0	0	0	0	0	0	0	0	168	192	213	239	186	180	200	0	0	0	0	20	0	0	0	29	15	0	0	20	25	0	0	0	0	24	139	15	72
9020a6b311a62ac1444e8f5a1ba686ee	115	66	141	76	256	114	134	0	252	299	0	0	0	0	212	0	20	17	0	0	0	0	27	38	17	23	85	0	0	66	0	271	79	34	0	0	0	0	143	253	153	17	0	44	154	75	0	49	29
e245b7cc048f8676ce299949b409f1ce	0	0	1693	1570	296	0	0	0	0	0	370	297	1134	116	0	59	0	0	239	0	0	0	0	0	0	0	0	0	0	0	0	0	0	75	0	179	0	158	0	0	0	0	0	300	0	0	0	0	0
e7d9561e2ac528975cdc5d3e3797a77d	0	0	0	0	111	0	757	0	0	0	0	61	0	134	562	55	31	0	44	230	40	0	38	49	23	43	82	0	222	19	12	304	111	749	0	143	240	36	555	1220	31	96	0	51	0	0	0	20	152
a2d5ae9cda65e40d24ab352f6267bcb7	0	0	0	0	0	56	132	0	65	0	0	48	52	205	67	44	0	0	119	56	0	0	38	53	0	0	238	86	115	46	163	255	294	167	49	63	98	46	1551	66	75	75	0	135	90	175	34	234	107
b63e2ea89815d1aac8940e9f99f98deb	102	0	0	103	0	0	0	0	141	21	26	51	59	52	0	23	25	0	39	26	315	332	439	424	346	467	49	18	0	83	36	91	0	0	0	145	36	31	0	1093	57	0	136	60	0	177	109	273	54
cd68d655815c91340c37a5ebfc31b37c	82	0	0	0	0	0	0	39	497	0	88	309	238	211	0	120	74	0	75	133	349	282	468	412	360	406	0	0	29	0	54	0	137	0	68	162	463	993	0	0	0	0	89	164	0	37	0	112	0
d0d4a903f2e203f40ff34910c4744148	434	0	269	0	204	0	986	0	877	0	0	29	0	0	195	0	0	0	26	29	34	29	34	48	29	47	548	0	33	0	0	33	53	30	20	0	174	0	48	0	261	20	58	20	0	22	0	1644	0
d3caa2c207341275e6a5b5e29753135b	33	93	42	51	360	44	31	50	267	50	36	74	51	35	30	74	43	29	119	71	22	0	0	24	23	0	0	0	26	0	42	0	0	23	22	0	60	253	205	100	0	0	32	33	153	28	0	0	0
18ac311a3b236f51aa6de82c48f78634	42	0	33	0	1923	535	38	0	91	251	0	0	0	0	0	0	0	0	0	0	366	456	645	518	438	499	0	0	0	0	0	0	0	0	0	0	308	0	0	0	71	15	12	25	0	0	0	0	0
2ae5c6bc3243559d8998e424125e84cd	305	0	337	31	122	67	91	65	0	0	0	37	62	108	0	38	0	0	0	0	20	20	29	28	14	24	625	0	0	718	0	218	34	28	112	37	0	191	37	0	1231	0	0	154	22	0	420	222	50
64163fb48bb9343b3d8c7ae20537e6e5	0	145	0	83	608	122	0	0	0	96	0	27	34	17	0	0	0	0	24	38	43	39	54	54	40	65	0	36	26	39	0	0	73	0	0	0	0	150	29	118	0	0	192	102	0	14	36	0	0
6953321683f8f70e00c403da00a50f33	40	0	0	0	725	37	364	178	464	210	0	37	0	0	0	52	18	22	0	39	0	0	41	0	0	0	63	82	23	74	0	553	71	87	0	16	0	0	542	100	0	17	0	29	296	0	864	108	35
1284b0ebd40b5c8a3794506bde888c74	0	0	0	0	0	0	0	0	0	0	173	321	41	417	0	409	232	0	408	36	82	83	133	130	120	156	735	57	62	86	149	153	467	433	201	237	0	0	0	0	0	0	0	0	0	0	199	224	0
a4851d7fb5ac5b13c719287fe2629ed9	0	175	225	17	228	188	75	184	61	970	31	0	0	23	40	25	30	0	0	0	0	0	0	0	0	0	24	0	0	0	0	0	31	39	0	0	0	55	74	26	20	0	24	0	0	0	0	20	0
865f50a6d0efe672d97b3618c1e2b4fe	0	233	0	0	186	421	21	0	0	477	0	0	0	21	0	26	31	0	23	0	0	0	0	31	0	0	0	16	0	0	23	72	54	0	25	18	59	118	0	86	0	0	27	0	0	50	50	0	0
3603bd1a7bf7c71d64f4163832e75bc0	0	0	0	0	399	0	20	0	0	0	0	12	16	0	33	98	59	0	25	91	68	59	99	92	51	68	0	130	118	130	55	218	133	327	70	24	127	0	1071	370	0	400	33	338	0	115	0	149	41
d752015e2c4a982e0b9ea74fd120c313	342	0	309	28	112	0	86	75	0	16	0	46	69	87	0	38	36	0	0	36	18	16	22	27	23	28	646	31	39	728	0	197	0	0	142	23	0	194	34	0	1149	9	0	167	19	0	367	225	48
b30b8bb771d785583c419461ae735031	88	0	0	106	0	0	0	0	171	28	0	62	57	68	0	31	18	0	43	0	306	344	406	426	328	411	37	23	0	96	0	104	0	0	0	156	21	0	0	990	52	0	114	54	0	133	107	234	30
6a70fb56132048a059d81c1fdc849a79	0	137	0	100	545	118	14	0	0	101	0	29	27	12	0	0	0	0	42	28	37	33	46	48	46	50	0	0	18	43	0	0	68	0	0	36	0	114	39	115	0	0	205	106	0	26	60	0	0
3543240589555b1eb4e81a6690b9915c	0	0	0	0	232	0	0	0	708	0	54	27	127	14	0	84	59	62	111	147	30	0	0	21	0	23	12	243	232	147	0	169	217	73	0	19	427	123	1527	0	0	186	38	527	0	85	0	0	0
11c3f445429ba05571df3b4f83df444a	0	0	0	0	0	0	0	0	0	0	0	0	0	23	0	57	25	0	67	0	37	32	60	65	44	67	0	0	221	441	310	312	228	266	99	71	20	0	1276	507	264	227	65	111	230	277	0	0	490
de81bdb925eee339d58c048babfb9589	0	0	0	0	0	53	155	0	74	0	25	54	56	213	73	53	0	0	133	55	0	0	32	0	40	0	195	73	105	37	155	226	227	142	36	53	93	36	1450	36	72	64	0	109	83	150	33	200	106
1eb9aada9fc3b2cd22c9639e827d2528	170	129	36	140	373	0	53	0	29	125	0	0	0	74	59	33	0	42	32	36	56	47	76	56	49	73	256	134	68	53	44	161	150	112	0	30	30	0	111	83	77	39	0	83	34	43	205	115	26
d598cf2309c6e19dc9937ae7540e96f7	13	0	0	0	99	0	641	0	0	0	0	61	0	112	532	40	23	0	42	236	26	42	33	33	25	39	77	0	181	23	0	286	117	669	0	118	220	30	484	1063	35	73	0	45	0	0	0	21	142
91fb1af23a0e5b882349e747144fffb9	32	95	38	48	324	47	0	48	261	46	44	60	47	31	28	67	51	0	112	64	0	0	0	34	28	0	57	0	0	0	0	0	0	31	0	15	71	231	185	84	0	0	0	28	112	0	0	24	0
cbd2fe53a583724cbce98780a033d5e9	0	132	0	99	564	152	0	0	0	112	0	38	17	17	0	0	0	0	26	30	44	36	35	48	44	44	0	0	12	43	0	0	58	0	13	0	0	121	35	98	0	0	196	120	0	16	45	0	0
dc12b8cd88ddbf97af246666f059b306	200	120	142	401	68	0	24	169	0	153	0	0	0	0	22	19	0	0	26	20	0	0	0	19	0	0	144	42	25	38	24	55	12	0	0	0	58	18	0	28	625	0	29	23	80	81	31	18	31
933b93230f46f1172d5e54ad39cc4398	31	0	0	0	675	37	295	183	454	215	0	0	0	0	0	0	0	47	58	24	25	0	0	31	0	0	75	78	20	59	0	531	62	91	36	15	0	0	534	93	0	0	0	33	238	0	791	84	0
514cea3d792a5a97533e51125d441f89	0	0	0	0	0	0	0	0	0	0	39	28	0	0	0	0	0	0	44	54	241	261	357	292	256	335	361	0	27	0	0	0	0	312	77	0	63	368	341	421	166	0	254	865	694	0	0	0	0
27b3b6c782ca8d84ffb7ba06bc5b9e21	0	0	0	0	21	0	0	0	0	0	0	0	0	0	0	0	0	0	0	0	1086	1076	778	1094	1051	706	0	0	0	0	0	0	0	0	0	0	0	0	0	0	0	0	0	0	0	0	0	0	0
0f98077192d9b750bbb9e770cb43bec9	0	0	0	0	0	44	118	0	57	0	0	0	34	164	60	34	52	0	96	55	49	0	0	0	0	60	173	76	99	40	144	223	249	145	45	62	81	39	1384	84	87	47	0	122	66	180	37	179	112
9248c7d55275291ff0d9b10472c8a659	9	0	35	0	0	28	6	0	126	0	0	0	39	27	0	0	0	30	4	31	0	32	39	55	0	45	0	0	27	0	26	38	95	0	21	0	110	35	33	180	15	0	25	52	8	142	0	57	0
5b9531c8a70541d1e5461edd3d9438b7	0	0	0	0	354	0	15	0	0	0	28	18	0	0	32	78	71	26	23	78	55	55	72	55	67	64	0	132	89	147	54	224	121	294	55	17	110	0	977	328	0	354	37	289	0	125	0	121	40
98bbdc65f4ac642fb6f75446e17ae99f	168	122	61	119	379	43	57	0	32	109	0	43	26	57	51	0	42	42	31	22	37	53	74	60	40	63	248	131	53	54	0	141	141	59	0	0	38	0	100	70	64	0	0	70	32	41	163	111	23
eebf7923450818ab8193fcd9d2ac3fdf	0	0	0	0	226	0	0	0	667	0	57	0	104	0	0	82	43	63	90	119	0	0	31	0	0	0	0	206	224	143	19	130	231	50	0	22	379	125	1519	0	0	144	52	526	0	81	0	0	12
3d6af8b3c29820a406b511db68d3c6de	0	153	26	29	0	0	24	57	0	0	0	0	57	0	0	0	0	0	0	0	30	42	63	52	47	40	38	15	0	0	0	74	0	42	0	0	0	0	0	0	231	0	0	0	0	43	0	28	0
d2883089a048d26c3e9885ae87a7c56a	278	0	262	37	105	0	99	52	0	0	0	29	63	90	0	32	0	38	50	0	18	17	25	32	18	31	616	0	0	663	0	182	0	33	135	27	0	184	36	0	1092	0	0	125	17	0	336	177	39
7a0e84ddbfcee9359b7f02d37f691798	0	231	0	0	171	412	19	0	0	430	0	35	0	25	0	31	26	0	0	0	0	0	0	27	0	0	0	15	0	39	23	70	39	0	20	15	57	114	0	95	0	0	28	0	0	0	36	0	0
0905849c0dfa6d58d9d3898bd916f650	0	0	0	0	76	0	640	0	0	55	27	55	0	101	474	38	25	34	36	171	0	0	32	35	21	29	67	0	170	23	0	259	94	579	0	117	195	34	468	952	25	64	0	36	0	0	0	17	156
1a7baf24ec99ee9f5dac0a012c1aa737	0	114	453	107	53	41	12	21	734	38	70	9	0	0	11	32	0	0	25	73	0	0	0	0	0	0	19	11	11	22	0	123	44	27	67	0	620	13	118	67	0	0	0	82	20	26	0	0	0
82142f5818d7cc82fd64ec05135105d7	0	152	226	18	195	170	55	149	54	868	0	49	0	0	40	22	0	0	0	0	0	0	0	0	0	0	23	21	0	0	0	0	30	0	0	26	0	62	80	20	21	0	21	0	0	0	57	0	0
cc1711e175f1fd96d0141ffdbefbca4d	30	0	0	0	623	45	312	171	422	208	0	43	0	0	32	0	18	28	0	37	0	0	0	0	0	0	48	81	34	63	50	476	55	64	0	14	32	25	479	91	15	0	0	27	224	0	690	76	0
859336cb81c770dbc7e693c9f04498f6	0	235	0	0	186	398	0	0	0	466	0	0	0	18	0	25	0	0	21	0	0	0	0	0	0	0	0	17	0	0	19	65	34	0	15	10	36	102	0	81	0	0	37	0	0	0	35	0	0
d0ddb3e4bc68e2ed88ab1d9fa5febbf7	0	161	202	25	207	159	77	157	57	831	0	0	0	0	38	0	0	0	0	0	0	0	0	0	0	0	21	0	0	13	0	51	0	0	0	0	0	54	76	23	0	0	0	0	14	44	0	0	0
1ad6ce19b0763a9c4456fd178161bf4a	0	0	0	0	0	0	0	0	0	0	147	287	0	344	0	392	217	0	355	0	74	87	104	104	91	114	632	49	46	70	127	108	388	337	176	247	0	0	0	0	0	0	0	0	0	0	215	189	0
ee86ff3fee3683ac8d84052f3cd10a1d	0	0	0	0	0	49	126	0	53	0	0	0	47	144	51	33	44	0	111	33	0	37	0	0	0	0	150	61	70	23	117	189	232	131	36	50	83	43	1358	49	97	66	0	116	76	181	27	165	79
cbb0aa85895662ae355ff872418ee48d	0	0	0	0	0	0	0	0	0	0	45	23	12	26	0	54	17	43	50	0	34	31	50	48	34	43	0	0	172	379	235	234	235	191	66	64	18	0	1212	440	217	226	54	100	205	228	0	0	388
c73ea0739ff5f25e6f84dfa20c14cb17	0	0	25	0	78	0	627	0	0	0	0	43	0	94	462	42	22	0	26	173	0	42	39	26	18	35	62	0	141	17	0	234	107	569	0	127	200	36	449	871	31	69	0	48	0	0	0	14	150
d1f09e944abaa85a1b02ac6dfcda25ab	0	0	0	0	331	0	29	0	0	0	0	0	17	0	25	79	49	0	34	75	66	43	67	74	50	59	0	116	85	129	36	194	164	293	64	23	82	0	880	327	0	339	22	295	0	136	0	119	37
e4926498f9489f0df1524bf22b15e6b7	161	94	112	364	63	27	0	182	27	148	25	0	0	0	27	17	0	0	0	16	0	0	0	0	0	0	167	43	19	43	0	41	21	0	0	16	60	22	29	24	516	0	0	0	56	81	23	0	0
e8c9a2e40b0e72f55e748cc61a22f909	0	150	210	18	174	141	65	149	47	861	0	0	35	0	54	0	0	0	0	0	0	0	0	0	0	0	19	0	30	0	0	0	0	0	0	0	45	36	76	21	0	0	0	0	11	0	0	0	0
44435ab154d81043d55d357129f475f9	44	0	25	0	1634	421	37	0	81	238	0	30	0	0	0	0	0	0	0	0	273	330	468	438	345	398	0	0	0	0	0	0	0	0	0	0	257	40	0	0	53	0	0	0	0	0	0	0	0
b3d6a5111a60fea5c3115a2b0666e650	150	110	40	122	324	0	39	0	0	126	36	0	0	74	53	20	0	48	29	28	30	38	49	68	48	40	213	156	66	49	35	123	103	74	0	24	30	8	84	70	78	0	0	68	32	39	133	101	19
a442b196faf7509e9573280d17356873	85	69	81	190	230	25	34	45	157	100	41	47	26	28	16	30	29	0	0	43	37	32	47	38	39	52	70	52	80	111	57	113	222	81	153	79	32	32	84	40	0	22	16	65	44	30	37	33	27
b85ceedf16dfcadf545cead717efd294	0	0	360	0	201	0	0	0	36	0	0	53	327	246	12	184	111	118	88	536	200	197	287	297	228	245	0	0	0	0	0	0	0	0	0	406	0	104	0	0	0	0	0	558	0	0	0	0	0
75b050ba05452488b080d2a38c0f5842	0	0	22	0	1510	0	0	0	438	0	0	111	28	70	0	64	24	418	0	97	0	0	0	22	0	0	0	0	28	0	0	37	0	0	1187	18	62	280	0	113	0	155	202	88	0	0	0	0	0
4554e783113ba1cb5b60bd2ad4d7d62a	0	0	0	0	207	0	0	0	631	0	51	0	106	0	0	70	54	61	90	114	0	0	0	0	0	0	0	187	189	129	0	108	225	45	0	0	333	120	1337	26	9	167	47	444	0	72	0	0	0
dde163c13267869cae01de70ccb4b8ac	0	145	34	69	0	28	0	0	175	54	0	103	17	27	35	52	32	60	25	32	31	63	36	29	41	30	0	32	29	39	0	58	128	59	39	0	0	62	56	83	57	26	22	31	87	48	99	42	49
730b68d9220a4b48b9cc48e384220090	0	154	11	34	0	0	22	52	0	0	0	0	52	0	0	0	0	0	0	0	25	36	57	45	36	33	32	15	0	0	0	58	0	32	0	0	0	0	0	0	196	0	0	0	0	34	0	26	0
2629c6bc9cf6233c7c95ac0c5368ae46	21	75	29	43	276	34	0	42	209	49	0	56	20	39	20	55	24	0	98	33	0	0	18	24	13	24	0	0	0	0	0	0	0	21	0	15	43	195	172	92	14	0	0	37	111	0	0	37	44
09910017ea614e41f0d97df37f7d0fc9	0	0	0	0	0	0	0	0	0	0	0	30	0	0	32	0	0	0	183	0	33	51	72	65	49	51	0	244	26	309	50	1729	0	1232	18	122	0	0	0	0	0	0	259	0	0	0	0	463	0
2d0003cb92e77556845ab1cd2de86a63	0	193	0	0	162	374	0	0	0	426	0	0	0	22	0	26	0	0	0	0	0	0	0	0	0	0	0	22	0	0	14	46	40	0	15	17	51	120	0	79	0	0	20	0	0	0	32	0	0
d4290a800791d83ac15371b9487dbf35	0	0	0	0	63	0	24	0	0	752	0	0	0	30	0	35	14	0	67	0	22	24	40	42	31	38	0	22	123	188	73	246	179	188	0	301	0	0	451	0	0	0	0	219	0	28	54	45	36
635cbce067fabe0f30cd6539161b058a	0	153	0	0	0	0	35	61	0	0	0	0	33	23	0	0	0	0	0	0	29	46	40	33	26	42	32	0	0	0	0	46	0	35	0	0	0	0	0	0	207	0	0	0	0	34	0	29	0
815d74f5b0f413c63f6c0bec3d1b0cd7	0	0	0	0	190	0	0	0	584	0	53	0	100	0	0	77	41	56	92	109	0	34	0	0	23	0	0	199	188	92	0	123	199	51	0	0	357	131	1309	0	0	120	37	454	0	79	0	0	0
872ea940e2f5fe977400a074a0ab84e1	185	93	118	361	65	0	22	155	0	162	0	0	21	0	24	18	21	0	23	22	0	0	0	0	0	0	149	30	12	50	0	37	19	32	0	0	36	13	0	20	459	0	0	0	59	74	0	10	26
60797e9a4dbf9806742df5e3f6bfe41f	0	0	0	0	0	0	0	0	0	0	32	45	45	0	62	55	46	40	42	17	28	0	28	0	0	0	294	17	177	46	0	336	84	73	29	40	265	0	262	497	186	21	40	197	507	577	126	0	179
d1c8cc943ac8da495c57845e89bc32ea	0	36	59	0	16	42	68	253	88	304	0	0	32	21	0	139	85	0	96	84	146	152	201	226	151	165	52	41	0	46	37	75	72	74	0	27	0	0	69	216	0	0	0	98	33	0	646	0	0
307089f2037bfb1f2f0907fd559ec140	63	0	39	0	1286	0	126	19	310	292	59	102	35	149	33	32	27	0	154	0	11	0	0	0	14	0	16	23	41	0	0	174	111	266	75	152	100	0	169	133	22	47	24	24	62	124	32	56	68
9c985cc6f50b15658e1d3b3e1761fa90	0	0	0	0	0	109	0	0	217	967	0	58	78	0	0	0	0	0	0	0	0	0	25	0	0	0	0	129	0	385	0	382	178	0	138	157	0	0	0	0	0	0	0	0	0	0	0	105	0
1e513f8f38a03e3597eb41a864760409	0	0	0	0	0	0	0	0	0	0	129	254	0	307	30	355	201	0	314	0	67	65	121	115	75	75	592	56	54	76	114	109	353	290	153	203	0	0	0	0	0	0	0	0	0	0	161	157	0
576eed7672d0d546b1b0d4e31f9ccc06	162	128	37	129	291	0	32	5	0	111	0	31	0	55	40	0	0	36	25	19	28	46	46	55	43	60	240	98	65	55	0	125	84	45	0	0	44	0	77	59	63	0	0	67	30	48	151	95	15
7f9a8e4ee3e7b8920c41ef2cdf7ea471	0	0	0	0	287	0	19	0	29	0	22	0	0	0	25	66	54	0	11	85	53	48	75	59	41	56	0	97	87	123	37	179	102	237	51	20	107	39	799	244	0	292	35	256	18	121	0	113	38
b6f545c4571ad50e8e6462643534c888	0	0	29	60	1568	400	0	0	71	222	0	0	0	0	0	0	0	0	0	0	293	371	353	399	330	363	0	0	0	0	0	0	0	0	0	0	241	0	0	0	65	0	0	0	18	0	0	0	0
18bb913f876d4247000ffe9c6503c559	0	0	0	0	3	20	0	6	118	0	28	0	29	0	21	46	0	31	0	0	0	0	0	0	31	0	0	0	0	32	0	33	95	0	0	0	107	31	23	137	21	0	28	48	0	106	0	58	18
7f252039e0dce2542b5a14993e05936c	256	0	154	0	73	119	74	217	190	167	59	30	23	74	21	29	22	37	20	95	0	0	0	0	0	0	82	33	146	35	71	218	25	206	74	83	93	0	413	611	0	17	16	0	0	82	0	53	0
a556b90284e10bb149da673d072b44c4	0	0	0	0	0	0	0	0	0	0	0	26	0	22	0	33	23	0	45	0	30	36	47	43	16	44	0	0	169	368	239	238	153	181	85	55	22	0	1008	408	269	187	52	61	200	239	0	0	339
6ef5a0791c33c189e0d1f7533a83c009	120	83	92	55	306	68	41	0	213	27	0	41	52	45	150	103	80	0	51	75	39	19	30	0	0	0	91	0	0	0	22	49	30	16	50	174	41	356	52	344	104	12	19	81	83	114	0	0	34
d8710c32f6b5e72292a5aa37b929e4d8	0	28	323	0	207	243	0	178	550	112	47	143	58	0	16	0	0	108	0	99	0	32	46	50	42	41	35	0	36	53	66	32	37	42	64	0	152	31	41	35	0	18	39	0	0	0	38	0	0
a50e9e2bacd1306c8ca88bcff02afa59	0	0	0	0	0	15	0	0	135	31	0	0	34	0	0	0	34	30	0	0	44	0	0	0	0	0	34	0	32	0	0	22	89	12	0	0	93	26	23	162	17	0	20	34	0	107	0	53	0
d28f5c5f01765edc17ce41f0b19429e8	67	78	79	149	214	20	41	37	149	97	43	32	22	36	24	0	0	40	26	33	38	43	29	46	31	30	61	68	66	99	0	115	212	81	146	80	0	34	84	34	0	23	21	61	0	36	35	29	15
d9ccf7e51c72ac64fd6bf782f3981e90	0	0	0	0	0	0	0	0	0	0	35	44	36	0	74	62	38	0	40	16	0	0	0	59	26	0	296	0	166	35	0	320	83	56	31	40	265	0	257	480	172	0	0	191	485	532	119	52	150
10fb44fe9753a5af281dd2d54fc1b8ae	0	0	0	0	21	0	0	0	0	0	0	0	0	0	0	0	0	0	0	0	864	805	780	915	774	428	0	0	0	0	0	0	0	0	0	0	14	0	0	0	0	0	0	0	0	0	0	0	0
6a0a76e739a413ea73113fa4c0495e84	0	0	0	0	63	0	25	0	0	699	0	0	0	18	0	34	23	0	65	0	25	28	38	36	26	29	0	25	109	168	55	188	146	181	0	304	0	0	485	0	0	0	0	208	0	36	63	50	19
0cdb94639513ab4741d397cf7c3b9991	0	0	0	0	0	0	0	0	0	0	13	0	29	0	118	0	0	0	45	0	0	0	0	0	0	0	34	151	62	34	56	143	95	0	0	0	0	0	429	58	22	26	0	129	48	48	101	0	458
8ebb745497a00e9ff05ffd5dc032a5bc	57	0	32	0	1213	0	118	0	273	241	49	107	36	147	29	22	29	52	120	29	0	0	0	0	0	13	18	31	40	0	31	193	72	244	56	114	78	29	148	121	14	36	23	27	62	135	0	51	63
63f6ab68e2096ecf1b0f41fbaa9c0e19	0	0	0	0	0	0	0	0	0	0	0	54	5	0	0	41	15	0	21	0	11	0	15	0	0	0	7	0	144	134	121	549	188	218	26	25	167	11	898	1143	0	42	37	0	0	195	0	39	0
64730f4f114b3063e604b6ac4a930f90	0	15	67	0	0	43	68	263	76	290	0	50	31	19	0	109	61	0	86	55	90	120	161	176	132	140	63	38	0	37	0	51	39	61	37	39	7	0	58	210	26	0	0	97	38	0	533	0	0
e873319bf0f5c5a3959ed51629ef2025	0	0	0	0	1381	0	0	0	361	0	0	97	21	46	0	40	27	367	0	98	0	0	0	20	0	0	0	0	22	0	0	0	0	0	1079	18	43	230	0	84	0	123	157	98	0	24	0	0	0
cfa22177b03e37344b27d262d7ca3371	37	0	0	0	1333	0	27	0	346	0	0	89	24	57	0	32	20	336	28	91	0	0	0	20	0	0	0	0	34	21	0	0	0	0	1062	18	49	222	0	83	0	125	176	95	0	0	0	0	0
10a256eca4161954fb2ed65672015ec9	0	25	70	0	0	44	56	273	89	253	0	0	31	17	0	132	81	0	84	62	117	130	143	191	123	159	66	38	0	34	0	53	53	57	0	35	0	0	66	177	0	0	0	86	27	39	593	0	0
4c76077d5abfb9affbed0ae6f7c63591	0	0	0	0	0	0	0	0	0	0	0	26	32	0	26	21	0	0	189	0	40	30	52	54	38	45	0	222	0	269	21	1464	0	1035	0	93	0	0	0	0	0	0	292	0	0	0	0	424	0
9a0e1485bca836118fe6999908dffe00	247	0	197	0	82	139	79	204	162	143	73	36	26	110	0	38	22	42	18	98	0	0	0	0	0	0	0	28	128	20	0	205	17	86	0	47	106	0	423	611	0	17	0	0	0	63	0	52	0
3126b817e3c6baecb7f9700ea4b21bb1	0	0	0	0	0	0	0	0	0	0	29	48	33	0	53	51	38	28	25	16	0	0	0	0	0	40	268	0	166	39	40	363	75	51	32	41	214	12	225	447	207	0	0	149	427	574	95	0	155
7a18d8f7b3b9dbc4742aaaea5fd81033	0	38	307	0	166	234	0	185	542	115	51	117	59	0	0	0	42	99	0	99	34	38	44	30	34	36	0	57	25	47	54	35	34	57	63	36	110	30	31	0	0	0	26	0	0	0	54	0	0
65a9a75a6f3badb37058e1c0896cb666	203	0	169	0	55	139	57	205	170	145	66	19	24	94	38	25	19	31	22	107	0	0	0	0	0	0	65	35	119	40	63	178	26	201	65	71	89	0	344	514	0	35	13	0	0	60	0	41	0
3f4e6ad77b00da1a87e46a9bcbec8a35	59	57	65	149	180	21	42	44	156	90	37	40	22	32	20	31	0	0	0	19	38	33	40	35	32	32	65	51	72	88	0	83	209	98	144	72	29	14	78	30	0	26	16	53	0	36	34	30	15
49f3a676dd4ee5d3707d8b19d7e5b1f3	0	0	0	0	81	0	0	0	0	0	0	0	0	0	0	80	43	31	0	34	31	36	45	72	44	40	235	0	0	0	34	421	0	99	78	68	900	65	459	585	550	93	91	0	51	0	0	0	0
6293a958bbc326c8c74ca449ebc7005f	0	0	0	0	0	29	0	0	97	0	34	35	22	0	0	0	0	26	0	0	0	0	0	0	0	0	0	0	0	0	0	24	73	0	0	31	99	19	21	106	17	0	13	27	0	82	0	37	22
566e6ac8127757b635aa9f7278a69a3d	47	0	20	53	503	252	23	117	79	61	0	0	5	19	21	0	0	63	68	37	95	118	94	115	111	106	0	0	11	0	0	0	0	0	0	0	48	77	0	35	59	17	0	0	0	0	0	0	0
7ce5f90c67652d47ce71144f3b7dc31e	99	84	77	51	268	69	39	26	196	29	40	18	43	48	127	100	51	0	64	46	0	0	35	0	0	0	67	0	0	0	0	48	25	22	34	157	25	337	44	281	112	0	18	71	82	96	47	22	46
841b014626da09538cc10b7b29fc56c9	24	67	25	155	122	32	27	59	47	0	0	0	0	0	0	0	0	9	52	0	0	0	0	0	0	0	0	0	0	0	0	0	36	0	0	0	0	0	0	71	0	0	0	0	0	0	0	22	0
4ec109013170610472ee5e278faaaa91	81	0	20	0	59	0	35	0	72	0	41	169	74	117	105	144	88	26	60	80	173	165	172	255	228	229	66	45	80	20	71	114	35	62	40	164	27	213	66	39	0	52	0	42	17	0	40	83	137
4ef551c318d4684880d5de57a62a7947	0	0	0	0	0	102	19	0	193	859	0	65	60	0	0	0	0	0	0	0	0	0	0	0	0	0	0	97	0	338	0	326	148	0	132	136	0	0	0	0	0	0	0	0	0	0	0	94	0
8840e216cf87a8c94e0241463610cf19	0	0	0	0	0	0	14	0	0	0	0	0	17	0	0	113	79	39	138	817	35	0	28	0	46	24	0	105	178	138	259	0	237	266	51	68	315	35	231	0	0	607	0	0	0	0	0	0	0
df53204e1f8f62af5bdd8d0711900b63	88	70	91	51	268	85	32	0	180	34	0	25	27	47	136	99	76	0	57	63	0	16	0	0	34	33	85	0	24	0	16	41	18	20	33	135	37	314	61	291	90	0	11	47	112	125	0	0	44
3c76b9c250f8f8b7ca0edcf2ecc158ce	0	23	59	0	0	40	57	235	91	295	0	0	27	18	38	84	62	0	93	70	92	123	143	170	96	150	75	33	0	31	0	51	47	46	35	32	0	0	55	169	0	0	0	111	29	0	506	0	0
df1f67d419c8b9a2c8621004f55491d9	32	18	286	0	193	200	0	162	503	104	46	120	53	53	0	50	0	92	0	88	0	24	28	38	29	0	36	0	32	52	41	32	39	41	46	0	97	32	0	28	67	0	25	0	0	0	41	49	0
6d7b464b8f2480cdf1fb792a39deb2f9	0	0	0	0	1259	0	0	0	346	0	0	91	37	52	0	37	11	349	0	97	0	0	0	13	0	0	0	43	27	0	0	0	0	0	957	15	50	231	0	83	0	112	167	82	0	0	0	0	0
3b4fb1845a60d94ebe2776b084d0000a	0	0	0	0	998	0	0	0	0	0	30	0	0	31	0	0	0	27	54	0	0	0	0	0	0	0	105	0	300	0	0	72	201	112	252	0	732	237	250	305	0	49	205	86	0	86	0	0	0
dc1dbc9c6485f6cad8ff566fd5c662f8	0	0	0	0	0	0	0	0	0	0	45	58	101	28	25	73	29	63	35	250	21	40	32	21	0	45	30	0	0	0	43	0	36	0	49	38	632	172	1546	15	0	26	43	399	0	0	0	27	59
d82d8c0122f28863a60f87986ef76acb	0	0	0	0	0	0	0	0	0	0	18	0	38	0	116	0	0	0	0	0	0	0	0	0	0	0	27	137	62	25	40	119	82	0	37	0	32	0	363	49	20	0	0	128	57	0	92	0	453
ae91d13c59512c456250d9db4fc968de	0	143	0	63	12	0	0	0	146	36	33	109	16	26	0	41	34	0	22	18	15	0	23	31	0	19	0	21	28	0	24	65	119	46	27	0	0	50	47	78	39	26	0	37	81	41	65	26	51
a054fb5f1295c91dc91381762d0af6ea	0	0	0	0	0	0	0	0	0	0	25	39	35	39	36	52	32	0	30	21	0	29	0	0	0	0	233	0	149	25	0	323	65	61	38	43	211	0	233	345	222	0	0	153	408	534	97	0	168
8bfd4f12155c8d4afe572ab0e6960d52	0	0	0	0	0	0	0	0	0	0	0	44	0	24	0	41	23	0	22	9	0	0	0	15	11	0	0	0	136	135	110	491	180	176	22	25	162	0	848	1039	0	34	0	0	9	182	0	0	0
76b7dcc2cc0c5826d416360f8e26b284	0	0	0	0	0	0	0	0	0	0	0	0	0	0	0	0	0	0	0	0	0	47	0	65	0	36	0	0	0	0	0	126	0	148	0	0	0	0	0	0	0	27	0	0	0	0	0	0	0
39fd0e9c94cd416c42a2e19cc25e7272	53	0	25	0	1081	0	117	0	252	234	47	80	16	138	0	32	19	0	117	0	0	0	0	12	0	0	20	28	32	0	0	177	95	202	70	134	72	0	139	113	19	28	25	19	55	123	0	44	58
2affc71e5a1bec94fc7a67173df8308b	216	0	0	0	0	0	0	0	2003	0	111	105	163	30	0	36	23	0	50	26	24	19	22	0	23	0	0	0	65	25	53	16	36	144	37	33	33	58	388	90	0	0	23	31	0	24	0	36	0
676e55bf24bac6c34553be236f3c0c3b	0	122	0	46	0	0	0	12	137	32	0	72	21	20	24	51	25	0	21	21	21	0	25	40	38	34	6	34	23	0	0	56	116	65	29	11	0	52	41	69	35	16	0	25	64	56	63	30	34
d8e2525656b3871bbf473dfa6903b2c4	266	0	152	0	68	131	71	203	171	128	57	30	22	84	0	28	27	31	18	97	0	0	0	0	0	0	0	36	106	18	0	188	21	90	0	29	90	0	392	539	42	18	0	0	0	54	0	40	0
79820727c1b09071ee377a73e845c70b	36	68	38	154	126	118	24	43	351	56	31	45	41	25	46	64	42	17	47	54	9	0	23	0	0	18	37	0	34	0	0	15	36	0	21	28	70	88	103	78	57	43	20	43	35	30	37	0	50
00bc0d69779aa615f39dc42cc6b3307e	0	0	0	0	67	0	0	0	0	0	0	0	0	0	0	90	50	26	0	26	27	0	41	63	26	46	211	39	13	0	17	326	0	86	71	53	862	65	461	496	554	86	74	0	40	14	0	0	0
024957368b902db2ebf6e89ab9217872	0	0	0	0	0	0	0	501	0	0	181	368	183	243	0	0	0	208	0	28	138	120	147	161	115	143	0	0	0	0	0	0	0	0	691	0	0	481	0	0	0	0	164	0	0	0	0	0	0
605bdbb296c134eddd1c871c0425306d	75	67	95	51	262	58	31	24	181	26	0	20	32	30	103	97	49	0	47	56	0	0	0	39	0	0	64	0	0	29	0	27	19	12	23	146	26	308	44	250	103	0	19	43	82	118	0	0	50
33829541870565833c0ad6ba39935cdb	0	0	0	0	69	0	0	0	0	0	0	0	0	0	0	71	46	32	0	21	33	56	47	49	28	34	197	0	0	0	18	313	0	83	60	55	749	62	395	496	681	87	81	0	47	0	0	0	0
af5f93899b6743d045847c3442f6c9f2	20	59	34	145	103	34	37	43	36	44	0	9	0	48	17	14	22	0	0	0	0	0	0	0	9	0	0	0	17	0	0	0	0	0	0	0	0	0	0	0	0	0	13	0	0	37	0	27	0
17affb3f4b0179106e835db169febf7d	0	0	0	0	903	0	0	0	0	0	33	0	0	28	0	0	0	28	46	0	0	0	0	0	0	0	93	0	255	0	0	84	186	83	218	0	704	210	242	275	0	47	205	75	0	90	0	0	0
0dd0d18b06b008ad95aeb8cd33db7b4f	0	0	0	0	0	0	0	0	0	0	28	35	0	0	52	29	15	34	25	0	0	16	0	0	0	17	0	0	112	109	106	441	146	156	27	13	142	0	808	951	0	35	0	0	0	203	0	0	0
f27cf5064ccad6d057c08038144a760f	27	43	0	46	485	220	27	127	84	56	0	0	0	16	17	0	0	53	65	0	110	85	90	102	76	95	0	0	0	0	0	0	0	0	6	0	48	66	0	0	64	0	0	0	26	6	0	0	0
07fc5094c37fd15f5c4f5c21e030c410	188	0	139	0	65	116	57	175	147	116	62	26	22	75	0	18	0	42	0	85	0	0	0	0	0	0	50	37	115	21	55	163	39	178	48	70	83	0	340	498	0	0	0	0	0	36	0	48	0
aef7edf3bc85e63a92a06bdc3a754479	221	0	141	0	75	98	72	175	142	154	43	33	22	87	17	18	32	35	39	97	0	0	0	0	0	0	0	22	108	37	0	191	0	74	0	34	69	0	337	516	0	29	33	0	0	55	0	38	0
e573f951467c3b96f61f3e601dd309da	0	0	0	0	0	0	0	0	0	0	57	46	36	47	20	61	34	0	0	50	17	0	49	22	41	0	0	210	32	0	36	122	94	146	28	14	42	17	503	71	0	487	53	148	0	124	0	79	33
334602124474dc00b0d2b9be62fe48fc	29	30	257	0	173	205	0	130	454	82	41	119	35	0	0	0	0	75	0	82	32	23	29	31	36	0	0	0	35	40	64	25	29	46	42	0	120	34	0	0	0	0	23	0	18	0	32	0	0
0ab79f7c6ba6223373123eb596a9500e	34	0	0	0	0	0	0	0	0	0	39	0	94	19	0	44	34	90	32	251	0	0	0	26	27	0	27	0	32	3	33	0	27	0	46	47	595	145	1453	0	0	42	38	331	21	0	0	26	34
af9ba873bf21238e0e18ae6a5c038c44	0	0	43	157	0	750	27	28	137	906	0	29	0	41	0	20	0	60	9	0	25	21	21	15	0	34	0	0	50	0	0	0	89	12	0	0	23	36	210	138	0	96	0	0	0	0	0	24	0
f40331e7a76cd708a59ef007a526a6cd	127	0	20	375	50	0	0	270	0	58	39	78	154	38	70	36	32	19	56	41	0	45	0	36	18	39	94	20	0	32	30	73	141	73	80	50	326	44	453	58	0	0	104	187	0	76	0	40	0
0a393e62ae340a7066ece014569aca07	95	0	0	2177	61	0	0	0	26	0	66	0	0	0	0	32	22	32	39	112	0	11	36	19	21	0	33	80	0	0	0	41	36	33	0	46	0	48	28	0	0	67	0	0	0	0	0	45	134
c678f871ea14bba3d6ee442b0bc8b988	26	0	20	39	432	205	16	101	73	61	0	0	0	22	16	0	4	59	55	0	72	82	87	99	77	91	0	0	0	0	0	13	0	0	0	0	40	77	0	0	64	0	0	13	0	0	0	0	0
ab21f0fc0c3466f0921adc1213315f59	88	64	84	93	29	124	0	82	81	222	25	19	54	16	43	32	20	39	36	72	0	15	13	0	0	0	93	45	50	0	26	39	116	43	0	47	0	69	158	79	192	69	104	85	74	0	68	49	35
eb0a45fd25acec132364109d817b67d6	0	0	0	0	0	0	0	0	0	0	0	0	0	36	0	0	0	0	0	0	61	0	0	0	0	34	0	0	0	0	0	85	0	110	0	0	0	61	0	0	0	17	0	0	0	0	0	0	0
9ab04b2a34f34b9895978ee1eb2854dc	72	0	0	0	62	0	36	0	50	0	0	144	68	102	98	104	68	27	68	56	134	130	157	191	172	206	60	59	72	22	53	91	29	47	30	148	23	195	63	34	0	39	0	44	0	0	0	63	116
5c3ba159922804548af61abc6cb5c9f9	15	49	23	134	94	34	27	62	45	0	0	0	0	0	0	0	0	0	0	0	0	0	0	0	0	0	0	0	0	0	0	0	0	0	0	0	8	0	0	0	0	0	0	52	0	0	0	19	0
9a0d99c3162cb4ca40e42b268615bf4e	0	0	0	0	35	0	0	0	27	0	37	50	47	60	0	48	39	13	35	0	90	68	126	82	87	126	52	51	58	154	110	20	181	94	116	17	570	645	0	140	0	39	40	181	0	31	0	0	0
ba58b377b57034a45ec00bddc8d222ea	0	0	0	0	0	0	0	0	0	0	23	0	0	0	0	89	63	58	154	715	0	0	22	0	0	0	0	88	148	112	210	0	200	222	42	75	279	33	212	0	0	460	0	0	0	0	0	0	0
0970e2deb45ac8ab290fe68202426a72	0	0	0	995	0	32	28	0	0	0	0	40	91	50	220	66	56	0	115	36	41	24	28	47	34	34	190	0	17	0	0	23	22	54	85	37	0	34	36	179	328	0	33	45	224	139	35	15	22
ccff0d4f2921f3709e49cfe8fb5ff3b3	0	0	0	0	0	0	0	0	0	0	0	39	0	0	0	26	24	32	17	0	0	0	0	0	0	0	0	54	133	110	76	407	119	158	30	20	127	0	750	881	0	29	0	0	0	181	0	0	0
c28ffc4d809b4147dba6020596bcce57	0	0	0	0	47	0	0	0	0	0	0	0	0	0	0	70	37	20	0	26	29	0	33	40	18	43	197	0	0	0	12	264	0	77	68	48	728	66	358	471	656	72	62	0	54	19	0	0	0
3c034fa2ee8bf38320fed6fa60719668	175	0	153	0	56	116	73	176	144	143	53	24	19	68	24	25	33	29	40	74	0	0	0	0	0	0	0	23	111	12	0	161	0	76	0	27	77	0	343	440	0	21	35	0	0	53	0	40	0
945d062c675c94e0c8117489dcc458d1	0	0	0	122	65	129	75	34	160	46	0	27	46	0	68	43	31	20	20	46	0	0	0	0	0	0	81	41	19	56	0	40	36	60	72	19	105	0	62	190	34	32	0	358	94	300	125	149	15
3fbe620cd9b8f36013ea6c4527266bc0	33	0	0	42	409	210	27	133	68	51	0	32	0	15	16	7	0	57	65	0	103	74	88	89	69	87	0	0	0	0	0	0	0	0	0	0	46	60	0	0	58	0	0	0	0	0	0	0	0
45dffc650a7a1aae1e87e09d90effdff	0	0	0	0	858	0	0	0	0	0	0	0	0	0	0	27	0	29	49	0	0	0	0	0	0	0	84	0	253	37	0	76	199	90	190	0	608	176	213	254	0	50	176	73	0	94	0	0	0
a924f56cec551fa55da130c8749c68a9	459	0	265	0	61	120	57	513	259	234	0	0	30	0	0	0	0	0	0	65	0	0	0	0	0	0	0	72	0	0	0	104	199	0	21	0	0	0	144	232	57	0	50	0	57	214	0	0	28
609f8aab11dee1c12950b803d56a5653	148	109	73	128	138	107	60	53	0	23	0	36	0	30	41	37	46	36	57	0	31	0	0	46	0	26	0	0	0	0	0	45	15	0	0	32	178	9	90	51	36	59	32	0	23	31	0	0	0
e09f0a5ae6de95f1ef73a55eaa4f6a60	0	99	0	44	0	0	0	0	136	37	21	83	18	16	0	33	16	0	19	18	15	0	22	32	0	17	0	27	24	0	30	52	101	44	20	0	0	45	49	60	45	22	0	34	53	51	56	23	33
b885adadd8222cd6dee084c7fdcde0d2	0	0	52	0	0	0	0	0	353	61	38	75	134	0	0	50	24	55	30	102	48	43	70	49	39	43	73	44	124	85	73	58	87	38	38	42	90	0	456	40	0	202	12	263	0	179	0	73	53
1f35a8c83869d1ec1f0b04cf58dead73	0	0	0	0	0	0	0	0	0	0	53	0	102	24	0	39	33	59	26	275	0	0	26	16	0	36	28	12	0	0	29	0	24	0	34	66	470	144	1364	24	0	31	36	329	0	0	0	17	44
17c9abb705ef220c0cdf35aba2574be5	210	0	161	0	28	138	0	17	513	159	74	84	50	49	27	99	70	48	87	138	0	0	0	0	21	0	99	0	0	19	0	0	0	110	148	61	217	45	0	120	0	34	73	26	52	247	0	38	0
18a534cf7fe7765f20d019d337a49834	152	0	213	0	660	0	34	334	482	64	71	27	47	19	34	32	19	39	0	0	0	0	0	0	0	0	101	0	0	0	0	0	0	55	0	0	170	240	184	0	60	0	0	68	101	0	0	32	70
37f616a2ab9fe35b75ad2592d66e5e83	63	39	67	106	75	41	48	25	63	50	0	33	0	37	0	54	50	42	0	36	0	0	0	42	41	46	36	0	18	0	51	65	128	62	48	35	156	30	84	72	20	0	20	17	39	24	41	46	20
3beb7d1f70436da283ad8f297eb1db95	65	0	0	0	55	0	30	0	52	0	0	129	76	85	76	129	71	20	52	50	136	156	166	190	170	192	45	31	64	23	56	115	22	49	26	137	17	167	50	40	0	44	0	34	0	0	24	67	102
34bdc6ad3a78d2c8393059ebd589e84d	128	94	139	157	240	80	44	120	252	90	0	0	35	0	0	0	19	0	0	45	0	0	0	0	0	0	0	16	0	0	0	0	0	0	0	0	119	27	53	85	36	55	0	19	57	22	21	0	0
c7572d22a46234e5a4f1fa0af83081e9	83	0	0	2153	51	21	18	0	24	0	0	0	0	0	0	41	28	35	44	81	0	12	31	14	16	0	28	0	0	0	0	34	0	33	18	43	0	55	26	0	0	49	0	0	0	0	0	40	151
7c6811e56df5f804ad0a322d5d69ea5c	188	0	25	0	0	0	0	0	1805	0	90	117	167	0	0	43	22	0	0	19	0	0	0	22	0	22	0	0	64	0	48	0	41	107	33	32	20	62	286	79	0	0	27	19	0	20	0	22	0
3b3ee1d80635763a30c11aabb9c057b0	0	0	32	201	0	639	0	0	116	858	0	26	35	0	0	20	0	59	0	0	0	18	20	18	0	27	0	0	0	0	22	0	96	0	0	30	23	28	220	123	0	86	0	25	0	0	0	22	0
28fff0cc50704ea0570bb07a396607a1	0	0	0	0	61	0	0	0	0	0	0	0	0	0	0	0	0	0	27	59	22	31	44	54	38	41	0	47	0	91	0	208	0	27	0	0	0	0	1932	0	0	199	0	0	18	0	49	142	0
f95d3fc5dde85d3d94b182ddc0c1953c	424	0	240	0	45	123	50	510	257	210	0	0	29	0	0	0	0	0	0	48	0	0	0	0	0	0	0	57	0	0	0	87	168	0	20	0	0	0	158	236	40	0	46	0	59	220	0	0	44
b353f80783e1e8a0a6e599192ca53b6b	46	0	20	454	42	0	0	260	82	0	0	56	27	49	0	0	24	0	0	0	199	214	243	219	243	241	37	35	45	22	29	39	35	0	30	76	61	18	0	0	19	0	30	34	0	24	87	30	58
da5788f05360589d9d07cd00c9199690	18	38	12	147	94	30	19	52	35	0	0	0	13	0	0	0	0	0	0	0	0	0	0	0	0	0	0	0	0	0	0	8	0	0	30	0	0	0	0	0	22	0	0	0	23	0	21	22	27
2901a7f945f4a1d84025664543317bd1	153	0	46	0	197	29	0	457	100	0	40	0	26	0	0	36	0	39	33	0	0	0	27	0	0	0	117	0	21	0	0	148	281	0	30	46	398	0	0	97	0	28	39	130	0	87	0	64	0
facc43510edb91aa666a0939a0f2865a	38	0	14	112	50	101	91	0	127	39	35	28	41	53	60	49	29	0	0	47	0	0	0	0	0	0	78	37	27	43	12	46	37	49	68	20	86	0	55	178	36	16	18	290	96	289	88	138	0
d7469f8494a1702b7aa57ffdfbc885d7	191	0	171	0	637	0	34	312	551	80	88	29	45	0	19	36	26	0	0	0	0	0	0	0	0	0	97	0	0	0	0	0	0	67	0	0	142	224	198	0	51	0	0	71	89	0	0	26	0
f71d921e3566f88ec0a8871745133362	0	0	0	0	0	0	0	0	431	0	132	102	53	20	0	19	0	199	46	66	0	0	0	0	0	0	0	0	0	0	90	0	0	0	35	54	472	1254	0	0	0	24	129	0	0	24	0	41	0
87723f6f8d660f733e989e01f6c55e51	62	47	59	84	31	121	0	80	69	201	20	21	40	20	42	36	16	28	37	68	0	0	0	27	0	0	103	19	48	0	0	35	103	35	30	41	0	60	155	78	175	59	101	98	59	0	53	0	27
20f1b822e6592eb47826b02df386ff96	40	0	62	150	42	29	134	83	43	0	89	55	246	24	0	89	53	0	71	336	80	77	114	97	111	94	57	0	0	0	0	0	0	0	0	0	24	39	31	543	142	20	25	61	118	64	0	0	21
a9473ef3387aab99116e1163ec115918	120	0	21	329	52	25	0	246	0	55	25	67	123	31	59	34	16	13	42	39	0	0	0	0	13	0	91	17	19	27	0	97	120	61	67	49	265	37	411	62	0	0	105	149	0	80	0	47	0
fb2b7766ec89d663905b1bbc27380349	0	0	0	0	18	0	0	0	24	0	17	44	51	79	0	31	29	13	0	0	82	80	94	95	69	120	57	35	76	157	92	0	144	74	132	20	540	583	0	124	0	0	54	186	0	27	0	0	0
cf3f1345c56ca11511f59b0e7ec88027	0	0	0	911	0	21	26	0	0	19	0	43	80	33	182	76	44	0	106	52	27	28	40	37	32	27	199	0	23	34	0	23	26	0	93	26	0	35	30	155	286	38	0	43	164	153	25	0	25
01ffd6fcc5683ad653f436f05ad0c99d	0	46	0	0	0	0	0	0	0	0	0	0	0	0	0	0	0	0	0	0	0	0	0	0	0	0	0	0	0	0	0	0	0	0	0	0	0	0	0	0	0	0	0	0	0	0	0	0	0
e9abb1a03329e2eca06b172b4a3bc976	0	0	64	0	0	0	0	0	354	67	34	83	125	36	0	44	34	0	24	79	54	34	49	59	42	42	66	30	116	67	46	58	81	34	50	37	82	9	493	28	0	173	15	224	0	167	0	54	44
0f1915112dccd8fe25ac32fa6f4c1e7e	84	0	0	1947	47	0	0	0	24	0	0	0	0	21	0	35	24	39	31	64	24	11	0	22	0	31	29	0	0	0	0	38	0	0	0	46	0	32	0	0	0	51	0	0	0	0	0	30	141
8573b2d4f492cbffb6d0dddf19a72c82	85	0	67	26	792	252	115	81	379	151	33	29	22	0	74	34	45	17	35	48	49	44	0	0	28	42	77	0	0	26	11	43	0	0	0	23	32	16	105	83	0	0	0	55	0	24	7	50	38
16305ba641b5306a38c3a65f640b7748	0	32	0	118	64	107	83	0	128	39	0	29	29	0	75	30	28	0	0	45	0	0	0	0	0	0	94	37	16	38	0	42	20	50	68	29	97	0	65	145	40	24	0	309	90	239	94	116	0
771a0b0c6122946b74fca6b0c3226942	100	0	107	132	500	131	81	19	648	171	0	32	32	0	16	42	29	0	37	136	0	0	33	26	26	27	0	33	0	0	0	58	64	0	17	40	0	61	176	183	0	0	0	59	79	13	0	15	0
ed04a154b0f803b63f831c7b4a5f47ad	65	0	0	0	48	0	35	0	50	0	0	129	61	77	84	108	75	28	37	49	122	136	127	203	145	147	47	40	42	23	39	85	25	40	26	109	17	175	53	32	47	34	0	25	0	15	0	53	84
f85fb5ebdb2a72a4be16f7b12bd6ce69	191	0	223	0	594	0	37	262	445	69	76	32	42	20	19	29	26	0	0	0	0	0	0	0	0	0	88	0	0	0	0	0	0	73	0	0	150	228	168	0	40	0	0	61	103	0	0	22	0
72b4c0bc10a7921442761e68f8abcee9	37	83	37	128	81	94	16	43	322	44	21	32	36	17	43	34	34	22	32	62	0	8	0	0	0	0	0	0	0	0	41	21	28	0	20	18	58	65	97	62	43	0	17	0	23	26	0	29	0
a3531a9f2efad71523d491245ec93084	126	0	16	329	22	0	0	232	0	49	26	50	111	31	56	32	20	16	37	42	0	0	55	28	18	20	69	19	0	26	36	71	117	62	54	42	227	32	373	54	0	41	86	150	0	75	0	24	47
e6b29d44f17e6c48262dc558d480bc97	0	0	0	0	0	0	0	0	447	0	127	91	75	19	0	23	0	208	37	73	0	0	0	0	0	0	0	0	0	0	62	0	0	0	24	41	472	1150	0	0	0	26	102	0	0	23	0	26	0
4cd970102ba62999008c00f02f7a4ed7	0	0	41	174	0	649	0	0	94	806	0	18	0	0	0	0	0	63	0	0	20	14	22	20	22	0	0	15	0	0	0	0	98	0	0	0	20	34	195	107	0	70	0	0	13	0	0	30	0
cfd6238d0adfaf3849207a24f982c253	0	0	0	0	42	0	0	0	0	0	0	0	0	0	0	0	0	0	24	63	19	28	55	38	28	41	0	56	0	80	0	214	0	38	0	0	0	0	1707	0	0	207	0	0	29	0	45	109	13
0e1a27c16e426dbb27ac6ec8152e6320	118	90	131	139	217	78	40	112	260	84	0	0	0	42	0	0	18	0	36	39	0	0	0	0	0	0	0	0	0	0	0	0	0	0	26	0	103	23	46	74	37	0	0	14	55	20	21	0	0
7b0aaeea2f25142d444d697de56828ea	38	0	50	147	39	34	106	91	35	0	94	45	219	14	37	69	55	0	68	292	78	65	88	103	90	80	50	0	0	0	0	0	0	25	30	0	23	34	19	506	129	14	0	65	148	83	0	0	0
a36b0fc5e5a313ac0de84e3cc3bd8ac7	122	0	44	0	180	25	0	520	116	0	46	0	22	0	0	0	0	0	0	17	0	0	0	0	0	0	102	0	0	0	22	137	272	0	33	39	403	0	0	85	0	50	38	100	0	72	0	46	0
8b86cc177c65ba595604edb065ce75be	0	0	0	0	0	0	0	0	0	0	0	40	24	56	13	59	28	0	0	0	0	48	0	14	0	0	0	181	37	33	42	136	90	114	26	10	28	0	435	61	0	444	43	136	0	123	0	56	0
7165e9b9ea6724ba00d458121db4a538	180	0	135	0	0	108	12	21	463	171	59	84	0	44	16	85	55	54	80	137	0	16	0	27	0	28	76	44	0	17	0	0	0	81	117	0	201	48	0	85	0	0	67	22	39	262	0	26	0
358cbdf6b990aba84685d3b80be9e0a0	49	59	62	70	29	100	0	74	77	186	15	17	33	19	40	30	33	27	36	73	16	0	0	0	11	0	80	40	44	0	0	31	93	35	0	23	0	50	145	68	120	50	83	84	66	35	69	0	34
020019aa2387a24babd93080cf645baf	107	79	140	112	225	68	35	116	235	78	0	53	0	0	55	27	0	0	0	35	0	0	0	0	0	0	36	0	0	0	0	23	15	0	0	37	92	27	45	67	39	0	12	15	44	18	0	0	0
19092c7dee8a0801def9d8a1239c1573	30	0	84	40	208	116	96	0	109	0	39	74	32	22	58	51	40	0	31	84	54	46	74	63	50	61	43	61	26	68	0	242	113	113	37	43	52	133	133	55	0	39	72	86	73	0	42	30	54
d166d7260c51ea2652eff199acdfdd4d	36	46	18	39	62	76	74	40	107	33	42	22	40	21	35	0	0	16	18	46	0	0	0	0	0	0	136	36	125	68	27	179	261	102	0	34	182	100	45	177	0	31	89	80	41	28	58	0	0
a58aa7f9182dff2389ac093c0ea9ca58	312	0	103	76	72	27	19	19	228	212	19	27	31	34	46	28	19	0	19	102	0	26	0	0	0	43	69	0	38	25	44	0	119	39	0	24	134	75	274	87	46	38	0	114	55	33	0	0	31
e7b61d046d74e5e69120ced489b5d505	184	0	22	0	0	0	0	0	1597	0	71	79	112	0	0	20	11	53	0	25	0	0	0	0	0	0	0	0	52	0	31	0	19	109	32	28	24	57	311	60	0	0	18	20	0	20	0	26	0
f50c4d5286cbee0debbe07b79faefb8c	157	0	190	0	603	0	36	285	399	76	61	24	35	19	22	29	29	0	0	0	0	0	0	0	0	0	93	0	0	0	0	0	0	49	0	0	146	274	153	0	65	0	0	51	82	0	0	19	0
383dffb5826b22b2502f503295c2bb2e	37	0	16	419	33	0	0	216	80	7	0	64	28	37	0	0	0	0	0	0	160	185	224	204	237	228	31	24	34	28	29	33	41	26	0	73	45	20	19	0	21	28	0	24	0	16	65	23	48
70925b4e0f51cc2e850e8277e5be6fe7	203	0	133	0	0	115	0	18	409	167	65	87	0	52	21	83	53	53	76	120	25	0	0	0	0	0	83	0	0	13	0	0	0	77	105	0	194	34	10	83	0	0	61	26	51	258	0	33	43
e7bad5a7354f402f0ad3cf880055cd1b	0	0	0	0	0	0	0	0	0	0	0	0	30	44	9	55	31	0	0	0	17	0	0	18	0	38	0	228	39	0	37	143	90	134	27	7	38	16	399	60	0	344	56	129	42	90	0	63	0
a12a06683eca2cdeb0e9fa103ee6675f	0	0	0	0	44	0	0	0	0	0	0	0	0	0	0	0	0	0	33	50	19	25	29	44	38	28	0	46	0	81	0	206	0	32	0	0	0	0	1674	0	0	184	0	0	27	0	43	117	0
59c97d983335c1c99880f5e9b42d9f94	69	51	68	69	28	91	0	68	60	190	18	17	38	11	50	35	23	46	34	54	0	0	0	0	0	0	85	30	42	36	0	21	98	35	21	30	0	76	122	65	163	63	53	87	43	30	51	0	21
cd1b65bd009b0d5d182a5ba58fbfc2e9	43	0	15	389	44	22	0	230	72	0	0	41	32	34	38	0	0	0	28	21	151	153	213	209	201	212	19	32	37	21	23	37	58	0	23	60	38	16	0	41	25	0	0	35	0	16	79	22	57
8477d3c706a623ddedff81c76b2b43e2	0	46	0	0	0	0	0	0	0	0	0	0	0	0	0	0	0	0	0	0	0	0	0	0	0	0	0	0	0	0	0	0	0	0	0	0	0	0	0	0	0	0	0	0	0	0	0	0	0
63cf19693ac70fd5e0c368a49af4d24f	389	0	234	0	32	102	47	442	205	191	0	0	28	0	0	11	0	0	0	47	0	0	0	0	0	0	0	56	0	43	0	76	143	0	0	0	0	0	113	194	45	31	39	6	35	174	0	0	36
854857c1ee93288245a4d2eb29beb944	113	99	58	145	119	85	81	51	29	18	0	0	0	0	32	30	0	26	0	35	0	0	0	0	31	21	0	34	0	0	0	34	22	0	0	0	155	0	86	50	33	0	45	0	16	39	52	0	0
622c206438ef17009c412a8327662196	176	0	191	0	609	0	25	276	419	73	67	26	41	0	19	43	16	0	0	0	0	0	0	0	0	0	86	0	0	0	0	0	0	56	0	0	107	203	158	0	56	0	0	64	89	0	0	28	0
7e6b1ca611629aacacd686cd394093c5	76	0	0	1925	55	14	15	0	28	0	0	39	0	0	0	40	18	29	42	68	0	9	0	9	0	0	23	0	0	0	0	49	0	0	0	37	0	44	0	0	0	50	0	0	0	0	0	35	93
ac1c3e2ca279089cbe95b07b922d4f39	29	51	35	118	94	87	25	33	300	33	42	29	45	20	44	48	40	20	34	60	0	0	0	18	0	0	0	20	0	0	0	17	23	32	13	14	47	66	91	68	55	0	33	30	32	24	0	0	0
e6c7545ed929ad9da7daa33e1ebf124a	72	0	48	27	693	238	81	71	390	135	40	25	0	30	68	35	0	0	0	52	0	0	55	46	0	0	71	42	0	20	0	38	35	22	33	27	22	15	97	88	36	0	0	45	31	27	0	50	0
c721f51ed323a020ce33ed338fb760a1	495	0	35	0	276	0	327	237	36	89	0	21	16	51	17	66	37	18	44	43	0	0	0	0	0	0	0	0	0	76	38	25	25	29	0	84	42	0	324	137	0	37	0	0	0	42	0	35	0
f04bd73849d873994fbb52f662fa50cf	0	0	0	844	0	29	18	0	0	0	34	28	64	31	177	68	26	22	103	48	0	21	26	29	30	38	147	0	12	0	32	19	27	0	77	19	0	32	26	131	273	0	0	36	162	101	30	15	24
31f70530d89f0c90b302cb0def3cee7a	0	0	0	0	0	0	0	0	0	0	0	204	0	122	0	98	54	155	0	0	98	79	111	102	74	109	0	0	0	0	0	0	83	231	0	306	0	0	553	0	0	0	0	0	0	0	0	0	0
d565076d3a3df3eb5091ea0daee3ff33	38	0	37	132	26	0	120	99	25	27	77	48	235	13	0	85	60	0	61	259	54	66	95	82	54	71	41	0	23	0	7	0	44	0	0	0	28	35	26	454	105	22	0	68	104	65	0	0	0
3315c3812d1e1fbebf881e24a09b7b30	109	0	52	0	138	36	42	404	108	0	0	0	34	45	0	31	44	0	21	0	0	0	0	0	0	33	107	0	22	0	0	126	230	0	24	39	343	0	0	82	0	29	45	89	0	65	12	31	0
88a8ca6b1e9d2553d31144ebc1d573ad	0	0	0	0	0	0	0	0	384	0	93	105	44	0	0	0	0	181	36	78	0	0	0	0	0	60	0	0	0	0	65	0	0	0	0	33	404	1127	0	0	0	0	99	23	0	0	0	48	0
4b5dc03f37aebba5d82f94f02e5b88c9	0	0	0	0	0	0	0	0	0	0	0	163	0	119	0	87	59	170	0	0	90	72	114	106	90	83	0	0	0	0	0	0	79	203	0	275	0	23	561	0	0	0	0	0	0	0	0	9	0
c127bbad0e115dfeafd165261120ef8d	101	100	65	113	113	80	72	43	0	27	0	0	0	0	25	0	0	0	0	0	0	0	48	0	0	0	52	0	45	24	0	0	0	0	37	30	144	0	65	47	40	0	38	56	23	24	0	0	12
aa107941fbd00a5fad22b66834fc3d3c	0	0	0	0	0	0	0	0	0	0	0	0	30	44	17	51	20	0	0	0	0	0	0	16	0	0	0	202	34	0	35	125	81	94	26	11	29	0	379	50	0	400	49	117	38	132	0	55	0
2ec283b96728b1bf0fa0189e20776dde	0	0	0	0	29	0	0	0	0	0	22	28	41	74	0	35	15	10	0	0	81	71	90	97	56	73	50	56	49	125	65	0	123	55	127	16	462	512	0	103	0	0	40	160	0	29	0	0	0
0a0715b8a1487c2919d077edda66df6a	0	0	0	0	0	0	60	0	295	863	0	0	23	0	0	0	0	19	0	19	128	121	158	141	123	128	0	119	0	0	36	0	83	14	36	40	0	0	126	0	0	0	0	190	0	0	0	0	0
73d9d5dcdf356852dbd28fe444464859	0	0	41	147	0	582	0	0	95	719	0	24	0	0	0	0	11	62	0	0	0	18	26	16	15	0	0	0	0	20	0	0	80	0	0	0	15	21	152	104	0	83	0	0	0	0	0	23	0
7e38bd78ac2ad9b973721a702bc0111a	0	0	41	0	28	0	0	0	309	50	27	74	128	0	0	28	30	0	23	90	33	22	44	46	30	35	53	33	87	69	45	60	64	38	40	0	67	0	362	26	0	178	16	180	59	195	0	57	28
b2b0b03b657a0b003d2e45152259e03a	0	0	0	0	0	0	0	0	0	0	0	0	0	0	0	59	44	26	73	59	0	0	0	31	0	0	0	18	0	103	74	103	124	372	0	112	0	0	544	0	0	393	0	0	47	0	0	407	27
334d32bc29eec479339be9b7121a81d7	47	40	65	104	58	27	38	18	41	44	38	24	0	32	0	0	0	0	44	27	0	20	32	0	0	0	33	0	20	30	0	60	110	43	59	27	138	32	75	66	24	0	34	19	37	28	23	46	24
e4ed9213da2b9cdeab0a73a6381966f1	590	0	48	255	174	71	27	62	73	224	0	0	0	15	0	48	52	40	44	0	0	38	37	39	0	28	21	30	0	33	0	0	82	31	0	31	39	0	72	131	0	0	0	31	0	42	115	59	0
e3b5943eaf0bbebfbc41cdb814ed8d93	29	0	18	364	55	0	0	223	101	0	33	42	26	46	0	47	0	0	0	0	150	167	187	184	162	216	24	26	29	21	22	24	38	0	0	70	41	17	0	0	22	0	0	33	0	24	68	17	50
478295b351684647bec5341da80f00b1	0	0	0	0	52	0	0	0	0	0	0	0	0	0	0	0	0	0	31	46	28	36	53	41	21	28	0	36	0	85	0	206	0	26	0	0	0	0	1494	0	0	180	0	0	26	0	28	118	0
3c236289a55d33a831e055b3b43fcfab	252	0	115	69	59	34	33	25	219	213	0	30	21	0	34	28	21	35	14	93	22	0	35	35	0	0	48	41	0	0	46	0	123	37	0	22	104	85	253	71	20	36	0	98	64	30	43	24	21
63aa218388735e6ab6fcb2f3512d68c9	0	0	0	0	0	0	0	0	389	0	89	101	49	0	0	0	0	194	38	76	0	0	0	0	0	0	0	0	0	0	67	0	0	0	27	32	459	986	0	0	0	17	94	0	0	0	0	36	0
34bddb0092e44e9bcd6563d33e24b22e	179	0	146	0	0	106	0	18	392	158	64	62	0	34	26	82	45	32	62	99	0	0	33	0	0	0	72	0	0	19	0	0	0	81	116	0	200	39	0	74	0	0	55	25	43	227	34	25	0
39ef7c03f7d76ba63f04cbe967dda3b0	149	0	155	0	539	0	28	279	366	63	71	23	38	20	17	31	14	11	0	0	0	0	0	0	0	0	73	0	0	0	0	0	0	58	0	0	124	198	152	0	43	0	0	73	85	0	0	14	14
fe11abf3589e217a37cc574ae6673b49	0	0	0	0	0	0	0	0	0	0	17	23	0	28	0	32	0	36	0	0	0	0	33	0	21	34	0	34	150	0	198	123	878	0	120	126	0	0	0	184	0	0	0	0	0	0	0	244	0
56cb860bb4735a5f239ce897f3e76d8a	119	0	164	0	560	0	36	261	388	52	67	14	37	15	27	39	16	0	0	0	0	0	0	0	0	0	58	0	0	0	0	0	0	53	0	0	125	239	142	0	45	0	0	47	77	0	0	16	0
f21e3b54ece04d1869079abf3569f163	0	0	0	0	0	0	45	0	264	800	10	0	23	33	0	47	27	21	0	12	127	120	128	115	120	107	0	94	0	0	27	0	98	0	51	30	0	0	132	0	0	0	0	160	0	0	0	27	12
7804c92f045328213f5e445c96a92b32	44	0	86	0	194	110	98	17	123	0	36	60	33	28	55	48	31	40	28	78	39	45	58	63	35	50	0	51	25	72	42	224	91	103	0	0	81	111	125	47	0	0	60	90	67	0	45	31	0
69564143a4540436a8b64f1180adbdb8	0	0	0	37	57	61	65	50	114	32	0	21	40	0	0	0	0	0	15	39	0	0	0	0	0	0	117	32	109	67	28	195	247	116	0	0	181	97	44	149	0	0	103	88	0	0	59	0	26
1deb2144e9337e7f47c79955db26040a	43	46	35	87	65	23	45	21	43	46	0	29	0	0	11	0	0	0	0	30	24	0	0	0	0	0	29	0	25	0	0	60	86	41	47	40	152	26	81	78	20	0	24	17	45	24	28	54	27
d91d012bc0233cbf8635e3421405eb04	21	0	47	120	36	0	114	97	30	0	73	55	171	15	0	70	55	0	62	238	51	51	77	81	53	75	76	0	0	0	16	0	43	0	0	18	25	33	20	456	109	27	0	45	120	46	0	0	0
37499f4583caff065e791ab75cdb0cce	33	56	32	118	93	80	19	39	265	36	31	31	35	20	27	48	37	12	38	46	0	0	0	0	15	0	0	0	0	14	0	7	30	0	14	17	52	63	72	61	48	0	23	0	24	25	0	0	0
f7a05456aff3c30f19dfb73df212ccb1	497	0	42	0	227	34	307	267	36	100	0	22	10	47	0	37	20	11	31	0	0	0	0	0	0	0	0	20	0	62	0	28	17	19	0	82	0	0	292	126	0	34	0	0	0	0	0	34	32
0291c7dea47af46bd4081ba3981670ee	49	0	70	0	0	104	0	0	0	25	34	0	0	34	0	0	0	24	19	39	33	44	48	51	46	34	141	0	93	0	58	0	135	405	154	0	117	89	21	49	197	0	42	62	50	41	0	0	0
273dc8005a4e8f3c5c0722601097a121	93	0	97	122	452	99	100	14	559	163	0	16	31	0	8	37	0	13	33	115	0	30	17	25	20	20	0	0	0	0	0	0	0	0	22	0	0	46	157	154	0	65	0	34	65	28	0	0	0
daee0ca26f5400e3968c15daf2d8c2f9	42	27	41	81	55	22	46	23	62	35	0	19	61	0	0	0	0	0	0	23	0	0	0	0	0	0	32	59	14	37	0	49	88	37	50	34	121	34	74	59	19	38	27	24	32	26	21	44	19
f105d90d2f4494e8fa66cff085bf4054	68	0	94	124	416	102	86	19	606	142	0	0	18	0	21	47	30	0	28	122	0	0	15	0	18	29	0	0	0	0	0	0	0	17	18	28	0	52	152	152	0	0	0	45	47	27	52	0	0
313fd6beec47007695b778d1f08de374	108	90	55	132	131	93	65	39	0	29	32	0	33	0	24	0	0	0	0	0	0	0	0	0	0	0	0	0	0	0	0	0	0	35	0	0	130	0	75	38	43	0	30	0	23	26	0	0	0
f6f534a780f708888c6feeb286b9f264	94	71	113	120	191	68	47	102	192	75	0	0	0	0	0	24	0	0	26	22	0	0	0	0	0	0	0	0	0	0	0	0	0	0	0	0	91	18	36	63	23	0	15	11	49	16	0	11	16
5756dc39cc6ec8d2932da46f1d1e4dd2	26	32	51	175	17	13	34	20	71	89	0	0	0	0	20	8	0	0	9	0	39	27	45	67	59	61	51	18	0	0	0	22	95	25	0	30	0	0	22	0	0	0	0	0	0	31	34	50	28
2da91328e0eb80f1144e7ab7f8dbe80e	0	0	0	33	37	68	55	35	99	24	0	22	26	0	30	40	23	0	21	33	0	0	0	0	0	0	127	40	93	61	0	166	234	92	43	0	179	89	48	157	33	0	86	80	24	29	50	25	0
4a87b3861b3bfc92d2c16d4d43f643dd	35	127	0	61	133	0	0	0	44	96	0	0	0	0	0	0	0	0	0	0	0	0	0	0	0	0	0	0	0	28	0	0	0	0	0	0	0	0	0	0	0	0	0	0	0	0	0	0	0
b48d141c5e0df3cfdd8c87f603d6b16a	0	0	0	0	0	0	64	0	231	806	0	0	18	0	0	0	0	27	26	16	118	115	117	124	100	99	0	124	0	0	23	0	61	0	61	36	0	0	124	0	0	0	0	175	0	0	0	0	0
3828da46f33a78ff3c77d366bdf038bc	253	0	112	63	67	36	19	25	240	162	20	26	18	28	33	34	14	0	14	67	0	0	0	0	48	0	45	0	0	0	28	38	106	16	37	22	78	55	225	75	30	34	15	97	48	39	0	0	18
a48e05e090951c59b0728851b2b2ad43	0	0	0	0	0	0	0	0	0	0	0	0	0	0	0	0	0	0	30	0	0	0	0	46	30	0	0	39	52	551	89	0	365	0	0	26	0	0	0	0	0	0	0	0	0	0	0	26	279
041c137f1c9bc75bf1346b37840dadf7	0	0	0	0	0	0	70	0	0	0	0	31	84	88	0	85	59	590	78	74	0	0	0	34	29	28	0	0	0	0	0	0	0	0	0	28	74	150	645	19	0	0	0	120	0	135	0	0	20
5aa413cabfff1f4bfb9e907e2ed36e29	0	0	0	0	0	0	0	0	18	0	0	327	46	43	0	130	97	0	37	0	75	89	121	107	111	119	0	0	31	0	189	0	89	0	138	18	0	447	0	25	0	59	11	32	0	60	0	55	0
215e2ebafd1997919e5651149fb56f57	510	0	40	254	158	56	23	56	65	191	0	0	0	10	53	34	0	28	48	0	49	0	0	0	44	19	21	37	26	20	0	47	63	30	0	24	29	0	89	127	33	0	0	38	0	43	82	29	0
c7fec9b88bea48e47d35607d0613f80e	269	0	80	44	148	0	52	98	39	199	0	0	0	0	42	48	26	46	58	0	57	0	65	65	48	84	91	0	39	40	0	68	0	0	24	0	0	0	69	24	60	62	0	25	54	69	20	0	19
85f02cb0f384164f4c2cf1b2630ee635	0	0	0	0	0	0	0	0	0	0	62	20	29	54	11	38	31	30	52	36	19	0	25	29	20	23	0	82	51	82	33	166	333	197	61	21	49	0	175	200	0	55	36	163	0	101	0	35	0
df9ff93d2ecf3f11c6a4ef87a4323f63	130	0	138	0	247	45	75	205	137	85	41	20	0	33	0	54	45	0	33	34	0	0	0	0	0	0	20	28	30	0	0	60	79	75	31	0	181	0	108	175	0	25	13	26	0	25	39	0	42
ad47ada670889faae5f26cb501f01104	68	0	90	106	414	108	79	22	570	146	0	0	24	0	15	38	0	0	16	102	30	0	19	0	15	16	0	0	0	0	0	0	0	0	21	0	0	47	164	146	0	0	0	47	73	29	0	0	0
334d3c74519d507d5831e15708871d36	26	126	0	77	126	0	23	0	50	80	0	0	0	0	0	0	0	0	0	0	0	0	0	0	0	0	0	0	0	27	0	0	0	0	0	17	0	0	0	0	0	0	0	46	0	0	0	0	0
62437d29233fb388507826d2efc6134d	0	0	0	0	0	0	0	0	315	0	103	93	44	0	0	0	0	147	34	82	0	0	0	0	0	0	0	0	0	0	62	0	0	0	0	41	367	929	0	0	0	0	89	20	0	0	0	38	0
fd613f7071270e5856eefe58401bd69f	0	0	0	0	0	0	39	0	257	729	0	25	18	0	0	0	0	22	0	18	112	121	109	116	104	107	0	84	0	0	30	40	77	0	55	20	0	15	104	0	0	0	15	170	0	0	0	0	0
39569c7c19afb9233ca21d9e35c5de50	0	0	95	201	135	32	20	0	56	0	0	12	0	0	0	62	0	0	0	37	0	0	0	0	0	0	92	51	150	0	52	59	61	152	32	33	68	16	230	99	37	26	28	32	38	161	31	44	24
df8571af54f03d26113b628bfa66eed5	0	23	38	161	21	26	25	23	73	93	13	25	9	0	25	0	0	0	0	13	40	40	37	64	40	44	0	0	0	0	0	0	81	26	0	0	0	0	25	16	37	0	0	29	10	0	36	40	0
585f8efa56dd2551f330ccaa955ecb59	41	0	65	20	166	117	74	0	103	0	37	61	25	18	45	50	26	0	0	75	31	54	42	49	44	51	34	58	26	61	0	212	74	105	0	36	57	104	113	43	0	0	65	63	62	0	31	21	0
b87c5605a7a7b959c457893572d07e0c	60	0	54	21	628	221	69	72	328	117	47	29	0	0	63	22	0	0	0	43	0	0	0	0	0	0	52	0	11	17	0	33	34	20	0	20	20	21	92	78	0	0	0	39	0	17	0	52	0
925070d6664f33442331715b106518a2	0	0	0	0	0	0	0	0	0	0	17	16	0	19	0	0	0	37	0	0	39	40	0	0	20	26	0	25	139	0	161	100	815	0	99	107	0	0	0	155	0	0	0	0	0	0	0	214	0
bdbadc6918a1ad8a54528c8b7c0d977c	0	0	0	0	0	0	0	0	0	0	20	10	0	18	0	0	20	0	16	0	0	0	0	35	16	0	0	27	139	0	144	102	900	0	109	104	0	0	30	140	0	0	0	0	0	0	0	202	0
70cef5df2cd4482c03dd349a917009a9	0	0	0	0	766	0	0	41	0	0	0	30	42	0	0	0	19	0	0	0	73	75	110	114	87	113	0	0	0	0	0	0	473	0	0	35	0	52	0	297	0	29	0	28	0	0	0	0	0
39284b19765f4aa351ce320782a36ec3	46	88	36	0	0	0	50	70	0	48	0	0	0	0	42	28	39	0	0	35	0	0	0	0	0	0	47	0	0	0	0	0	35	0	0	0	0	0	61	107	0	0	0	0	40	0	0	0	12
ce4b167494b1f5a18fdf4bb988ff5fb5	422	0	34	0	214	0	279	230	21	92	0	17	0	44	0	42	19	10	26	0	0	0	0	0	0	0	0	0	0	55	0	24	20	17	25	74	0	43	228	93	0	33	24	26	0	0	35	22	20
0e65ac222814e89e9a58ddfb2af48baa	265	0	32	0	111	362	23	0	80	113	0	0	40	0	0	34	33	23	0	0	22	31	32	28	23	29	38	0	24	0	0	25	64	19	21	25	20	24	82	64	36	30	24	21	22	18	0	38	0
28f40b931db887b59311fd34d57a742c	0	0	0	0	0	0	0	0	352	0	98	76	42	0	0	0	0	141	32	59	0	0	0	0	0	0	0	0	0	0	50	0	0	0	28	47	345	895	0	0	0	26	78	0	0	0	0	37	0
8a67ccca76eeea47050569dbf6814f07	0	0	0	0	0	0	0	0	0	0	0	148	0	110	0	81	45	146	0	0	92	56	79	81	72	90	0	0	0	0	0	0	86	184	0	215	0	0	475	0	0	0	0	0	0	0	0	0	0
de75fdf4a89bf6f7e541637444eff293	435	0	39	0	226	0	320	221	23	72	0	18	0	54	20	54	18	14	30	0	0	0	0	0	0	0	0	0	0	62	0	23	14	21	0	74	0	0	260	105	0	29	0	34	0	0	0	27	0
e4e96faabcb1dac117972263a1ef1654	38	83	32	52	0	0	0	68	0	70	0	0	0	0	0	33	0	0	0	0	0	0	0	0	0	0	32	0	0	0	0	32	31	47	0	0	0	17	52	100	61	0	0	0	0	24	0	0	0
c6906a63ccf96ea98fd30f8385f3b30d	0	0	123	0	250	0	0	17	0	200	38	0	0	0	0	0	0	0	50	0	0	0	30	0	0	22	38	0	37	0	20	29	25	36	9	0	104	0	152	51	23	28	0	45	78	71	31	0	157
9190cda1c93cf217daa8a965a0e77f1b	269	0	80	47	134	36	60	94	43	201	0	54	0	0	38	0	0	0	0	21	33	0	47	62	40	52	82	25	26	35	0	0	41	0	30	51	55	0	81	28	45	74	0	18	38	61	32	14	27
e190121fcab54df9d2de814d0ad5fd50	27	0	60	0	19	110	0	0	31	19	26	0	0	0	0	0	0	0	0	0	38	39	50	51	0	46	122	0	97	0	47	0	139	337	149	48	89	86	23	37	183	0	44	60	0	26	0	24	0
42e7390a755a9fb6966ffbe94d842f9d	18	0	0	24	261	8	166	36	135	44	18	30	25	38	0	31	16	33	53	36	0	29	63	16	50	27	34	57	30	33	0	72	40	36	0	0	263	25	87	90	36	58	25	74	56	44	56	0	0
d46c09b3e31c64133467828742877e22	45	115	19	66	139	14	0	0	52	74	0	0	0	0	0	0	0	0	0	0	0	0	0	0	0	0	0	0	0	18	0	0	0	21	0	0	0	0	0	0	0	0	0	0	0	0	0	0	0
5097f30e86262c562601a368bcfa168d	37	0	65	0	0	87	0	0	0	28	30	58	30	0	0	0	0	0	0	32	31	19	47	51	41	31	108	0	76	0	45	0	118	318	164	0	101	71	25	52	167	0	44	59	0	25	0	0	0
f1bf13e77dabea41e49222a3cf708045	0	40	0	0	68	0	88	0	83	92	0	111	0	0	0	66	58	78	0	0	35	51	0	72	54	55	0	58	0	0	64	0	64	0	0	34	0	0	199	0	0	35	0	0	0	0	0	0	0
48cda1cd2b88a97577ca57a88626e224	0	0	0	0	0	0	0	0	0	0	0	29	0	0	0	44	0	0	55	57	0	0	0	0	0	0	0	0	22	70	58	73	112	324	0	146	0	0	487	0	0	312	0	0	48	0	0	334	0
1d48c33ce457456e0d3e32b39682cbe4	0	0	0	0	0	0	0	0	0	0	0	19	0	0	0	0	0	0	0	0	20	23	43	0	0	0	0	39	43	485	87	0	347	0	0	30	0	0	0	0	0	0	0	0	0	0	0	0	248
4ba2a02e0827ce76231fed2cd59a1852	0	0	0	0	0	0	0	0	0	0	48	17	31	0	9	49	21	29	46	37	19	53	20	31	15	13	0	84	34	81	27	148	276	189	38	23	49	0	165	193	0	58	29	159	0	79	0	30	0
f55cf74699a95950999be1675ba3a1b0	19	0	0	0	0	0	58	0	0	0	0	0	101	76	0	88	59	498	66	64	12	0	28	0	0	0	0	0	0	0	0	0	0	0	0	0	65	165	620	0	0	0	0	107	0	121	0	12	24
cfb32db9b787d09fdba1e4ccc48b082a	135	0	0	0	31	0	0	0	0	0	23	43	23	30	38	80	43	41	86	56	0	16	0	51	0	0	60	0	30	0	0	38	83	57	0	42	209	40	464	56	0	38	0	85	165	39	0	21	36
c4959f7bd622128b86b00b84cdd9e1fb	0	0	0	0	0	61	0	0	0	31	44	0	0	0	207	29	0	0	30	0	125	159	168	275	220	178	23	0	0	0	0	0	0	0	0	0	0	30	99	0	32	12	0	35	47	0	0	0	17
07c0370386a90e438c6fd864a1ece54a	38	101	0	51	125	24	0	0	39	107	0	0	0	0	0	0	0	0	0	0	0	0	0	0	0	0	0	0	0	17	0	0	0	21	0	0	0	0	0	0	0	0	0	0	0	0	0	0	0
ffd110b1706af64744c684eb4f179b2c	0	41	0	0	75	0	88	0	62	88	0	125	0	0	0	74	48	64	0	0	43	0	75	55	49	53	0	61	0	0	50	0	64	0	0	24	0	0	183	0	0	39	0	0	0	0	0	0	0
3332d9d0f543b266bd226aa1c84a69cf	244	0	96	75	47	34	28	11	182	181	0	19	31	0	39	29	11	27	19	63	0	0	0	0	0	0	47	0	0	0	28	0	84	30	0	21	88	75	218	45	29	40	0	84	40	34	0	22	17
18511e377185fe0b8250c8f18ee5eb53	435	0	48	230	136	64	26	34	67	174	0	0	0	0	0	25	0	24	39	0	0	0	0	0	0	0	34	22	0	0	0	0	71	26	0	17	29	0	82	157	0	0	0	32	0	33	81	43	59
90ce4bb394d9b35bc8fbe1a5da5d1c9a	0	0	0	0	0	0	0	0	0	0	76	76	39	50	0	135	102	0	0	140	75	88	96	106	96	112	0	0	0	0	32	18	0	428	89	67	49	17	0	165	0	0	89	0	0	0	0	0	0
a334121805386facfa43e607e65e75d1	0	0	0	0	694	0	0	33	0	0	0	24	32	32	0	0	8	0	31	0	62	65	97	98	83	94	0	23	0	0	0	0	443	0	0	0	0	62	0	253	0	16	0	35	0	0	0	0	0
ff4aba03eea1c1fe3cb048e4959a0b32	0	0	0	0	579	0	199	78	1320	0	0	0	0	0	0	0	0	0	0	0	0	0	0	0	0	0	0	0	0	0	0	0	0	0	0	0	0	0	0	0	0	0	0	0	0	0	0	0	0
f1fa385c617651ce36b6ce1810d62286	41	85	25	0	22	0	0	42	0	62	0	0	0	0	0	30	40	0	0	43	0	0	0	0	0	0	37	0	0	0	0	0	28	0	0	0	0	0	62	82	0	0	0	0	34	0	21	0	9
fc397ef0484ffbfa1bead8f8767cd556	820	0	157	0	266	0	25	0	23	220	0	0	0	0	0	0	0	0	0	0	0	0	0	0	17	0	0	21	20	51	0	0	0	19	0	0	0	0	0	0	0	19	91	0	54	0	0	0	0
325850de87c121ed7d8da1962f226de5	22	21	51	132	25	20	26	22	67	98	0	0	0	0	19	0	6	8	0	0	23	29	28	59	38	45	0	16	0	14	0	27	69	26	0	0	0	0	20	0	0	0	0	0	0	0	23	40	15
3369a4a84a436339c9333db6d45680a2	0	0	0	0	0	0	0	0	0	0	0	0	0	44	0	0	0	0	59	0	0	0	0	0	0	20	0	113	32	112	147	0	0	807	271	14	132	0	173	0	0	0	0	0	0	0	0	0	0
a2ff1f7298abcc2e83b40024f83a0c37	99	0	145	0	250	38	82	176	115	70	0	10	33	29	0	0	0	42	20	36	0	0	0	0	0	0	18	22	24	0	0	49	58	64	33	0	163	0	60	144	25	16	18	23	0	23	44	18	0
01837b246a19af4f10474e4c2cecf767	0	0	0	0	0	0	0	0	0	0	0	0	0	0	0	0	0	0	19	0	0	0	0	0	0	0	0	51	36	452	79	26	311	0	0	19	0	17	0	0	0	0	0	0	0	0	0	0	198
9cab85ba310b0883263875d1e322cac5	0	0	0	0	0	0	0	0	0	0	0	18	0	0	0	32	0	0	48	44	0	0	0	0	0	0	0	0	29	70	58	100	114	306	0	123	0	0	460	0	0	255	0	0	37	0	0	292	0
c3d406468ad90657a4822ef1f41a15d1	103	0	147	0	209	31	62	180	133	90	0	12	0	0	0	0	0	0	30	32	0	0	0	0	0	0	19	34	0	40	32	47	78	67	30	0	166	16	75	169	0	29	15	22	0	28	44	0	0
e7ca5fc39952b8088c8caa55e5e11e90	206	0	77	32	141	0	48	81	29	218	25	0	0	36	27	0	0	0	0	0	30	65	47	73	49	43	74	20	32	38	0	0	36	22	37	0	0	0	56	24	37	52	0	25	35	46	27	11	17
bb7b942ae6e959305cc89a6e58a71f9c	0	0	0	0	0	0	0	0	30	0	0	262	52	0	0	118	92	0	25	0	58	83	100	104	72	110	0	0	34	0	156	0	88	0	133	23	0	419	0	17	0	44	0	0	0	0	0	36	0
02c61ff20adb3ffbff291743c4b8a4a3	0	0	0	0	0	0	0	0	0	0	29	45	0	80	0	82	40	47	24	0	0	0	38	0	0	0	66	34	41	368	23	20	36	11	175	25	63	137	134	70	54	24	45	149	0	0	0	0	0
26d1be2d48bc21032e952e51831d2bbf	0	0	0	0	0	0	0	0	0	0	18	17	0	18	0	0	0	0	0	0	0	0	0	0	15	0	0	22	96	0	144	95	742	0	100	108	0	42	0	142	0	0	0	0	0	0	0	199	0
054dc65bb37b86845f0c11ff7085658b	0	0	0	0	0	0	0	0	21	0	0	258	46	0	0	125	73	0	20	0	49	74	90	86	100	99	0	0	34	0	174	0	85	0	138	24	50	378	0	24	0	41	0	0	0	0	0	52	0
01eb894bf27c2475142dba86df238b5b	0	0	0	0	0	0	0	0	31	0	12	0	26	0	0	0	48	21	45	21	0	0	0	0	0	0	0	27	0	17	21	286	152	0	43	66	259	32	263	176	0	44	10	0	0	28	16	97	36
17c27dce3e48e7211ae67fa2a0fa212d	0	0	42	34	184	0	41	46	387	59	40	98	43	62	0	37	0	0	0	62	23	22	0	0	0	26	0	0	38	57	68	26	40	15	63	20	36	225	36	0	0	0	34	23	0	0	0	29	0
1dd3264b7ba8f2f932ac7e9c4ec25fb5	396	0	54	217	136	73	30	48	63	203	0	51	0	0	0	34	0	31	24	0	0	0	0	0	0	0	16	36	0	0	0	0	71	23	0	19	37	0	67	119	0	0	0	25	0	41	81	33	0
43ba6d8bddd5f187c717eed1b9bd5634	32	73	29	40	0	50	0	52	18	38	0	0	0	0	0	27	0	0	0	0	0	0	0	0	0	0	44	0	0	0	0	0	19	0	19	0	26	0	63	63	0	0	0	17	0	0	11	0	0
d8428fd1604e546bdbcff03fec3bf14c	0	62	0	0	0	0	0	0	0	0	0	0	0	0	0	0	0	0	0	0	0	34	82	46	0	71	0	0	39	0	11	0	0	0	0	26	0	0	47	0	0	0	0	0	0	0	0	0	31
97e3342fa4c548ee87cf19a22f34020e	0	0	0	0	0	0	0	0	0	183	0	0	0	0	0	0	0	0	0	0	0	0	0	0	0	0	144	0	0	0	8	0	161	66	0	0	0	0	0	42	0	0	0	25	0	0	0	267	0
59e1d4b6a4b5b5883118a666c43b0bcc	16	0	0	15	257	0	175	27	120	63	23	24	19	44	0	34	23	30	48	29	24	0	0	19	0	26	0	54	20	36	34	76	36	40	0	0	259	21	100	89	31	44	0	61	0	34	52	0	0
ad2e544530f3e1bc90f1fed696ce88b5	29	0	50	0	0	124	0	0	0	21	44	0	0	0	0	0	0	0	0	0	24	27	37	42	0	47	95	0	82	0	48	0	124	323	126	0	80	83	14	37	145	0	39	51	0	36	0	47	0
749ae5c4ed4633368450e6f6ecbc12c9	0	0	0	0	0	0	0	0	0	0	46	0	21	0	0	36	27	0	39	45	22	0	23	20	16	16	0	76	38	83	17	125	292	165	45	13	41	0	135	156	0	49	24	172	0	102	0	33	0
9ad8aa67344a432cb8f9100813325614	0	0	0	0	0	0	74	0	0	0	0	25	105	59	0	91	48	438	67	49	0	0	0	0	0	0	0	0	0	0	0	0	0	0	0	30	72	119	542	0	0	0	0	104	0	94	0	0	20
5297fffa24917e2847c7ee83be35b7a6	109	0	0	0	24	0	14	0	0	0	28	54	18	31	0	75	42	26	78	48	19	0	35	0	0	25	46	47	31	0	48	30	67	0	9	27	151	16	460	41	0	33	0	66	139	31	10	17	0
fca6282db7d071a07681fef0ff4db970	119	0	0	0	32	0	117	0	20	0	0	50	0	64	0	79	53	117	0	85	18	27	35	19	25	28	0	0	0	0	0	0	0	0	14	125	0	49	259	0	0	0	0	38	0	0	0	108	0
5ea66cd1b93b58f6ba4b2333274c56e4	227	0	67	32	115	0	52	84	25	214	0	0	34	0	37	0	0	0	0	0	30	72	44	50	51	50	72	0	32	30	44	39	0	0	26	0	0	26	68	33	38	49	4	26	32	45	19	0	17
54988d454b9436b335e8f1093b737542	0	102	0	0	0	23	0	68	13	12	0	0	0	0	0	0	0	18	0	0	0	0	0	0	0	0	0	0	0	0	0	55	31	5	0	0	75	8	19	36	0	0	0	7	12	0	0	20	12
2a0b8cff16187b7f064a17dd9ed2145f	20	0	0	14	269	0	136	42	115	46	11	28	13	38	0	30	25	50	43	35	0	27	0	23	0	18	35	46	20	19	0	64	38	28	17	33	261	14	85	72	29	38	0	54	0	27	51	0	0
79422a839940b93f4551d69f5ccb1ee5	0	0	104	0	256	0	0	24	0	171	0	0	0	0	0	0	0	0	0	0	0	0	0	40	0	17	27	0	35	0	0	36	16	21	25	0	83	0	151	55	28	0	0	36	61	52	17	0	152
16ef2c9957de829739bce58def0614c8	0	0	0	0	633	0	0	21	0	0	0	0	29	0	0	46	0	0	0	0	62	72	84	83	68	77	0	0	0	0	0	0	404	0	17	0	0	65	0	259	0	14	0	35	0	0	0	0	0
6ccd963f72b51134c9f9394526cc3054	0	0	0	0	0	0	0	0	0	0	0	47	0	0	14	37	0	0	42	38	0	0	0	0	0	0	128	0	40	0	23	267	0	0	0	36	26	18	20	206	35	47	0	0	246	369	64	0	169
c04848d9bc0902b8e82aa3e5946f68ad	0	45	0	0	57	0	55	0	68	84	0	97	0	0	0	65	47	68	0	0	47	32	0	40	45	40	0	47	0	0	54	0	48	0	0	45	0	0	152	0	0	37	0	0	0	0	0	0	0
a1d152752c86c6fd72f8d1fbe7f7cc6f	233	0	23	0	109	356	21	18	64	107	0	31	0	0	0	34	20	0	0	0	16	23	29	20	18	18	31	0	23	46	0	26	73	0	19	0	0	0	88	56	23	0	0	0	16	0	0	0	0
ae01c16e227056475cc9090ed6ecb80e	0	0	0	0	0	0	0	0	0	0	0	0	0	0	0	18	0	0	41	45	0	13	0	0	10	0	60	35	125	0	39	114	0	89	81	0	12	0	67	437	35	0	24	35	0	136	0	0	0
bd1dcb68c38e535a19dedc07db6339c0	56	0	30	31	103	23	43	31	191	92	30	38	0	0	0	0	0	0	17	40	0	0	41	24	49	42	30	30	22	0	29	28	33	43	20	0	98	24	76	124	17	18	0	47	40	83	48	34	33
b1918c20d95c2287fc6c2c4a6a7b83a2	115	0	0	0	28	0	113	0	24	0	0	50	40	57	0	83	52	137	47	68	26	0	28	25	17	23	0	41	0	34	0	22	10	0	16	90	0	35	258	0	0	0	0	0	0	0	0	104	0
5e5900608ca5f3b55ff735f74707a64a	0	23	42	128	19	20	26	18	77	98	0	0	0	0	28	0	0	0	0	0	21	24	28	55	34	29	0	0	29	0	0	0	59	17	0	0	45	0	12	0	0	0	0	0	0	0	16	34	0
9d0174e97193771079fcdb26ee66a7c4	0	0	95	0	232	0	0	16	0	169	0	0	0	0	0	0	0	0	0	43	0	0	0	0	0	0	24	0	32	0	34	32	15	16	26	0	96	0	146	43	32	0	0	30	71	37	20	0	131
377406dcb5796bf5d10a2da463cf2736	0	0	0	0	273	0	16	0	0	56	0	23	0	27	0	48	30	28	27	112	73	71	89	94	70	78	35	15	24	15	0	30	0	40	0	34	0	0	418	0	0	24	0	0	16	0	0	22	28
eff809e1d123204c05d86fb507f65358	397	0	0	46	41	0	0	192	117	46	15	80	49	41	116	19	0	0	55	28	0	0	0	0	0	0	0	0	0	0	0	0	0	0	0	0	118	0	42	145	29	8	0	37	23	129	25	0	0
20a2ba96c90f5d99da76cc4c10a2dd4a	0	46	0	0	0	0	0	0	0	0	0	0	0	0	0	0	0	0	0	0	0	0	0	0	0	0	0	0	0	0	0	0	0	0	0	0	0	0	0	0	0	0	0	0	0	0	0	0	0
142754f6a4fdb8b9a2d4d24b255bfd49	0	8	0	0	0	43	0	0	0	31	0	0	0	0	208	0	33	0	0	0	105	117	135	178	170	215	22	0	0	0	0	18	0	58	0	0	0	31	103	0	0	0	0	0	42	0	0	0	0
728a706217d6ad9777978190aeeab2ba	108	0	0	0	35	0	0	0	0	0	22	43	35	34	0	46	32	42	83	53	0	0	0	0	0	0	53	0	24	17	0	34	65	40	0	27	173	27	403	44	16	32	0	102	143	44	0	12	31
4c60ae88a96b3ed6503357d39068725a	0	0	0	0	0	0	58	0	0	14	0	0	64	46	0	74	45	423	56	71	0	17	0	0	0	0	0	0	0	0	0	0	0	0	0	0	51	133	545	0	0	7	0	100	0	100	0	0	16
54ca6d6116fa9abfd7cce5ef4826f7ae	741	0	135	0	257	0	30	0	0	203	0	0	0	0	0	0	0	0	0	0	27	0	0	0	0	0	0	19	0	0	0	0	0	0	0	0	16	0	0	0	21	17	92	0	51	0	0	0	0
2262fb1ac904498c212679b9e53e0e54	0	0	0	0	0	0	0	0	0	0	20	28	0	69	0	65	35	45	18	0	39	34	0	39	40	0	50	18	29	312	17	24	43	0	117	27	75	103	102	75	47	21	45	131	0	8	0	19	0
22f12dd52c09a83373ab3c08e933e2ff	0	0	0	0	0	0	0	0	0	0	0	0	0	33	0	0	0	0	62	0	0	0	0	0	0	0	0	113	26	88	94	0	0	679	274	0	118	0	135	0	0	0	0	0	0	0	0	12	0
68c2d16d1255c815068d8cd14bc2517a	0	0	0	0	0	0	0	0	0	0	22	38	14	92	0	59	38	52	21	0	0	0	36	0	0	0	69	23	32	313	14	28	41	0	153	26	74	115	99	63	41	27	47	117	0	0	0	0	0
ee44adb383a986dd344253b319e7060e	99	0	117	0	176	26	50	156	89	75	0	16	0	0	0	0	0	0	30	35	0	0	0	0	0	0	15	24	0	0	0	50	63	64	40	34	155	22	64	142	0	13	17	26	0	22	53	0	0
6c9e4d2cb8818d7330b3ab295fb27d78	338	0	0	59	43	0	0	193	93	32	0	80	0	43	111	29	0	0	0	23	0	0	0	0	0	0	0	0	0	0	0	60	0	0	0	0	127	41	31	122	47	9	0	41	35	117	0	47	0
783166bb550c6d6fb12e1db569fe2521	328	0	35	57	39	68	0	180	113	34	0	73	0	0	98	25	43	32	0	17	0	0	0	0	17	0	42	0	0	0	0	0	0	24	0	0	106	0	44	143	35	0	0	0	30	110	0	0	0
180eaa31ae0974a540467d89f7173fc2	0	0	0	0	0	38	0	0	22	39	17	32	0	19	0	49	0	0	0	0	0	0	0	0	0	0	0	24	33	11	22	222	157	0	53	55	215	25	225	140	0	0	21	0	0	31	0	69	0
c3949070d277c81882987ca45806d053	22	0	0	27	247	0	137	41	122	50	20	24	14	39	0	25	13	31	41	20	21	0	0	13	0	13	0	37	24	21	31	70	39	23	0	0	231	15	87	88	37	43	0	49	0	27	39	0	0
8882ea925a41ef12687e8b63231c6cdc	0	0	0	0	0	0	0	0	0	0	0	0	0	0	0	0	0	0	39	70	37	35	38	49	29	27	0	44	0	0	34	35	51	33	0	0	0	0	697	41	0	140	0	22	0	0	0	32	0
70b97e87d9f8f9c2e7073ee7b15b3313	0	0	130	41	30	44	0	0	56	49	0	0	29	0	0	24	0	26	21	34	0	0	0	0	14	0	0	30	0	0	21	42	38	57	0	22	0	0	34	33	0	32	0	25	0	47	0	0	0
5a7e11fa3cadff17cc457c4378012ede	691	0	142	0	216	30	24	16	17	200	0	0	0	0	0	0	29	0	0	0	0	0	0	0	12	0	0	20	0	0	0	0	10	0	0	0	0	0	0	0	0	21	93	0	56	0	0	0	0
b8a07d3757def958e46943a8af45672d	29	0	39	0	0	81	0	0	0	26	28	0	0	0	0	0	0	0	0	19	20	20	36	30	16	31	78	0	57	0	34	0	102	246	116	34	95	59	30	32	117	13	34	37	33	14	0	53	0
97898809c73752b6eb205cb4b7bed409	205	0	20	26	70	320	24	0	73	96	0	0	0	36	0	33	26	0	13	61	15	0	32	12	18	27	0	45	22	0	0	18	41	21	30	0	17	21	48	40	20	31	0	20	0	0	0	0	0
a5f5f62a6ca2ac8838131429d2a22610	0	0	99	183	138	0	21	0	44	21	17	0	0	0	0	0	0	0	0	0	0	0	0	0	0	0	82	0	128	25	43	44	0	124	0	30	71	22	161	65	28	21	0	0	38	131	32	34	28
e48e4fc728ddc5587661c6d29325bf4d	0	54	0	0	0	0	0	0	0	0	0	0	0	0	0	0	0	0	0	0	0	0	0	0	0	0	0	0	0	0	0	0	0	0	0	0	0	0	0	0	0	0	0	0	0	0	0	0	0
db7bfe5934eb907fc0fe9bc301fb4b57	0	49	0	0	0	0	0	0	0	0	0	0	0	0	0	0	0	0	0	0	0	0	0	0	0	0	0	0	0	0	0	0	0	0	0	0	0	0	0	0	0	0	0	0	0	0	0	0	0
aeb69965ea6eb9cd4abbec541165dda1	0	0	99	0	205	0	0	20	0	137	0	0	22	0	0	0	0	0	0	0	0	0	0	0	0	0	27	0	32	0	0	38	20	26	28	34	75	0	144	38	29	0	0	24	45	46	13	0	115
7aebf72468f15858b61469ae1b516828	0	100	0	0	0	0	0	71	25	14	0	0	0	0	0	8	0	23	0	0	0	0	0	0	0	0	26	9	0	0	0	0	31	0	28	0	63	0	24	37	0	10	0	0	17	20	0	0	0
cc9f6ebafb08509afac1ffa5c6423fb4	0	0	0	0	234	0	0	0	0	50	0	12	0	7	0	34	19	0	26	129	64	48	76	92	55	76	0	19	21	30	0	28	55	32	36	32	0	0	361	0	0	25	0	0	0	36	0	24	31
cdc92f503244369b31b54d3c3ea77831	0	0	0	0	0	0	0	0	0	0	0	0	0	0	0	0	0	0	0	0	50	50	77	79	52	64	181	0	17	0	0	46	0	34	0	0	0	0	251	396	237	0	0	0	229	0	0	0	0
b18f96f2434c8dd451e68b18719c5c25	0	0	0	0	0	47	0	0	0	24	35	35	0	23	177	26	0	0	0	0	98	117	145	185	156	174	16	0	0	0	0	0	0	0	0	0	0	32	83	0	0	0	0	0	35	0	0	0	0
1fdcf0ac4d1a564e992921d26bb032e8	0	0	86	184	140	0	20	0	56	0	0	0	0	0	0	0	0	0	0	0	0	0	0	0	0	0	85	0	107	0	46	41	0	155	0	29	51	0	199	98	29	25	0	0	31	151	29	40	28
0bb7fffe6ba2a68f0f8172a0d3e1f660	0	51	0	0	0	0	0	0	0	0	0	0	0	0	0	0	0	0	0	0	0	21	75	42	0	47	0	0	21	0	0	0	0	0	0	0	0	0	42	25	0	0	0	0	0	0	0	0	19
39459bb2830f38c89808a5b5a743406e	0	0	0	0	942	0	0	0	83	23	0	0	0	0	0	37	24	60	60	16	0	0	0	0	0	0	33	0	51	0	0	99	27	0	0	0	0	0	39	41	0	0	0	0	0	0	0	0	0
a23127be6f79d7a7c73f6381492e978a	112	0	0	0	20	0	0	0	0	0	23	42	20	35	0	70	30	27	65	55	0	0	0	0	27	25	47	0	27	0	0	32	71	0	0	19	164	33	415	45	0	23	0	92	129	36	0	21	0
d3fdcc82c8b35d62f17b26e026762022	0	0	42	0	0	0	0	0	66	0	0	26	29	0	44	0	0	0	0	0	0	0	0	0	0	0	0	0	0	51	0	0	0	33	0	0	0	0	134	150	0	85	0	41	34	120	0	0	25
75986080c5597dfa74a3eaaf63f30a0e	0	0	0	0	222	0	0	0	0	60	0	24	0	18	0	39	27	0	24	137	55	67	87	86	59	66	0	16	0	21	33	36	0	34	0	34	0	0	390	0	0	0	0	26	0	0	0	27	32
5d0206f0dec894316a99b130fc44d2e8	100	0	129	0	0	31	0	35	95	97	0	0	0	0	82	0	0	0	0	0	0	0	0	0	0	0	483	0	0	0	0	0	0	28	0	0	0	0	0	121	442	0	0	0	0	0	0	0	56
eac2201652f9573973ffd1085a185a56	0	0	0	0	0	0	0	0	0	181	0	0	0	0	0	0	0	0	0	0	0	0	0	0	0	0	143	0	32	0	0	0	145	0	0	0	0	0	0	33	0	0	0	0	0	0	0	229	0
23f990663148b95134b18c7be9544086	0	0	0	0	0	0	0	0	0	0	68	72	16	42	0	85	91	0	52	91	50	64	76	80	70	77	0	0	0	0	0	0	0	331	91	50	35	20	33	136	0	0	68	0	0	0	0	0	0
742d159e909351739509be828f30acf1	0	58	0	0	0	0	0	0	0	0	0	0	0	0	0	0	0	0	0	0	65	25	0	37	63	0	0	0	36	0	0	0	0	0	0	0	0	0	0	0	0	0	0	0	0	0	0	0	16
92e7b0e8b234e62f8c98cb0156b6bdbe	637	0	129	0	193	0	18	0	0	178	0	0	0	0	0	45	0	0	0	0	0	35	30	41	0	24	0	18	0	0	0	0	0	0	0	0	0	0	0	0	0	14	73	0	41	0	0	0	0
f2dad71112255f6a15e6f78f2838aa82	0	0	0	0	0	0	0	0	0	0	0	0	0	0	0	21	0	0	20	23	0	0	21	0	0	0	48	0	116	0	47	99	0	51	68	0	0	0	89	373	44	0	19	25	0	128	0	21	0
495491afb00f7dc53d8ee406eece71e6	0	0	32	0	164	35	0	46	319	0	0	75	24	69	0	22	29	36	40	0	0	0	0	34	0	0	0	0	26	0	0	22	48	0	47	17	0	204	0	48	0	0	53	22	0	0	24	30	0
4e15d3c10a110e5831e885ed76066706	38	0	28	42	45	36	16	95	702	63	19	0	10	0	0	0	0	0	40	0	0	0	0	35	17	51	42	0	0	0	0	32	0	0	0	0	68	22	0	42	0	0	0	0	50	19	0	41	0
3a16c6cba96ad1d949d141c47f341649	0	107	0	0	0	0	0	75	18	23	22	0	0	0	0	0	0	0	0	15	0	0	0	9	0	0	0	0	0	14	0	0	0	0	0	0	68	0	24	29	0	0	10	0	17	0	17	0	0
10eed123e9a77f68f8f724a39b3b3744	100	0	0	0	33	0	115	0	19	0	0	49	0	55	0	77	39	105	0	69	20	36	28	22	15	22	0	0	0	0	0	0	0	0	0	89	0	51	228	0	0	0	16	23	0	0	0	97	0
ae9079c29ef5fc1bb9b467ca3d00f16b	232	0	29	0	88	343	22	0	79	92	38	0	0	0	18	45	20	0	13	0	16	0	15	25	21	23	0	0	15	0	29	20	42	0	25	0	0	0	70	46	16	0	0	0	0	0	0	0	20
fa227c9ad647526d80af3033a92d6d2a	13	0	37	0	0	44	0	0	0	24	0	0	25	0	180	0	0	0	0	0	92	105	127	192	166	163	17	0	0	0	0	0	0	0	0	0	0	27	70	0	0	0	0	0	40	32	0	0	0
8a4bd6f75c0a10858dc0594f8f278fbe	0	74	0	0	0	0	0	0	0	0	0	0	0	0	0	0	0	0	0	0	0	0	0	0	0	0	0	0	0	0	0	0	0	0	0	0	0	0	0	0	0	0	0	0	0	0	246	0	0
eab9883901ab34aab6431538705b2f99	0	0	30	0	0	0	0	0	43	0	0	23	29	0	33	0	0	0	0	0	0	0	0	0	0	0	0	0	0	44	0	0	0	29	0	0	0	0	149	107	0	67	0	51	34	108	0	0	31
894652ae34e8e6b9857ced6e938df386	0	0	0	0	152	0	0	0	0	52	0	0	0	50	0	12	0	0	0	0	0	0	34	0	0	0	0	41	43	23	34	52	76	0	11	0	0	0	410	178	0	103	0	0	0	0	0	296	0
a0dea10e2823247b638a145c9429a065	0	0	0	0	793	0	0	0	29	0	0	43	0	0	0	27	0	64	0	0	30	0	0	0	0	0	0	0	0	0	59	0	47	41	45	19	69	104	42	0	0	33	12	24	0	40	0	37	0
92b4406971249785c636323b970bec6d	286	0	47	26	41	0	0	185	107	26	0	65	0	0	87	29	36	0	0	19	0	0	0	24	0	27	0	0	0	0	0	0	0	0	0	0	110	0	36	124	31	0	0	0	22	110	0	0	15
7870a963256800da4ac19baf1b946e4b	0	0	91	146	110	0	26	0	42	22	0	0	19	52	0	0	34	0	0	0	0	0	0	0	0	0	82	0	103	0	32	40	0	104	0	18	61	0	165	70	39	25	0	0	27	94	23	31	20
08bad7481a6f17c5913eaa58921b0b56	0	0	0	0	0	0	0	0	0	0	29	39	0	58	0	56	35	37	21	0	0	0	0	29	0	34	33	22	23	284	29	17	51	0	149	15	56	101	110	60	45	13	39	96	0	0	0	0	0
9089c459dcf23315e23ea5eb0c919da5	0	0	0	0	848	0	0	0	0	0	0	0	29	0	0	0	0	54	40	0	0	0	51	0	0	0	0	29	22	0	0	41	53	57	40	0	78	116	51	0	0	26	0	25	0	0	0	41	0
f5de73e382c5c62aa9570cdba9569f17	0	0	0	0	0	0	0	0	0	0	0	0	0	0	0	0	0	0	33	26	0	0	0	29	0	25	39	0	87	0	27	103	0	55	74	0	0	0	70	363	41	0	28	33	0	106	0	0	0
6b067d0751bfb7ef7b391892b985bf70	0	0	20	0	33	0	0	0	21	0	0	0	0	0	0	0	0	28	25	0	0	0	0	0	0	0	0	23	0	9	0	230	125	0	50	51	228	29	208	134	0	0	14	0	0	32	0	78	0
911b527676d83b6162084a5fc64fdb4c	101	95	0	62	80	0	36	45	51	20	16	0	0	0	0	0	0	0	18	0	0	0	39	0	0	0	0	0	0	0	0	25	0	0	0	0	0	0	29	98	0	0	0	0	0	44	0	0	0
b73baaf00aa6a9dc2291447d0b2b763b	0	0	0	0	0	0	0	0	0	0	0	0	0	0	0	138	104	673	167	0	0	0	0	0	0	0	0	0	58	0	41	0	0	0	0	277	0	0	0	0	0	0	0	0	0	0	0	0	0
afc4813a4414233e08f0317f1b9ec85d	87	75	0	75	82	0	0	51	42	18	0	0	0	0	0	14	0	0	0	0	29	0	0	28	0	0	25	16	0	0	0	0	52	0	9	0	0	0	17	126	0	0	0	0	17	0	39	18	0
7377c1c578f70aa38fc9ca2bd1222ad0	137	0	617	0	0	0	0	68	0	0	0	0	0	0	0	0	0	0	0	42	39	57	79	78	52	68	0	0	35	0	0	0	0	0	0	0	225	0	0	0	0	38	0	0	0	0	0	62	0
f21e8d8bbb031eadbfeb587300486d17	0	0	0	0	0	0	0	0	0	0	0	0	0	0	0	123	89	601	223	0	0	0	0	0	22	18	0	0	78	0	50	0	0	0	0	249	0	0	0	0	0	0	0	0	0	0	0	0	0
328990117b5c0678c19026b6f1584fdb	0	0	0	0	0	0	0	0	0	0	0	0	28	44	0	0	0	0	0	32	0	0	0	0	0	0	103	36	37	25	0	201	29	32	0	0	0	0	0	169	0	0	0	0	212	320	62	23	151
55f24e9f576eea8f197838573225db68	24	0	30	0	0	75	0	0	0	14	23	23	23	0	0	0	0	0	0	16	30	25	43	24	11	32	66	0	55	0	35	0	72	222	107	0	69	54	26	34	117	0	30	35	0	22	0	0	0
a4931bc1b7623a9f12952fb76587db22	0	0	0	0	189	23	0	35	32	0	0	0	0	0	0	0	0	0	38	0	0	30	29	0	0	0	45	0	62	32	87	38	79	124	0	64	0	0	31	40	51	31	32	45	0	51	0	29	59
b912265924d8ed92e7b463d9a8057126	27	0	0	40	0	25	0	91	671	0	0	0	0	8	0	0	38	0	37	13	0	35	30	0	16	0	32	0	0	28	0	0	0	0	0	29	54	29	20	61	0	0	0	0	0	0	55	26	19
b439c23762d337e0f4ee6f751ae70ac8	0	0	0	0	0	0	0	0	0	0	21	46	0	43	0	46	38	35	17	125	0	0	0	0	0	0	0	49	0	28	0	66	43	85	0	67	139	0	84	53	0	98	17	31	0	51	0	57	0
1eb49fbf02bd68b4be13cf97f5c7d47c	0	0	37	0	170	0	0	44	357	0	0	100	29	80	0	38	34	0	0	0	0	0	0	0	0	16	0	0	40	0	0	30	49	16	62	27	0	220	0	0	0	0	27	26	0	0	0	26	19
22c6b67bb1b729298ceee7ce7ef3aec0	0	0	0	0	0	0	0	0	0	0	31	39	31	29	0	47	0	30	32	47	0	0	0	0	0	0	0	41	0	0	0	62	171	96	32	48	90	427	55	59	0	0	0	56	0	45	0	52	0
0e589b9933e541282555ab7676d8e827	0	0	0	0	0	0	0	0	0	0	0	0	0	0	0	0	0	0	0	0	54	36	48	64	40	75	172	0	22	0	0	0	0	30	22	0	0	0	263	335	209	0	0	0	189	0	0	0	0
e88aeb46bf6c9ba0b799955af5c971de	0	0	0	0	139	0	0	0	0	59	0	20	0	0	0	0	0	0	0	0	0	36	0	45	0	30	0	0	20	28	25	48	76	0	0	0	0	20	349	140	0	81	16	0	0	0	0	328	0
2fd10111208dabbd16aaa175bfa55895	0	0	0	0	0	0	0	0	30	39	0	33	0	0	0	0	0	0	0	0	0	0	0	0	0	0	0	24	0	17	0	207	93	31	61	61	208	29	169	127	0	0	18	41	0	28	0	62	0
b45fd818502377498c68017aff8e5f90	0	0	0	0	878	0	0	0	0	57	0	0	0	0	0	0	21	32	0	0	0	0	0	47	29	0	0	0	0	13	0	0	46	50	46	0	61	106	36	0	0	31	0	30	0	0	0	37	0
6600b10a97690f165477eb9cac4e4eb5	0	0	0	0	0	0	0	0	0	0	0	0	0	0	0	0	31	0	32	20	0	0	0	0	0	0	55	0	80	35	32	99	29	35	58	0	0	0	70	317	36	18	21	25	0	133	0	0	0
a695ac406a0b031e3fc22f6f30e10ff3	0	0	24	0	0	0	25	0	0	0	33	41	0	0	16	42	28	132	132	0	0	0	0	0	0	0	32	0	0	0	70	0	55	71	24	163	25	17	86	29	0	0	0	36	248	0	48	0	0
36bb22377267a05a2e5db271867b1b07	0	0	0	0	0	0	0	0	0	0	0	0	12	0	0	0	0	0	0	0	39	37	14	0	27	0	0	19	22	0	0	0	108	124	0	0	28	0	411	0	0	36	0	0	0	0	0	9	429
bc15eeed7b82543d26612100bde631f9	0	39	0	0	0	0	0	0	0	0	0	0	0	0	0	0	0	0	0	0	54	15	0	37	50	0	0	0	23	0	0	0	13	0	0	0	0	0	0	0	0	0	0	0	0	0	0	0	23
22d65476c84c3d22f6c9c0ad51491d63	0	43	96	0	27	0	34	0	71	47	23	0	0	0	0	0	13	0	0	0	0	0	0	0	0	0	25	0	0	12	0	46	0	0	0	0	39	0	46	25	0	0	17	0	23	0	0	32	0
b41d60395e0267cdd54a93543ee79053	0	0	0	0	215	0	0	0	0	52	0	16	29	21	0	34	15	0	20	112	47	50	66	88	45	71	0	20	0	13	20	28	0	33	0	32	0	7	311	0	0	0	0	23	0	0	0	20	26
ce9f525cb8436d3850c8aa258e270ff9	0	0	0	0	211	0	0	0	0	0	0	41	0	18	0	30	31	54	0	35	0	0	0	0	0	0	0	42	105	26	32	176	145	42	71	0	0	28	131	40	0	15	0	0	0	0	25	34	0
e02591c952481983d2d479554fc4676f	69	0	0	0	34	0	89	0	21	0	0	37	0	58	0	66	30	85	0	66	14	0	17	25	32	17	0	0	0	0	0	0	8	23	0	70	0	47	216	0	0	0	0	0	0	0	0	79	0
83966b607fcbe1d9efe8a90eb8825867	0	0	0	0	0	0	0	0	0	0	0	0	0	0	0	35	0	0	0	66	31	30	35	32	27	36	0	32	0	0	0	32	48	36	0	25	0	14	610	37	0	127	0	0	0	0	0	0	0
da8e5b416a624046236b3e1a9272b368	0	0	23	0	141	0	0	37	323	0	36	74	23	64	0	23	0	0	0	0	0	0	38	0	36	0	8	50	21	0	0	19	41	0	38	17	0	188	33	0	0	0	44	22	0	0	25	33	0
f2fd6205094c08a5ecc2c9d85150428c	0	0	0	0	0	0	0	0	0	0	0	0	0	0	14	0	0	0	216	0	0	0	77	22	0	35	0	275	0	0	156	0	94	205	22	0	30	34	0	0	0	0	0	0	0	0	0	24	0
d42876b9f37377a7634b4ed4338051f3	0	0	0	0	816	0	0	0	70	20	0	0	0	0	0	29	33	0	0	16	0	0	0	0	0	0	38	0	39	0	27	102	0	0	0	15	0	0	34	0	0	0	0	0	0	0	0	39	0
612c6cfba54bc25056477a6a0da7c623	38	0	100	0	0	0	21	939	37	21	0	0	0	0	0	0	0	0	0	0	0	0	0	0	0	0	0	0	0	0	0	24	0	0	0	0	0	0	0	33	9	0	10	0	48	18	0	0	0
d50b40b8970eba2c5244e66d43b71248	0	0	0	0	715	0	0	0	26	0	58	0	0	35	0	0	0	55	0	0	0	37	0	0	0	0	0	0	0	0	57	0	43	40	32	18	64	111	18	0	0	32	10	28	0	52	0	25	0
dd3397e7672a9445db0d6fd1ebcad0ad	0	0	60	27	33	0	0	70	20	25	0	28	0	0	0	0	0	0	0	309	66	69	95	98	73	82	0	0	0	15	32	39	0	0	0	0	36	0	19	224	0	12	0	0	0	0	0	0	0
43eba5902f55680fe1cc1fd42868c520	52	0	42	217	0	0	0	0	44	0	38	37	27	0	106	0	0	34	0	0	0	0	0	0	0	0	32	22	0	0	0	0	63	227	32	75	85	36	143	0	0	0	0	0	0	0	0	0	0
2d2e6da43781d23bc2c76bbbe661849e	57	0	0	31	101	0	0	39	209	70	0	0	35	24	0	0	17	0	18	0	0	0	0	15	0	0	41	0	12	27	0	28	40	0	22	29	76	21	55	124	22	0	0	43	33	74	50	0	17
6b0f459cc10b803c8103a4e4f8e0d8ee	177	0	62	0	35	0	144	255	662	0	0	22	13	0	0	0	0	0	0	0	0	0	0	0	0	0	0	0	0	0	0	0	0	0	0	0	41	20	0	0	0	0	0	24	0	0	0	0	0
08b75ca0b5f9b41cda2c7ab482bde83c	0	0	0	0	0	0	0	0	0	0	21	47	22	45	11	46	17	39	18	111	0	0	0	0	0	0	0	53	0	20	43	0	43	71	0	58	126	0	103	0	14	86	22	32	0	44	0	50	0
83a6c990765a2927d1da26153a1fa0b8	0	0	0	0	0	0	0	0	0	0	0	0	0	0	25	0	0	47	198	0	41	0	0	24	37	0	0	242	0	0	139	0	93	168	20	0	18	38	0	0	0	0	0	0	0	0	0	38	0
cfba02f09cc25fafd600343f4ff736da	42	0	105	0	45	0	28	893	34	21	0	0	0	0	0	0	0	0	0	0	0	0	0	0	0	0	0	0	0	0	0	0	0	0	0	0	0	0	0	23	20	0	0	0	0	27	0	0	0
45085468e20bdeebb652410fa6a8f215	0	0	0	0	0	0	0	0	0	0	0	0	0	0	0	0	0	0	0	0	0	0	0	0	0	0	0	81	0	1160	0	196	0	0	0	0	0	0	0	0	0	0	0	0	0	0	0	0	0
ad94136b77db6bef8b076fb22b3f4f73	0	0	0	0	216	0	0	15	0	0	0	41	0	29	0	0	0	0	39	26	0	0	0	0	0	0	0	52	84	28	25	176	135	43	73	0	0	0	145	42	0	23	0	22	0	0	0	43	0
c7d63b2201ce4d023d25b9525fc39c72	0	0	0	0	0	0	0	0	0	0	0	0	0	0	0	0	0	0	0	0	0	0	12	7	17	33	0	26	13	0	0	0	112	146	0	0	25	0	387	0	0	33	0	0	0	0	0	0	451
d5929ecb06aa3b8389588d99bdf73ab9	0	0	27	0	0	0	0	0	0	0	0	0	0	0	0	0	0	0	24	25	0	0	0	0	0	0	0	0	60	0	0	64	0	0	0	0	0	0	0	285	0	0	0	0	259	155	153	0	92
989e2f824098313a4643b14e6859cd79	0	99	0	0	0	0	0	57	17	14	0	4	0	0	0	0	0	0	0	0	0	0	0	0	0	0	0	0	0	0	0	0	0	0	0	0	51	0	17	36	16	0	0	0	15	0	0	0	0
e53826ff752164d5bdc62afbaf804a77	0	0	0	0	0	0	0	0	0	161	0	0	0	0	0	0	0	0	0	0	0	0	0	0	0	0	105	0	0	0	0	0	107	0	0	0	0	0	0	0	0	0	0	0	0	0	33	195	0
9cd967d9b519b1b7722add2d29c8c577	0	0	0	0	0	0	0	0	0	41	0	0	37	0	0	0	34	0	27	90	46	68	105	94	86	94	0	0	37	0	73	65	33	0	0	36	59	30	97	101	0	27	0	73	17	0	14	0	0
732bdc1e5fa728a1dc4f7551accdfcee	30	0	31	0	0	72	0	0	24	17	0	0	0	0	0	0	0	0	0	0	19	18	35	26	21	25	93	0	52	0	32	0	80	203	94	0	65	55	0	36	115	0	34	29	0	15	0	0	0
3a50e3e1f7031471b70b9848cd2806fe	94	0	29	119	244	22	44	0	92	145	0	0	0	0	0	0	0	0	0	0	59	50	85	77	62	73	0	0	0	52	0	60	0	0	0	0	0	0	0	0	0	0	0	0	0	0	0	0	0
08b5c2bf8cf8814baaa02ddbc6670825	0	0	0	0	51	7	0	0	468	0	0	0	0	0	0	0	0	35	54	0	0	0	0	0	0	0	0	52	101	0	0	31	0	26	58	0	315	20	50	37	0	0	0	0	0	105	0	0	0
059a8eccfdda0e54dd6e424a3144d3e4	75	61	0	64	81	0	0	46	40	18	0	0	23	0	0	0	0	0	0	0	0	0	0	0	0	26	0	0	26	0	0	0	0	37	0	0	0	0	14	119	0	0	0	43	0	0	0	0	0
88f84169d3cb4a19dae4472f46e18229	177	0	63	14	27	0	136	240	596	0	0	0	17	0	0	0	0	0	0	20	0	0	0	0	0	0	0	0	0	0	0	0	0	0	0	0	65	0	0	0	0	0	0	0	0	0	0	0	0
fea4026c3ca16ebdf2251981a36830e8	0	0	0	0	0	0	0	0	0	0	0	0	0	35	22	0	0	0	176	0	0	49	0	30	0	28	0	241	0	0	163	0	92	157	19	37	22	34	0	0	0	0	0	0	0	0	0	22	0
2e758b07b1c8be1517debd8b42ca1659	0	0	0	0	0	33	41	0	0	44	29	0	39	0	24	24	62	0	46	99	0	0	0	0	0	0	33	0	0	0	0	67	59	44	87	0	26	44	154	145	0	21	0	21	71	35	0	0	34
84aca4cf3ab130e32ce6c5be4f2998a3	0	0	0	0	0	0	0	0	0	0	34	34	31	32	0	44	0	33	0	36	0	0	0	0	0	0	34	27	0	0	0	60	135	83	35	0	88	412	57	0	22	0	0	44	44	49	0	0	0
69191ab63f89761cf12151196cfc1a47	0	0	0	0	0	0	0	0	0	0	0	0	0	0	0	0	0	0	0	0	0	0	0	0	0	0	0	81	0	1109	0	196	0	0	0	0	0	0	0	0	0	0	0	0	0	0	0	0	0
7d3a4dd8f05ecfc0599d2122d738f2e2	0	0	0	0	0	0	0	0	0	0	23	0	0	0	0	0	17	0	0	47	23	18	28	42	19	36	0	29	0	0	0	27	30	44	30	0	0	0	602	20	0	103	0	0	0	27	0	0	0
97ba4e7febf3803f73ff45a064fed2a0	0	74	0	0	0	0	0	0	0	0	0	0	0	0	0	0	0	0	0	0	0	0	0	0	0	0	17	0	0	0	0	0	0	0	0	0	0	0	0	0	0	0	0	0	0	0	240	0	0
cdacacc9546dc006aa38cf5d4174ca93	0	0	0	0	116	0	0	0	0	52	0	0	0	0	0	0	14	0	0	0	0	0	0	0	42	0	0	0	21	29	18	52	68	0	0	52	0	20	328	143	0	79	0	0	0	0	0	271	0
5a20cbb0489bccf207df9d8358c9fa2b	46	0	51	175	0	0	0	0	43	0	33	20	22	33	98	0	0	0	0	59	0	0	0	0	0	22	23	23	0	0	0	0	63	206	41	53	69	22	130	0	0	0	0	0	0	0	0	0	0
feb523bb857511cdb9dc09d50c316f11	0	0	0	0	1044	0	30	0	0	49	0	0	0	0	0	61	40	0	124	0	0	0	0	9	16	0	0	0	0	0	0	0	0	0	0	0	0	0	0	0	0	0	0	0	0	0	0	0	0
1df8c9e7a4636f935bc62840661afebf	0	0	0	0	0	0	0	37	0	0	0	0	20	0	0	0	51	0	0	58	17	0	45	46	29	0	0	0	47	0	0	0	92	0	0	0	577	178	22	66	0	0	0	46	0	41	0	0	0
ca23ef809ff69bd65f63bc33bc3ae25d	0	0	0	0	0	0	0	0	0	0	0	0	0	0	0	0	0	0	0	0	39	38	61	61	52	39	139	0	13	0	0	0	0	33	0	0	0	0	212	287	196	0	0	0	199	0	0	0	0
0f44455ff02e1b58c7fafbbe7f1b22a0	0	0	21	0	0	0	38	0	0	0	47	21	0	0	12	31	18	115	110	0	0	0	0	0	0	0	0	0	0	0	37	0	45	52	21	127	28	16	94	20	13	47	0	15	228	0	0	64	0
54615cacce252bfca408e4e5d36ce4c6	0	0	0	0	0	0	0	0	0	0	0	40	0	0	0	0	0	0	0	0	136	123	166	179	139	206	0	0	0	0	29	0	0	0	0	70	17	0	0	0	0	0	0	0	0	0	0	87	16
280cbaffe2cd285209a70731cdd62b42	0	0	0	0	0	0	22	0	0	0	36	30	0	36	29	25	34	146	88	0	0	0	0	0	0	0	28	0	0	0	38	0	50	67	26	149	26	0	69	27	0	0	0	17	249	0	0	0	0
89c301a1cdbf59d1e25b92ed6c067017	0	0	29	0	0	0	0	0	37	0	0	22	33	0	22	0	0	0	0	12	0	0	0	0	0	0	0	0	0	29	0	0	0	0	0	0	0	0	122	96	0	64	0	37	29	94	0	0	27
35c755d7322e2aa8fa2677a9b7dfdd62	0	0	0	0	136	20	0	23	26	24	0	0	43	0	0	0	0	0	0	0	0	0	0	0	0	0	27	20	60	31	71	45	77	103	0	34	19	0	24	44	65	0	33	37	0	49	0	29	43
48b0ba871731b2fd0cc20bdd56ba4559	0	0	0	0	0	0	0	0	0	0	23	31	0	34	0	37	30	24	18	109	0	0	0	0	0	0	0	55	0	24	0	0	35	85	0	42	101	34	87	0	0	86	24	25	0	42	0	36	24
c5c3180ba9fcfb32f01b85557361df0f	0	0	0	0	953	0	27	0	0	57	0	29	0	0	0	59	40	0	116	0	0	0	25	11	0	14	0	0	0	0	0	13	0	0	0	0	0	0	0	0	0	0	0	0	0	0	0	0	0
8d7e78e1a3cdd0d7e9bed5d04a142e00	0	0	0	0	115	0	0	0	0	43	0	0	0	0	0	0	0	0	0	0	0	0	0	0	0	0	0	0	19	36	22	61	104	21	0	0	0	0	352	135	0	81	0	0	0	0	0	281	0
104097760c458c307968c024fea88fe9	0	0	41	0	0	0	0	0	44	0	0	18	20	0	29	0	0	0	0	0	0	0	0	0	0	0	0	0	0	35	0	0	0	0	0	0	0	0	108	114	0	74	0	38	30	120	0	0	12
679e573e2562740e989af09634754080	0	0	0	0	62	0	0	0	0	28	0	24	20	21	0	0	0	0	36	0	68	64	119	109	76	105	22	0	0	18	28	45	46	55	0	26	0	16	50	0	28	18	0	0	0	0	126	31	0
fb576fbee1fa91aec490d9088312ba28	0	0	13	0	141	25	0	27	30	0	28	0	0	0	0	0	0	0	31	0	0	0	35	0	0	0	30	0	51	24	79	32	87	109	0	51	0	0	16	34	63	0	21	0	0	56	0	31	61
1830248c0e667a3f8abd49dbdc79dbcf	0	0	0	0	0	0	0	0	0	0	0	39	0	39	0	0	0	0	0	28	0	0	0	0	0	0	32	69	0	42	0	227	148	143	0	0	0	0	0	0	0	41	0	29	0	0	113	83	38
74e9af819f38850ed10ccef699425e5c	73	0	31	121	232	23	31	0	79	157	0	0	0	0	0	0	0	0	0	0	47	56	72	82	61	69	0	0	0	32	0	61	0	0	0	0	0	0	0	0	0	0	0	0	0	0	0	0	0
8cb95fc2abe855829c136df5463e7879	33	0	95	0	0	25	22	875	41	17	0	0	0	0	0	0	0	0	0	0	0	0	0	0	0	0	0	0	0	0	0	0	0	0	0	0	0	0	0	26	23	0	8	0	30	0	0	0	0
2ee7ca169a6bb8d84f3acb5f9fecf5b4	0	0	0	0	0	0	0	0	0	0	14	37	0	40	0	36	21	17	17	136	0	0	0	0	0	0	0	31	14	21	0	41	35	64	25	49	114	0	82	0	0	80	24	28	0	41	0	48	0
bc8787ea3f92204a3cd11a7d649cb6c5	19	0	28	0	0	61	0	0	0	11	0	0	0	0	0	0	0	0	0	0	18	23	29	31	9	20	64	0	51	0	25	0	69	196	106	0	74	57	0	26	90	0	33	30	0	12	0	0	0
7f41bd59e5efe53392e69b555a7a48ae	0	0	0	0	758	0	0	0	82	21	0	0	0	0	0	27	0	0	0	0	0	0	0	0	0	0	27	17	0	50	0	77	0	0	0	0	0	0	0	0	0	32	0	0	0	0	0	0	0
60a4bbc069ca6f0f171fa4b6215e86bd	0	0	0	0	0	0	0	0	0	0	0	0	0	0	0	0	0	15	0	0	0	0	15	10	0	0	0	27	12	0	0	0	86	105	0	0	27	0	383	0	0	39	0	0	0	0	0	0	386
812332b89f5881953c03b32db1b51d31	0	0	0	0	0	0	0	0	0	0	0	0	0	0	0	0	0	0	0	0	0	0	4	16	0	24	0	21	0	0	40	0	98	114	5	0	25	0	338	0	0	40	0	0	0	0	0	0	339
a0e11c1efdb7b1bc886f9b104537c265	64	0	0	29	81	22	0	30	170	77	27	0	0	0	0	33	0	0	13	0	16	43	0	0	0	0	25	0	17	0	0	34	30	0	23	0	62	17	56	93	17	0	0	43	23	65	40	27	19
b7a73c64f9f694925eb8b2f9ec4c3a65	0	0	0	0	0	0	0	0	0	0	0	0	25	0	0	0	26	0	0	27	0	0	0	0	0	0	105	0	31	0	0	165	0	41	0	0	0	0	0	158	0	0	0	0	159	257	50	0	133
a1d0cc4ceb485c5fdeedbbbd31c73864	82	60	0	58	59	0	0	47	49	18	0	0	0	0	0	0	0	0	0	0	0	0	0	0	19	0	0	0	0	0	0	25	0	0	0	29	0	0	25	94	0	0	0	0	0	0	0	0	0
f7e952bfd9617f4ad8c5c363b6211b43	26	0	0	34	0	37	0	76	568	0	0	29	0	0	0	46	0	0	29	0	29	0	0	0	0	0	29	0	0	0	0	0	15	0	24	0	44	36	0	47	0	0	0	88	0	0	0	30	0
a529ce41e8a3233171065ed05d0e08a1	0	0	52	14	177	0	0	0	81	0	29	25	0	0	0	0	0	184	0	34	0	0	0	27	0	0	31	33	0	0	16	0	44	71	0	23	149	63	40	43	0	35	0	0	20	0	0	0	19
b46a175d07d7fd6a592b09a6d04c2662	0	0	51	38	38	0	0	75	17	0	0	29	0	0	0	0	0	0	0	268	56	67	84	81	66	77	0	0	0	0	17	0	0	0	0	0	32	0	22	243	0	16	0	0	0	0	0	0	0
618fbe59f45886a9227f7c79ee458d57	0	50	51	0	97	152	0	11	119	109	0	0	13	0	0	7	0	0	39	32	0	0	0	0	0	0	0	0	0	0	0	0	0	29	0	0	105	0	0	0	0	5	0	0	0	0	0	0	0
a8b18e473fd265fb1ae51ec6af399f56	0	0	0	0	189	0	0	0	0	0	0	25	0	23	0	0	0	0	0	31	0	0	0	0	0	0	0	38	80	25	18	169	115	52	80	0	0	0	114	31	0	20	0	0	0	0	17	36	15
13906ed33579e7161eca50b57d767ad3	222	0	45	0	30	0	0	0	134	0	0	0	0	14	0	0	21	0	0	29	0	0	0	0	0	0	0	10	32	45	0	0	21	34	0	0	0	0	0	255	0	0	0	38	0	32	0	22	115
c75142c075cdd4a314ec779cc255fb1c	0	0	0	0	15	0	0	0	0	0	34	35	64	21	0	20	0	0	13	49	0	18	0	0	14	0	61	101	0	0	0	0	363	57	0	42	0	82	88	27	0	53	0	0	0	0	0	64	0
ba798dce2175fd6d7b6a79709696b217	0	0	0	0	0	0	0	0	0	0	47	0	0	0	18	0	0	0	183	0	0	0	0	22	0	0	0	231	0	0	148	0	88	149	19	0	20	36	0	0	0	0	0	0	0	0	0	23	0
31b74dfab85958ab100679155e10c554	55	33	135	0	21	0	0	276	0	0	0	0	0	16	0	0	12	35	0	35	0	0	0	0	0	0	0	17	0	0	0	31	29	0	22	32	67	0	0	0	0	0	6	0	0	0	0	21	0
2423d0b1207e9e367ea054ccbf8bdeb0	0	0	0	0	24	0	0	0	0	43	22	0	0	0	0	29	0	27	36	76	60	72	82	65	63	102	0	0	34	0	0	44	37	0	0	40	41	25	80	92	0	21	0	51	23	0	11	0	0
fcc9c895ca15419e0859b04dfee5cc31	136	0	131	20	174	58	62	177	0	0	0	0	0	0	0	0	35	0	0	0	0	0	0	0	0	0	0	0	0	0	0	0	0	0	0	0	0	0	0	0	0	0	0	0	0	0	0	0	0
786f4b65736f9fb6139b817f6538a964	0	0	0	118	0	30	0	0	57	37	0	21	22	0	18	18	0	0	43	0	0	0	24	0	0	0	64	0	58	0	0	0	63	0	0	0	33	120	79	34	38	42	0	32	0	25	40	81	56
0bd9e1d377906303cb59db251b036f9e	0	0	0	0	0	0	0	0	0	0	24	0	0	0	0	0	0	0	0	0	0	0	6	0	0	0	0	9	14	0	0	0	100	115	0	0	23	0	363	0	0	42	0	0	0	0	0	0	349
9d70312bf4297a3d4a5082f800d91ada	47	0	106	0	24	42	0	0	55	50	0	0	0	0	0	0	0	0	0	44	14	0	0	0	0	0	0	34	0	0	0	30	0	0	0	0	0	0	36	33	0	0	0	0	0	0	0	0	0
f3e392eedaaae98134f72e6a330c6f6f	0	0	0	0	0	0	0	0	0	0	19	0	37	0	35	0	0	0	0	0	19	19	36	20	13	20	76	44	0	31	20	0	35	358	0	27	0	25	257	0	0	0	0	44	0	47	0	0	25
803a534dd139449aa532b956b7e76345	0	84	0	0	0	0	0	0	0	145	0	0	0	0	0	0	0	0	0	0	0	0	0	0	0	0	0	0	0	0	0	0	22	0	9	0	0	0	0	0	0	0	0	0	0	0	0	38	0
61e2ca04df29e36a37ba2cfa69f2dbc4	0	41	60	0	105	120	0	17	122	102	22	17	0	9	0	0	0	0	0	30	0	0	0	0	0	15	45	0	0	0	0	0	26	0	0	0	66	0	0	0	40	0	0	0	0	10	0	0	0
5ddcf445c519b7306ad29a2f3faf5bf7	0	0	0	0	0	0	0	46	0	0	0	0	22	0	0	36	0	0	0	65	11	0	0	0	0	50	0	0	33	0	0	0	80	0	0	0	551	171	0	71	0	0	33	30	0	36	0	0	0
ae8a281262eee6c477a147f40729529d	0	0	0	0	0	0	0	0	0	0	28	0	29	0	41	0	0	0	0	0	14	22	39	23	11	20	76	52	0	33	37	0	20	371	0	18	0	27	237	0	0	37	0	0	0	28	0	0	33
04ef4f9927c302a87764c93f0997afe0	201	0	81	0	0	0	557	247	76	19	0	0	0	0	0	0	0	0	0	0	0	0	0	0	0	0	0	0	0	0	0	0	0	0	0	0	46	0	0	0	0	0	0	0	0	0	0	0	0
65ffeb7e4c3b75958885e9009d4cab92	0	0	30	0	0	0	0	37	0	0	0	0	0	0	0	0	0	0	0	22	0	0	0	0	0	0	0	0	0	0	0	73	0	0	0	0	0	0	0	220	0	0	0	0	197	151	152	0	83
156c3e656a3f71328b9a6509c58d12eb	33	0	89	0	0	0	16	869	35	23	0	0	0	0	0	0	0	0	0	0	0	0	0	0	0	0	0	0	0	0	0	0	0	0	0	0	0	0	0	37	15	0	0	0	0	0	0	0	0
382c2de0c022ff96cd2b2d6beac1d7f4	0	0	0	0	205	0	0	0	0	0	30	19	33	9	0	0	0	0	0	32	0	0	0	0	0	0	0	41	76	18	16	125	104	49	61	44	0	0	123	30	0	18	0	0	0	0	0	26	19
3848fd38e6c75357e5551d9ec7be904f	0	0	0	0	0	0	0	0	187	0	0	37	54	0	14	72	28	31	28	115	0	0	0	32	22	0	0	46	70	0	50	0	72	77	0	0	12	36	101	28	0	35	14	33	0	31	0	0	0
7c4edbf6cb1e0a916c27d50c9cddb12c	0	0	0	0	0	0	0	0	0	0	18	0	29	13	0	7	0	15	0	30	88	115	152	179	110	149	0	0	0	0	0	0	0	0	0	0	0	0	110	0	0	0	0	0	0	0	0	63	114
39f869f2d4b34afe099c206c7b3d8580	46	0	37	143	0	0	0	0	52	0	36	18	0	0	89	0	0	0	0	0	0	0	0	22	0	0	37	25	0	0	0	0	51	165	40	65	72	43	124	0	0	0	0	0	0	0	0	0	0
5b6bc72d4931ab49d2efdf419c946ff2	0	0	0	0	124	0	88	0	130	0	10	41	0	36	0	48	22	0	57	0	0	0	43	59	28	16	0	0	0	0	61	0	0	42	0	28	43	110	0	50	0	36	0	0	0	0	0	53	0
5266962c17a06afffdfad2a9adf5a8af	0	0	0	0	896	0	22	0	0	43	0	0	0	0	0	49	31	0	117	0	0	0	0	0	0	0	0	27	0	0	0	0	0	0	0	0	0	0	0	0	0	0	0	0	0	0	0	22	0
9bfc7eb4bd8a2aebfa6af0923afdbf7d	0	0	0	0	0	0	0	0	0	0	0	26	0	0	0	0	0	0	0	134	0	0	0	0	0	0	0	39	154	0	0	456	0	0	0	0	0	0	0	0	0	0	0	0	0	0	0	10	115
11aaf1a8770b310bc3013adf6806e2c6	0	0	0	0	0	0	18	0	0	0	26	21	0	0	23	24	14	138	102	0	0	0	0	0	0	0	0	0	0	0	50	0	46	37	21	121	36	0	85	27	0	0	0	21	223	0	0	0	0
b68d2e72d18dbaf50afdf600ed1f00d7	0	85	0	0	0	0	0	0	0	147	0	0	0	0	0	0	0	0	0	0	0	0	0	0	0	0	0	0	0	0	0	0	0	0	12	0	19	0	0	0	0	0	0	0	0	0	65	41	0
272b9d864ea9e129f62233288ad58127	41	0	46	32	73	0	0	0	106	46	18	0	26	0	34	26	0	0	0	0	51	0	49	0	0	0	0	0	0	0	0	0	68	0	0	0	0	0	74	25	35	0	0	29	31	47	39	0	0
0023b7e27771625d2e7af2db3be48d91	0	0	0	0	119	0	0	0	24	0	0	0	54	34	142	0	18	0	68	0	0	0	0	0	0	0	0	0	0	0	0	18	0	110	0	47	0	0	311	0	0	0	0	116	0	105	0	0	0
3a7591e9920aa2739e5f9cef1ac50b39	229	0	80	0	183	0	41	0	0	84	90	0	0	0	0	0	0	60	0	167	0	0	0	0	0	30	0	32	0	0	0	0	0	0	0	0	0	0	27	0	0	0	0	0	0	0	29	0	0
b6ab0e6653a88d331450ba8109191d64	22	32	45	19	100	124	0	11	109	91	0	0	0	0	0	0	8	46	0	19	0	0	13	0	0	0	0	24	0	0	0	0	0	0	0	14	73	0	32	20	0	0	0	0	0	0	0	0	0
8dc65104b767d8ee6b7be14ee2d2d054	153	0	66	0	27	0	109	222	551	0	0	0	21	0	0	0	0	0	0	0	0	0	0	0	0	0	0	0	0	0	0	0	0	0	0	0	42	0	0	0	0	0	0	0	0	0	0	0	0
5f60a3b8355b3c56ea5954873332dbfc	153	0	61	0	21	0	111	181	573	0	0	0	15	0	0	0	0	0	0	0	0	0	0	0	0	0	0	0	0	0	0	0	0	0	0	0	47	22	0	0	0	0	0	0	0	0	0	0	0
3cc1f914f3d0e4d80f524de745cdfd56	0	0	0	0	147	0	33	0	91	0	30	0	0	0	0	20	18	14	0	28	24	23	34	27	26	18	0	36	54	0	0	69	255	37	23	46	27	0	0	0	0	0	0	0	0	0	0	48	0
72fad954e702628b9dd433a1c7dbde84	51	0	0	0	0	0	0	0	0	0	0	25	0	0	0	0	0	0	0	37	65	63	75	50	47	68	0	0	0	0	0	0	0	29	0	26	0	0	568	0	0	0	0	21	0	34	0	22	0
16119f91d2f6e45d070132a043a3dbbe	0	92	0	0	0	53	0	0	0	141	0	0	0	0	0	0	0	0	0	0	0	0	0	0	0	0	0	0	0	0	0	0	0	0	17	0	0	0	0	0	0	0	0	0	0	0	0	38	0
f8953744c329e1e9b65060ecf673de6f	0	0	0	0	894	0	32	0	19	42	0	0	0	0	0	49	33	0	110	0	0	0	0	0	0	0	0	0	0	0	0	0	0	0	0	0	0	0	0	0	0	0	0	0	0	0	0	0	0
142ea41465fc5de7882990154563ac48	0	0	0	0	0	27	0	0	0	166	0	0	0	0	0	0	0	0	0	0	34	36	46	50	32	43	0	22	0	0	0	0	0	112	0	0	25	0	141	0	25	19	0	0	34	37	0	0	74
61a9fbab2a358bb57871002e1a945ab5	0	0	0	0	0	0	0	0	0	0	0	0	0	0	20	0	0	0	36	0	0	0	0	0	0	0	0	0	36	0	0	70	22	34	0	12	74	0	29	415	0	0	30	4	124	168	0	15	0
57a31c9285f6c2c08a93db0c2c187dea	223	0	74	0	159	24	29	22	0	78	83	0	0	0	0	0	0	38	0	137	25	0	16	25	19	27	0	26	0	0	0	0	0	0	0	0	0	0	35	0	0	0	0	0	0	0	24	0	0
d34bd4be1367565b1fa4e146bec0e27d	0	0	0	0	0	0	0	0	0	42	0	52	0	30	0	0	0	0	27	65	43	63	60	83	51	67	0	0	21	0	0	58	43	53	0	32	32	0	85	93	0	29	0	59	0	17	0	26	0
e26576086035b972c48939154c791b3e	0	0	0	0	0	0	0	0	0	0	0	0	22	0	0	52	0	0	25	0	0	0	0	0	0	0	37	0	0	0	0	0	0	37	0	0	0	0	209	69	43	34	0	147	155	197	0	0	140
133578cfda5ab52d0100c3398b4d076b	0	0	0	19	183	0	0	0	61	0	40	21	0	0	0	51	33	140	0	24	0	0	17	0	0	15	0	37	38	0	0	17	38	58	0	0	104	57	0	29	15	24	11	45	21	17	0	0	0
0e1c5536ec4017c8a1719bec45763075	46	0	0	24	64	0	0	26	158	69	0	0	41	0	11	0	0	35	14	0	16	0	0	0	0	0	22	0	19	0	0	30	30	0	22	0	61	27	43	85	13	0	32	35	27	43	36	0	22
32dd43d1f81cbc026bccb3f9d3c43fda	44	27	128	0	0	0	0	276	0	15	0	33	0	0	0	0	0	0	17	0	0	0	0	0	0	0	0	20	0	45	0	29	23	0	23	0	64	0	0	12	0	0	0	0	0	0	0	22	36
5313f97bfb2569338ce35767cbde1d71	0	0	0	0	0	0	0	0	0	0	39	26	31	16	22	16	0	0	0	43	0	0	9	0	0	0	53	86	0	0	0	0	345	52	0	0	0	83	75	26	0	47	0	44	0	0	0	71	0
514f315e832dc3673633c584337a7399	0	0	0	0	111	0	93	0	0	0	0	0	0	0	0	0	0	0	0	0	0	0	0	0	0	0	0	15	19	0	0	43	0	0	0	0	170	0	0	155	0	96	0	0	0	39	0	27	0
9b2fe7da8247d7c610d670cf3b52829b	0	0	0	0	0	0	0	0	0	0	0	0	0	0	0	0	0	0	0	0	0	0	0	0	0	0	0	0	0	0	0	513	141	0	72	0	0	0	0	0	0	0	0	0	0	0	0	0	37
1de39384d71a083cc424687a876f16e5	0	0	0	0	0	0	0	0	0	0	0	32	0	38	38	0	0	0	0	0	14	22	0	29	23	13	65	36	47	30	25	0	27	356	0	0	0	37	218	0	0	28	0	0	0	41	0	0	26
a513ff894f251a4d1827dd99ec322a61	50	25	132	0	19	0	0	263	0	0	0	0	13	0	0	23	0	0	0	26	0	0	0	0	0	0	0	0	0	0	19	25	19	0	23	0	62	0	0	0	0	5	0	0	14	0	0	21	0
8e5b95b98f5d382d784d16610148642b	52	0	31	109	175	15	37	0	81	142	0	0	0	0	0	0	0	0	0	0	36	44	52	80	55	59	0	0	0	39	0	56	0	0	0	0	0	0	0	0	0	0	0	0	0	0	0	0	0
5f76f988f777cf2f216ccd79e13a56b1	0	0	0	0	0	0	0	0	0	0	0	36	0	42	0	0	0	0	0	0	0	0	0	0	0	0	18	38	0	47	0	222	116	138	0	0	0	0	0	0	0	49	0	38	0	0	94	68	32
17a5a3ab1291d0e1e85ca40e0f070559	0	0	0	0	18	0	0	0	0	52	0	0	0	23	0	0	0	31	27	61	54	55	65	78	44	76	0	0	27	36	0	41	21	0	0	29	51	0	76	93	21	21	0	43	0	27	0	17	0
7865e1a481f79adbe9aa3fab11f242fe	30	0	0	43	0	18	0	81	550	0	0	0	0	0	0	0	0	0	33	0	0	0	0	0	0	0	22	0	0	0	0	0	0	0	0	0	47	43	0	57	0	0	32	0	0	0	0	32	0
a76d210cfb0465d1f91fc2dd8be2d957	0	0	0	0	0	0	0	0	0	0	0	33	0	50	0	0	0	0	0	0	0	0	0	0	0	0	25	28	0	43	0	197	154	117	0	0	0	0	0	0	0	48	0	26	0	0	103	72	24
c8c6202e5c40a3e2613eeaa6d0c7550f	0	0	32	26	27	10	0	64	17	0	0	0	0	0	0	0	0	0	0	245	60	55	69	113	76	85	0	0	0	0	0	0	0	0	0	0	23	0	27	205	0	0	0	0	0	0	0	0	0
4edf59409aa6fe47786ed92482b723c4	0	0	0	0	0	0	0	0	0	0	0	0	0	0	43	28	0	0	43	0	66	72	81	58	61	87	0	0	0	0	0	0	0	43	0	0	0	0	539	0	0	0	0	0	0	0	0	0	0
00d32c006131a7e46d43140fc0190174	0	0	0	0	0	0	0	0	0	0	0	29	39	0	0	40	56	45	0	37	0	0	17	0	0	0	0	0	0	0	0	59	121	76	23	0	81	350	41	0	0	8	0	45	0	0	0	0	0
1d170d46a82acadc1bfacfbe0b550ec3	0	0	0	0	0	0	0	0	0	0	0	0	0	0	0	0	0	0	0	0	0	0	0	11	0	0	0	0	0	0	0	0	113	89	0	0	16	0	359	0	0	24	0	0	0	0	0	0	356
c4a4051292667dd87a7c657d60797932	0	0	0	0	111	15	0	40	23	24	0	0	36	0	0	0	0	0	0	0	0	0	0	0	0	0	20	19	40	38	69	33	62	85	0	27	14	0	17	36	70	0	20	0	0	40	0	38	55
648f1541a82e5dc6b22dfb378ca717b3	0	0	0	0	0	0	0	0	0	0	0	54	32	0	9	0	0	0	0	16	105	99	124	175	91	130	0	0	0	0	0	0	0	0	0	17	0	17	81	0	0	0	0	0	0	0	0	60	115
8acde9e147a89eafa82365121e6f0f32	0	76	0	0	0	0	0	0	0	113	0	0	0	0	0	0	0	0	0	0	0	0	0	0	0	0	0	0	0	0	0	0	0	0	12	0	0	0	0	0	0	0	0	0	0	0	0	41	0
4f004ab31c1cad4797d9a8d6520b6fd6	0	33	0	3	0	0	0	0	0	51	0	0	0	0	74	0	6	0	0	0	0	0	0	0	0	0	0	0	0	0	0	31	0	0	0	18	0	0	59	29	0	22	0	0	37	36	0	7	0
447dba7b4036cb5cbba76d0671c9946e	0	0	0	0	0	0	0	0	0	0	0	0	29	0	0	0	0	0	34	29	97	84	121	166	84	130	0	0	0	0	37	0	0	0	0	0	0	0	78	0	0	0	0	0	0	0	0	57	123
2556fc004ea14ba93d2993132ad08bad	0	0	0	0	92	0	0	0	20	0	38	21	74	0	155	0	0	0	64	0	0	0	0	0	0	0	0	0	0	0	0	0	0	82	0	44	0	0	304	0	0	0	0	97	0	99	0	0	26
69fcdb1220998d19d809709376101e50	0	0	0	0	0	22	28	0	0	33	27	0	0	0	21	30	0	38	0	89	0	0	0	0	0	0	23	9	0	0	0	58	55	37	82	0	20	46	157	115	0	0	0	25	58	16	0	0	24
4d8d057f9d04ef24419def282733860b	0	0	0	0	0	0	0	45	0	32	0	0	24	0	0	17	0	0	0	51	0	25	0	0	0	0	0	0	41	0	0	0	64	0	0	0	512	169	0	51	0	0	24	30	0	24	0	0	0
460f14090a565784f87c992a5b6ef32d	0	0	0	0	0	0	0	0	0	0	0	34	32	0	11	32	53	30	0	38	0	0	0	0	0	0	0	0	0	0	0	50	140	72	35	0	67	381	47	0	0	0	0	39	0	0	0	0	0
41ba123e16b0e052f38d1e1bded473ef	18	32	0	0	12	0	0	0	0	0	27	0	20	18	14	0	0	0	30	33	12	0	0	17	0	0	0	0	0	0	7	8	41	26	0	0	101	0	0	37	0	0	14	26	15	0	0	103	0
1921609837b63702c5210329d1f80676	0	0	0	0	0	0	0	0	0	0	13	0	0	0	6	0	0	0	0	0	65	48	69	48	55	54	0	0	58	0	0	0	23	0	0	0	0	0	536	0	0	0	0	0	20	0	0	66	0
2508e280d7c09775ce832ebacf217203	0	0	19	0	0	0	0	0	0	0	0	0	0	0	0	0	0	0	0	19	0	0	0	0	0	0	36	0	0	0	0	47	0	0	0	0	0	0	0	201	26	0	0	0	208	119	143	0	77
07190f534d251515b5a280195b071183	0	0	0	0	0	0	0	294	128	0	0	0	0	0	0	0	0	0	0	0	35	0	0	42	41	0	116	20	72	89	23	96	0	52	0	0	0	0	0	0	0	0	0	0	0	12	0	68	0
c8b7d0a0d382322f5b7c623653d052c9	0	0	0	0	0	0	0	0	396	0	0	0	0	0	0	0	9	23	0	0	0	6	0	6	0	0	0	41	67	0	0	22	0	24	48	0	228	0	52	40	0	0	0	29	0	95	0	0	0
6f5e80600df9bde5b62837c7a26cfc24	218	0	66	0	147	25	32	27	0	69	56	0	0	0	0	0	0	34	0	121	20	0	18	17	20	19	0	20	0	0	0	0	0	0	0	0	0	0	36	0	0	0	0	0	0	0	24	0	0
a68f7091124295e96384f78bb86f15cd	0	0	0	0	0	12	27	0	0	41	0	0	0	0	27	30	0	0	58	77	0	0	0	0	0	0	29	0	45	24	0	41	37	32	52	0	15	45	140	107	0	0	0	0	63	17	9	49	0
5874af83e5e6dfd1584b1e1f72795baf	63	0	137	62	110	26	39	52	129	28	0	0	0	0	0	0	0	0	0	0	0	0	46	0	51	0	0	0	0	0	0	30	29	20	42	0	32	0	0	45	0	0	0	0	43	0	0	33	27
be7e497c33f139ca189f0b9461e0bc01	0	0	39	34	14	15	0	66	23	0	0	0	0	0	0	0	0	0	0	253	62	51	68	72	69	68	0	0	0	0	0	0	0	0	0	0	26	0	21	195	0	0	0	0	0	0	0	0	0
b782d38b4344301f82753a6927b043a7	0	0	0	0	0	0	0	0	0	0	0	0	0	25	0	38	0	20	22	42	0	0	0	0	0	34	55	42	32	0	48	67	52	86	25	38	0	0	83	42	0	42	0	0	0	0	25	67	43
582163757c4449fe4770c4a4afa3204f	0	0	0	0	0	0	0	0	0	0	0	0	0	0	0	0	0	0	0	0	0	0	0	0	0	0	30	96	208	37	0	0	390	0	0	0	8	30	0	47	46	0	0	0	0	0	0	0	0
e808ce8ef9b507169f27b818ff88d1b1	34	0	0	0	41	0	36	50	97	0	0	0	0	0	0	0	0	0	0	0	0	0	0	0	0	0	0	0	0	0	0	0	0	0	26	0	0	0	0	0	0	0	0	0	0	0	0	0	0
4ac424ce07f93dd4ee7e1b9fc32d216c	0	0	89	0	23	0	0	0	55	40	0	0	0	0	0	0	0	0	0	0	0	0	0	0	0	0	0	0	0	0	0	41	0	0	0	0	30	0	30	30	0	0	0	0	0	0	0	0	0
5625e4c57fd44213b3763e9b14072cb5	0	0	0	0	0	0	0	42	18	0	0	33	22	0	0	0	0	0	16	45	0	0	0	0	0	0	0	0	32	0	0	0	60	0	0	0	508	176	0	56	0	0	0	19	0	33	0	0	0
44cb16af8003da473f81088c2f82815b	0	0	0	0	14	33	0	0	24	0	0	36	29	0	0	6	0	26	42	0	0	0	0	0	16	0	33	0	0	0	0	0	0	0	0	18	133	0	15	0	0	0	0	0	17	0	14	110	27
4f2f64fd8bacf07b9ca365940af68fa4	0	0	0	115	0	47	0	0	40	0	0	22	20	0	23	12	36	0	0	0	8	0	0	0	0	13	70	0	0	0	35	0	51	57	38	0	27	86	72	0	33	31	0	19	16	0	29	69	0
46947e450cfc0a2f9969d594ede17f16	0	0	0	128	0	21	0	0	85	54	0	17	27	0	11	10	0	0	0	0	0	0	0	22	22	0	57	0	0	0	0	0	58	0	0	0	23	95	73	0	36	28	0	19	0	32	22	50	0
17f4e0e8d2069e05ab35bf7a4ce14f3b	0	29	42	0	93	101	32	18	81	86	27	0	0	0	8	0	0	0	0	29	0	0	0	15	0	0	0	0	0	0	0	0	0	0	0	0	76	7	0	0	0	0	0	0	11	0	0	0	0
38b73f20701d1a03b760bc324082d525	0	0	0	0	86	0	107	0	0	0	0	0	0	0	0	0	0	0	0	0	0	0	0	0	0	0	0	0	0	0	0	41	0	0	0	0	160	0	0	123	0	77	0	0	0	49	0	33	0
4d9bda9d6bcd5a7473b565db85c1060a	0	0	0	0	0	36	0	24	0	0	25	0	0	0	0	0	0	0	0	19	0	0	0	0	0	0	0	15	21	0	0	0	0	0	37	0	83	345	93	27	0	14	52	34	40	42	29	33	0
55a2518c9861b8333da1fc7c8042ef08	0	23	0	0	0	0	0	0	0	26	0	5	0	0	62	0	0	0	0	0	0	0	0	0	0	0	0	0	0	0	21	0	59	26	0	0	0	0	46	38	0	0	0	11	0	24	0	0	10
144bdccfde97b49a046b14f9bdb14f7b	0	0	0	0	0	0	0	0	12	0	0	31	0	0	0	0	37	19	0	23	0	0	29	42	0	0	32	43	28	0	0	78	70	89	32	41	0	0	85	56	0	0	0	0	31	0	16	72	45
17fb0f68e5de010e1cd67ef9012bf048	49	22	110	0	0	0	0	248	0	0	32	0	0	0	0	0	0	0	0	0	0	0	0	0	0	0	0	0	17	0	0	29	19	21	15	0	61	0	35	0	0	0	0	0	0	22	0	15	0
72c391a21b43863ad9a696070b4710e9	0	0	0	0	0	0	0	0	0	0	0	33	70	0	42	0	0	0	0	0	43	40	53	53	35	37	42	0	0	0	54	0	0	30	77	51	0	0	165	0	0	0	0	65	124	0	0	23	0
029d500af4e200ae2b6eeb6b72539b98	0	0	0	0	0	0	0	0	0	0	0	0	0	0	0	0	0	0	0	129	0	0	0	0	0	0	0	31	125	0	0	404	0	0	0	0	0	0	0	0	0	0	0	0	0	0	0	0	79
51b0a0c4c71b979e779199f8c9d794fc	33	0	0	0	0	0	38	51	91	0	0	0	0	0	0	0	0	0	0	0	0	0	0	0	0	0	0	0	0	0	45	0	0	0	26	0	0	0	0	0	0	0	0	0	0	0	0	0	0
b38689a47d4d7df1a04218e86ddf1280	0	0	0	0	0	0	17	0	0	0	0	0	0	0	0	0	0	0	0	0	0	0	0	0	0	0	0	61	47	0	35	0	265	0	0	0	210	0	30	119	0	106	0	141	0	0	0	0	0
0723272458b6ea5de661b2fd68f95f96	203	0	24	0	22	0	0	0	109	0	32	0	0	0	0	0	0	0	0	0	0	0	0	0	0	0	0	0	24	39	6	47	0	25	29	0	0	0	0	209	0	0	52	0	0	0	0	0	77
1c61c3265fa0cf4e380ee194b2155220	0	0	0	0	0	0	0	0	0	0	0	45	0	28	0	0	0	0	0	0	0	0	0	0	0	0	34	42	0	46	0	175	128	100	0	0	0	0	0	0	0	47	0	18	0	0	94	50	20
5902ad8440d1f31df3c00e3029e6f985	0	0	0	0	0	0	0	0	0	0	0	0	21	0	0	0	0	13	27	21	0	0	0	0	0	0	41	0	0	0	0	0	0	21	0	0	0	0	180	78	24	0	0	142	134	168	0	0	157
088764b388cb20f0bc8347f5bea2df5e	0	0	0	17	186	0	0	0	76	0	29	15	0	32	0	0	0	152	0	25	0	0	0	0	0	0	29	21	0	0	0	0	32	61	11	0	155	51	0	31	0	24	0	0	20	0	0	15	0
a00ec505fd7a874f2813e753c2e60f44	0	0	0	0	0	18	33	0	0	41	0	54	0	0	22	33	0	0	0	56	0	0	0	0	0	0	16	0	0	28	30	54	48	31	62	40	20	39	128	106	26	0	0	0	53	21	0	0	0
df409dbce0c8f09b819b2eae9ebf1a4b	0	0	103	0	0	227	0	39	462	0	0	0	0	0	0	0	0	0	0	0	0	0	0	0	0	0	25	21	0	15	0	56	0	0	0	0	0	0	0	16	0	31	0	0	0	0	0	0	0
97a4512ba731ec0311ed9619fbdce5ee	0	0	0	0	99	0	96	0	0	0	0	0	0	0	0	0	0	0	0	0	0	0	0	0	0	0	0	14	16	0	0	44	0	0	0	0	174	0	0	129	0	78	0	0	0	52	0	19	0
f91468b73a165da034d7140eb1301384	0	0	0	0	43	0	0	0	0	35	0	0	23	22	0	32	19	0	0	0	45	65	93	91	69	65	17	28	19	0	28	0	29	43	0	0	0	0	48	0	24	15	0	0	0	0	118	0	0
079d60785b3b32627e0341a16d65e7fc	0	0	0	0	0	0	0	0	0	0	0	0	0	36	0	92	37	0	219	0	44	40	55	51	37	50	0	0	0	0	0	0	0	0	0	0	0	0	0	0	0	0	0	0	0	0	0	242	0
39034ba5c398d52ad3732f2efc076f32	31	17	0	78	0	0	0	78	0	40	0	0	0	0	0	0	0	0	0	28	36	0	74	0	33	32	0	0	0	0	0	0	0	0	0	37	0	0	0	10	0	25	0	0	0	0	0	0	16
a8c63e89022c599b2490bcc885c06d89	0	0	0	18	184	0	0	0	61	28	29	14	0	0	0	0	0	155	28	28	0	21	0	0	0	0	0	27	0	24	0	0	40	54	0	0	104	47	0	30	0	21	0	0	18	0	39	0	0
359054cb081fd978b9dadbcb0b0cefe1	29	0	0	22	54	28	0	52	112	42	22	53	0	12	0	0	16	0	0	0	0	54	0	57	0	61	0	0	0	0	0	0	0	0	0	0	0	0	67	0	32	0	0	27	0	0	0	0	0
3d28433abd4114c2ad2afde9b8f5f2d2	19	0	0	108	41	43	0	0	70	0	21	19	26	33	20	12	0	0	0	26	0	0	0	0	0	0	60	0	0	0	0	0	60	0	0	0	21	110	60	0	43	36	0	22	0	0	34	44	0
54c60da2317a6f887b138db837f64d40	0	0	0	0	0	0	0	0	0	0	17	0	0	0	0	0	0	0	0	0	46	59	73	46	51	44	9	0	46	0	0	0	23	0	0	0	0	0	475	0	0	0	0	0	0	0	0	55	27
d91a1327539850fefe361ae8d6ca01e4	0	0	0	0	114	0	15	0	0	39	0	0	0	0	0	0	0	0	0	0	0	0	0	0	0	0	0	0	0	0	0	33	63	0	0	0	0	0	260	103	0	67	0	0	0	25	0	220	0
fb2051041e88a8574b8f23c8fa44baa9	0	0	0	0	0	24	0	0	0	140	0	0	0	0	0	0	0	0	0	0	31	29	44	54	28	52	0	0	0	0	0	0	0	66	0	0	27	0	131	0	0	17	0	0	37	34	0	0	63
a13cf6ffdddc0c65efb962e007daff67	0	0	0	0	0	0	0	0	146	0	22	41	63	0	0	51	30	27	0	105	0	0	19	0	0	0	0	53	62	0	36	0	69	79	23	0	6	24	89	27	0	21	0	0	0	0	0	0	0
b7b38e7a66c7c3b03c0ed34d3e2114ab	67	0	0	0	34	0	0	20	36	13	0	24	29	35	0	0	16	58	0	45	30	25	0	34	27	37	0	0	20	0	32	0	61	39	32	0	21	0	59	0	0	20	31	12	0	26	0	0	21
85b5230f5736f4bf7fa9d2a74f87ede4	0	0	0	0	0	0	0	0	0	0	0	0	0	0	0	0	0	0	0	0	0	0	0	0	0	0	0	72	88	0	46	386	0	0	120	66	209	0	0	0	0	0	0	0	0	0	0	0	0
e3ec74edc1f6a8a38d59221fb7622c86	0	0	0	0	0	0	0	0	0	0	0	0	0	0	0	0	0	0	0	0	0	0	0	0	0	0	0	123	40	34	39	32	235	410	31	0	0	0	0	0	0	0	0	0	0	0	0	0	0
8665278fe91e03a8abe4414c7eb3596e	0	25	0	0	0	0	0	0	0	0	12	14	0	0	24	30	0	0	0	48	0	0	0	0	0	0	0	0	0	0	0	0	0	0	0	0	30	24	42	40	0	0	12	0	0	0	0	0	0
e97608811d4f37c0ef190dd60c89d539	0	0	0	0	0	0	0	0	0	0	0	0	0	0	25	0	0	0	0	0	11	12	0	18	13	17	64	35	0	26	25	0	28	301	0	0	52	24	209	0	22	0	0	0	0	37	0	0	22
bee11ef4a78ea5aad3687227f51efd9b	218	0	23	0	0	0	0	0	103	0	0	27	0	0	0	0	0	4	32	0	0	0	0	0	0	0	0	0	20	23	0	0	0	25	0	0	31	0	46	217	0	0	0	0	0	0	0	0	85
e922b54997ab5352c4a399565178bf5a	0	0	0	0	88	0	95	0	139	0	0	54	0	45	0	42	32	0	47	0	37	28	0	0	27	14	0	0	0	0	0	0	0	29	0	25	37	115	0	48	0	0	0	0	0	0	0	40	0
922e6ee6eef5e330bf763f77c16e78a3	21	0	0	0	32	0	0	0	0	0	0	0	0	0	55	44	0	55	44	45	0	0	0	7	13	0	35	0	28	0	0	40	43	61	33	0	32	30	36	50	45	0	0	51	0	0	0	57	0
0fa9bf8c456e27d7447218834bc291b2	0	0	0	0	0	0	0	0	186	0	0	31	45	0	0	45	29	18	0	97	0	0	0	0	0	0	0	53	56	0	47	0	56	89	0	31	14	20	75	23	0	27	0	0	0	29	0	0	0
3c3da89502ce8f5286d8ccca23913009	133	0	82	0	0	0	442	194	50	22	0	0	0	0	0	0	0	0	0	0	0	0	0	0	0	0	0	0	0	0	0	0	0	0	0	0	46	0	0	0	0	0	0	0	0	0	0	0	0
ac5faba7cb2f87926b8bff7155e38e6b	0	0	0	273	491	0	0	157	30	0	0	0	0	0	0	0	0	0	0	0	0	0	0	0	0	0	0	0	0	0	0	0	0	0	0	0	18	0	0	0	0	0	0	0	0	0	0	0	0
98c594e31daa84b839a419341d508d18	0	0	0	0	0	0	0	0	0	0	0	35	37	16	0	14	48	0	0	0	16	0	0	12	0	0	52	84	0	0	0	0	300	43	12	0	0	74	87	0	0	50	0	0	0	0	0	53	0
a294162d3d9cd25e9658bed3d93a2093	0	0	0	0	0	0	0	0	0	0	0	0	0	31	13	27	0	15	32	36	22	21	0	0	25	0	48	29	28	0	0	72	55	96	22	32	0	0	78	47	0	0	0	0	0	48	13	65	34
955b26db5aa40d7bee6385d933cfe7cc	0	0	0	0	0	0	0	0	0	0	0	0	0	0	18	11	0	0	0	0	0	0	7	0	0	10	21	0	12	25	0	71	0	0	0	0	63	0	17	368	0	0	0	0	121	165	0	0	0
78f53320c722395b32423d596d7d15a2	0	0	0	0	0	0	0	0	0	0	30	30	50	0	0	0	0	21	0	37	0	0	0	0	0	0	46	27	31	50	0	66	53	73	36	32	0	51	61	47	0	0	0	37	0	0	18	67	40
3386e846df8ab147aaaa7ae603af1d00	0	0	0	0	0	0	0	0	0	0	31	0	0	29	0	59	0	36	0	0	0	0	0	0	0	0	0	44	0	0	0	39	90	47	0	0	49	0	0	0	0	0	0	0	0	194	0	0	0
f65a255989cb2c0e8a78767237853ecf	0	0	0	0	0	0	0	300	113	0	0	0	0	0	0	0	0	0	0	0	0	0	35	0	0	32	96	17	50	81	0	100	0	53	0	0	0	0	0	0	0	0	0	0	0	0	0	58	0
b01504dfdbb92c9def2baba6b8a6de05	30	21	0	30	54	0	0	0	91	39	30	0	0	0	0	0	0	0	0	47	0	0	0	0	0	0	64	0	0	11	0	0	0	64	0	0	0	0	86	0	0	14	0	28	0	0	0	0	0
300e2fda6af079699675cc40a511da5e	0	30	0	0	0	0	0	0	0	33	0	0	7	0	61	0	0	0	14	25	0	0	0	0	0	0	0	0	9	7	0	0	0	0	0	0	0	0	51	17	12	0	0	0	0	0	0	0	0
79b6133eea48ed31c63c6563c834548c	0	0	0	0	0	0	0	0	0	0	0	32	40	14	0	16	0	0	0	0	0	0	0	0	0	14	58	73	0	0	0	0	319	67	0	0	0	65	109	0	0	43	0	0	0	0	0	51	0
6da2c0a77a8ad9eb71159a4f3afdedf9	0	0	0	0	0	0	19	0	0	0	0	0	0	0	11	0	0	0	0	0	10	0	0	0	0	0	0	71	40	0	0	0	237	0	0	6	189	0	28	97	0	85	0	105	0	43	0	0	0
1ef7548aefca23fdae2a6d1a676e865d	0	0	0	0	0	0	0	0	0	0	0	0	0	0	0	0	0	0	0	0	48	56	61	58	41	62	0	0	14	0	25	0	0	21	0	0	0	0	510	0	0	19	0	0	0	0	0	26	0
5e8b10b7206cf45a7f03a5f61eb8bffd	0	0	0	0	0	0	0	0	0	0	0	0	29	0	0	0	0	0	20	0	0	0	0	0	0	0	29	0	0	0	0	0	0	23	0	0	35	0	169	67	43	0	0	107	124	150	0	0	143
b1aaedd90529319d80098dd45fa5e82a	9	0	0	0	135	0	24	0	81	0	23	0	0	0	0	0	0	0	0	22	15	30	25	31	17	25	0	0	0	0	26	56	242	29	24	0	23	0	0	0	0	28	0	0	0	0	0	0	0
b1251463c10787ebdf11b0be820eda13	0	0	93	0	0	213	0	33	400	0	0	0	0	0	0	0	0	0	0	0	0	0	0	0	0	0	0	0	28	0	0	42	38	0	0	0	0	0	0	18	0	21	0	0	0	10	0	0	0
f7aab6ec9d245dcea4044b5d962ee7ac	169	0	45	0	145	30	34	14	0	70	73	0	15	0	0	0	0	40	0	118	0	0	18	0	0	0	0	0	0	0	0	0	0	0	0	0	0	0	22	0	0	0	0	0	0	0	29	0	0
4ef073d442328646570e90b6fb0bf82b	7	0	0	0	5	0	0	0	10	10	0	0	0	0	0	0	0	0	0	31	0	0	0	0	0	0	0	92	159	24	0	0	310	0	0	0	0	0	19	0	43	0	51	5	6	0	0	0	0
314d16337ff5601b898ebd91b3e35061	0	0	0	0	0	0	0	0	0	0	0	0	0	17	0	34	0	0	0	0	66	52	72	42	48	60	14	0	0	0	0	0	0	29	0	0	0	0	487	0	0	0	0	0	0	0	0	0	0
168179a63151807668e36fed3338515f	0	23	0	0	0	0	0	0	0	0	15	16	0	0	25	31	0	0	0	40	0	0	0	0	0	0	0	0	0	0	0	0	0	0	0	0	27	25	39	31	0	0	7	0	0	0	0	0	0
a9944a850a124ca24e538b4d429817f3	0	0	0	0	0	0	0	0	186	0	18	33	38	45	0	37	24	31	0	102	0	0	0	0	0	0	0	56	48	0	35	0	51	45	27	0	18	21	64	23	0	18	0	0	0	0	0	0	0
317a00f64a2f86055877f4fe3b8f999d	0	0	0	0	0	0	0	0	0	0	26	0	0	0	0	0	0	0	0	0	47	36	48	46	43	34	0	0	22	0	27	0	18	31	0	0	0	0	466	0	0	0	0	0	0	0	0	50	0
e7503c75a7d94ac0e441240ab72d4ef8	0	0	0	0	0	0	0	0	0	0	0	0	0	20	0	18	41	49	77	27	0	6	0	0	0	0	54	0	36	54	51	0	80	27	0	36	0	0	57	0	0	48	0	53	0	81	0	50	0
ad76b9f1ef36323449d7dc12c69c5a3d	0	0	0	0	34	0	0	0	0	21	0	28	10	11	0	0	0	23	0	0	38	48	96	106	48	73	19	0	0	0	0	0	35	44	0	21	0	0	38	0	16	13	0	0	0	12	101	0	24
462af01ede6e04109268724165a86804	0	0	0	0	0	0	0	0	0	0	0	0	0	0	0	0	0	0	0	0	85	108	126	133	120	103	0	0	0	0	0	0	0	0	0	55	21	0	0	0	0	0	0	0	0	0	0	100	0
c8f4c2ffbcfbd5944f97b2e2d71144c2	0	0	0	0	0	0	0	0	0	0	0	24	48	0	37	0	0	0	0	0	34	29	44	42	37	37	33	0	0	0	30	0	0	0	80	59	0	17	158	0	0	0	0	63	111	0	0	21	0
895db1aa937b7d13b5a49d9c184c35f5	0	0	0	0	0	0	0	0	0	0	0	0	0	0	21	0	0	0	0	0	0	0	0	0	0	0	0	17	22	0	0	59	21	0	0	0	68	5	22	360	0	0	0	0	105	146	0	0	0
8f3e75a7ffcbb4d6fabde526841f6de3	0	0	0	0	2	0	0	0	0	0	0	6	0	0	16	0	0	0	0	20	0	0	0	0	0	0	0	0	33	0	0	49	0	0	31	0	63	0	17	313	0	17	0	0	111	143	0	0	0
db513405438f54b3c448c4f2faf560f6	0	0	0	0	0	27	0	0	0	127	0	0	0	0	0	0	0	0	0	0	32	30	35	38	38	32	0	18	0	0	0	0	0	95	0	0	21	0	91	0	0	21	0	0	32	0	0	0	51
aae7d7d347982078212004299e3e56ac	0	0	0	0	0	0	0	0	0	0	0	0	0	0	0	0	0	0	0	0	0	0	0	0	0	0	0	0	0	0	0	0	0	0	0	0	0	87	591	0	0	224	0	0	0	0	0	0	0
e2306a3f407dfd50da1711dfd33ec764	0	0	0	0	0	0	0	0	0	0	22	25	22	0	23	31	0	0	0	0	38	31	47	39	62	0	0	25	0	29	0	0	0	25	0	0	59	35	166	40	0	0	0	0	0	0	0	15	23
38e2af2b81ef5fcbc7faa00e9e0d8236	0	0	0	0	0	0	0	0	0	0	0	0	0	25	0	63	37	0	198	0	27	34	56	54	30	37	0	0	0	19	0	0	0	0	0	0	0	0	0	0	0	0	0	0	0	0	0	225	0
49ba7176e53f5549dca5afd02a28b02f	0	0	0	0	77	0	0	0	20	0	0	23	56	0	141	0	0	0	47	0	0	0	0	0	0	0	0	0	0	0	0	0	30	73	0	34	0	0	234	0	0	0	0	80	0	76	0	0	0
af233048b371f7d3a5eab7f1b3bfe6b5	0	0	72	0	0	194	0	33	385	36	0	0	0	0	0	0	0	0	0	0	0	0	0	12	0	0	0	0	0	0	0	39	0	0	0	0	0	0	0	16	0	16	0	0	31	0	0	0	0
f1d98cf626065442404bb0e961762f3e	0	67	56	0	32	0	0	0	0	0	0	51	28	0	0	0	0	0	0	0	0	0	0	0	0	15	0	0	0	0	0	55	0	0	0	40	32	15	25	0	0	0	0	0	0	0	29	37	0
5794d152b5810a498ff248942109b1fa	0	25	0	0	0	0	0	0	0	0	0	0	0	0	0	0	0	0	0	0	0	0	0	0	0	0	0	0	0	0	0	0	0	0	0	0	0	0	0	0	0	0	0	0	0	0	0	0	0
46e2a07e2fcc9cfc2cad4ba0cb855415	188	0	27	0	0	0	0	0	91	0	0	0	21	0	0	44	0	0	0	0	0	0	0	0	0	0	0	0	25	30	0	0	0	26	32	57	0	0	0	177	0	0	0	0	0	0	0	0	67
85ebd7d37b7fa518493e4405f38f3fc9	0	0	0	0	233	0	9	0	36	0	0	0	0	0	0	0	0	0	0	0	41	37	33	16	0	0	0	0	22	0	27	28	0	0	0	10	50	0	153	0	0	0	17	0	0	47	0	0	0
eadc33a2db7c8eb8fc5d9dcc7b9107bc	0	0	0	0	0	0	0	0	0	0	0	0	58	19	45	0	0	0	0	0	27	26	42	57	29	34	26	0	0	0	46	0	0	0	77	34	0	0	188	0	0	0	0	56	104	0	0	0	0
3aa5a4016b36a4263893e51c7a9c751b	0	0	0	0	0	0	0	0	0	0	0	0	0	0	0	0	0	0	0	0	0	0	0	0	0	0	0	79	170	42	0	11	358	0	0	0	0	0	0	0	42	0	0	0	0	0	0	19	0
6802e90519ddef1eb7cb3407f470070a	0	0	0	0	0	28	0	0	0	132	0	0	0	0	0	0	0	0	0	0	0	0	0	0	0	0	44	0	0	0	0	0	0	0	0	0	0	0	0	0	52	0	0	0	0	0	50	194	0
5a3385a458211c47988b7742f96defe6	0	0	0	0	0	0	23	0	0	0	0	0	0	0	0	0	0	0	0	0	0	0	0	0	0	0	0	52	46	0	35	0	218	0	0	0	167	0	33	88	0	102	0	102	0	0	0	0	0
587e15ee2e0cfe182ce8d1df735968b2	0	0	0	0	115	0	19	0	87	0	19	0	0	9	0	17	0	0	0	25	21	20	24	20	15	20	0	30	0	14	0	73	223	32	14	0	20	0	0	0	0	0	0	0	0	0	0	0	0
5b0f4fcbc3c94c6439424523fc207735	0	0	132	55	113	0	39	35	105	0	0	47	0	0	0	0	0	0	0	0	48	45	0	0	0	0	0	29	0	0	0	21	19	0	0	0	22	0	19	32	0	21	0	0	0	0	0	0	0
15f973e7f4cc5baddf601c7989426450	0	0	0	0	0	0	0	301	101	0	0	0	0	0	0	0	0	0	0	0	0	29	0	0	0	0	85	15	44	64	0	87	0	39	0	0	0	0	0	0	0	0	0	0	0	0	0	58	6
333075c1a5e3b11abfe7cf403492f4a8	0	0	0	31	20	0	8	0	24	0	0	32	17	0	0	0	0	17	38	0	0	0	0	0	0	15	0	0	0	0	0	0	0	0	0	0	92	0	0	0	28	0	0	0	16	0	20	92	0
88b125ba55cd443ed91469d9181bc5df	0	0	0	0	77	0	0	0	0	33	0	0	0	0	0	0	0	0	0	0	26	0	0	0	0	0	0	0	0	19	0	25	51	0	0	0	0	0	203	94	0	67	0	0	0	0	25	186	0
6fe54a842cf7a34b4ebd9d847976a610	0	0	0	0	0	16	0	0	0	114	0	0	0	0	0	0	0	0	0	0	24	28	46	47	38	35	0	0	0	0	0	0	0	74	0	0	27	0	95	0	0	11	0	0	30	0	0	0	52
a52fe10ed96eb8fe0931fe2f605912fc	0	26	0	0	0	0	0	0	0	0	0	0	0	0	0	0	0	0	0	0	0	0	0	0	0	0	0	0	0	0	0	0	0	0	0	0	0	15	0	0	0	0	0	0	0	0	0	0	0
377024e72ed09356829f68b918110c74	0	0	121	48	112	22	36	35	108	26	0	0	0	0	0	18	0	0	46	0	0	0	0	52	0	6	22	0	0	0	0	40	22	17	0	0	28	0	0	44	0	0	0	0	0	28	0	0	0
e8a92cfad8ac43ebf5110207f01b3464	25	0	0	28	73	0	0	0	95	56	25	0	0	0	0	0	0	0	66	0	0	0	0	0	58	0	0	0	0	0	0	0	0	0	0	21	0	0	65	0	0	0	0	24	0	0	0	49	49
ac1f1a921c45f18443d36aa14e91a278	0	0	0	0	0	0	0	0	0	0	27	135	50	0	0	17	42	73	0	0	0	0	36	0	0	0	0	0	28	24	0	32	0	0	19	64	0	216	0	0	0	32	0	0	0	0	0	26	0
7631d4e58f8824aecc88038e0a7b617c	0	0	0	0	31	0	0	0	0	23	30	0	18	21	5	0	0	0	0	0	30	60	58	77	62	67	14	25	0	0	0	0	27	33	0	0	0	0	38	0	12	16	0	38	0	0	93	0	0
bcafe69348c77bc1a2f1b95078dd27c7	0	0	83	0	0	185	0	33	408	0	0	0	0	0	0	0	0	0	0	0	0	0	0	0	0	0	0	0	0	12	0	43	0	0	0	0	0	0	0	18	0	31	0	0	0	0	0	0	0
4559b5f5006c1abf056b69fea3b3981d	0	22	0	0	0	0	0	0	0	0	0	0	0	0	0	0	0	0	0	0	0	0	0	0	0	0	0	0	0	0	0	0	0	0	0	0	0	32	0	0	0	0	0	0	0	0	0	0	0
09602b5bc5e8262e563c0776a6a1805a	167	0	50	0	114	31	24	18	0	70	57	0	0	0	0	0	0	31	0	113	0	0	19	0	0	0	0	0	0	0	0	0	0	0	0	0	0	0	24	0	0	0	0	0	0	0	24	0	0
c8ff5e088513821a5c3fd89cb0c80b0b	64	29	32	0	30	0	0	0	25	0	0	0	16	0	0	0	0	0	0	0	0	0	19	15	0	23	18	10	31	0	24	0	0	0	14	30	80	15	22	51	15	0	0	0	13	0	0	19	0
b11b88b451299ebf7ee0a9f916c82b58	44	0	0	0	0	0	0	0	0	0	0	47	0	0	0	0	0	0	0	0	69	65	97	107	66	87	0	0	52	0	0	0	0	33	0	0	0	0	79	0	0	0	0	34	0	0	0	0	35
bf3dcd0e537cbf5bac0c4b9fd0d5bc6c	0	0	130	51	105	0	35	36	102	0	53	0	0	0	0	0	34	0	0	0	0	0	0	0	0	0	0	0	0	0	31	39	18	0	0	0	24	36	0	35	0	0	18	31	0	0	0	0	0
bf76c713440babd4f8da2b70fe06d500	0	0	0	0	0	14	0	286	109	0	0	0	0	0	0	0	0	0	0	0	0	0	0	0	0	0	74	19	44	62	0	88	0	48	0	0	0	0	0	0	0	0	0	0	0	0	0	85	0
40c7b859b525aca155decd4f9d2a17e9	0	0	0	0	0	0	0	0	0	0	40	137	44	0	0	23	0	73	0	18	0	16	0	0	0	0	0	0	0	27	0	31	0	0	25	82	0	204	0	0	0	33	0	0	0	0	0	34	0
6a8edac0cb37bd16ae9c6656e925f0d6	0	0	0	0	0	0	0	0	0	0	0	70	0	26	0	39	21	45	92	70	0	12	0	39	31	31	0	0	0	31	25	31	64	34	0	57	0	0	0	0	0	0	0	0	0	0	0	21	21
a7c0614618c46724b1a59cc4bdc315ad	0	0	0	0	0	0	0	0	0	0	0	0	33	0	16	23	26	0	28	58	0	0	0	0	0	42	0	25	17	0	31	0	0	33	0	32	56	23	167	43	0	9	0	25	0	0	0	17	18
14da0171ca8f77474d14b7342a8b3ac0	0	0	0	0	82	0	64	0	84	0	0	58	0	38	0	52	20	0	40	0	0	0	0	0	0	16	0	0	0	19	0	0	0	0	29	32	44	90	0	49	0	0	16	0	0	0	0	37	0
ca3280e46125f39e45abb638e266c085	0	0	0	14	0	0	16	0	0	0	0	0	4	0	0	0	0	0	0	0	0	0	0	0	0	0	0	78	153	35	0	0	283	5	13	0	0	0	0	0	41	0	0	0	0	3	0	0	0
e83dfc50ab52f4028da9dcc4730b43ab	0	0	0	0	0	0	0	0	0	0	0	0	0	0	0	0	0	0	0	0	0	0	0	0	0	0	0	0	33	0	0	15	0	0	0	0	0	0	593	77	0	17	27	0	0	0	0	0	58
40a0772154bb8ae16479214a84d9bcfb	18	0	0	94	53	0	30	33	36	0	0	24	16	0	0	46	0	13	0	0	0	0	0	0	0	0	0	17	0	0	0	0	30	31	0	26	61	35	41	50	0	14	20	0	39	0	27	0	17
0c8c5cc7476e241bc7fa4b41825f2f58	60	0	69	72	138	41	49	0	47	97	0	0	0	0	0	0	0	0	0	60	0	0	0	0	0	0	0	0	0	0	0	31	0	0	0	0	0	34	32	62	0	18	0	0	0	0	0	0	0
e8df1e04c833652a5d1ee95a7625464b	0	28	0	0	0	0	0	0	0	25	0	0	0	7	63	0	0	0	0	0	0	0	0	0	0	0	20	0	0	0	0	0	0	0	0	0	12	0	38	26	0	0	0	0	0	0	7	0	0
6167b738e36aa7d6c3958b4183650d77	0	0	0	0	0	0	0	36	0	0	17	43	0	0	0	27	0	0	18	0	0	0	0	0	0	0	0	0	0	0	11	26	32	26	0	0	53	338	77	23	0	0	0	31	0	0	0	0	0
e66bdfdc9adbde489b3d2ff4efc237f7	0	0	0	0	30	13	0	163	49	122	0	0	0	58	29	0	0	0	0	0	41	0	0	27	29	38	24	10	0	20	0	0	23	0	0	0	0	0	51	0	0	0	0	0	0	29	27	0	0
773d87129d41956511a677469c6b5042	0	0	0	0	0	0	0	0	0	0	0	0	0	42	0	59	23	0	162	0	19	26	39	40	28	46	0	0	0	22	0	0	0	0	0	0	0	0	0	0	0	0	0	0	0	0	0	219	0
1646744c81c17e032670cbb7f33ae2cc	49	0	42	0	15	0	0	18	27	28	0	21	0	0	0	22	0	0	9	47	19	17	31	28	25	30	0	0	0	0	0	20	39	0	28	0	26	28	61	30	0	24	24	11	0	0	0	28	0
4e98db91cbfb7b7a53b628d7775e15cc	0	0	0	0	0	0	0	0	0	0	0	0	0	0	0	0	0	26	0	0	0	0	10	0	0	0	0	0	38	0	32	0	0	0	0	0	0	0	531	70	0	26	0	0	0	0	0	0	58
c19edae3afccfce6d58daf6e652006a0	0	0	0	0	0	0	0	0	0	0	0	0	0	0	0	0	0	0	0	0	0	0	0	0	0	0	0	98	32	32	35	0	193	317	33	8	0	0	0	0	0	0	0	0	0	0	0	0	0
361670e34b71b565995c28b164028816	61	0	57	78	133	38	53	0	34	88	0	0	0	0	0	0	0	0	0	61	0	0	26	23	0	0	0	21	0	0	0	0	0	0	0	0	0	0	0	65	0	0	0	22	0	0	0	0	0
7b5a8d9e68dd0565cd82cd7b99ab87c2	0	18	0	0	0	0	0	0	0	0	0	19	0	0	21	16	0	0	0	27	0	0	0	0	0	0	0	0	0	0	0	0	0	0	9	0	22	27	49	36	0	0	0	0	0	0	0	0	0
d14d5cb8fb1899ef92a561bfe1cd799a	0	0	81	0	49	73	0	38	123	31	0	34	0	0	0	0	0	29	0	0	0	0	0	0	0	0	0	0	0	0	0	0	0	0	0	0	26	0	0	0	0	0	0	0	0	0	0	0	0
ded8ba6cfb4b9b4f8d7a373094e3f91f	0	0	0	0	0	0	0	0	0	0	0	0	32	0	17	29	22	0	0	0	0	0	0	0	0	42	0	24	0	0	0	30	15	25	0	0	62	28	180	50	38	0	0	0	21	0	0	40	18
446736728facd600f2b8dac04eb38d95	0	0	0	0	0	0	0	0	0	0	6	0	0	0	0	0	0	0	0	0	7	0	0	0	0	0	0	0	36	0	0	0	0	0	0	0	0	12	525	72	0	16	0	0	0	0	0	0	72
0f1ec390b070ff8126fb266692b7a5d1	0	0	0	0	0	0	0	0	0	0	0	0	0	0	0	0	0	0	0	0	0	0	0	0	0	0	0	0	0	0	0	0	26	0	204	0	0	0	0	0	0	0	0	0	0	0	0	107	0
3c8f8a950bee45e13c31179c424f85f4	0	0	0	0	205	0	0	0	328	0	0	0	0	0	0	0	0	0	0	0	0	0	0	0	0	0	0	47	0	109	19	0	0	0	0	0	0	0	0	0	0	0	0	0	0	0	0	0	0
385edca693bd22fe0fd59868e5f0a5e4	0	0	0	0	0	0	0	0	0	0	0	46	0	20	0	0	0	0	0	0	99	102	140	148	107	110	0	0	0	0	0	0	0	0	0	0	0	0	0	0	0	0	0	0	0	0	0	0	0
ab7d0f22f9a0546e31eb4c768700b081	0	0	0	0	83	0	0	0	0	43	0	0	0	0	0	0	0	0	0	0	0	0	0	0	0	0	0	0	12	0	0	34	54	0	0	0	0	0	220	84	0	52	0	0	0	0	0	150	0
332e8163b1fd2a48aec26799a5d489ad	0	0	0	0	0	0	0	0	0	0	27	0	0	0	0	0	19	0	0	0	0	0	0	0	0	0	0	33	0	0	0	33	88	54	15	0	0	0	0	0	0	0	0	0	0	182	0	0	41
efc024eb10ae664062b871baa30da290	0	0	0	0	495	30	87	0	0	155	0	0	0	0	0	0	0	0	0	0	0	0	0	0	0	0	0	0	0	0	0	0	0	0	0	0	0	0	0	0	0	0	0	0	0	0	0	0	0
e00ea50448ac42a72bb466d84c0efece	0	0	0	110	0	0	0	18	0	0	0	0	0	0	0	53	29	0	49	0	0	0	0	0	0	0	62	0	0	0	0	0	0	47	0	0	0	232	0	0	0	0	0	120	0	0	0	0	44
a31c2a943241153717c2c31dbfd282ff	0	0	0	0	0	0	0	0	0	0	0	29	0	18	0	25	0	44	49	15	0	0	0	0	6	13	27	24	17	40	38	0	70	27	0	36	0	0	44	0	0	38	0	42	0	61	0	56	0
e9c638590db517ea51a16e10dd639aa1	0	0	13	0	32	24	0	183	69	124	0	51	0	0	25	0	0	0	13	0	0	0	0	35	0	30	18	0	0	0	0	0	24	0	0	0	0	0	69	0	0	0	0	0	0	33	20	0	0
da571250d2f16e4d05d21c6622025594	0	0	0	0	0	0	0	0	0	0	36	0	0	0	0	48	0	57	0	0	0	0	0	0	0	0	0	36	0	0	0	39	82	60	0	0	0	0	0	0	0	0	0	0	0	148	0	0	0
6499e9a35b4b17332242f55870e4089e	0	0	0	0	0	0	0	0	0	0	0	0	21	21	0	22	0	59	60	18	0	0	7	0	0	0	33	0	23	37	31	0	74	25	0	29	0	0	51	0	0	38	0	43	0	71	0	56	0
1118b389461329889dfc79651b61673e	89	0	0	23	43	0	0	24	30	0	0	0	18	0	0	29	15	0	27	0	0	0	0	0	13	34	0	0	0	0	0	0	0	0	0	0	0	44	132	0	0	33	0	34	0	94	0	15	0
d811fcec085f6c501a91176bf80bd35d	0	0	0	0	0	0	0	0	0	0	0	0	0	0	0	0	0	0	0	0	0	0	0	0	0	0	0	0	0	0	0	0	27	0	171	0	0	0	0	0	0	0	0	0	0	0	0	97	0
9b06e9f60d6d7f0ef5fc5f7f2568625f	0	0	0	0	0	20	0	0	0	116	0	0	0	0	0	0	0	0	0	0	0	0	0	0	0	0	46	0	0	0	0	0	0	0	0	0	0	0	0	0	52	0	0	0	0	0	39	156	0
d069aad598096cb832e88758a14500b5	0	25	0	0	0	0	0	0	0	0	0	0	0	0	0	0	0	0	0	0	0	0	0	0	0	0	0	0	0	0	0	0	0	0	0	0	0	0	0	0	0	0	0	0	0	0	0	0	0
d65c6f93216d2e2dec40e3b116331e2d	0	0	0	0	0	0	0	0	0	0	29	25	0	0	43	0	18	0	0	0	0	0	0	0	0	0	0	21	0	0	0	40	89	49	0	0	0	0	0	0	0	0	0	0	0	142	0	0	0
b20f8eeed7064553978f61be39923e0a	0	0	64	0	51	76	0	40	120	25	0	40	0	0	0	0	0	20	0	29	0	0	0	0	0	0	0	0	0	0	0	0	0	0	0	0	36	0	0	0	0	0	0	0	0	0	0	0	0
14d67887922ac7d2050bb01f97a325c7	0	0	0	122	0	0	0	21	0	0	0	0	0	0	0	40	31	0	45	0	0	0	0	0	0	0	65	0	0	0	0	0	0	40	0	0	0	244	0	0	0	0	0	98	0	0	0	0	36
45059dc4e9097eb471c190c1afd83b56	41	17	0	86	0	38	0	72	0	0	0	0	0	0	0	0	0	0	0	0	0	0	0	46	0	0	0	0	0	0	0	0	0	0	0	0	8	0	0	0	0	0	0	0	27	0	0	0	16
2f5a30a3ed353cc1c4364324ddc64b2a	0	0	0	0	482	37	63	0	0	158	0	0	0	0	0	0	0	0	0	0	0	0	0	0	0	0	0	0	0	0	0	0	0	0	0	0	0	0	0	0	0	0	0	0	0	0	0	0	0
8543705a7bb8ec5963ef7b1e7e3629f2	0	0	0	0	0	0	22	0	37	0	0	0	0	9	83	0	0	23	32	0	0	0	62	35	0	0	17	0	32	0	6	0	46	0	10	22	0	0	161	32	0	25	0	0	0	42	0	0	44
0bae20ec316ad7843a8e1d3cf7364588	0	0	0	0	0	0	0	0	0	0	0	0	0	0	0	0	0	0	0	0	0	0	0	0	0	0	0	74	47	0	30	24	155	335	31	0	0	0	0	0	0	0	0	0	0	0	0	0	0
dfdf4870663d62bc6acdef26158b55aa	0	0	0	0	0	0	0	0	0	0	0	0	0	0	0	0	0	0	0	0	0	0	0	0	0	0	0	0	0	0	0	0	0	0	0	0	0	0	0	0	0	0	0	0	0	0	0	0	0
46213f81754151dc6bc52adb77d4bc35	0	0	58	0	47	47	0	55	144	25	0	27	0	0	0	0	0	17	0	0	0	0	0	0	0	0	0	0	0	0	0	0	0	0	0	0	26	0	0	0	0	0	0	0	0	0	0	0	0
ffebf71fb52b75fca7a50b05f12e1977	0	0	0	0	0	0	0	0	0	0	0	0	0	0	0	0	0	0	0	0	60	65	97	97	75	75	0	0	0	0	56	0	0	0	0	0	0	0	79	0	0	0	0	26	0	30	0	0	24
4c124d64d2b0530c954a8061a9d711a4	0	0	0	27	33	0	0	63	0	24	0	36	0	43	0	10	0	26	0	0	0	0	0	0	0	0	0	0	0	18	0	0	48	0	32	0	64	0	29	41	44	0	0	0	0	48	0	42	49
35262cb969879aed6e3a64184970fbec	0	0	0	0	109	0	24	0	84	0	15	0	0	0	0	0	0	0	0	12	15	11	9	24	21	13	0	0	0	0	0	62	223	25	14	0	24	0	0	0	0	0	0	0	0	0	0	0	0
744c074aef5e0d36c29b4fd104360a27	0	0	0	131	0	0	0	28	0	0	0	0	0	0	0	58	22	0	43	0	0	0	0	0	0	0	56	0	0	0	0	0	0	39	0	0	0	233	0	0	0	0	0	91	0	0	0	0	24
383b8ab4884632da1e2c43d3910448ae	0	0	0	33	0	38	31	0	37	0	0	0	0	0	22	0	0	0	0	0	0	0	0	0	0	0	33	0	0	0	0	0	0	0	0	0	37	0	0	59	0	0	0	105	31	79	20	54	0
3ed6ad033e0a4b6f73efc8f55e935dc3	0	0	0	0	0	0	0	0	0	0	26	117	39	0	0	19	0	83	38	16	0	0	0	0	0	0	0	0	0	24	0	20	0	0	16	52	0	206	0	0	0	27	0	0	0	0	0	36	0
fdfc269e6136bdb15b38782a5341ad2a	0	0	0	0	189	0	0	0	336	0	0	0	0	0	0	0	0	0	0	0	0	0	0	0	0	0	0	24	0	97	22	0	0	0	0	0	0	0	0	0	0	0	0	0	0	0	0	0	0
04e00aec8a09bdcf7a68360e92e22c34	0	0	0	0	0	18	0	0	0	120	0	0	0	0	0	0	0	0	0	0	0	0	0	0	0	0	46	0	0	0	0	0	0	0	0	0	0	0	0	0	26	0	0	0	0	0	62	129	0
fe79290ba73cd594b99df5c88c50ed19	0	0	0	0	0	0	0	0	0	0	0	0	21	43	14	21	0	0	0	0	29	40	33	40	0	0	19	20	0	0	0	0	0	19	0	30	55	25	146	46	0	0	0	0	0	23	0	13	14
f223d31fa8ed7ab163a127d52c53e601	0	0	0	0	60	0	0	0	0	0	0	0	0	11	0	0	0	23	26	25	0	0	0	0	0	0	0	0	0	0	32	0	54	27	0	27	0	0	255	0	0	14	0	32	0	58	0	43	0
69db8a9c74e1421a635439177129c23d	0	0	0	0	0	0	0	0	0	0	0	41	0	24	0	43	28	34	109	56	0	0	0	0	0	0	0	23	25	0	27	22	57	27	0	55	0	0	0	0	0	0	0	0	0	0	0	23	0
c858138a9cabba65eedc52703d848a7b	0	0	0	0	0	0	0	0	0	0	0	36	0	38	0	0	0	0	0	0	79	112	123	105	109	96	0	0	0	0	0	0	0	0	0	0	0	0	0	0	0	0	0	0	0	0	0	0	0
af66ff0b9cb18794fe16361e3649142d	0	0	0	0	17	0	0	30	0	17	0	0	23	0	0	0	0	0	35	0	0	0	0	0	0	0	0	0	0	0	0	0	0	0	0	0	91	35	0	0	0	0	0	0	14	7	0	74	0
5393aa0bd04b813dfc58af9ece74001d	0	0	0	0	0	0	0	0	0	0	0	0	0	0	0	0	0	0	0	0	0	0	0	0	0	0	0	0	0	0	0	0	26	0	133	0	0	0	0	0	0	0	0	0	0	0	0	89	0
4542afc0559da6996d0bacd23bd79595	21	0	34	74	0	0	0	52	0	18	0	0	0	10	0	28	0	30	0	0	0	0	0	0	0	0	61	0	0	0	15	29	53	15	49	0	30	0	53	46	14	0	0	0	0	0	0	0	0
1db2e4b2b89f9d276e35c24339550986	0	0	0	0	0	0	0	0	20	0	0	0	0	0	0	0	0	0	0	12	0	0	0	0	0	0	27	0	0	41	0	105	115	0	0	0	109	0	0	146	0	0	0	50	0	34	0	0	0
4e4f383dbacd901c02a9ec6b9cdfcdba	24	0	0	0	0	0	0	25	40	21	0	0	0	55	0	0	0	0	21	0	0	34	0	51	0	0	0	52	33	8	0	47	0	0	0	0	0	0	32	65	0	0	0	26	0	0	49	31	0
27a4ba133ac7da1c6645f80e5ff5bb5e	0	0	0	0	0	0	0	0	20	0	0	0	0	0	0	0	0	0	0	0	0	0	0	0	0	0	38	45	0	37	0	91	90	0	0	0	84	0	32	121	0	0	0	53	0	0	0	0	0
916c4a7baeb2f43f4f191fa0bf6a469c	0	0	0	0	0	0	0	0	0	0	0	0	0	16	0	16	0	48	49	13	0	0	0	10	0	0	34	0	24	44	25	0	63	17	0	47	0	0	37	0	0	41	0	44	0	60	0	61	0
d434864b9fe412f6fc3e671df15751fb	0	57	42	0	40	0	0	0	0	0	0	0	0	0	0	0	0	0	42	0	0	0	0	0	0	0	0	53	0	0	0	65	19	0	0	0	21	0	30	0	0	0	0	0	0	0	34	0	0
9fa1fa583c09c8aec0ef821b4804aff3	0	0	60	0	55	41	0	41	112	31	0	27	0	0	0	0	0	27	0	23	0	0	0	0	0	0	0	0	0	0	0	0	0	0	0	0	31	0	0	0	0	0	0	0	0	0	0	0	0
1933b76dc3f622edb240db5a3c4913ea	0	0	0	0	0	0	0	0	19	26	21	0	24	19	0	0	13	0	0	0	0	0	0	0	0	0	20	0	0	0	0	0	0	0	0	0	50	297	81	24	40	0	0	22	0	0	0	0	0
3dabbb6ec19de911bd3f011e6e91048a	0	0	0	36	0	30	28	0	29	0	0	0	0	0	30	0	0	0	0	0	0	0	0	0	0	0	27	0	0	0	0	0	0	0	0	0	32	0	0	57	0	0	0	100	33	83	32	31	0
6aad4e72a4e1865e01b349610f880599	0	0	0	38	37	0	0	0	0	46	0	0	0	0	0	0	32	0	25	45	29	36	0	43	35	45	24	13	20	0	30	0	0	40	0	56	0	0	24	0	0	0	0	0	0	0	0	0	0
1b460a81bbe5d1f2c419d2611041d92b	0	0	0	0	0	0	0	0	0	0	0	0	0	0	0	0	0	0	0	0	23	0	37	35	24	34	0	39	0	0	79	0	252	58	29	42	11	0	0	0	0	16	0	0	0	0	0	0	0
07c12d86c582e9d4d0cd2818c7ccd61a	0	0	0	0	0	0	0	0	0	0	22	98	40	0	0	20	0	72	0	0	21	0	0	0	0	0	0	0	22	17	43	29	0	0	13	51	0	170	0	0	0	36	0	0	0	0	0	24	0
019c701be5453aad82078b1b91555f70	42	15	0	84	0	0	0	78	0	0	0	0	0	0	0	0	0	36	0	0	0	53	0	0	0	0	0	15	0	0	0	0	24	0	0	0	0	0	9	0	0	0	0	0	0	0	0	0	12
6f691cac43a3489234bcc7997ab1bdf4	0	0	0	0	159	0	0	38	32	0	0	0	0	0	0	42	19	0	0	0	0	0	0	0	0	0	0	20	56	38	0	38	61	0	0	0	0	0	0	25	0	0	31	16	0	52	0	21	0
71ecd58c525d3d264de96465d4e8324a	40	0	48	69	117	44	49	0	49	80	0	0	0	0	0	0	0	0	13	63	0	0	0	0	0	0	0	0	0	0	0	0	0	0	33	0	0	0	0	67	0	0	0	0	0	0	0	0	0
763c1aee053484bc4a0f7592c7866d58	0	0	0	0	0	0	0	0	0	0	0	0	0	0	0	0	0	0	0	0	20	47	43	36	25	35	0	37	0	44	45	0	240	56	0	43	0	0	0	0	0	0	0	0	0	0	0	0	0
1eec0ad1acb4b7a398fed7c52f30a7ab	0	63	46	0	18	0	0	0	0	0	0	0	0	19	0	0	0	0	0	0	0	0	0	0	0	0	0	0	0	0	0	48	0	0	19	31	23	0	12	0	0	0	0	0	0	0	23	28	0
13400596f8c57cbdb9baf3375c7849a8	0	0	0	0	196	0	8	0	27	0	0	0	0	0	0	0	0	0	0	0	0	0	25	16	42	0	0	0	29	0	0	39	0	20	0	0	67	0	109	0	0	0	0	0	0	0	0	0	0
23f968fd7561803ca9c9f68c38324ad4	45	0	48	75	109	32	38	0	43	90	0	0	0	0	0	0	0	0	0	69	0	0	0	0	22	27	0	0	0	0	0	0	0	0	0	0	0	0	0	48	0	0	0	22	0	0	0	0	0
b78d07cd7f8ad9bc556ed829eb2c8b65	0	0	0	0	0	0	0	0	0	0	0	51	0	25	0	40	27	47	89	64	10	0	19	0	0	0	0	20	0	0	13	25	55	33	5	51	0	0	0	0	0	0	0	0	0	0	0	16	0
d039739c3853ae67beb04a4e38a1bce8	0	0	0	0	0	0	0	0	0	0	0	0	0	0	0	0	0	83	0	0	30	44	0	0	21	0	0	0	0	0	0	0	0	0	0	69	0	45	0	0	0	0	0	0	0	0	0	67	0
8377a1b7f8424a14d3432cfc69372033	0	0	0	0	223	0	4	0	36	0	0	0	0	0	0	0	0	0	0	0	0	0	0	14	0	31	0	0	23	0	0	0	0	0	0	0	60	0	123	0	0	28	15	0	0	0	0	0	0
27fb6dc53e9992ea489c5bf6a6c676d5	0	0	0	0	100	0	51	0	0	0	0	0	0	0	0	0	0	0	0	0	0	0	0	0	0	0	0	0	0	0	0	0	0	0	67	66	0	0	0	0	0	124	0	144	0	0	0	30	0
3ab66f1ca612891a9564dfaeedf7080f	0	0	0	0	0	0	0	0	0	0	44	23	0	0	0	0	0	0	23	12	0	30	0	49	0	0	0	27	0	0	0	0	54	62	18	0	38	0	82	65	0	27	0	0	0	0	0	11	0
534f321922bf2a4d52a03bd0b4199889	61	0	0	0	0	0	0	0	21	0	0	0	0	0	0	0	0	0	0	25	0	11	0	17	0	0	0	24	0	0	0	24	0	0	17	0	0	41	119	0	0	34	0	37	52	95	0	0	16
f2247006815ee057317fa63bad3cfc3a	0	0	0	0	0	0	0	0	0	0	0	32	0	29	0	0	0	0	0	0	91	91	105	113	79	110	0	0	0	0	0	0	0	0	0	0	0	0	0	0	0	0	0	0	0	0	0	0	0
96521c5fa92cb46170a6f035e03a68f9	0	65	47	0	23	0	0	0	0	0	0	0	0	0	0	0	0	17	0	0	0	0	0	22	0	0	0	0	0	35	0	51	0	0	0	0	15	0	19	0	0	0	0	0	0	0	25	0	0
f963cb667eeefe3c04057b4b36832b73	64	0	0	0	20	0	0	13	0	31	21	17	0	0	0	0	0	0	0	38	0	18	38	17	29	24	0	11	0	0	0	20	37	0	24	22	34	0	38	27	0	24	25	0	0	0	0	0	0
4ecd2fa804c1777ad9c0eadb722fa81d	0	0	0	0	71	0	0	0	0	0	0	0	19	14	0	0	0	22	0	26	0	0	0	0	0	0	0	15	35	0	0	0	48	0	0	18	0	0	233	0	0	20	0	39	0	48	0	0	0
6e7c59d4e88b0d7dd341bff42bf3549d	0	0	0	0	0	0	0	0	0	0	107	0	179	0	23	24	41	68	0	0	0	0	0	0	0	0	0	0	0	0	0	0	0	0	0	0	163	0	0	0	0	0	31	0	0	0	0	0	0
090f079e89652b85d047885a0f8e4f13	26	0	20	69	51	0	28	29	24	34	36	0	9	0	0	0	0	0	0	0	0	0	0	0	0	0	0	0	0	0	0	37	0	0	14	0	35	38	34	43	0	0	19	0	17	39	0	0	0
48d316597edbeab2fbbc569071bf2836	0	0	0	0	0	0	0	0	0	0	0	0	0	0	0	0	0	0	0	0	0	0	0	0	0	0	0	0	0	0	0	0	0	0	0	0	0	0	0	0	0	0	0	0	0	0	0	0	0
d4393bac8def5d8960165a161ab47d82	16	0	0	59	45	47	22	37	25	0	0	0	10	0	0	0	0	0	0	38	0	0	0	0	0	0	0	0	0	0	0	0	22	0	0	25	45	41	38	25	0	10	19	20	22	0	0	0	0
9fdc1614a5bde345cea5023386c2e176	0	0	0	0	0	0	0	0	24	24	28	48	0	22	0	30	0	0	0	0	10	0	0	0	14	0	0	0	0	0	0	27	40	46	0	0	73	0	20	52	0	0	0	0	0	0	0	0	0
d838ea6b9fde7a6ff1ddfaa109c7bcdb	0	0	0	0	0	0	0	0	0	0	118	0	183	0	20	39	0	70	0	33	0	0	0	0	0	0	0	0	0	0	0	0	0	0	0	0	160	0	0	0	0	0	0	0	0	0	0	0	0
5e6bf80f94f32795dda1d7c646cca048	23	0	33	84	0	29	0	57	0	22	15	0	25	15	0	0	0	0	0	0	0	0	0	0	0	0	0	33	0	0	0	0	0	13	0	0	34	0	0	47	18	0	0	0	0	0	65	0	0
b761908bd476acc19268c1d724c585ac	0	0	0	0	0	0	0	0	0	0	0	0	0	0	0	111	64	53	0	27	43	0	53	44	52	68	0	0	0	0	0	0	0	15	0	28	0	0	45	0	0	17	0	0	0	0	0	0	0
bf146ee1bc247614cfd7837f899a126a	0	0	0	0	203	0	5	0	37	0	0	0	0	0	0	0	0	0	0	0	0	0	0	18	0	28	0	0	22	0	0	0	0	0	0	0	42	0	127	0	0	0	0	35	0	0	0	0	0
49c89eae7d0c6b58bba757932ea2b31c	0	0	0	0	0	49	0	0	0	0	0	0	0	0	0	0	0	0	0	0	0	0	0	0	0	0	0	0	0	0	0	0	0	0	0	0	0	0	0	0	0	0	0	0	0	0	0	0	0
315854ff97b30e081ae4fd71122e203a	0	0	0	0	0	0	20	0	17	0	0	0	0	0	0	0	0	0	0	9	0	0	0	0	0	0	31	0	0	29	0	89	78	0	0	0	127	0	0	123	0	0	0	64	0	0	0	0	0
3b3446663f65585676f312911412fa1a	0	30	32	0	29	0	0	0	16	0	0	0	0	0	0	0	0	45	18	60	0	15	0	0	0	0	0	0	0	0	0	0	0	0	0	0	70	0	31	32	0	41	9	0	0	0	0	0	0
6ad17243ae665b4e5a46ba39efaa66c5	0	0	0	25	0	0	38	0	38	0	39	0	0	13	0	0	0	0	39	0	22	17	28	20	39	26	0	0	37	0	0	0	0	43	0	0	0	0	136	0	0	0	0	30	24	0	0	0	0
3546e492a96c2282b3d58dab9c3803c5	0	0	0	0	0	0	0	0	111	0	0	30	0	0	0	91	0	0	23	0	0	0	0	0	0	0	0	0	10	0	0	0	0	52	47	64	0	43	0	0	0	0	0	0	0	0	33	39	0
8fd25abffd645494e8178558275f98af	0	0	0	0	0	0	0	0	111	0	0	16	0	0	0	0	0	0	38	0	0	0	0	0	0	0	0	0	0	0	50	0	0	0	0	0	0	0	0	129	0	0	0	58	0	0	60	0	0
e0389dab7465655961fbee6f7542d69d	139	0	0	0	29	0	0	54	0	0	20	0	0	0	0	0	0	0	0	0	18	0	34	22	0	0	0	0	0	0	19	43	36	60	0	0	0	0	27	40	0	0	0	0	0	36	0	0	0
f021870f0e108507ec7f780a275e1a51	58	0	0	0	0	0	0	0	32	0	0	0	0	0	0	23	12	21	34	0	0	0	17	0	0	0	0	0	0	0	0	0	0	20	0	0	0	42	115	0	0	0	0	22	0	95	0	9	0
0f72709117a522eecd548da2eb73a2f4	0	0	28	0	152	0	0	32	18	0	0	0	0	0	0	0	0	0	0	0	0	0	0	0	0	0	0	9	42	32	0	47	53	0	0	0	0	0	0	23	0	0	36	21	0	48	0	26	0
83103598fbc2d4ef4d428663891189ef	0	0	0	0	35	0	0	0	0	0	19	0	0	0	0	0	0	0	0	0	0	0	0	0	0	0	0	0	0	30	0	0	0	0	0	25	53	300	78	29	0	0	0	17	0	0	0	0	0
7fb756abee2970de18d94094a7b3e9d1	0	0	0	0	0	0	0	0	0	0	0	0	0	32	0	0	0	0	22	0	51	53	69	79	64	63	0	0	0	0	0	0	0	0	0	0	0	0	99	0	0	0	0	30	0	0	0	0	18
fb15e0c66dd7368dc7c588df6966522c	0	0	0	0	46	110	0	0	0	0	0	89	0	51	0	48	26	0	40	0	0	0	0	0	0	0	86	0	0	0	0	0	0	0	0	28	0	0	0	0	0	0	0	0	0	0	0	62	0
07b95590107f732c89c61906e590e2af	0	0	0	0	130	0	0	29	0	0	0	0	0	0	0	0	0	0	0	0	0	0	0	0	0	0	0	14	38	24	0	43	61	0	19	0	0	0	23	35	0	29	32	15	0	49	0	22	0
cd54a717b5a15f0e5cb4f97a14cb2744	0	0	0	0	119	0	0	26	0	0	0	0	0	0	0	0	0	0	0	0	0	0	0	0	0	0	0	18	39	39	0	32	71	0	0	0	0	0	19	26	0	0	38	12	24	52	0	20	0
af8d634bad3e081d42f9c5f826fa2af1	0	0	0	0	22	11	0	179	63	117	0	0	0	0	28	0	0	0	14	0	0	0	0	0	0	14	38	0	0	0	0	0	12	0	0	0	0	0	37	0	0	0	0	0	0	23	20	0	0
9390b8a2d9cfcdd3463e35e8978beec9	0	0	0	0	0	0	0	0	0	0	0	0	0	0	0	114	61	38	0	21	65	0	68	40	47	54	0	0	0	0	0	0	0	0	0	46	0	0	0	0	0	22	0	0	0	0	0	0	0
b9d14c926a9a5ee53eda4d2211ade721	0	0	0	0	0	0	0	0	0	0	0	0	0	0	0	0	0	27	0	0	0	0	0	0	0	0	29	30	0	23	32	0	0	44	0	0	0	0	81	133	0	24	0	0	0	19	0	0	0
d6d175942edd50f1a800a19a58426983	32	13	0	88	0	0	0	73	0	0	0	0	0	0	0	0	0	0	0	0	0	0	0	0	0	0	0	0	0	0	0	0	28	0	0	0	0	0	0	0	0	0	0	0	0	0	0	0	15
b734d92681846905020adbfbea83ccb9	0	0	0	0	0	0	0	0	0	0	0	0	0	0	0	0	0	0	0	0	61	60	61	75	55	68	18	0	0	0	0	0	0	0	0	10	0	0	89	0	0	6	0	22	0	0	0	0	18
be0d3142157db40fd5c0032a84f4c652	0	0	0	0	0	0	0	0	0	0	0	0	0	0	0	0	0	0	0	0	72	0	30	32	34	29	0	0	0	21	20	0	0	0	0	0	0	0	19	34	0	22	0	34	68	0	0	38	40
82f4bd8911438b6ee2476a2eeebd70ee	0	0	0	0	0	0	0	0	0	0	0	0	0	0	0	0	0	0	0	0	88	79	101	124	77	99	0	0	0	0	0	0	0	0	0	0	0	0	0	0	0	0	0	0	0	0	0	0	0
8901002dedb0111ee1ae19b7eab1b40f	0	0	0	0	0	0	0	29	0	0	52	21	0	0	0	0	0	0	0	15	35	21	26	37	0	31	21	0	0	0	38	0	0	32	0	21	19	0	0	0	0	0	0	32	0	11	12	29	26
3c3b526e76d435b3f6d26d9747b5b9e4	0	0	0	0	0	0	0	0	16	0	0	0	0	0	0	0	0	0	0	0	0	0	0	0	0	0	35	0	0	29	0	93	83	0	0	0	111	0	19	96	0	0	0	54	0	0	0	0	0
2843affd62b558983338a3454aa08027	0	33	124	130	0	0	0	21	0	0	0	0	0	0	0	0	0	0	0	0	0	0	0	0	0	0	0	0	0	0	0	0	0	0	0	0	0	0	0	0	0	0	0	0	0	0	16	0	0
5249c108845bfe41d21fc1287e323a4b	0	0	0	0	36	0	0	0	17	0	0	0	24	0	87	0	22	0	0	0	0	49	0	0	28	34	33	0	0	0	0	0	0	0	0	0	10	13	157	21	0	0	0	0	0	0	0	0	0
5403d62afed1bcd80655f573bfefdd88	26	0	0	61	41	0	27	34	31	0	0	0	18	0	0	0	38	0	33	0	0	0	0	0	0	0	21	0	0	0	0	0	0	0	17	0	49	29	26	33	0	0	18	18	17	23	0	0	0
25b2c2baf2178085477749533a66dbca	0	0	0	0	0	0	0	0	27	0	0	0	0	0	59	0	0	0	0	0	0	0	0	0	27	29	16	0	0	19	0	34	0	46	0	0	0	0	119	17	45	0	0	0	18	0	40	22	0
62dd7bb6999f49bd4b19604252f05911	0	0	0	0	0	0	0	0	0	0	81	22	153	0	22	31	50	76	0	0	0	0	0	0	0	0	0	0	0	0	0	0	0	0	0	0	122	0	0	0	0	0	0	0	0	0	0	0	0
b9a88eaa79ba25614a81adeb2b0c4e1a	0	0	0	0	0	0	0	0	0	0	0	0	0	0	0	0	0	0	0	0	0	0	0	0	0	0	0	0	0	0	0	0	0	0	0	0	0	0	0	0	0	0	0	0	0	0	0	0	0
5e31cb927e9d254d36ebfe6cef364418	0	0	0	0	0	0	0	0	0	0	0	0	0	0	0	0	0	79	0	0	0	0	51	0	0	44	0	0	0	0	0	0	0	0	0	59	0	0	0	0	0	0	0	0	0	0	0	59	0
504497fff20f1ad6659a224fb5572db5	0	0	0	0	0	0	0	0	0	0	19	0	0	0	0	0	0	0	0	14	0	0	0	0	0	0	0	27	0	0	0	34	63	41	0	0	0	0	0	0	0	0	0	0	0	127	0	0	0
4fffbdb649beb48ec29d00a1bca36352	0	0	0	0	0	0	0	0	0	0	0	0	0	0	0	117	63	46	0	13	0	74	53	46	44	49	0	0	0	0	0	0	0	0	0	27	0	0	0	0	0	18	0	0	0	0	0	0	0
bee30d92d277578ae35a965c88feab36	0	26	109	80	0	0	0	21	0	0	0	0	0	0	0	0	0	0	0	0	0	0	0	0	0	0	0	0	0	0	0	0	0	0	0	0	0	0	0	0	0	0	0	0	0	0	0	0	0
5aba5748984d27a5f2b818cd5930f902	0	22	116	125	0	0	0	0	0	34	0	0	0	0	0	0	0	0	0	0	0	0	0	0	0	0	0	0	0	0	0	0	0	0	0	0	0	0	0	0	0	0	0	0	0	0	0	0	0
0d4d6a131e953595f545643090fd634a	0	0	0	39	0	27	20	0	42	0	0	0	0	0	0	0	0	0	0	0	0	0	0	0	0	0	0	0	0	0	0	0	0	0	0	0	23	0	0	47	0	0	0	98	21	81	29	39	0
4c467028a1af19ee295d586b2d67f7a0	0	30	0	16	43	0	16	0	28	0	0	0	0	0	0	0	0	0	0	0	0	0	0	0	0	0	0	0	0	0	0	0	54	0	0	0	0	0	0	0	0	0	0	0	0	0	0	0	0
d2323bd6887591ed5efddda2b97c85fc	0	0	0	0	0	0	0	0	0	0	0	0	0	0	0	0	0	0	0	0	59	63	109	91	71	85	0	0	0	0	26	0	0	36	0	0	0	0	0	0	0	0	0	0	0	0	0	0	0
6c286f21be6b6827adc8c1e7c2223207	0	0	0	19	30	0	24	26	46	36	0	0	0	0	49	48	0	0	0	0	0	0	0	0	0	0	0	0	0	0	25	0	29	44	0	0	0	0	20	50	0	0	0	0	40	0	0	0	34
ee844cbe9aeb2f3c4a231038e1e8f47b	0	0	0	0	40	0	21	0	20	0	0	0	0	0	18	0	0	0	0	0	0	0	0	0	0	0	0	0	0	0	0	0	0	0	0	0	0	0	0	51	0	0	0	0	0	0	0	0	0
f5ef3b42ffba2ea1a72c723091bba3da	0	0	0	0	0	0	0	0	0	0	0	0	0	0	0	0	0	0	0	0	0	0	0	0	0	0	53	0	0	0	0	0	0	22	0	0	252	0	0	0	0	0	0	45	0	0	0	26	50
bdc91df5bc550f05c3829ce544496aad	0	30	0	0	0	0	0	0	0	0	0	0	0	0	0	0	0	0	0	0	0	0	0	0	0	0	0	0	0	0	0	14	0	0	0	14	0	0	0	0	0	0	14	0	0	6	0	0	0
d3482c1fa3185dc50415e61a4cdd36c8	0	0	0	0	0	0	0	0	0	0	0	37	0	0	0	0	0	0	0	0	0	0	0	0	0	0	17	30	0	18	32	0	91	136	152	0	19	0	0	0	0	0	0	0	0	0	0	0	0
cc0885d8d73da9fca077a91f290658f8	0	0	0	50	0	0	51	40	18	21	0	0	0	0	0	0	0	0	0	0	0	14	30	0	0	28	0	0	0	50	32	36	0	0	0	19	24	0	0	0	0	0	0	0	0	0	0	0	0
1b8ac2753ed8d725ab26a892b28284d6	0	0	0	0	0	0	0	0	0	0	0	0	0	0	0	0	0	14	0	0	17	0	30	34	23	15	0	46	0	0	51	0	226	38	34	0	0	0	0	0	0	0	0	0	0	0	0	0	0
b6776644ce731ac3894730b446c2d24a	128	0	0	0	36	0	0	0	0	0	0	17	0	0	0	0	0	0	45	0	0	0	0	0	0	25	0	0	22	27	0	35	46	0	0	26	0	0	33	50	0	0	0	0	0	0	0	0	37
cc13548a5a734aadef872c5c3f21cd9c	0	0	0	0	0	0	0	0	0	0	34	0	0	0	0	0	0	0	0	0	0	0	0	0	0	0	19	0	0	0	28	0	85	152	186	0	23	0	0	0	0	0	0	0	0	0	0	0	0
34fc7aae15605586dabda01945f09403	0	0	0	31	0	31	24	0	48	0	0	0	0	0	0	0	0	0	0	0	0	0	0	0	0	0	0	0	0	0	0	0	0	0	0	0	22	0	0	44	0	0	0	95	22	79	17	38	0
9d94c649de538b5ed07d24df30c84959	12	0	0	0	0	0	0	0	0	0	0	0	0	0	0	0	0	39	30	0	0	0	0	0	0	0	0	0	0	0	14	0	35	0	32	38	36	0	31	39	0	32	0	41	59	26	0	17	0
964b532293f399fbb294cccfbce16b0f	0	0	0	7	0	0	0	0	30	0	0	0	0	0	68	30	0	0	0	44	0	0	0	31	0	0	16	23	0	0	10	0	0	0	0	0	0	0	143	23	0	20	0	35	0	0	0	0	0
12def6429edf762420c63d78ac1c3b35	73	0	0	0	64	0	0	0	34	218	0	0	0	0	0	0	0	0	0	0	0	0	0	0	0	0	0	0	0	0	0	0	0	0	0	0	132	0	0	0	0	0	0	0	0	0	0	0	0
b96f3052a85fc69313d314081adf0b42	0	0	0	0	0	65	0	26	39	22	0	0	0	0	0	0	0	0	0	0	0	0	0	0	0	0	0	0	0	0	0	100	0	0	0	0	0	0	0	159	0	0	0	0	27	54	0	0	0
e24303029ea28351123efddbc633c4b7	22	0	75	27	59	41	0	0	0	33	0	41	0	0	0	0	0	16	0	0	0	0	0	0	0	0	8	16	18	0	0	45	0	44	0	0	0	0	0	0	0	0	0	0	0	0	8	0	0
e97adeca0df6a414913c7f25bb35f246	0	0	0	0	31	0	0	0	0	0	0	42	0	0	0	44	22	0	45	0	0	0	0	0	0	0	0	0	43	10	59	0	0	51	0	30	32	0	65	0	0	0	0	0	0	41	0	0	0
ff99fd4209530d6cd72f06372f42806b	0	0	0	0	0	0	0	10	0	0	0	0	35	0	0	0	24	0	0	28	0	0	0	0	0	0	38	17	34	0	0	0	0	0	29	0	38	0	21	56	0	0	8	34	0	33	0	0	12
f15f4c4df0104e095cf70b730503f426	0	0	0	0	182	0	0	0	0	0	0	0	0	0	0	0	0	0	0	0	0	0	0	0	0	0	0	0	0	0	0	35	41	27	0	0	93	0	30	105	0	0	0	0	0	0	0	0	0
05ac5284233adaab02510ca64c47f845	0	46	0	0	0	0	0	0	0	0	0	0	0	0	0	0	0	0	0	0	0	0	0	0	0	0	0	0	0	0	0	20	0	0	0	0	0	0	0	0	0	0	0	0	0	9	0	0	0
54d97c43a51352cff0e55b3afd94ed45	0	0	0	0	0	0	0	0	0	0	26	0	41	0	0	0	0	21	0	0	0	0	0	0	0	0	39	0	0	0	0	0	0	21	0	0	203	10	0	0	0	0	0	52	0	0	0	21	43
3cae33cfdcec18ba725bdc6b652c61b8	0	0	0	0	0	0	0	0	0	0	0	0	0	0	0	0	0	0	0	0	94	85	71	97	99	61	0	0	0	0	0	0	0	0	0	0	0	0	0	0	0	0	0	0	0	0	0	0	0
d03aef9d2bbb9cd0e912f834756e26dc	0	0	0	0	0	0	0	0	0	0	0	0	0	0	0	0	0	0	0	0	0	0	0	0	0	0	34	19	0	0	23	0	0	45	0	0	0	0	94	128	0	19	0	0	0	15	0	0	0
aa3d7864ad793ed0701abfa191b65ffe	0	0	0	0	0	45	0	0	0	0	0	0	0	0	0	0	0	0	0	0	0	0	0	0	0	0	0	0	0	0	0	0	0	0	0	0	0	0	0	0	0	0	0	0	0	0	0	0	0
0ca66f60a461247113343c5e3e85bcd9	0	0	0	0	0	0	0	0	37	28	0	0	0	0	0	0	0	0	0	0	16	0	42	0	22	0	0	0	25	7	0	34	28	0	0	17	0	0	30	59	0	0	0	29	0	40	40	0	0
a3f5735a55170b568299f354cea786d7	0	40	0	0	0	0	0	0	0	0	0	0	0	0	0	0	0	0	0	0	0	0	0	0	0	0	0	0	0	0	0	20	0	0	0	16	0	0	0	0	0	0	9	0	0	10	0	0	0
63cfc4b73b26e67ea0bfc98266f259b7	26	0	0	0	32	0	0	0	0	0	0	0	0	0	0	0	0	0	0	0	0	0	0	0	0	11	0	25	22	0	15	35	0	0	20	0	36	0	40	49	0	60	16	0	61	0	0	0	0
3843b52c4659f4cff99c55ba7fe8c300	22	0	66	17	54	27	23	0	0	43	31	0	0	0	0	20	0	0	0	0	0	0	0	0	0	0	0	0	0	0	0	0	39	0	32	53	0	0	0	0	0	0	0	0	0	0	0	37	0
60b297f05c8aa4e1d580640bfc8c6156	0	0	0	0	0	24	0	28	381	0	0	0	0	0	0	0	0	0	0	0	0	0	0	0	0	0	0	0	0	0	0	0	0	0	0	0	0	58	0	0	0	0	0	0	0	0	0	0	0
be17eae33b69303c09d53b6816702267	0	0	0	0	0	0	0	0	0	0	0	0	0	0	0	55	0	0	20	0	26	0	43	0	0	0	0	21	0	0	0	0	40	44	0	0	0	0	89	36	0	0	0	0	0	0	0	0	0
cfc8a8145f369c13e88ca58068474ae3	0	0	0	0	0	0	0	0	0	0	0	0	0	0	0	0	0	0	0	0	82	74	94	96	68	77	0	0	0	0	0	0	0	0	0	0	0	0	0	0	0	0	0	0	0	0	0	0	0
abae8af825ff99920a6e5f4b644a623f	0	0	0	0	56	0	0	0	0	0	0	0	0	0	0	0	0	31	15	18	0	0	0	0	0	0	16	0	0	0	0	0	35	0	0	0	0	0	238	0	0	0	0	29	0	34	0	0	0
bf3a27945b790420ecf81358d6aef703	0	0	0	0	10	0	0	0	116	0	0	0	19	0	0	0	0	35	0	0	0	0	0	0	0	0	0	40	0	0	0	0	0	0	0	20	0	0	0	95	0	0	0	52	0	23	37	43	0
eeea9a470d67af214d9f2a2d82499a85	0	30	100	102	0	26	0	0	0	0	0	0	0	0	0	0	0	0	0	0	0	0	0	0	0	0	0	0	0	0	0	0	0	0	0	0	0	0	0	0	0	0	0	0	0	0	0	0	0
508fede1223d3eb336cb523983eb5f90	18	0	18	17	0	12	0	0	0	0	0	14	0	0	0	0	0	25	0	17	0	0	0	0	0	0	0	24	38	0	0	0	18	0	0	26	38	0	22	38	25	0	0	0	37	17	0	0	0
b607f13a2cf2e7dd4e4b55196265b646	0	0	0	0	0	0	0	0	0	0	0	14	0	0	0	97	42	44	0	12	0	59	41	51	30	44	0	0	0	0	0	0	0	0	0	33	0	0	0	0	0	21	0	0	0	0	0	0	0
faf4129a16f6b69e0947039c59aedade	34	0	0	0	24	61	0	0	36	22	0	0	0	0	0	0	0	0	0	0	0	0	0	0	0	0	0	0	0	0	0	73	0	0	0	0	0	0	0	107	0	0	0	0	0	44	28	0	0
451c5adbb80062de02c3a81439a89d59	0	38	0	0	0	0	0	0	0	0	0	0	0	0	0	0	0	0	0	0	0	0	0	0	0	0	0	0	0	0	0	24	0	0	0	0	0	0	0	0	0	0	0	0	0	12	0	0	0
e02f475bde5d1cc246552b61aec7edc1	0	0	39	0	0	60	21	0	43	18	0	0	0	0	0	0	0	0	0	0	0	0	0	0	0	0	0	0	0	0	0	82	0	0	0	20	0	0	0	136	0	0	0	0	0	52	0	0	0
ec8768eb550cc0a0b33daa1979bfc1b2	0	0	0	0	0	0	0	0	0	0	0	23	0	0	0	17	0	0	0	0	0	0	0	0	0	0	44	0	0	0	0	0	43	18	0	0	219	0	0	0	0	0	0	35	0	0	0	17	32
d364068bdef5d7d4f7362c593e4dcb39	0	0	0	0	0	0	0	0	0	0	0	0	0	28	0	0	0	0	0	0	47	64	97	92	72	79	0	0	0	0	0	0	0	0	0	0	0	0	0	0	0	0	0	0	0	0	0	0	0
7cd3edf7de3da67a2883d919506e7d55	0	0	0	0	0	0	0	0	129	0	0	0	0	0	0	10	0	0	0	60	0	0	0	0	0	0	0	0	0	0	43	0	0	0	0	0	0	0	0	85	0	0	0	52	0	0	49	0	0
33e347c0eb0f4f17a1d3d3ed21058443	17	0	32	62	0	0	0	42	0	25	0	39	0	9	0	0	0	0	0	0	0	0	0	0	0	0	0	0	0	33	0	23	0	16	0	0	0	0	0	37	18	0	0	0	0	63	0	33	0
63fb3adb9700390d2de4ce459d28645c	61	0	21	0	36	0	0	0	49	0	0	0	0	0	18	0	0	0	0	0	0	0	0	0	0	0	0	0	0	0	0	0	15	0	0	0	49	0	57	46	42	0	0	0	0	22	0	0	0
1034f3607f387fc55bb95d2a437adccf	0	0	0	0	0	0	0	0	0	0	0	25	0	0	40	28	0	0	18	17	0	0	0	0	0	0	0	0	0	0	0	0	20	0	16	0	38	0	28	50	0	0	30	0	0	0	0	0	6
051997b040e4b880bd0076dc8a36169b	0	24	0	21	0	0	0	0	0	0	0	0	0	0	0	0	0	0	0	0	0	0	0	8	0	0	0	0	0	0	0	0	0	0	0	0	0	0	0	0	0	0	0	0	0	0	116	0	0
fd9a0e2eafa477285edc4fcf55f5d100	0	0	0	0	0	0	0	0	0	0	0	0	29	0	0	0	0	0	25	48	0	0	0	0	0	0	38	0	0	0	0	0	0	15	0	0	211	0	0	0	0	0	0	51	0	0	0	15	33
dd52585070050ae281574621e2bca840	10	0	0	59	0	27	42	0	0	15	0	0	0	0	0	15	0	6	0	0	0	0	0	21	0	0	0	0	0	0	0	0	0	0	0	20	27	0	0	0	0	0	0	0	0	0	0	22	0
70dc5dd9144e7ea056338e8f611ba1d6	0	0	0	0	0	47	0	0	40	21	0	0	0	0	0	0	0	0	0	0	0	0	0	0	0	0	0	0	0	0	0	108	0	0	0	0	0	0	0	143	0	0	0	0	0	51	0	0	0
ffaa5a338c7abd1ed8a959926642aedd	0	0	0	0	0	0	0	0	0	0	0	0	0	0	0	0	0	0	0	0	18	0	25	23	22	22	0	26	0	0	54	28	192	53	0	0	0	0	0	0	0	0	0	0	0	0	0	0	0
c51cc050e1540e27e88a73288a4f656e	39	0	0	26	0	17	0	0	0	0	0	0	0	0	0	0	0	0	0	0	0	0	0	0	0	0	0	0	0	0	0	0	0	0	0	0	0	0	0	43	0	0	0	0	16	0	0	0	0
e31b7f83268a8de89b8bf99c80a548d8	17	0	58	16	67	28	0	0	0	40	0	0	0	25	0	0	0	0	24	30	0	0	0	0	0	0	0	0	0	0	0	0	0	0	0	0	0	22	0	0	0	0	0	0	0	0	0	0	20
e35fc31627598deff94650661cbecd01	0	0	0	0	0	0	0	0	0	0	0	47	0	0	0	29	37	0	33	0	0	0	0	0	0	0	26	0	0	0	0	66	37	7	0	0	0	9	0	0	0	0	0	27	0	0	41	33	0
f806afe92746061d74f785695501fdaa	0	0	0	0	153	0	36	0	0	37	0	0	0	0	0	0	0	0	0	0	0	0	0	0	0	0	0	0	0	0	0	31	0	0	0	0	90	0	0	84	0	0	0	0	0	0	0	0	0
8282f3a5024c511d1814b1bdc35b8b8e	0	0	0	0	0	0	0	0	37	26	0	0	0	20	0	0	0	0	0	0	0	20	0	46	0	47	0	0	22	0	0	29	36	0	0	0	0	0	29	42	0	0	0	22	23	0	36	0	0
0e72021929175804c863195f70ad24fa	0	0	17	18	28	0	0	0	0	0	0	0	0	0	0	0	0	0	18	0	0	0	0	0	0	0	30	0	0	0	15	46	29	0	0	0	0	0	22	34	0	24	0	0	0	28	27	0	19
4c2678b51827137ca31707f71ffe20ac	0	0	0	0	0	0	0	0	0	0	0	0	0	0	0	0	0	0	17	0	0	0	0	0	30	42	0	20	0	0	0	0	53	40	0	0	28	0	62	47	0	0	17	0	0	43	0	0	0
a6ef5cb53c508b87196317a8b3d46207	0	0	0	0	0	0	0	0	0	0	0	49	0	0	0	28	0	0	0	20	0	0	0	0	0	0	0	0	0	0	0	16	43	0	0	0	54	78	36	39	32	11	13	16	0	17	0	0	0
6bafc51b60de127ca136ecafd8c95c48	0	0	0	0	0	0	33	0	0	14	0	36	0	0	0	30	0	0	25	0	0	0	0	0	0	0	0	33	0	0	0	62	48	0	0	0	0	0	0	16	0	0	0	18	0	0	0	24	31
0cafd1d5f293461db9ea7ee98278901b	38	0	0	0	18	0	19	0	0	0	16	0	0	0	0	0	0	0	0	0	11	0	0	0	0	0	0	0	0	0	0	0	0	0	0	0	0	0	0	0	0	0	0	0	0	20	0	0	0
f8e9e18936ef13c3ac7394c7c663eecb	0	0	0	0	0	0	0	0	0	0	0	0	0	0	0	0	0	0	0	0	0	0	0	0	0	0	0	0	0	0	0	66	0	0	0	0	0	0	346	0	0	0	0	0	0	0	0	34	0
0930f156d94c36952142819d64bd5294	0	0	17	19	0	0	27	0	0	0	0	0	0	0	0	0	0	0	0	0	0	0	0	0	0	0	0	0	0	34	0	0	29	64	24	0	32	0	37	41	0	0	0	0	47	36	0	0	0
64bd33682fe1d06b8f9635526bd0386f	0	0	0	0	58	0	0	19	137	0	0	38	14	34	0	0	0	0	0	0	0	0	0	0	0	0	0	0	0	0	0	16	23	0	27	0	0	72	0	7	0	0	0	0	0	0	0	0	0
cea6536ea57a5269bd23957ff3d5e613	0	0	0	0	0	0	0	0	0	0	7	0	0	6	0	0	0	3	0	0	0	0	0	0	0	0	0	8	33	0	7	23	0	30	0	32	27	0	20	63	27	0	0	21	0	41	0	0	5
b870e88be874af2b1e93d0cc56426196	0	0	0	20	0	0	0	0	0	0	0	0	0	18	13	0	0	9	14	0	0	0	0	0	0	0	0	0	25	0	0	0	49	29	37	41	0	80	42	0	0	0	13	0	0	0	0	0	0
b282a7a230506a3323164fffa1a2e743	0	0	0	0	141	0	0	0	0	0	10	0	0	0	0	0	0	0	0	0	0	28	62	25	38	0	0	0	0	0	0	0	0	24	0	0	0	0	0	0	24	0	0	0	0	0	0	31	0
dcb1b7b050339affd38e254e08933c1b	0	0	0	0	0	0	0	0	25	26	0	0	0	9	0	0	0	0	0	0	34	0	0	0	38	0	37	0	14	36	0	32	0	0	0	0	0	0	23	42	0	0	0	14	0	0	53	0	0
a572143ec2596f2762caf13a3861f3c7	0	0	0	0	0	0	0	0	0	0	0	30	0	9	0	24	32	43	25	0	0	0	0	0	0	0	0	0	24	0	0	59	47	0	0	42	0	0	0	0	0	0	0	20	0	0	0	29	0
a51514fe7f71017162d93a4ee8eb23fc	0	0	0	0	40	32	0	0	0	26	32	48	0	0	0	0	0	0	0	19	0	0	0	0	0	0	0	0	0	21	18	0	35	0	0	0	0	0	22	51	0	0	0	0	0	0	24	33	0
b061ae8a9156eecebfc2da79707e6f6b	0	0	0	0	17	0	0	0	26	0	0	0	0	15	0	0	0	0	0	0	23	33	25	18	26	32	0	0	0	0	16	0	0	0	0	0	0	0	138	46	0	0	0	16	0	0	0	0	0
324e6a6b21c3a05d374519bbf136e90d	0	0	0	0	0	0	0	0	19	31	0	0	0	0	0	0	12	0	0	0	0	0	0	0	0	0	0	0	0	0	0	0	0	0	0	0	69	0	25	44	0	0	0	0	0	17	0	0	13
ec75e8f5149207ec1cdacddbecc8b9c0	0	0	0	0	0	0	0	0	0	0	0	0	0	19	0	0	0	63	0	0	0	0	0	0	22	0	0	0	0	0	0	0	0	0	0	55	0	0	0	0	0	0	0	0	0	0	0	47	0
57a7e20a727dad31c4113e26fdb357bb	19	0	0	0	0	0	0	0	0	0	18	0	0	13	0	0	18	37	0	0	0	0	0	0	0	0	0	0	0	0	0	0	30	0	36	0	37	0	33	42	17	0	0	0	0	0	22	41	0
2f8ca01015aa71393e9603518336a299	0	0	0	0	0	98	0	0	0	0	0	52	0	37	0	30	36	0	26	0	0	0	0	0	0	0	75	0	0	0	0	0	0	0	0	36	0	0	0	0	0	0	0	0	0	0	0	39	0
d4139669c138dc6983a2105c6d38fa02	0	0	0	0	0	22	0	0	0	0	0	0	0	0	26	0	0	0	0	41	0	0	0	0	0	0	8	0	0	0	0	0	0	0	0	0	40	0	24	21	28	0	0	24	0	0	0	0	0
b4e5ea807d80a2a32c89679b049f5220	0	0	0	0	0	0	0	0	0	0	0	0	0	0	0	0	0	61	0	0	0	0	22	0	13	12	0	0	0	0	0	0	32	0	0	17	0	0	75	0	0	22	0	31	0	0	0	28	0
11486a77af543feafb70ae846acb63bc	0	0	0	0	0	0	0	0	0	0	0	0	0	0	0	0	0	0	0	0	0	0	0	0	0	0	0	0	44	0	0	0	0	0	26	0	155	0	41	138	0	0	21	0	0	0	0	0	0
b032a7375eebd27aef1069eebc2ac983	0	0	0	0	0	0	0	0	0	0	0	0	0	0	0	0	0	0	0	0	0	0	0	0	0	0	0	32	0	0	0	86	0	0	0	0	21	0	0	0	0	0	34	0	102	0	0	0	0
976f896638ee8aeb862e48f079972e66	0	0	0	0	0	0	0	0	0	0	0	0	0	0	0	0	0	0	0	25	0	0	0	0	0	0	0	0	0	0	0	0	51	31	0	0	0	0	314	0	0	0	0	0	0	0	0	0	0
897b5857fc3c2ef67b96d5c579253103	0	0	0	0	0	0	0	0	0	0	0	0	0	0	0	0	0	30	0	0	0	0	0	0	0	0	32	16	0	0	24	0	0	29	0	0	0	0	64	105	0	20	0	0	0	0	0	0	0
7060f257ddbcc51804f5e774f45103d2	0	0	0	0	0	0	0	17	0	0	0	17	0	40	0	0	0	29	48	0	0	0	20	0	38	0	22	0	0	0	0	0	0	23	0	0	21	0	0	0	0	16	0	0	0	0	0	23	26
9e34bff8b2be9107f7a67f121bcdaae9	0	0	0	0	44	0	0	27	119	0	0	29	20	21	0	0	0	0	0	0	0	0	0	0	0	0	0	0	0	0	0	0	22	0	19	0	0	100	0	0	0	0	0	0	0	0	0	0	0
cad6bd03c1f1bfc86cf09fe23d932fd2	0	0	0	0	20	0	0	0	0	0	0	0	0	0	19	0	0	0	21	0	0	0	0	0	0	12	0	0	0	0	0	0	0	0	0	0	43	0	19	25	32	14	0	0	18	0	13	0	0
64c9c5e9c82d76ce854bbf804fcc82fb	0	0	0	0	0	0	0	0	0	0	0	0	0	0	0	0	0	65	19	0	0	0	0	35	0	0	0	0	0	0	0	0	0	0	0	50	0	0	0	0	0	0	0	0	0	0	0	39	0
c55c25847c11f5133976629ea94d074c	0	0	0	0	39	0	0	0	15	0	0	0	0	0	0	0	0	0	0	24	0	0	0	0	0	0	0	0	0	0	0	0	0	0	0	0	0	0	0	0	0	0	0	0	0	18	0	0	0
b8b197262897bfc110809d0e9af79493	23	0	71	17	67	22	16	15	0	39	0	0	0	0	44	0	23	0	23	0	0	0	0	0	0	0	0	0	0	15	13	0	0	0	0	0	0	0	0	0	0	0	0	0	0	0	0	0	0
191e9be28aedbf39f9f909f35975a0a3	0	0	0	0	50	0	0	22	128	0	0	34	0	18	0	0	0	0	0	0	0	0	0	0	0	0	0	0	0	0	0	24	27	0	30	0	0	82	0	0	0	0	0	0	0	0	0	0	0
89b959637ecd453a5296acbad4eee8c4	0	0	0	0	0	0	131	170	37	0	0	0	0	0	0	0	0	0	0	0	0	0	0	0	0	0	0	0	0	0	0	25	35	0	17	0	0	0	0	0	0	0	0	0	0	0	0	0	0
8074ba3bc826375b021499b02a91bebd	0	30	0	0	0	0	0	0	0	0	0	0	0	0	0	0	0	0	0	0	0	36	0	28	30	34	0	0	0	0	0	0	0	0	0	0	0	0	0	0	0	32	0	0	0	0	0	61	0
4265f5cb7c9400d8551ed2e2cc6f6494	0	0	0	0	0	0	0	0	0	19	0	0	0	0	0	0	0	34	0	0	0	27	0	29	0	12	0	0	12	30	157	43	0	0	0	0	0	0	0	0	0	0	0	0	0	0	0	22	0
5f1d4d819849dddbacd46bbda39a7e4c	0	0	0	0	0	10	0	0	0	0	0	20	0	0	0	32	0	0	0	0	0	0	0	0	0	0	0	0	0	10	0	44	35	39	0	0	34	16	25	58	0	0	0	0	0	17	0	0	0
6ea7f3b028ce85b00f32247177e16e16	0	0	0	0	0	0	0	0	0	0	0	0	23	0	37	0	14	11	0	0	0	0	0	0	0	0	0	0	0	0	0	12	0	0	0	16	0	0	33	0	54	0	0	0	0	14	15	12	0
c3f76ebf973898cf4b8affd528e9ab1e	0	0	0	0	0	0	0	18	124	0	0	0	0	0	0	0	8	43	0	0	0	0	0	0	0	0	0	31	0	0	0	0	0	0	0	0	0	0	0	98	0	0	0	46	0	0	40	0	0
3a953ab3f66f93bd36b5099866b721a8	0	0	0	0	0	0	0	0	0	0	0	0	14	10	0	0	0	40	24	12	0	0	0	0	0	0	26	0	11	0	14	33	0	0	17	0	20	0	35	41	30	9	0	0	0	0	0	0	0
09cd7cf096196a37b642f96c56b577a3	0	0	0	0	41	0	0	0	22	0	0	0	0	0	0	0	0	0	0	0	0	0	0	0	0	0	0	0	0	0	0	0	0	0	0	0	0	0	0	0	0	0	0	0	0	0	0	0	0
064e230b276f0171bd5d155855b4e368	0	0	0	0	0	0	0	0	0	0	0	0	0	0	0	0	0	0	0	0	0	18	26	29	0	0	0	0	0	0	0	0	0	0	0	0	40	0	139	0	0	0	0	42	26	0	0	26	0
9fc97bad2a1d62e2ec820d22d865710f	0	0	0	0	33	16	0	0	24	24	0	0	0	20	0	34	0	0	0	20	0	0	0	0	0	0	0	0	0	0	0	0	0	0	39	0	35	0	0	43	0	0	0	41	0	28	0	0	0
2371a6ae81b49e2c22c2c52ff88d0672	21	0	0	0	0	13	0	0	0	40	11	0	0	0	0	0	0	0	26	0	0	0	0	0	0	0	14	0	0	0	0	0	0	0	0	0	0	0	165	25	0	0	0	28	30	0	0	0	0
7846775c1e5f5302595d705f9eeea16d	114	0	0	0	0	0	0	0	0	0	0	0	0	0	0	16	0	0	0	0	0	0	0	0	0	0	0	0	0	0	0	38	0	0	0	0	41	0	30	47	0	0	0	0	0	0	0	0	0
b4504e1a590a5efd8d5f7e1ec24e19b3	22	0	18	47	0	24	0	56	0	26	0	0	0	9	0	0	0	0	32	0	0	0	0	0	0	0	0	0	0	0	0	0	0	15	0	29	0	0	0	37	19	0	0	0	0	0	0	29	0
5ebf24440cbaa45c19011e1e94cdf656	0	0	0	0	0	0	0	0	0	0	0	0	0	0	0	0	0	0	0	0	0	28	43	31	21	31	0	0	0	0	0	0	0	0	0	37	0	0	0	0	0	0	0	0	0	0	0	60	0
44629e69b7e2cd45b5dd8de711bd581e	0	0	0	0	0	0	0	0	0	0	0	0	0	0	0	0	0	0	0	0	0	0	0	0	0	0	0	7	0	8	0	30	0	48	0	0	32	31	12	85	0	0	0	0	0	24	0	28	34
3e55c0fedf204ff0aaeccf5210d1c1f9	0	0	0	0	0	0	0	0	0	0	0	0	0	22	0	0	0	0	65	0	16	0	0	26	0	0	38	0	21	0	82	0	0	0	0	22	0	0	52	0	0	0	0	48	0	0	0	0	0
dd0834bdd06d0a7bfd7d3b20b404f689	0	0	0	0	36	24	33	23	60	0	0	0	0	0	118	0	0	0	0	0	0	0	0	0	0	0	0	0	0	0	0	0	0	0	0	0	8	37	0	0	0	0	0	29	23	0	0	0	0
0f8424ecee00fe82f74112b4f8ebda64	0	0	0	0	0	0	0	0	0	0	0	0	0	0	0	0	0	0	0	0	63	54	72	75	63	64	0	0	0	0	0	0	0	0	0	0	0	0	0	0	0	0	0	0	0	0	0	0	0
944d90122688e2af8d7731a8fa680047	0	0	0	0	0	0	0	0	0	0	0	0	0	0	0	0	0	0	0	0	0	0	0	0	0	0	28	0	0	0	0	0	67	116	146	16	18	0	0	0	0	0	0	0	0	0	0	0	0
0e3aed8a43dab60dc0581d1adf0d0f17	0	0	0	0	0	0	0	0	0	0	0	0	0	0	0	0	0	0	0	0	0	0	0	0	0	0	0	40	0	0	0	86	0	0	0	0	18	0	0	0	0	0	32	0	103	0	0	0	0
7e01d2df568c53a5915637d24ed17295	0	0	0	0	0	0	0	0	45	22	0	0	0	0	0	0	0	0	0	0	0	0	0	0	0	0	41	0	16	9	25	20	38	0	0	0	0	0	27	50	17	0	0	17	0	0	31	0	0
ee50f53d88422ef489607bf7c54e60ec	0	0	0	0	0	0	0	0	0	0	0	0	24	0	0	0	0	0	0	0	0	0	0	0	0	0	0	0	40	0	0	0	28	0	23	0	153	0	0	104	0	0	16	0	0	0	0	0	0
265f680939f853554b7532c3014dcb32	0	0	0	0	0	0	0	0	0	0	0	0	0	0	0	28	0	0	0	0	0	0	0	0	0	0	32	0	0	0	0	0	33	0	0	32	36	0	36	47	0	0	5	27	27	38	0	0	28
74553e77b80382bb84470d64889d72b6	0	0	0	0	0	7	0	0	36	18	0	0	0	11	0	0	12	7	0	33	0	0	0	0	0	0	0	0	16	0	0	23	37	0	0	0	0	0	26	46	0	0	0	23	0	0	42	0	0
19c7c6f77651c96ba2f13f43ca5bea54	104	0	0	0	0	0	0	0	0	0	0	0	20	15	0	0	0	0	0	43	0	0	0	0	0	0	0	35	0	0	0	32	0	0	0	0	0	0	38	35	0	0	0	0	0	0	0	28	0
29154284b25ed8272d1cab826d213128	0	0	0	0	0	0	0	0	0	16	0	0	0	0	0	0	0	0	0	0	0	0	44	38	37	16	0	0	0	0	188	0	0	0	0	45	0	0	0	0	0	0	0	0	0	0	0	0	0
1de757d4d16fb72dcca1e21290c2a0c1	0	0	0	36	56	0	29	24	29	0	0	0	0	0	0	20	0	0	13	0	0	0	0	0	0	0	10	0	0	0	0	46	52	0	15	0	0	0	0	0	0	19	0	19	0	0	0	0	0
78b1242429c52e5d59355d64860d295f	0	0	0	0	0	0	0	0	0	0	0	17	12	0	0	0	26	0	0	0	0	0	0	0	0	0	0	0	0	0	0	0	46	31	17	0	36	23	57	34	32	0	34	0	0	0	0	0	0
8c3affef8896145ab060bfb64aa532e9	0	0	0	0	0	0	0	0	0	0	20	0	0	11	0	0	0	0	0	7	0	0	0	0	0	0	0	0	0	0	0	0	31	24	24	0	53	0	12	42	0	0	0	31	28	0	0	57	0
9ad43964090379e08de6bdbaf63bea9e	0	0	0	0	0	0	0	19	0	0	0	20	0	0	0	23	0	0	0	0	0	28	32	26	0	38	18	0	0	0	0	0	0	39	0	21	0	0	0	0	0	0	0	0	0	0	0	17	38
c6dd2160985afb8ebd2e2bc4ca407a60	0	0	0	0	122	0	0	0	0	0	0	0	0	0	37	0	0	0	0	0	0	27	0	0	0	25	0	0	0	0	0	0	0	0	0	0	59	0	57	0	0	0	0	24	0	0	7	0	0
3c033dd0e8435862151b65718544085a	0	0	0	0	0	0	28	0	101	0	16	0	0	0	0	0	0	0	0	27	0	0	0	0	0	0	0	0	0	0	0	0	0	0	0	0	0	0	0	0	0	0	0	0	0	0	0	0	0
68747ebb909ac48e248dcef3c2a55ace	0	0	0	0	0	0	0	0	0	0	0	0	0	0	0	0	0	0	0	0	0	0	0	0	0	0	43	0	0	0	0	0	0	16	0	0	54	0	77	0	0	0	0	0	49	24	0	22	53
e41fcb4c35b2b30c1c04205e3c62c503	0	0	41	0	43	32	0	0	44	0	0	0	0	0	0	0	0	0	0	0	0	0	0	0	0	0	0	0	0	0	0	0	0	0	0	0	0	0	0	0	0	0	0	0	0	0	0	0	0
2275e708b98a33de097f98b6368966fd	0	0	0	0	64	0	0	0	0	0	0	0	0	0	0	45	29	23	22	41	0	0	0	0	0	0	0	0	0	0	0	0	0	0	18	74	0	61	0	0	0	0	0	0	0	0	0	0	0
cfe3e935c372b03f6715dc4fc0400069	0	0	0	0	0	0	0	0	0	11	0	44	17	0	21	0	0	0	25	0	0	0	0	0	0	0	0	17	18	0	0	33	0	0	0	0	26	0	33	25	0	23	0	26	0	0	0	0	0
b7c7130e8255bc4ce2ad04009d09eb65	0	0	0	24	33	0	0	0	14	19	0	37	16	0	0	8	0	0	0	0	0	0	39	0	0	0	0	0	0	0	0	0	0	0	0	0	31	0	26	37	36	0	0	0	0	0	0	0	0
155e84bec060a65fad700095e2f59f1b	0	0	0	0	0	0	0	0	0	0	0	0	0	0	0	0	0	0	0	0	47	36	67	75	56	59	0	0	0	0	0	0	0	0	0	0	32	0	0	0	0	0	0	0	0	0	0	0	0
cc23b022811bbbdf6b28fd12aca32080	0	0	0	0	29	0	0	0	0	0	0	0	34	0	0	0	0	0	0	0	16	0	0	0	0	0	0	23	0	0	0	0	19	0	0	0	26	15	58	34	0	0	0	33	0	0	0	0	47
4b04adf2339b1c3576a7869119b9e4b2	16	0	0	0	29	0	0	0	0	0	0	33	34	0	0	0	0	0	0	0	0	0	7	0	0	0	0	0	0	0	0	26	34	0	0	50	29	0	26	44	0	0	0	0	0	42	0	0	0
a62c53e100d0bbe4ebf2c1157de90391	0	0	0	0	0	0	0	0	0	0	0	0	0	0	0	10	9	0	0	0	0	0	19	22	0	0	0	0	53	0	0	47	0	32	0	35	0	0	58	0	0	0	0	0	0	49	0	0	0
371ec8b23922e66cb46a5bf082245a18	21	29	34	0	0	0	14	0	0	0	0	0	0	0	13	0	0	0	0	0	0	0	0	0	0	0	0	0	0	0	0	0	0	0	0	0	28	0	0	0	0	0	0	11	0	0	0	0	0
892faad99a76f2b395dc9762d1866f9b	0	0	0	0	20	0	0	0	33	0	0	0	0	16	0	0	0	0	0	0	16	19	22	14	19	19	0	0	0	0	0	0	0	0	0	24	0	0	147	0	0	0	0	17	0	0	0	0	0
a0e64c14ddbf4ab60691f67848e336d1	0	0	0	61	16	0	48	0	13	15	0	0	0	0	0	0	0	0	0	0	0	0	0	0	0	0	0	0	0	0	0	0	36	0	26	24	23	0	0	0	0	0	0	0	0	0	0	0	0
6d390f7a656dd7b44e070f8ff6bc5251	0	0	0	28	30	0	0	0	30	0	184	0	0	0	0	0	0	0	0	0	0	0	0	0	0	0	20	0	0	0	0	0	0	17	0	0	0	51	0	0	0	0	0	0	0	0	0	0	0
2ba30cdcee94b04825dc8ff31cf0fba1	0	0	0	0	0	0	0	0	0	0	0	0	0	0	0	0	0	0	0	0	0	34	31	30	24	24	0	0	33	0	0	0	0	0	0	0	0	15	20	0	0	17	0	0	52	0	0	33	0
8a444748824bece1b7d73767a62ac7c3	0	0	0	0	0	0	0	0	0	0	0	0	0	0	0	0	0	0	0	0	26	23	0	0	30	30	0	0	0	0	0	0	0	0	0	0	0	0	0	0	0	249	0	0	0	0	0	0	0
73f2ab0583b995c09758be913ba2a470	0	15	0	20	0	0	0	0	0	0	0	0	0	0	0	0	0	0	0	0	0	0	0	0	0	0	0	0	0	0	0	0	0	0	0	0	0	0	0	0	0	0	0	0	0	0	122	0	0
24638b492120ac6e9b8c0d2043b9a03b	0	0	0	0	37	18	0	0	0	27	0	0	23	0	0	0	0	0	19	20	0	0	0	0	0	0	27	0	13	0	0	0	39	28	0	0	0	0	0	50	0	0	0	0	28	0	0	0	0
f3fc39ba74d820ecc97d4c72c32ebfb0	0	0	0	0	0	0	0	0	0	0	0	0	0	0	0	0	0	5	0	0	0	0	18	28	0	0	0	41	11	40	0	33	0	6	0	0	0	0	0	0	0	0	0	0	0	0	129	0	0
ba87a89473e58b993dc7a1cd0a14c0a3	21	0	0	0	0	0	0	0	60	0	0	0	0	0	0	0	0	0	0	0	0	0	18	0	0	0	0	0	0	0	0	0	0	0	0	0	0	0	0	0	22	0	0	0	0	0	0	0	0
7062d40604b125d64c426069888e1bfc	0	37	0	0	0	0	0	0	0	0	0	0	0	0	0	0	0	0	0	0	0	0	0	0	0	0	0	0	0	0	0	0	0	0	0	0	0	0	0	0	0	0	0	0	0	0	0	0	0
bec9c5963fbf69510a2142491e1287c0	0	0	0	0	0	0	0	0	0	0	0	0	0	0	0	0	0	0	0	37	0	33	0	24	23	25	0	0	0	0	0	0	0	0	0	0	0	0	0	0	0	0	0	33	0	0	0	48	0
ecd9f935a8b0b5b865b295effb977854	0	24	0	23	0	0	0	0	0	0	0	0	0	0	14	0	0	0	0	0	0	12	0	0	0	0	0	0	0	0	0	0	0	7	0	0	52	0	22	23	0	0	0	0	0	0	0	0	0
6536f1b87e6ddc4735f79a1456412736	0	0	23	0	0	0	0	0	0	0	0	0	0	0	0	0	0	26	0	22	0	0	0	0	0	0	0	0	16	0	0	42	32	34	0	0	0	0	36	15	0	0	0	15	0	19	0	12	0
ac18ea8edbf6caf3c1c30baff2ed5684	0	0	0	0	0	0	0	0	0	0	0	0	0	0	0	0	0	0	20	0	0	0	0	0	0	0	0	28	51	38	50	84	36	41	0	0	0	0	0	0	0	0	0	0	0	0	0	0	0
2620c5481def04baa31142be45cfd231	0	0	18	13	27	0	0	0	0	40	0	0	0	0	0	25	0	0	0	0	0	0	0	0	0	0	0	0	0	0	0	0	21	0	0	0	0	0	26	42	21	0	0	25	0	21	0	0	0
e6c810f606eff2c697a0cd898023059c	0	0	44	0	20	0	0	0	0	0	161	0	0	0	0	34	0	0	0	0	0	0	0	0	0	0	10	0	0	0	0	0	10	0	0	18	0	44	0	0	0	0	0	0	0	0	0	0	0
253b406c60c1200a1844fd6e5dfc3f4b	0	0	0	0	0	79	0	0	52	138	0	0	0	0	0	0	0	0	0	0	0	0	0	0	0	0	0	0	0	0	0	0	0	0	0	0	0	0	35	0	0	0	0	0	0	37	0	0	0
c546d02c0e60f808466d1620aaae1338	0	0	0	0	0	0	0	0	0	0	0	0	0	7	0	0	0	0	0	0	0	0	0	0	0	25	0	0	0	55	0	29	19	0	0	0	0	0	0	0	0	0	0	36	0	0	107	0	9
ebcdfa93382f3408df4d6b91218f2328	0	0	0	0	0	0	0	0	0	0	23	0	31	11	0	0	0	0	0	0	0	0	0	0	0	0	30	0	0	0	6	19	0	0	31	0	27	0	13	77	0	24	0	0	0	15	0	0	0
ec7bfa0adedf3b0593748c377ea42edc	0	0	0	0	0	0	0	0	0	0	0	0	0	0	0	0	0	0	0	0	46	51	76	55	45	65	0	0	0	0	0	0	0	0	0	0	0	0	0	0	0	0	0	0	0	0	0	0	0
ffecccb007340de18c4c1011fcb110a8	0	0	0	25	0	0	13	0	27	0	0	0	0	0	0	0	0	0	0	0	0	0	0	0	0	0	0	0	0	0	0	0	0	0	0	0	0	0	0	27	0	0	0	63	0	68	23	23	0
37b29b82cd09453d169d8a0b5fd7e5ab	0	0	0	0	27	23	27	24	34	0	0	0	0	0	105	0	0	0	0	0	0	0	0	0	0	0	23	0	0	0	0	0	0	0	0	18	0	0	0	0	28	0	0	0	28	0	0	0	0
7681c890517680862e6a8c29dfbd4ca7	0	0	0	0	0	0	0	0	0	0	0	0	13	0	0	0	35	0	13	0	0	0	0	0	0	0	0	29	0	0	0	0	34	35	0	0	0	0	52	31	0	0	0	0	0	0	0	0	0
a83bc92c2ae6f8b7bacc8c421817847b	0	0	0	0	0	31	0	0	10	0	0	0	0	0	0	0	0	0	0	0	0	0	0	0	0	0	0	0	0	0	0	0	0	0	0	0	0	0	0	0	0	0	0	0	0	0	0	0	0
61810d5a73cdfd1b17de828112bada52	0	0	0	0	0	0	0	0	78	0	0	0	0	0	0	0	0	0	0	21	0	0	0	18	0	22	0	0	0	0	0	0	0	0	18	0	0	0	91	0	0	0	30	32	0	24	0	0	0
663c2ad22b552af294a5bd231355fe66	0	0	10	0	0	0	0	0	0	0	0	15	0	0	0	0	0	0	12	0	0	0	0	0	0	0	0	0	6	0	0	21	0	0	0	0	38	0	17	94	0	0	0	27	16	25	0	0	0
e2ef33a07ce52ab37c530052bab58f79	4	0	0	0	0	0	0	24	19	0	0	18	47	0	0	0	10	0	0	0	0	0	24	0	30	0	20	0	0	0	0	0	0	35	0	0	0	0	40	0	0	0	0	0	0	0	0	12	25
ffb45bcfb10380e4bdcdb8533d1bd108	0	0	0	0	0	0	0	0	0	0	0	0	0	0	0	0	0	0	0	0	29	55	56	48	35	57	0	0	0	0	0	0	0	0	0	0	51	0	0	0	0	0	0	0	0	0	0	0	0
597993c2ec02fed52d03f431f49dc86b	9	0	22	0	0	0	32	0	30	0	0	0	0	0	0	11	0	0	0	45	11	0	0	0	17	0	0	0	0	0	0	0	0	25	0	10	0	0	54	0	0	0	0	0	0	0	0	0	27
73095a6ea5c9292514eb3c184a08fc89	0	21	0	20	0	0	0	0	0	0	0	0	0	0	0	0	0	0	0	0	0	0	0	0	0	0	0	0	0	0	0	0	0	0	0	0	0	0	0	0	0	0	0	0	0	0	118	0	0
f791360baa00dfde47a11607d8f4e5e7	0	0	0	31	0	27	41	27	40	27	0	0	0	0	102	0	0	0	0	0	0	0	0	0	0	0	0	0	0	0	0	0	0	0	0	0	9	0	0	0	0	0	0	0	24	0	0	0	0
53ff1e3fa558e7021c7310c09c1307db	0	0	0	0	47	22	0	0	0	27	0	0	0	0	7	0	15	32	0	24	0	0	0	0	0	0	0	0	0	0	0	0	0	0	0	31	0	44	0	50	8	21	0	0	0	0	0	0	0
976e8012a9217eaa69764b5232081c31	0	0	0	0	0	0	0	0	0	0	0	0	0	0	0	0	0	0	0	0	0	0	0	0	0	0	0	0	0	0	0	0	0	0	0	0	0	0	0	0	0	0	0	0	0	0	0	0	0
17b6ca3d881cf90448a4c88640a5175b	0	0	0	0	0	0	0	0	0	0	0	0	0	0	0	0	0	0	0	0	0	0	0	0	0	0	0	0	37	0	0	0	0	17	26	0	130	0	0	92	0	0	24	0	0	0	0	0	0
960a673bad6e01cb8293738b8b4d1289	0	24	0	0	0	0	0	0	0	0	0	0	7	0	15	20	14	0	0	0	0	0	0	0	0	0	0	0	0	0	0	0	0	0	0	0	40	0	30	20	0	0	0	0	0	17	0	0	0
19db669b01a1886a225c0576f5c37892	63	0	23	26	47	0	0	0	16	34	0	0	0	0	0	0	0	0	0	0	0	0	0	0	0	0	0	0	0	0	0	0	0	0	0	32	34	0	0	46	0	0	0	0	0	0	0	0	0
59691b06acdf5072e65c1b2419e6f44d	0	0	0	0	58	0	0	0	90	11	0	0	0	0	0	0	27	0	23	34	0	0	0	0	0	0	0	0	0	0	0	35	0	0	0	0	0	0	0	0	0	21	0	0	0	0	22	0	0
d40ec1d3a7846047ce26d0bba0bfac1e	0	0	0	0	0	0	0	0	0	0	0	0	0	0	0	0	0	0	0	0	0	29	16	24	24	22	0	0	0	0	0	31	0	0	0	0	0	0	15	0	0	27	0	0	42	0	18	32	0
a1e0ee2ad161d3bc3a2c10f9ee0cf2b5	0	0	0	0	33	0	0	0	0	0	0	12	0	0	0	0	14	23	0	0	0	0	0	0	0	0	0	0	0	0	0	17	34	0	41	0	33	28	31	32	0	0	0	0	0	0	0	0	0
aa6390fa740a94116ba7310367b405fc	0	0	32	0	0	0	0	0	0	0	20	39	0	0	35	0	0	33	0	0	0	0	0	0	0	0	0	0	0	0	0	0	14	0	0	0	44	19	0	45	0	0	38	0	0	0	0	0	0
055ecd516bd637d3771a09affc49c106	0	0	0	0	34	0	0	0	45	52	0	0	0	0	20	0	0	0	0	0	0	0	0	0	0	0	21	0	0	0	0	27	0	0	0	0	0	0	0	27	0	11	0	22	19	0	0	26	0
2a66355bff740f41d8624981331af2a4	0	23	0	16	0	0	0	0	0	0	0	0	0	0	0	0	0	0	0	0	0	0	0	0	0	0	0	0	0	0	0	0	0	0	0	0	0	0	0	0	0	0	0	0	0	0	115	0	0
58c230d6754db2c692b80fd00a2128bb	0	0	0	0	0	0	0	0	25	0	0	0	0	13	0	0	0	0	0	0	18	18	29	25	16	12	0	0	0	0	0	0	0	0	0	0	0	0	137	0	0	0	0	23	0	0	0	0	0
e1815b422c1f82bd6c080f729679b073	0	0	0	0	0	0	31	0	0	0	0	22	0	0	0	22	0	0	20	0	0	0	0	0	0	0	0	0	0	0	0	61	37	0	33	0	0	0	0	0	0	0	0	25	0	0	0	21	0
d21f97734bbede27156b5c54b4cb9e6d	0	0	0	0	20	0	0	0	0	0	29	0	0	0	0	0	0	0	0	43	0	0	0	12	0	0	0	0	0	0	0	0	23	0	0	0	25	0	44	42	31	0	0	0	18	0	0	0	0
e19f9a2e4c5ed7d81efdf9742be9691d	0	0	0	0	0	0	0	0	0	0	0	13	0	0	0	13	0	8	0	39	0	0	0	0	0	0	0	0	11	0	0	19	0	21	23	0	0	0	127	0	0	0	0	0	0	34	0	0	0
ef3e47089152701578e6f9e471ba781e	0	0	0	0	57	0	0	0	0	0	0	0	0	0	0	45	32	22	0	30	0	0	0	0	0	0	0	0	0	0	17	0	0	0	0	51	0	57	0	0	0	0	0	0	0	0	0	0	0
85d58c4bfac0fa76ed6524ee8272e22a	0	0	0	0	0	0	0	0	63	0	0	0	0	0	0	13	0	0	0	0	0	0	10	0	24	0	0	0	0	0	0	0	0	0	15	0	0	0	91	0	0	18	34	43	0	0	0	0	0
2a007fd5171ee50eb1cb698ddab14c3b	0	0	0	0	0	0	0	0	0	0	35	0	0	0	0	0	0	0	0	0	0	0	17	0	19	0	22	0	0	25	0	0	32	0	0	29	0	0	0	0	0	16	0	0	0	0	0	48	0
2583a27818cfd8fc9d3ad53e19115623	0	0	0	0	40	0	0	0	0	0	169	0	0	0	0	0	0	0	0	0	0	0	0	0	0	0	17	0	0	0	0	0	10	0	0	30	0	44	0	0	0	0	0	0	0	0	0	0	0
8ff097b173fcdfbe3ad77d5de3f6a73b	0	0	0	0	0	0	0	0	0	55	0	0	0	0	0	0	0	0	0	0	16	0	0	21	0	12	0	0	0	0	0	0	22	0	0	21	0	0	70	22	0	21	0	0	0	0	0	0	0
73b3b6e50d5c1c561c3cb5683d22de5e	0	0	0	0	0	0	0	0	0	0	0	0	0	25	54	0	0	0	0	0	0	29	0	43	36	33	0	0	0	0	0	0	20	0	0	0	20	0	0	0	0	0	0	35	0	0	0	0	0
a15451ef01c5b891b137596a3bff71b5	0	0	0	0	0	0	0	0	0	0	0	0	0	0	0	0	0	0	0	0	0	0	26	21	32	24	0	0	0	0	0	0	13	0	0	0	0	0	26	0	0	25	0	0	51	16	0	36	0
6818ce2e4804ef5390d5da9a7c157e44	4	9	0	0	7	6	23	6	0	14	0	0	10	3	0	3	0	0	6	4	0	0	0	0	0	0	6	6	0	0	7	0	11	0	14	3	7	0	8	5	11	4	6	8	6	5	0	8	0
d329e86341b207110582041e7cafdf84	0	0	0	0	0	0	0	0	0	0	0	0	0	19	0	0	0	0	0	0	0	0	0	0	0	0	0	0	40	0	0	0	0	0	16	0	124	0	0	92	0	0	16	0	0	0	0	0	0
6a4dd9bee33a6eac7c006a62c5d04f78	0	0	0	0	0	0	0	0	65	0	19	0	0	0	0	0	0	0	0	0	0	0	0	0	0	0	0	0	0	0	0	0	0	0	0	0	0	0	0	0	0	0	0	0	0	0	0	31	0
05a429cd5dd61d9d6b68cbdd6906ee1d	0	0	10	0	0	0	0	0	20	20	15	0	0	0	0	0	0	0	0	0	0	0	0	0	0	31	0	0	21	9	0	25	0	0	0	0	0	0	25	45	0	0	0	14	0	0	34	0	0
f62464dbb14ffe3142f59dcb7f82838e	0	0	0	0	0	0	0	0	0	0	0	0	0	0	0	160	113	0	0	0	0	0	0	0	0	0	0	0	0	0	0	0	0	0	0	32	0	0	0	0	0	0	0	0	0	0	0	0	0
13fbd52a3f59c653bacb390eb2484a59	0	0	0	0	0	0	0	0	66	0	0	0	0	0	0	0	0	0	0	0	0	0	0	0	0	0	0	0	0	0	36	0	52	0	22	0	0	0	88	0	0	0	0	40	0	0	0	0	0
0e60fc765dfe6d6b3308a4118519f987	0	0	0	0	0	0	0	0	0	0	0	0	0	0	0	0	0	0	0	0	17	12	0	0	25	0	0	0	0	44	0	34	0	0	0	0	0	0	0	0	0	0	0	0	0	0	124	0	0
f48f302d99d374edfab5030b7feddf14	0	0	26	0	0	0	0	0	0	0	33	0	0	0	0	0	0	28	0	0	0	0	0	0	0	0	0	0	0	0	0	0	0	48	0	0	39	22	55	51	0	0	0	0	0	0	0	0	0
57cfeb39df95deceea07934679e5479b	22	0	0	0	27	0	0	0	0	0	18	0	0	27	0	0	0	0	0	0	0	0	0	0	0	0	0	0	0	31	0	24	0	0	0	0	30	0	33	42	0	0	0	0	0	0	0	0	47
8e60f70adba8aea0bb3890ae9680ecfd	0	0	0	0	0	0	0	0	0	0	0	28	0	17	0	34	20	0	29	0	0	22	23	33	23	30	0	0	0	0	0	0	0	0	0	0	0	0	0	0	0	0	0	0	0	41	0	0	0
baa824c043f0eed585d56a0bff84df12	0	0	0	0	0	0	0	0	0	0	0	22	0	14	0	26	29	0	26	0	0	24	34	26	27	34	0	0	0	0	0	0	0	0	0	35	0	0	0	0	0	0	0	0	0	0	0	0	0
02ac0bd44425708e32d4bccccb49cd74	15	0	0	0	0	0	51	0	0	0	0	0	0	0	0	0	0	0	0	0	0	0	0	0	0	0	0	0	0	0	0	51	0	0	0	0	0	0	156	0	0	0	0	0	0	0	0	23	0
fd1eafa4467496d103cb04ebd68e7e0b	0	0	0	0	113	13	0	0	0	27	0	0	0	16	0	12	0	0	0	0	0	0	0	0	0	18	0	0	0	0	0	0	0	35	0	0	24	0	0	37	0	0	0	0	0	0	0	0	0
4e6a7504a7ca7809e35328aa7bfbbed1	0	0	0	0	0	0	0	0	0	0	0	0	0	0	0	0	7	0	13	0	0	0	0	0	0	0	0	15	7	9	0	0	0	31	0	18	28	8	15	92	0	0	0	31	0	0	0	0	0
ee3520496c02e45e9eaa358a0e0e84b4	0	0	0	0	0	0	0	0	0	0	10	0	0	35	0	0	0	0	0	0	0	0	0	0	0	0	0	25	44	34	0	61	37	30	17	0	0	0	0	0	0	0	0	0	0	0	0	0	0
9089eb9680d915a615b3b6ebebecbf46	0	0	0	26	0	0	0	0	29	0	0	0	0	0	0	0	0	0	0	0	0	0	0	0	0	0	0	0	0	0	0	0	0	0	0	0	15	0	0	22	0	0	0	53	0	59	17	17	0
d346c9026e774bba80c03db6e0dda3f4	0	0	0	0	52	0	0	0	0	0	0	0	0	0	0	41	37	25	0	32	0	0	0	0	0	0	0	0	0	0	0	0	0	0	0	61	0	43	0	0	0	0	0	0	0	0	0	0	0
bd6dfca42e401448919e76b5bc1a5e01	0	0	0	0	0	0	0	0	102	0	0	0	0	0	0	0	0	0	27	21	0	0	0	0	0	0	0	0	0	0	0	0	67	0	0	0	22	0	29	0	0	0	0	0	0	0	23	0	0
8263850ce8d5454ebf81b34be17fd272	0	0	0	0	0	0	0	0	0	0	0	0	0	0	0	0	0	0	0	0	71	0	48	56	43	73	0	0	0	0	0	0	0	0	0	0	0	0	0	0	0	0	0	0	0	0	0	0	0
c5865619f71b24db2a02ae6f8e43501e	0	18	0	0	0	0	0	0	0	0	0	0	0	9	0	0	0	0	0	0	0	0	0	9	0	0	0	0	0	0	0	0	0	12	0	0	0	24	19	0	0	0	0	0	0	0	0	0	0
15f284242c82f16a9f3c24fa7dc7c86b	0	0	0	0	0	0	0	0	0	0	15	0	0	0	0	0	0	9	0	0	6	0	0	10	0	0	9	0	0	0	0	0	0	0	24	0	20	22	73	28	0	0	0	0	49	0	0	0	13
0e3b07fa800d42dbb6a2504c5cc2b82a	0	0	0	0	0	0	0	0	0	0	0	0	0	0	0	0	0	0	38	0	8	0	0	0	0	0	0	0	11	8	0	0	42	27	0	0	0	0	151	0	0	0	0	0	0	0	0	0	0
8606326183a44900013bc984c1b08ac3	0	0	0	0	0	0	0	0	0	0	0	0	0	0	0	0	0	0	0	0	0	0	40	0	0	0	0	0	0	0	0	0	4	0	0	0	0	0	0	0	0	241	0	0	0	0	0	0	0
7536e23dbcfc60e66de4c122dafe5699	0	0	0	0	146	0	0	0	0	0	0	0	0	0	0	0	0	0	0	0	0	0	0	31	0	0	37	0	0	0	0	28	0	0	0	0	0	0	0	0	19	0	0	0	0	0	0	0	0
9d85674d8f058f12c07f3ffdc272d212	0	28	0	0	0	0	0	0	0	0	0	0	0	0	0	0	0	0	0	0	0	0	0	0	0	0	0	0	0	0	0	0	0	0	0	0	0	0	0	0	0	0	0	0	0	0	0	0	0
bdc35f046ab87c02dee27f810fc25fe7	0	0	22	0	0	0	0	0	0	0	0	0	0	0	0	0	0	0	0	0	0	0	0	0	0	0	0	0	0	0	0	0	0	0	0	0	21	0	41	42	0	0	0	11	0	0	0	0	21
4ba43159fc0097f63753fa7c211a9295	0	0	0	0	0	0	0	0	0	0	0	0	0	0	0	31	33	42	8	0	0	0	0	0	0	0	0	40	0	0	0	0	0	0	0	87	0	0	0	0	0	0	0	29	0	0	13	0	0
d8be1731ebecc9c9a5621de84ab39870	0	0	0	0	0	0	0	0	62	0	0	0	0	0	0	0	0	0	0	0	0	0	0	0	0	0	0	0	0	0	0	0	0	42	7	0	34	0	82	0	0	17	0	37	0	0	0	0	0
76dbac633d19e3045cc89e394584ea4d	0	0	0	0	18	0	0	0	16	15	0	0	0	0	0	0	0	0	0	0	0	0	0	0	0	0	0	63	17	0	0	0	55	0	0	0	0	0	0	0	0	0	0	0	0	0	0	0	0
4cf3302eb47c567e8116922038087b5e	0	0	0	0	0	0	0	0	0	0	0	19	0	19	0	35	13	0	29	0	45	22	14	23	20	39	0	0	0	0	0	0	0	0	0	0	0	0	0	0	0	0	0	0	0	0	0	0	0
e152436efd6686128d32dab79f1f4d42	0	0	0	12	35	0	0	0	43	0	19	0	0	0	21	0	0	0	0	0	0	0	0	0	0	0	0	17	0	0	0	0	0	0	0	0	0	0	0	36	0	0	0	0	0	27	0	0	0
d121552a84ac43bfe03835eef34de448	0	0	0	0	55	0	0	26	0	0	0	0	0	0	0	0	0	0	0	0	0	0	0	0	0	0	0	0	0	0	0	0	0	0	0	0	0	0	0	0	0	0	0	0	0	0	0	0	0
56c75273dfc13cf01f4424ccebe340e0	0	0	0	37	40	0	0	0	0	36	0	0	0	0	0	13	0	0	0	0	0	0	0	0	0	0	0	0	0	0	0	37	0	0	0	0	19	0	28	22	0	18	0	0	0	25	0	0	0
0269be80b506c5ead30c865c574f2d11	0	0	0	0	0	0	0	0	0	0	0	5	0	0	0	0	0	0	0	0	0	13	19	0	0	0	0	0	0	17	19	15	12	40	0	45	0	0	40	0	0	0	0	0	0	15	0	0	0
9c2eb2a40948719a894333fc2a5e777a	9	0	0	18	0	0	15	15	35	0	0	0	0	0	0	0	0	0	0	0	0	0	0	0	0	0	20	0	0	0	0	0	30	52	0	0	0	0	22	33	0	0	0	0	0	0	0	0	0
0479a4e66910f3a174fed271fbf7c27f	0	0	34	0	0	0	0	0	0	0	35	0	0	0	0	15	0	27	0	0	0	0	0	0	0	0	0	0	0	0	0	0	0	0	0	0	53	31	0	64	0	15	0	0	0	0	0	0	0
6f6e2f5d40e929b5c4fe5fa34e8c0ac4	0	0	0	0	0	0	0	0	0	0	0	0	20	0	0	0	0	0	0	0	0	0	0	0	0	0	0	0	0	10	0	17	43	48	0	0	0	19	23	0	10	0	0	32	0	0	0	12	0
04193ea9b8a1d85483cfb0ed7c0c8b11	0	0	0	0	0	0	0	0	0	0	0	0	0	9	0	0	0	0	22	29	0	0	0	0	0	0	0	0	0	0	23	28	0	37	0	0	27	13	39	24	0	0	0	0	0	0	0	0	0
3f96083e4c0788c28894179d552ef7c9	0	0	0	0	0	0	0	0	0	0	0	0	0	0	12	22	0	0	0	0	0	0	0	0	0	0	0	0	0	0	0	0	37	22	0	0	18	0	23	0	0	0	10	0	0	41	0	14	28
2d992a9d394a8cf573a1d597187a4e43	0	0	0	0	0	0	0	0	0	0	0	0	65	0	0	0	0	51	0	0	0	0	0	70	0	60	0	0	26	0	0	0	0	0	0	0	0	0	0	0	0	0	0	0	0	0	0	0	0
fb9978b5a791da0d3c81aae5a8fae09e	0	0	0	0	0	0	0	0	0	39	0	0	0	0	0	8	0	0	0	0	0	0	0	0	0	0	0	24	36	37	0	60	26	41	0	0	0	0	0	0	0	0	0	0	0	0	0	0	0
21f916b2e65ca80309b1a49017c4f760	0	0	0	0	0	0	0	0	0	0	0	0	0	0	0	0	0	0	0	0	0	14	29	34	19	14	0	0	0	0	0	0	0	0	0	0	0	0	0	0	0	0	0	0	0	0	0	50	0
665a44caa7ec1c2ae2b69ef628d7c361	8	0	0	0	34	20	0	0	0	0	0	7	0	0	0	12	0	0	0	0	0	0	0	0	0	0	0	0	0	0	0	0	38	0	8	17	0	0	38	17	8	0	0	0	0	26	0	0	15
a4455717a9101f8f35cdf2aa89a6db8e	0	52	0	0	0	0	0	0	0	0	0	0	0	0	0	0	0	0	0	0	0	0	0	0	0	0	0	0	0	0	0	0	0	0	0	0	0	0	0	0	0	0	0	0	0	0	0	0	0
29118dc9bd45db5c91d1380834b9471b	0	0	0	0	0	0	0	0	0	0	0	0	35	0	28	0	0	0	0	0	0	0	0	0	0	0	0	0	0	0	18	0	0	0	0	0	54	0	0	41	0	0	0	39	0	0	15	0	0
806284276b875f2e7afed7accd8fcabf	0	0	0	0	0	0	0	0	0	0	0	32	0	0	0	0	0	0	86	0	0	0	0	0	0	0	0	0	0	0	0	0	62	35	0	52	0	0	0	0	0	0	0	0	0	0	0	0	0
6c05410f84dfccd49e99ad9b0d3d4aeb	34	0	0	30	46	0	0	0	0	45	47	0	0	0	0	0	0	0	0	0	0	0	0	0	0	0	0	0	0	0	0	0	0	0	0	0	0	0	27	0	0	0	36	0	0	0	0	0	0
aee7745da9360bc5b3ad5fc05ed26569	0	0	0	0	0	0	0	0	0	0	0	0	0	0	0	0	0	0	0	37	0	0	0	0	0	0	0	0	0	23	0	22	0	0	19	0	23	31	45	31	0	0	0	0	0	34	0	0	0
138c2e84cf8fed43cec3ff9513cb45ce	0	27	0	0	0	0	0	0	0	0	0	0	0	0	0	0	0	0	0	0	0	0	0	0	0	0	0	0	0	0	0	0	0	0	0	0	0	0	0	0	0	0	0	0	0	0	0	0	0
3e0043bed95d3067a95bcb44ce1ccd8a	0	0	0	0	49	0	0	40	0	0	0	0	0	0	0	0	0	0	0	0	0	0	0	0	0	0	0	0	0	0	0	0	0	0	0	0	0	0	0	0	0	0	0	0	0	0	0	0	0
6fa5e7d0cb32a9bfa9fffd284e8fcd61	0	0	0	0	0	0	14	0	0	0	0	0	0	0	0	0	0	0	0	0	14	0	0	0	0	0	0	0	0	0	0	0	0	0	0	0	41	0	107	0	0	35	0	0	28	0	0	0	0
8588a2b7170e223dd3c73e116384d31b	0	0	0	36	23	0	20	17	33	0	0	0	0	0	0	0	0	0	0	0	0	0	0	0	0	0	0	0	0	0	0	0	39	0	0	0	0	0	0	33	0	0	0	0	0	0	0	0	33
042febb85cb939dd951f21e59f0e5523	0	0	0	26	32	0	0	0	0	38	0	0	0	0	44	0	0	0	0	0	0	0	0	0	0	0	29	0	0	0	0	0	0	0	0	0	0	10	11	0	0	0	0	29	36	0	0	0	0
b2a58059283316a7ca7067dd1d91b7e1	0	0	0	0	42	65	0	0	37	0	0	0	0	0	17	0	0	0	0	0	0	0	0	0	0	0	0	0	0	0	0	0	0	0	0	0	0	0	0	41	0	0	0	0	0	0	12	0	0
8e284bdb3d44e4b22bbc0e33bfbe3ef0	0	0	0	0	0	0	11	0	0	0	14	0	0	19	15	0	0	0	0	0	0	0	0	0	0	0	0	0	0	0	0	0	0	0	0	0	30	0	16	42	47	0	0	0	0	23	0	0	0
4193e0a2e26fd35dc258d140ef95cde8	0	0	0	0	0	0	0	0	0	0	0	0	0	0	0	0	0	0	0	0	0	0	0	0	0	0	0	11	18	0	5	0	0	33	0	15	0	0	150	0	0	0	0	0	0	0	0	13	0
8b92bae5195a83b1be1dbc956356fd04	0	0	0	0	0	15	43	24	38	0	0	0	0	0	91	0	0	0	0	0	0	0	0	0	0	0	0	0	0	0	0	0	0	0	0	0	0	0	22	0	0	0	0	0	21	0	0	0	0
1985c1c6eb46710e2c80b63d7e2b18a0	0	0	0	0	0	0	0	0	0	0	0	0	0	0	0	0	0	0	0	0	0	0	0	0	26	0	0	0	0	0	0	0	0	0	0	0	43	0	120	0	0	0	0	0	20	0	0	24	0
ff95185b929433352126723956c60552	0	0	0	63	0	0	0	0	0	0	0	0	0	0	25	0	0	0	0	0	0	0	0	0	0	0	0	0	0	0	0	0	0	95	0	0	0	0	43	0	0	0	0	0	0	0	0	0	0
40173758f221f84d5b75a1630f1824dd	0	0	0	0	0	0	0	0	0	0	0	0	0	0	28	0	0	0	0	0	0	0	0	0	0	0	0	0	0	0	0	0	0	0	0	0	33	0	76	0	0	0	0	0	68	20	27	0	0
46618c20f14bcc288c3073b717b58d79	0	0	0	0	0	0	0	0	0	0	0	0	34	0	0	0	0	0	0	0	0	0	0	0	0	0	36	17	0	0	0	36	0	0	4	25	0	0	0	0	0	0	0	34	0	0	0	0	0
556daf6fad0ea31f9a634ec495152ae4	0	0	0	0	0	0	0	0	0	0	0	0	0	0	0	0	0	0	0	0	0	0	0	0	0	0	35	0	0	0	0	66	0	0	0	0	0	0	0	50	0	0	0	0	48	0	0	0	0
8f90249dd756e69e8ae966e0df2fb9e4	0	0	29	0	0	0	0	0	0	0	25	0	46	0	0	0	0	20	28	0	0	0	0	0	0	0	0	0	0	0	0	0	0	0	0	0	29	28	0	45	0	0	0	0	0	0	0	0	0
d2a7989164fd68ff6cd21502e525963c	0	0	0	53	0	0	0	0	0	0	0	0	0	0	30	0	0	0	0	0	0	0	0	0	0	0	0	0	0	0	0	0	23	80	0	0	0	0	38	0	0	0	0	0	0	0	0	0	0
a44dadcea34a9685b90a549a18e95334	0	0	0	27	0	0	23	14	44	0	0	0	0	0	0	0	29	0	0	0	0	0	0	0	0	0	0	0	0	0	0	0	45	0	0	0	0	0	0	29	28	0	0	0	0	0	0	0	0
2967ddc487143383611d8b8550a4a822	0	0	0	0	0	0	0	0	0	0	0	0	0	0	0	0	0	0	0	0	0	0	0	0	0	0	0	0	0	0	0	0	0	0	0	0	0	0	0	0	0	0	0	0	0	0	0	0	0
94ff44effea436f38ae8db5919452691	0	0	0	0	23	0	0	0	0	0	0	25	0	0	0	0	0	0	0	0	0	0	0	0	0	0	0	26	36	40	0	46	28	25	0	0	0	0	0	0	0	0	0	0	0	0	0	0	0
e9ee23fbeb21d3160953a7b1640a12cc	0	0	0	0	0	0	0	0	0	0	0	29	0	46	0	28	0	0	0	11	0	0	0	0	0	0	0	0	0	0	0	0	0	0	0	16	0	0	32	0	0	0	0	0	0	0	0	32	0
cd5ba1e58eeda843ef0c903ea4c2dd18	0	0	0	0	0	0	0	0	0	0	0	0	0	0	0	0	0	0	0	0	0	0	0	0	0	0	0	0	0	0	0	0	0	0	0	0	0	0	0	0	0	0	0	0	0	0	0	0	0
7ef810f581780a0509c7b1e5f100037d	0	0	0	0	25	0	0	0	0	0	0	0	0	0	24	0	0	23	0	0	0	0	0	0	0	0	31	0	0	10	0	0	0	0	0	0	17	0	56	0	0	0	0	0	0	0	0	0	0
502d98e0de63573dcc04567e689af3fa	0	0	0	0	115	16	0	0	0	0	0	13	0	0	0	0	0	41	0	0	0	0	0	0	0	0	0	0	0	0	0	0	0	0	0	0	21	0	0	28	0	0	0	0	0	0	0	0	0
aa64f4b676d9f738ed25c348f5431209	0	0	0	0	0	0	0	0	91	0	0	0	11	0	0	0	23	20	33	0	0	0	0	0	21	0	12	0	0	0	10	0	0	0	0	0	0	0	0	0	0	0	0	0	0	0	20	0	0
e3fc229b59c9931ee2dfbb5eb5b53e27	0	0	0	0	0	0	0	0	0	0	0	0	0	0	0	6	0	0	0	0	0	10	0	0	0	0	0	0	0	0	0	0	34	46	0	17	0	0	55	0	0	17	0	0	0	0	0	0	0
b7b78531360c5cf3a1fd663d3d363371	18	0	0	0	0	0	0	0	0	0	0	0	0	0	0	0	0	0	0	0	0	0	0	0	0	0	0	0	0	0	0	0	0	24	0	0	39	0	138	0	0	0	0	0	0	0	19	0	0
4789a1c0a0f3505eeccf2ff12a5dc899	0	0	0	0	33	0	0	0	0	0	15	0	0	0	0	0	0	0	0	19	0	0	19	0	16	0	0	8	0	0	0	0	31	0	0	0	0	21	0	28	0	0	0	0	0	0	0	0	0
f81a635400e3b4741f64ddefca403550	0	0	0	0	0	0	0	0	0	0	0	0	0	0	0	0	0	0	0	0	0	0	0	0	0	0	0	0	0	0	0	0	0	39	0	0	88	0	61	36	0	14	0	0	0	0	0	0	0
3ad9f39d3ecf2b705b1b21407d392e49	0	0	0	0	0	0	0	0	69	0	17	0	0	0	0	0	0	0	0	0	0	0	0	0	0	0	0	0	0	0	0	0	0	0	0	10	0	0	0	0	0	0	0	0	0	0	0	0	0
7df1349563c881105e716400ec533e2d	0	0	0	0	0	0	0	0	0	0	0	0	0	0	0	0	0	0	0	0	0	54	30	20	46	20	0	0	66	0	0	0	0	0	0	0	0	0	0	0	0	0	0	0	0	0	0	0	0
f247b3cbd5efc28aedde19cb8753f555	100	0	0	0	70	0	0	0	0	0	0	0	0	0	0	0	0	0	0	0	0	0	0	0	0	0	0	0	0	0	0	32	0	0	0	0	33	0	0	0	0	0	0	0	0	0	0	0	0
043a823c7a726faf543f8f92fefe90ff	0	0	0	32	13	0	25	0	0	0	0	0	0	0	0	0	0	0	0	0	0	0	0	0	0	0	17	50	28	0	0	0	0	0	0	0	0	0	0	0	0	0	0	0	0	0	0	14	0
3408733443a1744cbb3f6aebd3dc9f21	0	0	0	0	0	0	0	0	0	0	0	18	0	12	0	0	0	0	0	0	0	0	0	0	0	0	27	0	0	0	0	0	20	0	0	20	0	0	58	0	0	18	0	0	0	0	13	0	0
ed4ee7d728cf48cdcbff41ace50d66bc	0	0	0	0	0	7	0	0	0	0	0	0	0	0	0	0	0	0	0	0	0	0	0	0	0	0	0	0	0	0	0	0	0	0	0	0	31	0	72	0	0	0	0	0	41	36	0	16	0
06e9e87c7c36b7188e28182fa73a0f50	0	0	0	0	0	0	0	0	0	0	0	0	0	0	0	0	0	0	0	0	0	0	0	0	0	0	0	0	0	0	0	0	0	0	0	0	0	90	143	0	0	0	0	0	0	0	0	0	0
142030ace396601568a5d013513e3f3b	0	0	0	0	0	0	0	0	0	0	0	0	0	0	0	0	0	0	0	0	0	0	0	0	0	0	33	0	0	0	0	0	0	0	0	0	93	0	63	0	0	27	0	0	0	16	0	0	0
93bcc3dc870a2697c46ca4052d56bc26	0	16	0	0	0	0	0	0	0	0	6	0	0	0	0	0	0	0	0	0	0	0	0	0	0	0	37	0	0	0	0	0	0	0	0	0	19	0	26	0	0	0	0	15	0	0	0	0	0
aa50389bd10b6a78f8e908a77682a8d5	0	0	0	0	0	0	0	0	0	0	0	20	0	0	0	0	10	0	0	0	0	0	0	0	0	0	0	0	0	0	0	0	0	0	0	0	25	19	24	35	0	0	0	28	20	0	22	0	0
36ea2a6ce0aec1ef2ea3b7a530556a45	0	0	0	0	0	0	0	0	0	0	0	15	0	0	0	18	0	0	0	0	0	0	0	0	0	0	0	43	31	0	27	38	24	35	0	0	0	0	0	0	0	0	0	0	0	0	0	0	0
48bea3d5002a4686ef304c46d5ddb7ac	0	0	0	0	41	0	0	0	0	0	0	21	0	0	0	0	14	0	0	0	0	0	0	0	0	26	0	0	0	0	0	0	0	0	9	0	28	0	0	0	0	0	0	0	0	0	0	0	0
88a4b0023330e60d664e1d50a39b87d4	0	0	0	0	0	0	0	0	0	0	0	0	0	0	0	0	0	0	0	0	0	0	0	0	0	0	0	0	0	0	0	0	0	0	0	0	0	0	229	0	0	0	0	0	0	0	0	0	0
05462638936ee200e911381f61a18db1	0	24	0	0	0	0	0	0	0	0	0	0	0	0	0	0	0	0	0	0	0	0	0	0	0	0	0	0	0	0	0	0	0	0	12	0	0	0	0	0	0	0	0	0	0	0	0	0	0
625cc1d160e48247ca9518c64069d23e	0	0	0	0	0	25	0	0	0	0	0	20	0	0	0	0	0	0	0	0	0	0	0	0	0	0	0	0	18	0	0	0	0	12	50	14	0	20	14	0	0	0	0	0	0	0	28	0	0
732c83ddb648a97e337dd49268197dba	0	0	0	0	0	0	0	0	0	0	9	0	0	0	0	0	0	0	0	0	0	0	0	0	0	0	0	0	0	13	0	0	33	31	0	13	0	0	0	62	12	0	0	0	0	36	0	0	0
f24cae4b135e03a8f500e8dfdf4204a7	0	0	0	0	0	0	0	0	0	0	0	0	0	0	0	0	17	17	0	24	0	0	0	0	0	0	0	0	0	0	0	0	0	16	0	13	36	27	39	0	0	0	17	20	0	0	0	0	0
416cda7141adad83e3312a6a23bdc29a	0	0	0	0	115	16	0	0	0	0	0	0	0	0	0	0	0	0	0	0	0	0	0	0	0	0	0	0	0	0	0	0	0	0	0	0	37	0	0	42	0	0	0	0	0	0	0	0	0
cabe691f9f52587fd14b18411b693105	0	0	0	0	0	0	0	0	0	22	0	0	0	0	0	0	0	0	0	0	43	0	0	0	0	8	0	0	0	0	151	0	0	0	0	0	0	0	0	0	0	0	0	0	0	0	0	0	0
3839a60a6c55e226caf91b5f4a05b39f	0	0	0	0	0	0	0	0	0	0	0	0	0	0	0	18	0	0	0	0	0	0	0	0	0	0	0	0	0	0	14	0	0	30	11	5	18	18	41	30	0	0	0	19	0	0	0	12	0
b18386f73c58167fba5341ac84d098d7	0	0	18	0	0	0	0	0	0	0	19	0	0	0	0	26	20	0	0	0	0	0	0	0	0	0	23	0	0	0	0	0	0	0	0	26	20	0	26	0	0	0	0	0	0	21	0	0	0
789e8d3d5d0c09291cc1add6cb613b82	0	0	0	0	0	0	0	0	223	0	0	0	0	0	0	0	0	0	0	0	0	0	0	0	0	0	0	0	0	0	0	0	0	0	0	0	0	0	0	0	0	0	0	0	0	0	0	0	0
6fd6cf1ff9e4b0ce9c249fa1b53442e1	0	0	0	0	0	0	0	0	223	0	0	0	0	0	0	0	0	0	0	0	0	0	0	0	0	0	0	0	0	0	0	0	0	0	0	0	0	0	0	0	0	0	0	0	0	0	0	0	0
eccda3b3a9f5f902c33ec31ff72bcd90	0	0	0	38	32	0	0	0	0	44	0	0	0	0	0	8	0	0	0	0	0	0	0	0	0	0	0	0	0	0	0	0	0	0	0	0	18	0	33	10	0	0	0	0	0	0	39	0	0
e13ba8a114588db9010e2a91b61c867f	0	0	0	0	0	23	0	0	0	0	0	24	34	0	0	0	0	0	12	0	0	0	0	0	0	0	0	0	0	0	0	0	29	0	38	0	0	19	19	0	0	0	0	0	0	0	24	0	0
d3d81a991b8f0424061ec5bcc7abc193	0	0	0	0	0	0	0	0	0	0	0	0	0	0	0	0	0	0	7	0	0	0	0	0	0	0	0	0	0	44	0	16	0	0	0	0	0	0	0	0	0	0	0	0	0	0	84	21	0
169d6eaedeb66d98f614dbe21bede1f9	0	0	0	0	98	0	0	0	0	0	0	0	0	0	0	0	0	0	0	0	41	0	0	0	0	31	0	0	0	0	0	0	0	0	0	0	0	0	0	0	0	0	0	0	26	0	0	0	0
2126af92175a32213400973c35d32413	0	0	0	0	0	0	0	0	0	0	0	20	0	13	0	34	19	0	16	0	0	20	24	22	24	28	0	0	0	0	0	0	0	0	0	0	0	0	0	0	0	0	0	0	0	0	0	0	0
bfe3fc22df04e8dbd0afe69f434af1e4	0	0	0	0	0	0	0	0	0	0	0	30	22	0	0	13	0	0	54	0	0	0	0	0	0	0	44	0	0	0	0	0	23	0	10	0	0	0	0	0	0	0	0	0	0	0	0	21	0
aa4cdff8af4471f797da741a6461a63f	106	0	0	0	52	0	0	0	0	0	0	0	0	0	0	0	0	0	0	0	0	0	0	0	0	0	0	0	0	0	0	23	0	0	0	0	35	0	0	0	0	0	0	0	0	0	0	0	0
fa23238c01bf609e3d69a20a61280c0c	0	0	0	0	0	0	0	0	0	0	0	0	0	0	0	0	0	0	0	0	0	0	0	0	0	0	0	0	0	0	0	0	0	0	0	0	0	0	0	0	0	0	0	0	0	0	0	45	0
64cf53255a0270004c90108162a96012	81	0	22	0	50	0	0	0	0	0	0	0	0	0	0	0	0	0	0	0	0	0	0	0	0	0	27	0	0	0	0	0	0	0	0	0	0	0	0	0	0	0	0	0	0	0	0	0	0
6617ee50da81f978d92565e9fab734a2	0	0	0	0	0	0	0	0	0	8	0	0	0	0	0	0	0	0	0	0	0	27	0	0	0	15	0	0	0	0	133	0	0	0	0	0	0	0	0	0	0	0	0	0	0	0	0	0	0
01b4b08a097226bdecbb81ae17b00766	0	0	0	49	0	0	0	0	0	0	0	0	0	0	25	0	0	0	0	0	0	0	0	0	0	0	0	0	0	0	0	0	0	66	0	0	31	0	40	0	0	0	0	0	0	0	0	0	0
e91fc05705d0667c01b30dffb2652531	0	0	0	0	0	0	0	32	27	46	0	0	0	0	0	0	0	0	0	0	0	16	0	0	0	14	0	0	0	0	0	14	22	0	0	26	0	0	0	0	0	0	0	0	0	0	0	0	0
7393e23a093250e5c0d3670da48bb6a5	0	0	0	0	0	0	0	0	0	0	30	0	0	0	0	0	0	30	0	0	0	0	0	0	0	0	0	34	0	0	0	0	0	0	0	96	0	0	0	0	0	0	0	21	0	0	0	0	0
4272d88f12014aa7c7e6e459aebbaef8	0	0	0	0	32	0	0	0	0	0	0	0	0	0	0	0	0	17	11	0	23	19	0	20	0	0	0	0	0	0	0	0	0	0	0	0	0	0	36	0	0	0	0	0	0	0	0	0	0
1c35f6871e993e77134d28472e47dc65	0	0	0	0	0	0	0	0	0	0	0	39	0	0	0	26	0	0	0	0	0	14	0	0	0	0	21	0	0	0	0	0	0	66	0	31	0	0	0	0	0	0	0	0	0	0	13	0	0
5b1ccb0a986e689dfb263dddf738f3f9	0	0	0	0	0	0	0	0	0	0	31	0	0	0	0	0	0	0	0	0	0	0	0	0	0	0	47	0	0	12	0	0	0	0	0	0	0	71	30	0	0	0	17	0	0	0	0	0	0
acd096b1742e04bb9a6edaa157dfcf74	0	0	0	0	0	0	0	0	41	0	0	0	0	0	0	0	0	0	0	38	0	0	0	0	0	0	0	0	0	0	0	0	0	0	0	0	128	0	0	0	0	0	0	0	0	0	0	0	0
4f91fba026d975a7338782fb185d6f60	0	0	0	0	0	0	0	0	0	0	0	0	0	5	0	0	0	0	0	0	25	20	0	0	21	0	31	0	0	0	0	0	0	19	0	0	0	0	51	0	0	0	0	0	0	0	0	0	35
dd9bdb3eede658cc13acc7acba0307d2	9	0	0	0	107	18	0	0	0	0	0	0	0	0	0	0	0	0	0	0	0	0	0	0	0	0	0	0	0	0	0	0	11	0	0	0	24	0	0	37	0	0	0	0	0	0	0	0	0
9549d6df01a641373d27b5b0c64057ae	0	0	0	0	0	0	0	0	18	0	0	0	0	0	0	0	0	0	0	33	0	0	0	0	0	0	0	0	0	0	0	0	0	0	0	0	118	0	0	0	0	0	0	0	0	0	0	0	0
1505fd62a4d29e69971e1ef3c408567c	0	0	0	0	0	0	0	0	0	0	0	0	0	0	0	0	0	0	0	0	0	0	0	0	0	0	0	0	0	0	0	64	0	0	0	0	0	0	0	46	0	0	0	0	61	0	0	0	0
7f08fd03c92d53bcaaf44dc291645d58	0	0	0	0	0	18	0	0	0	0	0	0	0	41	0	0	0	0	0	0	0	0	0	0	0	0	0	0	20	0	0	22	24	0	0	0	0	31	0	26	0	0	0	0	0	0	0	20	0
ece01f59372795f8eba0b8b00c84a031	0	0	0	0	0	0	24	0	0	0	0	0	0	0	0	0	0	0	0	11	0	0	0	0	0	0	0	0	0	0	0	34	28	17	0	0	33	0	10	33	0	12	0	0	0	0	0	0	0
446b475f155cb9d56335fc2210060c84	0	0	0	0	0	0	0	0	0	0	0	18	0	0	0	0	0	0	0	0	0	0	0	0	0	0	0	0	0	0	0	0	0	0	0	0	86	0	51	0	0	12	0	34	0	0	0	0	0
278c338aa29599b41deb539e8f10720f	0	0	0	0	0	0	0	0	0	0	0	0	0	0	0	0	0	0	0	0	0	0	0	0	0	0	0	31	32	0	32	0	46	0	0	0	0	0	0	0	0	60	0	0	0	0	0	0	0
1573ca710ed9cd950fb523330b5f4f68	81	0	28	0	43	0	0	0	0	0	0	0	0	0	0	0	0	0	0	0	0	0	0	0	0	0	0	0	0	0	0	0	0	0	0	0	0	0	0	0	0	0	0	0	0	0	0	0	0
73396b9d3f3b1b62c54c3fdb6ac15c2b	0	0	0	0	0	0	0	0	0	0	0	0	0	0	0	0	0	0	0	0	0	0	0	0	0	0	0	0	0	0	0	58	0	0	0	0	0	0	0	43	60	0	0	0	0	18	0	0	0
6434d97cffbd0bcb7212b53ceb94d02f	0	27	0	0	0	0	0	0	0	0	0	0	0	0	0	0	0	0	0	0	0	0	0	0	0	0	0	0	0	0	0	0	0	0	0	0	0	0	0	0	0	0	0	0	0	0	0	0	0
aec14b7fad4cab8b11799b5a77b4402c	0	0	0	33	0	0	0	0	13	0	23	0	0	0	0	0	0	0	0	0	0	0	0	11	0	0	20	6	10	0	9	0	0	12	0	0	0	0	37	22	0	0	0	0	0	0	0	0	0
0acf66bdada3850d55fa2784734b92b0	0	0	0	0	23	0	0	0	0	0	15	0	0	0	0	0	0	31	0	0	0	0	0	0	0	0	0	0	10	0	0	0	0	0	0	0	46	0	0	0	0	0	0	0	0	0	0	0	0
6456a80da5f3868aa02186ff8fb3a600	0	0	0	0	0	0	0	0	0	0	0	0	0	0	0	0	0	0	38	0	0	0	0	0	0	0	0	0	9	0	0	0	0	0	20	0	0	0	0	65	0	0	0	0	0	50	0	0	0
539d5c18eb709e97ec3b825500d13e97	0	0	0	0	0	0	0	0	0	0	0	0	0	0	0	0	0	0	0	25	0	0	0	0	0	0	0	0	0	0	0	0	0	0	0	0	86	0	64	0	0	21	0	0	0	0	0	0	0
10577c25459c18f58fa96c9ec05cb722	0	0	0	0	30	0	0	0	0	0	0	0	24	0	0	0	0	0	0	18	0	0	0	0	0	0	0	0	0	0	0	0	0	0	0	0	0	0	0	0	0	0	0	0	0	0	0	0	0
005ed523a5c6e6d4c205a117d614bd92	0	0	0	0	0	0	0	0	0	0	0	0	0	0	9	0	0	0	0	0	0	0	0	0	7	0	0	0	19	8	0	0	0	0	0	0	0	0	0	0	0	0	0	22	0	0	0	0	0
c86c038e72fa4fa578fe3662e862d84e	0	0	0	0	0	0	0	0	0	0	36	0	0	0	0	0	0	0	0	0	0	0	0	0	0	0	0	0	0	0	0	43	0	0	0	0	0	0	0	81	0	0	0	23	0	0	0	4	0
3d89c69ed422d5cda1c6f587a1a0a1a3	0	0	0	0	0	0	0	0	0	0	0	0	0	0	0	0	0	0	0	22	0	0	0	0	0	0	0	0	0	0	0	0	26	40	0	0	0	0	24	32	0	0	0	0	0	0	0	0	0
4e976f7b06d20a4fd23cd4e37b57846a	0	0	0	0	0	0	0	0	0	0	0	0	0	0	0	0	0	0	0	0	0	0	0	0	0	0	0	0	0	0	0	0	0	0	0	0	0	0	194	0	0	0	0	0	0	0	0	0	0
1dfbc5b35b29d6bc58ff8f96da86bfda	0	0	0	0	0	0	0	0	0	0	0	0	0	0	0	0	0	0	0	0	20	30	31	33	38	41	0	0	0	0	0	0	0	0	0	0	0	0	0	0	0	0	0	0	0	0	0	0	0
8e34379326200bef574d34f4d0e83e4c	0	0	0	0	0	0	0	0	0	0	0	0	0	0	0	0	0	0	0	0	0	34	0	0	0	0	0	0	0	0	0	25	0	12	0	0	0	0	77	0	0	0	0	0	32	0	0	0	0
66787bf8b273ce9058830ee7d198a99e	0	0	0	0	0	0	0	0	0	0	21	0	0	0	0	0	33	0	0	0	0	0	0	0	0	0	0	0	0	0	0	0	0	0	57	0	0	0	0	0	80	0	0	0	0	0	0	0	0
0fba45f47fa57a3cbc8cbb7ea529cf0a	0	0	0	0	0	0	0	0	0	0	5	0	0	0	0	0	0	0	0	0	0	0	0	0	0	0	0	0	0	17	0	0	33	0	0	48	21	0	29	0	0	0	0	0	0	0	0	0	0
9f047df2d705fa4967d1c6a0efff48ba	0	0	0	0	57	0	0	0	0	0	0	0	0	0	0	0	0	0	0	0	0	0	0	0	0	0	0	0	0	0	0	0	0	0	0	0	0	0	0	0	0	0	0	0	0	0	0	0	0
ee2fd7efaf89b7cf23ad0ac1eff28674	77	0	34	0	47	0	0	0	0	0	0	0	0	0	0	0	0	0	0	0	0	0	0	0	0	0	0	0	0	0	0	0	0	0	0	0	0	0	0	0	0	0	0	0	0	0	0	0	0
42954ecba731c8b08aa27a649ca6ba59	0	0	0	0	46	0	0	16	0	0	0	0	0	0	0	0	0	0	0	14	0	0	0	0	0	0	0	0	0	0	0	0	0	46	0	32	0	0	34	0	0	0	0	0	0	0	0	0	0
432b369449402b7c27b49ac3f2b8ede1	0	0	0	0	0	0	0	0	30	0	0	0	0	0	0	0	0	0	47	0	0	0	0	0	0	0	0	0	0	7	0	0	0	31	6	0	17	0	0	0	0	0	0	10	0	0	0	0	0
39e9561eb09a3fa2afba732ba0d632f1	0	0	0	0	0	0	0	0	0	0	0	29	0	0	0	0	0	0	0	0	0	0	0	0	0	0	0	0	27	0	24	0	32	0	0	0	0	0	72	0	0	0	0	0	0	0	0	0	0
332321ecac1e79c0a5f5fb987dda99e0	0	0	0	0	30	0	23	0	0	0	0	0	0	0	0	0	0	0	0	0	0	0	0	0	0	0	0	0	0	0	0	0	0	0	0	0	0	0	0	0	0	0	0	0	0	0	0	0	0
f289e5ce1a005d2d703699c56ec1ca90	0	0	0	0	0	0	0	0	0	0	0	0	0	0	30	0	0	34	0	0	0	0	0	0	0	0	0	0	0	0	0	0	0	0	0	0	0	0	0	0	0	0	0	0	0	0	35	0	0
e4033689b15037f6a7783bb1ba3cdcba	0	0	0	0	0	0	0	0	0	0	0	0	0	0	0	0	0	0	0	0	0	0	0	0	0	0	0	0	16	0	0	0	0	19	0	0	0	0	115	0	0	0	0	0	0	0	0	0	25
2db58b1fdc189026e7c4c79d21b55179	20	0	0	0	0	0	23	0	0	18	55	0	0	0	0	0	0	0	0	0	0	0	0	0	0	0	0	0	0	0	0	17	19	0	0	31	0	0	0	0	0	0	0	0	0	0	0	0	0
701e9543da377fbaba7c4c674936b462	0	0	0	0	38	0	0	0	37	0	0	22	0	0	0	0	0	0	0	0	0	0	0	0	0	22	0	0	0	0	0	0	38	0	0	0	0	0	0	0	0	0	0	0	0	0	0	0	0
43e8a84c81fa847660333aa2c61a3dae	0	0	0	0	0	0	0	0	0	0	0	0	0	0	0	0	0	0	0	20	0	0	0	0	0	0	0	0	0	0	9	0	0	0	0	0	23	0	0	81	0	0	0	23	0	26	0	0	0
46e31cad2666e7b218e0ca1565192532	0	0	0	0	0	0	0	0	0	0	0	0	33	26	0	0	0	0	0	0	28	0	0	0	0	0	0	0	0	0	41	0	0	0	0	0	0	0	0	0	0	53	0	0	0	0	0	0	0
7296e2f134b1a18f18e4aaf84232a15d	0	0	0	0	0	0	0	0	0	0	0	0	0	0	0	0	0	0	0	0	0	0	14	14	0	0	0	0	0	0	0	0	0	0	0	0	40	0	29	19	38	0	0	0	0	0	0	0	0
ff04e1e29f7378c0026f11f66a0092a9	0	0	0	0	0	0	0	0	0	0	0	0	0	0	0	0	0	0	0	0	0	0	0	0	0	0	0	0	0	0	25	0	30	60	65	0	0	0	0	0	0	0	0	0	0	0	0	0	0
74f1bcfe27263141cdd2854613ba82a9	9	14	0	0	0	13	0	0	0	0	0	0	0	11	0	0	0	0	0	0	0	0	0	0	0	0	0	0	0	0	0	0	0	0	0	10	0	0	0	0	0	0	0	0	0	0	0	0	5
3e067da2928d4419a099063abf5a6455	0	0	0	0	0	0	0	0	0	0	0	0	0	0	0	0	0	0	0	0	12	0	0	0	0	0	0	0	0	0	0	26	0	0	0	0	38	0	0	0	0	0	0	0	0	0	23	0	0
cbe5e30c8c8dac28d24bfb5e0f418c72	0	0	0	0	0	0	0	0	30	0	0	0	0	0	0	0	0	0	0	0	0	0	0	20	0	0	0	0	0	0	0	60	0	0	0	0	0	0	0	0	0	0	0	0	0	15	0	26	0
1b2ef9ac5948e66b9d2807888e04254c	0	0	0	0	0	0	0	3	0	0	0	0	0	0	0	0	0	0	0	7	0	0	0	0	0	0	0	0	0	24	0	0	0	0	0	0	44	0	15	0	0	13	0	0	0	13	0	0	0
bdb63cc0622f5d231e763aa6c27830b6	0	0	0	0	0	0	0	0	0	0	0	0	0	0	0	18	0	0	0	0	0	0	0	0	0	0	0	25	0	0	0	0	28	0	0	22	0	0	25	0	0	0	0	0	35	0	0	0	23
1e2ebe477c22362e422f192a2989c98d	0	0	0	0	0	0	0	0	0	0	13	24	0	0	0	0	0	0	0	0	0	0	0	0	0	0	0	0	0	11	0	0	22	33	29	0	43	0	0	0	0	0	0	0	0	0	0	0	0
64e579afaecdedb45c6af94c2db3751e	45	0	0	20	0	0	0	0	14	0	0	0	0	23	0	0	0	0	0	0	0	0	0	0	0	0	0	0	0	0	0	0	0	0	0	0	0	0	0	42	0	0	0	0	0	29	0	0	0
0861c2496724d22871765a6a54e268cd	0	0	0	0	0	0	0	0	0	0	0	0	0	0	0	0	0	0	0	0	49	0	67	57	0	0	0	0	0	0	0	0	0	0	0	0	0	0	0	0	0	0	0	0	0	0	0	0	0
e84d1d31c14066474278b8a620db024c	0	0	0	0	0	0	0	0	0	0	0	0	0	0	0	0	0	0	0	0	0	0	0	0	0	0	0	0	0	0	0	0	0	0	0	0	0	86	58	0	0	0	13	0	16	0	0	0	0
12db76af19943b616b645431ad5b543a	0	0	0	0	40	0	0	0	0	0	0	0	0	0	0	0	0	0	0	0	0	0	0	0	0	0	0	0	31	0	0	0	0	0	0	0	0	0	22	0	0	0	0	0	0	0	0	15	0
a8d64b7fb9e16f46868ecaaf1dfcd694	0	0	0	0	0	0	26	0	33	0	0	0	0	0	0	0	0	0	0	0	0	0	0	0	0	0	0	0	0	0	0	0	0	0	0	0	0	0	0	60	0	0	0	53	0	0	0	0	0
d093f318a8f47b4c66d4cc827842caf7	0	0	0	0	0	0	0	0	0	0	0	0	0	0	0	0	14	0	0	17	0	0	0	0	0	0	0	0	0	0	0	0	0	0	0	0	0	8	0	49	0	20	0	0	51	0	0	0	0
b007bd444c740ef776bdaf6516400823	0	0	0	0	0	32	0	16	0	0	0	22	0	0	0	0	0	0	0	0	0	0	0	0	0	0	0	0	0	0	0	0	0	0	44	0	0	19	0	0	0	0	0	0	10	0	27	0	0
17e65720f4750e34fb6ecf568c8ec2ba	0	0	0	0	0	0	0	0	0	0	0	0	0	0	0	0	0	40	0	0	0	0	11	0	0	0	0	0	26	0	0	0	0	22	0	25	0	0	0	0	0	17	0	0	0	0	0	0	0
2001bd55e1a0797236dd161752b4d7be	0	0	0	0	39	0	27	14	0	31	0	16	0	14	0	0	0	0	0	0	0	0	0	0	0	0	0	0	0	0	0	0	0	0	0	0	0	0	0	0	0	0	0	0	0	0	0	12	0
44c60b9b7a98a5bf6ce288c93f3957fd	0	0	0	0	0	0	0	0	0	0	0	0	0	37	0	27	0	0	0	0	0	0	0	0	0	0	0	0	0	0	0	0	35	0	31	0	0	38	0	0	0	0	0	0	0	0	0	0	0
413ba126268dbad8d14f32b774db6591	0	0	0	0	0	0	0	0	0	0	0	0	0	0	0	0	0	0	0	0	0	0	0	0	0	0	0	0	0	0	37	0	0	0	0	0	0	0	29	0	0	0	0	0	0	0	0	23	0
536f8f3ee1ae6e86a410292047c59803	0	0	0	0	0	0	0	0	0	0	0	0	0	0	27	0	0	0	5	0	0	0	0	0	0	0	0	10	0	0	0	22	0	28	0	0	0	0	34	0	0	0	0	0	0	0	0	13	12
3aef6edb3ea32f013184cd54428c3898	0	0	0	0	0	0	0	0	0	0	0	0	0	0	0	0	0	22	0	0	0	0	0	0	0	0	8	0	0	0	0	10	23	0	0	0	0	0	60	0	0	0	0	0	0	0	13	0	15
9f880869fedd0841e70de7c5436471e4	0	0	0	0	0	0	0	0	0	0	0	0	0	0	0	0	0	0	0	0	24	0	0	0	24	29	0	33	0	0	0	0	0	13	0	7	0	0	0	0	0	0	0	0	0	0	0	0	0
170ca8192abec1b97b627d1dee4eda2c	0	0	0	0	0	0	0	0	0	0	0	0	0	0	25	0	0	0	0	0	0	0	0	0	0	0	0	0	0	0	0	0	0	0	0	0	0	0	39	0	0	0	0	0	12	0	21	0	19
ff1a50808c6fcf29b318be954c5d106f	0	23	0	0	0	0	0	0	0	0	0	0	0	0	0	0	0	0	0	0	0	0	0	0	0	0	0	0	0	0	0	0	0	0	0	0	0	0	0	20	0	0	0	0	6	0	0	0	0
1ec65cabb6baf50bafdc262958176e19	0	0	0	0	0	0	0	0	0	0	0	0	0	0	0	0	0	0	0	0	0	0	0	0	0	0	0	0	0	0	43	0	0	0	0	0	0	0	0	0	0	80	0	0	0	0	0	0	0
c61d67b84cf0b677bea5cc8f9e3dfbd3	0	0	0	0	0	0	0	0	0	0	0	0	0	0	0	0	0	0	0	0	0	0	0	0	0	0	0	0	15	0	0	17	0	0	0	0	32	0	0	0	0	0	0	0	0	48	32	0	12
777232aae73224d0b9074f021f36b8fc	48	0	17	0	0	0	0	0	0	37	0	10	0	0	0	0	0	0	0	0	0	0	18	0	15	0	0	0	0	0	0	0	0	0	0	0	0	0	0	0	0	0	0	0	0	0	0	0	0
864fa86a8b72e16ad68d5e9b73144db7	0	0	0	0	0	0	0	0	0	0	0	0	0	0	0	0	0	0	0	13	0	0	0	0	0	0	33	0	0	0	0	0	0	0	0	0	41	0	13	0	0	0	0	0	0	0	0	0	0
2b8008c14e23d7b749f4c26c633004c8	0	0	0	0	0	0	0	0	0	0	0	0	0	0	0	0	0	0	0	0	0	0	0	0	0	0	0	0	0	0	43	0	11	0	77	24	0	0	0	0	0	0	0	0	0	0	0	0	0
739ceb153382523deb4345b426aed6d6	0	0	0	0	0	0	0	0	0	0	0	0	0	0	13	0	0	0	0	0	0	0	0	0	0	0	49	0	0	0	0	0	0	0	0	0	29	0	0	0	25	0	0	0	0	0	0	0	0
d0d2178b8a0cf1ed3fd8905b6d8ddccc	0	0	0	0	0	0	0	0	0	0	0	0	0	0	0	0	0	0	0	0	0	0	8	0	0	0	17	0	0	0	0	0	0	0	0	14	0	0	43	0	35	0	0	0	0	0	12	0	0
9fb357cb9cf1c8c8c23de7a7e01aa71b	0	0	0	0	0	0	0	0	0	0	0	0	0	0	0	0	0	0	0	0	0	0	0	0	0	30	0	0	0	8	31	0	0	25	0	0	0	0	49	0	0	0	0	11	0	0	0	0	0
5b20a10c905b3533d78e69a226ce82ee	0	0	0	0	0	0	0	0	0	0	0	22	0	26	0	0	0	0	0	0	0	0	0	0	0	0	0	0	0	0	0	0	0	0	0	0	0	0	31	0	0	0	0	0	0	27	0	14	33
324491ed99624e262285b06884964fc4	0	0	0	0	0	0	0	0	0	0	0	0	0	0	0	0	0	0	0	0	0	0	0	0	0	0	45	0	0	0	0	15	0	19	0	0	0	0	16	0	0	0	0	0	0	0	0	12	0
3d10986afe6b59950d9cf2e75ecdfa1e	0	0	0	0	0	0	0	0	0	0	0	11	4	0	0	0	0	0	16	0	0	0	0	0	0	6	21	0	0	0	0	41	0	0	0	0	0	0	0	0	0	0	0	0	0	0	0	14	0
9869160cbfd67058f032cf62def3ae2e	0	0	0	0	0	0	0	4	0	0	0	0	12	0	0	14	9	0	11	0	0	4	0	0	6	0	0	0	0	0	0	0	0	0	0	0	0	6	0	0	0	39	0	0	0	0	0	0	0
2cb124f8ecfc87cdd33760fe5616d849	0	0	0	0	0	0	0	0	0	0	0	0	0	0	0	0	0	0	0	0	0	6	0	0	0	9	0	0	0	0	0	0	0	0	0	0	0	0	0	0	0	0	0	0	0	0	0	0	0
b1805ad120d0c2cd754232b8890c402a	0	0	0	0	0	0	0	0	0	0	0	13	0	0	0	0	0	0	0	0	0	0	0	0	0	5	0	0	0	4	0	0	0	16	0	11	17	0	24	0	0	0	7	6	0	0	0	0	26
a8bf2bd67450b0185ee14ab39d8da1f0	0	0	0	0	0	0	0	0	0	0	0	0	0	0	0	13	0	17	0	0	0	0	0	0	0	0	26	0	0	0	24	0	29	0	0	0	0	0	0	37	0	0	0	0	0	0	0	0	0
90897501c54ed45a1741638d7dd129b0	0	35	0	0	0	0	0	0	0	0	0	0	0	0	0	0	0	0	0	0	0	0	0	0	0	0	0	0	0	0	0	0	0	0	0	0	0	0	0	0	0	0	0	0	0	0	0	0	0
799ac73b6f4965bbdb523d5a5bd91029	0	0	0	0	0	0	0	0	0	0	0	0	0	0	0	0	0	0	0	0	0	0	18	0	0	27	0	0	0	0	12	0	0	36	0	0	0	0	32	0	0	0	0	0	0	0	0	15	5
2ccbbc3ef5ab93d14c51fe3ce4d74bd4	0	0	0	0	0	0	0	0	0	0	0	0	0	0	0	0	0	0	0	0	0	0	0	0	0	0	0	0	30	0	0	0	0	0	0	0	20	0	21	0	0	0	0	0	0	52	0	0	0
f5b52d38e87b5b5a749149436ecf5e64	0	0	0	0	0	0	0	0	0	0	0	0	0	0	0	0	0	0	0	0	0	0	0	0	0	0	0	0	0	0	0	0	0	0	0	0	0	0	0	0	0	0	0	0	0	0	0	0	0
c0fd501c377e807ac1e01f15b3c38994	0	0	0	0	0	0	0	0	0	0	0	0	0	0	0	56	0	0	0	0	0	0	30	0	0	0	0	0	0	0	0	0	0	0	0	0	36	0	0	0	0	0	21	0	0	0	0	0	0
87529f37ebe4fc5834a595d9026d4e98	0	0	0	16	0	0	0	0	0	0	0	0	11	0	0	0	0	0	13	0	0	0	0	0	0	0	28	0	16	0	0	0	0	0	0	0	7	0	0	0	0	0	0	0	19	31	0	0	0
d771e64c6520127502718901b4102e53	0	0	0	0	0	0	0	0	0	15	0	0	0	7	0	0	0	0	0	9	0	0	0	0	0	0	0	0	0	0	0	0	14	0	7	0	0	0	0	45	35	0	0	0	0	0	0	0	0
50a4829854fd41e2747277d4b9d0b634	0	0	0	0	0	0	0	0	0	0	0	0	0	0	0	0	0	0	14	0	0	0	0	0	0	0	0	0	0	0	0	41	19	32	0	0	0	0	35	0	0	0	0	0	0	0	0	0	0
9dffcf92c3a6947b0f17f78c427b92b5	0	0	0	0	0	0	0	0	0	0	13	0	0	0	0	46	0	0	0	0	0	0	0	0	0	0	0	0	18	0	0	22	25	0	0	0	0	0	0	0	0	0	0	0	0	0	0	16	0
e5d9e0b5090aad72bd4eba541dc184e6	0	0	0	0	0	0	0	0	0	0	0	0	0	0	0	0	27	0	0	0	0	0	0	40	20	0	0	0	0	0	0	0	0	0	0	0	28	0	0	0	0	0	25	0	0	0	0	0	0
054b9e08ea393a0609800372dca9ae63	0	0	0	0	0	0	0	0	0	0	0	0	0	0	0	0	0	0	0	0	0	0	0	0	0	0	0	0	17	0	28	0	0	68	0	25	0	0	0	0	0	0	0	0	0	0	0	0	0
bc4959cbf9d58e9f5ed0f9818ed796c4	0	0	0	0	0	0	0	0	0	0	15	0	0	0	0	0	0	0	0	0	0	0	0	0	0	0	37	0	0	0	0	0	17	35	33	0	0	0	0	0	0	0	0	0	0	0	0	0	0
1b189cd7dd00048d095ad16b3571fcbe	0	0	0	0	0	0	0	0	0	0	0	0	0	0	0	0	0	0	38	0	0	0	0	0	0	0	0	16	0	0	0	0	0	0	0	0	0	0	83	0	0	0	0	0	0	0	0	0	0
c7c8cc2cc752c466a931ec70291b0de3	0	0	0	0	0	0	0	0	0	0	0	0	0	0	0	0	0	0	22	0	0	0	0	6	0	0	0	0	0	9	15	0	0	33	0	35	0	0	0	0	0	0	0	0	0	0	0	0	0
6fec3cc0362eff716e2f8c36d2d73c32	0	0	0	0	0	0	0	0	0	0	0	0	0	0	0	0	0	0	0	0	0	0	0	0	0	16	0	0	0	0	0	23	0	0	0	0	0	0	0	0	0	0	0	0	0	0	0	58	0
0eec0f65d98bc16dd2870accc3587380	0	0	0	0	0	0	0	0	0	0	0	0	0	0	0	19	10	0	16	0	0	0	0	0	0	0	0	0	22	0	0	39	0	11	0	0	0	0	0	0	0	0	0	0	0	0	0	0	0
b5bb4cfa27e739756df7448bd5448134	0	0	0	0	0	41	0	0	0	0	0	0	0	0	16	0	0	0	0	0	0	0	35	0	0	0	0	15	0	0	0	0	26	0	0	0	0	0	0	0	0	0	0	0	0	0	0	0	0
2d468aacbef4c0ccfe7ed926ff49a8cd	0	0	0	0	0	0	0	0	0	0	0	0	0	0	0	0	0	25	9	0	0	0	0	0	0	0	0	0	0	0	0	0	13	28	0	0	0	0	38	0	0	0	0	0	0	0	0	20	0
2d6af4276c6c1d6d25f90306834c4675	0	0	0	0	0	0	0	0	0	0	0	0	0	0	0	0	0	0	0	0	0	0	0	0	0	0	0	0	0	0	0	0	0	11	0	0	0	0	0	0	0	0	0	0	0	0	0	0	37
1981d149877626a7354c7fbceecd8f6b	0	0	0	0	0	0	0	0	0	0	0	0	0	0	0	0	0	0	0	0	0	0	0	0	0	0	0	0	0	0	0	0	0	0	0	0	0	0	0	0	0	0	0	0	0	0	0	0	0
151d14ce96c54f45ef4ddd086d983856	0	10	0	0	0	0	0	0	0	17	0	0	0	0	11	0	0	0	0	0	0	0	0	0	0	0	0	0	0	0	0	0	0	0	0	0	0	0	0	0	0	0	0	0	0	24	14	0	0
08b60260a11473a4a16efbbffcb3939a	0	0	0	0	0	0	0	0	0	5	0	0	0	0	0	0	0	0	9	0	0	0	0	0	0	0	15	0	19	0	0	0	0	0	0	0	0	0	0	0	0	11	0	0	0	0	0	0	41
94bd861ffd533f706ae34d462a473cfa	0	0	0	0	0	0	0	0	0	0	0	0	0	0	0	11	0	0	0	0	0	6	0	0	0	0	0	11	0	0	0	0	0	24	0	15	0	0	43	0	0	0	0	0	0	0	0	9	0
11aa0f205fbe070364dbbd7426a5a39c	0	0	0	0	34	0	0	13	0	0	0	0	0	0	0	0	0	0	0	0	0	0	0	0	0	0	0	15	0	0	0	0	0	0	0	0	0	0	0	46	0	0	0	0	0	0	0	0	23
90da20dac6ea4649f15e6bdb456624df	0	0	0	0	0	0	0	0	0	0	0	0	0	0	34	0	0	0	0	0	41	0	0	36	0	0	0	0	0	0	0	0	0	20	0	0	0	0	0	0	0	0	0	0	0	0	0	0	0
61a2a888874222307e525ee8ebbb9073	0	0	0	0	0	0	0	0	0	0	0	0	0	0	0	0	0	0	0	0	0	0	0	0	0	0	0	0	0	0	0	0	0	0	0	0	0	0	0	0	0	0	0	0	0	0	12	0	0
ded5e1376a2a9d53a9321dda75b05391	0	0	0	0	0	0	0	0	0	0	0	0	0	13	0	0	0	0	0	0	0	0	19	0	8	0	0	0	0	0	0	24	0	0	0	0	0	0	0	0	0	0	0	0	0	0	0	65	0
23afd54453486752184495683f1d2629	0	0	0	0	0	0	0	0	0	0	0	0	0	0	0	21	0	0	0	0	0	0	0	0	0	0	0	0	0	0	0	0	47	0	19	0	0	40	0	0	0	0	0	0	0	0	0	0	0
2cb2c73c133a6ae45502fac112a457a5	0	0	0	0	0	0	0	0	0	0	0	0	0	0	0	0	0	0	0	24	0	0	0	0	0	0	0	0	0	0	0	0	19	0	0	0	0	13	34	0	0	10	0	10	0	0	0	0	0
bfa1c2c9596a28f47a0b14a5920b3137	0	0	0	0	0	0	0	0	0	0	0	0	0	0	0	0	0	0	0	0	0	0	0	0	0	0	21	0	0	29	0	57	0	0	0	0	0	0	0	0	0	0	0	0	0	0	0	0	0
d0d3c2ce7b170debb0a946cd89ab7839	0	0	0	0	21	0	44	31	0	0	0	0	0	0	0	0	0	0	0	0	0	0	0	0	0	0	0	0	0	0	0	0	0	0	30	0	0	0	0	0	0	0	0	0	0	0	0	0	0
b007898612af2b0a35c659429db711d5	0	0	0	0	0	0	0	0	0	0	0	0	0	0	0	0	0	0	0	12	0	0	0	0	0	0	0	0	0	0	0	0	12	0	0	0	0	0	0	0	0	0	0	15	0	0	59	0	0
276b475f7f7b2577e741381f72ab3ccc	0	0	0	0	0	0	0	0	0	0	0	0	0	0	0	0	0	0	0	0	0	0	0	0	0	0	0	0	0	0	0	0	0	31	0	0	32	8	18	0	0	0	0	0	0	0	0	0	0
12aec47e01e8845bcf964b4e1a296bb6	0	0	0	0	0	0	0	0	0	0	0	0	0	0	0	14	0	0	6	0	0	0	0	0	0	0	17	0	0	16	0	20	0	0	0	0	0	0	0	0	0	0	0	0	0	0	34	0	0
0a683b1e276d224b7c7850b6d7f68337	0	0	0	0	0	0	0	0	0	0	0	0	0	0	0	0	0	0	0	0	0	0	30	0	13	24	22	0	0	0	0	0	0	0	0	0	0	0	0	0	0	0	0	0	0	0	0	0	27
44ebb3b8de81eb9535c92e9152ce7340	0	0	0	0	0	0	0	0	0	0	0	0	0	0	0	0	0	0	0	0	0	0	28	0	52	44	0	0	0	0	0	0	0	0	0	0	0	0	0	0	0	0	0	0	0	0	0	0	0
eb25eb17d0662eb18a29669cc4108ec9	0	0	0	24	0	0	0	0	0	9	0	0	0	0	0	0	0	0	0	0	0	0	0	0	0	0	0	0	0	0	0	41	0	0	0	0	10	24	0	15	0	0	0	0	0	0	0	0	0
beabe58fa8893f3deb9461a5de2562b4	0	0	0	0	0	0	0	0	0	19	0	17	0	0	0	0	0	0	0	0	0	0	0	0	0	0	0	31	0	0	0	18	38	0	0	0	0	0	0	0	0	0	0	0	0	0	0	0	0
06ce48b6765b33e82a1be361ba2669d1	0	0	0	0	0	0	0	0	0	0	29	0	0	0	0	0	0	0	0	0	0	0	0	0	0	0	0	0	0	0	0	0	0	56	0	10	28	0	0	0	0	0	0	0	0	0	0	0	0
5f5013f6d4e5ea3e7f5e032f03d38331	0	0	0	0	18	0	18	0	0	0	0	0	0	0	0	0	0	0	0	0	0	15	0	0	12	17	0	0	0	0	0	0	0	0	0	9	0	0	0	0	0	12	0	21	0	0	0	0	0
a325015e01b12a7e29e05cd6855e70c1	0	0	0	0	0	0	0	0	43	0	0	0	0	0	0	0	0	0	0	0	0	0	0	0	0	32	0	0	0	0	0	0	0	0	0	0	27	0	0	0	0	0	20	0	0	0	0	0	0
c44d8b663dcfc0aa4c4c02c68888c587	0	0	0	0	0	0	0	0	0	0	0	6	0	0	0	0	0	3	0	0	3	0	6	0	0	0	0	9	0	0	0	18	27	18	0	9	0	0	19	0	0	2	0	0	0	0	0	0	0
98a25c53b7d28c35e2038654ee466201	0	0	0	0	0	0	0	0	0	0	0	0	0	0	0	0	0	0	0	0	10	0	0	12	0	0	0	0	0	0	0	28	0	0	0	0	0	0	0	0	0	0	0	0	0	0	0	72	0
31790182e5746c26709fa8e947ae8525	0	0	0	0	0	0	0	0	0	0	0	0	0	0	0	0	0	0	0	0	0	0	0	0	0	0	0	0	0	0	0	0	26	0	0	0	0	0	0	69	0	0	0	27	0	0	0	0	0
58706c31435078966125eb88e9224de4	0	0	0	0	0	0	0	0	0	0	0	0	0	28	0	20	0	0	10	0	0	0	0	0	0	0	0	0	0	0	0	0	0	0	0	0	0	15	33	0	0	15	0	0	0	0	0	0	0
1d535e4ea70bce6688dd72caccc50801	0	0	0	0	0	0	0	0	0	0	0	0	0	0	0	0	27	0	0	32	0	0	0	0	0	0	0	0	0	0	0	0	0	0	27	0	0	0	0	0	0	0	0	0	0	0	0	0	0
6e71cbd45f9487246fa9aa6329870eb1	27	0	0	0	29	0	0	0	0	31	0	0	0	0	0	0	0	0	0	0	0	0	0	0	0	0	0	0	0	0	0	20	13	0	0	0	0	0	0	0	0	0	0	0	0	0	0	0	0
c09ee2c09db9e188dbca639a7b3d7ea4	0	0	0	0	0	0	0	0	0	0	0	0	0	11	0	0	0	0	15	0	0	0	0	0	0	0	0	0	0	14	0	34	0	19	0	0	0	0	27	0	0	0	0	0	0	0	0	0	0
d9435b6a9f94e2edc9ba86f2f3052c57	0	0	0	0	0	0	0	0	0	0	0	0	0	0	0	0	0	0	0	0	0	0	0	8	0	0	0	0	0	0	0	0	0	0	0	0	0	73	0	0	0	32	0	0	0	0	0	7	0
ca925bbe5f37e0e691ce759aecddeb72	0	0	0	21	0	0	0	0	0	0	0	0	0	0	0	0	0	0	0	0	0	0	0	0	0	0	0	0	0	0	0	0	0	0	0	0	0	0	61	0	19	0	0	0	0	0	0	0	0
5bfaeee3921011296404e1d4771bd4e1	0	0	0	0	14	19	28	57	0	0	0	0	0	0	0	0	0	0	0	0	0	0	0	0	0	0	0	0	0	0	0	0	0	0	0	0	0	0	0	0	0	0	0	0	0	0	0	0	0
e39ffdb7225c24db25ba8b1b7a439629	0	0	0	0	0	0	0	0	0	0	0	0	0	0	0	0	0	0	0	0	0	0	0	20	21	0	0	0	0	0	0	0	22	0	0	0	0	0	35	20	0	0	0	0	0	0	0	0	0
483a9eac98206f96e386717d4d27fd96	0	0	0	0	0	0	0	0	0	0	0	0	14	0	0	0	0	0	18	17	0	0	0	0	0	0	0	0	0	0	0	0	0	0	0	0	19	0	40	0	0	0	0	0	0	0	0	0	0
55c61cd10bf4b029a49f3a0a6f97567e	0	0	0	0	0	0	0	0	0	0	0	0	0	0	0	0	0	0	0	12	0	0	0	0	0	0	0	0	0	0	0	0	0	0	0	0	30	0	27	18	0	0	18	0	12	0	0	0	0
80d8015bab937d1250a1d3ad42faeffa	0	0	0	0	0	0	0	0	0	0	0	0	0	0	0	0	0	0	0	0	0	0	0	0	0	0	0	0	0	0	15	0	13	40	33	16	0	0	0	0	0	0	0	0	0	0	0	0	0
fd00112e2e32c74f425cecc0e60d8a17	26	0	0	0	0	0	0	29	0	0	0	0	0	0	0	0	0	0	8	0	0	0	0	0	0	0	0	0	0	0	0	0	0	0	7	0	24	12	0	0	0	0	0	0	0	0	10	0	0
dd209280e07ba3fe7da5ee23195f476f	0	0	0	0	0	0	0	0	0	0	0	0	0	0	0	0	4	0	0	0	0	0	0	0	0	0	0	0	0	0	0	0	0	34	0	38	0	0	0	0	0	0	0	0	0	0	0	0	0
58518f3d70ff50033866259410426d96	0	0	0	0	0	0	0	0	4	34	0	0	0	0	0	0	0	0	0	0	0	0	0	0	0	0	0	0	0	0	0	0	0	0	0	0	0	0	0	0	35	0	0	0	0	23	8	0	0
ccfc254de8733fedd13b4396a0646679	0	0	0	0	0	0	0	0	0	0	0	0	0	10	0	0	0	0	0	0	0	0	0	11	0	0	0	0	0	0	0	0	0	0	0	0	0	62	0	0	0	32	0	0	0	0	0	0	0
26c288ec9626b6842ba1f42173e1a330	0	0	0	0	0	0	0	0	0	0	0	0	0	0	0	0	0	0	0	0	0	0	0	0	0	0	0	0	0	0	0	0	0	0	0	0	0	0	0	0	0	0	0	0	0	0	0	0	0
99b287aef9a61a19e0bab976a9bcecc4	0	0	0	19	0	0	0	0	0	0	0	0	0	7	18	15	0	0	0	0	0	0	0	0	0	0	0	0	0	0	0	0	0	0	0	0	0	0	0	0	0	0	0	21	0	0	0	0	12
4d0480729bb52669cdc17f5b64812966	0	0	0	0	0	0	0	0	0	0	0	0	0	0	0	0	0	0	0	0	27	0	0	14	0	23	0	0	50	0	0	0	0	0	0	0	0	0	0	0	0	0	0	0	0	0	0	0	0
48a3e6a08d60b785eabcdd5147c6bea6	0	0	0	0	0	0	0	0	0	0	0	0	0	0	0	0	0	0	0	0	0	0	0	0	0	0	0	0	0	0	0	0	16	0	0	0	0	0	0	0	0	0	0	0	0	0	0	0	0
c9bc2c0d62bbec4a6c0ac6fe91e154fc	0	0	46	0	0	0	0	0	0	0	0	0	0	0	12	0	0	0	0	0	0	0	7	6	0	0	5	0	0	0	0	8	0	0	0	0	0	0	0	0	0	0	0	0	15	0	0	14	0
25bcaab7f298351a061a700b1de01fce	0	0	0	0	0	0	0	0	0	0	0	0	0	0	0	0	0	0	0	0	0	0	0	0	0	0	0	0	0	0	0	0	0	0	0	0	0	0	0	0	0	0	0	0	0	0	0	0	0
60c38a0e3243e276656c48e3b0e39fb9	0	24	0	0	0	0	0	0	0	0	0	0	0	0	0	0	0	0	0	0	0	0	0	0	0	0	0	0	0	0	0	0	0	0	0	0	0	0	0	0	0	0	0	0	0	0	0	0	0
19898982fb254a070634d78bfbeccf82	0	0	0	0	0	0	0	0	0	0	0	0	0	0	0	19	0	24	0	0	0	0	0	0	0	0	0	0	0	0	0	0	0	0	0	0	32	0	0	0	0	36	0	0	0	0	0	0	0
ebea17c345bc97027fe6f1dd1dbc0db3	0	0	0	0	0	0	0	0	0	0	0	0	0	0	0	0	0	0	21	0	0	0	0	0	0	0	0	0	0	0	0	0	0	0	21	0	0	0	25	0	17	19	0	0	0	7	0	0	0
27d88146b44b9f9e70a81bd1370d8ead	0	0	0	20	0	0	0	0	17	0	0	0	0	20	0	0	0	0	0	0	0	0	0	0	0	0	0	0	0	0	0	0	0	0	0	0	0	34	0	18	0	0	0	0	0	0	0	0	0
d6a92846a04c6e83117dfad2db1a97fe	0	0	0	0	27	0	0	0	0	0	0	0	0	0	0	0	0	0	0	0	0	0	0	8	0	0	0	0	0	0	0	21	20	0	0	7	0	0	0	0	0	0	0	0	0	26	0	0	0
df16369d85fabf5f2dc782595e966470	0	0	0	0	0	0	0	0	0	0	0	0	0	5	0	17	0	0	0	0	0	0	0	0	0	0	0	0	0	7	0	0	27	22	0	0	0	0	0	0	21	0	0	0	10	0	0	0	0
a24e15829671333620723f45fdc0d8c4	0	0	0	0	29	0	23	56	0	0	0	0	0	0	0	0	0	0	0	0	0	0	0	0	0	0	0	0	0	0	0	0	0	0	0	0	0	0	0	0	0	0	0	0	0	0	0	0	0
7c16aa3925a74e33c9bea18117c1b19c	0	0	0	0	0	0	0	0	0	0	0	0	0	0	0	0	0	0	0	0	0	0	0	0	0	0	25	0	0	0	0	32	0	0	0	0	0	0	0	0	18	0	0	0	33	0	0	0	0
6b45d285a625a57e5fd983521cba402d	0	0	0	0	0	0	0	0	0	0	0	0	0	0	0	21	0	0	0	0	11	0	0	0	0	0	0	0	0	0	0	0	19	0	0	0	0	0	31	0	0	0	0	0	0	6	0	0	19
9db364d01504ba8b7edd16dd6e099c32	0	0	0	0	0	0	0	0	0	0	0	0	0	0	0	10	0	0	48	0	0	0	0	0	0	0	0	0	0	0	0	0	23	26	0	0	0	0	0	0	0	0	0	0	0	0	0	0	0
33948794d8f90be6d0dc38dadd0fa5a9	0	0	0	0	0	0	0	0	0	0	0	0	0	0	0	0	9	0	15	20	0	0	0	0	0	0	0	0	0	15	0	0	18	30	0	0	0	0	0	0	0	0	0	0	0	0	0	0	0
01f50ffaf884d716f885cb226ca624f4	0	0	0	0	0	0	0	0	0	0	0	0	0	0	0	0	0	0	0	0	0	0	0	0	0	0	25	0	23	0	0	0	0	0	0	0	0	0	0	0	0	0	0	0	0	0	0	0	15
b66a9ce81146dd35c60e1de10e71fea7	0	0	0	0	0	0	0	0	0	0	0	0	0	0	0	31	0	0	32	0	0	0	0	0	0	0	0	0	0	0	0	0	0	0	0	0	0	0	43	0	0	0	0	0	0	0	0	0	0
37e251543770ac8e2b9d9422bff0c5bc	0	0	0	0	0	0	0	0	0	0	0	0	0	0	0	0	0	0	0	0	0	0	0	0	0	0	0	0	32	0	0	0	0	0	0	0	0	12	62	0	0	0	0	0	0	0	0	0	0
c879ae66229171338a1eceb559db525a	0	0	0	0	0	0	0	0	0	0	0	0	0	0	0	0	0	0	0	0	38	0	33	0	0	34	0	0	0	0	0	0	0	0	0	0	0	0	0	0	0	0	0	0	0	0	0	0	0
2f49dc8608f108caed57988bfa041a07	0	0	0	0	0	0	0	0	0	0	0	0	0	0	0	0	0	0	24	0	0	0	0	0	0	0	0	0	0	0	0	0	0	0	0	0	17	0	0	0	0	0	0	0	0	0	37	0	9
e296004d019d275e3b7bdb123ef580e4	0	11	0	0	0	0	0	0	0	0	0	0	0	0	0	0	0	0	0	0	0	0	0	0	0	0	0	0	0	0	0	0	0	0	0	0	0	0	0	0	0	0	0	0	0	0	0	0	0
1f7a14fbf2a9a647cc395d75890c3104	0	0	0	0	0	11	0	0	44	0	0	0	0	0	0	0	0	0	0	0	0	0	0	0	0	0	0	0	0	0	0	0	0	0	0	0	0	0	0	24	0	0	0	17	0	7	0	0	0
c483e58aa0cdf7fd1a91d71c72fdab56	0	0	0	0	0	0	0	0	62	0	0	0	0	0	0	0	0	0	0	0	0	0	0	0	0	0	0	0	0	0	0	0	0	0	0	0	0	0	41	0	0	0	0	0	0	0	0	0	0
b8116f4c6bda6a3534ceb73a30338f59	0	0	0	0	0	0	0	0	0	0	38	0	0	0	0	16	0	0	0	0	0	0	0	0	0	0	0	0	0	0	0	0	0	23	0	0	0	0	0	0	0	0	0	0	0	0	0	0	0
c6379206739d7dc163edf56580e5da4f	0	0	0	0	0	0	0	0	0	0	0	0	0	0	0	0	0	0	0	0	0	0	0	0	0	0	0	0	0	0	0	0	0	0	0	23	0	0	30	0	0	0	0	0	0	0	5	10	9
218bb34806985c80b60322a99c25c269	0	0	0	0	0	74	0	0	0	28	0	0	0	0	0	0	0	0	0	0	0	0	0	0	0	0	0	0	0	0	0	0	0	0	0	0	0	0	0	0	0	0	0	0	0	0	0	0	0
b2aa5c08c826b48f22098fcd774fb337	0	0	0	0	0	0	0	0	0	0	0	0	0	4	0	0	10	0	15	0	0	0	0	0	6	0	0	0	0	0	12	0	0	20	0	0	0	0	35	0	0	0	0	0	0	0	0	0	0
2a45395b7bfddb0496747dedf4ece0f1	22	0	0	0	38	23	0	0	0	0	0	0	0	0	0	0	0	0	0	0	0	0	0	0	0	0	0	0	0	0	0	0	0	0	0	0	0	0	0	0	0	0	0	0	0	0	0	17	0
7d0463cb9b478375bc86b83b08abf2a2	0	0	0	0	36	0	43	0	21	0	0	0	0	0	0	0	0	0	0	0	0	0	0	0	0	0	0	0	0	0	0	0	0	0	0	0	0	0	0	0	0	0	0	0	0	0	0	0	0
feaf2a70598444bd317341cfdf52f0bb	0	0	0	0	0	0	0	0	0	0	0	0	0	0	0	0	0	0	0	6	0	0	0	17	0	0	0	0	0	0	0	0	0	0	0	0	0	0	33	0	0	0	0	0	0	0	0	34	10
c15c8e94cbda2b0ad6a8325e69780240	0	0	0	0	0	0	0	0	0	0	0	0	0	0	0	0	0	0	0	0	22	0	16	30	0	19	0	0	0	0	0	0	0	0	0	0	0	0	0	0	0	0	0	0	0	0	0	0	13
6bac3da3b169b45b823e7a0394fd5df6	0	0	0	0	0	0	0	0	0	0	0	0	0	0	0	0	0	0	0	0	0	23	0	27	0	0	0	0	0	0	0	0	36	0	0	0	0	0	0	0	14	0	0	0	0	0	0	0	0
2faa8de3a4d21bbb4184ef8941e23cc0	0	0	0	0	0	0	0	0	0	0	0	0	0	0	0	0	0	0	0	0	0	0	30	37	0	32	0	0	0	0	0	0	0	0	0	0	0	0	0	0	0	0	0	0	0	0	0	0	0
c0e361d3a8cfc86bdc00cb9e7c640379	0	0	0	0	37	0	0	0	0	34	0	0	0	0	0	0	0	0	0	0	0	0	0	0	0	0	0	0	0	0	0	0	0	0	0	0	0	0	0	12	0	0	0	0	5	0	0	0	0
c23d809fb21fde7ac42f0e6777aaf479	0	0	0	0	0	0	0	0	0	0	0	0	0	0	0	0	12	0	0	0	0	0	0	0	0	0	0	0	14	18	0	0	0	0	0	26	0	0	21	0	0	0	0	0	0	0	0	0	0
f8d59ca2ea9edc3643e781d2658665f3	0	0	0	0	0	0	0	0	0	0	0	0	0	0	0	0	0	0	0	0	0	0	0	0	0	0	0	0	0	0	28	0	0	0	0	0	0	0	70	0	0	0	0	0	0	0	0	0	0
36ac3d51ca65836b1228fec3d25c70fa	0	0	0	0	0	0	12	25	21	0	0	0	0	0	0	0	0	0	0	0	0	0	0	0	0	0	0	0	0	0	0	0	0	0	0	0	0	0	35	0	4	0	0	0	0	0	0	0	0
828ea73ab061f15b091ce99708ed55d8	0	0	0	0	0	0	0	0	0	0	0	0	0	0	0	0	0	0	0	0	0	0	0	0	0	0	0	0	0	0	0	0	0	0	0	0	0	0	93	0	0	4	0	0	0	0	0	0	0
6bfaf55dafaeff19cca19eeb4081af19	0	0	0	0	0	0	0	0	0	0	0	0	0	0	0	0	0	0	0	0	0	0	0	0	0	0	0	0	0	0	0	0	16	0	0	0	0	0	0	0	0	0	0	0	0	0	0	30	0
d4cff5f13aa3226a4708bf1f0c9e08b4	0	0	40	0	0	55	0	0	0	0	0	0	0	0	0	0	0	0	0	0	0	0	0	0	0	0	0	0	0	0	0	0	0	0	0	0	0	0	0	0	0	0	0	0	0	0	0	0	0
c964460cbce160602e44234176698c39	0	0	0	0	0	0	0	0	0	0	0	0	0	0	0	0	0	45	0	0	0	0	0	0	0	0	0	0	0	0	0	0	0	0	0	0	0	0	18	0	0	19	0	0	0	0	0	13	0
ab538e9ad9c63f15eabfbd8a6b91645e	0	0	0	0	0	0	0	0	0	0	0	0	0	0	0	0	0	0	0	0	0	20	0	23	0	0	0	0	20	0	0	0	0	0	0	0	0	0	31	0	0	0	0	0	0	0	0	0	0
827aa8716d4aa184f5fa939b411af999	0	0	0	0	0	0	0	0	0	0	0	0	0	0	0	0	0	0	0	0	0	0	0	40	0	0	0	0	0	0	0	0	0	0	0	0	0	0	0	0	30	0	0	0	0	0	0	0	0
37f42aefb9fb25bafb072f68f8151b6f	0	0	0	0	0	0	0	0	0	0	0	0	0	0	0	0	0	0	0	0	0	0	0	0	0	0	0	0	0	0	0	0	0	0	0	0	0	0	41	0	0	0	0	0	0	0	26	0	0
11e05f0fb5211e9d35e2ab6e6e91beac	0	0	0	0	0	0	0	0	0	0	0	0	0	0	0	0	0	0	0	0	0	0	0	0	0	0	0	0	0	0	0	0	0	0	0	27	0	0	0	0	0	21	0	0	30	0	15	0	0
62b229081bacfb5391680470521fa018	0	0	0	0	0	0	0	0	0	0	0	0	0	0	0	0	0	0	0	0	0	0	0	0	0	4	0	0	25	0	0	25	0	24	0	0	0	0	14	0	0	0	0	0	0	0	0	0	0
f76e863706cff152c22231e2d4b13699	0	0	0	19	0	0	0	0	0	0	0	0	0	0	0	0	0	0	0	0	0	0	0	0	0	0	0	0	0	0	0	0	0	19	0	0	0	0	0	0	0	0	0	0	0	0	0	0	0
666f6b1a9c13de9916df3f3cd27a78dd	0	0	0	0	91	0	0	0	0	0	0	0	0	0	0	0	0	0	0	0	0	0	0	0	0	0	0	0	0	0	0	0	0	0	0	0	0	0	0	0	0	0	0	0	0	0	0	0	0
95c1835884f2482211e6ef303001b7e4	0	0	0	0	19	0	0	0	26	0	0	0	0	0	0	0	0	0	0	0	0	0	0	0	0	0	0	5	0	0	0	0	16	0	0	0	16	0	0	0	0	0	0	0	0	0	9	0	0
44f08ae6618e9fb409af3b2228735eb5	0	0	0	0	0	0	0	34	0	0	0	0	0	0	0	0	0	0	0	0	0	0	0	0	0	0	0	0	7	0	0	0	0	0	0	0	0	0	0	25	18	0	0	0	0	0	0	0	0
0ef6a8c206293a26eb48c431f74f0484	0	0	0	0	0	0	0	31	0	0	0	0	0	0	0	0	0	0	0	0	0	0	0	0	0	0	7	0	0	0	0	0	0	0	0	0	0	0	0	0	0	0	0	0	15	0	0	0	0
9bf41b4aefda111e3016735310f8beef	0	0	0	0	0	0	0	0	0	0	0	0	0	0	0	0	0	0	0	0	41	0	0	0	17	33	0	0	0	0	0	0	0	0	0	0	0	0	0	0	0	0	0	0	0	0	0	0	0
908ae76c5f5900ddf513bfee9ada3d34	0	0	0	0	0	0	0	0	15	0	0	13	0	0	0	0	0	0	0	0	0	0	0	0	0	0	0	0	0	0	0	0	0	25	0	0	0	0	0	0	0	0	0	0	0	0	0	0	0
fdee1e3e77731e56c7a90a8b75f66cb1	0	0	0	0	0	0	0	0	0	0	0	0	0	0	0	0	0	0	0	10	0	0	0	0	0	0	0	0	0	0	0	0	16	0	0	0	0	0	0	0	21	0	0	0	0	0	0	0	0
f550ed7c95ed4ad4836ce64b973592e6	0	0	0	0	0	0	0	0	0	0	0	0	0	0	0	0	0	0	0	10	0	0	0	0	0	0	0	0	0	0	14	20	28	0	0	17	0	0	0	0	0	0	0	0	0	0	0	0	0
99c5a3aa12d1c8df8ed3f3d0dbe178a3	0	0	25	0	0	0	0	0	0	0	0	0	0	0	7	0	0	0	0	0	0	0	0	0	0	0	0	0	0	0	0	0	0	0	0	6	33	0	0	0	0	6	0	0	0	0	0	0	0
d9e3d33d11c7c73dbb7c8055c0cef2a3	0	0	24	0	0	0	5	0	0	0	0	4	0	5	0	0	0	0	0	0	0	0	0	0	0	0	0	0	0	0	0	0	0	0	0	0	0	0	0	0	0	0	0	0	0	0	0	0	0
a724dda33e29d687814427240e900aef	0	0	0	0	0	0	0	0	0	0	27	0	0	0	0	0	0	0	0	0	0	0	0	0	0	0	0	0	12	0	0	23	0	0	0	0	0	0	0	0	0	0	0	0	0	0	0	0	0
d5a8c4d1daaf1c1e8d9531ff2b374e04	0	0	0	0	0	0	0	0	0	0	0	0	0	0	0	0	0	19	0	0	0	0	9	0	0	0	0	0	0	0	0	0	0	9	0	0	0	0	38	0	0	0	0	4	0	0	0	0	0
f3572d89aff3385573768478b71e0d5b	0	0	0	0	0	0	0	27	34	0	0	0	0	0	0	0	0	0	0	0	0	0	0	0	0	0	0	0	0	0	0	0	0	0	0	0	0	0	0	0	0	0	0	0	0	0	0	0	0
90a83533bb6c10ec675071f76369fbb8	0	0	0	0	0	0	0	0	0	0	0	0	0	0	0	35	0	16	0	0	0	0	0	0	0	0	0	0	0	0	0	0	0	0	0	0	22	0	0	0	0	0	0	0	0	0	0	0	0
20d65fbcf57d64490db7fd56fb73e51e	0	0	0	0	0	0	0	0	0	0	0	0	0	0	0	0	0	26	0	0	0	0	0	0	0	0	0	0	0	0	0	0	12	0	0	5	17	0	0	0	7	0	0	0	0	0	0	0	0
ff97dcd85eb6db8b56269de733cfe8fb	0	0	0	0	0	0	0	0	0	0	0	0	0	0	0	0	0	0	0	0	0	0	0	25	0	0	0	0	0	0	0	0	0	0	0	0	0	0	23	0	0	0	0	0	0	0	0	26	0
7fe10e73d72861e37b879ee83a3dfa12	0	0	0	0	0	0	0	0	0	0	0	0	0	0	0	0	0	0	0	0	0	0	0	0	0	0	37	0	9	0	0	0	0	0	0	0	0	0	40	0	0	0	0	0	0	0	0	0	0
93e308cc546eb8fa11d04f02c4f5117a	0	0	0	0	0	0	12	0	0	0	0	0	14	0	0	0	0	0	0	13	0	0	0	0	0	0	0	0	0	0	0	0	0	0	0	0	0	0	0	19	0	0	5	0	12	0	0	0	0
cc78aa0edac9e34f12d1326ade1ea600	0	0	0	0	0	0	0	0	0	23	0	0	0	0	0	3	0	0	0	0	0	0	0	0	0	0	0	0	0	0	0	0	0	15	0	8	0	0	0	0	0	0	0	8	0	0	19	0	0
fdd43ddfcbaedc80701ee3e9de16ee0c	0	0	0	0	0	0	0	0	0	0	0	0	0	14	0	0	7	0	0	0	0	0	0	0	0	17	0	0	11	0	0	0	0	0	0	0	0	0	30	0	0	0	0	0	0	0	6	0	0
9bf666c39aa602c37c7f00533b50a5f4	0	0	0	0	0	0	0	0	0	0	0	0	0	0	0	0	0	0	0	0	0	0	0	0	0	12	0	0	0	10	0	0	0	24	0	0	0	8	31	0	0	0	0	0	0	0	0	0	0
0f12d81482fd177c86f48a80bca1ab5d	0	0	0	0	0	0	0	0	0	0	0	28	0	14	0	0	0	0	0	0	0	0	0	0	0	0	0	0	0	0	0	0	0	0	0	0	0	0	0	0	0	0	0	42	0	0	0	0	0
ffe19a993cf2c58d706461e059b37ccf	0	0	0	0	0	0	0	0	0	0	0	0	0	0	0	0	0	0	0	0	0	0	0	0	0	0	0	0	0	0	0	0	18	21	0	0	0	0	0	0	0	0	0	0	0	0	0	13	0
0e5f5410adf72e8a0e8c03a2f0d6c6e8	0	0	0	0	0	0	0	0	0	0	0	0	0	0	0	0	0	0	0	0	0	0	0	0	0	0	0	0	0	0	0	0	0	0	0	0	0	0	0	0	0	0	0	0	0	0	0	0	0
844e9200b95e100ff839a1b41875a38b	0	0	0	0	0	0	0	16	0	0	0	0	0	0	0	0	0	0	0	0	0	0	0	26	0	0	0	0	0	0	0	0	0	0	0	0	0	0	0	0	0	0	0	0	0	0	0	40	0
b89cc7d2e08cecb094a0ec6fea30c997	0	0	0	0	0	0	0	0	0	0	0	0	0	0	0	31	0	0	0	0	0	0	0	0	0	0	0	0	0	0	0	0	0	0	0	0	0	0	0	0	0	0	0	0	0	0	0	0	0
de20fa704f001ef3dece5f6ee82331ea	0	0	0	0	0	0	0	0	0	0	0	0	0	0	0	0	0	0	0	14	0	0	0	0	0	0	0	0	11	0	0	0	0	0	0	0	0	0	0	51	0	0	0	0	0	0	0	6	0
562d1ed3562bc0f21b9402642067c9a9	0	0	0	0	0	0	0	0	0	0	0	0	0	0	0	0	0	0	0	0	26	0	0	0	18	0	0	0	0	0	0	0	0	0	0	0	0	0	0	0	0	0	0	0	0	0	0	0	38
e294080d988758dc60701ff9f14a346f	0	0	0	0	0	0	0	0	0	0	0	0	0	0	0	0	0	0	0	0	0	0	0	0	0	0	0	0	0	0	0	71	0	0	11	0	0	0	0	0	0	0	0	0	0	0	0	0	0
45cf0fac630b429dcbf3dc46572921a6	0	0	0	0	0	0	0	0	0	0	0	11	0	0	0	0	0	0	0	0	0	0	0	0	0	0	15	0	0	0	0	0	0	0	0	0	0	4	0	0	0	14	0	14	0	0	0	0	0
ee466b1996b15a3a4ed64136d2cb7ab4	0	0	0	0	0	0	0	0	0	0	0	0	0	0	0	0	0	0	0	5	0	0	0	0	0	0	5	0	0	0	0	0	0	0	0	0	0	0	40	0	15	0	0	5	0	0	6	0	0
c7e32c82895c72c4a2e1585220586573	0	0	0	0	0	0	0	0	0	0	0	0	0	0	0	0	0	0	0	0	0	0	19	0	27	23	0	0	0	0	0	0	0	0	0	0	0	0	0	0	0	12	0	0	0	0	0	0	0
4391528ba9b5ae12d91c115089933c52	0	0	0	0	0	0	0	0	0	0	0	0	0	0	0	0	0	0	0	0	0	0	0	0	0	0	0	0	0	0	0	0	47	0	0	0	0	0	13	0	0	0	0	0	0	0	0	0	0
dcad75902064c6a2db15712942a854db	0	0	0	0	0	0	0	0	0	0	0	0	0	0	0	0	0	0	0	0	0	0	0	0	0	0	0	0	0	0	0	0	35	36	0	0	0	0	0	0	0	0	0	0	0	0	10	0	0
c7761b29c7a5f93ee8ac06b86ed8d9f9	0	0	0	0	0	0	0	0	0	0	0	0	0	0	0	7	0	0	0	0	0	0	0	0	0	0	0	0	0	0	0	0	0	0	0	0	46	0	27	0	0	0	0	0	0	0	0	0	0
c49c31c42954c6ef0672b4e53583c7c5	0	0	0	0	0	0	0	0	0	0	0	0	0	0	0	0	0	24	0	18	0	0	0	0	0	0	0	0	0	0	0	0	0	38	0	0	0	0	0	0	0	0	0	0	0	0	0	0	0
fd3bebe5786f1901205263a15c3b0ce1	0	0	0	0	0	0	0	0	0	0	0	0	0	0	0	0	34	0	0	0	0	0	0	0	0	0	0	0	0	0	0	0	0	0	0	0	0	0	0	0	0	0	0	0	0	0	0	0	0
6ad3344a87005a0d75de77529828831b	0	0	0	0	0	0	0	0	0	0	0	0	0	0	0	0	0	0	0	0	0	0	0	0	0	0	0	0	0	0	0	0	0	45	0	0	0	0	0	34	0	0	0	0	0	0	0	0	0
63242faa124a4b1eeb026d65ae26be06	0	0	0	0	0	0	0	0	0	0	0	0	0	0	0	0	0	19	0	0	0	0	0	0	0	0	0	0	0	0	0	0	0	31	0	0	0	0	0	0	0	0	0	0	0	0	0	0	0
433f42837f2dc3cec836f7485fb98371	0	0	0	0	0	0	0	0	0	0	0	0	0	0	0	0	0	0	0	0	0	37	0	41	0	0	0	0	0	0	0	0	0	0	0	0	0	0	0	0	0	0	0	0	0	0	0	0	0
4348ef7baa3a453ad2a498985347bbe0	0	0	0	0	0	0	0	0	0	0	0	0	0	0	0	0	0	0	0	0	0	0	0	0	0	0	0	0	0	0	0	0	9	0	0	0	28	0	33	0	0	0	0	0	0	0	0	0	0
6caad514ff2ab36451a4e8f57430a531	0	0	0	0	0	0	0	0	0	0	0	0	0	0	0	0	0	0	0	0	0	0	0	0	0	0	0	0	0	0	0	0	0	0	0	0	0	0	29	0	12	0	0	0	0	0	0	0	0
b86fe9d870086e438ea39bfe51bec3ad	0	0	0	0	38	0	0	0	0	0	0	0	0	0	0	0	0	0	0	0	0	10	0	0	0	28	0	0	0	0	0	0	0	0	0	0	0	0	0	0	0	0	0	0	0	0	0	0	0
e2e2a5d5a338d22307b642aacbc2b23b	0	0	0	0	0	0	0	0	0	0	0	9	0	14	0	0	0	0	0	0	0	0	0	0	0	0	0	0	0	0	0	0	0	0	0	0	0	0	38	0	0	0	0	0	0	0	0	0	15
0698b3957ac027d2e00b638e79ff0eaa	0	0	0	0	0	0	0	0	0	0	0	0	0	0	0	0	0	0	0	0	16	0	0	0	22	0	0	0	0	0	0	0	0	0	0	0	0	0	38	0	0	0	0	0	0	0	0	0	0
89c7609f940034d6997edc64ef6faaf7	0	0	0	0	0	0	0	0	0	0	0	0	0	0	0	0	0	0	0	13	0	0	34	0	0	0	0	0	28	0	0	0	0	0	0	0	0	0	0	0	0	0	0	0	0	0	0	0	0
a4d9f26eb07eb050df6855146fd4c20b	0	0	0	0	0	0	0	0	0	0	0	0	0	0	0	0	0	0	0	8	0	0	0	0	0	0	0	0	0	0	8	0	39	0	0	0	0	0	0	0	0	0	0	0	0	0	0	0	9
536b58bb9152d91b739432f3730be915	0	0	0	0	0	0	0	0	0	0	0	0	0	0	0	0	0	0	0	0	27	0	29	0	0	19	0	0	0	0	0	0	0	0	0	0	0	0	0	0	0	0	0	0	0	0	0	0	0
190b93cea5acc144dc11b8d581b73653	0	0	0	0	0	0	0	0	0	0	0	0	0	0	0	0	0	0	0	0	0	0	0	0	0	0	0	0	0	0	0	0	0	75	0	0	0	0	0	0	0	0	0	0	0	0	0	0	0
8258f4b7902e1e77196646439fe23582	0	0	0	0	0	0	0	0	0	0	0	0	0	0	0	0	0	0	0	0	0	0	0	0	0	0	0	0	0	0	0	0	0	0	0	0	0	0	0	0	0	0	0	0	0	0	29	0	0
98761553397ae476bac61c7370b1d7b3	0	0	0	0	0	0	0	0	0	0	0	0	0	0	0	0	0	0	0	0	16	13	0	0	24	11	0	0	0	0	0	0	0	0	0	0	0	0	0	0	0	0	0	0	0	0	0	0	0
614652ccd3220b85522d91a831f06826	0	0	0	0	0	0	0	0	0	0	0	0	0	0	0	0	0	0	0	0	0	0	10	0	11	0	0	0	0	0	0	0	29	0	0	0	0	0	0	0	0	0	0	0	0	0	0	0	0
ab06ebb55981063e08c2175298d89c45	0	0	0	0	0	0	0	0	0	0	0	0	0	0	0	0	0	0	0	0	0	0	8	0	0	8	0	13	0	0	0	0	0	0	5	0	0	7	33	0	0	0	0	0	0	0	0	0	0
6e4f71cb038b4295311795103588bfc1	0	0	0	0	0	0	0	0	0	0	0	0	0	0	0	0	0	0	0	0	0	0	0	0	0	0	0	3	0	0	0	0	0	19	0	0	0	0	45	0	0	0	0	0	0	0	0	7	0
cf27b0f92fb632823486822eb5b05584	0	0	0	0	0	0	0	0	0	0	0	0	0	0	0	0	0	10	4	0	0	0	0	0	0	0	0	0	3	5	0	9	0	0	0	0	0	0	21	0	0	0	0	6	0	0	0	0	15
b62ce5c5133cb39186c8b72d8e02360d	0	0	0	0	0	0	0	0	0	0	0	0	0	0	0	0	0	0	0	0	0	35	0	37	0	0	0	0	0	0	0	0	0	0	0	0	0	0	0	0	0	0	0	0	0	0	0	0	0
70079befd2f9a12b8b417cb4e8e024df	0	0	0	0	0	0	0	0	0	0	0	0	0	0	0	0	0	0	0	0	0	0	0	5	0	0	0	0	0	0	0	0	0	0	0	0	0	0	56	0	0	0	0	0	0	0	0	0	0
cbe24cb8fa2338d504c13b6b1adb528b	0	0	0	0	0	0	0	0	0	0	0	0	0	0	0	0	0	0	0	0	0	0	0	0	0	0	25	0	0	0	0	29	0	0	0	0	0	0	0	0	17	0	0	0	0	0	0	0	0
988444af1cfd15bc7888ff06eb74eccc	0	0	0	0	0	0	0	0	0	0	0	0	0	0	0	0	0	0	0	0	0	0	0	0	0	0	0	0	0	0	0	0	45	0	26	0	0	0	0	0	0	0	0	0	0	0	0	0	0
d79ed142729ef827561548266a69d1c6	0	0	0	0	0	0	0	0	0	0	0	34	0	0	0	0	0	0	0	0	0	0	0	0	0	0	0	0	0	0	0	22	14	0	0	0	0	0	0	0	0	0	0	0	0	0	0	0	0
a808871f490562440c6b9f02d3fea1e1	0	0	0	0	0	0	0	0	0	0	0	0	0	0	0	0	0	33	0	0	0	0	0	0	0	0	0	0	0	23	0	0	0	0	0	0	0	0	0	0	0	0	0	0	0	0	14	0	0
e61a5d37148d9aaecc752441a6b481cc	0	0	0	0	0	0	0	0	0	0	0	0	0	0	0	0	0	0	0	0	0	0	0	0	0	0	0	5	8	0	0	0	0	0	0	0	0	0	17	0	0	5	0	0	0	6	0	13	0
907425dd33e2ea5453b515bf90d83b39	0	0	0	0	0	0	0	0	0	0	0	0	0	0	0	0	0	0	0	0	0	0	0	0	0	0	0	0	0	0	0	0	0	0	0	0	0	0	0	0	0	0	0	0	0	0	0	0	0
7f94c79bbec80553655701251e0b29f8	0	0	0	0	36	0	0	0	33	0	0	0	0	0	0	0	0	0	0	0	0	0	0	0	0	0	0	0	0	0	0	0	0	0	0	0	0	0	0	0	0	0	0	0	0	0	0	0	0
b86f76dd7e49bce9b2d727e430645e43	0	0	0	0	0	8	0	0	18	0	0	0	0	0	0	0	0	0	0	5	0	0	0	0	0	0	0	0	0	0	0	0	0	0	0	0	0	0	0	27	0	0	0	0	0	0	0	0	11
de41f2f1dcf526d0e4494618a15e898e	0	0	0	0	0	0	0	0	17	35	0	0	0	0	0	5	0	0	0	0	0	0	0	0	0	0	0	0	0	0	0	0	0	0	0	0	0	0	0	0	0	0	0	0	0	0	0	0	0
40afe21f97914a7c70f87b64553da07b	0	0	0	0	0	0	0	0	0	0	0	18	0	0	0	0	0	0	0	0	0	0	0	0	0	0	0	0	0	0	0	19	0	0	0	14	0	0	0	0	0	0	0	18	0	0	0	0	0
3e0dbab4bd740c62dc212e3d6c9c5c62	0	0	0	0	0	0	0	0	0	0	0	0	0	0	0	0	0	19	0	0	0	0	0	0	0	0	0	0	0	0	0	0	0	0	0	0	0	0	0	0	0	0	0	0	0	0	0	0	0
d7bc083f49d5e872a49191088ac59bba	0	0	0	0	0	0	0	0	0	0	0	0	0	0	0	0	0	0	0	0	12	22	0	25	10	0	0	0	0	0	0	0	0	0	0	0	0	0	0	0	0	0	0	0	0	0	0	0	0
73c20d58483a50d5b064688263954ec1	0	0	0	0	0	0	0	0	0	0	0	0	0	0	0	0	0	0	0	0	0	0	0	0	0	0	0	0	0	0	0	20	12	0	0	0	19	0	18	0	0	0	0	0	0	0	0	0	0
63bd47a071a18453b81c3969aa52cf9d	0	0	0	0	0	0	0	0	0	0	0	0	0	0	0	0	0	0	0	0	0	0	0	0	0	0	0	0	0	0	0	0	0	0	0	0	0	0	0	0	0	0	0	0	0	0	0	0	0
c714229343a0014eaf73a08f7bee900c	0	0	0	0	0	0	0	0	0	0	0	21	0	0	0	0	0	0	0	0	0	0	0	11	0	0	0	0	0	0	0	16	0	0	0	0	0	0	0	0	0	0	0	0	0	0	0	20	0
44dcf73e9f2836500ad818abd3a69e08	0	0	0	0	0	0	0	0	0	0	0	0	0	0	0	5	0	0	0	0	0	20	14	0	0	9	0	0	0	0	0	0	0	20	0	0	0	0	0	0	0	0	0	0	0	0	0	0	0
5dbecd5d634a2fbdb7d1f537179f3308	0	0	0	0	0	0	0	0	0	0	0	0	0	0	0	0	0	0	0	0	0	0	20	35	0	13	0	0	0	0	0	0	0	0	0	0	0	0	0	0	0	0	0	0	0	0	0	0	0
9cc8384cd510c927a578e12a56544c9b	27	0	0	0	0	0	0	0	25	0	0	0	0	0	0	0	0	0	0	0	0	0	0	0	0	0	0	0	0	0	0	0	0	0	0	0	0	0	0	0	0	0	0	0	0	15	0	0	0
dbf5b8c1e88e8b29771fffa6905b6162	0	0	0	0	0	0	0	0	67	0	0	0	0	0	0	0	0	0	0	0	0	0	0	0	0	0	0	0	0	0	0	0	0	0	0	0	0	0	0	0	0	0	0	0	0	0	0	0	0
21c794cbd3fd967d95198f274953ca50	0	0	0	0	0	0	0	0	0	13	0	0	0	0	36	0	0	0	0	0	0	0	0	0	0	0	0	0	0	0	0	0	0	0	0	0	15	0	0	0	0	0	0	0	0	0	0	3	0
a4c5cab3ac5f570700a0182ed73cba4e	0	0	0	0	0	0	0	0	0	0	23	0	0	0	0	11	0	0	0	0	0	0	0	0	0	0	0	0	0	0	0	0	0	12	0	0	0	0	0	0	0	0	0	0	0	0	0	0	0
62713b001bb1f3757ad7e62e5c68cf03	0	0	0	0	0	0	0	0	0	0	0	0	0	0	0	0	0	23	0	0	0	0	0	0	0	0	0	0	15	0	0	0	15	0	0	0	0	0	14	0	0	0	0	0	0	0	0	0	0
12b92c33b5bdc660a78d6873d4633788	0	0	0	0	0	0	0	0	0	0	0	0	0	0	0	0	0	0	0	0	0	0	0	0	0	0	0	0	0	0	0	0	0	67	0	0	0	0	0	0	0	0	0	0	0	0	0	0	0
7a657699823a133bae392e6b2c69e07b	0	0	0	0	57	0	0	0	0	0	0	0	0	0	0	0	0	0	0	0	0	0	0	0	0	0	0	0	0	0	0	0	0	0	0	0	0	0	0	0	0	0	0	0	0	0	0	0	0
8bc21c6c877d3c16939ed2c1187b4409	0	0	0	0	0	66	0	0	0	0	0	0	0	0	0	0	0	0	0	0	0	0	0	0	0	0	0	0	0	0	0	0	0	0	0	0	0	0	0	0	0	0	0	0	0	0	0	0	0
a58e5fa4153390ffba39fdbaf9e2a299	0	0	0	0	0	0	26	0	0	0	0	0	0	0	0	0	0	0	0	0	0	0	0	0	0	0	0	0	0	0	0	0	24	0	0	0	0	0	0	0	0	0	0	0	0	0	0	16	0
a1307a58df5b2c24fd7f8ef6419214d7	0	0	0	0	0	0	0	0	0	9	0	0	0	0	0	0	0	0	0	0	0	0	0	0	0	0	0	0	0	0	0	0	0	8	0	0	0	0	19	0	0	0	0	0	0	0	0	0	0
58380d1f68a0a73cae5306259718d269	0	0	0	0	0	0	0	0	0	0	0	0	0	0	0	24	42	0	0	0	0	0	0	0	0	0	0	0	0	0	0	0	0	0	0	0	0	0	0	0	0	0	0	0	0	0	0	0	0
99cbf75cf293766705b57baf93d545c7	0	0	0	0	0	0	0	0	0	0	0	0	0	0	0	0	0	0	0	0	0	0	0	0	3	0	0	0	0	0	0	44	0	0	0	0	0	0	0	0	0	0	0	15	0	0	0	0	0
f0fae404ebb3b0e281aa6928dab1dbfe	0	0	0	0	0	0	0	0	0	0	0	0	0	0	0	0	0	0	0	0	0	0	0	0	0	0	0	0	0	0	25	0	0	25	0	0	0	0	16	0	0	0	0	0	0	0	0	0	0
508a6090efe9b4d5e6893e922970acc8	0	0	0	0	0	0	0	0	0	0	0	0	0	0	0	0	0	0	0	0	0	0	0	0	0	0	0	0	0	0	0	66	0	0	0	0	0	0	0	0	0	0	0	0	0	0	0	0	0
fe6d59042b1f7645d257dc7ff7d2b59d	0	0	12	5	0	0	11	0	0	0	0	0	0	0	0	0	0	0	0	0	0	0	0	0	0	0	0	0	0	0	9	0	0	0	0	0	0	0	0	0	0	0	0	0	0	0	9	0	0
06f7047ba04596ec4bb20118e917c085	0	0	0	9	0	0	0	0	0	0	0	8	0	0	0	0	0	0	0	0	23	0	14	0	0	0	0	0	0	0	0	0	0	0	0	0	0	0	0	0	0	0	0	0	0	0	0	0	11
fcbe1b8cbb702e591fedcdb2c1dcecdc	0	0	0	0	0	0	0	0	65	0	0	0	0	0	0	0	0	0	0	0	0	0	0	0	0	0	0	0	0	0	0	0	0	0	0	0	0	0	0	0	0	0	0	0	0	0	0	0	0
572b92c090608be38c944d448739379e	0	0	0	0	0	0	0	0	0	32	0	0	0	0	0	0	0	0	0	0	0	0	13	0	0	20	0	0	0	0	0	0	0	0	0	0	0	0	0	0	0	0	0	0	0	0	0	0	0
a31a20883c112be9e68d966578040de7	0	0	0	0	0	0	0	0	0	0	0	0	0	0	0	0	6	0	0	17	0	0	0	0	0	0	0	0	0	0	0	0	0	0	0	12	19	0	0	0	0	0	0	0	0	11	0	0	0
41f73ff6ac43e52ab8fd510826d72574	0	0	0	0	0	0	0	0	0	0	0	0	0	0	0	0	0	0	0	0	0	0	0	0	0	0	0	0	0	0	0	9	0	0	0	0	0	0	0	0	0	0	0	0	12	0	15	0	0
167b4afbfef353af074d5b172cc48a86	0	0	0	0	0	0	0	0	0	0	0	0	0	0	0	0	0	0	16	0	0	0	0	0	0	0	0	0	15	0	0	0	0	15	0	0	0	0	18	0	0	0	0	0	0	0	0	0	0
ba3a28a1fb6595c81421f4f4b49be827	0	0	0	0	0	0	0	0	0	0	0	0	0	0	0	0	0	0	0	0	0	0	0	0	0	0	0	0	3	0	0	0	17	28	0	0	0	0	0	0	0	0	0	0	0	0	0	0	0
b4bb434d4d50454b95015352dc8b0730	0	0	0	0	0	0	0	0	0	0	0	0	0	0	0	0	0	0	0	0	0	0	0	0	0	0	0	0	0	0	0	21	0	25	0	0	0	0	0	0	0	0	0	0	0	0	0	0	0
b44124ba1a023b0ab71b7fbf6670c44d	0	0	0	0	0	0	0	0	0	0	0	0	0	0	0	0	0	0	0	0	0	0	0	7	0	0	0	0	0	9	0	22	0	0	0	15	0	0	0	0	0	0	0	0	0	0	0	0	10
afde44ac2ea6d89d208133fed0d289c3	0	0	0	0	46	0	0	0	0	0	0	0	0	0	0	0	0	0	0	0	0	0	0	0	0	0	0	0	0	0	0	0	0	0	0	0	0	0	0	0	0	0	0	0	0	0	0	0	0
2558c6d9807efeb9a345283c2b4d56fa	0	0	0	0	0	0	0	0	62	0	0	0	0	0	0	0	0	0	0	0	0	0	0	0	0	0	0	0	0	0	0	0	0	0	0	0	0	0	0	0	0	0	0	0	0	0	0	0	0
6a288fe1c9fe39533b8d2b7f6c7ef9bb	0	0	0	0	0	0	0	0	0	0	0	0	0	0	0	0	0	12	0	0	0	0	0	0	0	0	0	0	0	0	0	0	0	21	0	0	0	0	15	0	0	0	0	0	0	0	0	0	0
8621b1f0b9aea2744a8072fbbcebfa2d	0	0	0	0	0	0	0	0	0	0	0	0	0	0	0	0	0	0	0	0	12	0	27	23	0	0	0	0	0	0	0	0	0	0	0	0	0	0	0	0	0	0	0	0	0	0	0	0	0
84005c5fecea0b23afb7540476c5aedb	0	0	0	0	0	0	0	0	0	0	0	0	0	0	0	0	0	0	0	0	0	0	0	0	0	0	0	0	0	0	0	0	0	0	0	0	0	62	0	0	0	0	0	0	0	0	0	0	0
f13d262ca921b446db505b677bfedaa5	0	0	0	0	0	0	0	0	0	0	0	0	0	0	0	0	0	0	0	0	0	0	0	0	0	0	0	0	0	0	0	0	0	0	0	0	0	0	0	0	0	0	0	0	0	0	0	0	0
ae324b9d0c9f62ba79ccced01fa5750e	0	0	0	0	0	0	0	0	0	0	0	0	0	0	0	0	0	0	0	0	0	0	0	0	0	0	0	0	0	0	0	0	0	0	0	0	0	0	0	0	0	0	0	0	0	0	0	0	0
c212d572ddaed376c49c302abf055fe1	0	0	0	0	33	0	0	0	0	0	0	0	0	0	0	0	0	0	0	0	0	0	0	0	0	0	0	0	0	0	0	0	0	0	0	0	0	0	0	0	0	0	0	0	0	0	0	0	17
7338a2f6fc39abdd1ef2415ede1e14c5	0	0	0	0	0	0	0	0	0	0	0	0	0	0	0	0	0	0	0	0	0	0	0	19	0	0	17	0	0	0	0	0	0	0	0	0	0	0	0	0	0	0	0	0	0	0	0	0	25
bdf5768e27853a77f2e555c4c615e9b7	0	0	0	0	0	0	0	0	0	0	0	0	0	0	0	0	0	0	0	0	0	0	0	0	0	0	0	0	0	0	0	0	11	0	0	0	0	0	21	24	0	0	0	0	0	5	0	0	0
7115be413a6815e55af709365b2ba255	0	0	0	0	0	0	0	0	0	0	0	0	0	0	0	0	0	0	0	0	0	0	0	0	0	0	0	0	0	0	0	0	0	20	0	0	0	0	0	0	0	0	0	0	0	0	0	0	0
2699e6860969e4433a4fdaf9b99027ae	0	0	0	0	0	0	0	0	0	0	0	0	0	0	0	0	0	0	0	0	0	0	0	0	0	0	0	0	0	0	0	0	0	0	0	0	0	0	0	0	0	0	0	0	0	0	0	0	0
3266ba34c3b5632f4c58335f5266063c	0	0	0	0	0	0	6	0	0	0	0	0	8	0	0	0	0	0	0	7	0	0	0	0	0	0	4	0	0	3	0	0	4	5	0	7	0	7	0	0	0	5	0	0	0	0	0	0	0
69431c43ec486f4970df9b219be50253	0	0	0	0	0	0	0	0	0	0	4	0	0	0	0	0	0	0	0	0	0	0	0	0	0	0	0	0	0	0	0	7	0	0	0	0	0	0	0	0	6	0	0	5	0	7	0	0	0
9fd7a82937ef4905db69aecf12261bc2	0	0	0	0	0	0	0	0	0	20	0	0	0	0	0	0	0	0	0	0	0	0	0	0	0	0	0	0	0	0	0	0	0	0	0	0	0	0	0	0	0	0	0	0	0	0	0	0	0
02660809ddfeb15cbba55295ae058cfe	0	0	0	0	0	0	0	0	0	0	0	0	0	0	0	0	0	0	0	0	0	0	0	0	0	0	0	0	0	29	0	0	0	0	0	0	0	0	0	0	0	0	0	0	0	0	0	15	0
f3b843b0966e1219e75373e00d6ceb96	0	0	0	0	0	0	0	0	0	0	0	0	0	0	0	0	0	0	0	0	0	0	0	0	0	0	0	0	0	0	0	0	23	36	0	0	0	0	0	0	0	0	0	0	0	0	0	0	0
83698f2cf7d6abd48a11f8a06f0acd05	0	0	0	0	0	0	0	12	0	0	0	0	0	0	0	0	0	0	0	0	0	0	0	0	0	0	0	0	0	0	0	0	0	0	0	0	0	0	0	0	0	0	0	0	0	0	0	0	0
927852e3d312dc7fdb17860311741af3	0	0	0	0	0	0	0	0	0	0	0	0	0	0	0	0	0	0	0	0	0	0	16	17	0	0	0	0	0	0	0	0	0	0	0	7	0	0	0	0	0	0	0	0	0	0	0	0	13
c928cf4dc8b52d357ef65e9568a77dde	0	0	0	0	0	0	0	0	0	0	0	0	0	0	0	0	0	0	0	0	0	0	0	0	0	0	0	0	0	0	0	0	0	0	0	14	0	0	0	32	0	0	0	0	0	0	0	0	12
154b6c583905ad5bfcbd8f5f9d44ee91	0	0	0	0	0	0	0	0	0	0	0	0	0	0	0	0	0	0	0	0	0	30	0	27	0	0	0	0	0	0	0	0	0	0	0	0	0	0	0	0	0	0	0	0	0	0	0	0	0
b1958c873cb903d522e91cc0ee6d5bc5	0	0	0	0	0	0	0	0	0	0	0	0	0	0	0	0	0	0	0	0	0	0	0	19	0	0	0	0	0	0	0	0	0	0	0	0	0	0	15	0	0	0	0	0	0	0	0	0	0
092c1a2d7c6868bd56906b46c0e449c9	0	0	0	0	0	0	0	0	0	0	0	0	0	0	0	0	0	0	0	0	0	0	0	0	0	0	23	0	0	0	21	0	0	0	0	13	0	0	0	0	0	0	0	0	0	0	0	0	0
e5dc70ec5bab9e939e0868172fcffffe	0	0	0	0	0	0	0	0	0	0	0	0	0	0	0	0	0	0	0	0	0	0	0	0	0	0	15	0	0	0	0	0	0	0	0	0	0	0	0	0	0	0	0	0	0	0	0	0	42
22e53fdd9780147da5795e75d11eacc1	0	0	0	0	0	0	0	0	0	0	0	0	0	0	0	0	0	0	0	0	0	0	0	0	0	0	7	0	0	0	0	14	0	0	0	0	23	0	0	0	0	0	0	0	0	13	0	0	0
3fd5be1a547fb9cd7e7add0b2daf9538	0	0	0	0	0	25	0	0	0	0	0	0	0	0	0	0	0	0	0	0	0	0	0	18	0	0	0	0	0	0	0	0	0	0	0	0	0	0	0	0	0	0	0	0	0	0	0	0	0
1e705e4b64721c327d73cd0c2a4dfde4	0	0	0	0	0	0	0	0	0	0	0	0	0	0	0	0	0	0	0	0	0	0	24	0	15	0	0	0	0	0	0	0	0	0	0	0	0	0	0	0	0	0	0	0	0	0	0	0	0
4ab8a67bc7faa2353a95b10a9c7ab432	0	0	0	0	0	0	0	0	0	0	0	0	0	0	0	0	0	0	0	0	0	0	0	0	0	0	0	0	0	0	0	24	0	0	9	0	0	0	0	0	0	0	0	0	0	0	0	0	0
a84ba512b3cb329d3b35a76ba77fca9c	0	0	0	0	0	0	0	0	0	0	22	0	0	0	0	0	0	0	0	0	0	0	0	0	19	0	0	0	0	0	0	0	0	0	0	0	0	0	0	0	0	0	0	0	0	0	0	0	0
5b9b19b766fdfa4b3b0554887b986b29	0	0	0	0	0	0	0	0	0	0	0	0	0	0	0	5	0	0	0	0	0	0	0	0	0	0	15	0	0	0	0	0	0	0	0	0	0	0	0	0	0	0	0	0	0	0	0	0	0
692bbeba834a631f049a59db1cce252d	0	0	0	0	0	0	0	0	0	0	0	0	0	0	0	0	0	0	0	0	0	0	0	0	0	0	0	0	0	0	0	0	0	0	0	0	0	0	19	0	0	18	0	0	0	0	0	17	0
7acf04a533817688701327b9aaebb476	0	0	0	0	0	15	0	0	0	18	0	0	0	0	0	0	0	0	0	0	0	0	0	0	0	0	0	0	0	0	0	0	0	20	0	0	0	0	0	0	0	0	0	0	0	0	0	0	0
bb858493e78183ed797a257707d492a6	0	0	0	0	0	0	0	0	0	0	0	0	0	0	0	0	0	0	10	0	0	0	0	0	0	0	0	0	0	0	0	0	0	25	0	0	18	0	0	0	0	0	0	0	0	0	0	0	0
3b96ee86b46dce76b35e183a7b2b9521	0	0	0	0	0	0	0	0	0	0	0	0	0	0	0	0	0	0	0	0	0	15	17	21	0	0	0	0	0	0	0	0	0	0	0	0	0	0	0	0	0	0	0	0	0	0	0	0	0
ca6e95fd4901cc4e9132ae78c5ff4b0f	0	0	0	0	0	0	0	0	0	0	0	0	0	0	0	0	0	0	0	0	0	0	0	53	0	0	0	0	0	0	0	0	0	0	0	0	0	0	0	0	0	0	0	0	0	0	0	0	0
17512ad9923481d0c6a44eed4378d2c7	0	0	0	0	0	0	0	0	0	0	0	0	0	0	0	0	0	0	0	0	0	0	0	53	0	0	0	0	0	0	0	0	0	0	0	0	0	0	0	0	0	0	0	0	0	0	0	0	0
2a7182e09b72372aac3d665a89c05e8a	0	0	0	0	0	0	0	0	0	0	0	0	0	0	0	0	0	0	0	0	0	0	0	0	0	0	0	0	0	0	0	0	0	0	0	0	53	0	0	0	0	0	0	0	0	0	0	0	0
4f0257314c76395ab01147886b6a2ae8	0	0	0	0	0	0	0	19	0	0	0	0	0	0	0	0	0	0	0	0	0	0	0	0	0	0	0	0	0	0	0	0	0	0	0	0	0	0	0	0	0	0	0	0	0	0	0	0	0
1a80b3e002d1036ee243c51b4e2dd759	0	0	0	0	0	0	0	0	0	0	0	0	0	0	0	0	0	0	0	0	0	24	0	28	0	0	0	0	0	0	0	0	0	0	0	0	0	0	0	0	0	0	0	0	0	0	0	0	0
7ad9ecb6764b48fe0adbe1b6b7ef1d5e	0	0	0	0	0	0	0	0	0	0	0	0	0	0	0	0	0	0	0	0	0	0	0	0	0	0	0	0	0	0	0	0	0	0	0	0	0	0	0	38	3	0	3	0	0	8	0	0	0
c994b6991e35fcfc9b151ccfdf4f46ef	0	0	0	0	0	0	0	0	0	0	0	0	0	0	0	0	0	0	0	0	0	0	0	0	0	0	0	0	0	0	0	0	0	0	0	0	0	0	0	0	0	0	0	0	0	0	0	0	0
3722c83d7ddfa0167e656f0dfbbb9f0e	10	0	0	0	0	0	0	0	0	0	0	0	0	0	0	0	0	0	0	0	0	0	0	0	0	0	0	0	0	0	0	0	0	0	0	0	0	0	0	0	0	0	0	0	0	0	0	0	0
42d8e72f50a48f0d64f154087e78c478	0	0	0	0	0	0	9	0	0	0	0	0	0	0	0	0	0	0	0	0	0	0	0	0	0	0	0	0	0	0	0	0	0	0	0	0	10	0	14	0	0	0	0	0	0	0	0	0	0
a0a9164255cc91fd85a8ea0d99501ba8	0	0	0	0	0	0	0	0	0	0	0	0	0	24	0	0	0	0	0	0	0	0	0	0	0	0	0	0	0	0	0	0	0	0	9	0	18	0	0	0	0	0	0	0	0	0	0	0	0
36babafc1d8e4cfd471df08494f87756	0	0	0	0	0	0	0	0	0	0	0	0	0	0	0	0	0	0	0	6	0	0	0	0	0	9	0	0	0	0	0	0	0	0	0	0	0	0	36	0	0	0	0	0	0	0	0	0	0
842e028e25061dda035f555a654e298e	0	0	0	0	0	0	0	0	0	0	0	0	0	0	0	0	0	0	0	0	0	0	0	0	0	0	0	0	0	0	19	0	0	20	0	0	0	0	0	0	0	0	0	0	0	0	0	0	0
331bdc5c1c07bcacbf2e81608756c2b4	0	0	0	0	0	0	0	0	0	0	0	0	0	0	0	0	0	0	0	0	0	0	0	0	0	0	0	0	0	0	14	0	37	0	0	0	0	0	0	0	0	0	0	0	0	0	0	0	0
4d3b873f90eb64b0accba65715508268	0	0	0	0	0	0	0	0	0	0	0	0	0	0	0	0	0	0	0	0	0	21	0	0	29	0	0	0	0	0	0	0	0	0	0	0	0	0	0	0	0	0	0	0	0	0	0	0	0
ab299d0471d365d846b83057fdc04f23	0	0	0	0	0	0	0	0	0	0	0	0	0	0	0	0	0	0	0	0	0	0	0	0	0	0	0	0	0	0	0	0	0	0	0	0	0	0	50	0	0	0	0	0	0	0	0	0	0
66b48bcc3a389499c0bc4540be732045	0	0	0	0	0	0	0	0	0	0	0	0	0	0	0	0	0	0	0	0	0	0	0	0	0	0	0	0	0	0	0	0	0	0	0	0	0	0	0	0	0	0	0	0	0	0	0	0	0
24e34c67779bd1af874bfa203c4c4ea8	25	0	0	0	0	0	0	0	0	0	0	0	0	0	0	0	8	0	0	0	0	0	0	0	0	0	0	0	0	0	0	0	0	16	0	0	0	0	0	0	0	0	0	0	0	0	0	0	0
a7875b7bf6e564787210c32c9e100b68	0	0	0	0	49	0	0	0	0	0	0	0	0	0	0	0	0	0	0	0	0	0	0	0	0	0	0	0	0	0	0	0	0	0	0	0	0	0	0	0	0	0	0	0	0	0	0	0	0
c76981096e0206c34f4212fd31675b39	0	0	0	0	0	0	0	0	0	0	0	29	0	0	0	0	0	0	0	0	0	0	0	0	0	0	0	0	0	0	0	0	0	0	0	0	20	0	0	0	0	0	0	0	0	0	0	0	0
ee18798737c0ec3b2709e8915fe2fbbf	0	0	0	0	0	0	0	0	0	0	0	0	0	0	0	0	0	0	0	0	0	0	0	0	0	0	0	0	0	0	0	0	0	0	0	0	0	0	0	49	0	0	0	0	0	0	0	0	0
d9489621d1e8f336506a6af9ee2c0938	0	0	0	7	14	0	0	0	0	0	0	0	0	0	0	0	0	0	0	0	0	0	0	0	0	0	0	0	0	0	0	0	0	0	0	0	0	0	0	0	0	0	0	0	0	0	0	0	0
ccc4e257b6542f0751cdea0e04548cec	0	0	0	0	0	0	0	0	0	0	0	8	0	0	0	0	0	0	0	0	0	0	0	0	0	0	0	0	0	0	0	0	0	35	0	0	0	0	0	0	0	0	0	0	0	0	0	0	0
b486cbad74ae83eb2d552036fe661612	0	0	0	0	0	0	0	0	0	0	0	0	0	0	0	0	0	0	0	0	0	0	0	27	0	0	0	0	0	0	0	0	0	0	0	0	0	0	0	0	0	0	0	20	0	0	0	0	0
0e67c58a12fba38131385f050770130b	0	0	0	0	0	0	0	0	0	0	0	0	0	0	0	0	0	0	0	0	0	0	0	0	0	16	0	0	0	0	0	0	0	0	0	0	0	0	31	0	0	0	0	0	0	0	0	0	0
fc0ce8e5f4ff301d47e56b49a7b13157	0	0	0	0	0	0	0	0	0	0	0	0	0	0	0	0	0	0	0	0	0	0	0	0	0	0	0	0	6	9	0	0	0	0	0	0	0	0	0	0	0	0	0	0	0	0	0	0	0
6d890e31f759870bfa567abf52034c17	0	0	0	0	0	0	0	0	0	0	0	0	0	0	0	0	0	0	0	0	0	0	0	0	0	0	0	0	0	0	0	33	0	0	0	0	0	0	0	0	0	0	0	0	0	0	0	14	0
11800eae2cffb873d7008e2637c6ec94	0	0	0	0	0	0	0	0	0	0	0	0	0	0	0	0	0	0	0	0	0	0	0	0	0	0	0	0	0	0	0	0	0	0	9	0	0	14	24	0	0	0	0	0	0	0	0	0	0
6dd8e7be673f0aa700f47b446dca82ba	0	0	0	0	0	0	0	0	0	0	0	0	0	0	0	0	0	0	0	0	0	0	0	0	0	0	0	0	0	0	0	0	0	0	0	0	0	0	25	0	0	7	0	0	0	0	0	0	0
efaf4479fd2b3bec64d87f5216b2872e	0	0	0	0	0	0	0	0	0	0	0	0	0	0	0	0	0	0	0	0	0	0	0	0	0	0	0	0	0	0	0	0	0	0	0	0	0	0	0	0	0	0	0	0	0	0	0	0	0
c1efe886d23212a017163cbcbcb007e7	0	0	0	0	18	0	0	0	0	0	0	0	0	0	0	0	0	0	0	0	0	0	0	0	0	0	0	0	0	0	0	0	0	0	0	0	0	0	0	15	0	0	0	0	0	0	0	0	0
020138da7e822212435d13a56f60afee	0	0	0	0	12	0	0	0	0	0	0	0	0	0	0	0	0	0	0	34	0	0	0	0	0	0	0	0	0	0	0	0	0	0	0	0	0	0	0	0	0	0	0	0	0	0	0	0	0
b8931a78d6d5509ceb4f28819ea7c3d8	0	0	0	0	0	0	46	0	0	0	0	0	0	0	0	0	0	0	0	0	0	0	0	0	0	0	0	0	0	0	0	0	0	0	0	0	0	0	0	0	0	0	0	0	0	0	0	0	0
1b3df2eb11101a7743ff53d4275f3973	0	0	0	0	0	0	0	0	0	0	0	0	0	7	0	0	0	0	0	0	0	0	0	0	0	0	0	0	0	0	0	0	0	17	0	0	0	0	14	0	0	8	0	0	0	0	0	0	0
9371ff07ea7d02301ca28e0842d2665d	0	0	0	0	0	0	0	0	0	0	0	0	0	0	0	0	0	0	0	0	0	0	0	0	0	0	0	0	0	0	0	34	0	0	0	0	0	0	0	0	0	0	0	0	0	0	0	12	0
f1fb5486edda84c93615c840dfb3d2e1	0	0	0	0	0	0	0	0	0	0	0	0	0	0	0	0	0	0	0	0	0	0	0	0	0	0	0	0	0	0	0	0	0	0	0	15	0	0	0	0	0	0	0	0	0	0	0	0	0
59760aaafd1a56c87192270aa80f4f61	0	0	0	0	0	0	0	0	0	0	0	0	0	0	0	0	0	0	0	0	0	0	0	0	0	0	0	0	0	0	0	0	0	0	0	0	0	0	12	18	7	0	0	0	9	0	0	0	0
852b485b0138bb3ac94968993092d20a	0	0	0	0	0	0	0	0	0	0	0	0	0	0	0	0	0	0	0	0	0	0	0	0	0	0	0	0	0	0	0	0	0	0	0	0	0	0	0	12	0	0	0	0	0	0	0	0	0
1ef0d5aff8805e36f41b8a52cd270fea	45	0	0	0	0	0	0	0	0	0	0	0	0	0	0	0	0	0	0	0	0	0	0	0	0	0	0	0	0	0	0	0	0	0	0	0	0	0	0	0	0	0	0	0	0	0	0	0	0
322121365757d327f02f45d77ad13103	0	0	0	0	0	0	0	0	0	0	0	0	0	0	0	0	0	0	0	0	0	22	0	0	0	0	0	0	0	0	0	0	0	0	0	0	0	0	0	0	0	0	0	0	0	0	0	23	0
fda3a579dd6faef650f98fead56d4470	0	0	0	0	0	0	0	0	0	0	0	0	0	0	0	0	0	0	0	0	0	0	0	0	0	0	0	0	0	0	0	0	25	0	0	0	0	0	0	0	0	0	0	0	0	0	0	20	0
861faf5598907675aac1fbda767123b3	0	0	0	0	0	0	0	0	0	0	0	0	0	0	0	0	0	0	0	0	0	0	0	0	0	0	0	0	0	0	0	0	0	0	0	0	0	0	0	0	0	0	0	0	0	0	0	0	0
9205a3937caddfed02549a9001b163ed	0	0	0	0	0	0	0	0	44	0	0	0	0	0	0	0	0	0	0	0	0	0	0	0	0	0	0	0	0	0	0	0	0	0	0	0	0	0	0	0	0	0	0	0	0	0	0	0	0
5fc86dbf5bb0aeea37e386490ca4f60b	0	0	0	0	0	0	0	0	0	0	0	0	0	0	0	0	0	0	0	0	0	0	44	0	0	0	0	0	0	0	0	0	0	0	0	0	0	0	0	0	0	0	0	0	0	0	0	0	0
22fa11715e9b62b97aef1fe0916dfebf	0	0	0	0	0	0	0	0	0	0	0	0	0	0	0	0	0	0	0	0	0	0	0	16	0	0	0	0	0	0	0	0	0	0	0	0	0	0	0	0	0	28	0	0	0	0	0	0	0
5b0c3e40522a1201e1532dc50f53bce2	0	0	0	0	0	0	0	0	0	0	0	0	0	0	0	0	0	0	0	0	0	0	0	0	0	0	0	0	8	0	0	0	0	0	0	0	0	0	0	0	0	0	0	0	0	0	0	0	0
801b1bdbb983b73559d3e93f88247a50	0	0	0	0	0	0	0	0	0	0	0	0	0	0	0	0	0	0	0	0	0	0	0	0	0	0	0	0	0	0	0	12	0	0	0	0	0	0	0	0	0	0	0	0	0	0	0	21	0
acc3b6eaaa3c8ccc5aff409be2e49c4f	0	0	0	0	0	0	0	0	0	0	0	0	0	0	0	0	0	0	0	0	0	0	0	0	0	0	0	0	0	0	0	0	0	0	0	0	0	0	44	0	0	0	0	0	0	0	0	0	0
f69fc93c94b0b5e581424ecd7ccefa2c	0	0	0	0	0	0	0	0	0	0	0	0	0	0	0	0	0	0	0	0	0	0	0	0	0	0	0	0	0	0	0	0	0	43	0	0	0	0	0	0	0	0	0	0	0	0	0	0	0
369ea725a6353858df306fe7497084a4	0	0	0	0	0	0	0	0	0	0	0	0	0	0	0	0	0	0	0	0	0	0	0	0	0	0	0	0	0	0	0	0	0	0	0	0	0	0	43	0	0	0	0	0	0	0	0	0	0
db547076bdbb4c7b25da59f0eb222016	0	0	0	0	0	0	0	0	0	0	0	0	0	0	0	0	4	0	0	0	0	0	0	0	0	0	0	0	8	0	0	20	0	0	0	0	0	0	0	0	0	0	0	0	0	0	0	10	0
2435f08f359a3c4c364fe03f898951ab	0	0	0	0	0	0	0	0	0	0	0	0	0	0	0	0	0	0	0	0	0	0	0	0	0	0	0	0	0	0	0	0	42	0	0	0	0	0	0	0	0	0	0	0	0	0	0	0	0
9109f7a46513c35f8e3e213210ddcd70	0	0	0	0	0	0	0	0	0	0	0	0	0	0	0	0	0	0	0	0	0	0	0	0	0	0	0	0	0	0	0	0	0	0	0	0	0	0	42	0	0	0	0	0	0	0	0	0	0
6a6592e9007f3738b9d2816d602bd8d8	0	0	0	0	0	0	0	0	0	0	0	0	0	0	0	0	0	0	0	0	0	0	0	0	0	0	0	0	0	0	0	0	0	0	0	0	0	0	0	0	0	0	0	0	0	0	0	0	0
e2814d40af07902a3d9195625c345ff5	0	0	0	0	0	0	0	0	0	0	0	0	0	0	0	0	0	0	0	0	0	0	0	0	0	0	0	0	0	0	0	0	0	0	0	0	0	0	0	0	0	0	0	0	0	0	0	0	0
8ebc07ff34e279d3cfd3ce1e81482e4f	0	0	0	0	0	0	0	0	0	0	0	0	0	0	0	0	0	0	0	0	0	0	0	0	0	0	0	0	0	0	0	0	0	0	0	0	0	0	0	0	0	0	0	0	0	0	0	0	0
5a1650771d6e5a5d598ffdb2a3614935	0	0	0	0	0	0	20	0	0	0	0	0	0	0	0	0	0	0	0	0	13	0	0	8	0	0	0	0	0	0	0	0	0	0	0	0	0	0	0	0	0	0	0	0	0	0	0	0	0
386a96f770d3430be1065be532d687a4	0	0	0	0	0	0	0	41	0	0	0	0	0	0	0	0	0	0	0	0	0	0	0	0	0	0	0	0	0	0	0	0	0	0	0	0	0	0	0	0	0	0	0	0	0	0	0	0	0
f55ffd47b71a88f59801500cdbd14bf2	0	0	0	0	0	0	0	41	0	0	0	0	0	0	0	0	0	0	0	0	0	0	0	0	0	0	0	0	0	0	0	0	0	0	0	0	0	0	0	0	0	0	0	0	0	0	0	0	0
8b4be91cccd0a237ecf8d1cf89a05f31	0	0	0	0	0	0	0	0	0	0	0	0	0	0	0	0	0	0	8	0	0	0	0	0	0	0	0	0	0	0	0	22	0	0	0	0	0	0	0	0	0	0	0	0	0	0	0	11	0
ab831d5f5f25af4e2fc38d9dd847af86	0	0	0	0	0	0	0	0	0	0	0	0	0	0	0	0	0	0	0	0	0	0	0	0	0	41	0	0	0	0	0	0	0	0	0	0	0	0	0	0	0	0	0	0	0	0	0	0	0
5ef9b3db13ceb7ea0b5ca5c7ab0935c4	0	0	0	0	0	0	0	0	0	0	0	0	0	0	0	0	0	0	0	0	0	0	0	0	0	0	0	0	22	0	0	0	0	0	0	0	0	0	0	0	0	0	0	0	0	0	0	19	0
03498d4bdb484887e935d800bf0c6f15	0	0	0	0	0	0	0	0	0	0	0	0	0	0	0	0	0	0	0	0	0	0	0	0	0	0	0	0	22	0	0	0	0	0	0	0	0	0	0	0	0	0	0	0	0	0	0	0	0
03fb921d20e2d85e7706f996db013d23	0	0	0	0	0	0	0	0	0	0	0	0	0	0	0	0	0	0	0	0	0	0	0	0	0	0	0	0	8	0	0	0	14	0	6	0	0	13	0	0	0	0	0	0	0	0	0	0	0
dc18d898050bf09a9d4ff86dd51d0c58	0	0	0	0	0	0	0	0	0	0	0	0	0	0	0	0	0	0	0	0	0	0	0	0	0	0	0	0	0	0	0	0	0	0	0	0	0	0	21	20	0	0	0	0	0	0	0	0	0
d5b3c9d40e446c337df3b6a6043916dc	0	0	0	0	0	0	0	0	0	0	0	0	0	0	0	0	0	0	0	0	0	0	0	0	0	0	0	0	0	0	0	0	0	0	0	0	0	0	0	0	0	0	0	0	0	0	0	0	0
666e778e970cefd7c5b23797c270b8f9	0	0	0	0	0	11	0	0	0	0	0	0	0	0	0	5	0	0	0	0	0	0	0	0	0	0	0	0	0	0	0	0	0	0	0	0	0	0	14	0	0	0	0	0	0	0	0	0	0
db0e79b0ef89bc2b665e391d45ca9dac	0	0	0	0	0	0	0	0	0	0	0	0	0	0	0	16	0	0	0	0	0	0	0	0	0	0	0	0	0	0	0	0	0	24	0	0	0	0	0	0	0	0	0	0	0	0	0	0	0
69e141502938a5692f2acde48e10d7c7	0	0	0	0	0	0	0	0	0	0	0	0	0	0	0	0	0	0	0	0	0	11	0	0	0	0	0	0	0	0	0	0	0	0	0	0	0	0	29	0	0	0	0	0	0	0	0	0	0
fb0fd3ca035640873fa628ee795aa6bd	0	0	0	0	0	0	0	0	0	0	0	0	0	0	0	0	0	0	0	0	0	0	40	0	0	0	0	0	0	0	0	0	0	0	0	0	0	0	0	0	0	0	0	0	0	0	0	0	0
88a8945306259f605a89b2a47b59976a	0	0	0	0	0	0	0	0	0	0	0	0	0	0	0	0	0	0	0	0	0	0	0	0	0	0	0	0	0	0	0	0	0	0	0	0	0	0	40	0	0	0	0	0	0	0	0	0	0
7cd5d140877003c6b40b72497186704f	0	0	0	0	0	0	0	0	0	0	0	0	0	0	0	0	0	0	0	0	0	0	0	0	0	0	0	0	0	0	0	0	0	0	0	0	0	0	0	40	0	0	0	0	0	0	0	0	0
8d19239526d9a1b754a1be5612b2cffb	0	0	0	0	31	0	0	0	8	0	0	0	0	0	0	0	0	0	0	0	0	0	0	0	0	0	0	0	0	0	0	0	0	0	0	0	0	0	0	0	0	0	0	0	0	0	0	0	0
bb92977b279bb344de2ad30e8c4ea305	0	0	0	0	0	0	0	0	0	0	0	0	0	0	0	7	0	0	0	0	0	0	0	0	0	0	0	0	0	0	0	0	0	0	0	0	32	0	0	0	0	0	0	0	0	0	0	0	0
54000862de39ca957431ff7e40676fa7	0	0	0	0	0	0	0	0	0	0	0	0	0	0	0	0	0	0	0	39	0	0	0	0	0	0	0	0	0	0	0	0	0	0	0	0	0	0	0	0	0	0	0	0	0	0	0	0	0
7e225a78f3745f3fe7a5f742985a06aa	0	0	0	0	0	0	0	0	0	0	0	0	0	0	0	0	0	0	0	32	0	0	0	0	0	0	0	0	0	0	0	0	0	0	0	0	0	0	0	0	0	0	0	0	0	0	0	0	0
b7c973f74cc4ae3a050976df646db094	0	0	0	0	0	0	0	0	0	0	0	0	0	0	0	0	0	0	0	0	0	0	0	0	0	0	5	0	0	0	0	0	0	0	0	0	0	0	0	0	0	0	0	0	0	0	0	0	0
187f46dcd0c41d8532821d9704aca2de	0	0	0	0	0	0	0	0	0	0	0	0	0	0	0	0	0	0	0	0	0	0	0	0	0	0	0	0	0	0	0	16	0	0	0	0	0	8	0	15	0	0	0	0	0	0	0	0	0
4665a2439ddea6288d33af18375d2570	0	0	0	0	0	0	0	0	0	0	0	0	0	0	0	0	0	0	0	0	0	0	0	0	0	0	0	0	0	0	0	0	0	0	0	0	0	0	0	0	0	0	0	39	0	0	0	0	0
2e72ca1ab56d1821e52c0dde1233dea8	0	0	0	0	0	0	38	0	0	0	0	0	0	0	0	0	0	0	0	0	0	0	0	0	0	0	0	0	0	0	0	0	0	0	0	0	0	0	0	0	0	0	0	0	0	0	0	0	0
666c1adc017d3761e9150842f4883806	0	0	0	0	0	0	0	0	0	0	0	0	0	0	0	0	0	38	0	0	0	0	0	0	0	0	0	0	0	0	0	0	0	0	0	0	0	0	0	0	0	0	0	0	0	0	0	0	0
1da5f63d052be7a9698ed1ebf0856665	0	0	0	0	0	0	0	0	0	0	0	0	0	0	0	0	0	0	8	0	0	0	0	0	0	0	0	0	0	0	0	0	14	0	0	0	0	0	16	0	0	0	0	0	0	0	0	0	0
ba206acae78a1acd45f0462c4b1f3863	0	0	0	0	0	0	0	0	0	0	0	0	0	0	0	0	0	0	0	0	0	0	19	0	0	19	0	0	0	0	0	0	0	0	0	0	0	0	0	0	0	0	0	0	0	0	0	0	0
5dd1bfc77f97a2b51c219361ab7f01d0	37	0	0	0	0	0	0	0	0	0	0	0	0	0	0	0	0	0	0	0	0	0	0	0	0	0	0	0	0	0	0	0	0	0	0	0	0	0	0	0	0	0	0	0	0	0	0	0	0
cc31786174b4d15fa9205d5c176c0237	0	0	0	0	0	0	0	0	12	0	0	0	0	0	0	0	0	0	0	0	0	0	0	0	0	0	0	0	0	0	0	0	0	0	0	0	0	0	13	0	0	0	0	0	0	0	0	12	0
e9ceac9b8a9922019e77fbec2f2c5cd6	0	0	0	0	0	0	0	0	0	0	0	0	0	9	0	0	0	0	0	0	0	0	0	0	0	0	0	0	0	0	0	28	0	0	0	0	0	0	0	0	0	0	0	0	0	0	0	0	0
4bb71932170ee8f195a4104068fac4d2	0	0	0	0	0	0	0	0	0	0	0	0	0	0	0	0	0	0	0	0	0	0	0	0	0	0	0	0	0	0	0	0	0	0	0	0	0	0	0	37	0	0	0	0	0	0	0	0	0
201975538dded03cb57d2164f1be04fa	0	0	0	0	0	0	0	0	0	0	0	0	0	0	0	0	0	0	0	0	0	0	0	0	0	0	0	0	0	0	0	0	0	0	0	0	0	0	0	0	0	0	0	0	0	0	0	0	0
053a8a2a6d029d5f55bc9d4ee77a0ddc	0	0	0	0	0	0	0	36	0	0	0	0	0	0	0	0	0	0	0	0	0	0	0	0	0	0	0	0	0	0	0	0	0	0	0	0	0	0	0	0	0	0	0	0	0	0	0	0	0
44b5d5dd6bac122280d61b425f2d2c8c	0	0	0	0	0	0	0	0	0	0	0	0	0	0	0	0	0	0	0	0	0	36	0	0	0	0	0	0	0	0	0	0	0	0	0	0	0	0	0	0	0	0	0	0	0	0	0	0	0
6674335d52960ed2dca094ded10e66b1	0	0	0	0	0	0	0	0	0	0	0	0	0	0	0	0	0	0	0	0	0	0	0	0	0	36	0	0	0	0	0	0	0	0	0	0	0	0	0	0	0	0	0	0	0	0	0	0	0
5e7a4e27acab6493b0c58babeab654c4	0	0	0	0	0	0	0	0	0	0	0	0	0	0	0	0	0	0	5	0	0	0	0	0	0	0	0	0	0	0	0	0	0	0	0	0	0	0	0	7	0	0	0	0	0	0	0	0	0
50fa4a582107382ca3b09dc2fbbefc17	0	0	0	0	0	0	0	0	0	0	0	0	0	0	0	0	0	0	0	0	0	0	35	0	0	0	0	0	0	0	0	0	0	0	0	0	0	0	0	0	0	0	0	0	0	0	0	0	0
f2d7a73ba4a076dbd22a9e765fd8f481	0	0	0	0	0	0	0	0	0	0	0	0	0	0	0	0	0	0	0	0	0	0	0	0	0	0	0	0	0	0	0	0	3	0	0	0	0	0	15	0	0	0	0	0	0	0	0	0	17
624d34d1c00b8eee37ddf6b3cffd7f5e	0	0	0	0	0	0	0	0	0	0	0	0	0	0	0	0	0	0	0	0	0	0	0	0	0	0	0	0	0	0	0	0	0	0	0	0	0	0	0	0	0	0	0	0	0	35	0	0	0
4375e05f7fd97b84dc45bcd13e9de65a	0	0	0	0	0	0	0	0	0	0	0	0	0	0	0	0	0	0	0	0	0	0	0	0	0	0	0	0	0	0	0	0	0	0	0	0	0	0	0	0	0	0	0	0	0	0	0	35	0
f7dc0755f4737b01e675c7e2b2e7e122	0	0	0	34	0	0	0	0	0	0	0	0	0	0	0	0	0	0	0	0	0	0	0	0	0	0	0	0	0	0	0	0	0	0	0	0	0	0	0	0	0	0	0	0	0	0	0	0	0
87fa4dfa13946af3719626774bab685b	0	0	0	0	0	0	0	0	0	0	0	0	4	0	0	0	0	0	7	0	0	0	0	0	0	0	0	0	0	0	0	0	0	0	8	0	0	4	0	0	0	0	0	0	0	0	0	0	0
d7e86854f8b668858a2179f19a755889	0	0	0	0	0	0	0	0	0	0	0	0	0	0	0	0	0	0	0	0	10	0	16	0	0	8	0	0	0	0	0	0	0	0	0	0	0	0	0	0	0	0	0	0	0	0	0	0	0
0bc11cab4e067da0ab3f8f1adecbc40d	0	0	0	0	0	0	0	0	0	0	0	0	0	0	0	0	0	0	0	0	0	0	12	6	7	8	0	0	0	0	0	0	0	0	0	0	0	0	0	0	0	0	0	0	0	0	0	0	0
d07f6266fdc75e46ad9edd9165d617e2	0	0	0	0	0	0	0	0	0	0	0	0	0	0	0	0	0	0	0	0	0	0	0	0	0	0	0	0	0	0	33	0	0	0	0	0	0	0	0	0	0	0	0	0	0	0	0	0	0
2874345f6903ff48036efab4930b4ff1	0	0	0	0	0	0	0	0	0	0	0	0	0	0	0	0	0	0	0	0	0	0	0	0	0	0	0	0	0	0	0	0	0	12	0	0	0	0	15	0	6	0	0	0	0	0	0	0	0
1642496c5ad97a22f26500181715042e	0	0	0	0	0	0	0	0	0	0	0	0	0	0	0	0	0	0	0	0	0	0	0	0	0	0	0	0	0	0	0	0	0	0	0	0	0	0	15	0	0	0	0	0	0	0	0	0	0
93cb84fefe8a64d28e3ba480ab37ca4d	0	0	0	0	0	0	0	0	0	0	0	0	0	0	0	0	0	32	0	0	0	0	0	0	0	0	0	0	0	0	0	0	0	0	0	0	0	0	0	0	0	0	0	0	0	0	0	0	0
4bfb7d405d5cf4b478c319d93981d531	0	0	0	0	0	0	0	0	0	0	0	0	0	0	0	0	0	16	0	0	0	0	0	0	0	0	0	0	0	0	0	0	0	16	0	0	0	0	0	0	0	0	0	0	0	0	0	0	0
a2ad29ca6a5ac9d2395d78e43a502411	0	0	0	0	0	0	0	0	0	0	0	0	0	0	0	0	0	0	0	0	0	0	0	0	0	0	32	0	0	0	0	0	0	0	0	0	0	0	0	0	0	0	0	0	0	0	0	0	0
1a0f1b24dae69b872d3b2c3bc7c1dcfd	0	0	0	0	0	0	0	0	0	0	0	0	0	0	0	0	0	0	0	0	0	0	0	0	0	0	6	0	0	0	0	0	0	0	0	0	0	0	0	12	0	0	0	0	0	0	0	0	0
ae49f04463b4650bd69f0351940ee787	0	0	0	0	0	0	0	0	0	0	0	0	0	0	0	0	0	0	0	0	0	0	0	0	0	0	0	0	0	6	0	0	0	0	0	0	0	0	15	0	0	0	0	0	0	11	0	0	0
c76e0bbdb8665c9bf799fa2f8e2d3f2f	0	0	0	0	0	0	0	0	0	0	0	0	0	0	0	0	0	0	0	0	0	0	0	0	0	0	0	0	0	0	0	0	0	0	0	0	32	0	0	0	0	0	0	0	0	0	0	0	0
51c66503f3008811ee12b3ef796cea4a	0	0	0	0	0	0	0	0	31	0	0	0	0	0	0	0	0	0	0	0	0	0	0	0	0	0	0	0	0	0	0	0	0	0	0	0	0	0	0	0	0	0	0	0	0	0	0	0	0
23935ca26cb4f2a54f1ca95b59a8af6f	0	0	0	0	0	0	0	0	0	0	0	0	0	0	0	7	3	0	0	0	0	0	0	0	0	0	0	2	0	0	0	0	0	0	0	0	0	11	0	0	0	8	0	0	0	0	0	0	0
bdf8601e35509669207904a8348913a5	0	0	0	0	0	0	0	0	0	0	0	0	0	0	0	0	0	31	0	0	0	0	0	0	0	0	0	0	0	0	0	0	0	0	0	0	0	0	0	0	0	0	0	0	0	0	0	0	0
840995f113bfd95c18f80f1024002b1e	0	0	0	0	0	0	0	0	0	0	0	0	0	0	0	0	0	0	0	31	0	0	0	0	0	0	0	0	0	0	0	0	0	0	0	0	0	0	0	0	0	0	0	0	0	0	0	0	0
9fe0e03c1ade7084f6d603353c468663	0	0	0	0	0	0	0	0	0	0	0	0	0	0	0	0	0	0	0	0	0	0	0	0	0	31	0	0	0	0	0	0	0	0	0	0	0	0	0	0	0	0	0	0	0	0	0	0	0
09fe9fed7a8ef23e91a97ab6c1bf0349	0	0	0	0	0	0	0	0	0	0	0	0	0	0	0	0	0	0	0	0	0	0	0	0	0	0	31	0	0	0	0	0	0	0	0	0	0	0	0	0	0	0	0	0	0	0	0	0	0
09a8f67e4b244c7ab68990551c481a80	0	0	0	0	0	0	0	0	0	0	0	0	0	0	0	0	0	0	0	0	0	0	0	0	0	0	0	0	0	0	0	0	18	0	0	0	0	0	0	0	0	0	0	0	0	0	0	0	0
3984100d853796c33a2b3a612f5c8a0c	0	0	0	0	0	0	0	0	0	0	0	0	0	0	0	0	0	0	0	0	0	0	0	0	0	0	0	0	0	0	0	0	8	0	0	7	0	0	0	16	0	0	0	0	0	0	0	0	0
3e8aa3b38d88b98e4768ecfee77d01c0	0	0	0	0	0	0	0	0	0	0	0	0	0	0	0	0	0	0	0	0	0	0	0	0	0	0	0	0	0	0	0	0	0	0	0	0	0	9	0	0	0	0	0	0	0	0	0	0	13
0632e823207fda4b15eee9cd1b80131a	0	0	0	0	0	0	0	0	0	0	0	0	0	0	0	0	0	0	0	0	0	0	0	0	0	0	0	0	0	0	0	0	0	0	0	0	0	0	0	0	0	0	0	0	0	0	0	0	0
dc77cf5b43a3cb08a79b127ab1d6e986	0	0	0	0	0	0	0	0	0	0	0	0	0	0	0	0	0	0	0	0	0	0	0	0	0	0	0	0	0	0	0	0	0	0	0	0	0	0	0	0	0	0	0	0	0	0	0	0	0
b2da9d6935dac3729d4c54d3ea2c9ac4	0	0	0	0	0	0	0	0	0	0	0	0	0	0	0	0	0	0	0	13	0	0	0	0	0	0	0	0	0	0	0	0	0	0	0	0	0	0	0	0	0	0	0	0	0	0	0	17	0
d412610404aa23269b7e8de0b7b4e2ac	0	0	0	0	0	0	0	0	0	0	0	0	0	0	0	0	0	0	0	0	0	12	18	0	0	0	0	0	0	0	0	0	0	0	0	0	0	0	0	0	0	0	0	0	0	0	0	0	0
6b9578f7e7de198229188f06392b8e22	0	0	0	0	0	0	0	0	0	0	0	0	0	0	0	0	0	0	0	0	0	0	30	0	0	0	0	0	0	0	0	0	0	0	0	0	0	0	0	0	0	0	0	0	0	0	0	0	0
cd56e9e67c2971f42b0cb51209840ceb	0	0	0	0	0	0	0	0	0	0	0	0	0	0	0	0	0	0	0	0	0	0	0	0	0	0	0	0	0	0	0	0	0	0	0	0	0	0	30	0	0	0	0	0	0	0	0	0	0
eb69554f9ff9273c0c13a092bf60339d	0	0	0	0	0	0	0	0	0	0	0	0	0	0	0	0	0	0	0	0	0	0	0	0	0	0	0	0	0	0	0	0	0	0	0	0	0	0	0	0	0	0	0	0	0	0	0	0	0
de938bde63af41e911b30addaeb14382	0	0	0	0	0	0	0	0	0	0	0	0	0	0	0	8	0	0	0	0	0	0	0	0	0	0	0	0	0	0	0	0	0	0	0	0	0	0	0	0	0	0	0	9	0	0	0	0	0
a2e274f7106e9f1331cd3357a6e90e40	0	0	0	0	0	0	0	0	0	0	0	0	0	0	0	0	0	0	6	0	0	0	0	0	0	0	0	0	0	0	0	8	0	0	0	0	0	0	0	0	0	0	0	0	0	0	0	11	0
38769d5c79601f04c62e008beaaa8fe5	0	0	0	0	0	0	0	0	0	0	0	0	0	0	0	0	0	0	0	0	13	0	0	6	0	10	0	0	0	0	0	0	0	0	0	0	0	0	0	0	0	0	0	0	0	0	0	0	0
e65977db8100e56a33e4a88bb8d8b8a8	0	0	0	0	0	0	0	0	0	0	0	0	0	0	0	0	0	0	0	0	0	17	0	0	0	0	0	0	0	0	0	12	0	0	0	0	0	0	0	0	0	0	0	0	0	0	0	0	0
0e5c3d48986006277af68cc2805fa866	0	0	0	0	0	0	0	0	0	0	0	0	0	0	0	0	0	0	0	0	0	0	0	0	0	0	0	0	0	0	0	29	0	0	0	0	0	0	0	0	0	0	0	0	0	0	0	0	0
8fbabf7847330d5d4c4a0ea2bcd0f399	0	0	0	0	0	0	0	0	0	0	0	0	0	0	0	0	0	0	0	0	0	0	0	0	0	0	0	0	0	0	0	0	0	0	0	0	0	0	0	0	0	0	0	0	0	0	0	0	0
02c770e9f319e594f4461d6ea0abd3ad	0	0	0	0	0	0	0	0	0	0	0	0	0	4	0	0	0	0	0	0	0	0	0	0	0	0	0	0	0	0	0	0	24	0	0	0	0	0	0	0	0	0	0	0	0	0	0	0	0
5efc3524c11a4150700bfdb7573ea120	0	0	0	0	0	0	0	0	0	0	0	0	0	0	0	0	0	0	0	0	0	0	13	0	0	15	0	0	0	0	0	0	0	0	0	0	0	0	0	0	0	0	0	0	0	0	0	0	0
21c6c0523c512b5d440f37ce01985ba1	0	0	0	0	0	0	0	0	0	0	0	0	0	0	0	0	0	0	0	0	0	0	0	0	0	0	0	0	0	0	0	28	0	0	0	0	0	0	0	0	0	0	0	0	0	0	0	0	0
438404cec2f934e56f6808cff8c4dfaf	0	0	0	0	0	0	0	0	0	0	0	0	0	0	0	0	0	0	0	0	0	0	0	0	0	0	0	0	0	0	0	0	0	0	0	0	28	0	0	0	0	0	0	0	0	0	0	0	0
3a495d688afe9acfcfa3d4b5ea794229	0	0	0	0	0	0	0	0	0	0	0	0	0	0	0	0	0	0	0	0	0	0	0	0	0	0	0	0	0	0	0	0	0	0	0	0	0	0	28	0	0	0	0	0	0	0	0	0	0
7be27f602570e561f7c082bf76cf0cbb	0	0	0	0	0	0	0	0	0	0	0	0	0	0	0	0	0	0	0	0	0	0	0	0	0	0	0	0	0	0	0	0	0	0	0	0	0	0	0	0	0	0	0	0	0	0	28	0	0
f51b3ec0eeaab0079b1bca3fb0952f8b	0	0	0	0	0	0	0	0	0	0	0	0	0	0	0	0	0	0	0	0	0	0	0	0	0	0	0	0	0	0	0	0	0	0	0	0	0	0	0	0	0	0	0	0	0	0	0	0	0
551caedb95f7dab117411a6a2066d8fa	0	0	0	0	0	0	0	0	0	0	0	0	0	0	0	0	0	0	0	0	0	0	0	0	0	0	0	0	0	0	0	0	0	0	0	0	0	0	0	0	0	0	0	0	0	0	0	0	0
6e73595dfba12fbb33887a22e3cb52b1	0	0	0	0	0	0	0	0	0	0	0	0	0	0	0	0	0	0	0	0	0	0	0	0	0	0	0	0	0	0	0	0	0	0	0	0	0	0	0	0	0	0	0	0	0	0	0	0	0
5985449f1eace2d41aae8e4be21974b4	0	0	0	0	27	0	0	0	0	0	0	0	0	0	0	0	0	0	0	0	0	0	0	0	0	0	0	0	0	0	0	0	0	0	0	0	0	0	0	0	0	0	0	0	0	0	0	0	0
8d90cd0810db33e4c67c4cbca1f4525c	0	0	0	0	0	0	0	0	0	0	0	0	0	0	0	0	0	0	0	0	0	0	0	0	12	0	0	0	0	0	0	0	0	0	0	0	0	0	0	0	0	0	0	0	0	0	0	0	0
1118a40fd0f79781c8bcace2f57e3660	0	0	0	0	0	0	0	0	0	0	0	0	0	0	0	0	0	0	0	0	0	0	0	0	0	0	27	0	0	0	0	0	0	0	0	0	0	0	0	0	0	0	0	0	0	0	0	0	0
6366df8530417b733d9d0a57cf39aa03	0	0	0	0	0	0	0	0	0	0	0	0	0	0	0	0	0	0	0	0	0	0	0	0	0	0	0	0	0	0	9	0	0	0	0	0	0	0	18	0	0	0	0	0	0	0	0	0	0
85b21abf3972ba495087aee078000fcc	0	0	0	0	0	0	0	0	0	0	0	0	0	0	0	0	0	0	0	0	0	0	0	0	0	0	0	0	0	0	0	0	0	0	0	5	0	22	0	0	0	0	0	0	0	0	0	0	0
d982b770ad27c6199a3b1ece1ee227d1	0	0	0	0	0	0	0	0	0	0	0	0	0	0	0	0	0	0	0	0	0	0	0	0	0	0	0	0	0	0	0	0	0	0	0	0	0	0	27	0	0	0	0	0	0	0	0	0	0
0914442787a606a1625ef8caa50be3c2	0	0	0	0	0	0	0	0	0	0	0	0	0	0	0	0	0	0	0	0	0	0	0	0	0	0	0	0	0	0	0	0	0	0	0	0	0	0	19	0	0	0	0	0	0	0	0	0	0
c9c2163ec0088035370dc82608c27398	0	0	0	0	0	0	0	0	0	0	0	0	0	0	0	0	0	0	0	0	0	0	0	0	0	0	0	0	0	0	0	0	0	0	0	0	0	0	0	27	0	0	0	0	0	0	0	0	0
e567cf2b405e63b9be6004fd0c41a1bb	0	0	0	0	0	0	0	0	0	0	0	0	0	0	0	0	0	0	0	0	0	0	0	0	0	0	0	0	0	0	0	0	0	0	0	0	0	0	0	0	0	0	0	0	0	0	0	0	27
ee0112f36ceddca70e4c9692898bc25d	0	0	0	0	0	0	0	0	0	0	0	0	0	0	0	0	0	0	0	0	0	0	0	0	0	0	0	0	0	0	0	0	0	0	0	0	0	0	0	0	0	0	0	0	0	0	0	0	0
1f4513e8781c66e67d7171ef81ab5a80	0	0	0	0	26	0	0	0	0	0	0	0	0	0	0	0	0	0	0	0	0	0	0	0	0	0	0	0	0	0	0	0	0	0	0	0	0	0	0	0	0	0	0	0	0	0	0	0	0
39a9c6fce3858ff8b329520991f18dc3	0	0	0	0	0	11	0	0	0	0	0	0	0	0	0	0	0	9	0	0	0	0	0	0	0	0	0	0	0	0	4	0	0	0	0	0	0	0	0	0	0	0	0	0	0	0	0	0	2
dfdcc4f5f90aea7913792bf1b249cd05	0	0	0	0	0	0	0	0	0	0	0	0	0	14	0	0	0	0	0	0	0	0	0	0	0	0	0	0	0	0	0	0	0	0	0	0	0	0	0	0	0	0	0	0	0	0	0	0	0
81e523f48f656df3e6e9563db591c68d	0	0	0	0	0	0	0	0	0	0	0	0	0	0	6	0	0	0	0	0	0	0	0	0	0	0	0	0	0	0	0	0	0	0	0	0	12	0	0	0	0	0	0	0	0	0	0	0	0
b8c6c1d46f07f7c145bd16be5e5f3e60	0	0	0	0	0	0	0	0	0	0	0	0	0	0	0	0	0	0	0	0	0	0	0	0	0	0	0	7	0	0	0	0	0	0	0	0	0	0	0	0	0	0	0	0	0	0	0	0	0
7befe9a94b00cf1efec3cc9488dba7c2	0	0	0	0	0	0	0	0	0	0	0	0	0	0	0	0	0	0	0	0	0	0	0	0	0	0	0	0	0	0	0	26	0	0	0	0	0	0	0	0	0	0	0	0	0	0	0	0	0
af586e260ae2ad4577b0addbd95cec05	0	0	0	0	0	0	0	0	0	0	0	0	0	0	0	0	0	0	0	0	0	0	0	0	0	0	0	0	0	0	0	0	0	0	0	0	0	0	0	0	0	26	0	0	0	0	0	0	0
d66ffc419ff5eb73a72947681d41a254	0	0	0	0	0	0	0	0	0	0	0	0	0	0	0	0	0	0	0	0	0	0	0	0	0	0	0	25	0	0	0	0	0	0	0	0	0	0	0	0	0	0	0	0	0	0	0	0	0
a62c19de8f740357a9be6175f233c1de	0	0	0	0	0	0	0	0	0	0	0	0	0	0	0	0	0	0	0	0	0	0	0	0	0	0	0	0	0	0	0	10	0	0	0	0	0	0	0	0	0	0	0	0	0	0	7	8	0
42003c48e03818f29dff498c66e9f45c	0	0	0	0	0	0	0	0	0	0	0	0	0	0	0	0	0	0	0	0	0	0	0	0	0	0	0	0	0	0	0	0	0	0	0	0	25	0	0	0	0	0	0	0	0	0	0	0	0
064a18e2d2fd94e318537df9282f80e2	0	0	0	0	0	0	0	0	0	0	0	0	0	0	0	0	0	0	0	0	0	0	0	0	0	0	0	0	0	0	0	0	0	0	0	0	0	0	0	0	0	0	0	0	6	0	0	0	0
fb8a5793630c6ed2512c762d1d2c915c	0	0	16	0	0	0	0	0	0	0	0	0	0	0	0	0	0	0	0	0	0	0	0	0	0	0	0	0	0	0	0	0	0	0	0	0	0	0	0	0	0	0	0	0	0	0	0	0	0
4c9b3921461fdc61a8af53a880dc8e06	0	0	0	0	0	0	0	0	0	0	0	0	0	0	0	24	0	0	0	0	0	0	0	0	0	0	0	0	0	0	0	0	0	0	0	0	0	0	0	0	0	0	0	0	0	0	0	0	0
08bffd32c247c5eb9d66b7e8e48e0e7e	0	0	0	0	0	0	0	0	0	0	0	0	0	0	0	0	0	14	0	0	0	0	0	0	5	0	0	0	0	0	0	0	0	0	0	0	0	0	0	0	0	0	0	0	5	0	0	0	0
c76467d0c5c289c04a33ea6b29627c10	0	0	0	0	0	0	0	0	0	0	0	0	0	0	0	0	0	0	0	0	7	0	0	0	0	0	0	0	0	0	0	0	0	0	0	0	0	0	0	0	0	0	0	4	0	0	0	0	0
dcf7081c382f3a26f33d7e96f95e6184	0	0	0	0	0	0	0	0	0	0	0	0	0	0	0	0	0	0	0	0	0	0	0	0	0	0	0	6	4	0	0	14	0	0	0	0	0	0	0	0	0	0	0	0	0	0	0	0	0
5962ab683aa09ae7bb2c8d3a54291143	0	0	0	0	0	0	0	0	0	0	0	0	0	0	0	0	0	0	0	0	0	0	0	0	0	0	0	0	0	0	0	0	0	0	0	0	24	0	0	0	0	0	0	0	0	0	0	0	0
886026d77015bb774c2629f1723ae3b8	0	0	0	0	0	0	0	0	0	0	0	0	0	0	0	0	0	0	0	0	0	0	0	0	0	0	0	0	0	0	0	0	0	0	0	0	0	0	0	0	0	0	0	0	0	0	0	0	0
21b940209c79a705de5509ec8f2038b6	23	0	0	0	0	0	0	0	0	0	0	0	0	0	0	0	0	0	0	0	0	0	0	0	0	0	0	0	0	0	0	0	0	0	0	0	0	0	0	0	0	0	0	0	0	0	0	0	0
0e5fe30bc88fa9fb68df26f6b4d9e5c1	0	0	0	0	0	0	0	0	0	0	0	8	0	0	0	0	0	8	0	0	0	0	7	0	0	0	0	0	0	0	0	0	0	0	0	0	0	0	0	0	0	0	0	0	0	0	0	0	0
dc100c7c5934fcde3ff4673bfd0aebb1	0	0	0	0	0	0	0	0	0	0	0	7	0	5	0	0	0	0	0	0	0	0	0	0	0	0	0	0	0	0	0	0	0	0	0	0	0	0	0	0	5	0	0	0	0	0	0	0	0
03a300796c467e86a63b4f258b28e228	0	0	0	0	0	0	0	0	0	0	0	0	0	0	0	0	0	0	0	9	0	0	0	0	0	0	0	0	0	0	0	0	0	0	0	0	0	0	0	0	0	0	0	0	14	0	0	0	0
82f4502990eca0ae2a0d38b5aefe6d76	0	0	0	0	0	0	0	0	0	0	0	0	0	0	0	0	0	0	0	0	0	0	0	0	0	23	0	0	0	0	0	0	0	0	0	0	0	0	0	0	0	0	0	0	0	0	0	0	0
3a6297d4d541e3625afa8d3c3eee2845	0	0	0	0	0	0	0	0	0	0	0	0	0	0	0	0	0	0	0	0	0	0	0	0	0	0	0	0	0	0	0	0	0	9	0	0	0	0	0	6	0	0	0	0	0	0	8	0	0
315b0ef6d9fa99da513b814d9c079b1c	0	0	0	0	0	0	0	0	0	0	0	0	0	0	0	0	0	0	0	0	0	0	0	0	0	0	0	0	0	0	0	0	0	7	0	0	0	0	0	0	0	0	0	0	0	0	0	0	0
4aebe92ed8b13155de27f6c2cc85352a	0	0	0	0	0	0	0	0	0	0	0	0	0	0	0	0	0	0	0	0	0	0	0	0	0	0	0	0	0	0	0	0	0	0	0	0	0	0	23	0	0	0	0	0	0	0	0	0	0
e8aa74b80e1697f62791fbbc248a0cf7	0	0	0	0	0	0	0	0	0	0	0	0	0	0	0	0	0	0	0	0	0	0	0	0	0	0	0	0	0	0	0	0	0	0	0	0	0	0	0	0	0	8	0	0	0	0	0	0	0
c849e0dddf0161e45da375705c1830d2	0	0	0	0	0	0	0	0	0	0	0	0	0	0	0	0	0	0	0	0	0	0	0	0	0	0	0	0	0	0	0	0	0	0	0	0	0	0	0	0	0	0	0	0	23	0	0	0	0
529f4332f3d3d2c63f4df8810ed6f737	0	0	0	0	0	0	0	0	0	0	0	0	0	0	0	0	0	0	0	0	0	0	0	0	0	0	0	0	0	0	0	0	0	0	0	0	0	0	0	0	0	0	0	0	0	0	0	0	15
10a1a4f869fd4c11cb3e5462ad5ccb4e	0	0	0	0	0	0	0	0	0	0	0	0	0	0	0	0	0	0	0	0	0	0	0	0	0	0	0	0	0	0	0	0	0	0	0	0	0	0	0	0	0	0	0	0	0	0	0	0	0
0871089ccf1b11d2035a6e59a0506471	0	0	0	0	0	22	0	0	0	0	0	0	0	0	0	0	0	0	0	0	0	0	0	0	0	0	0	0	0	0	0	0	0	0	0	0	0	0	0	0	0	0	0	0	0	0	0	0	0
0552daad1b97331026e4ee4c55386e6c	0	0	0	0	0	0	0	22	0	0	0	0	0	0	0	0	0	0	0	0	0	0	0	0	0	0	0	0	0	0	0	0	0	0	0	0	0	0	0	0	0	0	0	0	0	0	0	0	0
dcede457609f8475dfec9051edb84f22	0	0	0	0	0	0	0	0	22	0	0	0	0	0	0	0	0	0	0	0	0	0	0	0	0	0	0	0	0	0	0	0	0	0	0	0	0	0	0	0	0	0	0	0	0	0	0	0	0
59170347c472e7680df46abc8ef8abf4	0	0	0	0	0	0	0	0	0	0	0	0	0	0	0	0	0	0	0	22	0	0	0	0	0	0	0	0	0	0	0	0	0	0	0	0	0	0	0	0	0	0	0	0	0	0	0	0	0
ea133ec1af74fbaefae7dd6c5d3493eb	0	0	0	0	0	0	0	0	0	0	0	0	0	0	0	0	0	0	0	0	22	0	0	0	0	0	0	0	0	0	0	0	0	0	0	0	0	0	0	0	0	0	0	0	0	0	0	0	0
5679cb734dcd8290106efa8592ef1f1c	0	0	0	0	0	0	0	0	0	0	0	0	0	0	0	0	0	0	0	0	0	0	0	0	12	0	0	0	0	0	0	0	0	0	0	0	0	0	0	0	10	0	0	0	0	0	0	0	0
e580bbbd3faae545f3bb72a259edbd18	0	0	0	0	0	0	0	0	0	0	0	0	0	0	0	0	0	0	0	0	0	0	0	0	0	0	0	0	0	0	0	0	0	0	0	0	0	0	0	0	0	0	0	0	0	0	0	22	0
d609bc06fe2690e7d9d91449d35a04c4	0	0	0	0	0	0	0	0	0	0	0	0	0	0	0	0	0	0	0	0	0	0	0	0	0	0	0	0	0	0	0	0	0	0	0	0	0	0	0	0	0	0	0	0	0	0	0	0	0
6506067c581e9593d1b3f81d1e6e4452	0	0	0	0	0	0	0	0	0	0	0	0	0	0	0	0	0	0	0	0	0	0	0	0	0	0	0	0	0	0	0	0	0	0	0	0	0	0	0	0	0	0	0	0	0	0	0	0	0
6ba05f634b94c6c6e549b840ae477c0b	0	0	0	0	0	0	0	0	0	0	0	0	0	0	0	0	0	0	0	0	0	0	0	0	0	0	0	0	0	0	0	0	0	0	0	0	0	0	0	0	0	0	0	0	0	0	0	0	0
f24f4d3c20bf8adf3d4ffd879f0a1420	0	0	0	0	0	0	0	0	0	0	0	0	0	0	0	0	0	0	0	0	0	0	0	0	0	0	0	0	0	0	0	0	0	0	0	0	0	0	0	0	0	0	0	0	0	0	0	0	0
713fce27d05d265565ab30f6237ac6ce	0	0	0	0	4	0	0	0	0	0	0	0	0	0	0	0	0	0	0	0	0	0	0	0	0	0	0	0	0	0	0	0	0	0	0	0	0	0	0	0	0	0	0	0	0	0	0	0	0
c3a8dff05e807680889b9820cc86d159	0	0	0	0	0	0	0	0	0	0	0	0	0	0	0	0	0	0	0	0	0	0	0	0	0	0	0	0	0	0	0	0	0	13	8	0	0	0	0	0	0	0	0	0	0	0	0	0	0
ff89771308b3b5d41ab9dd9838b1fef4	0	0	0	0	0	0	0	0	0	0	0	0	0	0	0	0	0	0	0	0	0	0	0	0	0	0	0	0	0	0	0	0	0	0	0	0	0	0	21	0	0	0	0	0	0	0	0	0	0
e63618ad1ed6893353a9b7af53c0911e	0	0	0	0	0	0	0	0	0	0	0	0	0	0	0	0	0	0	0	0	0	0	0	0	0	0	0	0	0	0	0	0	0	0	0	0	0	0	0	0	0	0	0	0	0	0	0	0	0
f91aee4f3706fdde0a2eae5d3320e672	0	0	0	0	0	20	0	0	0	0	0	0	0	0	0	0	0	0	0	0	0	0	0	0	0	0	0	0	0	0	0	0	0	0	0	0	0	0	0	0	0	0	0	0	0	0	0	0	0
70b55b92b8238a634427a59f8813c1ab	0	0	0	0	0	0	0	0	0	0	0	0	0	0	0	0	0	0	0	0	20	0	0	0	0	0	0	0	0	0	0	0	0	0	0	0	0	0	0	0	0	0	0	0	0	0	0	0	0
02bc740bacf3500eb86a237d085201c3	0	0	0	0	0	0	0	0	0	0	0	0	0	0	0	0	0	0	0	0	0	0	0	20	0	0	0	0	0	0	0	0	0	0	0	0	0	0	0	0	0	0	0	0	0	0	0	0	0
7b51e88e1d9956790814237cbc1b4a24	0	0	0	0	0	0	0	0	0	0	0	0	0	0	0	0	0	0	0	0	0	0	0	0	0	0	0	0	0	0	0	0	0	0	0	0	20	0	0	0	0	0	0	0	0	0	0	0	0
5e5527294865508618e21838c5ee61c0	0	0	0	0	0	0	0	0	0	0	0	0	0	0	0	0	0	0	0	0	0	0	0	0	0	0	0	0	0	0	0	0	0	0	0	0	0	0	20	0	0	0	0	0	0	0	0	0	0
ab44c87d4d43ebcdfe38adf4316524b7	0	0	0	0	0	0	0	0	0	0	0	0	0	0	0	0	0	0	0	0	0	0	0	0	0	0	0	0	0	0	0	0	0	0	0	0	0	0	0	0	0	0	0	0	0	0	0	20	0
c32daed1e01e5299dc9d7686000c9b88	0	0	0	0	0	0	0	0	0	0	0	10	0	0	0	0	0	0	0	0	0	0	0	0	0	0	0	0	0	0	0	0	0	0	0	0	0	0	0	0	0	0	0	0	0	0	0	0	0
ad911e52abc0914125200776029101a4	0	0	0	0	0	0	0	0	0	0	0	0	0	0	0	0	0	0	0	0	0	0	0	0	0	19	0	0	0	0	0	0	0	0	0	0	0	0	0	0	0	0	0	0	0	0	0	0	0
d579fafb33081b218a3c34516295418c	0	0	0	0	0	0	0	0	0	0	0	0	0	0	0	0	0	0	0	0	0	0	0	0	0	0	0	11	0	0	0	0	0	0	0	0	0	0	0	0	0	0	0	0	0	8	0	0	0
23adb6db3b80e9c281dc583633257987	0	0	0	0	0	0	0	0	0	0	0	0	0	0	0	0	0	0	0	0	0	0	0	0	0	0	0	0	0	0	0	0	0	19	0	0	0	0	0	0	0	0	0	0	0	0	0	0	0
a931304c4813272cce8dc06b4d3dc72a	0	0	0	0	0	0	0	0	0	0	0	0	0	0	0	0	0	0	0	0	0	0	0	0	0	0	0	0	0	0	0	0	0	0	0	0	0	0	0	0	4	0	0	0	0	0	0	0	0
4d4cf497679b4c89c6081d3b77276406	0	0	0	0	0	0	0	0	0	0	0	0	0	0	0	0	0	0	0	0	0	0	0	0	0	0	0	0	0	0	0	0	0	0	0	0	0	0	0	0	0	0	19	0	0	0	0	0	0
d8518dbd0791cd8228baa24b196380a8	0	0	0	0	0	0	0	0	0	0	0	0	0	0	0	0	0	0	0	0	0	0	0	0	0	0	0	0	0	0	0	0	0	0	0	0	0	0	0	0	0	0	0	0	0	0	0	0	0
3919ab13c6cc204b8da50f67b9f9261a	0	0	0	0	0	0	0	0	0	0	0	0	0	0	0	0	0	0	0	0	0	0	0	0	0	0	0	0	0	0	0	0	0	0	0	0	0	0	0	0	0	0	0	0	0	0	0	0	0
0637d2127db3267110b0f14f7c0f5dda	0	0	0	0	18	0	0	0	0	0	0	0	0	0	0	0	0	0	0	0	0	0	0	0	0	0	0	0	0	0	0	0	0	0	0	0	0	0	0	0	0	0	0	0	0	0	0	0	0
fe12f5c11040b0239e7fae4d8d1095b5	0	0	0	0	0	0	0	0	0	0	13	0	0	0	0	0	0	0	0	0	0	0	0	0	0	0	0	5	0	0	0	0	0	0	0	0	0	0	0	0	0	0	0	0	0	0	0	0	0
4769a0a57bfc46494310e0a2e8111c5a	0	0	0	0	0	0	0	0	0	0	0	0	0	0	0	0	0	0	0	0	18	0	0	0	0	0	0	0	0	0	0	0	0	0	0	0	0	0	0	0	0	0	0	0	0	0	0	0	0
89904934540b5621f8732c748a941b4f	0	0	0	0	0	0	0	0	0	0	0	0	0	0	0	0	0	0	0	0	0	0	18	0	0	0	0	0	0	0	0	0	0	0	0	0	0	0	0	0	0	0	0	0	0	0	0	0	0
a2c52d0019eca925c63b501bd4635f54	0	0	0	0	0	0	0	0	0	0	0	0	0	0	0	0	0	0	0	0	0	0	0	18	0	0	0	0	0	0	0	0	0	0	0	0	0	0	0	0	0	0	0	0	0	0	0	0	0
8cd59170ff240fb67fdbd4e6f65b582c	0	0	0	0	0	0	0	0	0	0	0	0	0	0	0	0	0	0	0	0	0	0	0	0	0	0	0	18	0	0	0	0	0	0	0	0	0	0	0	0	0	0	0	0	0	0	0	0	0
46d7b59c2c0ab08ba17da081832d76bd	0	0	0	0	0	0	0	0	0	0	0	0	0	0	0	0	0	0	0	0	0	0	0	0	0	0	0	0	0	0	6	0	0	0	5	7	0	0	0	0	0	0	0	0	0	0	0	0	0
3f7c287ab678db57e30a0616bf359bfb	0	0	0	0	0	0	0	0	0	0	0	0	0	0	0	0	0	0	0	0	0	0	0	0	0	0	0	0	0	0	0	0	18	0	0	0	0	0	0	0	0	0	0	0	0	0	0	0	0
d4b6e05b11b46435c272fe14a841c7d7	0	0	0	0	0	0	0	0	0	0	0	0	0	0	0	0	0	0	0	0	0	0	0	0	0	0	0	0	0	0	0	0	18	0	0	0	0	0	0	0	0	0	0	0	0	0	0	0	0
4851f1ccae53092466f9c806f3ebba47	0	0	0	0	0	0	0	0	0	0	0	0	0	0	0	0	0	0	0	0	0	0	0	0	0	0	0	0	0	0	0	0	0	0	0	0	0	0	18	0	0	0	0	0	0	0	0	0	0
b3ddad190c52d85efd0394d84ec03e1c	0	0	0	0	0	0	0	0	0	0	0	0	0	0	0	0	0	0	0	0	0	0	0	0	0	0	0	0	0	0	0	0	0	0	0	0	0	0	18	0	0	0	0	0	0	0	0	0	0
9a9bed0b2a765a732718e01158587c52	0	0	0	0	0	0	0	0	0	0	0	0	0	0	0	0	0	0	0	0	0	0	0	0	0	0	0	0	0	0	0	0	0	0	0	0	0	0	0	0	0	0	0	0	0	0	0	0	0
152c9b01c9d3822938af2227a4af8023	0	0	0	0	17	0	0	0	0	0	0	0	0	0	0	0	0	0	0	0	0	0	0	0	0	0	0	0	0	0	0	0	0	0	0	0	0	0	0	0	0	0	0	0	0	0	0	0	0
a70f0302662ce1d91840d145b9db2d8b	0	0	0	0	0	0	0	0	8	0	0	0	0	0	0	0	0	0	0	0	0	0	0	0	0	9	0	0	0	0	0	0	0	0	0	0	0	0	0	0	0	0	0	0	0	0	0	0	0
2fb623b465563c16efdcaa29b5e43549	0	0	0	0	0	0	0	0	0	0	17	0	0	0	0	0	0	0	0	0	0	0	0	0	0	0	0	0	0	0	0	0	0	0	0	0	0	0	0	0	0	0	0	0	0	0	0	0	0
b95b4fb9a46b9889c43df09e8e878649	0	0	0	0	0	0	0	0	0	0	0	0	0	0	0	0	0	0	17	0	0	0	0	0	0	0	0	0	0	0	0	0	0	0	0	0	0	0	0	0	0	0	0	0	0	0	0	0	0
7c066501fdff209039829d27a81bbe74	0	0	0	0	0	0	0	0	0	0	0	0	0	0	0	0	0	0	0	0	0	0	0	0	0	0	0	0	0	0	0	0	17	0	0	0	0	0	0	0	0	0	0	0	0	0	0	0	0
576ee946fc26c1e5ddfae3a42d666cd2	0	0	0	0	0	0	0	0	0	0	0	0	0	0	0	0	0	0	0	0	0	0	0	0	0	0	0	0	0	0	0	0	0	0	0	17	0	0	0	0	0	0	0	0	0	0	0	0	0
f705f2694d1c0c690ce805c31da82ac4	0	0	0	0	0	0	0	0	0	0	0	0	0	0	0	0	0	0	0	0	0	0	0	0	0	0	0	0	0	0	0	0	0	0	0	0	0	0	0	0	0	0	0	0	0	17	0	0	0
0c0a2856efba6cf99f37fc6257c464f1	0	0	0	0	0	0	0	0	0	0	0	0	0	0	0	0	0	0	16	0	0	0	0	0	0	0	0	0	0	0	0	0	0	0	0	0	0	0	0	0	0	0	0	0	0	0	0	0	0
d57179205a406654d1f6817cf410c298	0	0	0	0	0	0	0	0	0	0	0	0	0	0	0	0	0	0	0	0	0	0	0	0	0	0	0	0	0	0	16	0	0	0	0	0	0	0	0	0	0	0	0	0	0	0	0	0	0
4783d5af0a2290271ee4c5de5b65ef42	0	0	0	0	0	0	0	0	0	0	0	0	0	0	0	0	0	0	0	0	0	0	0	0	0	0	0	0	0	0	0	16	0	0	0	0	0	0	0	0	0	0	0	0	0	0	0	0	0
eb775fe168246fa9a32d20668bb53bfd	0	0	0	0	0	0	0	0	0	0	0	0	0	0	0	0	0	0	0	0	0	0	0	0	0	0	0	0	0	0	0	0	16	0	0	0	0	0	0	0	0	0	0	0	0	0	0	0	0
ecce09fd463bd63487ebee1f3cbbade9	0	0	0	0	0	0	0	0	0	0	0	0	0	0	0	0	0	0	0	0	0	0	0	0	0	0	0	0	0	0	0	0	0	16	0	0	0	0	0	0	0	0	0	0	0	0	0	0	0
ed37e260b95a36c0f49fcef1f8034244	0	0	0	0	0	0	0	0	0	0	0	0	0	0	0	0	0	0	0	0	0	0	0	0	0	0	0	0	0	0	0	0	0	0	0	0	0	0	0	0	0	0	0	0	0	0	0	0	0
f7f60d9547ea23ca27f3bfcaf7fcb63b	0	0	0	0	0	0	0	0	0	0	0	0	0	0	0	0	0	0	0	0	0	0	0	0	0	0	0	0	0	0	0	0	0	0	0	0	0	0	0	0	0	0	0	0	0	0	0	0	0
4d8922261fa5b2302ae47690b9bba1b9	0	0	0	0	0	0	0	0	0	0	0	0	0	0	0	0	0	0	0	0	0	0	0	15	0	0	0	0	0	0	0	0	0	0	0	0	0	0	0	0	0	0	0	0	0	0	0	0	0
f803bd537422a0dc4c6637c7091ae873	0	0	0	0	0	0	0	0	0	0	0	0	0	0	0	0	0	0	0	0	0	0	0	0	0	0	0	0	0	0	0	0	0	0	0	0	0	0	15	0	0	0	0	0	0	0	0	0	0
7dd3a4e5ff1e3d43fdb987aa2a2e664e	0	0	0	0	0	0	0	0	0	0	0	0	0	0	0	0	0	0	0	0	0	0	0	0	0	0	0	0	0	0	0	0	0	0	0	0	0	0	0	0	0	0	0	0	0	0	0	0	0
6272559daa59282f26ebfa0a91b8641f	0	0	0	0	0	0	0	0	0	0	0	0	0	0	14	0	0	0	0	0	0	0	0	0	0	0	0	0	0	0	0	0	0	0	0	0	0	0	0	0	0	0	0	0	0	0	0	0	0
48e6a0232737c6669dfd0e6cbc018d57	0	0	0	0	0	0	0	0	0	0	0	0	0	0	0	0	0	0	0	4	0	0	0	0	0	0	0	0	6	0	0	0	0	0	0	0	0	0	0	0	0	0	0	0	0	0	0	0	0
bafac3748bedc2f068a51d061f2e145c	0	0	0	0	0	0	0	0	0	0	0	0	0	0	0	0	0	0	0	0	0	0	0	0	0	0	0	0	0	0	0	0	0	0	0	14	0	0	0	0	0	0	0	0	0	0	0	0	0
7f2e12491954b04d45273ca724b69049	0	0	0	0	0	0	0	0	0	0	0	0	0	0	0	0	0	0	0	0	0	0	0	0	0	0	0	0	0	0	0	0	0	0	0	0	0	0	14	0	0	0	0	0	0	0	0	0	0
c7d782d6b213c952491a3d4925e9dee3	0	0	0	0	0	0	0	0	0	0	0	0	0	0	0	0	0	0	0	0	0	0	0	0	0	0	0	0	0	0	0	0	0	0	0	0	0	0	0	0	0	0	0	0	0	0	0	0	0
2f4e85e3594687b51d34aaf1527cc999	0	0	13	0	0	0	0	0	0	0	0	0	0	0	0	0	0	0	0	0	0	0	0	0	0	0	0	0	0	0	0	0	0	0	0	0	0	0	0	0	0	0	0	0	0	0	0	0	0
960d925d653963e7296410d32668b212	0	0	0	0	0	0	0	0	0	0	0	0	0	13	0	0	0	0	0	0	0	0	0	0	0	0	0	0	0	0	0	0	0	0	0	0	0	0	0	0	0	0	0	0	0	0	0	0	0
884d61ddc6b6cd1b29123ab662016e42	0	0	0	0	0	0	0	0	0	0	0	0	0	0	0	0	0	0	0	0	0	0	0	0	0	13	0	0	0	0	0	0	0	0	0	0	0	0	0	0	0	0	0	0	0	0	0	0	0
45af1d393b1105746a1b94d3142cea20	0	0	0	0	0	0	0	0	0	0	0	0	0	0	0	0	0	0	0	0	0	0	0	0	0	13	0	0	0	0	0	0	0	0	0	0	0	0	0	0	0	0	0	0	0	0	0	0	0
14f832a1a93b36b732cc9ec9fa333d65	0	0	0	0	0	0	0	0	0	0	0	0	0	0	0	0	0	0	0	0	0	0	0	0	0	0	0	0	0	0	0	0	0	0	0	0	0	0	0	0	0	0	13	0	0	0	0	0	0
9de69e0d338bc71e32faf96ffbd73646	0	0	0	0	0	0	0	0	0	0	0	0	0	0	0	0	0	0	0	0	0	0	0	0	0	12	0	0	0	0	0	0	0	0	0	0	0	0	0	0	0	0	0	0	0	0	0	0	0
a640be9a42e2b25b2ee5eb704b85b6a4	0	0	0	0	0	0	0	0	0	0	0	0	0	0	0	0	0	0	0	0	0	0	0	0	0	0	0	0	0	0	12	0	0	0	0	0	0	0	0	0	0	0	0	0	0	0	0	0	0
5086074e4f95b112b5df7175027cf021	0	0	0	0	0	0	0	0	0	0	0	0	0	0	0	0	0	0	0	0	0	0	0	0	0	0	0	0	0	0	0	0	0	0	0	0	0	0	0	0	0	0	0	0	0	0	0	0	0
cfd75b91fa301db284ef28646c71306d	0	0	0	0	0	0	0	0	0	0	0	0	0	0	0	0	0	0	0	0	0	0	0	0	0	0	0	0	0	0	0	0	0	0	0	0	0	0	0	0	0	0	0	0	0	0	0	0	0
a7fce9dec557730735d1432aa873ce74	0	0	0	0	0	0	0	0	0	0	0	0	0	0	0	0	0	0	0	0	0	0	0	0	0	0	0	0	0	0	0	0	0	0	0	0	0	0	0	0	0	0	0	0	0	0	0	0	0
c2908df4bd9329975a5551a2183050d4	0	0	0	0	11	0	0	0	0	0	0	0	0	0	0	0	0	0	0	0	0	0	0	0	0	0	0	0	0	0	0	0	0	0	0	0	0	0	0	0	0	0	0	0	0	0	0	0	0
9f4460d21826a729bc77afeb2f650f64	0	0	0	0	0	0	0	0	11	0	0	0	0	0	0	0	0	0	0	0	0	0	0	0	0	0	0	0	0	0	0	0	0	0	0	0	0	0	0	0	0	0	0	0	0	0	0	0	0
76bcb9a7ffddb3bcae1bc134359e6fcf	0	0	0	0	0	0	0	0	0	0	0	0	0	0	0	0	0	0	0	0	0	0	11	0	0	0	0	0	0	0	0	0	0	0	0	0	0	0	0	0	0	0	0	0	0	0	0	0	0
6cc02bc75fc074a39e9bb8c5f0943a72	0	0	0	0	0	0	0	0	0	0	0	0	0	0	0	0	0	0	0	0	0	0	0	11	0	0	0	0	0	0	0	0	0	0	0	0	0	0	0	0	0	0	0	0	0	0	0	0	0
53b4208722690cd0a418d32cd1c0193f	0	0	0	0	0	0	0	0	0	0	0	0	0	0	0	0	0	0	0	0	0	0	0	0	0	11	0	0	0	0	0	0	0	0	0	0	0	0	0	0	0	0	0	0	0	0	0	0	0
8aff3bcc509467753c921594aedc71ea	0	0	0	0	0	0	0	0	0	0	0	0	0	0	0	0	0	0	0	0	0	0	0	0	0	0	0	11	0	0	0	0	0	0	0	0	0	0	0	0	0	0	0	0	0	0	0	0	0
2fe32ba95dc4575f4e0aaba4389541c8	0	0	0	0	0	0	0	0	0	0	0	0	0	0	0	0	0	0	0	0	0	0	0	0	0	0	0	0	0	11	0	0	0	0	0	0	0	0	0	0	0	0	0	0	0	0	0	0	0
def29aa1a188b4a2d3630f7015e6916c	0	0	0	0	0	0	0	0	0	0	0	0	0	0	0	0	0	0	0	0	0	0	0	0	0	0	0	0	0	0	0	0	0	11	0	0	0	0	0	0	0	0	0	0	0	0	0	0	0
9bb879a2b516baa0eb46895dcc37f914	0	0	0	0	0	0	0	0	0	0	0	0	0	0	0	0	0	0	0	0	0	0	0	0	0	0	0	0	0	0	0	0	0	0	0	0	0	0	11	0	0	0	0	0	0	0	0	0	0
6288776e6d745738a505badf87a953c6	0	0	0	0	0	0	0	0	0	0	0	0	0	0	0	0	0	0	0	0	0	0	0	0	0	0	0	0	0	0	0	0	0	0	0	0	0	0	11	0	0	0	0	0	0	0	0	0	0
b18c4e83f3493078035dabb3ee4a3eaf	0	0	0	0	0	0	0	0	0	0	0	0	0	0	0	0	0	0	0	0	0	0	0	0	0	0	0	0	0	0	0	0	0	0	0	0	0	0	0	0	0	0	0	11	0	0	0	0	0
961ca8ea29c51ea84df358c9978cc518	0	0	0	0	0	0	0	0	0	0	0	0	0	0	0	0	0	0	0	0	0	0	0	0	0	0	0	0	0	0	0	0	0	0	0	0	0	0	0	0	0	0	0	0	0	0	11	0	0
d9b35f8ccb68a702370be418d504d40a	0	0	0	0	0	0	0	0	0	10	0	0	0	0	0	0	0	0	0	0	0	0	0	0	0	0	0	0	0	0	0	0	0	0	0	0	0	0	0	0	0	0	0	0	0	0	0	0	0
266fb5ebc009a7d0723b893c822a4c2c	0	0	0	0	0	0	0	0	0	0	0	0	0	0	0	0	0	0	0	10	0	0	0	0	0	0	0	0	0	0	0	0	0	0	0	0	0	0	0	0	0	0	0	0	0	0	0	0	0
e186acfe57a7126f38bc44eeb95b0cf2	0	0	0	0	0	0	0	0	0	0	0	0	0	0	0	0	0	0	0	0	0	0	10	0	0	0	0	0	0	0	0	0	0	0	0	0	0	0	0	0	0	0	0	0	0	0	0	0	0
dda0008ad0f463c806779102d5baad0d	0	0	0	0	0	0	0	0	0	0	0	0	0	0	0	0	0	0	0	0	0	0	0	0	0	0	0	0	10	0	0	0	0	0	0	0	0	0	0	0	0	0	0	0	0	0	0	0	0
580f2d246a8b52972684c24846b87492	0	0	0	0	0	0	0	0	0	0	0	0	0	0	0	0	0	0	0	0	0	0	0	0	0	0	0	0	0	0	10	0	0	0	0	0	0	0	0	0	0	0	0	0	0	0	0	0	0
7aa544cc32dc0025d18176e408bc547e	0	0	0	0	0	0	0	0	0	0	0	0	0	0	0	0	0	0	0	0	0	0	0	0	0	0	0	0	0	0	0	0	0	10	0	0	0	0	0	0	0	0	0	0	0	0	0	0	0
3bce504b819a01820e6e58e25a7305b8	0	0	0	0	0	0	0	0	0	0	0	0	0	0	0	0	0	0	0	0	0	0	0	0	0	0	0	0	0	0	0	0	0	0	0	0	0	0	10	0	0	0	0	0	0	0	0	0	0
a1b739ae85404122c67dbbe017473578	0	0	0	0	0	0	0	0	0	0	0	0	0	0	0	0	0	0	0	0	0	0	0	0	0	0	0	0	0	0	0	0	0	0	0	0	0	0	0	0	0	0	0	0	0	0	0	0	0
1d6338a60a911c12b3c0db1542227312	0	0	0	0	0	0	0	0	0	0	0	0	0	0	0	0	0	0	0	0	0	0	0	0	0	0	0	0	0	0	0	0	0	0	0	0	0	0	0	0	0	0	0	0	0	0	0	0	0
3fabbe723b42c06709e846327b7a6765	0	0	0	0	0	0	0	0	0	0	0	0	0	0	0	0	0	0	0	0	0	0	0	0	0	0	0	0	0	9	0	0	0	0	0	0	0	0	0	0	0	0	0	0	0	0	0	0	0
676a276ae16656b5c5e1e1f816515b71	0	0	0	0	0	0	0	0	0	0	0	0	0	0	0	0	0	0	0	0	0	0	0	0	0	0	0	0	0	0	0	0	0	0	0	0	9	0	0	0	0	0	0	0	0	0	0	0	0
60bec9d2fd90e89ab56e224eb5597eeb	0	0	0	0	0	0	0	0	0	0	0	0	0	0	0	0	0	0	0	0	0	0	0	0	0	0	0	0	0	0	0	0	0	0	0	0	0	0	0	0	9	0	0	0	0	0	0	0	0
e51628421d25c2ed107a8150e19bb9b2	0	0	0	0	0	0	0	0	0	0	0	0	0	0	0	0	0	0	0	0	0	0	0	0	0	0	0	0	0	0	0	0	0	0	0	0	0	0	0	0	0	0	0	0	0	0	0	9	0
4430b4cb2c706376fc80695eb93f341c	0	0	0	0	0	0	0	0	0	0	0	8	0	0	0	0	0	0	0	0	0	0	0	0	0	0	0	0	0	0	0	0	0	0	0	0	0	0	0	0	0	0	0	0	0	0	0	0	0
6e7229f3a20f9ccaa6086865a9d644f7	0	0	0	0	0	0	0	0	0	0	0	0	0	0	8	0	0	0	0	0	0	0	0	0	0	0	0	0	0	0	0	0	0	0	0	0	0	0	0	0	0	0	0	0	0	0	0	0	0
496f26b9a816f503bb13838dd975fffb	0	0	0	0	0	0	0	0	0	0	0	0	0	0	0	0	0	0	0	8	0	0	0	0	0	0	0	0	0	0	0	0	0	0	0	0	0	0	0	0	0	0	0	0	0	0	0	0	0
27d1e32508c4c41ebf6d74b02815f3e7	0	0	0	0	0	0	0	0	0	0	0	0	0	0	0	0	0	0	0	0	8	0	0	0	0	0	0	0	0	0	0	0	0	0	0	0	0	0	0	0	0	0	0	0	0	0	0	0	0
151cfda4688e855e44b98aa1be40da41	0	0	0	0	0	0	0	0	0	0	0	0	0	0	0	0	0	0	0	0	0	8	0	0	0	0	0	0	0	0	0	0	0	0	0	0	0	0	0	0	0	0	0	0	0	0	0	0	0
bb4deafabb9f159675e5435c39a00bb4	0	0	0	0	0	0	0	0	0	0	0	0	0	0	0	0	0	0	0	0	0	0	8	0	0	0	0	0	0	0	0	0	0	0	0	0	0	0	0	0	0	0	0	0	0	0	0	0	0
52b48921738c94e30a340dfb8f571bde	0	0	0	0	0	0	0	0	0	0	0	0	0	0	0	0	0	0	0	0	0	0	0	8	0	0	0	0	0	0	0	0	0	0	0	0	0	0	0	0	0	0	0	0	0	0	0	0	0
f9e2026db49e4d81e2cb5454a0a3b733	0	0	0	0	0	0	0	0	0	0	0	0	0	0	0	0	0	0	0	0	0	0	0	0	0	0	0	0	0	0	0	8	0	0	0	0	0	0	0	0	0	0	0	0	0	0	0	0	0
bd9e9bd423994808c5f8252160739204	0	0	0	0	0	0	0	0	0	0	0	0	0	0	0	0	0	0	0	0	0	0	0	0	0	0	0	0	0	0	0	0	8	0	0	0	0	0	0	0	0	0	0	0	0	0	0	0	0
b6f3c60f9971636faddd54e4be5c4f6e	0	0	0	0	0	0	0	0	0	0	0	0	0	0	0	0	0	0	0	0	0	0	0	0	0	0	0	0	0	0	0	0	0	0	0	0	0	0	0	8	0	0	0	0	0	0	0	0	0
b3ffa967fa1c52f4faf5e37d69b2db91	0	0	0	0	0	0	0	0	0	0	0	0	0	0	0	0	0	0	0	0	0	0	0	0	0	0	0	0	0	0	0	0	0	0	0	0	0	0	0	0	0	0	0	8	0	0	0	0	0
06ff42cada32c5b387996f8a4819247a	0	0	0	0	0	0	0	0	0	0	0	0	0	0	0	0	0	0	0	0	0	0	0	0	0	0	0	0	0	0	0	0	0	0	0	0	0	0	0	0	0	0	0	0	0	0	0	0	0
e4d825b911c092b51cee06e030b9cc10	0	0	0	0	0	0	0	0	0	0	0	0	0	0	0	0	0	0	0	0	0	0	0	0	0	0	0	0	0	0	0	0	0	0	0	0	0	0	0	0	0	0	0	0	0	0	0	0	0
0dadf7b1f046a4445ce1fffa69e9eb76	0	0	0	0	0	0	0	0	0	0	0	0	0	0	0	0	0	0	0	0	0	0	0	0	0	0	0	0	0	0	0	0	0	0	0	0	0	0	0	0	0	0	0	0	0	0	0	0	0
5101ff7c1a307db7111a1b78e5ef13db	0	0	0	7	0	0	0	0	0	0	0	0	0	0	0	0	0	0	0	0	0	0	0	0	0	0	0	0	0	0	0	0	0	0	0	0	0	0	0	0	0	0	0	0	0	0	0	0	0
49dda43756cc475a0064128c8fbed747	0	0	0	0	0	0	3	0	0	0	0	0	0	0	0	0	0	0	0	0	0	0	0	0	0	0	0	0	0	0	0	0	0	0	0	4	0	0	0	0	0	0	0	0	0	0	0	0	0
67c427c8b735659465d66c058f836fcf	0	0	0	0	0	0	0	0	0	0	7	0	0	0	0	0	0	0	0	0	0	0	0	0	0	0	0	0	0	0	0	0	0	0	0	0	0	0	0	0	0	0	0	0	0	0	0	0	0
6d6f48fd7bcc13b1139d77a6357981c2	0	0	0	0	0	0	0	0	0	0	0	0	0	0	0	0	0	0	0	0	0	0	0	0	7	0	0	0	0	0	0	0	0	0	0	0	0	0	0	0	0	0	0	0	0	0	0	0	0
6dcb9fce8b319d7375996eb648d10a8f	0	0	0	0	0	0	0	0	0	0	0	0	0	0	0	0	0	0	0	0	0	0	0	0	0	0	0	0	0	0	7	0	0	0	0	0	0	0	0	0	0	0	0	0	0	0	0	0	0
050fd52759079c922ae8e957721b718b	0	0	0	0	0	0	0	0	0	0	0	0	0	0	0	0	0	0	0	0	0	0	0	0	0	0	0	0	0	0	0	0	7	0	0	0	0	0	0	0	0	0	0	0	0	0	0	0	0
2c0d9b8fde591f56fb275cd181dc5ae1	0	0	0	0	0	0	0	0	0	0	0	0	0	0	0	0	0	0	0	0	0	0	0	0	0	0	0	0	0	0	0	0	0	0	0	0	0	0	0	0	0	0	0	0	0	0	0	0	0
67ff805e691a0ab3ee8431f5e2caeb90	0	0	0	0	0	0	0	0	0	0	0	0	0	0	0	0	0	0	0	0	0	0	0	0	0	0	0	0	0	0	0	0	0	0	0	0	0	0	0	0	0	0	0	0	0	0	0	0	0
633a710c8491139602c6169590a8205b	0	0	0	0	0	0	0	0	0	0	0	0	0	0	0	0	0	0	0	0	0	0	0	0	0	0	0	0	0	0	0	0	0	0	0	0	0	0	0	0	0	0	0	0	0	0	0	0	0
37125bb0246bb346a6ee30a9cf361ba3	0	0	0	0	0	0	0	0	6	0	0	0	0	0	0	0	0	0	0	0	0	0	0	0	0	0	0	0	0	0	0	0	0	0	0	0	0	0	0	0	0	0	0	0	0	0	0	0	0
0eeb52561c78a4e4be214e4a18c0a08b	0	0	0	0	0	0	0	0	0	0	0	0	0	0	0	3	0	0	0	0	0	0	0	0	0	0	0	0	0	0	0	0	0	0	0	0	0	0	0	0	0	0	3	0	0	0	0	0	0
8fb1c6cbb73abbc85b5ff89516ab7b33	0	0	0	0	0	0	0	0	0	0	0	0	0	0	0	0	0	0	0	0	0	0	0	0	6	0	0	0	0	0	0	0	0	0	0	0	0	0	0	0	0	0	0	0	0	0	0	0	0
8e8a17996351fd2ace51ea1b526816dc	0	0	0	0	0	0	0	0	0	0	0	0	0	0	0	0	0	0	0	0	0	0	0	0	0	0	0	0	0	0	0	0	0	0	0	0	0	0	6	0	0	0	0	0	0	0	0	0	0
70ba69c1146ed4aefdfc7eade2904470	0	0	0	0	0	0	0	0	0	0	0	0	0	0	0	0	0	0	0	0	0	0	0	0	0	0	0	0	0	0	0	0	0	0	0	0	0	0	0	6	0	0	0	0	0	0	0	0	0
010e92b4e54f7f8eab0e7336f695975b	0	0	0	0	0	0	0	0	0	0	0	0	0	0	0	0	0	0	0	0	0	0	0	0	0	0	0	0	0	0	0	0	0	0	0	0	0	0	0	0	6	0	0	0	0	0	0	0	0
37de4586053befd07eb541ca239a8b0d	0	0	0	0	0	0	0	0	0	0	0	0	0	0	0	0	0	0	0	0	0	0	0	0	0	0	0	0	0	0	0	0	0	0	0	0	0	0	0	0	0	0	0	0	0	0	0	6	0
b9088cdf60a7458cce72d0d208ae31dd	0	0	0	0	0	0	0	0	0	0	0	0	0	0	0	0	0	0	0	0	0	0	0	0	0	0	0	0	0	0	0	0	0	0	0	0	0	0	0	0	0	0	0	0	0	0	0	0	0
51e4e42964070d35e15afd87bc51fa71	0	0	0	0	0	0	0	0	0	0	0	0	0	0	0	0	0	0	0	0	0	0	0	0	0	0	0	0	0	0	0	0	0	0	0	0	0	0	0	0	0	0	0	0	0	0	0	0	0
bfab3d7d5d24c6584ae63fc6a71cea10	0	0	0	0	0	0	5	0	0	0	0	0	0	0	0	0	0	0	0	0	0	0	0	0	0	0	0	0	0	0	0	0	0	0	0	0	0	0	0	0	0	0	0	0	0	0	0	0	0
06c89be407de3f5b3b451285ed10085f	0	0	0	0	0	0	0	0	0	0	0	0	0	0	0	0	0	5	0	0	0	0	0	0	0	0	0	0	0	0	0	0	0	0	0	0	0	0	0	0	0	0	0	0	0	0	0	0	0
301d00be8e5e7ba7681be4c57c8a92eb	0	0	0	0	0	0	0	0	0	0	0	0	0	0	0	0	0	0	0	0	0	0	5	0	0	0	0	0	0	0	0	0	0	0	0	0	0	0	0	0	0	0	0	0	0	0	0	0	0
be938f410451b228f49459270d4f439d	0	0	0	0	0	0	0	0	0	0	0	0	0	0	0	0	0	0	0	0	0	0	0	0	0	0	5	0	0	0	0	0	0	0	0	0	0	0	0	0	0	0	0	0	0	0	0	0	0
dec324068c249bfde6dbddcae3de5b6a	0	0	0	0	0	0	0	0	0	0	0	0	0	0	0	0	0	0	0	0	0	0	0	0	0	0	0	0	5	0	0	0	0	0	0	0	0	0	0	0	0	0	0	0	0	0	0	0	0
e78a461761ae54c14ba266a94e46e9cf	0	0	0	0	0	0	0	0	0	0	0	0	0	0	0	0	0	0	0	0	0	0	0	0	0	0	0	0	5	0	0	0	0	0	0	0	0	0	0	0	0	0	0	0	0	0	0	0	0
56570c387adbf836eb5b380255f3664a	0	0	0	0	0	0	0	0	0	0	0	0	0	0	0	0	0	0	0	0	0	0	0	0	0	0	0	0	0	0	0	0	0	5	0	0	0	0	0	0	0	0	0	0	0	0	0	0	0
617a3135985d1776b1b2fe9ede13fef8	0	0	0	0	0	0	0	0	0	0	0	0	0	0	0	0	0	0	0	0	0	0	0	0	0	0	0	0	0	0	0	0	0	0	0	0	0	0	0	5	0	0	0	0	0	0	0	0	0
12efc126bd347696a452f54ffe788bce	0	0	0	0	0	0	0	0	0	0	0	0	0	0	0	0	0	0	0	0	0	0	0	0	0	0	0	0	0	0	0	0	0	0	0	0	0	0	0	0	0	0	0	0	0	0	0	5	0
26455555068f851ef0cede9e5e660443	0	0	0	0	0	0	0	0	0	0	0	0	0	0	0	0	0	0	0	0	0	0	0	0	0	0	0	0	0	0	0	0	0	0	0	0	0	0	0	0	0	0	0	0	0	0	0	0	0
94c50046af354317e3987b66e757261f	0	0	0	0	0	0	0	0	0	0	0	0	0	0	0	0	0	0	0	0	0	0	0	0	0	0	0	0	0	0	0	0	0	0	0	0	0	0	0	0	0	0	0	0	0	0	0	0	0
cb8651217681a91f8588eb0cf056d642	0	0	0	0	0	0	0	0	0	0	0	0	0	0	0	0	0	0	0	0	0	0	0	0	0	0	0	4	0	0	0	0	0	0	0	0	0	0	0	0	0	0	0	0	0	0	0	0	0
758f539a19ff3f745fa94f6722fc348f	0	0	0	0	0	0	0	0	0	0	0	0	0	0	0	0	0	0	0	0	0	0	0	0	0	0	0	0	0	0	0	0	0	0	0	0	0	0	4	0	0	0	0	0	0	0	0	0	0
a9a7d790c353ed08aa8d485bbefd4f22	0	0	0	0	0	0	0	0	0	0	0	0	0	0	0	0	0	0	0	0	0	0	0	0	0	0	0	0	0	0	0	0	0	0	0	0	0	0	0	0	0	0	0	0	0	0	0	4	0
cfc9618ab685ba1d22cbf9339e8bb44e	0	0	0	0	0	0	0	0	0	0	0	0	0	0	0	0	0	0	0	0	0	0	0	0	0	0	0	0	0	0	0	0	0	0	0	0	0	0	0	0	0	0	0	0	0	0	0	4	0
339f14ecbe54ca795ffcc54393555f6a	0	0	0	0	0	0	0	0	0	0	0	0	0	0	3	0	0	0	0	0	0	0	0	0	0	0	0	0	0	0	0	0	0	0	0	0	0	0	0	0	0	0	0	0	0	0	0	0	0
22a06f568f7f33561af303f387517f02	0	0	0	0	0	0	0	0	0	0	0	0	0	0	0	0	0	0	0	0	0	3	0	0	0	0	0	0	0	0	0	0	0	0	0	0	0	0	0	0	0	0	0	0	0	0	0	0	0
18bec041294884e013ea81a520ac8eaa	0	0	0	0	0	0	0	0	0	0	0	0	0	0	0	0	0	0	0	0	0	0	0	0	0	0	0	3	0	0	0	0	0	0	0	0	0	0	0	0	0	0	0	0	0	0	0	0	0
8b3e2cd46068f74b5a3daede612ddd28	0	0	0	0	0	0	0	0	0	0	0	0	0	0	0	0	0	0	0	0	0	0	0	0	0	0	0	0	0	0	0	0	0	0	0	0	3	0	0	0	0	0	0	0	0	0	0	0	0
f3c6b6a9f5058b8277c29fe08a7f9c62	0	0	0	0	0	0	0	0	0	0	0	0	0	0	0	0	0	0	0	0	0	0	0	0	0	0	0	0	0	0	0	0	0	0	0	0	0	0	0	0	0	0	0	0	0	0	0	0	3
4f1a26b7befd8b4ad1171c8e5d3aa397	0	0	0	0	0	0	0	0	0	0	0	0	0	0	0	0	0	0	0	0	0	0	0	0	0	0	0	0	0	0	0	0	0	0	0	0	0	0	0	0	0	0	0	0	0	0	0	0	0
42844570bcca8f67419704cb0f76299f	0	0	0	0	0	0	0	0	0	0	0	0	0	0	0	0	0	0	0	0	0	0	0	0	0	0	0	0	0	0	0	0	0	0	0	0	0	0	0	0	0	0	0	0	0	0	0	0	0
c708896c6eaa94d1366008e133951bb3	0	0	0	0	0	0	0	0	0	0	0	0	0	0	0	0	0	0	0	0	0	0	0	0	0	0	0	0	0	0	0	0	0	0	0	0	0	0	0	0	0	0	0	0	0	0	0	0	0
767834f64067693a3ff77a7be4553829	0	0	0	0	0	0	0	0	0	0	0	0	0	0	0	0	0	0	0	0	0	0	0	0	0	0	0	0	0	0	0	0	0	0	0	0	0	0	0	0	0	0	0	0	0	0	0	0	0
3ae3b6745eb03650a7cf54b455d92ff7	0	0	0	0	0	0	0	0	0	0	0	0	0	0	0	0	0	0	0	0	0	0	0	0	0	0	0	0	0	0	0	0	0	0	2	0	0	0	0	0	0	0	0	0	0	0	0	0	0
7420b571e146c5228ab1c8ceffa95f67	0	0	0	0	0	0	0	0	0	0	0	0	0	0	0	0	0	0	0	0	0	0	0	0	0	0	0	0	0	0	0	0	0	0	0	0	0	2	0	0	0	0	0	0	0	0	0	0	0
72b044e4e3deeb6ddb7226f90e5ee3d9	0	0	0	0	0	0	0	0	0	0	0	0	0	0	0	0	0	0	0	0	0	0	0	0	0	0	0	0	0	0	0	0	0	0	0	0	0	0	0	0	0	0	0	0	0	0	0	0	0
[truncated: 17 more columns]
