# Supplementary material for: Timing and delivery route effects of cecal microbiome transplants on Salmonella Typhimurium infections in chickens: potential for in-hatchery delivery of microbial interventions
Source: Anim Microbiome. 2023 Feb 14;5:11. doi: 10.1186/s42523-023-00232-0 (PMC9926694; doi:10.1186/s42523-023-00232-0)
Supplement: Supplementary file 1 — Additional file 1. The main feature, taxonomic and metadata tables used to analyse and describe the data collected across the two CMT experiments. [file 42523_2023_232_MOESM1_ESM.zip › Pottenger_et_al_Data_Files/TrialA_7dph_feature-table.xls]

## Sheet: feature-table
# Constructed from biom file
#OTU ID	B1	B10	B2	B3	B4	B5	B6	B7	B8	B9	BL1	BL10	BL2	BL3	BL4	BL5	BL6	BL7	BL8	BL9	CMT1	CMT2	CMT3	CMT4	CMT5	CMT6	O1	O10	O2	O3	O4	O5	O6	O7	O8	O9	P1	P10	P2	P3	P4	P5	P6	P7	P8	P9	PU1	PU10	PU2
c9dc4c8eff363e8e61afa084f7619254	0	0	0	0	0	0	0	0	0	0	4365	5449	1897	1714	581	484	58	4461	3982	570	1313	1466	1713	1921	1293	1756	1308	2072	2022	1728	7634	6204	1971	554	3321	6786	3042	1129	1142	1390	192	317	3094	3482	678	1890	1698	3983	1238
c86bc91c9e47ce01300a927d1319172a	0	0	0	0	0	0	0	0	0	0	3837	5256	1793	1433	491	413	61	4278	3492	519	1267	1253	1493	1601	1085	1535	1116	1900	1713	1605	6587	5923	1797	477	2813	6116	2846	862	959	1239	125	290	2570	3066	700	1636	1349	3515	1116
16c850c42aa9576de537867658324da6	0	0	0	0	0	0	0	0	0	0	3872	5061	1672	1381	440	421	44	3984	3461	528	1115	1203	1395	1576	1035	1430	1007	1728	1705	1472	6137	5421	1735	443	3094	5794	2617	867	1050	1119	141	304	2413	2705	568	1445	1360	3173	1030
bd70542041ed702c5e31591d41b5e0b9	1651	1926	1630	3222	3652	622	2304	1672	1629	3618	1893	2373	973	189	530	6633	3821	297	4968	3938	194	199	349	307	177	285	351	3584	2231	2734	271	954	533	2556	506	181	639	310	352	5021	1252	3194	902	462	388	2398	537	148	351
ca879c6fceb11e80dce5f02445954a8d	1589	1731	1583	2887	3298	561	2158	1599	1584	3255	1677	2206	845	177	492	6281	3384	292	4756	3404	214	220	276	281	169	222	303	3295	2033	2725	229	844	451	2286	462	170	609	284	311	4803	1042	2891	787	374	277	2209	458	144	296
e15c2081ad69b094b67ec97787921db7	4076	4704	47	5768	6562	1684	1838	0	23	1773	1273	45	2297	4348	1920	1366	4289	104	911	3632	543	505	669	665	490	646	1785	170	138	38	63	87	1225	939	5927	50	2256	5649	215	1859	2518	453	480	1224	4680	141	0	0	0
254456263f27a0f6d0eed34c6fdcaa1d	528	1899	1958	3392	3385	311	381	308	1457	780	3238	705	3240	1539	497	654	79	1080	6413	557	672	665	815	795	573	812	363	311	979	401	357	1663	571	320	903	563	2760	693	396	1674	95	595	150	625	508	209	831	448	714
c71a0328abaa29c019b2109c6d1569ff	1525	49	6229	0	0	39	376	271	3316	1881	276	836	880	193	2110	394	172	837	473	422	229	248	338	296	288	296	59	1872	1373	1290	3708	67	591	1185	533	43	85	34	0	730	1608	351	1124	244	1129	529	3127	849	1236
5d69f7414f4c57246282fdd8c4f6dc22	758	3227	2465	865	829	526	2556	601	1960	3903	182	977	554	727	665	510	285	616	446	711	161	188	197	265	206	222	532	537	401	296	188	664	261	196	387	562	337	1111	522	670	496	505	173	115	235	1917	886	471	254
017a830e07e993f0ef485d4868c61514	3636	4208	39	4875	5766	1649	1766	16	22	1652	1201	32	1981	3845	1685	1169	3983	111	873	3314	485	427	660	627	423	567	1639	159	118	52	54	86	1146	855	5384	48	2192	4769	179	1646	2158	395	417	1128	4090	120	42	0	0
4297e4bae19c5cfb68fb81a60f740a4e	477	1670	1837	2960	2981	362	363	272	1518	762	2943	690	3091	1400	450	593	71	1030	5421	591	587	630	679	715	477	681	331	294	803	381	314	1517	466	233	811	489	2408	571	305	1557	101	472	124	579	460	178	764	424	553
91b11440685b150358d4f84356c47765	1481	55	5707	0	43	55	369	280	3002	1656	257	742	769	171	1823	373	188	731	431	373	197	212	293	274	245	259	69	1712	1232	1215	3297	62	549	1017	501	0	71	35	0	689	1540	332	972	189	972	453	2550	661	1031
c56d5d356d743d0f643722810b6de7c1	436	1660	1727	2945	2834	308	339	243	1600	686	3155	711	2958	1300	428	637	72	880	5926	606	504	504	638	675	463	646	339	237	758	420	314	1385	512	266	887	488	2298	643	354	1419	110	439	107	559	426	158	654	410	596
75a1484cd2bdf2a92f7db5c916bd1473	712	3006	2232	791	665	537	2509	578	1698	3535	158	954	470	663	612	380	264	603	394	611	124	134	216	238	194	198	528	466	379	281	137	600	233	185	343	456	302	901	420	648	516	435	173	85	218	1742	753	425	202
0c7558388913b3e42fe636fc0e91e4e7	3561	3915	35	4643	5493	1451	1613	0	0	1443	1068	37	1889	3521	1561	1144	3680	93	816	2957	391	416	544	482	393	468	1648	162	116	37	57	77	1125	868	4909	42	1893	4366	183	1472	2013	395	336	1041	3797	124	0	0	0
355034a5402d8dadedddf6c93f9c507c	1350	40	5199	0	0	56	330	231	2803	1568	238	720	717	143	1735	301	154	631	388	372	187	192	265	278	255	257	54	1636	1083	1127	3067	51	462	918	442	0	69	27	0	632	1307	275	812	182	812	416	2406	581	943
5113b90a7e0fbf3afcd3a48f5e322cb2	0	0	0	0	0	0	0	0	0	0	2076	47	1721	2941	2177	588	2235	1211	2806	1996	1482	1645	2194	2587	1445	2118	1747	164	1901	1259	725	1739	581	4140	413	1985	4209	1286	1731	0	1037	663	729	544	327	328	854	769	0
a7f520103043100b889c861bd24ffa80	0	0	0	0	0	0	0	0	0	0	1851	45	1500	2707	1914	566	1986	1132	2526	1788	1377	1435	1920	2212	1226	1957	1632	123	1772	1139	647	1564	509	3642	361	1661	3849	1152	1622	0	994	609	633	462	276	290	743	678	0
2318ac6fc4082e7be738689ea0b80e43	0	0	0	0	0	0	0	0	0	0	1878	50	1556	2489	1902	520	1877	1154	2403	2032	1264	1236	1693	1964	1150	1765	1521	136	1664	1028	622	1572	482	3603	310	1666	3822	1055	1491	10	899	489	574	421	244	294	675	612	0
222876e2931c553cbe487b4639f9d3a7	423	638	100	1019	1065	263	177	206	993	872	1189	502	2117	585	73	519	19	1303	2812	212	491	436	476	530	436	435	208	535	1830	341	1271	1625	448	153	1935	615	1103	772	200	871	74	503	346	1109	334	920	871	359	166
d1701442489e0472f8b8cec2160b2452	2289	583	503	167	213	742	772	1106	623	376	115	1091	430	749	406	314	269	443	321	394	80	94	121	120	115	132	118	1064	519	454	656	524	313	202	646	447	231	328	289	2093	791	327	175	140	413	1252	154	139	172
c81be75fe2662670e72815b31a0a29ad	0	0	0	0	0	0	0	0	0	0	1072	0	945	1551	1184	4307	3520	645	1435	2044	886	848	1229	1328	879	1142	877	75	970	662	401	969	450	2376	230	975	2191	756	867	0	565	353	344	266	146	173	420	468	0
7ea61d492ad601356d3d53a3cde28112	354	1452	98	2017	1626	49	128	0	173	233	431	999	496	565	1747	571	353	446	511	649	90	102	126	131	102	117	564	826	943	536	257	255	561	1148	2769	419	142	235	731	346	1153	355	192	103	236	2991	824	601	1045
c2c65f6278a476f045497c7ad795eeb9	1315	1560	756	148	172	525	833	449	1264	1027	177	273	650	251	334	366	314	155	179	120	33	29	42	46	44	43	387	252	196	846	430	594	152	288	354	153	288	72	152	337	655	304	345	133	280	476	387	236	962
73ffdc1183fb0087c2c56b40c9bb518b	818	264	182	1229	1132	1776	410	228	138	341	438	632	622	277	303	204	1204	221	262	440	356	330	380	448	352	388	806	425	411	578	632	454	274	663	1111	397	423	194	284	154	266	412	328	219	220	322	323	95	230
1400dfdcdddaa84b334f02c21d02786d	1220	1365	685	125	172	503	807	482	1098	970	186	244	620	204	295	323	214	132	172	126	36	29	41	58	35	36	355	255	169	836	423	510	113	221	305	135	284	68	116	304	579	299	285	99	233	426	341	193	827
be49158c3f9ccd1a7b9837af3954a545	1150	745	41	478	454	160	153	316	23	180	19	300	56	177	83	102	435	145	56	69	153	179	254	356	256	279	51	109	48	139	22	166	55	219	303	52	350	26	0	301	31	104	114	84	119	69	978	293	3290
503fa18d17cbf062c5bd7b57df71a032	1958	312	426	0	0	87	0	1444	0	195	78	311	29	174	32	131	94	133	89	580	0	0	0	0	0	0	352	698	374	1393	106	206	61	191	266	251	55	32	226	355	25	34	113	68	48	236	0	284	650
f1037bec614b24d730f273cbf2066b78	1112	634	0	456	430	125	132	346	18	166	18	285	44	157	63	101	399	144	37	95	156	168	229	309	216	277	35	100	48	125	23	148	0	210	259	41	332	30	0	298	40	79	104	82	113	55	868	250	2862
e2c6b0e50f6d8f1b8cb3c1ff0a57706b	2251	516	938	274	268	754	958	165	1416	749	124	711	94	80	85	57	70	65	137	95	42	41	47	56	52	49	42	195	654	590	441	35	43	129	62	98	36	43	31	485	36	117	93	84	114	512	333	265	487
5b330a72c15b820a7a2c5f9962f764e3	0	0	0	0	0	0	0	0	341	0	2033	0	805	2500	1888	2192	853	106	0	801	87	71	122	113	57	130	945	0	0	0	0	581	292	1170	326	256	175	314	91	0	427	348	67	429	793	0	0	0	0
9a8171b2b9bc382e9055f767617ba4e6	1027	683	0	428	419	118	132	297	21	157	12	260	44	138	86	84	380	143	48	89	129	190	211	326	239	229	25	97	45	127	17	152	0	213	288	52	333	31	0	263	26	92	93	67	108	57	851	238	2634
d5931b36ffb53fc552c8f195c5952db9	1845	298	427	0	0	70	0	1379	0	186	67	314	23	189	33	97	82	104	90	568	0	0	39	29	0	30	305	709	342	1421	113	207	47	198	219	221	36	0	180	301	24	32	96	65	31	182	27	260	530
737c733f2fe8591304bede57be204b7b	0	0	26	0	0	79	494	0	0	551	316	124	234	746	490	493	370	61	484	128	1363	1342	2004	1721	1487	1888	519	62	162	45	67	48	96	197	440	170	509	748	271	137	139	46	139	451	749	0	0	0	0
60797e9a4dbf9806742df5e3f6bfe41f	0	0	0	0	0	0	0	0	0	0	1284	1251	326	915	1090	493	96	855	120	1644	28	0	28	0	0	0	155	1211	1053	1782	542	221	414	263	409	902	35	293	0	1343	436	164	56	55	113	246	0	0	144
1f67551800b85543069eeaaf16dfce74	0	254	160	62	73	164	141	0	101	22	43	341	116	419	176	222	67	134	88	50	0	0	0	0	0	0	0	245	127	186	117	597	33	55	192	301	63	95	56	1143	599	139	0	0	96	481	575	645	564
998b60992cf62f6aabc8a86adbc150fc	0	0	0	0	0	0	0	0	302	8	1757	0	691	2114	1601	1936	775	101	22	673	52	63	105	89	46	104	877	0	0	0	0	480	267	976	273	215	135	249	65	0	337	281	39	366	591	12	39	14	0
36e7c0df29a7771f7956e34587227159	98	0	0	0	0	0	0	597	0	22	0	927	119	29	569	18	22	440	165	188	560	581	740	795	584	769	0	980	1240	3009	442	250	36	43	108	0	35	0	28	1348	708	68	101	31	35	1804	129	98	0
c7701e4b04cba064290b176999236eb3	64	142	123	882	949	38	224	123	73	369	717	159	580	196	282	316	624	385	192	296	36	38	43	76	49	61	487	540	243	164	910	531	195	58	1731	300	531	140	49	88	109	62	42	135	194	101	109	164	28
d9ccf7e51c72ac64fd6bf782f3981e90	0	0	0	0	0	0	0	0	0	0	1157	1134	285	819	1033	503	86	752	142	1520	0	0	0	59	26	0	162	1091	996	1622	502	220	361	224	394	724	33	296	0	1266	347	166	63	48	91	232	0	4	128
e069640165c6ce6a3c1551b0c38adefd	0	0	29	0	0	0	489	0	40	509	317	136	218	717	415	443	375	46	438	112	1129	1133	1822	1466	1243	1671	440	51	153	0	60	0	92	181	407	160	512	691	222	108	141	38	144	389	627	0	0	0	0
43f896f0a6168ccaf6c8b3883fe7c849	243	680	184	313	319	65	4106	951	58	66	165	85	68	185	428	93	86	118	78	88	84	122	148	115	113	129	131	290	174	135	85	104	107	107	395	120	85	33	171	32	75	41	34	0	34	85	332	445	276
8a4f06bf25a0bb81739037030cce230f	0	1584	0	473	569	0	0	0	0	1113	241	524	1104	613	220	288	549	524	323	456	0	0	0	0	0	0	423	62	0	34	0	0	90	812	357	381	494	448	621	1036	551	149	86	336	410	402	157	0	271
f4d0f5a2a3cee17f790d220d754ad77f	0	200	173	59	68	156	103	0	82	19	33	293	110	391	147	182	63	99	94	66	0	0	0	0	0	0	15	225	141	147	121	566	44	54	170	312	62	74	55	1015	499	137	0	0	81	434	457	554	540
b13624c98c94b17798e5f6653ac36978	93	0	0	0	0	0	0	490	0	31	39	882	113	29	449	15	25	383	135	134	542	509	682	680	526	659	0	945	1163	2894	366	265	33	38	84	0	32	0	0	1268	629	48	77	26	21	1584	116	115	0
e8e0cdbc0c6c4d483a7cc0152934a81f	0	215	172	63	70	145	133	0	113	16	37	337	124	360	143	181	68	87	86	58	0	0	0	0	0	0	0	235	112	180	109	554	37	49	171	279	54	75	45	1033	528	135	0	0	80	406	462	537	488
24121ebb0e04b674515c41ed5e3b136a	0	1545	0	490	555	0	0	0	0	1072	253	525	989	612	273	276	553	462	334	493	27	0	0	0	0	0	411	49	0	28	55	0	98	796	339	377	521	449	574	1099	534	143	87	285	338	419	136	41	211
9bb3d790b198ab383ad0c7f81a4bfd06	63	41	283	110	93	209	393	139	702	216	479	965	618	225	46	168	373	203	207	263	225	263	324	401	286	277	407	740	355	712	252	40	237	476	278	189	182	0	97	441	190	328	125	193	158	89	68	153	763
dec4b3eb7ab3cd6b5848c7656e51e302	671	243	454	327	364	0	0	475	679	78	47	307	67	74	97	70	33	166	67	146	25	41	33	46	40	45	56	265	156	153	93	95	57	0	39	458	70	28	50	478	185	41	25	26	41	132	231	31	118
ae6e19401a183a42638ebf1af97f9406	205	574	172	313	299	56	3939	935	71	33	127	70	71	153	350	71	94	92	92	100	84	88	135	104	98	112	129	260	134	144	60	103	108	116	332	133	84	47	141	37	76	36	44	42	20	77	294	392	217
94cbe3c95838cb285286979b9b161541	0	0	0	0	0	0	0	0	0	16	85	0	662	0	0	59	3107	0	157	809	61	70	83	114	67	102	400	0	0	0	13	0	372	4660	3020	1820	0	0	0	0	0	0	29	34	0	0	0	0	0
56bcd67c40cd5b01d3f6dc9683e0d6bc	0	0	568	334	389	0	0	0	126	1550	315	474	256	147	632	315	316	668	425	929	156	201	188	224	200	209	261	64	1624	262	523	0	179	220	920	33	286	51	29	122	0	114	376	139	205	35	445	44	51
cb8b4d5008671e5b44698d43e45ae5ea	44	297	159	0	0	175	0	0	178	17	207	289	833	149	509	235	16	89	460	164	58	50	32	0	41	38	38	308	155	272	307	721	148	411	93	28	262	41	50	87	348	105	164	69	64	134	350	161	487
ce49e6aa271643890e9c958a0c93db56	59	128	101	745	768	20	241	137	84	337	660	166	511	144	259	285	537	316	164	248	28	34	42	85	47	61	450	518	210	145	725	461	199	51	1709	271	484	98	26	78	75	49	24	100	175	58	80	161	20
010185e562f02b2472767a582f8967a0	262	89	229	257	296	20	397	90	0	0	109	974	167	646	150	0	0	150	62	156	0	0	0	0	0	0	0	515	787	140	1152	369	108	26	340	514	26	55	0	1219	0	0	46	24	0	335	231	164	38
85dd39ec2285f9111f2d8b37e86d0fd3	394	237	0	141	179	554	43	1548	0	102	0	1206	159	104	63	71	140	482	74	147	220	227	310	413	388	390	0	482	201	549	104	133	0	0	108	55	146	88	28	1198	0	290	404	69	50	284	286	138	0
5a55345381d6d2beca5a9ccef30e4ca3	616	227	434	298	310	0	0	438	625	64	48	311	50	53	101	73	43	127	61	136	34	28	34	45	17	39	43	214	139	132	74	100	43	38	42	438	72	32	45	413	174	40	0	0	31	104	187	27	106
6627ba4cef605c9693bb1aef7aa16086	70	41	307	97	102	190	422	116	696	207	459	849	530	179	43	171	329	192	177	238	197	239	296	301	262	248	351	672	309	635	219	38	194	410	243	211	180	0	107	420	190	299	88	162	142	82	60	121	672
5ce676745cb0ee924a2286ed32510059	239	63	235	263	293	0	428	88	0	0	88	937	138	587	149	0	11	175	45	108	0	0	0	0	12	0	0	497	689	126	1004	316	109	24	280	452	0	43	0	1190	0	0	55	23	0	336	197	148	42
0fc3ba4dd06f564dd43d652cb73be0c6	674	1622	1740	946	901	22	739	0	526	0	87	0	263	569	371	173	65	59	118	291	110	94	117	95	109	137	116	386	280	121	217	60	49	206	0	183	141	92	181	24	180	73	113	106	104	46	215	302	0
7dd6096d1db6be97851c85f45a5022e5	0	1419	0	387	513	0	0	0	0	1027	247	458	903	557	226	242	530	463	302	422	0	0	0	0	0	0	382	65	0	30	0	0	81	658	267	374	441	362	497	936	416	108	62	204	268	294	130	0	170
a5c0b58ef30878cf30d6d949d7adcb70	96	0	0	0	0	0	0	474	0	0	28	730	111	13	415	13	16	337	148	155	426	428	530	571	431	513	10	803	916	2529	326	198	24	35	71	0	27	44	0	1090	572	44	64	24	16	1331	83	82	0
63a8a8be465faed6f494247ce6bb55ac	60	67	273	119	97	177	360	106	635	179	416	794	555	196	48	206	284	182	209	251	185	208	252	314	208	231	359	646	293	563	194	28	207	468	230	193	155	0	99	415	133	277	88	160	122	71	55	121	617
dc12b8cd88ddbf97af246666f059b306	23	60	304	0	0	61	522	164	326	38	0	71	542	32	79	31	50	23	76	126	0	0	0	20	18	0	43	900	349	1499	461	133	164	122	8	0	34	108	0	171	152	599	57	19	202	0	493	312	170
741d8223acd10ac0edeeb7edaeda9caa	0	0	0	0	0	0	0	0	0	30	73	0	577	45	0	57	2829	0	150	888	67	50	70	75	79	59	314	0	0	0	0	0	326	4030	2573	1622	0	0	0	0	0	0	28	20	0	0	0	0	0
1587068ceed0043cbedadfbaba0a44f1	0	0	499	258	309	0	0	0	114	1385	311	452	227	151	534	266	327	612	374	865	158	178	164	214	182	197	233	64	1441	244	463	0	155	191	862	0	318	30	30	97	0	97	306	89	154	36	362	43	46
06a2210a8c64bc9ef2eb0e60a402b5b4	31	133	35	865	876	28	115	291	71	222	528	225	0	17	0	0	1476	156	0	58	0	0	0	25	22	0	779	175	0	70	33	27	83	359	1141	1229	1789	0	329	288	0	0	0	0	0	190	0	0	0
94aedb3d28703e624196740d1057a96c	0	0	0	0	0	0	0	0	0	23	62	0	556	0	0	60	2760	0	124	736	50	64	77	90	66	90	310	0	0	0	13	0	322	4237	2707	1483	0	0	0	0	0	0	30	17	0	0	0	0	0
c46c6222e285bcbb6d3416b2ef19d5fe	545	176	433	278	270	0	29	404	657	71	51	275	49	76	77	69	35	141	61	139	20	16	25	28	28	29	52	195	150	142	69	82	53	0	29	460	68	28	57	367	138	29	0	0	29	113	171	19	86
3968835c2562b02cc881132c876feef8	0	0	0	0	0	0	212	660	0	0	148	25	102	619	587	131	0	293	695	101	34	39	44	44	37	43	54	1546	2394	509	1043	934	311	87	0	174	40	70	0	26	458	215	32	411	157	146	435	339	0
d5c74ec9a1a4428d3f8f9ba3536b79a4	36	279	166	0	0	164	0	0	163	23	178	263	752	128	430	225	0	79	441	144	0	0	31	38	27	30	45	309	118	245	302	611	117	355	90	0	236	35	0	78	264	98	138	46	49	107	331	110	397
0d6c59fa32233701e4160b9c401dab31	535	189	388	254	275	14	0	448	642	58	42	285	44	58	98	60	24	118	55	153	26	23	27	30	29	40	32	177	132	142	57	83	38	38	30	385	59	29	40	358	110	20	0	0	25	100	177	25	89
d7068d1e79b3b5a577ba004df3980957	0	0	730	98	76	163	65	0	839	286	750	341	480	172	246	138	187	234	0	109	180	197	292	316	256	260	470	439	93	0	101	32	315	459	28	75	276	144	92	639	75	420	321	274	343	392	36	49	245
8633f157672e96709dde3389d7904bb8	0	37	692	530	552	0	322	531	1347	127	0	212	70	53	473	98	139	103	174	422	126	0	103	127	148	119	141	100	255	995	581	0	326	259	82	0	315	248	223	667	44	115	109	113	310	437	302	40	186
a8e509425d0045dbec5d82f6da5f1034	29	121	45	792	742	25	101	291	70	190	488	239	53	0	41	0	1447	152	39	61	0	17	0	0	0	25	739	174	0	49	30	23	76	351	1067	1194	1602	0	301	275	0	0	0	0	0	135	0	0	0
b803e01e122f90c52b37e74df35a610b	248	56	215	231	254	0	330	90	10	15	83	862	127	520	134	0	0	138	30	115	0	0	0	0	0	0	0	442	670	119	868	280	79	13	267	471	0	40	0	1045	0	27	42	23	30	273	157	123	31
e61fa86fc74923d679cd6901d229dfe9	762	241	90	27	38	71	28	176	93	256	507	98	190	277	53	449	27	83	255	40	155	131	164	146	175	200	641	120	129	193	108	679	62	326	40	0	94	192	0	135	307	35	272	237	380	50	356	160	601
8d03a6272ed146e7b203c75e0a5019fd	231	66	229	215	238	0	346	79	0	0	87	892	143	512	158	0	0	139	45	101	0	0	0	0	0	0	0	484	728	111	936	270	95	16	261	448	36	45	0	1068	0	28	51	14	0	247	157	137	39
9c8dc0e1ab878bab551965298c9c7ddf	640	1313	1629	857	788	0	660	0	509	0	85	0	237	512	302	153	50	70	106	241	70	68	108	112	89	117	113	363	273	71	206	53	61	213	0	144	126	67	151	0	153	77	81	102	79	35	191	250	0
d121552a84ac43bfe03835eef34de448	263	280	233	481	541	118	386	277	251	573	274	338	177	0	0	977	528	0	727	538	0	0	0	0	0	0	64	505	357	427	0	134	70	348	94	0	119	0	51	882	0	0	0	0	0	0	0	0	0
9735974548e39f94541e90d3b440b3c3	76	268	186	245	265	53	411	199	390	139	161	273	120	181	119	117	87	42	111	251	112	112	135	135	124	141	487	100	295	405	132	70	59	659	622	238	89	0	123	292	44	36	55	0	78	97	55	76	124
1a97ed9d34c172bdc86d9239440bed60	172	89	289	47	44	144	81	213	70	272	120	215	638	366	107	362	251	159	261	86	48	45	64	88	61	64	184	461	61	436	145	597	141	197	136	133	110	27	195	407	373	80	62	90	144	350	282	114	625
110de344c5c5f573765359bd11f9206a	294	215	14	148	114	458	28	1395	0	81	0	1078	127	76	51	64	102	368	61	120	180	198	203	341	278	280	0	414	187	472	74	94	0	0	84	0	123	69	15	1025	0	218	259	51	35	205	201	79	0
728917571811d30fc415a323a3618605	0	0	407	257	298	0	0	44	116	1080	234	382	180	133	473	245	265	509	305	844	131	184	175	169	178	143	228	61	1307	217	402	0	161	172	752	0	285	33	14	104	0	99	244	113	145	0	309	43	0
e4926498f9489f0df1524bf22b15e6b7	21	50	259	0	21	0	505	165	278	0	0	84	497	25	58	36	0	30	61	111	0	20	0	0	0	0	0	843	334	1437	417	89	109	106	7	0	25	82	0	159	141	532	55	23	180	0	431	262	134
b56d0792950ad0e68a7b720a5e6b8fb8	38	136	40	719	686	29	106	265	72	173	473	183	0	0	0	0	1360	143	0	40	0	0	0	0	0	0	666	133	39	51	0	32	66	316	981	1106	1674	0	262	259	43	0	0	0	15	123	34	0	0
7a1b5a60aa6c4ab8de5d6d384d0c1616	0	0	651	463	561	50	275	506	1266	117	0	205	68	54	401	74	132	84	153	403	112	0	113	92	137	97	131	80	219	961	591	46	327	229	86	0	293	214	182	651	50	76	93	110	268	365	252	38	114
172c2a75c9e498b0fda0064ad8e62fde	0	373	297	121	82	318	0	36	122	234	41	19	328	332	0	107	94	155	137	458	138	162	222	183	200	148	88	0	67	73	25	357	57	45	114	64	204	149	0	101	50	168	311	103	43	53	303	98	137
30e10a390c4a29f200fd7e3bd182fa2c	944	767	225	265	246	0	82	0	599	446	205	389	679	203	93	123	124	129	398	61	125	129	179	167	137	173	76	241	195	193	220	557	194	53	88	406	90	37	32	220	54	105	84	74	86	306	95	0	230
c0874eeed49b6f126a340b1af55f40fd	616	1367	1460	732	728	19	557	0	535	0	74	0	279	499	296	148	43	68	96	296	91	94	107	92	74	126	99	330	253	80	216	47	43	203	11	159	113	0	158	0	138	0	0	0	75	0	167	227	0
e23383257f1cee489e4f4173afa1e7d2	0	0	0	0	0	0	201	639	0	0	133	0	109	457	484	102	0	241	544	71	25	45	43	44	37	43	35	1398	2034	469	869	859	288	59	0	173	32	53	0	21	364	233	25	296	119	141	297	303	0
3e0043bed95d3067a95bcb44ce1ccd8a	216	253	235	415	487	109	303	257	238	525	276	354	183	0	0	889	523	0	691	551	0	0	0	0	0	0	68	475	282	409	0	111	85	351	77	0	121	0	37	784	0	0	0	0	0	0	0	0	0
d0d4a903f2e203f40ff34910c4744148	0	0	0	0	0	0	165	619	0	0	137	21	78	447	446	95	0	266	602	87	35	29	35	48	29	46	43	1390	1988	436	872	869	273	54	0	185	33	75	0	0	404	241	18	307	120	99	302	284	0
cf6ec14843d4e7e8b899f5b1a70145c2	638	197	84	28	26	59	29	157	78	216	511	82	171	204	59	407	13	67	244	0	121	107	130	169	126	148	533	140	133	216	124	587	63	284	20	30	81	154	48	127	246	34	224	172	324	43	290	127	473
1553d33fe9b657298a146154063bcb4a	22	141	26	697	633	28	131	253	65	181	432	158	0	0	0	15	1225	121	0	46	0	0	21	0	0	0	632	138	31	60	0	29	69	258	942	1077	1426	0	262	250	0	0	38	0	0	128	0	0	0
0c01c6809784c693a8cce0cb8838c487	82	238	141	222	248	39	404	210	325	115	150	272	100	177	92	96	70	29	100	212	96	88	110	88	95	122	447	133	248	336	118	69	54	566	570	191	82	29	117	272	36	40	50	31	53	78	51	71	84
e0179bb6e6b1ea1ce5b859f23434a8fe	4	0	0	130	122	0	579	0	0	274	558	38	42	30	424	55	1204	98	187	188	92	99	130	98	82	94	424	78	38	34	0	29	65	831	407	1282	1282	0	135	0	0	0	45	0	0	158	0	0	84
6e403b3880af7696d4d00df2f475cc86	19	53	283	13	0	0	468	139	256	0	0	54	423	24	53	18	0	32	51	107	0	0	0	0	0	0	0	760	329	1172	371	120	115	100	4	0	28	89	0	113	105	471	41	16	162	0	342	212	124
5e47fdb452457205184fab2d2b2b46c9	142	62	202	40	59	147	79	167	62	234	95	153	545	311	103	324	245	143	249	79	44	36	56	56	39	48	160	444	70	361	112	499	100	184	136	123	96	12	177	366	363	77	65	82	97	275	244	97	550
4fdce93c22aa5f9754ef723cf54803f4	0	349	268	97	73	302	0	0	109	215	44	24	283	268	68	77	54	135	133	425	115	146	177	162	148	146	65	0	78	65	0	308	46	49	90	46	190	119	0	107	46	133	280	111	35	0	265	83	102
7fd32f0bf0b890af5351cfe478ddd372	878	626	212	220	272	0	83	0	620	412	183	370	614	197	67	121	122	118	349	44	113	114	150	148	119	123	91	213	190	169	152	481	152	0	83	384	68	45	24	199	38	104	82	65	0	241	106	0	184
8f55a57c03b68f4acdadb566baf6f66d	0	344	267	89	63	297	28	0	134	226	45	23	300	260	0	86	66	121	138	420	110	148	161	149	166	150	74	0	55	70	29	319	50	47	76	47	173	113	0	126	60	161	254	105	24	0	224	84	104
2768a72c7805903fc57e184270d5ce4d	0	0	0	129	116	0	612	0	0	273	542	29	51	19	332	39	1106	116	196	192	76	79	99	93	52	77	397	66	43	39	0	0	67	933	399	1211	1135	0	139	0	0	0	36	0	0	117	0	0	63
cf0410904d901004041832dac50e6d92	0	369	230	74	76	292	0	0	143	187	44	26	254	247	0	89	58	123	139	405	108	105	169	142	148	144	80	0	52	50	0	260	30	48	64	52	157	120	0	108	47	157	247	92	30	0	230	69	79
9d61f31a40404cf4c97970c89dcaf3b8	0	0	0	0	0	0	0	0	0	0	580	382	408	12	41	232	154	340	262	240	0	34	38	0	32	0	459	497	173	132	230	174	662	563	383	366	414	26	79	277	25	90	463	50	390	411	0	26	0
9461ce8c6ebd5ee4f30ffc60401eed63	0	0	481	174	205	1341	300	238	31	410	47	62	368	51	42	138	0	44	0	66	28	49	34	58	29	40	37	1445	586	920	494	225	49	0	246	0	28	94	0	34	23	0	44	26	67	0	0	108	0
d10950be0e0368cf6e7a696a48818d26	0	0	0	106	106	0	593	0	0	212	659	27	49	17	341	40	968	91	177	200	57	58	98	96	61	66	374	58	35	29	0	0	50	803	395	1136	1008	0	141	0	0	0	34	0	0	131	14	0	68
e573f951467c3b96f61f3e601dd309da	0	0	0	0	0	0	0	0	0	0	503	294	0	76	0	36	38	1056	772	71	17	0	50	22	41	0	277	0	0	0	90	26	0	219	0	13	0	0	280	0	0	0	150	766	0	749	16	0	326
0cdb94639513ab4741d397cf7c3b9991	0	0	0	0	0	0	0	0	0	0	258	651	196	30	61	0	0	197	0	0	0	0	0	0	0	0	0	306	104	71	837	715	47	22	0	935	29	0	0	533	0	0	81	61	0	180	142	495	585
6ef5a0791c33c189e0d1f7533a83c009	0	0	18	35	52	0	1117	600	149	0	35	763	266	344	50	83	177	197	32	78	39	19	0	0	0	0	82	573	173	231	121	149	74	47	91	45	58	152	68	549	102	297	94	128	416	201	44	35	30
22923a6a8b70d76dd48029dbe9b85410	0	0	0	0	0	0	0	0	0	0	509	331	361	20	26	215	150	324	261	225	0	0	0	34	0	25	390	403	160	160	202	153	601	527	354	353	405	0	62	238	22	83	364	43	332	297	0	0	0
021125da79fd4f878d6be8df91e4897f	0	0	0	55	72	0	18	0	0	0	424	0	791	0	0	0	325	0	755	569	0	30	33	53	21	37	369	0	0	0	0	2696	281	139	269	423	657	0	63	0	0	0	59	0	0	21	0	35	0
5a3a1a6e38d5c41cb3d0bef1a7c1c31a	93	122	57	106	101	252	79	0	135	35	58	496	113	77	157	51	61	219	121	37	0	46	46	64	42	0	70	314	333	73	374	139	81	54	17	206	82	77	39	393	93	46	0	35	45	281	63	31	131
11df147a45e56dc9bc33a64dc672fa5a	0	493	161	213	243	450	54	32	21	362	94	392	273	296	169	162	78	389	69	85	0	0	46	0	0	0	0	170	223	47	369	81	27	126	51	489	106	0	29	242	114	0	0	59	0	46	80	65	0
8b86cc177c65ba595604edb065ce75be	0	0	0	0	0	0	0	0	0	0	448	304	0	55	0	39	48	1054	682	59	0	48	0	14	0	0	256	0	0	0	91	35	0	187	0	20	0	0	243	0	0	0	120	613	0	705	0	0	385
2ae5c6bc3243559d8998e424125e84cd	0	0	410	151	175	1185	253	209	29	363	51	27	313	26	54	102	0	55	0	0	20	0	29	29	14	24	23	1178	550	881	433	157	58	0	213	8	22	71	0	32	23	0	36	30	50	0	0	83	0
d752015e2c4a982e0b9ea74fd120c313	0	0	382	158	159	1108	245	195	21	353	33	49	269	30	52	115	0	35	38	41	18	23	22	27	23	28	27	1143	530	704	396	180	46	0	218	0	24	66	0	23	20	49	48	26	34	0	0	74	0
7ce5f90c67652d47ce71144f3b7dc31e	0	0	11	32	32	0	1025	559	148	0	41	713	230	300	44	83	204	183	34	80	0	0	47	0	0	0	77	548	141	228	98	136	75	55	76	35	50	115	71	516	81	239	107	85	385	193	49	33	27
e7bad5a7354f402f0ad3cf880055cd1b	0	0	0	0	0	0	0	0	0	0	576	225	0	61	0	29	42	1006	610	74	17	0	0	18	0	38	237	0	0	0	73	25	0	173	0	16	6	0	248	0	0	0	125	559	0	624	0	0	290
8b051f2920482d3080aea8935f07d303	0	0	0	0	0	0	0	0	0	0	99	453	390	46	25	0	0	227	247	26	236	235	304	325	268	258	0	27	81	134	102	52	0	21	109	0	189	67	0	307	0	174	91	190	28	32	88	53	0
db8efaada70d0100c0aeb1fc36973821	97	107	57	98	91	225	88	0	128	38	42	455	107	73	108	48	63	223	82	32	0	0	31	0	0	0	61	290	318	73	352	151	82	48	22	178	69	62	32	411	104	44	0	35	26	244	60	43	105
d1c8cc943ac8da495c57845e89bc32ea	0	0	75	80	116	309	0	0	70	10	0	0	0	200	151	125	183	0	199	44	146	152	201	226	151	165	99	374	261	0	386	235	148	49	119	45	0	0	0	0	0	0	0	0	0	66	318	391	10
3c7fcd7837965a72d37f1d803646ffd8	0	465	140	204	191	435	48	39	0	352	68	363	224	249	122	144	76	365	64	87	0	0	0	0	0	0	0	135	184	29	319	80	31	99	35	476	110	0	36	207	129	0	0	49	0	37	66	65	0
c726db65058ea16fcf32b0dbdd3ffd47	1189	335	321	0	0	0	0	0	0	0	85	0	36	129	21	22	0	24	59	45	48	34	62	72	49	77	68	0	53	0	0	93	0	16	104	204	0	40	0	0	0	0	0	22	0	0	61	67	106
d9c046f691de7bd2a2a84413377f2427	27	445	136	200	189	386	54	35	13	317	68	313	238	261	145	120	76	359	72	87	0	0	0	0	0	0	0	148	215	33	290	65	22	135	41	497	108	0	0	220	0	0	66	50	40	41	66	60	82
034c8c124043bec4adfdb45479fa0500	0	0	0	51	64	0	0	0	0	14	371	0	723	0	33	0	274	0	567	543	0	26	40	25	16	26	284	0	0	0	0	2294	255	111	258	433	562	0	57	0	0	0	41	0	0	0	0	27	0
3fd94f72de70f9f0bc24a31b79b7782d	0	0	393	266	294	0	911	0	26	200	23	0	0	81	34	28	87	33	0	0	85	91	122	139	106	132	0	0	0	0	0	116	0	43	0	0	30	26	17	0	91	0	0	43	34	0	360	136	0
df53204e1f8f62af5bdd8d0711900b63	0	0	15	39	39	0	923	477	130	0	41	672	218	279	26	81	164	196	35	93	0	16	0	0	34	49	90	519	141	210	109	108	65	35	64	28	57	130	53	443	73	203	93	94	318	154	41	28	21
d2883089a048d26c3e9885ae87a7c56a	0	0	366	128	140	1001	218	186	16	291	40	40	266	24	26	104	0	39	0	0	18	0	25	32	18	31	15	1075	484	695	310	141	43	38	179	0	18	52	0	27	17	0	39	16	50	0	21	54	0
0487c4a9f0e4ad3f442fd867a0867743	0	153	221	445	452	0	0	0	382	112	52	41	186	0	68	0	68	31	109	22	44	23	28	35	31	18	82	229	301	0	266	0	84	0	160	116	177	0	24	0	0	165	0	16	0	0	83	176	279
171f49db4ac97d0a5327c34d60d1eaeb	0	0	0	0	0	0	0	0	0	0	224	544	139	46	48	27	0	159	0	0	0	0	0	0	0	0	9	271	91	47	643	570	28	31	0	688	23	0	0	543	0	0	55	29	0	137	110	340	488
8a4bd6f75c0a10858dc0594f8f278fbe	0	46	0	0	0	0	0	33	0	0	0	0	0	15	18	0	0	0	0	0	0	0	0	0	0	0	0	0	0	0	0	0	0	21	0	0	0	0	0	0	0	0	0	0	0	0	0	0	0
b9bedead6fe1adb250132beac57274f2	0	0	0	0	0	22	0	0	0	15	95	438	357	0	22	32	0	237	219	19	166	213	260	289	224	231	18	23	69	123	68	49	0	0	104	39	162	49	0	254	0	175	68	160	27	27	66	56	0
b45e8e120a70c25cd9e270f6df5b500e	0	422	85	172	163	376	38	29	0	332	57	295	197	240	127	111	69	344	79	84	0	0	0	0	0	0	0	130	174	34	284	62	23	115	32	432	95	0	0	215	0	0	64	47	38	22	69	37	56
9517e002099cfee29440642c2afb6f42	0	0	358	238	253	0	817	0	33	161	19	0	0	83	27	25	69	30	0	29	95	78	112	135	103	113	0	0	0	0	0	112	0	54	0	0	44	24	13	0	93	0	0	24	38	0	278	119	0
9dfdce84f665c8aa83d49487cf9549e4	0	180	217	376	457	0	0	0	371	122	55	44	178	0	82	0	38	0	100	24	0	25	23	25	26	27	79	213	301	0	249	0	76	42	134	102	163	0	30	0	0	133	0	0	0	0	75	136	241
7db234f631bbf49c431f33344efbcbf5	176	81	144	254	273	0	101	0	246	150	99	0	0	0	133	0	204	0	184	22	0	0	0	0	0	0	0	0	0	0	0	27	0	0	64	8	22	0	0	0	0	0	0	0	0	0	0	15	0
c99badc2d9994373459c1ab4fa802181	0	0	0	38	42	0	0	0	0	0	325	0	673	0	0	0	278	41	452	536	38	0	26	27	17	27	256	0	0	0	0	2008	240	108	190	354	570	0	53	0	0	0	51	0	0	0	4	0	0
931a828a22db46464c3fd2e63f095912	0	0	358	259	235	0	827	0	39	188	34	0	0	68	29	22	72	36	32	0	75	94	72	160	91	107	0	0	0	0	0	115	0	33	0	0	46	27	18	0	74	0	0	18	31	0	260	118	0
63f6ab68e2096ecf1b0f41fbaa9c0e19	0	0	0	0	0	0	0	0	0	0	74	0	1051	0	0	166	569	260	0	507	11	0	15	0	0	0	688	0	0	0	0	0	27	1206	57	1293	165	0	28	0	0	0	54	0	0	45	0	0	142
64730f4f114b3063e604b6ac4a930f90	0	5	82	76	92	285	13	0	60	0	0	0	0	167	129	121	158	0	170	0	90	120	161	176	132	140	70	366	225	10	303	227	130	31	96	31	0	4	38	0	0	0	32	0	0	0	221	306	0
6ccd963f72b51134c9f9394526cc3054	0	0	0	0	0	0	0	0	0	0	37	232	0	0	279	368	50	0	0	94	0	0	0	0	0	0	116	508	936	461	633	149	128	124	75	179	0	0	0	0	0	0	0	28	0	0	153	205	100
70706011f09e291ecb266aefdacba456	48	148	231	390	433	0	0	0	363	98	58	41	179	0	62	0	53	0	90	21	0	0	25	23	0	18	92	219	285	0	238	0	72	0	143	84	163	0	22	0	0	155	0	24	0	0	75	131	246
514cea3d792a5a97533e51125d441f89	0	0	0	0	0	995	0	0	0	0	102	0	821	0	0	0	0	0	28	301	241	261	357	292	256	335	30	0	133	0	113	0	26	0	0	0	0	488	192	0	0	98	148	21	19	0	0	24	0
c9ed4335799b8dfd74d5f92f94a50737	0	0	0	73	74	63	64	573	0	31	24	283	0	0	38	23	24	73	0	44	37	0	0	0	0	45	1211	87	21	226	0	40	104	716	991	418	382	0	132	30	0	0	0	0	0	0	0	0	0
27b3b6c782ca8d84ffb7ba06bc5b9e21	0	0	0	0	0	0	0	0	0	0	0	0	0	0	0	0	0	0	0	0	1083	1138	825	1136	1092	746	0	0	0	0	0	0	0	0	0	0	0	0	0	0	0	0	0	0	0	0	0	0	0
841b014626da09538cc10b7b29fc56c9	0	0	20	0	0	110	19	0	0	57	31	107	31	187	0	34	0	0	0	74	0	0	0	0	0	0	0	12	25	61	44	0	0	0	49	119	24	0	0	0	0	35	32	0	0	59	0	116	112
a2342f45552de08ad3ea6f09a4ba27ee	0	0	332	232	191	0	767	0	42	127	20	0	0	73	37	15	93	18	0	34	75	66	94	135	92	92	0	0	0	0	0	117	0	44	0	0	38	29	15	0	54	0	0	19	22	0	246	102	0
0291c7dea47af46bd4081ba3981670ee	0	0	0	0	0	0	0	0	0	508	298	0	99	27	69	133	135	72	0	27	33	44	48	51	46	34	644	128	25	102	0	0	389	448	624	673	391	28	60	0	242	62	22	42	80	86	14	0	0
4bf6ba8363c4bf45e3c2e922244a82f3	37	134	214	344	409	10	0	0	339	108	50	51	151	31	68	0	42	0	70	15	0	0	25	29	0	13	71	185	275	28	188	10	70	0	110	108	156	0	28	0	0	131	0	0	0	0	67	136	231
a40c0272829a2e8994507bd118193ae3	0	0	200	0	0	0	31	0	33	0	67	0	54	24	17	75	57	24	114	159	419	410	604	496	399	529	68	0	0	0	0	32	0	212	36	0	82	47	24	0	346	29	61	51	38	0	46	69	249
49f3a676dd4ee5d3707d8b19d7e5b1f3	0	0	0	0	0	0	0	0	0	0	205	0	493	0	0	93	376	0	59	52	31	36	45	72	44	40	132	814	0	89	0	0	169	0	0	223	22	0	67	0	1664	371	0	0	0	33	0	0	0
7711d82297efa2a8fc7c7d5b6c745be6	0	0	0	0	0	0	0	0	0	0	74	359	283	0	23	0	26	195	155	28	169	192	213	239	186	181	0	25	51	93	74	35	24	0	93	0	140	46	0	224	0	165	48	138	20	29	50	46	0
a3705bbe04d5f3ab56285b8b3268f747	0	0	0	0	0	0	162	0	0	206	120	0	0	253	191	131	85	0	174	50	459	392	555	519	484	527	155	0	0	0	0	0	0	47	155	24	196	269	95	0	82	0	0	60	247	0	0	0	0
7049e2f268432bc8cef0c52e149f85d9	0	0	0	0	0	0	0	0	0	0	69	0	45	1591	0	1139	105	32	202	45	0	29	0	0	0	0	187	0	0	0	0	537	13	70	0	262	0	0	202	0	108	0	0	64	43	159	0	0	48
aed063fed6a4a7f68f7995fab1406854	0	0	0	0	0	0	0	0	0	0	311	0	242	424	349	81	318	180	411	303	0	0	0	0	0	0	277	0	301	181	110	281	74	583	58	267	593	0	245	0	0	0	0	0	0	0	0	0	0
8bfd4f12155c8d4afe572ab0e6960d52	0	0	0	0	0	0	0	0	0	0	66	0	952	0	0	124	515	208	0	467	0	0	0	15	11	0	612	0	0	0	0	0	0	1067	52	1093	125	0	0	0	0	0	60	0	0	0	0	0	111
a442b196faf7509e9573280d17356873	20	58	108	274	268	54	212	84	231	112	63	260	74	68	68	51	464	27	41	48	37	32	47	38	39	52	110	47	49	81	140	240	57	135	107	61	145	36	22	61	52	26	53	81	75	70	38	24	64
0970e2deb45ac8ab290fe68202426a72	0	0	213	0	0	0	0	180	223	0	133	289	143	92	56	48	0	253	70	32	41	24	28	47	34	34	0	209	344	435	51	77	125	221	0	42	54	36	25	537	31	152	30	47	69	135	101	99	129
ea6482787f18a614bcee7c94f0905ba4	0	0	0	54	56	68	51	558	37	43	18	260	0	14	36	0	25	63	0	37	0	31	0	30	28	0	1069	66	0	218	0	41	89	641	870	331	327	0	119	32	24	0	0	0	0	0	12	0	25
0dd0d18b06b008ad95aeb8cd33db7b4f	0	0	0	0	0	0	0	0	0	0	58	0	880	0	0	125	513	217	0	515	0	16	0	0	0	17	553	0	0	0	0	0	0	968	42	1106	154	0	19	0	0	0	37	21	0	33	0	0	113
a2d5ae9cda65e40d24ab352f6267bcb7	0	42	0	47	61	0	0	0	17	0	911	109	179	241	114	188	0	106	519	170	0	0	0	53	0	0	85	79	72	63	63	49	40	180	0	243	420	0	33	262	0	0	45	142	105	0	124	200	81
e190121fcab54df9d2de814d0ad5fd50	0	0	0	23	51	0	0	0	0	477	260	0	104	17	73	118	117	44	0	0	38	39	50	51	0	46	610	129	0	108	0	0	356	395	572	606	351	26	0	0	210	50	0	38	76	78	0	0	0
0a393e62ae340a7066ece014569aca07	0	1583	0	21	37	0	165	0	571	0	0	0	14	53	88	0	0	0	81	0	0	10	33	19	21	0	0	437	37	0	0	0	0	0	0	169	0	0	0	0	0	31	12	0	0	0	324	36	581
892a17b6b73c8c661d3ec299188a2d1a	0	0	154	0	0	0	38	0	19	0	68	0	45	35	16	54	45	27	88	124	407	339	545	453	369	511	52	0	0	0	46	33	0	195	29	0	63	42	20	0	312	0	45	46	26	25	0	74	227
989b950b84a5480433e43ad47b77e589	0	0	0	0	0	0	0	0	0	0	255	0	243	385	271	65	296	175	371	296	0	0	0	0	0	0	242	0	242	173	99	236	73	527	65	278	589	0	215	0	0	0	0	0	0	0	0	0	0
5d0206f0dec894316a99b130fc44d2e8	87	0	0	0	0	0	88	0	0	92	62	241	249	0	369	81	0	194	110	65	0	0	0	0	0	0	0	504	359	156	1073	0	139	125	146	0	0	0	0	0	0	0	169	0	0	0	404	0	224
e7d9561e2ac528975cdc5d3e3797a77d	0	0	0	43	37	0	0	0	0	0	0	0	0	299	363	74	168	85	211	256	43	0	39	49	23	43	238	1008	223	263	41	0	363	32	0	79	31	0	226	0	0	0	0	0	0	190	56	0	88
5c3ba159922804548af61abc6cb5c9f9	0	0	18	0	0	84	0	0	0	42	0	87	17	184	0	36	0	31	0	74	0	0	0	0	0	0	0	0	27	67	37	0	0	0	42	101	0	0	0	12	49	0	0	39	27	0	35	93	99
af5f93899b6743d045847c3442f6c9f2	0	0	17	0	0	93	0	0	24	46	0	95	26	182	0	34	0	0	10	65	0	0	0	0	9	0	0	0	27	46	36	0	26	0	30	106	0	0	0	0	0	0	0	0	0	0	0	88	95
1284b0ebd40b5c8a3794506bde888c74	0	0	0	0	0	0	0	0	0	0	692	0	0	0	457	0	404	0	0	0	82	83	133	130	120	156	556	0	488	0	601	0	158	526	150	0	0	0	7	0	0	0	0	0	0	0	47	0	0
23cfeb1a079cba2b9d622883db56b8b3	0	0	0	0	0	0	0	0	0	0	85	0	36	1377	0	986	92	31	176	33	30	0	30	0	16	0	182	0	0	0	19	512	7	74	0	262	0	0	180	0	92	0	0	0	0	121	53	0	0
95a96c5224ff9717d008ef38b50ddfcd	0	0	0	0	0	0	142	0	0	160	106	0	0	274	160	118	65	0	154	44	359	348	547	468	411	506	146	0	0	0	0	0	0	60	138	0	194	221	86	0	44	0	0	69	187	0	0	0	0
8e2c40585a6b0d3b61ec6fe87673748a	0	0	12	60	49	49	50	497	0	37	25	267	0	0	29	24	0	47	0	30	0	0	25	0	0	0	974	78	0	211	0	46	89	618	801	322	322	0	99	26	0	0	0	0	53	0	0	0	0
25a3b279431b1e2b235c5c5aeaaa8071	0	0	0	0	0	0	0	0	0	0	312	0	219	355	247	79	290	132	388	244	0	0	0	0	0	0	218	0	259	155	98	229	63	565	65	255	605	0	195	0	0	0	0	0	0	0	0	0	0
33829541870565833c0ad6ba39935cdb	0	0	0	0	0	0	0	0	0	0	138	0	464	0	0	95	322	0	66	54	33	56	47	48	28	34	134	677	0	89	0	0	144	0	0	193	12	0	47	0	1463	325	0	0	0	20	0	0	0
ccff0d4f2921f3709e49cfe8fb5ff3b3	0	0	0	0	0	0	0	0	0	0	61	0	802	3	5	143	471	184	0	468	0	0	0	0	0	0	536	0	0	0	0	0	0	931	50	953	169	13	0	0	0	0	37	0	0	0	0	0	107
142ea41465fc5de7882990154563ac48	0	0	0	33	19	445	0	356	0	0	49	266	250	38	230	28	0	53	0	0	33	36	46	50	32	43	0	91	50	75	61	0	21	0	0	0	20	0	0	2041	131	134	63	0	0	25	0	0	0
07e588474cbffebab990f77758262eae	0	0	0	0	0	0	0	0	0	0	67	0	35	1380	38	953	75	25	163	40	0	0	0	39	0	27	165	0	0	0	0	415	6	73	0	263	18	0	174	0	109	0	0	52	0	143	0	0	38
d28f5c5f01765edc17ce41f0b19429e8	33	65	113	194	222	50	220	72	209	93	43	193	70	46	75	33	443	33	40	0	38	43	29	46	31	30	112	57	51	80	106	196	42	142	105	67	144	0	26	52	59	40	48	48	76	56	36	24	51
da5788f05360589d9d07cd00c9199690	0	0	12	0	0	72	0	0	0	64	0	97	24	159	25	35	0	0	0	94	0	0	0	0	0	0	13	0	29	44	27	45	0	16	40	99	0	21	0	0	43	0	0	0	0	0	31	92	106
2187542908a7c460288c89d3101414f9	142	51	107	200	212	0	75	0	167	106	76	0	0	0	93	0	166	33	112	14	0	0	0	0	0	0	0	0	0	0	0	0	0	0	55	9	0	0	0	0	0	0	0	0	0	0	0	9	0
de81bdb925eee339d58c048babfb9589	0	34	0	34	42	0	0	0	0	0	824	98	149	208	94	198	0	125	447	148	0	0	52	0	40	0	68	74	74	49	37	51	32	170	0	169	411	0	35	229	0	0	46	91	90	0	111	172	82
02c61ff20adb3ffbff291743c4b8a4a3	0	0	0	0	0	0	0	0	0	0	111	0	125	0	159	23	0	0	0	51	0	0	38	0	0	0	323	0	0	0	26	49	108	28	562	2705	180	126	37	5	0	0	26	0	53	0	0	0	0
b63e2ea89815d1aac8940e9f99f98deb	0	0	188	0	0	0	33	0	33	24	64	0	50	29	12	52	37	24	99	115	336	333	440	422	346	467	58	0	24	0	0	0	0	156	32	0	81	43	20	0	257	0	42	33	16	0	0	65	208
6a27807e3253493d65540e8cf1ab7dd7	8	0	0	0	0	0	0	0	0	0	0	0	0	0	0	0	0	0	0	0	838	876	839	924	770	473	0	0	0	0	0	0	0	0	0	0	0	0	0	0	0	0	0	0	0	0	0	0	0
254343fa73c32347edcfa66b1ffae8f7	0	0	0	0	0	0	0	0	0	0	267	0	187	360	270	72	289	146	305	309	0	0	0	0	0	0	206	0	243	173	91	216	71	504	50	217	511	0	225	0	0	0	0	0	0	0	0	0	0
a924f56cec551fa55da130c8749c68a9	0	534	0	46	24	19	0	0	169	56	232	196	32	761	113	176	47	33	0	0	0	0	0	0	0	0	33	54	190	79	109	26	36	29	139	561	100	0	0	259	27	0	0	0	160	218	26	0	24
cf3f1345c56ca11511f59b0e7ec88027	0	0	175	0	0	0	0	153	200	0	115	253	116	97	45	39	0	189	63	21	27	28	40	37	32	27	0	157	282	387	52	68	135	184	0	0	49	35	12	505	48	135	31	34	57	117	86	85	121
d598cf2309c6e19dc9937ae7540e96f7	0	0	0	36	53	0	0	0	0	0	0	0	0	284	299	76	163	79	203	279	0	42	34	33	25	39	196	976	190	264	35	0	330	0	0	81	31	0	234	0	0	0	0	0	0	173	40	0	64
b7e008fa497a18c3f0c07d72b2d8e9cb	98	272	100	44	28	0	317	0	0	699	30	36	0	84	153	0	23	28	18	43	0	0	0	0	25	30	63	34	78	19	276	55	71	96	62	281	35	0	0	254	0	0	58	0	0	90	0	134	78
0f98077192d9b750bbb9e770cb43bec9	0	40	0	33	44	0	0	0	0	0	779	90	161	236	92	170	0	98	399	212	49	0	0	0	0	60	61	58	72	46	41	35	40	146	0	197	361	80	0	215	0	96	0	102	95	77	97	125	56
3f4e6ad77b00da1a87e46a9bcbec8a35	29	45	121	235	229	36	214	71	208	90	57	179	70	48	56	30	397	41	36	31	38	33	40	35	32	32	89	44	49	65	85	192	45	125	103	73	137	32	22	62	40	17	30	49	82	29	24	24	49
9aed054c3092e8a8e06a1a5beda37cc4	10	0	0	55	65	54	55	474	0	35	28	230	0	18	22	0	0	39	0	34	0	0	0	0	0	0	891	77	0	221	0	41	111	600	687	281	325	0	96	30	0	0	0	0	0	0	0	0	0
cd68d655815c91340c37a5ebfc31b37c	0	0	0	0	0	7	145	0	0	169	102	0	0	227	139	78	57	0	191	41	349	282	468	413	360	422	122	0	0	0	0	0	0	42	126	0	158	194	72	0	52	0	27	63	173	0	0	0	0
d55fc27851f4af4de8d5101574ab1efb	0	0	0	0	0	783	0	0	0	0	100	0	634	0	0	0	0	0	0	232	184	221	234	258	178	236	0	0	90	31	69	0	0	0	0	0	0	314	130	0	0	80	93	19	0	0	0	0	0
ea85c2cd4b8c065ec4f4dde166a54a43	19	273	814	810	768	25	60	0	0	125	157	0	0	50	44	0	39	0	0	100	35	0	42	0	0	44	355	0	0	28	0	16	0	0	32	0	29	0	158	0	0	25	0	33	112	0	0	0	172
b85ceedf16dfcadf545cead717efd294	0	0	0	0	0	0	362	0	0	202	280	0	0	187	147	249	404	0	389	0	200	197	286	297	228	245	128	0	0	0	0	0	0	0	0	0	0	0	0	0	60	0	33	0	0	0	45	416	47
1eb9aada9fc3b2cd22c9639e827d2528	0	85	311	51	65	0	0	0	212	0	68	149	294	116	57	0	32	69	51	35	56	47	76	56	49	73	78	62	139	229	114	28	32	49	0	23	36	0	0	408	0	28	120	45	20	65	0	0	45
fb2051041e88a8574b8f23c8fa44baa9	0	0	0	32	30	348	0	315	0	0	46	211	230	33	195	21	0	49	0	0	31	29	44	54	28	52	0	71	41	60	58	47	0	0	0	0	21	0	0	1910	109	98	44	0	0	0	0	0	0
a4851d7fb5ac5b13c719287fe2629ed9	0	0	98	763	844	214	0	72	186	19	28	0	0	0	34	35	47	0	23	0	0	0	0	0	0	0	28	65	25	0	48	34	37	0	0	88	0	0	0	0	23	0	44	0	29	71	56	68	0
b30b8bb771d785583c419461ae735031	0	0	176	0	0	0	28	0	16	0	43	0	46	26	16	59	39	25	77	107	319	344	406	425	328	411	51	0	0	0	0	0	0	165	29	0	75	30	27	0	243	0	42	28	24	0	0	61	190
11f336df5cad53c90f20938a6c86e219	0	0	71	0	0	0	304	109	127	18	0	74	0	0	0	0	0	15	0	34	36	61	79	68	65	47	46	258	78	212	97	67	66	35	0	39	0	0	0	45	0	25	50	0	0	98	0	0	0
c9f1b0f5b6e6a86e395cbfd3e0408045	0	0	0	0	0	0	0	0	0	0	645	0	0	0	384	0	319	0	16	0	54	65	96	130	85	124	451	0	461	0	503	0	123	488	115	0	0	0	0	0	0	0	0	0	0	0	0	0	0
0f1915112dccd8fe25ac32fa6f4c1e7e	0	1323	0	27	23	0	134	0	495	0	0	0	10	39	63	0	0	0	63	0	24	11	0	22	0	31	23	353	44	0	0	0	0	28	0	143	27	0	0	0	0	26	0	0	0	0	230	23	466
f95d3fc5dde85d3d94b182ddc0c1953c	35	496	0	0	0	29	0	0	178	51	213	171	29	691	110	142	39	15	0	0	0	0	0	0	0	0	31	61	165	102	96	26	36	32	128	492	114	0	28	238	0	16	0	0	164	163	23	0	0
3ce884e435542383d30d205aecb3f165	29	57	113	208	201	43	172	56	174	95	49	193	61	53	65	32	382	35	36	0	33	30	32	51	23	31	87	34	40	72	74	199	28	126	65	46	139	0	22	44	40	30	30	45	60	39	35	19	49
ee86ff3fee3683ac8d84052f3cd10a1d	0	30	0	28	50	0	0	0	0	0	723	84	132	183	83	188	0	85	377	199	0	37	0	0	0	0	70	70	52	42	42	43	31	133	0	162	356	49	0	239	0	87	0	93	65	47	107	128	49
19092c7dee8a0801def9d8a1239c1573	213	39	0	0	0	79	0	21	0	168	238	160	392	57	173	97	55	69	73	33	54	46	74	63	50	61	136	79	18	27	75	398	0	79	0	0	0	0	28	33	521	46	236	152	0	33	0	0	0
db513405438f54b3c448c4f2faf560f6	0	0	0	33	31	401	0	285	0	0	27	233	244	45	205	21	0	27	0	0	31	30	35	38	38	32	0	74	42	72	56	0	20	0	0	0	29	0	0	1729	102	116	34	0	0	0	0	0	0
a4931bc1b7623a9f12952fb76587db22	0	0	0	26	32	0	0	0	0	0	146	53	1063	367	29	245	98	26	119	220	22	30	29	0	0	0	77	53	65	68	287	0	86	229	65	30	34	187	28	0	47	125	0	81	57	26	0	0	0
68c2d16d1255c815068d8cd14bc2517a	0	0	0	0	0	0	0	0	0	0	117	0	103	0	146	25	0	37	0	44	0	0	36	0	0	0	294	0	0	0	26	33	102	17	529	2333	140	127	0	0	0	0	28	0	43	0	0	0	0
2f2a9c6d69c71aaab2b1e15994b066b5	0	0	53	0	0	0	356	92	139	19	0	75	0	0	38	0	0	23	31	32	37	28	55	63	40	44	49	231	59	221	83	68	48	32	0	28	0	0	0	39	0	0	45	0	0	107	0	0	0
2262fb1ac904498c212679b9e53e0e54	0	0	0	0	0	0	0	0	0	0	120	0	82	0	145	20	0	0	0	43	39	34	0	39	40	0	301	0	13	0	19	28	104	22	483	2283	154	96	0	0	0	39	29	0	36	0	0	0	0
457145302a1fef34ed062ab26737f917	0	244	99	24	33	289	0	43	79	56	0	0	18	52	0	0	0	47	51	0	0	31	45	0	0	30	20	270	37	0	20	89	0	0	39	24	0	246	112	0	0	15	0	28	34	0	137	231	63
6953321683f8f70e00c403da00a50f33	111	205	70	0	0	45	293	0	0	644	21	32	29	72	162	0	29	30	18	53	0	0	42	0	0	0	38	33	83	13	200	0	72	100	71	257	34	0	0	250	0	0	45	39	0	63	27	114	80
98bbdc65f4ac642fb6f75446e17ae99f	0	68	312	50	46	0	0	0	189	0	60	143	304	83	43	20	24	57	57	32	37	53	75	60	40	63	81	63	139	223	116	0	0	40	0	0	26	0	0	364	0	36	134	23	19	55	0	0	36
7e6b1ca611629aacacd686cd394093c5	0	1274	0	18	12	0	147	0	467	0	0	0	0	52	49	0	0	0	62	0	0	9	0	9	0	0	0	313	37	0	0	0	0	28	0	131	0	0	0	0	0	0	0	0	0	0	211	26	434
d166d7260c51ea2652eff199acdfdd4d	64	22	45	25	37	0	55	0	53	72	105	37	78	46	43	127	146	31	90	188	0	0	0	0	0	0	152	319	514	59	50	152	38	35	198	107	0	60	59	38	95	0	23	8	0	29	0	21	22
19b940dd56a0f761cdc4b42c170d424a	0	0	0	0	0	0	388	0	0	171	242	0	0	158	157	168	331	0	327	0	175	165	248	236	195	231	126	0	0	0	0	0	26	0	0	0	0	0	0	0	65	0	18	0	34	0	39	322	38
865f50a6d0efe672d97b3618c1e2b4fe	383	230	0	125	146	0	43	0	0	0	0	0	0	21	0	20	123	0	23	28	0	0	0	31	0	0	0	0	0	0	0	17	0	0	117	44	30	0	0	0	0	0	0	12	25	0	0	0	0
fd2a5abdd6146a71e47c2e896aab3c53	0	0	0	0	0	6	144	0	0	156	84	0	0	210	157	78	58	0	109	21	325	295	336	327	268	372	105	0	0	0	0	0	0	25	135	8	136	174	69	0	44	0	24	58	143	0	0	0	0
b353f80783e1e8a0a6e599192ca53b6b	108	163	220	0	0	0	30	82	368	135	86	0	82	27	49	0	133	36	87	0	199	214	244	219	242	240	65	19	0	46	0	44	37	44	27	28	15	0	0	32	0	0	40	51	0	0	89	102	0
933b93230f46f1172d5e54ad39cc4398	94	246	74	0	25	0	258	0	0	559	25	40	0	64	151	25	21	21	22	35	25	0	0	31	0	0	34	32	75	20	202	0	75	96	67	243	41	0	0	210	0	0	49	0	0	99	0	101	69
d0ddb3e4bc68e2ed88ab1d9fa5febbf7	39	0	79	672	699	222	0	65	161	24	28	0	0	0	30	30	37	32	23	0	0	0	0	0	0	0	0	61	29	0	0	26	44	0	0	75	0	0	0	0	32	0	38	0	0	63	51	60	0
82142f5818d7cc82fd64ec05135105d7	0	0	98	661	748	184	0	78	197	19	33	10	0	0	20	25	42	0	25	0	0	0	0	0	0	0	16	68	28	0	0	25	36	0	0	85	0	0	0	0	33	0	33	0	0	59	51	49	46
08bad7481a6f17c5913eaa58921b0b56	0	0	0	0	0	0	0	0	0	0	106	0	91	0	130	24	0	39	0	28	0	0	0	29	0	34	249	0	0	0	24	29	105	18	433	2139	119	101	0	0	52	0	23	0	29	0	0	0	0
9c1d87a731753f51090271ef0258b930	0	0	51	0	0	0	285	122	136	21	0	59	42	0	0	0	0	25	0	0	34	44	45	52	37	34	62	198	68	174	65	60	55	28	22	37	0	0	0	28	0	0	35	0	0	75	0	0	0
b8a07d3757def958e46943a8af45672d	0	0	19	21	0	0	0	0	0	337	184	0	74	26	48	105	96	45	0	0	20	20	36	30	16	31	412	82	0	97	20	0	221	304	446	374	205	28	0	0	163	47	0	37	61	75	0	0	0
6fe54a842cf7a34b4ebd9d847976a610	0	0	0	20	27	320	0	281	0	0	30	217	228	27	177	21	0	25	0	0	25	28	46	47	38	35	0	65	36	62	46	0	0	0	0	0	13	0	0	1578	89	114	31	0	0	0	0	0	0
024957368b902db2ebf6e89ab9217872	0	0	0	0	0	0	0	0	0	0	0	0	0	0	0	0	0	0	0	0	138	120	166	161	115	143	622	0	0	0	0	0	15	0	0	47	0	0	2246	0	0	0	0	0	0	0	0	0	0
63cf19693ac70fd5e0c368a49af4d24f	0	442	0	0	0	22	0	0	246	42	207	171	36	599	81	121	24	32	0	0	0	0	0	0	0	0	31	65	151	58	76	23	19	42	112	437	82	0	20	218	0	0	0	0	118	137	19	0	0
8caa2ae131652170ee566c0922ccbca1	0	216	98	24	29	334	0	48	54	57	23	0	15	46	0	30	0	35	57	0	18	0	0	20	0	0	0	235	0	0	21	72	0	0	35	28	0	227	105	0	0	0	0	0	0	0	104	209	61
69564143a4540436a8b64f1180adbdb8	67	22	49	33	39	22	69	34	32	82	84	34	67	49	29	111	145	31	78	169	0	0	0	0	0	0	156	298	473	30	44	124	21	27	168	131	0	0	59	22	100	0	0	0	0	0	0	23	0
d7469f8494a1702b7aa57ffdfbc885d7	0	0	0	136	136	64	0	155	24	79	0	181	111	81	0	106	116	43	0	124	0	0	0	0	0	0	29	650	91	138	158	0	96	33	20	0	110	0	34	288	41	133	35	28	89	105	0	0	0
d8710c32f6b5e72292a5aa37b929e4d8	0	26	0	357	314	0	124	39	0	175	114	0	0	0	36	0	228	0	0	35	0	32	46	50	42	41	355	35	0	0	0	0	66	317	321	92	149	0	49	0	0	0	0	0	0	0	0	0	0
286b816c4487a3918f9aa233aa3020e4	21	238	702	667	704	26	60	0	0	101	109	0	0	0	41	0	26	0	0	75	0	36	0	41	43	0	273	0	0	0	0	0	0	0	42	0	0	0	151	0	0	21	0	0	83	0	0	0	126
2201e199a8e9a74904065db64250b5ec	17	236	740	665	669	29	54	0	0	97	114	0	0	0	50	43	0	0	0	81	0	0	0	0	0	0	281	0	0	0	0	0	0	0	41	0	0	0	131	0	0	11	0	0	93	0	46	0	153
307089f2037bfb1f2f0907fd559ec140	0	0	0	107	160	0	0	0	30	0	31	0	290	501	73	170	22	70	119	66	11	0	0	0	14	0	422	132	228	44	125	64	104	122	0	0	54	0	95	0	14	29	0	0	50	106	0	40	0
d78cdc1d796e0a4784abaf8f187f2c66	0	0	0	0	0	0	0	0	0	0	909	0	479	0	39	0	42	0	444	31	30	40	39	66	35	39	65	0	0	0	0	0	34	383	147	467	0	0	106	0	0	0	0	214	0	0	0	0	0
7804c92f045328213f5e445c96a92b32	159	57	22	0	0	60	0	0	0	128	185	160	379	53	141	91	0	48	62	28	39	45	58	63	35	50	98	68	14	35	63	359	0	71	0	18	24	0	0	33	463	36	207	143	0	29	0	0	0
35c755d7322e2aa8fa2677a9b7dfdd62	0	0	0	29	28	0	0	0	0	0	119	53	887	370	26	189	85	49	101	206	0	0	0	0	0	0	90	44	55	56	252	0	102	198	56	27	30	160	0	0	44	101	0	68	65	27	0	0	0
b3d6a5111a60fea5c3115a2b0666e650	0	69	271	49	33	0	0	0	166	0	46	110	298	92	36	0	25	67	52	33	30	38	49	68	48	40	81	48	107	214	87	0	33	48	0	27	29	0	0	328	0	27	90	28	20	57	0	0	25
ae01c16e227056475cc9090ed6ecb80e	0	0	0	0	0	0	0	0	0	0	148	0	70	357	448	80	0	640	170	270	0	13	0	0	10	0	28	0	0	0	153	0	131	144	0	44	19	88	0	0	0	35	29	21	123	0	0	0	0
90f24c100d7b8f37365673e96d5b2618	0	223	107	17	27	254	0	53	69	62	0	0	28	53	0	0	0	36	47	10	0	0	0	0	37	22	26	217	0	0	25	79	0	0	24	19	32	208	107	0	0	0	0	35	0	0	100	174	45
d4290a800791d83ac15371b9487dbf35	0	20	0	8	16	0	28	0	0	0	372	0	58	174	0	0	66	11	76	41	22	24	40	42	31	38	22	0	0	0	0	116	0	87	0	744	64	0	0	0	0	0	54	36	0	0	0	0	310
c4959f7bd622128b86b00b84cdd9e1fb	0	0	24	0	0	119	0	37	0	0	0	71	27	14	48	0	20	47	0	0	125	159	168	275	220	198	0	21	0	28	0	0	15	0	0	0	0	0	0	146	71	31	28	0	0	30	0	0	0
383dffb5826b22b2502f503295c2bb2e	99	137	200	0	32	35	15	96	371	151	71	10	64	0	33	0	118	46	100	41	160	185	224	204	237	228	74	0	34	36	0	45	0	0	26	24	17	0	14	40	0	0	20	50	0	0	60	81	0
18a534cf7fe7765f20d019d337a49834	0	0	0	132	140	53	0	107	19	94	0	194	110	88	0	88	130	55	0	87	0	0	0	0	0	0	23	597	76	143	120	0	100	26	0	0	100	0	36	333	29	144	47	28	94	132	0	0	0
07190f534d251515b5a280195b071183	0	0	0	0	0	0	0	0	0	0	0	0	38	0	485	0	0	123	7	161	36	0	0	42	41	0	0	1525	106	430	30	0	0	0	0	51	0	0	0	0	0	0	0	0	0	0	0	0	0
7a18d8f7b3b9dbc4742aaaea5fd81033	18	37	0	330	265	0	102	37	0	163	110	0	0	0	30	0	212	0	0	25	44	38	44	30	34	36	351	28	58	43	0	0	63	297	264	75	125	0	49	0	0	0	0	0	0	0	37	0	0
87947170393cb1ee17537185bc318ce1	0	0	62	0	0	0	289	100	118	15	0	54	0	0	0	0	0	24	0	0	31	43	62	62	28	34	46	195	73	154	62	63	60	32	0	37	0	0	0	39	0	0	30	0	0	76	0	0	0
c818f7b46e77eb6c1155fe83bd6d0d28	16	242	772	572	633	28	51	0	0	114	117	0	0	0	37	36	0	0	22	67	0	0	0	0	0	0	293	12	0	0	0	0	22	0	49	0	0	0	155	0	0	14	0	0	87	0	0	0	133
e8c9a2e40b0e72f55e748cc61a22f909	0	0	87	589	690	173	0	68	205	22	28	0	0	0	30	23	30	0	30	0	0	0	0	0	0	0	0	65	20	0	0	18	48	33	0	62	0	0	27	0	24	0	23	0	0	54	40	55	0
576eed7672d0d546b1b0d4e31f9ccc06	0	51	265	47	38	0	0	0	194	0	53	110	244	83	36	0	18	49	45	32	28	46	46	55	43	60	67	63	103	228	71	0	0	40	0	0	24	0	12	321	0	39	91	33	24	49	0	0	25
cd1b65bd009b0d5d182a5ba58fbfc2e9	84	127	207	38	0	0	18	106	387	125	90	0	71	21	43	0	123	42	69	0	152	153	213	209	202	212	66	28	0	37	34	39	0	20	12	31	28	0	0	45	0	0	26	46	0	37	60	62	0
11c3f445429ba05571df3b4f83df444a	0	0	0	0	0	0	0	0	0	0	0	0	894	54	50	843	166	0	0	0	37	32	60	65	44	67	316	6	0	0	0	44	0	135	37	39	0	43	108	0	0	32	38	83	0	0	0	0	0
fb576fbee1fa91aec490d9088312ba28	0	0	0	38	28	0	0	0	0	0	106	46	882	271	27	206	70	17	116	189	24	0	35	0	0	0	71	55	58	34	223	0	75	205	55	22	22	167	0	0	35	90	0	60	55	29	0	0	0
7f252039e0dce2542b5a14993e05936c	0	0	0	54	59	175	44	0	0	54	0	0	0	316	0	42	387	24	0	910	0	0	0	0	0	0	246	94	0	0	25	0	75	0	157	246	14	0	40	0	0	0	0	0	79	166	0	0	0
e4ed9213da2b9cdeab0a73a6381966f1	784	512	96	0	30	28	91	30	93	0	0	59	32	28	22	0	0	0	28	26	0	38	37	39	0	28	27	31	45	30	37	49	0	30	88	98	63	0	56	109	170	0	0	0	147	59	31	34	53
2da91328e0eb80f1144e7ab7f8dbe80e	56	18	49	26	23	0	54	0	33	64	82	38	76	51	34	102	123	26	96	186	0	0	0	0	0	0	144	265	428	34	37	129	31	24	153	107	28	0	51	24	83	0	0	0	0	0	44	20	0
f85fb5ebdb2a72a4be16f7b12bd6ce69	0	0	0	122	122	50	0	147	15	67	0	170	95	92	0	93	140	32	0	116	0	0	0	0	0	0	30	571	82	147	144	0	72	25	0	0	97	21	27	282	32	137	27	19	82	82	0	0	0
e3b5943eaf0bbebfbc41cdb814ed8d93	97	140	182	0	0	30	20	104	377	130	77	0	66	0	31	19	121	43	93	0	151	167	187	184	162	216	43	0	38	56	0	36	0	0	20	21	18	33	0	30	0	52	28	42	0	0	41	64	0
df1f67d419c8b9a2c8621004f55491d9	0	25	0	316	275	0	95	29	0	124	90	0	0	0	37	45	190	30	35	0	0	24	28	38	29	0	324	38	0	0	0	0	66	290	277	72	133	0	54	0	0	0	0	0	0	0	0	0	0
585f8efa56dd2551f330ccaa955ecb59	185	45	0	0	0	41	0	20	0	116	168	102	321	51	138	81	0	69	48	20	31	55	42	49	44	51	97	61	14	29	75	316	32	81	21	0	0	0	0	38	388	46	175	116	0	23	0	0	0
f2dad71112255f6a15e6f78f2838aa82	0	0	0	0	0	0	0	0	0	0	117	0	72	327	364	63	15	579	163	265	0	0	21	0	0	0	31	22	0	0	135	22	130	133	0	43	12	61	58	0	0	0	20	37	82	24	0	0	0
55f24e9f576eea8f197838573225db68	0	0	0	0	0	0	0	0	0	279	167	0	90	0	34	75	73	40	0	0	30	25	43	24	11	32	332	71	0	72	0	0	207	277	353	375	207	0	24	0	171	22	22	31	46	50	0	0	0
f5de73e382c5c62aa9570cdba9569f17	0	0	0	0	0	0	0	0	0	0	129	0	56	325	374	66	0	625	173	273	0	0	0	29	0	25	21	0	0	0	121	0	130	126	0	39	20	68	0	0	51	0	33	26	117	0	0	0	0
6a0a76e739a413ea73113fa4c0495e84	0	15	19	0	0	0	0	0	0	0	331	0	60	136	16	0	49	0	58	42	25	28	38	36	26	29	38	0	0	0	0	105	48	72	50	669	72	0	0	0	0	21	25	39	0	0	0	0	253
622c206438ef17009c412a8327662196	0	0	0	99	112	54	12	109	20	58	0	189	115	72	0	98	120	33	36	147	0	0	0	0	0	0	18	603	57	132	137	0	85	27	17	0	82	0	32	292	31	126	23	26	63	66	0	0	0
7d21ddfd73f78f980277f47f66862589	0	218	99	24	19	248	14	42	48	56	0	0	15	36	40	0	0	34	36	0	0	0	0	20	0	0	0	215	0	0	24	68	0	0	31	24	0	178	105	0	0	0	0	0	0	0	85	169	47
e9c638590db517ea51a16e10dd639aa1	231	0	0	31	28	21	1479	0	0	14	37	0	35	38	0	0	0	0	0	0	0	0	0	36	0	30	0	0	682	83	302	0	52	0	0	98	0	0	0	0	0	0	0	0	0	0	0	34	0
7107226cf4f42129ff82b79ba14fe84d	0	0	0	0	0	0	0	0	0	0	804	0	416	46	0	0	38	0	400	24	26	35	41	46	28	48	55	0	0	0	0	0	39	311	135	446	0	0	94	0	0	0	38	178	0	0	0	0	0
7a0e84ddbfcee9359b7f02d37f691798	314	207	0	134	148	0	38	0	0	0	0	0	0	21	0	15	115	0	0	20	0	0	0	27	0	0	0	0	0	0	0	16	0	0	81	0	27	0	0	0	0	0	0	18	16	0	0	0	0
c6906a63ccf96ea98fd30f8385f3b30d	0	0	0	0	0	0	0	0	0	0	58	0	128	67	0	77	25	122	95	46	0	0	30	0	0	22	38	0	43	0	24	31	31	89	0	19	0	0	78	0	0	0	0	0	47	0	46	0	174
39fd0e9c94cd416c42a2e19cc25e7272	0	0	0	81	148	0	0	0	36	0	33	0	247	434	84	143	0	77	120	62	0	0	0	12	0	0	349	144	157	34	96	54	103	119	0	16	46	0	103	0	0	20	0	0	36	85	54	31	13
f50c4d5286cbee0debbe07b79faefb8c	0	0	0	144	125	57	20	100	21	77	0	138	106	62	0	60	120	40	0	87	0	0	0	0	0	0	27	543	77	115	102	0	91	24	0	0	90	0	43	319	27	142	39	24	76	91	0	0	0
f65a255989cb2c0e8a78767237853ecf	0	0	0	0	0	0	0	0	0	0	0	0	0	0	438	0	0	96	0	128	0	0	35	0	0	32	0	1413	74	449	39	0	0	0	0	0	0	0	0	0	0	0	0	0	0	0	0	0	0
e66bdfdc9adbde489b3d2ff4efc237f7	207	0	0	21	28	25	1447	9	0	17	31	0	33	28	0	0	0	0	0	0	41	0	0	27	23	38	0	0	638	77	253	0	57	0	0	91	0	0	0	0	0	0	0	0	0	0	0	19	0
8ebb745497a00e9ff05ffd5dc032a5bc	0	0	0	86	143	0	0	0	30	0	32	0	246	499	69	160	0	80	102	55	0	0	0	0	0	13	382	108	160	37	110	74	88	100	0	0	59	0	76	0	0	0	0	30	48	94	0	0	0
65a9a75a6f3badb37058e1c0896cb666	0	0	0	38	59	174	50	0	0	44	0	0	0	272	0	49	374	18	0	823	0	0	0	0	0	0	199	71	0	0	33	0	78	0	171	251	14	0	31	0	0	0	0	0	73	147	0	0	0
ec16bd8a375c48788ac1b35276399e95	0	0	0	0	0	0	0	0	0	0	0	0	0	0	0	0	7	0	0	0	89	78	131	118	103	147	486	0	0	0	0	0	0	0	0	0	0	0	1926	0	0	0	0	0	0	0	0	0	0
39ef7c03f7d76ba63f04cbe967dda3b0	0	0	0	107	113	54	0	128	23	60	0	145	89	76	0	120	115	46	0	139	0	0	0	0	0	0	25	550	60	138	119	0	69	26	0	0	81	14	27	282	24	127	21	23	54	58	0	0	0
f80b40c5263b1c2291dd61abe32b632f	65	18	31	29	26	0	57	0	46	48	77	26	55	66	26	89	120	34	60	186	0	0	0	0	0	0	149	221	419	25	32	105	22	25	162	90	28	0	40	22	63	38	0	0	48	0	0	17	0
4ec109013170610472ee5e278faaaa91	0	0	35	31	0	0	0	0	0	0	26	0	94	55	33	30	80	0	129	0	173	167	172	255	228	231	29	17	28	0	86	190	46	37	0	71	0	0	10	0	0	0	28	44	0	0	0	44	42
39569c7c19afb9233ca21d9e35c5de50	0	0	36	0	0	0	0	0	0	34	76	35	150	103	67	130	0	132	116	99	0	0	0	0	0	0	38	54	43	235	103	34	48	41	31	301	45	103	28	0	144	61	65	68	92	0	92	51	90
240c6ac53b006948434a6b73f9e573e1	0	0	0	130	123	41	0	112	14	59	0	148	96	66	0	103	110	30	0	84	0	0	0	0	0	0	0	529	77	152	106	0	63	23	0	0	98	13	28	276	0	117	28	27	64	87	0	0	0
bc8787ea3f92204a3cd11a7d649cb6c5	0	0	0	0	0	0	0	0	0	232	124	0	68	0	46	79	78	35	0	0	18	23	29	31	9	20	309	71	0	73	0	0	190	222	404	372	181	0	25	0	125	25	24	22	50	45	0	0	0
9a0e1485bca836118fe6999908dffe00	0	0	0	51	59	143	63	0	0	72	0	0	0	286	0	52	365	32	0	912	0	0	0	0	0	0	58	81	0	0	36	0	42	0	180	109	0	0	30	0	0	0	26	0	69	142	0	0	0
18ac311a3b236f51aa6de82c48f78634	0	9	0	0	0	0	0	0	0	0	0	0	0	0	0	0	0	0	0	0	364	452	682	538	445	499	0	0	0	0	0	0	0	0	0	0	0	0	0	0	0	0	0	0	0	0	0	0	0
334602124474dc00b0d2b9be62fe48fc	0	40	0	244	255	0	100	26	0	121	80	0	0	0	31	0	185	0	0	0	39	23	29	31	36	0	300	31	0	0	19	0	50	269	229	91	121	0	33	0	0	0	0	0	0	45	33	0	0
79422a839940b93f4551d69f5ccb1ee5	0	0	0	0	0	0	0	0	0	0	55	0	132	61	0	76	30	131	78	51	0	0	0	40	0	17	0	0	34	0	0	35	20	62	0	17	0	0	66	0	0	0	0	0	36	0	45	0	146
142754f6a4fdb8b9a2d4d24b255bfd49	0	0	0	0	0	108	0	35	0	0	0	73	0	25	42	19	0	0	0	0	105	117	135	178	170	215	0	25	0	33	0	0	0	0	0	0	0	0	0	131	87	24	0	0	0	18	60	0	0
215e2ebafd1997919e5651149fb56f57	684	495	76	0	0	0	76	28	80	47	28	46	18	23	15	0	0	0	18	0	48	0	0	0	44	19	18	28	40	19	0	0	0	27	75	92	58	0	0	127	151	0	0	0	139	44	27	36	53
b18f96f2434c8dd451e68b18719c5c25	0	50	0	0	0	97	0	24	0	0	10	66	22	21	33	0	0	0	0	0	98	117	145	185	156	184	0	23	0	25	34	0	0	14	0	0	0	0	0	120	62	24	34	0	0	30	0	0	0
56cb860bb4735a5f239ce897f3e76d8a	0	0	0	111	105	44	0	108	21	72	0	155	106	53	0	67	90	36	0	110	0	0	0	0	0	0	0	533	54	147	111	0	67	17	0	0	99	25	27	266	0	104	27	19	53	82	0	0	0
582746502b1c5a2b60b435fd2d3ca68b	0	0	0	0	0	0	0	0	0	0	0	0	0	0	0	0	410	0	0	0	0	0	0	0	0	0	0	0	0	0	0	0	0	0	2438	0	0	0	0	0	0	0	0	0	0	0	0	0	0
d8e2525656b3871bbf473dfa6903b2c4	0	0	0	51	50	141	69	0	0	45	0	0	0	261	0	47	393	24	0	780	0	0	0	0	0	0	50	80	0	0	28	0	53	0	161	103	0	0	31	0	0	0	24	0	70	143	0	0	0
9d0174e97193771079fcdb26ee66a7c4	0	0	0	0	0	0	0	0	0	0	50	0	166	71	0	72	22	135	74	37	0	0	0	0	0	0	33	0	35	0	18	30	21	74	0	21	0	0	50	0	0	0	0	0	29	0	42	0	119
15f973e7f4cc5baddf601c7989426450	0	0	0	0	0	0	0	0	0	0	23	0	0	0	429	0	0	107	0	117	0	29	0	0	0	0	0	1261	79	357	25	0	0	0	0	0	0	0	0	0	0	0	0	0	0	0	0	0	0
3603bd1a7bf7c71d64f4163832e75bc0	0	0	0	51	18	0	0	0	0	0	67	0	189	0	0	101	0	0	308	174	68	59	99	92	51	69	24	0	0	0	21	64	125	174	24	98	0	0	0	0	0	0	161	90	0	0	0	0	0
4da000ce6ded6a359a468b92d1d0c766	0	0	0	82	102	0	0	0	31	0	32	0	251	388	61	120	0	64	116	77	0	0	9	0	0	0	321	91	168	37	94	55	81	85	0	0	44	0	94	0	0	0	0	20	37	67	0	0	0
b38689a47d4d7df1a04218e86ddf1280	0	0	0	0	0	0	0	0	0	0	176	0	1593	140	27	0	30	0	70	115	0	0	0	0	0	0	0	0	0	0	0	51	209	201	42	0	11	0	0	0	0	34	0	0	38	0	0	0	0
af8d634bad3e081d42f9c5f826fa2af1	170	0	0	0	20	21	1307	0	0	20	41	0	27	28	0	16	0	0	0	0	0	0	0	0	0	14	0	0	537	83	247	0	56	0	0	84	0	0	0	0	0	0	15	0	0	0	0	19	0
8840e216cf87a8c94e0241463610cf19	0	0	0	0	0	0	0	0	0	0	24	0	50	0	0	141	502	0	0	845	35	0	48	0	46	29	40	0	0	0	0	0	0	0	511	214	59	0	0	0	113	0	45	0	0	0	0	0	0
912403d5892aee81d5d55dc6fa5cbc82	0	0	0	0	0	0	0	0	0	0	663	0	342	0	0	0	39	0	294	47	27	28	43	49	29	26	44	0	0	0	0	0	39	286	119	365	0	0	70	0	0	0	0	172	0	0	0	0	0
f40331e7a76cd708a59ef007a526a6cd	77	0	0	0	0	0	339	34	0	0	96	0	120	60	0	35	29	65	69	0	0	45	0	36	18	39	90	0	0	0	34	32	57	0	20	44	31	84	74	0	67	66	131	139	240	0	88	48	125
85f02cb0f384164f4c2cf1b2630ee635	0	0	0	0	0	0	0	0	0	0	108	0	144	75	0	143	194	0	269	53	19	0	25	29	20	23	102	0	0	0	0	232	139	147	0	324	172	39	44	0	0	0	66	153	35	0	0	0	0
ce940dd754ba0fc5c2a292c762a78f01	155	0	0	0	22	29	1286	0	0	14	23	0	45	38	0	18	0	0	0	22	0	0	0	0	0	23	22	0	526	76	197	0	43	0	0	76	0	0	0	0	0	0	0	0	0	0	0	24	0
cfc8a8145f369c13e88ca58068474ae3	0	0	0	0	0	0	0	0	0	0	0	0	0	0	0	0	0	0	0	0	82	75	94	96	68	76	0	0	0	0	0	0	0	0	0	0	0	53	0	0	0	0	164	152	0	82	80	214	52
a58aa7f9182dff2389ac093c0ea9ca58	0	24	91	0	0	47	10	125	66	19	84	120	68	36	32	45	39	84	81	31	0	26	0	0	0	43	0	101	59	38	72	29	53	42	18	154	32	39	21	230	39	56	52	58	37	35	0	47	0
18511e377185fe0b8250c8f18ee5eb53	689	404	119	17	0	0	65	0	82	0	0	39	29	16	18	0	0	0	31	26	0	0	0	0	0	0	19	22	33	25	0	0	0	27	79	79	56	0	0	116	159	0	0	0	102	40	23	31	42
9ab04b2a34f34b9895978ee1eb2854dc	0	0	28	0	39	0	0	0	0	0	38	0	87	52	32	27	67	0	124	0	134	130	157	191	172	206	23	26	22	0	67	170	0	37	0	65	0	0	0	0	0	19	0	0	0	0	0	41	39
656cafe38d43fb2150254fad143e2152	0	0	0	32	62	112	50	0	0	37	0	0	0	227	30	38	297	29	0	689	0	0	0	0	0	0	160	56	0	0	21	0	51	0	120	187	0	0	28	0	0	0	25	0	64	102	0	0	0
37f616a2ab9fe35b75ad2592d66e5e83	147	61	14	86	106	26	12	27	0	38	48	30	72	61	26	36	48	50	42	0	0	0	0	42	41	46	68	35	80	61	66	90	0	32	40	39	86	13	40	79	30	0	0	61	30	44	0	47	44
d3caa2c207341275e6a5b5e29753135b	78	49	86	0	0	0	66	0	0	30	0	52	0	114	58	42	55	29	46	76	23	0	0	24	23	0	0	127	36	0	0	26	24	0	109	40	29	0	50	67	0	0	0	0	0	38	38	0	0
ab21f0fc0c3466f0921adc1213315f59	126	0	39	23	22	9	0	0	20	0	22	63	45	50	86	0	0	99	13	0	0	15	13	0	0	0	47	66	62	22	126	75	19	23	0	78	66	0	79	37	0	0	108	50	0	0	34	98	62
1fdcf0ac4d1a564e992921d26bb032e8	0	0	0	0	0	0	0	0	23	39	74	29	150	84	80	95	0	94	85	121	0	0	0	0	0	0	56	48	40	234	82	24	35	50	35	254	36	64	0	0	105	63	0	65	71	0	0	61	64
aeb69965ea6eb9cd4abbec541165dda1	0	0	0	0	0	0	0	0	0	0	54	0	121	54	0	44	30	113	64	51	0	0	0	0	0	0	0	0	38	0	0	32	23	65	0	23	0	0	61	0	0	0	0	0	33	0	46	0	143
91fb1af23a0e5b882349e747144fffb9	70	56	70	0	0	32	65	0	0	35	0	53	41	80	67	72	51	32	38	51	0	0	0	34	28	0	0	146	41	34	43	25	21	0	70	28	0	58	65	53	0	0	0	0	0	23	32	0	0
5b9531c8a70541d1e5461edd3d9438b7	0	0	0	0	22	0	0	0	0	0	74	0	172	48	0	70	0	0	264	148	56	55	73	55	67	64	36	0	0	0	14	54	134	170	22	93	0	0	38	0	0	0	138	84	0	0	0	0	0
5756dc39cc6ec8d2932da46f1d1e4dd2	30	40	248	57	62	22	0	0	92	133	0	29	47	54	32	49	39	36	28	62	39	27	45	67	59	61	16	45	0	35	40	16	50	43	0	0	0	16	0	59	26	0	18	48	28	0	0	0	24
fb15e0c66dd7368dc7c588df6966522c	0	0	0	0	0	0	0	0	0	0	54	61	55	36	223	58	174	137	124	153	0	0	0	0	0	0	47	0	363	56	198	0	51	85	0	0	51	0	0	51	0	20	89	0	36	0	0	0	0
a556b90284e10bb149da673d072b44c4	0	0	0	0	0	0	0	0	0	0	0	0	606	30	28	625	139	0	0	0	28	36	47	43	16	44	263	0	0	0	0	0	0	116	31	27	0	30	81	0	0	22	0	71	0	0	0	0	0
4ba2a02e0827ce76231fed2cd59a1852	0	0	0	0	0	0	0	0	0	0	103	0	124	50	0	153	193	0	222	56	19	53	20	31	15	13	94	0	0	0	0	192	119	144	0	278	169	0	42	0	0	0	70	113	39	0	0	0	0
3beb7d1f70436da283ad8f297eb1db95	0	12	37	0	0	0	0	0	0	0	37	0	63	45	32	19	53	0	110	42	136	159	166	190	170	192	19	16	25	0	60	166	0	41	0	64	0	0	0	0	0	0	26	0	0	0	18	28	28
a5f5f62a6ca2ac8838131429d2a22610	0	0	0	0	0	0	0	0	0	36	69	0	178	97	58	126	39	104	111	107	0	0	0	0	0	0	40	41	44	192	68	28	37	30	0	247	30	68	0	37	110	0	0	66	0	67	0	56	93
3d6af8b3c29820a406b511db68d3c6de	18	13	0	109	54	0	0	0	0	0	75	185	0	0	15	56	0	95	23	64	30	42	63	52	47	40	149	98	166	118	0	19	70	0	0	79	0	0	0	48	0	0	60	0	0	0	0	0	0
49bad82d8a52605b66348740cf3dc400	0	0	0	0	0	0	0	0	0	0	0	0	0	0	0	0	0	0	0	0	54	70	73	82	57	74	0	0	0	0	0	0	0	0	0	0	0	61	0	0	0	0	152	156	0	80	70	182	48
c7fec9b88bea48e47d35607d0613f80e	36	0	53	0	0	140	37	0	106	50	79	56	164	31	34	42	45	0	31	24	57	0	65	65	48	84	0	61	20	69	52	0	31	29	37	46	31	45	0	94	48	31	64	37	74	89	45	42	0
1deb2144e9337e7f47c79955db26040a	139	76	19	77	86	22	20	22	0	29	40	26	69	60	36	26	41	51	46	0	24	0	0	0	0	0	53	39	71	57	63	89	0	30	41	41	68	17	0	60	36	0	0	0	29	38	70	49	58
6da2c0a77a8ad9eb71159a4f3afdedf9	0	0	0	0	0	0	0	0	0	0	128	0	1445	92	20	0	27	0	57	103	10	0	0	0	0	0	0	0	0	0	0	52	186	149	44	0	0	0	0	0	0	0	0	0	42	0	0	0	0
2affc71e5a1bec94fc7a67173df8308b	0	0	0	0	0	0	7	0	0	0	121	0	0	0	33	16	565	0	0	111	24	19	22	0	23	0	538	0	0	0	0	27	29	479	0	263	57	0	0	0	16	0	0	0	0	0	0	0	0
dc1dbc9c6485f6cad8ff566fd5c662f8	0	0	0	0	0	0	0	0	0	0	116	0	178	128	20	148	95	0	332	0	21	40	41	38	0	45	109	0	0	0	0	0	39	137	91	55	0	0	166	0	0	27	54	85	39	0	27	91	0
c9fad4a3e0e4d9eb32a032031fb2d02a	0	0	0	0	0	0	0	0	0	0	28	0	0	0	0	112	429	0	0	796	0	36	0	0	0	28	41	0	0	0	0	0	0	0	433	184	60	0	0	0	95	0	33	0	0	0	0	0	0
d1f09e944abaa85a1b02ac6dfcda25ab	0	0	0	0	0	0	0	0	0	0	61	0	165	0	38	78	0	0	253	158	66	43	68	72	50	59	26	0	0	0	0	44	150	170	12	85	0	0	0	0	0	0	122	86	0	0	0	0	0
618fbe59f45886a9227f7c79ee458d57	331	70	0	19	0	31	72	97	0	55	0	0	0	0	0	0	0	0	0	0	0	0	0	0	0	0	0	0	25	45	0	0	0	0	22	0	0	0	0	0	0	0	0	0	0	0	0	0	0
a9473ef3387aab99116e1163ec115918	71	0	0	0	0	0	311	28	0	0	81	0	115	38	0	28	35	77	62	0	0	0	0	0	13	0	65	0	0	0	25	40	35	0	16	29	21	57	64	0	43	68	101	107	227	0	66	42	108
61e2ca04df29e36a37ba2cfa69f2dbc4	297	60	0	0	0	0	63	109	0	40	0	0	0	0	0	0	0	26	0	13	0	0	0	15	0	15	0	25	29	39	0	0	0	0	11	0	14	0	0	0	0	0	0	0	0	0	15	0	0
749ae5c4ed4633368450e6f6ecbc12c9	0	0	0	0	0	0	0	0	0	0	105	0	119	55	0	123	162	0	211	77	22	0	23	20	16	16	68	0	0	0	0	198	105	114	0	274	155	0	37	0	0	19	63	99	38	0	0	0	0
730b68d9220a4b48b9cc48e384220090	16	18	0	89	72	0	0	0	0	0	55	164	0	0	19	50	0	93	23	57	25	37	57	45	37	33	128	114	140	114	0	21	73	0	0	74	0	0	0	52	0	0	42	0	0	0	0	0	0
b885adadd8222cd6dee084c7fdcde0d2	0	0	0	0	0	0	0	0	0	0	454	0	189	0	16	176	42	17	116	145	48	43	70	49	39	43	30	0	0	0	0	0	25	89	65	0	195	36	33	0	22	0	43	98	56	0	0	0	0
358cbdf6b990aba84685d3b80be9e0a0	88	0	0	0	0	0	0	9	24	0	17	31	47	49	75	0	0	85	14	0	16	0	0	0	10	0	38	62	64	16	114	69	11	33	0	51	46	0	84	32	0	0	80	38	0	0	22	75	45
7c4edbf6cb1e0a916c27d50c9cddb12c	0	0	0	0	0	0	0	0	0	0	432	0	21	29	0	0	19	0	303	154	88	115	152	179	110	149	125	0	0	0	0	0	0	111	0	0	0	0	0	0	0	0	40	0	0	0	0	0	75
9a0d99c3162cb4ca40e42b268615bf4e	19	0	0	0	0	36	0	0	0	29	58	0	0	30	0	28	39	0	41	142	90	68	126	82	87	126	80	0	0	0	0	0	58	31	25	381	247	0	117	39	33	0	0	19	0	0	0	0	0
b6f545c4571ad50e8e6462643534c888	20	0	0	0	0	0	0	0	0	0	0	0	0	0	0	0	0	0	0	0	292	370	392	404	330	363	0	0	0	0	0	0	0	0	0	0	0	0	0	0	0	0	0	0	0	0	0	0	0
df8571af54f03d26113b628bfa66eed5	25	45	253	34	62	23	0	0	86	131	0	35	33	58	26	51	27	30	32	60	40	40	37	64	40	44	22	0	11	26	0	18	0	37	30	0	0	0	0	58	33	27	0	0	0	0	0	23	28
ba58b377b57034a45ec00bddc8d222ea	0	0	0	0	0	0	0	0	0	0	32	0	0	0	0	102	422	0	0	732	0	0	0	0	0	0	36	0	0	0	0	0	0	0	442	205	58	0	0	0	114	0	25	0	0	0	0	0	0
87723f6f8d660f733e989e01f6c55e51	92	0	0	0	0	0	0	0	0	0	20	47	30	50	98	0	0	100	22	0	0	0	0	27	0	0	42	65	76	25	94	78	18	0	0	56	57	0	77	48	0	0	105	38	0	0	21	83	55
b6ab0e6653a88d331450ba8109191d64	293	75	0	28	40	0	62	68	11	41	0	0	0	0	0	0	0	0	0	0	0	0	13	0	0	0	0	0	20	44	0	0	0	0	25	0	0	0	14	30	0	0	0	0	0	0	0	0	0
8573b2d4f492cbffb6d0dddf19a72c82	0	0	57	33	46	34	22	25	85	63	0	31	40	159	19	26	89	0	0	83	49	44	0	46	28	57	46	225	107	50	38	0	39	33	76	35	25	0	0	134	0	65	43	0	30	46	0	16	0
7f9a8e4ee3e7b8920c41ef2cdf7ea471	0	0	0	0	0	0	0	0	0	0	47	0	146	0	0	71	27	0	252	142	53	49	75	58	41	56	20	0	0	0	0	43	126	138	17	100	32	0	0	0	0	0	116	67	0	0	0	0	0
334d32bc29eec479339be9b7121a81d7	151	68	22	68	88	0	13	14	0	26	43	22	62	58	24	24	30	28	44	45	0	20	32	0	0	0	53	37	57	43	64	100	67	33	44	34	78	0	38	63	0	30	31	0	0	0	0	0	0
ed04a154b0f803b63f831c7b4a5f47ad	0	0	18	0	0	0	0	0	0	0	20	0	58	51	27	14	54	0	120	0	122	136	127	203	145	147	25	21	23	12	52	130	0	28	6	46	0	0	0	0	0	0	0	0	0	0	0	31	31
ba8c69ab8591a28c05a09afaee2f6936	0	0	0	0	0	0	0	0	0	0	91	0	95	61	0	107	151	0	205	59	13	0	24	28	19	13	73	28	0	0	0	179	111	116	0	237	186	0	35	0	0	0	72	83	23	0	0	0	0
3c236289a55d33a831e055b3b43fcfab	0	35	81	0	0	37	0	132	70	0	84	106	58	39	18	43	34	81	75	34	22	0	27	35	0	0	15	80	62	32	50	16	56	36	17	151	0	36	19	163	0	0	0	0	26	51	0	0	0
b2b0b03b657a0b003d2e45152259e03a	0	0	0	0	0	0	0	0	0	0	142	0	0	28	0	0	287	0	126	875	0	0	0	31	0	0	0	0	0	0	0	0	0	430	24	49	0	0	0	0	0	0	0	0	0	0	0	0	0
447dba7b4036cb5cbba76d0671c9946e	0	0	0	0	0	0	0	0	0	0	423	0	19	21	8	0	20	0	296	136	97	84	121	166	84	130	90	0	0	0	0	0	0	96	0	0	0	0	0	0	0	0	0	31	0	0	5	41	93
cdc92f503244369b31b54d3c3ea77831	0	0	0	0	0	0	0	0	0	0	39	0	86	0	13	0	0	0	187	147	50	50	77	79	52	64	0	0	0	100	34	377	48	57	0	0	0	50	0	0	0	174	54	0	0	0	0	0	0
7c6811e56df5f804ad0a322d5d69ea5c	0	0	0	0	0	0	0	0	0	0	94	0	0	0	14	17	515	0	0	91	0	0	0	22	0	22	509	0	0	0	0	0	0	405	0	259	48	0	37	0	0	0	0	0	0	0	0	0	0
04a985ce7d166edde841b404bed4c680	65	35	68	0	0	0	48	0	0	0	13	39	0	89	48	58	57	21	37	65	0	20	0	15	24	23	0	113	27	0	0	24	28	29	60	31	0	0	35	68	0	0	0	0	0	19	38	31	0
7b59defc48cf0beaf2b662937c56a55f	0	0	0	0	0	0	0	0	0	0	0	0	0	0	0	0	0	0	0	0	55	46	53	79	49	69	0	0	0	0	0	0	0	0	0	0	0	35	0	0	0	0	116	123	0	62	55	149	44
e9abb1a03329e2eca06b172b4a3bc976	0	0	0	0	0	0	0	0	0	0	447	0	154	0	0	164	38	16	108	126	54	34	49	59	42	42	24	0	0	0	0	0	32	63	62	0	203	0	25	0	24	0	40	72	38	0	0	0	0
2629c6bc9cf6233c7c95ac0c5368ae46	45	32	60	11	16	23	56	7	0	0	0	36	27	86	43	61	46	18	29	47	0	0	18	24	13	25	26	97	29	0	0	20	26	0	64	34	0	0	31	57	0	0	0	0	0	27	35	25	0
48cda1cd2b88a97577ca57a88626e224	0	0	0	0	0	0	0	0	0	0	151	0	20	29	0	0	252	0	114	783	0	0	0	0	0	0	0	0	23	0	0	0	0	400	0	51	0	0	0	0	0	0	75	0	0	0	0	0	0
a5a3becbb73829046def8b2d2e192a21	0	0	0	0	0	0	0	0	0	0	153	0	0	25	0	0	272	0	103	801	0	0	0	23	0	0	0	0	0	0	0	0	0	428	22	54	0	0	0	0	0	0	0	0	0	0	0	0	0
db20e3cd6ae7b536b99b013e16f5c236	0	0	0	0	0	0	0	0	0	0	55	46	49	28	206	44	141	114	101	134	0	0	0	0	0	0	29	0	316	57	127	0	32	68	0	0	55	0	0	40	0	0	50	0	0	0	0	0	0
fb2b7766ec89d663905b1bbc27380349	26	0	0	0	0	48	0	0	0	27	41	0	0	0	0	46	32	0	0	112	82	80	94	95	69	120	75	0	0	0	0	0	54	15	20	374	252	8	133	30	0	0	0	0	0	0	0	0	0
5b6bc72d4931ab49d2efdf419c946ff2	0	0	78	239	243	0	0	0	179	0	99	0	0	24	0	87	85	0	149	68	0	0	57	59	38	21	72	0	32	25	39	0	26	19	0	0	5	0	0	39	0	0	0	0	0	65	0	0	0
0e589b9933e541282555ab7676d8e827	0	0	0	0	0	0	0	0	0	0	35	0	78	0	0	0	49	0	184	136	54	36	48	64	40	75	0	25	0	86	26	363	54	68	0	0	0	44	14	0	0	151	58	0	0	0	0	0	0
854857c1ee93288245a4d2eb29beb944	0	0	43	0	0	0	0	0	0	0	0	52	0	24	0	49	27	20	0	39	0	0	0	0	31	31	30	51	26	35	38	0	28	0	40	28	36	40	27	200	35	43	0	0	0	53	44	39	31
566e6ac8127757b635aa9f7278a69a3d	0	217	109	124	99	57	31	0	89	0	12	0	10	19	0	29	33	29	50	0	95	118	94	115	111	106	0	14	0	0	0	0	0	0	0	0	12	13	43	0	0	0	0	0	11	0	0	0	8
df9ff93d2ecf3f11c6a4ef87a4323f63	0	0	0	0	0	0	0	0	0	0	55	0	81	145	83	129	53	41	71	105	0	0	0	0	0	0	55	63	24	0	25	37	24	33	82	86	83	22	68	0	66	30	16	0	31	0	77	47	36
dde163c13267869cae01de70ccb4b8ac	0	16	0	0	0	0	0	57	0	0	0	63	60	7	75	0	90	30	86	34	31	76	36	29	41	30	25	138	55	61	91	41	55	125	0	43	33	16	32	97	0	47	49	0	22	0	0	0	0
3828da46f33a78ff3c77d366bdf038bc	0	28	65	0	0	36	0	105	66	0	67	102	53	29	32	31	37	69	55	32	0	0	0	0	48	0	0	99	60	36	58	13	34	33	11	114	27	38	22	188	30	0	0	0	23	28	48	42	0
648f1541a82e5dc6b22dfb378ca717b3	0	0	0	0	0	0	0	0	0	0	405	0	14	36	0	3	18	0	251	118	105	99	124	175	91	130	83	0	0	0	0	0	0	85	0	0	0	0	0	0	0	0	0	0	0	0	0	0	79
1f35a8c83869d1ec1f0b04cf58dead73	0	0	0	0	0	0	0	0	0	0	123	0	160	104	16	145	70	0	261	0	0	0	31	30	0	36	95	0	0	0	9	0	30	170	94	0	0	0	157	0	0	0	0	73	34	0	30	71	0
7a2664cbc818d6e6b85f9bbff500bce8	0	0	0	0	0	0	0	0	0	0	402	0	132	0	0	148	45	17	112	119	30	35	35	49	33	42	39	0	0	0	0	0	22	83	58	46	193	0	25	0	13	0	32	71	52	0	0	0	0
d5929ecb06aa3b8389588d99bdf73ab9	0	0	0	0	0	0	0	0	0	26	0	14	31	19	204	45	0	58	0	43	0	0	0	0	0	0	0	106	155	78	0	36	27	0	53	80	0	40	0	0	0	0	0	0	50	0	32	120	196
ad76b84d4a349433902e902b20e2e427	0	0	0	0	0	0	0	0	0	0	0	0	0	0	0	0	0	0	0	0	100	106	140	187	114	127	545	0	0	0	0	0	0	39	0	119	0	0	412	0	0	0	0	0	0	0	0	0	0
325850de87c121ed7d8da1962f226de5	26	40	276	50	49	22	0	0	97	103	19	12	33	34	21	41	31	0	28	33	23	29	28	60	38	45	27	0	0	17	0	14	0	40	0	0	0	0	29	49	0	0	0	0	0	0	42	0	23
609f8aab11dee1c12950b803d56a5653	0	0	0	0	0	25	0	0	0	0	0	0	0	36	0	51	0	27	0	35	46	0	0	48	0	0	45	53	15	37	40	0	28	0	0	40	43	46	23	233	48	34	0	0	0	58	56	43	17
e7b61d046d74e5e69120ced489b5d505	0	0	0	0	0	0	0	0	0	0	109	0	0	22	12	25	412	0	9	85	0	0	0	0	0	0	451	0	0	0	0	0	0	426	0	219	53	0	30	0	0	0	26	0	0	0	0	0	0
771a0b0c6122946b74fca6b0c3226942	221	168	243	42	29	20	90	0	47	74	0	32	24	128	34	24	72	0	31	64	0	0	36	26	26	27	16	82	0	0	0	35	0	40	71	49	0	0	0	39	0	0	17	0	0	0	0	0	35
6f691cac43a3489234bcc7997ab1bdf4	0	0	0	32	47	0	0	0	0	0	107	0	225	139	43	140	93	0	95	170	0	0	0	0	0	0	48	56	47	0	30	0	33	113	0	0	0	147	0	0	60	45	0	60	71	40	0	0	0
e6c7545ed929ad9da7daa33e1ebf124a	0	50	62	29	28	0	23	37	87	52	42	15	31	162	25	22	68	0	43	92	0	0	55	0	0	0	36	213	90	38	19	0	44	38	79	39	18	23	0	131	21	0	34	24	0	0	0	17	0
0ab79f7c6ba6223373123eb596a9500e	0	0	0	0	0	0	0	0	0	0	124	0	164	96	22	115	68	0	303	0	0	0	0	0	32	0	106	0	0	0	0	0	45	132	107	0	0	0	151	0	18	0	0	58	32	0	34	81	0
8882ea925a41ef12687e8b63231c6cdc	0	0	0	0	0	0	0	0	0	0	84	0	29	35	98	0	29	0	357	166	36	35	38	49	29	26	38	0	0	0	0	0	26	127	203	0	98	0	0	0	14	0	58	91	27	0	0	0	0
17f4e0e8d2069e05ab35bf7a4ce14f3b	281	44	8	0	0	0	70	68	0	41	0	0	0	0	0	0	0	30	23	0	0	0	0	0	0	0	0	0	24	37	0	9	0	0	24	0	0	0	0	30	0	0	0	0	0	0	0	0	0
3332d9d0f543b266bd226aa1c84a69cf	0	21	78	0	0	39	0	126	62	0	72	107	61	28	41	28	23	68	60	34	0	0	24	0	0	0	13	84	48	39	72	23	35	29	20	125	0	28	18	197	0	0	0	0	20	39	0	0	0
5e5900608ca5f3b55ff735f74707a64a	29	43	246	49	45	16	34	0	101	104	0	22	28	53	32	34	21	0	28	40	21	24	28	55	34	29	21	0	0	26	0	16	0	28	0	49	24	0	0	54	0	0	0	0	0	0	0	0	23
75b050ba05452488b080d2a38c0f5842	0	0	0	44	35	0	0	0	0	109	77	0	0	47	0	72	213	0	0	0	0	0	0	22	0	0	192	0	0	0	0	0	0	54	0	705	38	0	0	0	11	0	0	77	39	0	0	14	39
28fff0cc50704ea0570bb07a396607a1	0	0	0	0	0	0	0	0	0	0	0	0	0	313	0	0	38	0	336	31	22	31	44	54	38	37	0	0	0	0	422	50	0	26	0	0	49	0	0	0	0	0	84	99	0	0	0	0	0
5ea66cd1b93b58f6ba4b2333274c56e4	25	0	58	0	0	135	21	0	116	43	69	77	161	35	17	0	0	0	30	30	30	72	44	50	51	50	0	71	32	0	47	0	30	0	54	37	22	0	0	81	0	37	0	37	46	59	23	0	0
9190cda1c93cf217daa8a965a0e77f1b	16	8	55	0	15	100	33	0	116	38	83	62	164	31	21	0	0	0	29	17	33	0	47	62	40	52	15	61	17	0	41	0	29	0	32	40	35	38	0	94	0	51	0	0	67	62	35	46	0
0a0715b8a1487c2919d077edda66df6a	0	0	0	23	30	0	0	0	0	0	68	0	73	34	44	0	233	0	101	19	128	121	158	141	123	128	255	0	0	0	0	0	0	26	0	0	0	0	0	0	0	0	0	38	31	0	0	0	0
e245b7cc048f8676ce299949b409f1ce	0	0	0	0	0	0	0	0	0	0	0	0	0	0	0	919	585	0	0	237	0	0	0	0	0	0	0	0	0	0	0	0	40	0	0	0	0	0	0	0	0	0	0	0	0	0	0	0	0
0f72709117a522eecd548da2eb73a2f4	0	0	0	32	35	0	0	0	0	0	86	0	204	163	35	125	87	0	76	189	0	0	0	0	0	0	42	54	47	0	33	0	23	103	0	0	15	141	0	0	45	43	33	48	68	19	0	0	0
273dc8005a4e8f3c5c0722601097a121	206	153	238	0	15	19	112	0	53	72	36	19	0	137	37	0	58	21	24	68	0	33	17	25	20	20	0	63	0	0	0	22	0	0	83	51	0	0	0	27	0	0	0	36	0	0	16	10	27
e7ca5fc39952b8088c8caa55e5e11e90	20	0	53	17	0	115	24	0	88	39	65	56	144	21	27	0	0	0	16	21	30	65	47	73	49	43	0	52	23	0	40	12	28	0	48	31	23	0	0	85	0	27	0	0	64	57	31	0	0
3543240589555b1eb4e81a6690b9915c	0	0	0	25	39	0	0	0	0	0	216	0	37	0	0	26	84	0	29	363	30	0	0	21	0	23	294	0	0	0	0	0	57	43	181	87	173	0	0	0	0	0	28	0	0	0	0	0	0
c127bbad0e115dfeafd165261120ef8d	0	0	0	0	0	0	0	0	0	0	0	0	23	37	45	36	0	16	0	52	0	0	48	0	0	0	29	54	18	32	28	45	28	36	0	37	31	0	19	185	0	0	10	0	43	0	42	0	30
daee0ca26f5400e3968c15daf2d8c2f9	129	79	13	87	76	0	16	17	37	19	30	21	62	61	23	38	41	45	41	45	0	0	0	0	0	0	57	35	49	37	62	73	0	32	32	35	71	0	0	68	0	0	0	0	0	0	0	0	0
2ec283b96728b1bf0fa0189e20776dde	16	0	0	0	0	36	0	0	0	29	31	0	0	0	0	39	30	0	0	121	81	71	90	97	56	73	56	0	0	0	0	0	54	30	19	326	226	0	97	20	0	0	0	0	20	0	0	0	0
ca23ef809ff69bd65f63bc33bc3ae25d	0	0	0	0	0	0	0	0	0	0	36	0	82	0	0	0	0	0	153	117	39	38	61	61	52	39	0	0	0	57	27	339	53	41	0	33	0	38	0	0	0	146	44	0	0	0	0	0	0
d40ea5de7040527700c4bc5ef2e58991	0	0	50	30	26	19	12	22	85	47	0	27	32	143	25	30	74	48	0	93	0	0	0	0	17	0	36	183	99	36	25	31	40	26	73	37	11	0	0	136	0	0	37	0	27	0	39	12	0
20f1b822e6592eb47826b02df386ff96	0	0	28	49	50	29	0	0	13	21	71	0	22	46	32	34	72	0	0	73	80	77	114	97	110	94	36	75	77	18	22	0	43	22	14	0	0	0	65	0	47	21	0	0	0	40	49	14	0
945d062c675c94e0c8117489dcc458d1	34	0	100	44	0	7	0	0	20	24	129	0	0	19	64	0	68	5	0	0	0	0	0	0	0	0	31	0	45	0	0	0	0	100	0	62	121	0	0	80	0	53	0	41	0	0	0	29	0
c678f871ea14bba3d6ee442b0bc8b988	0	161	111	99	86	37	36	0	60	0	0	0	0	0	30	0	28	32	58	0	72	82	87	99	77	91	0	0	13	0	0	0	0	33	0	0	0	0	0	37	0	0	0	0	0	0	0	0	0
eebf7923450818ab8193fcd9d2ac3fdf	0	0	0	30	39	0	27	0	0	0	162	0	39	0	0	30	83	0	27	374	0	0	31	0	0	0	276	0	0	0	0	0	36	42	154	109	152	0	0	0	0	21	0	0	9	0	0	0	0
cf3cd7544abbdf7942bbea2c7dd7a841	0	0	0	0	0	0	0	0	0	0	0	0	0	0	0	0	0	0	0	0	88	77	148	139	78	131	446	0	0	0	0	0	0	0	0	107	0	0	424	0	0	0	0	0	0	0	0	0	0
e922b54997ab5352c4a399565178bf5a	0	0	89	202	251	0	0	0	179	0	77	0	0	22	0	70	105	0	152	48	37	28	0	0	0	0	68	0	0	28	27	0	0	25	0	0	0	0	0	40	0	0	0	0	0	51	0	0	0
39284b19765f4aa351ce320782a36ec3	0	0	21	63	55	0	0	26	0	0	0	89	0	0	0	0	0	25	24	0	0	0	0	0	0	0	0	48	54	85	39	0	0	0	0	0	23	75	0	47	0	0	0	0	0	0	0	0	0
cfa22177b03e37344b27d262d7ca3371	0	0	0	32	18	0	0	0	0	76	79	0	0	38	0	68	171	0	0	43	0	0	0	20	0	0	183	0	0	0	0	0	38	0	0	681	0	0	0	0	21	0	0	74	21	0	0	0	24
f27cf5064ccad6d057c08038144a760f	35	165	114	95	93	53	36	27	69	22	0	0	0	0	0	0	24	29	55	0	110	85	90	102	76	95	0	0	0	0	0	0	0	0	0	0	0	0	0	0	0	0	0	16	0	0	0	0	0
79820727c1b09071ee377a73e845c70b	24	22	56	36	26	32	0	29	35	0	22	123	43	43	15	0	25	48	43	0	9	0	23	0	0	0	30	39	38	55	25	36	28	52	15	35	53	10	27	107	0	10	0	20	0	0	5	0	0
f1fa385c617651ce36b6ce1810d62286	0	0	0	40	39	0	32	31	0	0	0	82	0	0	25	0	0	31	20	34	0	0	0	0	0	0	0	64	40	78	32	0	0	0	0	40	25	0	0	52	0	0	0	0	0	0	0	0	0
5aa413cabfff1f4bfb9e907e2ed36e29	0	0	0	0	0	0	0	0	0	0	31	0	0	173	39	47	20	0	40	0	75	90	122	107	111	119	18	0	0	0	0	93	0	52	0	106	0	0	0	0	58	0	36	118	132	0	0	0	0
a695ac406a0b031e3fc22f6f30e10ff3	0	0	0	0	0	0	0	0	0	0	52	68	89	87	31	0	0	30	67	42	0	0	0	0	0	0	17	67	157	21	193	28	25	86	0	104	69	0	29	57	0	0	0	40	0	0	20	0	0
2901a7f945f4a1d84025664543317bd1	0	0	24	35	49	0	0	0	0	0	224	0	0	140	67	36	67	0	35	71	0	0	27	0	0	0	0	63	0	0	0	0	38	109	61	52	80	0	51	0	0	48	65	41	62	24	39	0	0
17c9abb705ef220c0cdf35aba2574be5	0	215	0	0	0	35	0	0	0	86	52	0	57	0	0	15	46	28	0	109	0	0	0	0	21	0	236	37	45	271	39	0	25	31	18	0	138	0	27	0	0	0	34	0	0	0	0	0	0
e5dc70ec5bab9e939e0868172fcffffe	0	900	0	0	0	0	0	0	0	0	0	0	0	0	0	0	0	0	0	0	0	0	0	0	0	0	0	247	26	0	0	0	0	0	0	42	0	0	0	0	0	0	0	0	0	0	0	0	0
facc43510edb91aa666a0939a0f2865a	29	0	85	38	58	0	0	32	16	35	100	0	25	16	58	0	38	0	0	0	0	0	0	0	0	0	0	0	51	18	0	0	0	93	0	47	93	11	0	52	22	0	0	37	0	0	14	0	0
f21e3b54ece04d1869079abf3569f163	0	0	5	27	25	0	0	0	0	0	71	0	54	24	56	0	192	0	111	25	127	119	128	115	120	107	214	0	0	0	0	0	15	16	0	0	0	0	0	0	0	0	0	0	0	0	0	0	0
313fd6beec47007695b778d1f08de374	0	0	0	0	0	0	0	0	0	0	42	0	30	23	0	32	0	31	49	39	0	0	0	0	0	0	26	45	19	18	28	0	33	0	0	31	30	0	27	193	0	0	0	31	31	0	41	0	25
14da0171ca8f77474d14b7342a8b3ac0	0	0	83	224	236	0	0	0	198	0	67	0	0	22	0	61	93	0	125	72	0	0	0	0	0	20	74	0	0	24	37	0	0	0	0	0	0	0	0	47	0	0	0	0	0	37	0	0	0
83966b607fcbe1d9efe8a90eb8825867	0	0	0	0	0	0	0	0	0	0	84	0	0	28	82	0	25	0	331	130	31	30	35	32	27	36	28	0	0	0	0	0	31	101	190	0	74	0	27	0	0	0	0	67	27	0	0	0	0
eff809e1d123204c05d86fb507f65358	88	0	56	0	17	0	26	154	84	54	45	0	23	0	0	29	76	75	25	0	0	0	0	0	0	0	36	55	36	29	0	0	34	48	26	52	82	19	46	120	0	0	0	0	16	31	0	0	0
f105d90d2f4494e8fa66cff085bf4054	190	122	193	26	15	24	84	0	62	57	0	25	22	116	28	0	64	0	33	57	0	0	15	0	18	29	0	82	27	16	7	29	0	0	76	48	0	0	0	29	0	0	0	0	0	22	0	0	0
b48d141c5e0df3cfdd8c87f603d6b16a	0	0	0	18	18	0	0	0	0	0	56	0	58	30	48	0	172	0	94	25	118	115	117	124	100	99	212	0	0	0	0	0	0	22	13	0	0	0	0	0	0	0	36	29	0	0	0	0	0
071c392c636358b02c49dac07be1b4ba	0	0	0	0	0	0	0	0	0	0	0	0	24	18	210	32	0	39	0	58	0	0	0	0	0	0	0	92	116	54	0	0	0	0	46	68	0	0	0	11	0	0	0	0	49	0	33	96	162
b439c23762d337e0f4ee6f751ae70ac8	0	0	0	0	0	0	0	0	0	0	79	0	41	244	21	178	105	0	0	117	0	0	0	0	0	0	115	0	42	33	55	0	0	127	24	96	0	0	92	0	0	0	0	0	69	0	0	0	0
0f44455ff02e1b58c7fafbbe7f1b22a0	0	0	0	0	0	0	0	0	17	0	43	74	58	84	24	0	0	32	76	39	0	0	0	0	0	0	0	40	148	30	155	25	15	86	0	82	61	0	27	46	0	0	34	35	34	23	0	48	14
cfb32db9b787d09fdba1e4ccc48b082a	0	0	0	0	0	0	0	0	0	0	77	0	140	82	32	62	37	161	28	25	0	16	0	51	0	0	27	48	54	0	55	31	48	0	19	0	65	36	0	0	0	0	34	59	32	47	0	0	0
ee44adb383a986dd344253b319e7060e	0	0	0	0	3	0	0	0	0	0	32	0	56	113	68	104	51	22	86	95	0	0	0	0	0	0	44	52	20	0	17	34	25	18	80	57	58	22	52	0	47	0	0	54	30	52	47	36	32
c3d406468ad90657a4822ef1f41a15d1	0	0	0	0	0	0	0	0	0	0	50	0	53	124	75	117	56	25	77	90	0	0	0	0	0	0	53	41	20	0	29	29	27	24	65	64	75	21	50	0	66	0	0	0	33	0	75	34	27
e26576086035b972c48939154c791b3e	0	0	0	0	0	0	0	0	0	0	21	0	629	0	66	0	32	0	0	15	0	0	0	0	0	0	0	0	0	0	224	0	0	87	0	0	0	28	0	0	0	36	127	213	0	0	0	0	0
08b5c2bf8cf8814baaa02ddbc6670825	0	0	0	0	0	0	0	0	0	0	99	0	30	146	0	53	0	0	28	516	0	0	0	0	0	0	0	0	0	0	0	266	0	0	0	101	0	0	22	0	0	145	0	0	48	0	0	0	0
b87c5605a7a7b959c457893572d07e0c	29	0	57	29	29	0	18	42	88	62	0	23	23	135	24	34	62	0	0	65	0	0	0	0	0	0	27	188	83	28	37	0	50	25	61	37	16	0	18	101	0	0	34	0	0	0	0	19	31
1118b389461329889dfc79651b61673e	0	0	0	0	0	0	0	0	0	23	26	0	133	67	0	24	33	93	66	35	0	0	0	0	13	34	0	66	41	0	93	47	38	0	79	57	75	120	0	23	0	38	23	68	0	0	140	0	0
7b0aaeea2f25142d444d697de56828ea	0	0	18	35	44	13	0	0	14	0	52	0	19	49	37	36	77	0	0	75	78	65	88	103	90	80	21	56	75	33	33	0	45	23	22	0	0	0	59	0	31	19	0	0	0	31	0	22	0
fd613f7071270e5856eefe58401bd69f	0	0	0	18	18	0	0	0	0	0	76	0	43	21	35	34	180	0	85	17	112	121	109	116	104	107	183	0	0	0	0	0	0	24	0	0	0	0	50	0	0	0	0	0	0	0	0	0	0
4554e783113ba1cb5b60bd2ad4d7d62a	0	0	0	28	39	0	0	0	0	0	187	0	33	19	28	28	75	0	39	284	0	0	0	0	0	0	264	0	0	0	0	0	41	36	138	83	134	0	0	0	0	0	30	0	0	0	0	0	0
815d74f5b0f413c63f6c0bec3d1b0cd7	0	0	0	23	28	12	0	0	0	0	182	0	35	0	0	26	73	0	31	320	0	34	0	0	23	0	259	0	0	0	0	0	55	41	136	93	115	0	0	0	0	0	0	0	0	0	0	0	0
e4e96faabcb1dac117972263a1ef1654	9	0	0	44	41	38	0	34	0	0	0	71	0	0	0	0	0	0	14	0	0	0	0	0	0	0	31	59	39	95	0	44	0	0	0	0	20	0	0	0	0	0	0	0	0	0	0	0	0
bd1dcb68c38e535a19dedc07db6339c0	0	0	0	29	43	0	129	0	29	0	28	46	41	52	59	43	0	0	30	50	0	0	41	28	49	57	44	49	61	44	28	0	31	74	0	34	38	30	25	23	23	27	29	0	51	0	0	0	0
5e26934e07cabda63470ef3fe1b793e0	0	0	0	0	0	0	0	0	0	0	69	0	29	28	78	0	19	0	296	144	20	21	28	34	22	31	36	0	0	0	0	0	0	90	170	0	96	0	0	0	0	0	0	83	16	0	0	0	0
3b4fb1845a60d94ebe2776b084d0000a	0	0	0	0	0	0	34	0	0	0	176	0	0	0	0	0	174	0	0	85	0	0	0	0	0	0	0	36	0	0	0	0	27	350	190	0	332	0	57	0	0	0	0	0	0	0	0	0	0
34bdc6ad3a78d2c8393059ebd589e84d	0	0	55	80	116	26	48	42	18	0	37	45	29	30	36	40	19	0	0	42	0	0	0	0	0	0	20	26	40	33	0	0	0	42	0	0	0	24	0	99	19	0	0	0	0	0	0	19	38
c721f51ed323a020ce33ed338fb760a1	0	0	0	35	45	0	0	0	25	0	163	22	78	56	0	34	81	0	212	100	0	0	0	0	0	0	37	28	24	0	0	0	0	172	0	17	93	32	13	60	60	0	0	0	0	0	0	33	32
1830248c0e667a3f8abd49dbdc79dbcf	0	0	0	0	0	0	0	0	0	0	166	0	0	189	0	0	0	0	0	0	0	0	0	0	0	0	32	0	121	159	177	27	0	71	0	132	0	0	0	0	0	0	0	0	0	0	0	0	81
3a50e3e1f7031471b70b9848cd2806fe	123	50	31	123	97	55	36	0	76	156	0	0	0	0	36	0	91	0	42	0	60	51	85	77	61	73	0	0	0	0	0	0	0	0	39	0	31	0	0	0	0	0	0	0	0	0	0	0	0
42e7390a755a9fb6966ffbe94d842f9d	0	0	18	65	90	0	0	0	0	31	42	29	29	88	28	33	0	0	0	126	0	29	63	16	50	27	94	18	0	0	0	0	22	16	49	0	168	57	41	126	34	22	0	0	21	0	0	0	0
de75fdf4a89bf6f7e541637444eff293	0	0	0	38	39	0	0	0	18	0	177	19	87	58	0	41	63	0	146	100	0	0	0	0	0	0	35	27	21	0	0	0	0	182	0	18	67	37	21	43	58	34	0	0	43	0	0	26	32
514f315e832dc3673633c584337a7399	0	0	0	0	0	0	0	0	0	0	0	0	0	0	51	111	0	0	28	0	0	0	0	0	0	0	0	0	0	0	0	0	0	0	0	0	154	0	0	0	0	263	0	276	209	0	0	0	0
a9a2a4694c428483c80c1cf6f74fe360	0	0	0	0	0	0	0	0	0	0	352	274	0	0	0	0	0	0	0	0	0	0	0	0	0	0	0	0	0	0	0	0	0	0	0	0	70	0	0	509	0	0	63	0	144	0	0	0	0
ad47ada670889faae5f26cb501f01104	176	125	178	0	17	18	72	0	51	54	23	26	0	128	32	0	49	14	25	45	37	0	19	0	15	16	0	56	0	0	0	26	0	0	68	30	0	0	0	31	0	0	0	0	0	13	0	0	0
041c137f1c9bc75bf1346b37840dadf7	0	0	0	0	0	0	0	0	0	0	149	0	26	127	36	53	50	0	211	34	0	0	0	34	29	28	69	0	0	0	0	0	0	0	0	0	0	0	70	0	44	0	0	370	0	0	0	16	0
cd54a717b5a15f0e5cb4f97a14cb2744	0	0	0	24	34	0	0	0	0	0	66	0	175	95	30	99	78	0	79	149	0	0	0	0	0	0	36	28	33	0	0	0	0	86	0	18	17	147	0	0	39	38	0	44	37	28	0	0	0
71ab14f567ce778a7fbd8482fd8d77f0	0	786	0	0	0	0	0	0	0	0	0	0	0	0	0	0	0	0	17	0	0	0	0	0	0	0	0	196	0	0	0	0	0	0	0	46	0	0	0	0	0	0	0	0	0	0	0	0	0
17affb3f4b0179106e835db169febf7d	0	0	0	0	0	0	30	0	0	0	140	0	0	0	0	0	176	0	0	107	0	0	0	0	0	0	0	30	0	0	0	0	29	282	181	0	339	0	76	0	0	0	0	0	0	0	0	0	0
9cd967d9b519b1b7722add2d29c8c577	0	0	0	43	26	0	0	0	0	0	43	0	86	84	22	50	0	0	108	87	46	68	105	94	85	94	33	0	0	0	0	42	0	28	20	0	34	0	21	0	0	0	0	68	43	0	0	0	0
f7a05456aff3c30f19dfb73df212ccb1	0	0	0	29	31	0	0	0	13	0	147	16	106	82	0	28	63	0	192	110	0	0	0	0	0	0	39	30	0	0	0	0	0	169	41	0	72	0	19	53	51	0	0	0	0	0	0	23	32
54615cacce252bfca408e4e5d36ce4c6	0	0	0	0	0	0	0	0	0	0	0	23	0	0	0	0	0	0	0	0	136	123	166	179	139	206	0	0	0	0	0	0	0	16	0	0	0	0	0	69	0	0	27	0	0	0	0	0	33
2ee7ca169a6bb8d84f3acb5f9fecf5b4	0	0	0	0	0	0	0	0	0	0	81	0	54	229	19	140	88	0	14	115	0	0	0	0	0	0	90	42	41	0	0	0	0	116	33	89	0	0	61	0	0	0	0	0	54	0	0	0	31
7377c1c578f70aa38fc9ca2bd1222ad0	0	0	0	0	0	0	0	0	0	103	0	0	0	47	30	36	0	0	0	0	39	57	79	78	53	68	0	0	0	0	0	63	0	86	0	0	87	0	0	0	0	0	0	0	24	0	349	138	0
9daa578e1e76b57f8b7620501235e175	0	0	0	0	0	0	0	0	0	0	315	276	0	0	0	0	0	0	0	0	0	0	0	0	0	0	0	0	0	0	0	0	0	0	0	0	75	0	0	509	0	65	0	0	124	0	0	0	0
70925b4e0f51cc2e850e8277e5be6fe7	0	208	0	0	0	0	0	0	0	111	40	0	51	0	0	17	35	19	0	100	25	0	0	0	0	0	206	37	37	253	0	0	23	29	0	13	133	0	23	0	0	0	0	0	0	0	0	0	0
478295b351684647bec5341da80f00b1	0	0	0	0	0	0	0	0	0	0	0	0	0	294	0	0	33	0	265	22	28	36	53	41	21	28	0	0	0	0	302	33	0	16	0	0	0	0	0	0	0	0	48	74	0	0	0	0	0
d565076d3a3df3eb5091ea0daee3ff33	0	0	27	36	42	20	0	0	0	0	36	0	17	36	34	20	84	0	0	60	54	65	95	82	54	71	37	51	77	24	31	0	39	45	18	0	0	0	37	0	28	17	0	34	0	34	0	27	0
f021870f0e108507ec7f780a275e1a51	0	0	0	0	0	0	0	0	24	0	32	0	136	66	0	33	15	92	58	34	0	0	17	0	0	0	0	34	33	0	66	37	37	0	69	66	87	89	0	0	0	40	26	68	48	18	101	0	0
2e758b07b1c8be1517debd8b42ca1659	0	0	0	20	0	0	0	0	50	0	44	0	30	34	33	0	44	26	75	33	0	0	0	0	0	0	49	73	55	27	87	37	0	83	20	104	48	15	0	40	0	0	14	0	0	0	0	51	49
16305ba641b5306a38c3a65f640b7748	25	38	89	0	0	0	0	0	16	29	111	0	0	37	51	0	53	0	0	0	0	0	0	0	0	0	0	0	0	0	0	0	0	91	0	63	91	0	0	57	0	0	0	0	0	26	0	0	0
612c6cfba54bc25056477a6a0da7c623	0	0	0	0	0	35	0	0	0	0	0	35	0	147	76	47	0	16	0	33	0	0	0	0	0	0	0	85	76	72	36	32	19	0	46	26	0	36	0	62	84	59	0	0	30	91	0	0	0
2d2e6da43781d23bc2c76bbbe661849e	0	0	0	40	48	0	142	0	0	0	35	42	39	33	42	42	31	0	26	73	0	0	0	0	0	0	35	51	53	49	29	0	18	67	0	29	41	27	0	29	23	36	0	38	47	44	13	0	0
72b4c0bc10a7921442761e68f8abcee9	38	24	49	29	32	24	0	18	29	30	17	105	35	50	27	0	27	63	27	0	0	8	0	0	0	0	14	52	48	48	21	46	0	0	20	29	42	0	22	83	0	0	0	0	18	21	0	0	0
9c985cc6f50b15658e1d3b3e1761fa90	0	0	0	99	84	0	0	0	0	0	0	0	0	0	0	55	0	0	0	0	0	0	25	0	0	0	293	0	0	0	0	0	0	0	151	250	385	0	0	0	0	0	0	0	0	0	0	0	0
1df8c9e7a4636f935bc62840661afebf	0	0	28	28	37	0	0	0	0	0	18	0	0	37	0	16	0	0	0	0	17	0	45	46	29	0	38	0	0	0	0	195	0	0	39	56	17	602	0	0	0	0	0	0	0	0	0	0	0
6c9e4d2cb8818d7330b3ab295fb27d78	82	0	57	0	0	0	29	148	86	0	31	0	14	0	27	27	90	70	25	0	0	0	0	0	0	0	27	47	37	26	22	0	0	58	0	0	58	0	49	105	0	0	0	0	0	38	0	13	0
70cef5df2cd4482c03dd349a917009a9	0	36	0	0	0	0	0	0	0	0	20	0	0	0	0	209	36	0	0	20	73	75	110	114	87	113	0	0	0	0	0	49	27	0	37	205	0	0	0	0	116	0	0	0	0	0	0	0	0
2508e280d7c09775ce832ebacf217203	0	0	0	0	0	0	0	0	0	0	0	0	10	13	165	37	0	45	0	53	0	0	0	0	0	0	0	107	103	57	0	0	0	0	37	78	0	0	0	0	0	0	0	0	40	0	19	88	126
43ba6d8bddd5f187c717eed1b9bd5634	0	0	0	46	26	0	0	33	0	0	23	73	51	0	0	0	0	0	18	0	0	0	0	0	0	0	0	62	49	94	0	0	0	0	42	0	19	0	0	0	0	0	0	0	0	0	0	0	0
020019aa2387a24babd93080cf645baf	0	0	69	81	91	0	61	29	13	26	37	49	31	23	22	24	17	35	36	0	0	0	0	0	0	0	13	24	35	35	42	0	0	28	0	39	35	0	0	88	0	0	0	0	0	0	0	0	0
0e1a27c16e426dbb27ac6ec8152e6320	0	0	65	70	100	0	50	32	19	0	41	52	25	19	26	28	28	0	0	0	0	0	0	0	0	0	15	0	36	28	0	0	46	0	63	0	0	0	22	89	21	0	0	0	19	35	43	0	0
ae91d13c59512c456250d9db4fc968de	0	0	0	0	0	0	0	44	0	0	0	50	63	0	59	20	87	0	63	28	15	0	23	31	0	19	18	118	35	60	90	0	45	90	0	32	24	0	0	79	0	0	0	0	20	47	0	0	10
676e55bf24bac6c34553be236f3c0c3b	0	0	0	0	0	0	0	39	0	0	30	46	38	0	51	0	64	32	52	30	21	0	25	40	38	34	15	122	33	72	64	0	51	84	0	39	40	0	0	64	0	0	0	0	14	0	0	0	0
92b4406971249785c636323b970bec6d	80	39	47	0	0	0	0	140	66	0	39	0	20	0	0	27	82	38	0	43	0	0	0	24	0	27	0	37	35	11	0	0	0	49	0	0	64	0	46	90	37	48	33	0	0	0	0	0	107
5902ad8440d1f31df3c00e3029e6f985	0	0	0	0	0	0	0	0	0	0	25	0	527	0	63	0	35	0	0	0	0	0	0	0	0	0	0	36	0	0	204	0	0	84	0	0	0	34	0	0	0	29	113	158	0	0	0	0	0
7165e9b9ea6724ba00d458121db4a538	0	177	0	0	3	0	0	0	0	100	39	0	55	0	0	13	36	15	0	93	0	16	0	27	0	28	188	38	29	224	0	0	14	22	0	0	111	0	24	0	0	0	0	0	0	0	0	0	0
a76d210cfb0465d1f91fc2dd8be2d957	0	0	0	0	0	0	0	0	0	0	172	0	0	158	0	0	0	0	32	0	0	0	0	0	0	0	32	0	101	119	138	23	0	69	0	129	0	0	0	0	0	0	0	0	0	0	0	57	66
5f76f988f777cf2f216ccd79e13a56b1	0	0	0	0	0	0	0	0	0	0	175	0	0	178	0	0	29	0	0	0	0	0	0	0	0	0	37	0	88	145	145	19	0	82	0	125	0	0	0	0	0	0	0	0	0	0	0	0	76
09bdb9aa79e594f1a12edc000ca7c30c	83	43	42	128	110	47	27	0	88	139	0	0	0	0	40	0	69	0	39	0	56	41	75	61	57	65	0	0	0	0	0	0	0	0	26	0	27	0	0	0	0	0	0	0	0	0	0	0	0
48b0ba871731b2fd0cc20bdd56ba4559	0	0	0	0	0	0	0	0	0	0	69	0	42	236	18	145	81	0	0	99	0	0	0	0	0	0	88	0	42	0	0	0	43	112	23	85	0	0	60	0	0	26	0	0	58	0	0	0	0
9248c7d55275291ff0d9b10472c8a659	0	0	0	21	39	0	0	0	0	394	4	0	34	0	22	58	17	43	28	25	0	32	39	55	0	45	0	0	0	21	0	0	21	0	0	0	0	0	10	0	0	0	0	0	0	0	0	50	20
ce4b167494b1f5a18fdf4bb988ff5fb5	0	0	0	31	26	0	0	0	23	0	156	19	67	72	0	18	60	0	160	138	0	0	0	0	0	0	35	28	0	0	0	0	0	128	40	0	53	0	17	54	54	0	0	49	0	0	0	25	25
534f321922bf2a4d52a03bd0b4199889	29	0	0	0	0	0	0	0	0	25	15	0	118	65	0	24	26	91	64	33	0	0	0	17	0	0	0	38	32	0	76	28	39	40	58	43	69	97	0	0	0	34	0	45	0	0	111	0	0
d91d012bc0233cbf8635e3421405eb04	0	0	20	42	32	32	37	0	0	0	35	0	19	37	23	20	66	0	0	62	51	51	77	81	53	75	29	55	53	13	20	0	34	31	17	51	0	0	43	0	20	13	0	0	0	25	0	27	0
a334121805386facfa43e607e65e75d1	0	27	0	0	0	0	32	0	0	0	30	0	0	0	0	181	0	0	0	24	62	65	96	98	83	94	28	0	0	0	0	54	0	0	33	213	0	0	0	0	114	0	0	0	33	0	0	0	0
57a31c9285f6c2c08a93db0c2c187dea	0	0	140	61	89	0	0	0	26	348	0	44	0	0	0	0	0	0	0	0	25	0	16	25	19	27	18	0	54	0	0	0	0	0	223	0	0	0	0	0	0	0	0	0	0	0	118	0	0
582163757c4449fe4770c4a4afa3204f	0	0	24	0	0	0	0	0	15	104	202	55	0	41	0	0	0	0	0	0	0	0	0	0	0	0	0	78	0	35	0	114	90	0	33	34	0	0	67	0	66	0	0	0	0	0	0	0	10
2a0b8cff16187b7f064a17dd9ed2145f	0	0	24	62	95	0	0	0	0	29	34	19	32	71	22	22	0	0	0	126	0	27	0	23	0	18	75	23	0	0	52	0	17	0	0	21	135	47	31	111	28	0	0	45	21	36	0	0	0
783166bb550c6d6fb12e1db569fe2521	91	0	49	20	0	0	0	144	80	0	36	0	21	16	0	29	77	55	0	0	0	0	0	0	17	0	0	54	31	21	0	0	0	48	0	0	67	0	35	105	29	43	0	0	0	0	0	0	107
a36b0fc5e5a313ac0de84e3cc3bd8ac7	0	0	0	29	58	0	0	0	0	0	186	0	0	114	69	28	44	0	33	69	0	0	0	0	0	0	26	42	0	0	0	0	38	97	40	66	71	0	39	0	0	33	51	0	50	0	28	0	0
d3fdcc82c8b35d62f17b26e026762022	0	0	0	0	0	33	0	0	0	0	89	0	0	0	26	0	0	0	0	0	0	0	0	0	0	0	0	0	74	34	0	0	31	52	142	0	0	83	0	0	68	129	105	0	62	191	0	0	0
34bddb0092e44e9bcd6563d33e24b22e	0	186	0	0	0	0	0	0	0	73	32	0	56	0	0	12	30	20	0	102	0	0	33	0	0	0	180	30	25	214	0	0	16	41	0	0	119	0	24	0	0	46	0	0	0	0	0	0	0
74e9af819f38850ed10ccef699425e5c	94	43	32	116	95	51	25	0	78	129	0	0	0	0	46	0	63	0	0	0	47	57	72	82	63	69	0	0	0	0	0	0	0	0	27	0	0	0	0	0	0	0	0	0	0	0	0	0	0
75c6b457a1bdf9216fc6c71b4d990b40	23	0	90	0	0	0	11	0	18	27	93	0	0	22	49	0	45	0	18	0	0	0	0	0	0	0	0	0	0	0	0	0	0	72	0	69	84	0	0	67	0	0	0	0	0	25	0	0	0
e2306a3f407dfd50da1711dfd33ec764	0	0	0	0	0	0	0	0	0	0	0	0	34	0	13	87	47	0	13	21	38	31	47	39	62	0	81	89	39	82	29	36	52	23	119	0	0	0	12	0	54	34	0	0	0	26	27	0	0
f71d921e3566f88ec0a8871745133362	0	0	0	0	0	0	0	0	0	0	352	0	22	0	0	30	291	0	0	0	0	0	0	0	0	0	389	0	0	0	0	0	140	0	0	0	0	0	0	0	0	0	0	0	0	0	0	0	0
1c61c3265fa0cf4e380ee194b2155220	0	0	0	0	0	0	0	0	0	0	161	0	0	150	0	0	0	0	0	0	0	0	0	0	0	0	35	0	108	128	149	33	0	84	0	116	0	0	0	0	0	0	0	0	0	0	0	0	68
3a7591e9920aa2739e5f9cef1ac50b39	0	0	143	90	88	0	0	0	34	402	0	48	0	0	0	0	0	0	0	0	0	0	0	0	0	0	0	0	69	0	0	0	0	0	235	0	0	0	0	0	0	0	0	0	0	0	109	0	0
3315c3812d1e1fbebf881e24a09b7b30	0	0	0	37	35	0	0	0	0	0	179	0	0	114	75	37	41	0	19	62	0	0	0	0	0	33	0	33	0	0	0	0	42	88	35	46	70	0	0	0	0	28	36	44	54	27	31	0	0
38b73f20701d1a03b760bc324082d525	0	0	0	0	0	0	0	0	0	0	0	0	0	20	42	108	0	0	14	0	0	0	0	0	0	0	0	0	0	0	0	0	0	0	22	0	114	0	0	0	0	230	0	224	158	0	0	0	0
ded8ba6cfb4b9b4f8d7a373094e3f91f	0	0	0	0	0	0	0	0	0	0	0	0	40	36	16	101	58	0	0	30	0	0	0	0	0	42	106	97	58	104	32	37	60	29	123	22	20	0	0	18	0	0	0	0	0	0	31	0	0
45dffc650a7a1aae1e87e09d90effdff	0	0	0	0	0	0	0	0	0	0	135	0	0	0	0	0	134	0	0	98	0	0	0	0	0	0	0	32	0	0	0	0	29	266	156	0	290	0	62	0	0	0	0	0	0	0	0	0	0
fca6282db7d071a07681fef0ff4db970	0	0	256	0	0	0	32	0	28	106	18	0	0	0	0	0	157	0	30	41	18	27	35	19	25	28	22	0	0	0	0	0	15	34	17	0	0	0	0	0	0	0	0	0	0	0	0	31	123
08b75ca0b5f9b41cda2c7ab482bde83c	0	0	0	0	0	0	0	0	0	0	53	0	35	234	17	136	75	0	0	90	0	0	0	0	0	0	98	0	36	0	0	21	0	112	28	111	0	0	58	0	0	0	0	0	45	0	0	0	0
01dea3eba8d49595c0f440cfe167ef8d	0	0	0	0	0	0	0	0	0	0	0	17	0	0	0	0	0	19	17	0	122	107	133	140	137	138	0	0	0	0	0	0	0	0	0	0	0	0	0	70	0	0	0	0	0	0	0	0	37
ac1c3e2ca279089cbe95b07b922d4f39	30	21	55	27	27	27	27	20	24	0	13	76	51	40	16	0	18	36	22	42	0	0	0	18	0	0	18	35	38	39	22	34	23	0	19	26	19	0	40	72	0	0	0	0	0	0	0	0	0
cfba02f09cc25fafd600343f4ff736da	0	0	0	0	0	41	0	0	0	0	0	56	0	161	74	47	0	20	0	0	0	0	0	0	0	0	0	73	84	78	30	0	20	0	0	0	0	0	0	61	70	42	0	24	13	69	0	16	0
3fcc64bcbde17321dd93e5c95e09abbb	0	0	34	0	0	0	0	0	0	101	0	0	0	43	15	0	0	0	0	0	48	38	43	80	51	59	0	0	0	0	0	56	0	66	0	0	108	0	0	0	0	0	0	0	20	0	279	118	0
59e1d4b6a4b5b5883118a666c43b0bcc	0	0	24	71	70	0	0	0	0	26	42	24	41	75	26	31	27	0	25	120	24	0	0	19	0	26	79	28	28	0	0	0	21	23	0	0	141	54	0	114	0	0	0	0	20	0	0	0	0
f2fd6205094c08a5ecc2c9d85150428c	0	0	0	0	0	0	0	0	0	0	13	0	0	0	0	0	0	0	0	0	0	0	77	22	0	34	968	0	0	0	0	0	0	0	0	41	0	0	18	0	0	0	0	0	0	0	0	0	0
ae8a281262eee6c477a147f40729529d	0	0	0	0	0	0	0	57	0	38	62	29	102	54	0	0	59	39	0	0	14	22	33	23	16	20	58	0	0	0	0	0	56	110	0	0	140	31	0	57	0	12	38	33	32	30	0	0	0
09910017ea614e41f0d97df37f7d0fc9	0	0	0	0	0	0	0	0	0	0	0	0	0	0	0	0	0	0	0	0	33	51	72	65	49	51	224	0	0	0	0	0	0	0	310	277	0	0	30	0	0	0	0	0	0	0	0	0	0
359054cb081fd978b9dadbcb0b0cefe1	37	29	26	50	50	35	30	42	0	0	55	22	57	34	0	22	44	0	40	36	0	54	0	57	0	61	0	31	0	31	0	0	0	32	0	0	35	0	0	29	0	0	0	0	0	0	0	0	43
2423d0b1207e9e367ea054ccbf8bdeb0	0	0	0	0	22	0	0	0	0	0	47	0	80	91	21	36	0	0	90	38	60	72	82	65	63	102	40	0	0	0	0	42	0	26	0	34	0	0	0	0	0	0	0	51	33	0	0	0	0
bb7b942ae6e959305cc89a6e58a71f9c	0	0	0	0	0	0	0	0	0	0	36	0	0	130	0	0	20	0	0	24	58	84	100	104	72	110	15	0	0	0	0	55	0	0	0	125	0	0	0	0	0	0	0	93	116	0	0	0	0
6f5e80600df9bde5b62837c7a26cfc24	0	0	110	65	72	0	0	0	30	352	0	41	0	0	0	0	0	0	0	0	20	0	18	0	20	18	22	0	45	0	0	0	0	0	213	0	0	0	0	0	0	0	0	0	0	0	96	0	0
bb4d6308a6c629866c1b3dfe0c45750d	0	0	0	0	0	0	0	0	0	0	21	0	90	71	0	29	16	72	47	40	0	21	0	0	0	0	36	43	34	19	62	35	30	0	65	49	78	74	0	0	0	36	0	52	0	22	98	0	0
f55cf74699a95950999be1675ba3a1b0	0	0	0	0	0	0	0	0	0	0	131	0	42	89	33	50	34	0	180	0	12	0	28	0	0	0	53	0	0	0	0	0	0	0	0	0	0	0	67	0	0	0	0	307	46	0	0	17	0
b9d14c926a9a5ee53eda4d2211ade721	0	0	0	0	0	0	0	0	0	0	0	0	83	267	42	75	24	0	41	63	0	0	0	0	0	0	0	0	0	0	0	0	56	58	51	0	35	64	57	0	42	0	20	97	0	0	0	0	0
a34123839e0c5d8e3c027ba072a4c1d7	0	0	0	0	0	0	0	0	0	0	0	0	0	18	37	93	0	0	24	0	0	0	0	0	0	0	0	0	0	0	0	0	0	0	0	0	116	0	0	0	0	266	0	233	124	0	0	0	0
377406dcb5796bf5d10a2da463cf2736	0	0	0	0	0	0	0	0	0	0	24	0	38	76	0	0	27	0	73	37	73	71	89	94	70	78	0	38	0	0	44	47	0	56	0	31	30	0	0	0	0	0	31	33	0	0	0	0	0
1505fd62a4d29e69971e1ef3c408567c	60	0	0	0	0	0	0	0	0	0	0	83	75	39	42	0	0	28	0	0	0	0	0	0	0	0	0	113	166	22	193	0	54	0	0	25	37	0	0	0	0	0	0	0	0	0	0	0	26
a0e11c1efdb7b1bc886f9b104537c265	0	0	0	29	26	0	91	0	0	0	28	48	38	46	56	37	0	0	29	63	16	43	0	27	0	0	37	35	48	43	22	26	20	47	36	20	22	15	31	25	17	0	0	0	0	0	0	0	0
e09f0a5ae6de95f1ef73a55eaa4f6a60	0	0	0	0	0	0	0	35	0	0	0	41	36	0	50	0	62	0	53	27	15	0	22	32	0	17	15	113	51	44	82	0	58	86	9	38	27	0	0	87	0	0	0	0	11	0	0	0	0
dd97d9dde0a60b292af54afe5362c64c	0	0	0	0	0	0	0	0	0	0	70	0	21	111	0	49	0	8	0	429	0	0	0	0	0	0	0	0	0	0	0	211	0	0	8	75	0	0	0	0	0	128	0	0	0	0	0	0	0
63aa218388735e6ab6fcb2f3512d68c9	0	0	0	0	0	0	0	0	0	0	324	0	28	0	0	30	259	0	0	0	0	0	0	0	0	0	340	0	0	0	0	0	107	0	0	0	20	0	0	0	0	0	0	0	0	0	0	0	0
17c27dce3e48e7211ae67fa2a0fa212d	0	0	32	0	0	0	0	0	10	0	0	0	0	58	41	0	41	14	40	0	23	22	0	0	0	26	121	0	0	0	0	49	0	80	128	161	33	0	55	0	0	0	0	0	0	0	0	66	29
8cb95fc2abe855829c136df5463e7879	0	0	0	0	0	34	0	0	0	0	0	52	0	151	72	50	0	21	0	39	0	0	0	0	0	0	0	74	63	60	18	0	18	0	0	21	0	22	0	82	57	37	0	0	17	79	0	0	0
a7c0614618c46724b1a59cc4bdc315ad	0	0	0	0	0	0	0	0	0	0	0	0	48	0	17	90	54	0	0	33	0	0	0	0	0	42	87	109	46	90	35	0	54	19	134	0	0	0	0	0	0	0	0	23	0	0	41	0	43
020958e5fceedfddcc1c1ff61ee787df	0	0	0	78	77	0	6	0	0	0	0	0	0	0	0	40	0	0	0	0	0	0	0	22	0	0	236	0	0	0	0	0	0	0	113	198	322	0	0	0	0	0	0	0	0	0	0	0	0
b36393a965a71ea72d288e58ad024fcd	0	0	0	0	0	0	0	0	0	0	0	22	0	0	0	0	0	0	0	0	89	124	131	133	146	142	0	0	0	0	0	0	0	0	0	0	0	0	0	53	0	0	0	0	0	0	0	0	20
728a706217d6ad9777978190aeeab2ba	0	0	0	0	0	0	0	0	0	0	78	0	134	80	33	60	0	125	34	23	0	0	0	0	0	0	29	46	38	0	46	23	0	0	0	52	38	0	0	0	0	14	0	50	36	0	0	0	0
16ef2c9957de829739bce58def0614c8	0	15	0	0	0	0	0	0	0	0	0	0	0	0	0	156	37	0	0	20	62	72	84	83	68	77	0	0	0	0	0	43	31	0	33	206	0	0	0	0	101	0	0	0	0	0	0	0	0
679e573e2562740e989af09634754080	0	0	18	22	32	0	0	0	0	0	32	0	0	0	23	0	33	0	35	0	68	64	119	109	76	105	90	0	0	0	25	21	23	30	0	38	0	0	0	0	0	0	34	0	0	0	0	31	0
c8b7d0a0d382322f5b7c623653d052c9	0	0	0	0	0	0	0	0	0	0	74	0	22	100	0	66	0	0	0	407	0	6	0	0	0	0	0	0	0	0	0	209	0	0	0	76	0	9	0	0	0	114	0	0	0	0	0	0	0
fe79290ba73cd594b99df5c88c50ed19	0	0	0	0	0	0	0	0	0	0	0	0	27	0	17	83	34	0	0	26	29	40	33	40	0	0	91	77	39	97	32	0	53	20	99	0	0	0	0	0	51	0	0	0	0	0	32	0	0
82f4bd8911438b6ee2476a2eeebd70ee	0	0	0	0	0	0	0	0	0	0	0	0	0	0	0	0	0	0	0	0	88	79	108	136	77	103	0	0	0	0	0	0	0	0	0	0	0	96	0	0	53	28	39	32	0	0	43	57	0
5ddcf445c519b7306ad29a2f3faf5bf7	0	0	0	33	35	0	0	0	0	0	0	0	31	21	0	17	0	0	0	0	11	0	0	0	0	50	32	0	0	0	0	182	0	0	20	43	19	503	0	0	15	0	0	0	0	0	0	0	0
37499f4583caff065e791ab75cdb0cce	33	16	49	28	32	24	0	21	20	0	18	86	40	38	13	49	10	34	29	0	0	0	0	0	15	0	23	33	41	26	14	28	0	0	19	25	27	0	23	87	0	0	0	0	0	0	0	0	0
1921609837b63702c5210329d1f80676	0	0	0	0	0	0	0	0	0	0	0	0	67	0	0	0	0	39	149	0	65	48	69	48	55	54	0	0	0	0	18	231	0	0	0	0	0	24	68	0	0	17	30	0	0	42	0	0	0
8ec4df91ebd3fbb78714a63351fc481d	0	0	0	0	0	0	0	0	0	0	290	0	18	0	0	19	234	0	0	0	0	0	0	0	0	91	273	0	0	0	0	0	142	0	0	0	0	0	0	0	0	0	0	0	0	0	0	0	0
a36106175767345f56759aa527f00afe	0	0	0	33	32	0	0	0	0	0	151	0	0	110	56	27	33	0	28	44	0	0	0	0	0	0	17	50	0	0	0	0	34	72	40	49	70	0	0	0	0	38	45	0	51	0	27	0	0
a8fc4855377f1cc3191ff7a9c5d26c93	0	0	0	0	0	0	0	0	0	91	0	0	0	39	13	0	29	0	0	0	35	27	44	70	47	58	0	0	0	0	0	47	0	74	0	0	84	0	0	0	0	0	0	0	14	0	249	119	0
f6f534a780f708888c6feeb286b9f264	24	0	50	61	84	0	52	36	24	0	30	31	24	17	31	25	18	0	0	0	0	0	0	0	0	0	15	0	26	20	0	51	0	0	0	45	0	0	0	56	0	0	0	0	0	0	0	0	0
f3e392eedaaae98134f72e6a330c6f6f	0	0	0	0	0	0	0	49	0	44	53	25	81	35	0	0	58	40	0	0	19	19	27	20	0	20	73	20	0	0	47	0	0	87	0	0	131	22	20	47	0	18	0	30	23	42	0	0	0
0e1c5536ec4017c8a1719bec45763075	0	0	0	30	34	0	106	0	0	0	26	50	34	33	52	37	0	37	26	46	16	0	0	0	0	0	33	44	34	41	28	0	19	56	0	19	40	30	0	25	26	0	0	0	0	0	0	28	0
2d6af4276c6c1d6d25f90306834c4675	0	0	0	0	0	0	0	0	0	0	0	0	0	72	0	28	28	0	0	20	0	0	0	0	0	0	36	0	34	0	0	0	0	41	22	21	0	0	0	0	0	0	17	0	0	0	38	44	154
0861c2496724d22871765a6a54e268cd	0	0	0	0	0	0	0	0	0	0	0	0	0	0	0	0	0	0	0	0	49	0	67	0	0	0	0	0	0	0	0	0	0	0	0	0	0	0	0	0	0	0	106	0	0	0	41	123	0
5794d152b5810a498ff248942109b1fa	0	0	0	0	0	0	0	0	0	0	0	0	0	0	0	0	0	0	0	0	0	0	0	0	0	0	0	0	0	0	0	0	0	0	0	0	0	0	0	0	0	0	0	0	0	0	0	0	0
22c6b67bb1b729298ceee7ce7ef3aec0	0	0	0	0	0	0	0	0	0	0	98	0	108	0	0	54	134	39	0	43	0	0	0	0	0	0	68	0	0	0	0	0	0	233	82	45	68	0	0	33	0	0	0	0	42	0	0	0	0
be0d3142157db40fd5c0032a84f4c652	0	0	0	0	0	0	0	0	0	0	0	0	30	59	0	0	0	0	0	0	72	0	30	32	34	29	0	39	36	42	57	49	0	0	17	36	0	0	0	21	0	0	0	0	0	0	31	55	102
43eba5902f55680fe1cc1fd42868c520	0	0	31	128	113	0	0	0	102	37	0	78	0	0	0	0	69	0	0	0	0	0	0	0	0	0	174	0	0	0	0	0	0	164	0	0	0	0	21	128	0	0	0	0	0	0	0	0	0
272b9d864ea9e129f62233288ad58127	36	30	16	0	0	0	0	0	0	0	50	28	70	32	0	31	0	30	40	0	51	0	49	0	0	0	0	40	54	35	0	0	36	0	0	0	0	38	27	21	34	0	0	57	41	0	0	0	41
4a87b3861b3bfc92d2c16d4d43f643dd	54	0	0	83	62	28	0	0	21	90	0	0	0	0	0	0	38	0	0	14	0	0	0	0	0	0	0	0	0	0	0	32	0	0	18	0	0	0	0	0	0	0	0	0	0	0	0	0	0
a68f7091124295e96384f78bb86f15cd	0	0	0	0	31	0	0	0	40	0	28	0	26	24	0	0	37	23	69	32	0	0	0	0	0	0	0	70	32	16	69	24	0	77	14	90	49	0	0	0	0	0	0	31	18	0	0	42	41
85ebd7d37b7fa518493e4405f38f3fc9	0	0	0	88	94	0	0	0	0	0	0	0	25	0	0	41	0	0	30	84	40	38	32	16	0	0	24	0	0	0	0	0	0	0	0	59	231	28	0	0	0	0	49	45	0	37	0	0	0
61a9fbab2a358bb57871002e1a945ab5	0	0	0	0	0	0	0	0	0	0	0	0	0	152	0	95	84	0	52	69	0	0	0	0	0	0	0	72	0	0	0	0	20	74	0	36	0	35	0	0	47	0	0	0	55	207	0	0	30
1de39384d71a083cc424687a876f16e5	0	0	0	39	0	0	0	47	0	38	60	42	120	37	0	0	42	37	0	0	14	22	0	29	26	13	56	0	0	0	0	0	0	101	0	0	104	0	0	38	0	22	0	36	25	39	0	0	0
5297fffa24917e2847c7ee83be35b7a6	0	0	0	0	0	0	0	0	16	0	77	0	116	71	40	55	0	130	20	0	19	0	35	0	0	25	36	60	30	31	56	16	0	0	0	0	47	0	15	0	0	0	0	0	0	0	0	0	0
83a6c990765a2927d1da26153a1fa0b8	0	0	0	0	0	0	0	0	0	0	14	0	0	0	0	0	0	0	0	0	41	0	0	24	52	0	793	0	0	0	0	0	0	0	0	0	0	0	28	0	0	0	40	0	0	0	0	0	0
f7aab6ec9d245dcea4044b5d962ee7ac	0	0	99	59	63	0	0	0	32	317	26	40	0	0	0	0	0	0	0	0	0	0	18	0	0	0	23	0	47	0	0	0	0	0	196	0	0	0	0	0	0	0	0	0	0	0	98	0	0
69fcdb1220998d19d809709376101e50	0	0	0	0	0	0	0	0	31	0	30	0	23	25	31	0	33	0	82	29	0	0	0	0	0	0	0	78	48	20	65	34	46	79	31	82	46	0	0	30	0	0	0	0	0	0	0	0	0
556daf6fad0ea31f9a634ec495152ae4	60	0	0	0	0	0	0	0	0	0	0	64	70	15	44	0	0	27	0	0	0	0	0	0	0	0	0	114	132	31	166	0	46	0	0	16	52	0	0	0	0	0	0	0	0	0	0	0	35
10eed123e9a77f68f8f724a39b3b3744	0	0	229	0	0	0	0	0	30	112	13	0	0	0	0	0	123	0	18	25	20	36	28	23	15	22	38	0	0	0	0	0	0	23	13	0	0	0	0	0	0	0	0	0	0	0	0	0	94
4ef073d442328646570e90b6fb0bf82b	0	9	22	0	0	0	0	0	13	99	204	0	0	29	0	0	0	0	0	0	0	0	0	0	0	0	32	73	0	0	0	101	67	0	0	40	0	0	55	23	45	0	0	0	0	0	0	0	0
df409dbce0c8f09b819b2eae9ebf1a4b	0	0	0	80	74	0	0	0	0	0	9	0	76	152	95	25	0	0	12	35	0	0	0	0	0	0	0	0	29	0	0	37	41	24	0	20	0	0	0	0	125	94	0	0	73	0	0	0	0
66d0fc8116293815e49aec9cb771c39a	0	0	32	116	93	0	0	0	104	28	19	73	0	0	0	0	82	0	0	0	0	0	0	21	0	0	159	0	0	0	30	0	0	135	0	0	0	0	20	88	0	0	0	0	0	0	0	0	0
4c60ae88a96b3ed6503357d39068725a	0	0	0	0	0	0	0	0	0	0	123	0	20	100	23	33	34	0	161	0	0	17	0	0	0	0	51	0	0	0	0	0	0	0	0	0	0	0	65	0	0	0	0	258	0	0	0	16	61
b782d38b4344301f82753a6927b043a7	0	0	0	0	0	0	0	0	35	0	63	0	134	70	0	0	0	21	95	24	0	0	0	0	0	34	37	0	65	37	89	83	19	34	0	36	48	0	0	0	0	0	0	0	0	37	0	0	0
3aa5a4016b36a4263893e51c7a9c751b	0	0	21	0	0	0	0	11	14	85	220	0	0	31	0	0	0	0	0	0	0	0	0	0	0	0	0	61	0	0	0	120	90	0	0	34	0	0	59	0	52	0	0	0	0	0	11	0	0
c3949070d277c81882987ca45806d053	0	0	17	65	74	0	0	0	0	18	25	17	24	55	28	39	0	0	0	102	21	0	0	13	0	13	67	15	26	37	0	0	10	0	0	0	137	28	0	98	0	0	43	0	11	0	0	0	0
76b7dcc2cc0c5826d416360f8e26b284	0	0	0	0	0	0	0	0	0	0	0	0	0	0	0	24	0	0	0	0	0	47	0	66	0	36	62	0	0	0	0	189	0	45	0	0	0	0	153	0	0	0	0	0	0	0	0	0	308
4c76077d5abfb9affbed0ae6f7c63591	0	0	0	0	0	0	0	0	0	0	0	0	0	0	0	0	0	0	0	0	40	30	52	54	38	45	210	0	0	0	0	0	0	0	270	226	0	0	0	0	0	0	17	0	0	0	0	0	0
5a20cbb0489bccf207df9d8358c9fa2b	0	0	50	145	88	0	0	0	103	55	0	67	0	0	0	0	58	0	0	0	0	0	0	0	0	0	118	0	0	0	0	0	0	152	0	0	0	0	20	124	0	0	0	0	0	0	0	0	0
17a5a3ab1291d0e1e85ca40e0f070559	0	0	0	0	22	0	0	0	0	0	47	0	59	96	23	29	25	0	71	50	54	55	65	78	44	76	21	0	18	0	11	31	12	0	0	0	0	30	0	0	0	0	0	36	26	0	0	0	0
9b2fe7da8247d7c610d670cf3b52829b	0	0	0	0	0	0	0	0	0	0	0	0	0	0	0	0	0	0	0	0	0	0	0	0	0	0	0	0	0	0	0	0	0	28	0	0	0	0	0	0	0	0	0	0	0	0	0	0	949
fea4026c3ca16ebdf2251981a36830e8	0	0	0	0	0	0	0	0	0	0	15	0	0	0	0	0	0	0	0	0	0	49	0	29	0	26	805	0	0	0	0	0	0	0	0	32	0	0	20	0	0	0	0	0	0	0	0	0	0
144bdccfde97b49a046b14f9bdb14f7b	0	0	0	0	0	0	0	0	0	0	0	0	124	55	44	0	0	22	93	0	0	0	29	42	0	0	28	0	49	29	64	82	23	29	0	38	32	0	60	0	0	0	0	52	0	0	0	39	0
4fffbdb649beb48ec29d00a1bca36352	0	0	0	0	0	0	0	0	0	0	0	0	0	188	0	0	50	0	0	374	44	74	53	46	44	49	0	0	0	0	0	0	0	0	0	0	12	0	0	0	0	0	0	28	0	0	0	0	0
0e65ac222814e89e9a58ddfb2af48baa	116	71	26	0	0	22	0	0	0	0	0	42	0	0	0	0	30	0	34	0	22	31	32	28	23	29	0	0	32	26	62	59	0	59	0	34	0	18	0	0	0	0	33	28	16	32	0	8	0
39f869f2d4b34afe099c206c7b3d8580	0	0	47	106	99	0	0	0	86	54	22	63	0	0	0	0	56	0	0	0	0	0	0	23	0	0	119	0	0	0	0	0	0	134	0	0	0	0	23	126	0	0	0	0	0	0	0	0	0
75986080c5597dfa74a3eaaf63f30a0e	0	0	0	0	24	0	0	0	0	0	17	0	24	59	18	0	24	0	66	22	55	67	87	86	59	66	0	0	31	0	34	32	0	45	6	32	0	0	0	0	0	0	0	28	0	0	0	0	0
955b26db5aa40d7bee6385d933cfe7cc	0	0	0	0	0	0	0	0	0	0	0	0	0	167	24	76	88	0	0	52	0	0	7	0	0	10	27	79	0	0	0	0	18	89	31	0	0	0	0	0	57	0	0	0	0	192	0	0	0
9e57fb7314f92ab319f4824823afb1ca	0	0	0	0	0	0	0	0	0	0	0	0	0	0	0	0	0	0	0	0	79	62	89	127	58	118	0	0	0	0	0	0	0	0	0	0	0	54	0	0	56	34	30	21	0	0	50	28	0
04ef4f9927c302a87764c93f0997afe0	143	0	0	0	0	0	0	0	0	78	0	0	0	0	0	0	0	0	0	0	0	0	0	0	0	0	0	0	0	0	0	41	0	0	0	0	0	0	0	0	30	0	0	0	88	0	37	31	46
9390b8a2d9cfcdd3463e35e8978beec9	0	0	0	0	0	0	0	0	0	0	0	0	0	207	0	0	63	0	0	414	33	0	68	40	47	54	0	0	0	0	0	0	0	0	0	0	0	0	0	0	0	0	0	0	0	0	0	0	0
b1918c20d95c2287fc6c2c4a6a7b83a2	0	0	207	0	0	0	0	0	14	104	14	0	0	0	23	0	161	0	18	30	26	0	28	25	17	23	31	0	0	0	0	0	0	32	22	0	0	0	0	0	0	0	0	0	0	0	0	0	107
73396b9d3f3b1b62c54c3fdb6ac15c2b	57	0	0	0	0	0	0	0	0	0	0	65	60	27	27	0	0	22	0	0	0	0	0	0	0	0	0	94	129	15	156	41	45	0	0	0	37	0	0	0	0	0	0	0	0	0	0	0	20
da8e5b416a624046236b3e1a9272b368	0	0	30	0	0	0	0	0	0	0	54	0	20	0	34	48	38	0	0	0	0	0	38	0	36	0	110	0	0	0	0	49	0	71	98	145	26	0	0	0	0	0	0	0	0	0	0	63	22
18bb913f876d4247000ffe9c6503c559	0	0	0	26	23	0	0	0	0	318	0	0	22	0	0	53	0	0	23	32	0	0	0	0	31	0	15	0	0	0	0	42	0	0	0	0	9	0	0	0	0	0	0	0	0	0	6	37	26
d03aef9d2bbb9cd0e912f834756e26dc	0	0	0	0	0	0	0	0	0	0	0	0	75	240	43	60	0	0	36	46	0	0	0	0	0	0	0	0	0	0	0	0	67	0	48	0	37	51	0	0	50	0	23	74	0	0	0	0	0
334d3c74519d507d5831e15708871d36	41	0	0	78	66	19	0	0	28	71	0	0	0	0	0	0	60	0	17	17	0	0	0	0	0	0	0	0	0	0	0	0	0	0	0	0	0	0	0	0	0	0	0	0	0	0	0	0	0
31f70530d89f0c90b302cb0def3cee7a	0	0	0	0	0	0	0	0	0	0	0	0	332	0	0	0	0	0	0	0	98	79	111	102	74	109	0	0	0	0	0	0	0	0	0	0	0	0	0	0	0	0	0	0	0	0	0	0	0
d8428fd1604e546bdbcff03fec3bf14c	0	0	0	0	0	0	0	0	0	0	0	0	0	25	0	0	0	0	35	0	0	34	82	46	0	50	0	0	0	0	0	39	0	0	0	0	0	0	0	0	0	0	0	0	0	0	0	0	0
49c89eae7d0c6b58bba757932ea2b31c	0	0	0	0	0	102	0	0	0	0	0	0	0	0	0	0	0	0	0	0	0	0	0	0	0	0	0	0	0	0	0	0	0	0	37	0	0	0	0	0	0	0	0	0	0	0	0	0	0
d46c09b3e31c64133467828742877e22	61	0	0	70	61	24	0	0	26	57	0	0	0	0	0	0	40	0	0	20	0	0	0	0	0	0	0	0	0	0	0	0	0	0	0	0	0	0	0	0	0	0	0	0	0	0	0	36	0
ca3280e46125f39e45abb638e266c085	0	0	22	0	0	0	12	0	10	80	209	0	0	24	0	0	0	0	0	0	0	0	0	0	0	0	0	68	0	0	0	108	67	0	0	25	0	0	46	0	53	0	0	0	0	0	0	0	0
a50e9e2bacd1306c8ca88bcff02afa59	0	0	0	20	34	45	0	0	0	284	0	0	32	0	0	42	0	0	0	25	44	0	0	0	0	0	0	0	0	0	0	0	0	26	5	0	0	0	0	0	0	16	0	0	0	0	0	41	20
731c6be5c0813525bb66bbb2186006c0	44	0	0	0	0	0	0	0	0	0	0	71	57	24	28	0	0	26	0	0	0	0	0	0	0	0	0	88	124	20	149	0	55	0	0	0	41	0	0	0	0	0	0	0	0	0	0	0	39
bcafe69348c77bc1a2f1b95078dd27c7	0	0	0	52	62	0	0	0	0	0	0	0	50	107	68	20	0	0	15	36	0	0	0	0	0	0	0	0	25	0	30	23	0	0	0	0	0	86	0	0	91	71	0	49	79	0	0	0	0
a23127be6f79d7a7c73f6381492e978a	0	0	0	0	0	0	0	0	0	0	87	16	88	47	35	52	0	116	27	0	0	0	0	0	27	25	21	40	47	0	34	26	0	33	0	0	43	0	0	0	0	12	0	0	0	0	0	0	0
d2323bd6887591ed5efddda2b97c85fc	0	0	0	0	0	0	0	0	0	0	0	47	18	0	0	0	47	34	20	0	59	63	109	91	71	85	0	0	0	0	0	127	0	0	0	0	17	0	0	93	0	0	0	0	0	0	0	0	0
4d8d057f9d04ef24419def282733860b	0	0	0	33	32	0	0	0	0	0	0	0	0	17	0	13	0	0	0	0	0	25	0	0	0	0	31	0	0	0	0	148	0	0	17	48	20	424	0	0	0	0	0	0	0	0	0	0	0
a00ec505fd7a874f2813e753c2e60f44	0	0	0	0	0	0	0	0	25	0	17	0	27	20	0	35	31	0	59	35	0	0	0	0	0	0	0	69	31	14	68	30	48	57	20	56	57	0	0	0	0	24	0	0	0	0	31	0	0
54c60da2317a6f887b138db837f64d40	0	0	0	0	0	0	0	0	0	0	0	0	50	0	0	0	0	30	142	0	46	59	73	46	51	46	0	0	0	0	22	177	0	0	0	0	0	0	61	0	0	16	24	0	0	0	0	0	0
bee11ef4a78ea5aad3687227f51efd9b	0	0	0	0	0	0	0	0	0	0	105	0	0	121	10	40	21	0	44	51	0	0	0	0	0	0	38	0	0	0	0	36	0	0	52	16	0	0	19	0	0	0	0	45	43	0	31	27	0
9d94c649de538b5ed07d24df30c84959	0	0	0	0	0	0	0	49	35	0	0	78	44	37	36	43	31	41	32	0	0	0	0	0	0	0	41	36	63	34	26	0	21	0	0	21	0	0	37	119	28	0	0	0	0	0	0	0	0
b761908bd476acc19268c1d724c585ac	0	0	0	0	0	0	0	0	0	0	0	0	0	170	0	0	56	0	22	371	24	0	53	44	52	68	0	0	0	0	0	0	0	0	0	0	0	0	0	0	0	0	0	0	0	0	0	0	0
08f8a8e8caac6ae810932903d33768bf	0	0	0	0	0	0	0	0	0	0	0	0	52	0	26	0	0	22	129	0	51	48	55	34	51	42	0	0	14	0	18	212	0	0	0	0	0	0	45	0	0	16	23	0	0	0	0	0	0
00d32c006131a7e46d43140fc0190174	0	0	0	0	0	0	0	0	0	0	88	0	85	0	0	44	116	0	0	0	0	0	17	0	0	0	0	9	0	0	49	10	20	217	77	0	43	0	0	0	0	0	0	0	0	0	0	0	0
317a00f64a2f86055877f4fe3b8f999d	0	0	0	0	0	0	0	0	0	0	0	0	59	0	21	0	0	25	145	0	47	36	59	46	43	37	0	36	12	0	23	163	0	0	0	0	0	0	57	0	0	13	16	0	0	0	0	0	0
44cb16af8003da473f81088c2f82815b	0	0	0	0	0	0	0	0	0	0	0	54	32	325	0	0	0	28	7	23	0	0	0	0	16	0	0	70	31	50	28	0	31	10	0	37	0	0	0	41	7	0	0	0	4	0	0	0	0
4b5dc03f37aebba5d82f94f02e5b88c9	0	0	0	0	0	0	0	0	0	0	0	0	297	0	0	0	0	0	0	0	90	72	114	106	89	83	0	0	0	0	0	0	0	0	0	0	0	0	0	0	0	0	0	0	0	0	0	0	0
13906ed33579e7161eca50b57d767ad3	0	0	0	0	0	0	0	0	0	0	104	0	0	112	0	41	22	0	82	0	0	0	0	0	0	0	43	0	0	0	0	32	0	40	52	22	0	0	30	0	0	0	0	0	64	0	28	0	13
f91468b73a165da034d7140eb1301384	0	0	0	22	0	0	0	0	0	0	39	0	32	0	19	0	32	0	24	0	45	65	93	91	69	65	59	0	0	0	21	23	26	25	0	33	0	0	0	0	0	0	0	0	0	0	0	0	0
3546e492a96c2282b3d58dab9c3803c5	0	0	0	0	0	0	0	0	0	0	0	0	0	0	0	0	353	0	57	47	0	0	0	0	0	0	32	0	0	0	53	0	0	97	0	70	62	0	0	0	0	0	0	0	0	0	0	0	0
1eb49fbf02bd68b4be13cf97f5c7d47c	0	0	31	0	0	0	0	0	13	0	0	0	0	0	27	0	53	0	0	43	0	0	0	0	0	16	107	0	0	0	0	35	28	53	97	144	36	0	0	0	0	0	0	0	0	0	0	0	32
64acb2ef0a737f9c692c437e64757a9e	0	0	0	0	0	0	0	0	0	0	219	156	0	0	0	0	0	0	0	0	0	0	0	0	0	0	0	0	0	0	0	0	0	0	0	0	0	0	0	288	0	33	35	0	75	39	0	0	0
786f4b65736f9fb6139b817f6538a964	0	0	0	0	0	0	0	0	0	0	0	46	230	50	0	0	0	47	0	0	0	0	24	0	0	0	0	0	29	0	39	0	71	43	22	25	58	0	0	32	0	19	0	0	9	0	43	0	0
54988d454b9436b335e8f1093b737542	0	0	0	0	0	38	0	0	0	0	0	0	16	0	0	0	0	0	0	0	0	0	0	0	0	0	24	0	30	0	27	0	0	0	0	0	36	0	37	0	0	0	0	0	0	0	0	0	0
8377a1b7f8424a14d3432cfc69372033	0	0	0	74	77	0	0	0	0	0	0	0	0	18	0	34	0	0	20	86	0	0	0	14	0	31	32	0	0	0	24	0	0	0	0	43	226	29	0	0	0	0	49	0	0	34	0	0	0
b1251463c10787ebdf11b0be820eda13	0	0	0	60	57	0	0	0	0	0	0	0	50	130	94	23	0	0	13	0	0	0	0	0	0	0	0	29	32	29	0	29	0	0	0	0	0	0	0	0	106	87	0	0	68	34	0	0	0
70b97e87d9f8f9c2e7073ee7b15b3313	31	52	0	19	0	0	31	0	0	60	16	18	28	28	0	28	0	0	0	0	0	0	0	0	14	0	30	34	22	14	0	0	0	34	25	0	0	15	0	16	35	0	0	0	0	0	24	0	0
b607f13a2cf2e7dd4e4b55196265b646	0	0	0	0	0	0	0	0	0	0	0	0	0	162	0	0	48	0	0	366	25	59	41	51	30	44	0	0	0	0	0	0	0	14	0	0	0	0	0	0	0	0	0	0	0	0	0	0	0
6aad4e72a4e1865e01b349610f880599	0	0	0	33	37	0	0	0	0	0	26	17	0	0	34	46	45	52	0	0	29	36	0	43	35	45	0	34	39	0	30	27	0	65	0	46	35	0	0	0	0	0	0	0	0	0	16	0	0
f289e5ce1a005d2d703699c56ec1ca90	0	0	0	0	0	0	0	0	0	0	34	0	0	47	22	31	0	0	0	15	0	0	0	0	0	0	0	0	0	0	0	0	0	0	13	22	0	0	0	0	0	0	0	0	0	0	26	0	134
d069aad598096cb832e88758a14500b5	0	0	0	0	0	0	0	0	0	0	0	0	0	0	0	0	0	0	0	0	0	0	0	0	0	0	0	0	0	0	0	0	0	0	0	0	0	0	0	0	0	0	0	0	0	0	0	0	0
cc9f6ebafb08509afac1ffa5c6423fb4	0	0	0	15	0	0	0	0	0	0	31	0	18	70	0	0	22	0	70	37	64	48	76	92	55	76	0	0	0	0	35	28	21	41	0	18	0	0	0	0	0	0	0	14	0	0	0	0	0
e02591c952481983d2d479554fc4676f	0	0	211	0	0	0	0	0	20	102	15	0	25	0	0	0	108	0	17	25	14	0	17	25	32	17	33	0	0	0	0	0	0	26	18	0	0	0	0	0	0	0	0	0	0	0	0	0	74
0d773f33dd0600c8cd2e9f8f121fada4	0	0	0	0	0	0	0	0	0	0	0	0	0	0	0	0	0	0	0	0	70	57	71	88	60	88	0	0	0	0	0	0	0	0	0	0	0	53	0	0	45	18	34	19	0	0	40	38	0
8f3e75a7ffcbb4d6fabde526841f6de3	0	0	0	0	0	0	0	0	0	0	0	7	38	122	24	58	86	0	0	68	0	0	0	0	0	0	21	67	0	0	0	3	14	59	0	0	25	0	17	0	34	0	0	0	0	180	0	0	0
16119f91d2f6e45d070132a043a3dbbe	0	0	0	0	0	0	0	0	0	0	0	0	0	0	0	0	0	0	0	0	0	0	0	0	0	0	0	0	0	0	0	31	0	0	0	0	0	0	0	13	0	0	0	0	0	0	0	0	33
6b0f459cc10b803c8103a4e4f8e0d8ee	0	48	188	150	202	0	38	0	0	0	26	0	0	0	0	0	0	0	0	0	0	0	0	0	0	0	73	0	0	0	0	0	0	0	18	0	0	0	36	0	0	0	0	0	11	0	0	0	26
01eb894bf27c2475142dba86df238b5b	0	0	0	0	0	0	0	0	0	0	25	0	98	118	0	0	36	38	29	41	0	0	0	0	0	11	81	0	0	0	0	0	0	28	34	44	0	0	22	0	0	0	0	0	0	0	47	0	62
36bb22377267a05a2e5db271867b1b07	0	0	0	0	0	0	0	0	0	0	0	0	0	0	0	0	0	0	0	0	39	40	20	0	27	0	0	0	0	0	0	0	0	0	0	0	0	0	53	0	0	0	0	0	0	0	0	0	633
d14d5cb8fb1899ef92a561bfe1cd799a	0	0	0	97	64	0	32	0	0	46	32	0	0	0	0	0	56	0	0	0	0	0	0	0	0	0	118	0	0	0	0	0	0	90	78	39	35	0	0	0	0	0	0	0	0	0	0	0	0
13400596f8c57cbdb9baf3375c7849a8	0	0	0	60	71	0	0	0	0	0	0	0	24	0	0	25	0	0	27	58	0	0	26	16	42	0	39	0	0	0	0	0	0	0	0	34	201	25	0	0	0	0	57	21	0	37	0	0	0
84aca4cf3ab130e32ce6c5be4f2998a3	0	0	0	0	0	0	0	0	0	0	92	0	80	0	0	42	117	0	0	0	0	0	0	0	0	0	48	0	0	0	0	0	0	234	78	30	44	0	0	44	0	0	0	0	0	0	0	0	0
22d65476c84c3d22f6c9c0ad51491d63	43	41	0	33	33	0	0	0	0	54	0	0	0	0	35	24	0	0	0	43	0	0	0	0	0	0	43	0	0	14	15	35	32	24	0	0	0	0	20	0	19	0	24	0	0	0	24	0	0
446736728facd600f2b8dac04eb38d95	0	0	0	0	0	0	0	0	0	0	0	0	0	0	0	0	0	0	30	0	7	0	0	0	0	0	0	0	0	0	0	0	0	0	0	0	21	0	39	0	0	0	0	0	0	39	0	0	118
97898809c73752b6eb205cb4b7bed409	104	67	22	0	0	16	0	0	0	0	0	0	44	36	35	19	0	41	0	18	15	0	32	12	18	27	0	29	23	0	0	0	39	0	27	35	42	0	18	0	14	9	0	0	0	30	0	0	0
a294162d3d9cd25e9658bed3d93a2093	0	0	0	0	0	0	0	0	0	0	0	0	107	51	0	0	29	23	80	0	22	21	0	0	25	0	29	0	51	22	57	71	19	39	0	32	38	0	0	0	0	0	29	0	0	0	0	0	0
e7503c75a7d94ac0e441240ab72d4ef8	0	0	0	0	0	0	0	0	0	0	143	0	121	173	0	0	38	0	77	0	0	6	0	0	0	13	22	0	0	0	0	62	0	59	0	0	0	0	0	0	0	0	24	58	0	0	0	0	0
39459bb2830f38c89808a5b5a743406e	0	0	0	0	0	0	322	0	0	0	31	47	0	0	0	0	31	0	33	82	0	0	0	0	0	0	0	0	0	0	0	0	0	30	31	82	0	0	0	0	0	0	0	0	0	101	0	0	0
385edca693bd22fe0fd59868e5f0a5e4	0	0	0	0	0	0	0	0	0	0	25	0	0	0	0	0	0	0	0	0	99	102	140	148	107	110	0	0	0	0	0	0	0	0	0	0	0	0	0	59	0	0	0	0	0	0	0	0	0
b41d60395e0267cdd54a93543ee79053	0	0	0	0	0	0	0	0	0	0	30	0	29	70	0	0	23	0	37	32	47	50	66	88	45	71	0	0	0	0	28	35	0	42	0	21	0	0	0	0	0	0	0	19	0	0	0	0	0
ffebf71fb52b75fca7a50b05f12e1977	0	0	0	0	0	0	0	0	0	0	49	0	74	30	0	0	0	0	32	0	60	65	97	97	75	75	20	0	0	0	0	0	0	11	0	0	0	0	0	0	0	0	0	39	0	0	0	0	0
ce9f525cb8436d3850c8aa258e270ff9	0	0	0	46	39	0	0	0	0	0	23	0	52	41	34	0	46	41	20	52	0	0	0	0	0	0	55	0	0	0	0	42	0	43	34	134	0	0	0	0	0	0	0	35	0	0	0	0	0
803a534dd139449aa532b956b7e76345	0	0	0	0	0	0	0	0	0	0	0	0	0	0	0	0	0	0	0	0	0	0	0	0	0	0	0	0	0	0	0	24	0	0	0	0	0	0	0	16	0	0	0	0	0	0	0	0	37
e83dfc50ab52f4028da9dcc4730b43ab	0	0	0	0	0	0	0	0	0	0	0	0	0	0	0	0	0	0	0	0	0	0	0	0	0	0	0	0	0	0	0	19	0	0	0	0	32	0	0	0	0	0	0	0	0	40	0	0	144
742d159e909351739509be828f30acf1	0	0	0	0	0	0	0	0	0	0	0	0	0	0	0	0	0	0	0	0	65	25	0	37	63	32	0	0	0	0	0	39	0	0	0	0	0	0	0	0	0	0	0	0	0	0	0	48	0
41ba123e16b0e052f38d1e1bded473ef	0	0	0	0	0	0	0	0	0	0	0	52	0	261	37	0	8	28	0	0	12	0	0	17	0	0	33	62	29	44	29	0	0	0	16	17	20	0	15	35	0	0	0	8	0	0	0	0	0
02660809ddfeb15cbba55295ae058cfe	0	0	0	0	0	0	0	0	0	0	0	0	0	59	0	37	0	0	0	30	0	0	0	0	0	0	0	0	0	0	46	15	44	0	22	18	0	0	0	0	0	0	0	0	0	0	41	0	112
bc15eeed7b82543d26612100bde631f9	0	0	0	0	0	0	0	0	0	0	0	0	0	0	0	0	0	0	0	0	54	15	0	37	50	20	0	0	0	0	0	28	0	0	0	0	0	0	0	0	0	0	0	0	0	0	0	0	33
a15451ef01c5b891b137596a3bff71b5	0	0	0	0	0	0	0	0	0	0	30	0	0	42	17	0	0	0	0	0	0	0	26	21	32	24	0	0	43	0	52	61	16	0	25	24	0	0	0	24	0	0	0	0	0	0	27	0	95
d42876b9f37377a7634b4ed4338051f3	0	0	0	0	0	0	301	0	0	29	0	58	0	0	0	0	44	0	21	71	0	0	0	0	0	0	0	0	0	0	0	0	0	28	22	62	0	0	0	0	0	0	0	0	0	86	0	0	0
6802e90519ddef1eb7cb3407f470070a	0	127	28	0	0	0	0	0	0	0	0	0	63	0	0	0	0	0	0	0	0	0	0	0	0	0	0	0	21	23	0	0	0	0	0	0	0	0	0	27	0	29	90	0	0	0	89	34	41
bd6dfca42e401448919e76b5bc1a5e01	0	0	0	0	0	0	0	0	0	0	20	0	32	47	31	0	325	0	39	40	17	0	0	0	0	0	25	0	19	0	0	23	0	59	0	67	0	0	0	15	0	0	0	0	0	0	0	0	0
e76e0811967026f3b850a12d07dbcfbd	0	0	0	0	0	0	0	0	0	0	0	56	16	0	0	0	0	24	18	0	59	61	83	90	64	66	0	0	0	0	0	107	0	0	0	0	16	0	0	72	0	0	0	0	0	0	0	0	0
6293a958bbc326c8c74ca449ebc7005f	0	0	0	23	19	0	0	0	0	297	0	0	20	0	0	36	0	0	0	20	0	0	0	0	0	0	0	0	10	0	15	26	0	0	0	7	0	0	0	0	0	0	0	0	0	0	0	37	19
d364068bdef5d7d4f7362c593e4dcb39	0	0	0	0	0	0	0	0	0	0	0	50	14	0	0	0	0	19	16	0	47	64	97	92	72	79	0	0	0	27	0	102	0	0	0	0	17	0	0	58	0	0	0	0	0	0	0	0	0
79b6133eea48ed31c63c6563c834548c	0	0	0	0	0	0	0	0	0	0	44	0	0	0	0	15	36	0	14	0	0	0	0	0	0	14	27	0	0	0	0	0	37	0	246	0	0	0	190	0	0	27	22	44	0	0	0	0	0
b01504dfdbb92c9def2baba6b8a6de05	0	0	21	0	0	0	0	0	30	20	52	36	64	29	0	32	0	0	33	0	0	0	0	0	0	0	0	44	0	0	62	14	0	0	0	16	0	0	0	34	0	44	28	0	0	0	0	0	0
40c7b859b525aca155decd4f9d2a17e9	0	0	0	0	0	0	0	0	0	0	67	0	0	0	0	0	292	0	0	113	0	17	0	0	0	0	46	0	0	0	0	0	0	0	216	0	0	0	0	0	0	0	0	0	0	0	0	0	0
dd3397e7672a9445db0d6fd1ebcad0ad	0	0	0	49	40	0	0	0	0	0	0	0	0	34	0	0	23	0	0	0	66	69	95	98	74	82	35	0	0	0	0	0	0	14	22	0	0	0	0	0	34	0	0	0	0	0	0	14	0
c8c6202e5c40a3e2613eeaa6d0c7550f	0	0	0	44	32	0	0	0	22	0	19	0	0	38	0	14	0	0	0	0	60	56	70	113	76	85	28	0	0	0	0	0	0	0	14	0	0	0	19	0	34	0	23	0	0	0	0	0	0
51e03674dadc6335585cda30c12b5866	0	0	0	0	0	0	0	0	0	0	0	68	15	0	0	0	0	16	30	0	55	61	71	80	48	73	0	0	0	0	0	107	0	0	0	0	26	0	0	92	0	0	0	0	0	0	0	0	0
b46a175d07d7fd6a592b09a6d04c2662	0	0	0	44	38	0	0	0	0	0	0	0	0	35	0	0	30	0	0	0	56	67	84	81	66	77	33	0	0	0	0	35	0	15	16	0	0	0	0	0	24	0	0	0	0	0	0	15	0
2774e898d9a8f98f067062dfe123fb1c	0	0	0	0	0	0	0	0	0	0	0	0	0	0	0	37	0	0	0	0	0	0	0	0	52	0	0	0	0	0	0	189	0	52	0	0	0	0	149	0	0	0	0	0	0	0	0	0	225
a1d152752c86c6fd72f8d1fbe7f7cc6f	106	57	13	0	0	25	0	0	0	0	43	0	0	0	0	0	34	0	35	0	16	23	29	20	18	18	32	0	21	0	0	0	0	0	0	32	0	0	0	23	0	0	34	0	0	0	0	0	0
ffd110b1706af64744c684eb4f179b2c	0	0	0	0	0	0	0	0	0	0	24	0	0	0	0	0	0	0	0	0	43	55	75	55	49	53	75	0	0	0	0	0	0	44	0	85	69	0	0	0	0	0	0	0	0	0	0	0	0
90ce4bb394d9b35bc8fbe1a5da5d1c9a	0	0	0	0	0	0	0	0	0	0	26	0	0	0	0	0	37	0	0	0	75	88	96	105	96	112	38	0	0	0	0	0	0	5	0	0	0	0	49	0	0	0	0	0	0	0	0	0	0
8543705a7bb8ec5963ef7b1e7e3629f2	0	0	0	0	0	0	0	0	0	0	16	0	44	30	28	0	0	0	33	0	0	0	62	21	0	0	0	0	33	0	16	0	46	24	0	0	0	0	6	0	0	22	32	38	0	26	0	15	0
079d60785b3b32627e0341a16d65e7fc	0	0	0	0	0	0	0	0	0	0	0	0	94	0	0	0	0	0	181	0	44	40	55	51	37	50	0	0	0	0	0	0	0	0	0	0	0	0	0	0	0	0	0	173	0	0	0	0	0
fe11abf3589e217a37cc574ae6673b49	0	0	0	0	0	0	0	0	0	0	0	0	0	0	440	0	118	0	0	0	0	0	43	0	20	34	26	0	0	0	0	0	0	0	0	0	0	0	44	0	0	0	0	0	0	0	0	0	0
32dd43d1f81cbc026bccb3f9d3c43fda	0	0	0	0	0	0	0	0	44	0	0	0	0	102	27	23	54	39	0	0	0	0	0	0	0	0	35	0	20	0	0	0	0	0	12	0	45	0	0	0	0	0	0	0	0	0	26	45	0
8a67ccca76eeea47050569dbf6814f07	0	0	0	0	0	0	0	0	0	0	0	0	248	0	0	0	0	0	0	0	92	56	79	82	72	90	0	0	0	0	0	0	0	0	0	0	0	0	0	0	0	0	0	0	0	0	0	0	0
eb0a45fd25acec132364109d817b67d6	0	0	0	0	0	0	0	0	0	0	0	0	0	0	0	22	0	0	0	0	60	0	0	0	0	34	0	0	0	0	0	169	0	45	0	0	0	0	108	0	0	0	0	0	0	0	0	0	243
146f61b7e8d427d195049fcdaf426cf2	114	0	0	0	0	0	0	0	0	82	0	0	0	0	0	0	0	0	0	0	0	0	0	0	0	0	0	0	0	0	0	39	0	0	0	0	0	0	0	0	25	0	0	0	74	0	0	31	54
0723272458b6ea5de661b2fd68f95f96	0	0	0	0	0	0	0	0	0	0	98	0	0	119	0	30	29	0	48	0	0	0	0	0	0	0	39	0	0	0	0	46	0	0	63	16	10	0	23	0	0	0	0	0	43	0	36	0	0
925070d6664f33442331715b106518a2	0	0	0	0	0	0	0	0	0	0	0	0	0	0	398	0	126	0	0	0	39	40	0	0	21	26	19	0	0	0	0	0	0	0	0	0	0	0	44	0	0	0	0	0	0	0	0	0	0
88f84169d3cb4a19dae4472f46e18229	21	56	134	181	161	0	0	0	0	0	24	0	0	0	0	0	0	0	0	0	0	0	0	0	0	0	50	0	0	0	0	0	0	0	0	0	0	0	27	0	0	0	0	0	27	0	0	0	30
45059dc4e9097eb471c190c1afd83b56	0	21	0	0	0	0	0	10	26	0	37	24	0	0	0	0	0	28	0	0	0	0	0	61	0	32	0	0	27	0	26	0	0	0	0	0	0	0	0	57	0	0	0	0	0	0	0	0	38
180eaa31ae0974a540467d89f7173fc2	0	0	0	0	0	0	0	0	0	0	24	0	102	109	0	0	41	0	34	0	0	0	0	0	0	0	73	0	0	0	0	32	0	0	30	60	0	0	22	0	0	0	0	0	0	0	0	27	50
bdbadc6918a1ad8a54528c8b7c0d977c	0	0	0	0	0	0	0	0	0	0	0	0	0	0	387	0	128	0	0	0	0	0	0	48	16	0	29	0	0	0	0	0	0	32	13	0	0	0	54	0	0	0	0	0	0	0	0	0	0
2275e708b98a33de097f98b6368966fd	0	0	0	0	0	0	0	0	0	0	0	0	0	0	0	45	342	0	0	0	0	0	0	0	0	0	133	0	0	0	0	0	0	0	0	187	0	0	0	0	0	0	0	0	0	0	0	0	0
bf146ee1bc247614cfd7837f899a126a	0	0	0	52	59	0	0	0	0	0	0	0	0	0	0	36	0	0	29	82	0	0	0	18	0	28	35	0	0	0	0	0	0	0	0	37	173	18	0	0	0	19	37	0	0	36	0	0	0
ac1f1a921c45f18443d36aa14e91a278	0	0	0	0	0	0	0	0	0	0	67	0	0	0	0	0	266	0	0	106	0	0	36	0	0	0	38	0	0	0	0	0	0	0	193	0	0	0	0	0	0	0	0	0	0	0	0	0	0
d40ec1d3a7846047ce26d0bba0bfac1e	0	0	0	0	0	0	0	0	0	0	0	0	0	61	0	0	0	0	0	0	0	29	16	24	24	22	0	29	37	0	56	45	0	0	18	24	0	0	0	30	0	0	0	0	0	0	0	0	86
0c8c5cc7476e241bc7fa4b41825f2f58	153	104	139	0	0	0	22	0	28	37	6	0	0	71	0	0	25	0	17	21	0	0	0	0	0	0	0	0	0	0	0	0	0	28	0	21	0	10	0	0	0	0	0	0	0	0	0	23	0
9bfc7eb4bd8a2aebfa6af0923afdbf7d	0	0	0	0	0	0	0	0	0	0	0	0	0	0	0	0	0	0	0	0	0	0	0	0	0	0	0	0	0	0	0	0	0	0	0	20	0	0	0	0	0	0	0	0	0	0	0	0	267
46e2a07e2fcc9cfc2cad4ba0cb855415	0	0	0	0	0	0	0	0	0	0	82	0	0	108	0	34	15	0	41	0	0	0	0	0	0	0	34	0	0	0	0	39	22	0	59	15	0	0	24	0	0	0	5	37	35	0	25	0	0
72c391a21b43863ad9a696070b4710e9	0	0	0	0	0	0	0	0	0	0	0	0	226	0	0	0	0	0	63	0	43	40	53	53	36	37	62	0	0	0	0	0	0	0	0	0	0	89	0	0	0	0	0	0	0	0	0	0	0
3848fd38e6c75357e5551d9ec7be904f	0	0	0	0	0	0	0	0	0	0	72	0	44	0	0	35	106	0	0	20	0	0	0	32	22	0	198	0	0	0	0	0	0	0	32	0	0	44	46	0	40	0	0	0	9	0	0	0	0
f1bf13e77dabea41e49222a3cf708045	0	0	0	0	0	0	0	0	0	0	0	0	0	0	0	0	0	0	0	0	35	51	57	72	53	55	64	0	0	0	0	0	0	0	0	91	80	0	0	0	0	0	0	0	0	0	0	0	0
3c8f8a950bee45e13c31179c424f85f4	0	0	0	338	243	0	0	0	0	0	0	0	0	0	0	0	0	0	0	0	0	0	0	0	0	0	0	0	0	0	0	0	0	0	0	116	0	0	0	0	0	0	0	0	0	0	0	0	0
8acde9e147a89eafa82365121e6f0f32	0	0	0	0	15	0	0	0	0	0	0	35	0	0	0	0	0	0	0	0	0	0	0	0	0	0	0	0	0	0	0	29	0	0	0	0	0	0	0	0	0	0	0	0	0	0	0	0	22
133578cfda5ab52d0100c3398b4d076b	0	0	0	29	15	0	0	0	0	15	0	0	27	8	0	0	28	0	0	9	0	0	17	0	0	15	88	0	0	35	0	31	41	34	84	27	124	0	18	15	18	0	0	0	15	0	0	0	0
01ffd6fcc5683ad653f436f05ad0c99d	0	0	0	0	0	0	0	0	0	0	0	0	0	0	0	0	0	0	0	0	0	0	0	0	0	0	0	0	0	0	0	0	0	0	0	0	0	0	0	0	0	0	0	0	0	0	0	0	0
a529ce41e8a3233171065ed05d0e08a1	0	0	15	24	28	0	0	0	0	0	32	0	0	0	0	0	0	8	52	0	0	0	0	27	0	0	110	15	27	36	0	0	0	48	84	35	121	0	13	0	0	0	0	0	0	0	0	0	15
b912265924d8ed92e7b463d9a8057126	0	0	0	24	0	0	0	0	42	8	25	0	0	0	0	27	15	0	0	48	0	35	30	0	16	0	0	37	46	0	0	0	0	37	0	58	50	0	0	0	0	28	0	0	0	67	0	0	37
39034ba5c398d52ad3732f2efc076f32	20	35	0	0	0	0	0	19	36	0	29	30	0	0	0	0	0	0	0	0	36	0	74	0	33	0	7	0	27	0	32	0	9	0	0	0	0	0	0	47	0	0	0	0	0	0	0	0	0
088764b388cb20f0bc8347f5bea2df5e	0	0	24	25	23	0	0	0	0	0	0	0	0	0	0	19	0	0	0	0	0	0	0	0	0	0	96	0	0	41	42	0	0	30	79	27	145	0	17	0	0	14	0	11	0	0	45	46	0
c75142c075cdd4a314ec779cc255fb1c	0	0	0	0	0	0	0	0	0	0	44	0	0	0	0	19	34	0	0	0	0	18	0	0	14	0	28	0	0	0	0	0	0	0	255	0	0	0	219	0	0	17	28	0	0	0	0	0	0
c7d63b2201ce4d023d25b9525fc39c72	0	0	0	0	0	0	0	0	0	0	0	0	0	0	0	0	0	0	0	0	0	0	27	7	17	33	0	0	0	0	0	0	0	0	0	0	0	0	53	0	0	0	0	0	0	0	0	0	546
9b06e9f60d6d7f0ef5fc5f7f2568625f	0	141	26	0	0	0	0	0	0	0	0	0	31	0	0	0	0	0	0	0	0	0	0	0	0	0	0	0	16	22	0	0	0	0	0	0	0	0	0	36	0	22	74	0	0	0	88	27	38
afc4813a4414233e08f0317f1b9ec85d	0	0	0	0	0	11	0	28	0	21	18	0	0	0	21	0	0	0	0	0	29	0	0	28	0	0	0	0	0	20	0	16	0	19	0	0	0	0	0	0	0	0	0	0	0	53	0	0	0
333075c1a5e3b11abfe7cf403492f4a8	0	0	0	0	0	0	0	0	0	0	0	50	30	266	0	0	0	16	0	0	0	0	0	0	0	15	0	71	35	41	20	0	0	0	0	31	0	9	0	33	0	0	0	0	0	37	0	0	0
5f60a3b8355b3c56ea5954873332dbfc	0	50	143	140	161	18	0	0	0	0	17	0	0	0	0	10	0	0	0	0	0	0	0	0	0	0	60	0	0	0	0	0	0	0	0	0	0	0	31	0	0	0	0	0	16	0	0	0	32
b68d2e72d18dbaf50afdf600ed1f00d7	0	0	0	0	0	0	0	0	0	0	0	0	0	0	0	0	0	26	0	0	0	0	0	0	0	0	0	0	0	0	0	26	0	0	0	12	0	0	0	0	0	0	0	0	0	0	0	0	19
78f53320c722395b32423d596d7d15a2	0	0	40	0	0	0	0	0	0	0	0	0	95	55	0	0	29	26	81	0	0	0	0	0	0	0	24	0	37	32	66	78	24	21	0	35	29	0	0	0	0	0	0	0	0	0	0	0	0
c9a3de7855ff7d577bdb079c5909acf0	0	0	0	0	0	0	0	0	0	0	0	0	0	0	0	0	0	0	0	0	0	0	27	32	0	0	0	0	0	0	0	0	0	0	0	0	0	254	0	0	107	0	0	45	207	0	0	0	0
4e15d3c10a110e5831e885ed76066706	0	0	75	0	19	0	0	0	0	0	0	0	26	0	0	0	25	20	35	0	0	0	0	35	17	51	0	0	59	21	33	54	0	0	0	0	0	9	0	0	0	0	22	19	0	0	18	25	48
460f14090a565784f87c992a5b6ef32d	0	0	0	0	0	0	0	0	0	0	74	0	77	0	0	48	107	0	0	0	0	0	0	0	0	0	0	0	11	0	46	0	0	194	69	0	33	0	12	0	0	0	0	0	0	0	0	0	0
2fd10111208dabbd16aaa175bfa55895	0	0	0	0	0	0	0	0	0	0	26	0	91	108	35	31	33	0	21	0	0	0	0	0	0	0	69	0	0	0	0	0	0	0	28	36	0	0	32	0	0	0	0	0	0	0	0	0	60
a31c2a943241153717c2c31dbfd282ff	0	0	0	0	0	0	0	0	0	0	119	0	117	121	0	0	0	0	76	0	0	0	0	0	6	0	29	0	0	0	0	57	0	58	0	0	44	0	0	0	0	0	0	38	0	0	0	0	0
46213f81754151dc6bc52adb77d4bc35	0	0	0	79	71	0	31	0	0	42	0	0	0	0	0	0	50	0	0	0	0	0	0	0	0	0	102	0	0	0	0	0	0	64	68	0	28	0	0	0	0	0	0	0	0	0	0	0	0
be7e497c33f139ca189f0b9461e0bc01	0	0	0	38	35	0	0	0	24	0	13	0	0	35	0	15	0	0	26	0	62	51	68	72	69	68	31	0	0	0	0	0	0	0	10	0	0	0	18	0	29	0	0	0	0	0	0	0	0
3a16c6cba96ad1d949d141c47f341649	0	0	0	0	0	0	0	0	0	0	0	0	0	0	0	0	0	0	0	0	0	0	0	9	0	0	0	0	18	18	30	0	0	0	13	0	0	0	0	0	0	0	0	0	0	0	0	33	0
c858138a9cabba65eedc52703d848a7b	0	0	0	0	0	0	0	0	0	0	0	0	0	0	0	0	0	0	0	0	80	112	126	105	108	96	0	0	0	0	0	0	0	0	0	0	0	0	0	34	0	0	0	0	0	0	0	0	0
71ecd58c525d3d264de96465d4e8324a	122	91	122	0	0	0	23	0	22	30	0	0	25	68	0	0	23	8	0	22	0	0	0	0	0	0	0	0	0	0	0	38	0	0	0	21	0	0	0	0	0	0	0	18	0	0	27	0	0
0bb7fffe6ba2a68f0f8172a0d3e1f660	0	0	0	0	0	0	0	0	0	0	0	0	0	0	0	0	0	0	0	0	0	21	75	42	0	34	0	0	0	0	0	39	0	0	0	0	0	0	0	0	0	0	0	0	0	0	0	0	0
cc13548a5a734aadef872c5c3f21cd9c	0	0	0	0	0	0	0	0	0	0	206	0	0	0	0	0	0	0	0	0	0	0	0	0	0	0	406	0	0	0	0	0	44	0	0	0	0	0	0	0	0	0	0	0	0	0	0	0	0
2ba30cdcee94b04825dc8ff31cf0fba1	0	0	0	0	0	0	0	0	0	0	0	0	0	47	0	0	0	0	0	18	0	34	31	30	24	24	0	0	45	0	43	52	0	0	18	29	0	0	0	26	0	0	0	0	0	0	0	0	67
eadc33a2db7c8eb8fc5d9dcc7b9107bc	0	0	0	0	0	0	0	0	0	0	50	0	200	0	0	0	0	0	42	0	27	27	42	57	29	34	72	0	0	0	0	0	0	0	0	0	0	73	0	0	0	0	0	0	0	0	0	0	0
4f004ab31c1cad4797d9a8d6520b6fd6	0	32	56	9	0	0	0	0	0	0	0	0	53	0	0	44	0	0	53	0	0	0	0	0	0	0	0	59	36	0	36	0	0	27	0	30	0	0	49	42	0	0	18	0	0	0	0	0	0
911b527676d83b6162084a5fc64fdb4c	0	16	0	0	0	0	31	25	16	0	0	36	20	18	0	0	0	0	0	0	0	0	39	0	0	0	16	0	0	0	0	19	0	25	0	36	0	0	0	25	0	0	0	0	0	0	0	0	0
b7b38e7a66c7c3b03c0ed34d3e2114ab	0	0	18	0	17	0	0	0	0	48	0	0	0	0	0	39	30	16	31	0	30	25	0	34	27	37	35	0	0	0	0	15	19	21	46	37	50	0	47	0	0	0	0	0	0	0	0	0	0
e00ea50448ac42a72bb466d84c0efece	0	0	0	0	0	0	0	0	0	0	111	0	0	43	35	52	0	26	50	37	0	0	0	0	0	0	47	0	71	0	0	0	0	0	0	0	0	0	0	172	0	0	0	0	0	0	0	0	0
38e2af2b81ef5fcbc7faa00e9e0d8236	0	0	0	0	0	0	0	0	0	0	0	0	107	0	0	0	0	0	164	0	27	34	56	55	30	37	0	0	0	0	0	0	0	0	0	0	0	0	0	0	0	0	0	134	0	0	0	0	0
70f20e8c98ac6a898ec52bbd0dbcf057	0	0	0	0	0	0	0	0	0	0	0	0	0	0	0	0	0	0	0	25	0	0	0	0	0	0	0	0	0	0	0	0	0	0	0	0	13	0	0	0	0	0	0	0	0	26	0	0	104
812332b89f5881953c03b32db1b51d31	0	0	0	0	0	0	0	0	0	0	0	0	0	0	0	0	0	0	0	0	0	0	9	16	0	24	0	0	0	0	0	0	0	0	0	0	0	0	57	0	0	0	0	0	0	0	0	0	536
4edf59409aa6fe47786ed92482b723c4	0	0	0	0	0	0	0	0	0	0	20	0	36	32	0	0	0	0	31	0	66	72	81	58	61	87	0	0	0	0	19	0	0	24	0	0	16	0	0	0	0	0	0	37	0	0	0	0	0
d6d175942edd50f1a800a19a58426983	0	22	13	0	0	0	38	19	20	0	29	24	0	0	0	0	0	0	8	0	0	0	0	0	0	0	0	24	20	0	27	43	0	0	0	0	0	0	0	46	0	0	0	0	0	0	0	0	0
8dc65104b767d8ee6b7be14ee2d2d054	0	39	134	121	114	0	0	0	0	35	18	0	0	0	20	0	0	0	0	36	0	0	0	0	0	0	54	0	0	0	0	0	0	0	0	0	0	0	34	0	0	0	0	0	15	0	0	0	15
8fd25abffd645494e8178558275f98af	0	0	0	0	0	0	0	0	0	0	56	0	0	39	15	39	0	0	39	60	0	0	0	0	0	0	61	0	0	0	0	0	0	47	0	0	0	0	9	0	0	0	0	0	65	0	43	82	50
3cc1f914f3d0e4d80f524de745cdfd56	0	0	0	0	0	0	0	0	0	0	0	0	0	58	0	0	18	0	32	0	24	30	34	27	26	18	31	0	0	0	0	61	0	23	22	55	16	0	0	0	20	0	0	0	54	0	0	0	0
a8b18e473fd265fb1ae51ec6af399f56	0	0	0	38	48	0	0	0	0	0	32	0	30	56	28	0	0	0	19	36	0	0	0	0	0	0	64	0	0	0	0	52	0	32	18	94	0	0	0	0	0	0	0	33	0	0	0	0	0
5874af83e5e6dfd1584b1e1f72795baf	52	19	0	0	0	0	0	0	0	0	19	0	0	0	53	42	35	0	0	23	0	0	46	0	51	0	36	0	0	0	0	37	0	0	33	0	44	0	0	0	0	0	46	0	0	31	0	0	0
7aebf72468f15858b61469ae1b516828	0	0	0	0	0	0	0	0	0	0	0	0	0	0	0	0	0	8	0	0	0	0	0	0	0	0	0	0	29	0	33	0	12	0	0	0	0	0	0	0	0	9	0	0	0	0	0	0	0
ff99fd4209530d6cd72f06372f42806b	0	0	0	0	0	0	0	56	46	0	0	87	34	42	0	0	28	44	25	0	0	0	0	0	0	0	0	26	0	36	26	0	0	0	15	20	0	0	33	96	0	0	0	0	0	0	0	0	0
aa64f4b676d9f738ed25c348f5431209	0	0	0	0	0	0	0	0	0	0	0	0	0	0	0	0	281	0	36	35	0	0	0	0	21	0	24	0	0	0	0	0	18	61	44	55	0	0	0	0	0	0	0	0	0	41	0	0	0
3cae33cfdcec18ba725bdc6b652c61b8	0	0	0	0	0	0	0	0	0	0	0	0	0	0	0	0	0	0	0	0	115	109	90	121	112	73	0	0	0	0	0	0	0	0	0	0	0	0	0	0	0	0	0	0	0	0	0	0	0
9ad43964090379e08de6bdbaf63bea9e	0	0	0	0	0	0	0	0	110	0	54	0	34	26	15	0	0	0	33	0	0	33	32	26	0	29	30	0	40	0	0	0	0	0	0	0	0	0	0	0	0	0	0	0	0	8	0	34	51
a36f2c9a3fada8f313f93f63b1c089a9	0	0	0	0	0	0	0	0	0	0	30	0	0	0	0	0	0	0	0	0	40	40	45	53	31	55	49	0	0	0	0	0	0	25	0	60	73	0	0	0	0	0	0	0	0	0	0	0	0
a8c63e89022c599b2490bcc885c06d89	0	0	0	25	17	0	0	0	40	0	0	35	0	0	41	0	0	0	0	0	0	21	0	0	0	0	85	0	0	41	0	34	0	38	72	16	128	0	23	0	0	0	0	0	0	0	0	0	0
cc0885d8d73da9fca077a91f290658f8	0	11	0	0	0	0	0	7	105	0	0	0	0	0	0	13	108	0	0	0	0	11	30	0	0	29	25	0	0	0	0	62	0	15	31	21	0	0	0	0	0	0	0	30	0	0	0	0	0
5313f97bfb2569338ce35767cbde1d71	0	0	0	0	0	0	0	0	0	0	31	0	0	0	0	23	29	0	0	13	0	0	9	0	0	0	27	0	0	0	0	0	0	0	236	0	0	0	210	0	0	14	15	0	0	0	0	0	0
e8a92cfad8ac43ebf5110207f01b3464	0	0	21	0	0	0	0	0	0	0	44	24	60	26	0	23	0	0	30	33	0	0	0	0	58	0	0	44	0	0	0	0	0	0	56	0	0	0	0	21	0	0	0	0	0	18	0	0	0
7060f257ddbcc51804f5e774f45103d2	0	0	0	0	0	0	0	0	118	0	41	0	36	0	25	0	8	0	42	0	0	0	20	0	51	0	36	0	41	49	51	0	0	0	0	0	0	0	0	0	0	0	0	0	0	0	0	0	52
b11b88b451299ebf7ee0a9f916c82b58	0	0	0	0	0	0	0	0	0	0	0	0	69	0	0	0	0	0	34	0	69	65	97	107	66	87	0	0	0	0	0	0	0	0	0	0	0	0	0	0	0	0	0	0	0	0	0	12	0
04e00aec8a09bdcf7a68360e92e22c34	0	113	31	0	0	0	0	0	0	0	0	0	38	0	0	0	0	0	0	0	0	0	0	0	0	0	0	0	22	26	0	0	0	0	0	0	0	0	0	27	0	28	56	0	0	0	78	34	27
af66ff0b9cb18794fe16361e3649142d	0	0	0	0	0	0	0	0	0	0	0	42	0	234	0	26	0	27	0	0	0	0	0	0	0	0	0	67	22	31	22	18	0	0	0	22	0	0	0	33	0	0	0	0	0	0	0	0	0
22529cdf1ab138ad4500b4bd8b5c3693	0	0	0	0	0	0	0	0	0	0	0	0	0	0	0	0	0	0	0	0	0	0	0	0	0	0	0	0	0	0	0	0	0	0	0	0	0	28	0	0	80	185	80	30	0	154	0	0	0
46947e450cfc0a2f9969d594ede17f16	0	0	0	0	0	0	0	0	0	0	0	32	208	35	0	0	0	0	0	59	0	0	0	22	22	0	17	0	20	0	27	0	0	49	0	29	0	0	0	0	0	0	34	0	0	0	0	0	0
b96f3052a85fc69313d314081adf0b42	0	0	0	0	0	0	0	0	0	0	0	13	0	0	355	23	0	0	0	26	0	0	0	0	0	0	0	0	0	52	0	0	0	0	54	0	0	0	0	0	0	57	0	0	0	0	0	0	0
c8f4c2ffbcfbd5944f97b2e2d71144c2	0	0	0	0	0	0	0	0	0	0	0	0	191	0	0	0	0	0	38	0	35	28	44	42	36	37	63	0	0	0	0	0	0	0	0	0	0	86	0	0	0	0	0	0	0	0	0	0	0
dd0834bdd06d0a7bfd7d3b20b404f689	0	0	0	0	0	0	0	97	0	0	0	53	29	67	0	0	17	23	0	0	0	0	0	0	0	0	0	46	0	0	0	0	21	31	0	0	0	0	0	75	0	27	0	0	39	31	0	0	0
6499e9a35b4b17332242f55870e4089e	0	0	0	0	0	0	0	0	0	0	113	0	101	121	0	7	0	0	59	0	0	0	7	0	0	0	28	0	0	0	0	46	0	66	0	0	0	0	0	0	0	0	22	26	0	0	0	0	0
361670e34b71b565995c28b164028816	116	73	141	0	0	0	20	0	12	25	11	0	0	66	0	0	26	0	20	21	0	0	26	24	0	0	0	0	0	0	0	0	0	0	0	14	0	0	0	0	0	0	0	0	0	0	0	0	0
7f41bd59e5efe53392e69b555a7a48ae	0	0	0	0	0	0	286	0	0	0	0	38	0	0	0	0	42	0	26	87	0	0	0	0	0	0	0	0	0	0	0	0	0	32	19	65	0	0	0	0	0	0	0	0	0	0	0	0	0
ad94136b77db6bef8b076fb22b3f4f73	0	0	0	24	49	0	0	0	0	0	24	0	36	34	26	0	0	0	13	43	0	0	0	0	0	0	64	0	0	0	0	41	0	42	24	123	0	0	0	0	0	0	0	0	0	0	0	0	0
4542afc0559da6996d0bacd23bd79595	65	0	31	0	0	0	0	0	0	0	21	0	0	0	0	0	30	0	31	0	0	0	0	0	0	0	27	24	0	28	0	64	0	47	0	30	0	0	8	0	0	0	0	0	37	0	0	32	35
31b74dfab85958ab100679155e10c554	0	0	0	0	0	0	0	0	38	0	10	0	0	116	23	0	0	0	42	36	0	0	0	0	0	0	0	0	23	0	27	28	0	0	0	0	0	0	0	0	0	0	0	0	0	0	47	0	31
029d500af4e200ae2b6eeb6b72539b98	0	0	0	0	0	0	0	0	0	0	0	0	0	0	0	0	0	0	0	0	0	0	0	0	0	0	0	0	0	0	0	0	0	0	0	0	0	0	0	0	0	0	0	0	0	0	0	0	199
3e55c0fedf204ff0aaeccf5210d1c1f9	0	0	0	0	0	0	0	0	0	0	35	0	26	0	12	0	0	61	40	38	16	0	0	26	0	0	39	0	22	0	37	0	32	0	0	43	34	0	0	0	0	0	0	0	0	0	0	0	0
23f968fd7561803ca9c9f68c38324ad4	104	77	128	0	0	0	16	0	22	27	0	0	0	56	31	0	14	0	0	20	0	0	0	0	22	27	0	0	0	0	0	0	0	0	0	17	0	0	0	0	0	0	0	0	0	0	20	0	0
382c2de0c022ff96cd2b2d6beac1d7f4	0	0	0	49	33	0	0	0	0	0	27	0	28	40	30	0	0	0	23	41	0	0	0	0	0	0	58	0	0	0	0	35	0	26	17	126	0	0	0	0	0	0	0	0	0	0	0	0	0
f3a798726b32220957bb4cd0cba43732	0	0	0	0	0	55	0	0	0	0	0	0	0	0	0	0	0	0	0	0	0	0	0	0	0	0	0	0	0	0	0	0	0	0	32	0	0	0	0	0	0	0	0	0	0	0	0	0	0
ae9079c29ef5fc1bb9b467ca3d00f16b	117	95	30	26	40	16	0	0	0	51	0	0	0	0	0	0	0	0	0	0	16	0	15	25	21	23	0	0	21	0	0	0	0	0	0	27	0	0	0	0	0	0	0	0	0	0	0	0	27
98c594e31daa84b839a419341d508d18	0	0	0	0	0	0	0	0	0	0	35	0	0	0	0	17	26	0	0	0	16	0	0	12	0	0	24	0	0	0	0	0	0	0	222	0	0	0	188	0	0	16	16	0	0	0	0	0	0
989e2f824098313a4643b14e6859cd79	0	0	0	0	0	0	0	0	0	0	0	13	0	29	0	0	0	0	0	0	0	0	0	0	0	0	0	0	26	20	30	0	0	0	0	0	0	0	0	0	15	0	0	0	0	0	0	0	0
1646744c81c17e032670cbb7f33ae2cc	0	0	18	26	18	49	0	0	35	35	0	0	32	0	0	0	31	0	0	18	19	17	31	28	25	30	28	0	0	0	0	0	19	12	0	0	0	0	36	0	0	25	0	0	28	0	0	0	0
090f079e89652b85d047885a0f8e4f13	0	0	0	0	0	0	0	0	0	0	44	22	39	17	0	32	35	17	29	0	0	0	0	0	0	0	0	17	18	0	17	40	15	43	17	0	27	0	20	16	30	0	0	0	0	0	0	0	0
0a9cbef81f7411f2912de43b58ca5a46	0	0	0	0	0	0	0	0	0	0	0	0	0	0	0	0	28	0	0	0	60	56	82	101	99	94	0	0	0	0	0	0	0	0	0	0	0	0	50	0	0	0	0	0	0	0	0	0	0
14d67887922ac7d2050bb01f97a325c7	0	0	0	0	0	0	0	0	0	0	103	0	0	43	36	40	0	29	30	0	0	0	0	0	0	0	44	0	70	0	0	0	0	11	0	0	0	0	0	140	0	0	0	22	0	0	0	0	0
8901002dedb0111ee1ae19b7eab1b40f	0	0	0	0	0	0	0	0	111	0	42	0	35	0	20	0	0	0	49	0	50	0	26	37	0	25	39	0	42	0	0	0	9	0	0	0	0	0	0	0	0	0	0	0	0	0	0	0	55
9d70312bf4297a3d4a5082f800d91ada	32	47	0	17	0	24	0	0	0	44	0	0	0	0	0	0	0	13	20	0	14	0	0	0	0	0	33	0	0	18	0	0	0	16	0	12	14	0	0	0	23	0	0	0	0	20	25	6	0
faf4129a16f6b69e0947039c59aedade	0	0	0	0	0	0	0	0	0	0	0	0	10	0	259	18	0	0	0	0	0	0	0	0	0	0	0	0	0	50	51	40	0	27	39	0	0	0	0	0	0	40	0	0	0	0	0	0	0
b1aaedd90529319d80098dd45fa5e82a	0	0	0	22	0	0	0	0	0	0	32	0	0	35	0	16	0	0	0	0	15	36	25	31	17	25	31	0	0	0	0	41	14	31	0	47	0	0	0	0	0	0	0	24	43	0	0	0	0
7cd3edf7de3da67a2883d919506e7d55	0	0	0	0	0	0	0	0	0	0	58	0	0	43	0	32	0	0	38	43	0	0	0	0	0	0	55	0	0	0	0	0	0	40	0	0	0	0	0	0	0	0	0	0	51	0	37	67	0
3386e846df8ab147aaaa7ae603af1d00	0	0	0	0	0	0	0	0	0	0	0	0	0	0	0	0	0	0	0	0	0	0	0	0	0	0	161	0	0	0	0	0	0	0	0	0	0	0	126	0	0	0	0	47	0	21	0	0	0
2f5a30a3ed353cc1c4364324ddc64b2a	83	0	96	117	105	0	123	35	0	0	0	0	0	0	0	0	0	0	0	0	0	0	0	0	0	0	0	0	0	0	0	0	0	0	0	0	0	0	0	0	0	0	0	0	0	0	0	0	0
ca9870fd05e71dadc7cd277ed8226533	0	0	0	0	0	0	0	0	0	0	0	0	74	0	0	0	0	0	134	0	32	36	32	41	50	29	19	0	0	0	0	0	0	0	0	0	0	0	0	0	0	0	0	111	0	0	0	0	0
37b29b82cd09453d169d8a0b5fd7e5ab	0	0	27	0	0	0	0	69	0	0	0	48	24	41	0	37	13	21	0	0	0	0	0	0	0	0	0	34	0	0	0	0	0	0	46	0	0	0	0	62	24	26	0	22	33	26	0	0	0
1f7780a9dc5ee6e13389a16b67a8a4bc	0	0	0	0	0	0	0	0	0	0	68	0	0	41	20	42	0	32	32	0	0	0	0	0	0	0	28	0	34	0	0	0	0	11	0	0	0	0	36	168	0	0	0	40	0	0	0	0	0
916c4a7baeb2f43f4f191fa0bf6a469c	0	0	0	0	0	0	0	0	0	0	95	0	90	127	0	0	0	0	56	0	0	0	0	10	0	0	19	0	0	0	0	70	0	43	0	0	0	0	0	0	0	0	0	39	0	0	0	0	0
663c2ad22b552af294a5bd231355fe66	0	0	0	0	0	0	0	0	0	0	29	16	0	41	0	27	0	0	23	20	0	0	0	0	0	0	42	8	21	0	32	0	0	0	0	23	20	0	28	0	0	29	0	0	0	40	41	0	0
e24303029ea28351123efddbc633c4b7	94	0	0	0	0	0	0	0	0	0	0	0	19	0	0	0	0	0	0	0	0	0	0	0	0	0	0	33	40	84	29	28	0	0	0	23	0	0	39	0	0	0	0	0	0	0	50	0	29
07c12d86c582e9d4d0cd2818c7ccd61a	0	0	0	0	0	0	0	0	0	0	50	0	0	0	0	0	207	0	0	89	21	0	0	0	0	0	38	0	0	0	0	0	0	0	137	0	0	0	0	0	0	0	0	0	0	0	0	0	0
a1d0cc4ceb485c5fdeedbbbd31c73864	0	0	32	0	11	0	0	16	19	0	0	0	0	0	0	0	0	0	0	0	0	0	0	0	19	0	0	22	36	0	0	0	0	21	0	0	0	0	0	0	0	0	0	0	0	0	0	0	0
c8ff5e088513821a5c3fd89cb0c80b0b	0	0	0	0	0	0	0	0	0	0	26	0	13	39	0	34	0	35	63	0	0	0	19	15	0	23	35	0	39	25	27	37	0	0	0	39	0	0	15	0	0	0	0	0	0	0	10	17	23
a48e05e090951c59b0728851b2b2ad43	0	0	0	0	0	0	0	0	0	0	0	0	0	24	0	16	81	0	0	44	0	0	0	46	30	0	109	0	0	0	0	0	0	70	0	0	0	0	0	0	0	0	0	0	0	0	0	0	0
6f6e2f5d40e929b5c4fe5fa34e8c0ac4	0	0	0	0	0	0	0	0	0	0	18	25	34	55	16	0	11	30	0	0	0	0	0	0	0	0	0	20	32	0	52	50	0	47	0	0	0	0	0	0	0	19	0	0	29	0	0	0	0
1b460a81bbe5d1f2c419d2611041d92b	0	0	0	32	42	0	0	0	0	0	0	0	0	0	0	0	0	0	0	0	23	0	37	35	24	34	235	0	0	0	0	0	0	0	35	31	0	0	0	0	0	0	0	0	0	0	0	0	0
0023b7e27771625d2e7af2db3be48d91	0	0	0	0	0	0	0	0	0	0	0	0	83	0	0	0	0	0	0	0	0	0	0	0	0	0	0	142	100	0	26	0	47	36	0	0	0	0	0	0	0	0	19	31	0	0	0	0	0
b734d92681846905020adbfbea83ccb9	0	0	0	0	0	0	0	0	0	0	0	0	51	0	0	0	0	0	34	0	61	60	61	75	55	68	0	0	0	0	0	28	0	0	0	0	21	0	0	0	0	0	8	0	0	0	0	0	0
064e230b276f0171bd5d155855b4e368	0	0	0	0	0	0	0	0	0	0	0	0	49	0	34	0	0	0	156	31	0	18	26	29	0	0	0	28	52	0	0	0	0	0	0	0	0	0	0	0	0	0	0	25	0	53	0	0	0
59691b06acdf5072e65c1b2419e6f44d	0	0	0	0	0	0	0	0	0	0	0	0	0	33	0	0	263	0	37	43	0	0	0	0	0	0	20	0	0	0	0	0	0	63	0	58	0	0	0	0	0	0	0	0	0	0	0	0	0
72fad954e702628b9dd433a1c7dbde84	0	0	0	0	0	0	0	0	0	0	0	0	37	26	0	0	0	0	43	0	65	66	75	47	47	66	0	0	0	0	0	43	0	0	0	0	0	0	0	0	0	0	0	0	0	0	0	0	0
019c701be5453aad82078b1b91555f70	0	15	0	0	0	0	0	23	18	0	23	28	0	0	0	0	0	0	0	0	0	53	0	0	0	0	0	0	24	0	22	0	0	0	0	0	0	0	0	53	0	0	0	0	0	0	0	0	0
5e6bf80f94f32795dda1d7c646cca048	61	0	17	0	0	0	0	0	0	0	25	0	0	20	32	0	30	22	42	0	0	0	0	0	0	0	18	20	0	41	0	0	0	0	0	28	36	0	7	0	0	0	0	0	0	30	23	28	0
4ac424ce07f93dd4ee7e1b9fc32d216c	17	55	0	19	16	28	0	0	0	44	0	0	0	0	0	0	37	0	0	0	0	0	0	0	0	0	30	0	0	14	0	0	0	22	0	0	0	0	0	0	33	0	0	0	0	0	20	0	0
8e284bdb3d44e4b22bbc0e33bfbe3ef0	0	0	0	0	0	0	0	40	28	0	33	81	34	35	0	0	0	0	0	40	0	0	0	0	0	0	0	0	0	33	27	0	0	37	0	15	27	0	0	77	0	0	0	0	0	0	0	0	0
5f1d4d819849dddbacd46bbda39a7e4c	0	0	0	0	0	0	0	31	38	0	0	63	27	23	0	0	0	0	0	20	0	0	0	0	0	0	0	0	0	31	26	58	22	35	0	21	28	0	0	72	0	0	0	0	0	0	0	0	12
e2b6af35bde6684da2b5968b6149e5a6	90	0	64	93	101	0	127	31	0	0	0	0	0	0	0	0	0	0	0	0	0	0	0	0	0	0	0	0	0	0	0	0	0	0	0	0	0	0	0	0	0	0	0	0	0	0	0	0	0
1d48c33ce457456e0d3e32b39682cbe4	0	0	0	0	0	0	0	0	0	0	0	0	0	22	31	24	75	0	0	36	20	23	43	0	0	0	94	0	0	0	0	0	0	71	0	0	0	0	0	0	0	0	0	0	0	0	0	0	0
a13cf6ffdddc0c65efb962e007daff67	0	0	0	0	0	0	0	0	0	0	70	0	0	0	0	42	90	0	0	16	0	0	19	0	0	0	178	0	0	0	0	0	0	0	25	0	0	0	35	0	0	0	0	20	8	0	0	0	0
300e2fda6af079699675cc40a511da5e	0	34	51	0	0	0	0	0	0	0	0	21	52	0	12	0	15	0	0	0	0	0	0	0	0	0	0	53	28	0	26	0	27	0	0	0	0	0	0	59	0	0	0	0	0	0	13	0	0
4f2f64fd8bacf07b9ca365940af68fa4	0	0	0	0	0	0	0	0	32	0	0	34	191	55	0	0	0	0	0	0	8	0	0	0	0	13	0	0	23	0	0	48	0	0	0	0	0	27	0	0	0	0	0	41	0	25	0	0	0
dd52585070050ae281574621e2bca840	0	0	10	0	23	0	0	0	107	0	0	0	0	0	0	0	94	0	26	0	0	11	0	21	0	0	27	0	0	0	0	47	0	0	33	14	0	0	0	0	0	0	0	0	0	0	0	0	23
922e6ee6eef5e330bf763f77c16e78a3	0	0	0	0	0	0	0	0	0	0	25	0	44	19	0	0	24	0	41	31	0	0	0	7	11	0	31	46	0	0	0	47	0	44	10	47	35	0	19	0	0	0	0	0	18	0	0	0	0
763c1aee053484bc4a0f7592c7866d58	0	0	0	25	37	0	0	0	0	0	0	0	0	0	0	0	0	0	0	0	20	47	43	37	25	35	191	0	0	0	0	0	0	0	24	0	0	0	0	0	0	0	0	0	0	0	0	0	0
314d16337ff5601b898ebd91b3e35061	0	0	0	0	0	0	0	0	0	0	0	0	34	29	0	0	0	0	35	15	66	52	72	42	48	60	0	0	0	0	0	0	0	0	0	0	0	0	0	0	0	0	0	28	0	0	0	0	0
0fa9bf8c456e27d7447218834bc291b2	0	0	0	0	0	0	0	0	0	0	56	0	0	0	0	36	89	0	0	20	0	0	0	0	0	0	156	0	0	0	0	0	0	0	22	13	0	33	43	0	0	0	0	0	11	0	0	0	0
1034f3607f387fc55bb95d2a437adccf	0	0	0	0	0	0	0	0	0	0	0	21	0	0	0	37	50	0	0	0	0	0	0	0	0	0	45	0	0	46	0	33	0	0	0	57	0	0	0	27	6	0	0	0	0	28	23	0	0
a513ff894f251a4d1827dd99ec322a61	0	0	0	0	0	0	0	0	46	0	0	0	0	99	0	0	0	0	0	0	0	0	0	0	0	0	0	0	20	0	0	0	0	0	0	40	0	0	12	0	0	0	0	0	0	0	23	0	40
70dc5dd9144e7ea056338e8f611ba1d6	0	0	0	0	0	0	0	0	0	0	0	0	0	0	268	23	0	0	0	0	0	0	0	0	0	0	0	0	0	58	0	0	0	0	34	0	0	0	0	0	0	42	0	0	0	0	20	0	0
406eb49422dfe0c3d989da0c958f98e7	0	0	0	0	0	0	0	0	0	0	0	0	0	0	0	0	0	0	0	0	0	0	0	0	0	0	0	0	0	0	0	0	0	0	0	0	0	0	0	0	72	0	46	0	40	0	119	32	56
587e15ee2e0cfe182ce8d1df735968b2	0	0	0	0	0	0	0	0	0	0	0	0	0	44	0	0	0	0	0	0	21	0	24	20	15	20	23	0	0	0	0	40	0	33	22	36	11	0	0	0	17	0	0	0	60	0	0	0	0
e3f1f456f67aeed4719f2e1afb8a3793	0	0	0	0	0	0	0	0	0	0	0	0	0	23	0	15	52	0	0	51	0	0	0	0	0	35	104	0	0	0	0	0	0	74	0	0	0	0	0	0	0	0	0	0	0	0	0	26	0
cea6536ea57a5269bd23957ff3d5e613	0	0	0	0	0	0	0	0	0	0	30	0	99	0	36	39	0	29	13	0	0	0	0	0	0	0	8	0	24	68	23	29	0	53	0	0	2	0	0	0	0	0	0	0	6	0	0	3	0
a0e64c14ddbf4ab60691f67848e336d1	0	0	0	26	0	0	5	0	96	0	0	0	0	0	0	0	100	0	0	0	0	0	0	0	0	0	0	0	0	0	0	51	0	0	27	15	26	0	0	0	0	0	0	0	0	0	0	0	0
a0dea10e2823247b638a145c9429a065	0	0	0	0	0	0	0	0	0	0	23	0	0	35	0	23	17	0	0	30	30	0	0	0	0	0	49	0	0	0	0	0	31	116	32	55	0	0	27	0	0	0	0	0	0	0	0	0	0
55a2518c9861b8333da1fc7c8042ef08	0	25	70	0	12	0	0	0	0	0	0	0	42	13	0	0	0	0	0	31	0	0	0	0	0	0	0	51	25	0	21	0	0	0	0	0	0	0	0	31	0	0	0	0	21	0	0	0	0
3ab66f1ca612891a9564dfaeedf7080f	0	0	0	0	0	0	0	0	0	0	29	0	41	0	0	26	59	0	65	0	0	30	0	49	0	0	34	0	0	0	0	69	0	0	0	0	0	0	8	0	0	0	0	54	0	0	0	0	0
0930f156d94c36952142819d64bd5294	7	0	0	0	0	0	0	0	0	0	0	57	67	45	21	33	0	0	50	27	0	0	0	0	0	0	9	0	0	53	0	0	0	0	0	38	0	0	0	52	0	0	0	0	0	0	0	0	0
e0389dab7465655961fbee6f7542d69d	0	0	0	0	0	0	0	0	0	0	19	0	18	73	45	35	0	0	0	0	19	0	34	22	0	0	25	0	0	0	17	0	0	0	13	0	54	0	0	0	0	0	0	0	0	0	0	0	0
beabe58fa8893f3deb9461a5de2562b4	0	0	0	0	0	0	0	0	0	0	0	0	29	37	32	84	35	0	0	46	0	0	0	0	0	0	25	24	0	0	0	72	0	48	0	0	0	0	0	0	0	0	0	0	0	0	0	0	0
7f08fd03c92d53bcaaf44dc291645d58	0	0	0	0	0	0	0	0	0	0	0	0	24	35	32	97	52	0	0	54	0	0	0	0	0	0	20	0	0	0	0	62	0	43	0	38	0	0	0	0	0	0	0	0	0	0	0	0	0
e88aeb46bf6c9ba0b799955af5c971de	0	0	0	0	0	0	0	0	0	0	0	0	0	0	38	0	0	0	0	38	0	36	0	45	0	30	31	0	0	0	0	0	0	43	23	52	116	0	0	0	0	0	0	0	0	0	0	0	0
ebcdfa93382f3408df4d6b91218f2328	0	0	0	0	0	0	0	0	0	0	0	19	58	26	0	23	0	0	27	27	0	0	0	0	0	0	31	0	0	0	37	0	0	0	0	19	0	0	17	0	0	0	0	22	0	37	0	0	0
059a8eccfdda0e54dd6e424a3144d3e4	27	0	0	0	0	0	0	22	0	0	0	0	0	0	0	0	0	11	28	0	0	0	0	0	0	26	0	0	0	0	0	0	0	40	0	0	0	0	0	0	0	0	0	0	0	0	0	0	0
4b04adf2339b1c3576a7869119b9e4b2	0	0	0	0	0	0	0	0	0	0	24	28	37	23	63	0	30	0	0	32	0	0	7	0	0	0	34	32	0	0	0	44	0	0	0	30	25	0	13	0	0	0	0	0	0	0	0	0	26
5b0f4fcbc3c94c6439424523fc207735	39	0	0	0	0	0	0	0	0	0	0	0	52	34	0	0	39	0	0	0	48	45	0	0	0	0	28	0	0	0	0	27	0	0	25	0	0	0	0	0	0	0	0	0	0	0	0	0	53
bdc35f046ab87c02dee27f810fc25fe7	0	0	0	0	0	27	0	0	0	0	17	32	27	43	0	12	0	0	0	43	0	0	0	0	0	0	0	17	32	0	0	0	6	0	10	13	0	0	0	57	0	0	0	0	9	23	15	0	0
e2ef33a07ce52ab37c530052bab58f79	0	0	0	0	0	0	0	0	101	0	33	0	23	20	16	0	0	0	28	0	0	0	24	0	0	0	23	0	49	0	0	0	0	0	0	0	0	0	0	0	0	37	0	0	0	0	18	0	35
1985c1c6eb46710e2c80b63d7e2b18a0	0	0	0	0	0	0	0	0	0	0	0	0	47	0	42	0	0	0	150	0	0	0	0	0	26	0	0	17	62	0	0	0	0	0	0	0	0	0	0	0	0	0	0	24	0	53	0	0	0
9089c459dcf23315e23ea5eb0c919da5	0	0	0	0	0	0	0	0	0	0	21	0	0	0	0	0	19	0	0	0	0	0	50	0	0	0	40	0	0	0	0	0	33	119	45	71	0	0	38	0	0	0	0	0	0	0	0	0	0
01837b246a19af4f10474e4c2cecf767	0	0	0	0	0	0	0	0	0	0	0	0	0	27	0	19	88	0	0	55	0	0	0	0	0	0	103	0	0	0	0	0	0	58	0	0	0	0	0	0	0	0	0	0	0	0	0	0	0
6a8edac0cb37bd16ae9c6656e925f0d6	0	0	0	0	0	0	0	0	0	0	0	0	0	92	0	0	40	0	50	0	0	12	0	39	31	31	0	0	0	0	0	26	0	0	0	40	0	0	0	0	0	0	0	0	0	0	0	0	0
9fa7ffef0a2f7f00269a4fa935dd65f5	0	0	0	0	0	0	0	0	0	0	0	0	0	0	0	0	0	0	0	0	0	0	0	0	0	0	0	0	0	0	0	0	0	0	0	0	0	196	0	0	78	0	0	0	158	0	0	0	0
377024e72ed09356829f68b918110c74	36	8	0	0	0	0	0	0	0	50	0	0	0	0	0	34	0	0	16	0	0	0	0	52	0	12	39	0	0	0	0	30	0	42	26	0	0	0	25	0	0	18	0	0	0	0	0	0	0
3d28433abd4114c2ad2afde9b8f5f2d2	0	0	0	0	0	0	0	0	0	0	0	35	208	27	0	14	0	0	0	0	0	0	0	0	0	0	0	29	17	38	0	0	0	0	0	0	0	0	0	0	0	0	0	0	0	0	0	13	0
6fa5e7d0cb32a9bfa9fffd284e8fcd61	0	0	0	0	0	0	0	0	0	0	24	14	37	0	26	0	0	0	140	0	14	0	0	0	0	0	0	0	71	21	0	0	0	0	0	0	0	0	0	0	0	0	0	26	0	42	0	0	0
f791360baa00dfde47a11607d8f4e5e7	0	0	0	0	0	0	0	81	0	0	0	51	0	41	0	0	26	23	0	0	0	0	0	0	0	0	0	36	35	21	0	0	0	0	0	0	0	0	0	84	0	0	0	0	0	30	0	0	0
57cfeb39df95deceea07934679e5479b	0	0	0	0	0	0	0	0	0	0	34	0	0	18	0	39	20	0	0	0	0	0	0	0	0	0	18	37	0	0	66	43	68	0	0	29	20	0	17	0	0	0	0	0	0	0	0	18	0
745f008872e1bf1ee1419c60d1ab22e3	0	0	0	0	0	0	424	0	0	0	0	0	0	0	0	0	0	0	0	0	0	0	0	0	0	0	0	0	0	0	0	0	0	0	0	0	0	0	0	0	0	0	0	0	0	0	0	0	0
964b532293f399fbb294cccfbce16b0f	0	0	0	0	0	0	6	0	0	0	15	0	45	25	0	15	0	40	20	44	0	0	0	19	0	0	0	0	25	0	23	21	0	0	0	0	39	0	0	0	0	0	0	0	0	0	0	0	0
5249c108845bfe41d21fc1287e323a4b	0	0	0	0	0	0	0	0	0	0	18	0	38	26	0	0	19	0	25	0	0	50	0	14	28	34	0	0	23	17	31	0	0	15	0	0	0	0	0	0	0	0	0	0	26	16	43	0	0
7018518868ee7b96a5d9de815a7d9f40	0	0	0	0	0	0	0	0	0	0	0	0	75	0	0	0	0	0	0	0	0	0	0	0	0	0	0	103	62	0	13	0	55	36	0	0	0	0	0	0	0	0	22	31	0	0	0	0	0
e31b7f83268a8de89b8bf99c80a548d8	91	0	0	0	0	0	0	31	0	0	0	0	0	0	34	0	0	0	0	31	0	0	0	0	0	0	26	0	0	98	0	22	0	0	0	24	0	0	0	0	0	13	0	0	0	0	0	0	19
63cfc4b73b26e67ea0bfc98266f259b7	0	0	0	0	0	0	0	0	0	0	24	0	0	29	0	0	23	0	0	0	0	0	0	0	0	11	29	52	45	0	0	47	0	34	0	31	31	0	24	15	0	0	0	0	0	0	24	0	0
c0fd501c377e807ac1e01f15b3c38994	0	0	0	0	0	0	0	0	0	0	0	13	0	11	0	0	0	0	0	0	0	0	30	0	0	0	0	0	0	0	0	21	0	0	344	0	0	0	0	0	0	0	0	0	0	0	0	0	0
58380d1f68a0a73cae5306259718d269	0	0	0	0	0	0	0	0	0	0	0	0	0	0	0	0	64	0	0	0	0	0	0	0	0	0	0	0	0	0	0	0	0	0	354	0	0	0	0	0	0	0	0	0	0	0	0	0	0
9e3583e747e86d543ed5aa3486270732	0	0	17	0	16	0	28	0	0	43	41	0	0	36	47	0	19	0	0	0	0	14	0	26	16	31	20	0	0	0	0	0	0	22	0	0	0	0	33	0	0	0	0	0	0	0	0	0	7
f1d98cf626065442404bb0e961762f3e	0	0	0	0	0	0	0	0	18	0	39	0	0	34	0	21	30	0	33	0	0	0	0	0	0	15	0	0	0	0	0	0	0	42	28	0	0	0	0	0	0	0	0	0	0	0	56	0	0
1ef7548aefca23fdae2a6d1a676e865d	0	0	0	0	0	0	0	0	0	0	0	0	36	36	0	0	0	0	17	0	48	56	61	57	41	62	0	0	0	0	0	0	0	0	0	0	0	0	0	0	0	0	0	0	0	0	0	0	0
61810d5a73cdfd1b17de828112bada52	0	0	0	0	0	0	0	0	0	0	43	0	0	0	0	0	0	0	35	23	0	0	0	18	0	22	0	0	0	0	0	41	0	39	0	0	35	0	64	0	0	0	0	23	0	67	0	0	0
e3ec74edc1f6a8a38d59221fb7622c86	0	0	0	0	0	0	0	0	0	0	0	0	0	0	0	0	0	0	0	0	0	0	0	0	0	0	69	0	0	0	0	0	9	0	157	174	0	0	0	0	0	0	0	0	0	0	0	0	0
04f29771ca5c54d0a1446cebd8088324	13	0	22	0	0	0	0	0	101	0	0	0	0	0	0	0	96	0	0	0	0	0	0	0	0	0	0	0	0	0	0	35	0	0	21	20	0	0	0	0	0	0	0	0	0	0	0	33	23
b282a7a230506a3323164fffa1a2e743	0	0	0	0	0	0	0	0	21	0	25	0	0	0	0	24	0	0	0	36	0	28	65	25	38	0	0	0	18	39	0	0	0	0	0	0	0	0	0	0	0	22	0	0	0	0	0	0	24
c964460cbce160602e44234176698c39	0	0	0	0	0	0	0	0	0	56	0	0	0	108	41	0	26	0	0	40	0	0	0	0	0	0	32	25	0	0	0	21	0	0	36	0	0	0	0	0	0	0	0	0	0	0	0	0	0
2a007fd5171ee50eb1cb698ddab14c3b	0	0	0	0	0	0	0	0	0	0	29	0	20	0	0	0	57	0	0	0	0	0	17	0	19	0	37	0	22	0	0	52	0	0	0	20	30	0	0	0	0	0	0	0	0	0	0	0	0
0f1ec390b070ff8126fb266692b7a5d1	0	0	0	0	0	0	0	0	0	0	0	0	0	0	0	0	0	0	0	0	0	0	0	0	0	0	0	0	0	0	0	0	0	0	0	0	0	0	0	0	0	0	0	0	0	0	0	0	30
9c2eb2a40948719a894333fc2a5e777a	0	0	0	0	25	0	0	0	0	0	0	44	0	0	0	0	0	0	0	0	0	0	0	0	0	0	0	44	19	63	0	37	0	0	0	39	39	17	0	0	0	0	0	0	0	26	0	0	0
e152436efd6686128d32dab79f1f4d42	0	0	0	0	18	25	33	0	0	0	0	26	0	65	0	0	0	0	0	0	0	0	0	0	0	0	51	0	25	41	0	0	0	78	0	0	0	0	0	42	0	0	0	0	0	0	0	0	0
af9ba873bf21238e0e18ae6a5c038c44	0	43	0	0	0	0	0	0	0	0	19	0	0	0	0	0	0	0	0	0	34	21	21	15	0	34	23	0	0	0	0	30	0	0	0	45	0	0	0	0	0	0	32	0	0	17	0	0	0
e8df1e04c833652a5d1ee95a7625464b	0	25	71	0	0	0	0	0	0	0	0	0	38	0	0	0	0	0	0	0	0	0	0	0	0	0	0	57	20	11	30	0	0	0	0	0	0	44	0	38	0	0	0	0	0	0	0	0	11
a325015e01b12a7e29e05cd6855e70c1	0	0	0	0	0	0	0	0	0	0	0	0	0	0	0	0	0	0	0	0	0	0	0	0	0	32	0	0	0	14	0	0	0	0	303	0	9	0	0	0	0	0	0	0	23	22	0	0	0
33e347c0eb0f4f17a1d3d3ed21058443	52	0	26	0	0	0	0	0	0	0	19	0	27	0	0	0	0	0	0	56	0	0	0	0	0	0	17	0	31	25	47	0	0	0	0	23	0	0	0	0	0	0	0	0	0	0	0	21	34
bbf41bed1c6401c41a84945983422692	0	0	0	0	0	0	0	0	0	0	0	15	39	0	27	0	0	0	144	0	17	0	0	0	0	0	0	0	51	0	0	0	0	0	19	0	0	0	0	0	0	0	0	20	0	45	0	0	0
49ba7176e53f5549dca5afd02a28b02f	0	0	0	0	0	0	0	0	0	0	0	0	72	0	0	0	0	0	0	0	0	0	0	0	0	0	0	105	72	0	22	0	37	31	0	0	0	0	0	0	0	0	16	0	0	0	0	0	0
f28143fdaf2ba6518bb83bf9b10e4732	0	0	0	0	0	0	0	0	0	0	0	17	0	39	0	21	0	0	20	0	0	0	0	0	0	0	24	0	0	0	16	37	0	45	0	19	0	0	18	0	0	0	0	0	55	22	0	0	0
f963cb667eeefe3c04057b4b36832b73	0	0	17	31	18	0	32	0	0	39	0	0	0	0	0	0	25	0	0	0	0	18	38	17	29	23	20	0	0	0	0	0	0	22	0	0	0	0	21	0	0	0	0	0	0	0	41	0	0
0f8424ecee00fe82f74112b4f8ebda64	0	0	0	0	0	0	0	0	0	0	0	0	0	0	0	0	0	0	0	0	63	54	72	75	63	64	0	0	0	0	0	0	0	0	0	0	0	0	0	0	0	0	0	0	0	0	0	0	0
cdacacc9546dc006aa38cf5d4174ca93	0	0	0	0	0	0	0	0	0	0	0	0	0	30	29	58	0	0	22	18	0	0	0	0	42	0	0	0	0	0	0	0	0	36	23	49	82	0	0	0	0	0	0	0	0	0	0	0	0
e5d9e0b5090aad72bd4eba541dc184e6	0	0	0	0	0	0	0	0	0	0	0	0	0	0	0	0	0	0	0	0	0	0	0	40	20	0	0	0	0	0	0	0	0	0	329	0	0	0	0	0	0	0	0	0	0	0	0	0	0
508fede1223d3eb336cb523983eb5f90	0	31	0	0	0	0	0	0	0	0	16	42	0	0	0	0	0	0	0	25	0	0	0	0	0	0	0	0	36	0	23	30	23	51	30	0	54	0	23	0	0	0	0	0	0	0	0	0	0
17fb0f68e5de010e1cd67ef9012bf048	0	0	0	0	0	0	0	0	48	0	0	0	0	100	0	0	0	0	0	0	0	0	0	0	0	0	0	0	15	0	0	0	0	34	0	0	0	0	0	0	0	0	0	0	0	0	33	0	0
56b8f454fb99a5a7ba1accfee11a1022	0	0	0	0	0	0	0	0	0	52	0	0	0	109	0	0	24	0	0	50	0	0	0	0	0	0	29	0	0	0	44	24	0	23	0	0	0	0	0	0	0	0	0	0	0	0	0	0	0
b45fd818502377498c68017aff8e5f90	0	0	0	0	0	0	0	0	0	0	24	0	0	0	0	0	0	0	0	0	0	0	0	47	29	0	34	0	0	0	0	0	29	89	33	66	0	0	22	0	0	0	0	0	0	0	0	0	0
0a683b1e276d224b7c7850b6d7f68337	0	0	0	0	0	0	0	0	0	0	0	0	0	0	0	0	0	0	0	0	0	0	30	0	13	24	0	0	64	46	59	0	0	0	0	0	0	0	0	0	0	0	0	0	0	0	0	0	36
be17eae33b69303c09d53b6816702267	0	0	0	0	0	0	0	0	0	0	32	0	0	30	11	0	67	0	62	0	26	0	43	0	0	0	0	0	0	0	0	74	0	0	0	0	26	0	0	0	0	0	0	0	0	0	0	0	0
35262cb969879aed6e3a64184970fbec	0	0	0	0	34	0	0	0	0	0	0	0	0	34	0	0	0	0	0	0	15	0	9	24	21	13	23	0	0	0	0	33	0	35	0	34	0	0	0	0	0	0	0	0	37	0	0	0	0
4e4f383dbacd901c02a9ec6b9cdfcdba	0	0	0	0	0	0	0	0	29	0	0	0	0	39	27	0	0	0	0	0	0	34	0	52	0	0	36	0	0	0	27	0	0	38	0	27	36	0	0	25	0	0	0	0	0	0	0	0	0
6657b40528018028ab2c629da1d20904	0	0	0	0	0	0	0	0	0	0	0	0	0	0	0	0	0	0	0	0	0	0	0	0	0	0	0	0	0	0	0	0	0	0	0	0	0	43	0	0	22	0	0	0	0	70	30	0	0
73db4a3b971180541538597fffa8a0dd	0	0	0	0	0	0	0	0	0	0	0	0	0	0	0	0	0	0	0	0	0	0	0	0	0	0	0	0	0	0	0	0	0	0	0	0	0	0	0	0	48	0	40	0	42	0	94	23	36
685c263c0267ed82d4dda90ab678319a	0	0	0	0	0	0	0	0	0	0	0	36	0	0	0	0	0	0	62	48	0	0	0	0	0	0	0	0	0	0	43	0	0	0	38	0	31	0	0	0	0	18	0	25	0	0	0	0	0
2db58b1fdc189026e7c4c79d21b55179	0	0	0	0	0	0	0	0	0	0	0	0	15	40	38	73	30	0	0	56	0	0	0	0	0	0	16	0	0	0	0	72	0	0	0	0	0	0	0	0	0	0	0	0	0	0	0	0	0
d50b40b8970eba2c5244e66d43b71248	0	0	0	0	0	0	0	0	0	0	18	0	0	0	12	0	0	0	0	0	0	37	0	0	0	0	28	0	0	0	0	0	28	114	28	50	18	0	30	0	0	0	0	0	0	0	0	0	0
055ecd516bd637d3771a09affc49c106	38	46	27	0	0	21	32	0	15	0	0	0	0	0	0	0	0	0	0	25	0	0	0	0	0	0	0	0	0	0	22	62	0	0	0	52	0	0	0	0	0	0	0	0	0	0	0	0	0
12db76af19943b616b645431ad5b543a	0	0	0	0	0	0	0	0	0	59	0	0	0	131	0	0	29	0	0	48	0	0	0	0	0	0	25	0	0	0	0	21	0	23	0	0	0	0	0	0	0	0	0	0	0	0	0	0	0
c6dd2160985afb8ebd2e2bc4ca407a60	0	0	0	39	35	0	0	0	37	0	25	0	0	36	0	0	0	16	23	0	0	27	0	0	0	25	0	63	0	0	0	0	0	0	15	0	0	0	0	0	0	0	0	0	0	0	0	0	0
22915bdbb37f2930bd1954ba8c4ab0e0	0	0	0	0	0	0	0	0	0	0	0	42	0	0	0	0	0	0	56	49	0	0	0	0	0	0	0	0	21	0	28	0	0	0	45	0	19	0	0	0	0	0	20	28	0	0	0	0	0
265f680939f853554b7532c3014dcb32	0	0	0	0	0	0	0	0	0	0	20	0	29	23	0	0	0	0	12	0	0	0	0	0	0	0	46	44	38	47	0	0	0	40	0	0	0	14	0	13	0	0	0	0	28	0	0	0	0
09fe9fed7a8ef23e91a97ab6c1bf0349	0	0	0	0	0	0	0	0	0	0	0	35	0	0	0	0	0	0	50	47	0	0	0	0	0	0	0	0	0	0	36	0	0	0	31	0	27	0	0	0	0	0	37	27	0	0	0	0	0
0b5ce19bca3588b095de6254b29ca62f	0	0	0	0	0	0	0	0	0	0	0	0	0	0	0	0	0	0	0	0	0	0	0	0	0	0	0	0	0	0	0	0	0	0	0	0	0	0	0	0	0	0	0	0	0	0	33	0	157
24638b492120ac6e9b8c0d2043b9a03b	0	0	0	0	0	0	0	0	0	0	45	14	0	0	62	0	30	0	19	0	0	0	0	0	0	0	53	17	0	16	21	0	0	0	0	0	0	0	0	17	0	0	0	0	0	0	0	10	22
155e84bec060a65fad700095e2f59f1b	0	0	0	0	0	0	0	0	0	0	0	0	0	0	0	0	0	0	0	0	47	36	67	75	56	59	0	0	0	0	0	0	0	0	0	0	0	0	0	0	0	0	9	0	0	0	0	0	0
40a0772154bb8ae16479214a84d9bcfb	0	0	0	0	0	4	0	0	0	0	0	0	0	24	33	0	34	19	0	0	0	0	0	0	0	0	0	27	18	0	20	0	17	0	21	0	0	0	0	27	0	0	0	0	0	41	0	0	0
7865e1a481f79adbe9aa3fab11f242fe	0	0	0	0	0	0	0	0	0	0	0	0	0	38	34	27	13	0	0	41	0	0	0	0	0	0	0	39	0	0	0	0	0	36	17	0	0	0	0	0	0	0	0	0	0	0	0	0	40
b4504e1a590a5efd8d5f7e1ec24e19b3	42	0	19	0	0	0	0	0	0	0	30	0	31	0	0	0	0	0	0	0	0	0	0	0	0	0	19	0	34	24	0	0	27	0	28	26	0	0	0	0	0	0	0	0	0	31	20	14	0
3843b52c4659f4cff99c55ba7fe8c300	76	0	0	0	0	0	0	0	0	0	0	0	0	27	0	0	0	0	0	0	0	0	0	0	0	0	0	0	0	78	0	26	11	18	12	20	0	0	0	0	0	0	0	0	0	0	0	41	20
93bcc3dc870a2697c46ca4052d56bc26	0	0	0	0	0	0	0	0	0	0	17	24	0	0	24	0	0	0	48	0	0	0	0	0	0	0	0	0	34	0	42	0	24	0	0	0	0	0	0	0	0	0	0	0	0	0	0	0	0
a8bf2bd67450b0185ee14ab39d8da1f0	0	0	0	0	0	0	0	0	0	0	15	14	44	0	17	27	0	0	0	0	0	0	0	0	0	0	33	19	0	0	0	0	25	0	0	44	0	58	0	0	0	0	10	0	0	0	0	0	0
92e7b0e8b234e62f8c98cb0156b6bdbe	0	0	0	41	52	0	0	0	0	12	0	0	0	0	0	0	0	0	0	0	0	35	30	41	0	24	0	0	0	0	27	0	0	0	0	0	39	0	0	0	0	0	0	23	0	0	0	0	0
8c3affef8896145ab060bfb64aa532e9	0	0	0	0	0	0	0	0	0	0	0	0	14	30	40	49	0	0	0	0	0	0	0	0	0	0	0	18	20	0	57	0	0	15	0	32	0	0	0	44	0	0	0	0	0	0	0	0	0
ec7bfa0adedf3b0593748c377ea42edc	0	0	0	0	0	0	0	0	0	0	0	0	0	0	0	0	0	0	0	0	46	51	76	55	45	64	0	0	0	0	0	0	0	0	0	0	0	0	0	0	0	0	0	0	0	0	0	0	0
e35fc31627598deff94650661cbecd01	0	0	0	0	19	0	0	0	0	0	0	0	0	63	22	0	0	0	28	0	0	0	0	0	0	0	0	0	29	0	0	33	0	39	29	0	0	0	0	0	0	0	0	0	0	0	0	29	0
85d58c4bfac0fa76ed6524ee8272e22a	0	0	0	0	0	0	0	0	0	0	35	0	0	0	0	15	15	0	34	0	0	0	10	0	24	0	0	0	0	0	0	43	0	27	0	0	35	0	43	0	0	0	0	0	0	55	0	0	0
6c286f21be6b6827adc8c1e7c2223207	0	0	0	0	0	0	0	0	0	0	0	39	0	0	36	0	0	28	0	0	0	0	0	0	0	0	0	50	23	0	0	40	0	0	0	49	0	0	0	42	0	0	0	0	0	0	0	0	0
8d19239526d9a1b754a1be5612b2cffb	0	37	35	32	0	0	23	28	39	137	0	0	0	0	0	0	0	0	0	0	0	0	0	0	0	0	0	0	0	0	0	0	0	0	0	0	0	0	0	0	0	0	0	0	0	0	0	0	0
f21e8d8bbb031eadbfeb587300486d17	0	0	0	0	0	0	0	0	0	0	0	0	108	0	0	0	147	0	0	0	0	0	0	0	22	18	0	0	0	0	0	0	0	35	0	0	0	0	0	0	0	0	0	0	0	0	0	0	0
051997b040e4b880bd0076dc8a36169b	0	0	0	0	0	0	0	0	0	0	0	0	0	0	0	0	0	0	0	0	0	0	0	8	0	0	0	0	0	0	0	0	0	0	0	0	0	0	0	0	0	0	0	0	0	0	0	0	0
6e6b336ec7576fdb6ecbe5583071c4b2	0	0	24	0	0	0	0	0	64	160	0	0	0	0	0	0	0	0	0	0	0	0	0	0	0	0	0	0	0	0	0	0	0	52	0	0	0	0	0	0	0	0	0	0	0	0	0	0	0
44629e69b7e2cd45b5dd8de711bd581e	0	0	0	0	0	0	0	0	0	0	0	14	0	35	0	23	0	0	24	0	0	0	0	0	0	0	23	0	0	0	29	0	21	0	0	15	14	0	25	0	0	0	0	0	0	29	0	0	0
dcb1b7b050339affd38e254e08933c1b	4	0	0	0	0	0	0	0	19	0	49	0	0	0	0	0	0	0	27	0	34	0	0	0	38	0	24	0	19	0	0	0	0	0	0	18	0	0	38	16	0	0	0	0	0	0	0	26	0
63fb3adb9700390d2de4ce459d28645c	0	0	0	0	0	25	49	0	0	31	0	41	0	0	0	0	0	0	0	0	0	0	0	0	0	0	0	0	0	65	0	0	0	0	61	0	0	0	0	28	0	0	0	0	0	0	0	0	0
f3572d89aff3385573768478b71e0d5b	0	0	0	0	0	0	0	0	54	192	0	0	0	0	0	0	0	0	0	0	0	0	0	0	0	0	0	0	0	0	0	0	0	0	0	25	0	0	0	0	0	0	0	0	0	0	0	0	0
73c20d58483a50d5b064688263954ec1	0	0	0	0	0	0	0	0	0	0	0	0	21	33	30	57	33	0	0	39	0	0	0	0	0	0	21	20	0	0	0	56	0	0	0	0	0	0	0	0	0	0	0	0	0	0	0	0	0
4c2678b51827137ca31707f71ffe20ac	0	0	0	0	0	0	0	0	0	0	31	0	0	0	0	0	48	0	50	0	0	0	0	0	30	42	37	0	0	0	0	51	0	0	0	0	0	0	0	0	0	0	0	35	0	0	0	0	0
8ad881bb3484be5aa13465fe78b5dc3e	0	0	63	0	0	0	0	0	60	0	0	0	0	0	0	0	0	0	0	0	0	0	0	0	0	0	0	0	0	0	0	0	0	0	0	0	0	0	0	0	0	0	0	0	0	0	0	0	0
383b8ab4884632da1e2c43d3910448ae	0	0	35	0	0	0	0	0	0	0	29	0	0	16	0	0	0	0	0	0	0	0	0	0	0	0	0	0	0	0	0	0	0	0	0	18	23	0	0	21	0	0	0	0	0	0	0	0	0
ed4ee7d728cf48cdcbff41ace50d66bc	0	0	0	0	0	0	0	0	39	0	0	0	15	34	0	0	0	0	0	0	0	0	0	0	0	0	0	35	17	0	28	0	31	0	0	0	0	0	0	0	0	32	39	15	0	0	0	0	0
0ca66f60a461247113343c5e3e85bcd9	0	0	0	0	0	0	0	0	16	0	24	0	0	0	28	0	0	0	0	35	16	0	42	0	22	0	23	0	0	0	0	0	23	0	0	20	0	16	34	21	0	0	0	0	0	0	0	0	0
4cd970102ba62999008c00f02f7a4ed7	0	40	0	0	0	0	0	0	0	0	16	0	0	0	0	0	0	0	0	0	27	14	22	20	22	0	0	0	0	0	0	27	0	0	0	33	0	0	0	0	0	0	33	0	0	27	0	0	0
9839b46d456d744716ce1ddd5ef4305b	0	35	16	0	33	0	34	0	38	162	0	0	0	0	0	0	0	0	0	0	0	0	0	0	0	0	0	0	0	0	0	0	0	0	0	0	0	0	0	0	0	0	0	0	0	0	0	0	0
5ebf24440cbaa45c19011e1e94cdf656	0	0	0	0	0	0	0	0	0	0	75	0	20	35	24	0	0	0	0	0	0	0	43	31	21	31	0	0	0	0	0	0	0	0	0	0	0	0	0	0	0	0	0	0	38	0	0	0	0
21c6c0523c512b5d440f37ce01985ba1	0	0	0	0	0	0	0	0	0	0	0	0	22	33	36	63	27	0	0	44	0	0	0	0	0	0	25	0	0	0	0	67	0	0	0	0	0	0	0	0	0	0	0	0	0	0	0	0	0
4f0257314c76395ab01147886b6a2ae8	0	0	0	22	0	0	0	0	58	134	0	0	0	0	0	0	0	0	0	0	0	0	0	0	0	0	37	0	0	0	0	0	0	38	0	0	0	0	0	0	0	0	0	0	0	0	26	0	0
3dabbb6ec19de911bd3f011e6e91048a	0	0	22	0	0	0	0	0	0	0	40	12	0	5	0	0	0	0	0	0	0	0	0	0	0	0	0	0	0	0	0	0	0	0	0	22	31	0	0	17	0	0	0	0	0	0	0	0	0
ac5faba7cb2f87926b8bff7155e38e6b	0	0	197	0	0	40	0	0	0	0	0	0	0	0	0	0	0	23	0	0	0	0	0	0	0	0	0	0	0	0	0	0	0	0	0	37	15	0	0	0	0	0	0	0	0	0	0	0	0
cad6bd03c1f1bfc86cf09fe23d932fd2	0	0	0	0	0	0	0	0	0	0	27	0	0	15	8	31	0	0	0	0	0	0	0	0	0	12	0	28	41	0	0	0	0	15	0	0	0	0	12	0	0	14	0	0	0	0	0	0	0
5aba5748984d27a5f2b818cd5930f902	0	22	0	0	0	31	0	0	0	67	0	0	0	0	0	0	0	0	0	0	0	0	0	0	0	0	0	0	0	0	0	0	0	0	0	0	0	0	0	18	0	0	0	0	11	38	0	0	0
8282f3a5024c511d1814b1bdc35b8b8e	0	0	0	0	0	0	0	0	16	0	0	23	0	21	36	0	0	0	0	0	0	20	0	46	0	47	29	16	0	0	0	0	0	0	0	20	20	0	0	17	0	0	0	0	0	0	0	0	0
fc397ef0484ffbfa1bead8f8767cd556	0	0	0	61	64	0	0	0	0	20	0	0	0	0	0	0	0	0	0	0	0	0	0	0	17	0	0	0	0	0	0	0	0	10	0	0	31	0	0	0	0	0	0	40	0	0	0	0	0
692bbeba834a631f049a59db1cce252d	0	0	0	0	0	0	0	0	0	44	0	0	0	89	0	30	26	0	0	31	0	0	0	0	0	0	15	0	20	0	0	17	0	0	0	27	0	0	0	0	0	0	0	0	0	0	0	0	0
a6ef5cb53c508b87196317a8b3d46207	0	0	0	0	0	0	0	0	0	0	32	0	0	0	22	0	61	0	24	0	0	0	0	0	0	0	44	0	29	0	0	0	0	0	50	46	0	0	0	0	0	0	0	0	0	0	0	0	0
6ad17243ae665b4e5a46ba39efaa66c5	0	0	0	0	0	0	0	0	0	0	0	0	0	0	0	0	0	0	0	0	22	17	29	20	39	26	23	0	0	0	0	0	0	72	0	0	0	0	0	0	0	0	0	0	0	0	30	30	0
3b3ee1d80635763a30c11aabb9c057b0	0	38	0	0	0	0	0	0	0	0	23	0	0	0	0	0	0	0	0	0	0	18	20	19	0	27	0	0	0	0	0	0	0	0	0	35	0	0	0	0	0	0	31	0	12	26	0	0	0
b061ae8a9156eecebfc2da79707e6f6b	0	0	0	0	0	0	0	0	0	0	0	0	0	0	0	0	24	0	0	0	23	33	25	20	26	32	26	0	0	0	0	0	0	80	0	0	15	0	0	0	0	0	0	0	0	0	0	0	0
844e9200b95e100ff839a1b41875a38b	0	0	0	0	0	0	0	0	63	163	0	0	0	0	0	0	0	0	0	0	0	0	0	26	0	0	0	0	0	0	0	0	0	0	0	0	0	0	0	0	0	0	0	0	0	0	33	0	0
54ca6d6116fa9abfd7cce5ef4826f7ae	0	0	0	58	48	0	0	0	0	17	0	0	0	0	0	0	0	0	0	0	27	0	0	0	0	0	35	0	0	0	0	27	0	0	0	0	20	0	0	0	0	0	0	41	0	0	0	0	0
8074ba3bc826375b021499b02a91bebd	0	0	0	0	0	0	0	0	0	0	52	0	26	42	11	0	0	0	0	0	0	43	0	29	30	34	0	0	0	0	0	0	0	0	0	0	0	0	0	0	0	0	0	0	33	0	0	0	0
894652ae34e8e6b9857ced6e938df386	0	0	0	0	0	0	0	0	0	0	0	0	0	0	38	0	0	0	0	34	0	0	42	0	0	0	0	0	0	0	0	0	0	0	38	55	92	0	0	0	0	0	0	0	0	0	0	0	0
0e6c1fd8a4bc3f0977f29c29c04b3df8	0	0	0	0	0	0	0	0	0	0	0	38	0	0	0	0	0	0	38	36	0	0	0	0	0	0	0	0	0	0	18	0	0	0	44	0	28	0	0	0	0	0	33	17	0	0	0	0	0
280d6338e759618b6f29628d8ef6cffb	0	0	0	0	0	0	0	0	0	0	0	29	0	0	0	0	0	0	34	48	0	0	0	0	0	0	0	0	0	0	20	0	0	0	32	0	26	0	0	0	0	0	35	29	0	0	0	0	0
187f46dcd0c41d8532821d9704aca2de	0	0	0	0	0	0	0	0	0	0	0	0	18	29	19	69	25	0	0	44	0	0	0	0	0	0	18	0	0	0	0	65	0	0	0	9	0	0	0	0	0	0	0	0	0	0	0	0	0
bec9c5963fbf69510a2142491e1287c0	0	0	0	0	0	0	0	0	0	0	41	0	35	59	0	0	0	0	0	0	0	35	0	24	23	25	0	0	0	0	0	0	0	0	0	0	0	0	0	0	0	0	0	0	30	0	0	0	0
806284276b875f2e7afed7accd8fcabf	0	0	0	0	0	0	0	0	0	0	0	0	0	22	0	0	68	0	37	68	0	0	0	0	0	0	0	0	0	0	51	0	0	48	0	0	0	0	0	0	0	0	0	0	0	0	0	0	0
5403d62afed1bcd80655f573bfefdd88	0	0	0	0	0	0	0	0	0	0	0	0	0	14	0	32	38	14	28	0	0	0	0	0	0	0	24	13	14	0	14	0	16	0	0	44	27	0	0	16	0	0	0	0	0	0	0	0	0
8588a2b7170e223dd3c73e116384d31b	0	0	0	0	0	0	0	0	0	0	0	35	40	0	0	0	0	23	0	0	0	0	0	0	0	0	0	39	18	0	0	0	0	0	0	0	0	0	0	0	0	0	0	0	0	0	0	28	69
8ff097b173fcdfbe3ad77d5de3f6a73b	0	0	0	0	0	0	0	0	0	0	0	0	69	0	0	0	18	0	0	0	16	0	0	21	0	12	26	0	0	0	0	0	0	0	0	0	26	0	0	0	0	0	54	0	0	0	0	0	0
aee7745da9360bc5b3ad5fc05ed26569	0	0	19	0	0	0	0	0	0	0	0	0	40	0	0	41	0	0	0	0	0	0	0	0	0	0	27	0	36	0	0	0	14	12	20	0	0	0	47	33	0	0	0	0	0	0	0	0	0
f5ef3b42ffba2ea1a72c723091bba3da	0	0	0	0	0	0	0	0	0	0	0	0	187	30	0	0	0	0	0	0	0	0	0	0	0	0	35	0	0	0	0	0	0	0	28	0	0	0	0	0	0	0	0	0	0	0	0	0	0
a62c53e100d0bbe4ebf2c1157de90391	0	0	0	0	0	0	0	0	0	0	26	0	65	0	0	0	0	0	30	0	0	0	19	22	0	0	14	0	18	0	0	44	0	45	0	0	0	0	0	0	0	0	0	0	0	0	0	0	0
9205a3937caddfed02549a9001b163ed	0	0	0	0	0	0	0	0	0	0	0	0	0	0	0	0	173	0	28	0	0	0	0	0	0	0	0	26	0	0	0	0	0	24	0	31	0	0	0	0	0	0	0	0	0	0	0	0	0
cc23b022811bbbdf6b28fd12aca32080	0	0	0	0	0	0	0	0	0	0	0	0	32	16	0	0	0	0	39	0	16	0	0	0	0	0	8	24	0	0	0	0	28	26	0	33	0	0	0	0	0	27	0	0	0	0	0	0	0
b5bb4cfa27e739756df7448bd5448134	0	0	0	0	0	0	0	0	0	0	0	0	0	0	0	0	0	0	26	0	0	0	35	0	0	0	0	0	40	0	0	147	0	0	0	0	0	0	0	0	0	0	33	0	0	0	0	0	0
1c35f6871e993e77134d28472e47dc65	0	0	0	0	0	0	0	0	0	0	29	0	15	0	0	0	0	0	0	0	0	14	0	0	0	0	29	0	28	0	0	0	0	69	0	0	25	0	0	0	0	12	23	0	0	0	0	0	0
ffb45bcfb10380e4bdcdb8533d1bd108	0	0	0	0	0	0	0	0	0	0	0	0	0	0	0	0	0	0	0	0	29	55	56	48	35	57	0	0	0	0	0	0	0	0	0	0	0	0	0	0	0	0	0	0	0	0	0	0	0
a3f5735a55170b568299f354cea786d7	0	0	0	0	0	0	0	0	0	0	0	0	0	0	0	0	0	0	0	0	0	0	0	0	0	0	0	0	0	0	0	0	0	0	0	0	25	0	0	0	0	0	0	0	0	0	0	0	0
bdc91df5bc550f05c3829ce544496aad	0	0	0	0	0	0	0	0	0	0	0	0	0	0	0	0	0	0	0	0	0	0	0	0	0	0	0	0	0	0	0	0	0	0	0	0	23	0	0	0	0	0	0	0	0	0	0	0	0
98a25c53b7d28c35e2038654ee466201	0	0	0	0	0	0	0	0	0	0	0	0	0	0	0	0	0	0	45	0	10	0	0	12	0	0	0	0	0	0	0	163	0	0	0	48	0	0	0	0	0	0	0	0	0	0	0	0	0
ff95185b929433352126723956c60552	0	0	0	46	34	0	0	0	28	0	0	30	0	0	0	0	0	0	0	0	0	0	0	0	0	0	48	0	0	0	0	0	0	48	0	0	0	0	0	42	0	0	0	0	0	0	0	0	0
29154284b25ed8272d1cab826d213128	0	0	0	0	0	0	0	0	0	0	40	0	0	0	0	0	0	0	0	0	0	0	44	48	37	0	48	0	0	0	0	0	0	0	34	22	0	0	0	0	0	0	0	0	0	0	0	0	0
69db8a9c74e1421a635439177129c23d	0	0	0	0	0	0	0	0	0	0	0	0	0	77	0	0	39	0	31	0	0	0	0	0	0	0	0	0	0	0	0	0	0	34	0	39	0	0	0	0	0	0	0	0	0	0	0	26	0
7536e23dbcfc60e66de4c122dafe5699	0	0	0	0	0	0	0	0	0	0	17	0	39	0	33	0	33	0	0	0	0	0	0	31	0	0	19	0	25	0	19	0	0	0	0	0	0	0	0	0	0	0	0	0	0	0	0	0	0
b1840eb6ead86bf929c3921cfd50fb71	0	0	0	0	0	0	0	0	0	0	0	76	0	0	10	0	5	27	0	0	0	0	0	0	0	18	19	22	0	25	0	14	0	0	0	0	25	0	0	21	0	0	0	0	0	0	0	0	0
73d9d5dcdf356852dbd28fe444464859	0	34	0	0	0	0	0	0	0	0	12	0	0	0	0	0	0	0	0	0	0	18	26	16	15	0	0	0	0	0	0	0	0	0	0	30	29	0	0	0	0	0	26	0	0	16	0	0	0
6bafc51b60de127ca136ecafd8c95c48	0	0	0	34	23	0	0	0	0	0	11	0	0	53	0	0	0	0	0	0	0	0	0	0	0	0	0	0	40	0	0	25	0	27	21	0	0	0	0	0	0	0	0	0	0	0	22	0	0
b6776644ce731ac3894730b446c2d24a	0	0	0	9	0	0	0	0	0	0	36	0	18	74	55	22	0	0	0	0	0	0	0	0	0	26	29	0	0	0	0	0	0	0	0	0	0	0	0	0	0	0	0	0	0	0	0	0	0
a724dda33e29d687814427240e900aef	0	0	0	0	0	0	0	0	0	0	0	18	34	0	17	0	0	31	31	0	0	0	0	0	0	0	0	39	0	0	0	0	0	0	0	0	35	0	0	0	0	0	0	0	0	0	13	51	0
ded5e1376a2a9d53a9321dda75b05391	0	0	0	0	0	0	0	0	0	0	0	0	0	0	0	0	0	0	37	0	0	0	19	0	8	0	0	0	0	0	0	204	0	0	0	0	0	0	0	0	0	0	0	0	0	0	0	0	0
58c230d6754db2c692b80fd00a2128bb	0	0	0	0	0	0	0	0	0	0	0	0	0	0	0	0	0	0	0	0	18	18	29	25	16	12	24	0	0	0	0	0	0	74	0	18	0	0	0	0	0	34	0	0	0	0	0	0	0
21f916b2e65ca80309b1a49017c4f760	0	0	0	0	0	0	0	0	0	0	49	0	35	34	0	0	0	0	0	0	0	0	28	34	19	14	0	0	0	0	0	0	0	0	0	0	0	0	0	0	0	0	0	0	27	0	0	0	26
1eec0ad1acb4b7a398fed7c52f30a7ab	0	0	0	0	0	0	0	0	11	0	0	0	0	39	0	0	0	0	29	0	0	0	0	0	0	0	24	0	0	0	0	0	0	0	29	0	0	0	0	0	0	0	0	0	0	0	0	0	0
25b2c2baf2178085477749533a66dbca	0	0	0	0	0	0	0	0	0	0	13	0	39	21	0	0	0	0	28	0	0	0	0	12	27	30	0	32	15	0	16	0	0	0	0	32	0	0	0	0	0	0	0	0	0	0	0	0	0
19c7c6f77651c96ba2f13f43ca5bea54	0	0	0	0	9	0	0	0	0	0	25	0	17	51	41	0	13	0	0	0	0	0	0	0	0	0	21	0	0	0	0	0	22	21	0	0	0	0	0	0	29	0	0	14	0	0	0	0	0
b78d07cd7f8ad9bc556ed829eb2c8b65	0	0	0	0	0	0	0	0	0	0	0	0	0	80	0	0	37	0	46	0	10	0	19	0	0	0	0	0	0	0	0	0	0	0	0	40	0	0	0	0	0	0	0	0	0	0	0	0	0
05ac5284233adaab02510ca64c47f845	0	0	0	0	0	0	0	0	0	0	0	0	0	0	0	0	0	0	0	0	0	0	0	0	0	0	0	0	0	0	0	0	0	0	0	0	27	0	0	0	0	0	0	0	0	0	0	0	0
2843affd62b558983338a3454aa08027	0	0	29	0	18	24	0	0	31	60	0	0	0	0	0	0	0	0	0	0	0	0	0	0	0	0	0	0	0	0	0	0	0	0	0	0	0	0	0	24	0	0	0	0	0	0	0	0	0
4f91fba026d975a7338782fb185d6f60	0	0	0	0	0	0	0	0	0	0	30	0	65	25	0	0	0	11	0	0	25	20	0	0	21	0	0	0	0	0	20	0	0	0	0	0	0	0	0	0	0	0	0	41	0	0	0	0	0
68747ebb909ac48e248dcef3c2a55ace	0	0	0	0	0	0	0	0	32	0	0	0	15	33	0	0	0	0	0	0	0	0	0	0	0	0	0	0	15	0	28	0	27	0	0	0	0	0	0	32	0	0	0	16	0	0	0	0	0
a572143ec2596f2762caf13a3861f3c7	0	0	0	0	20	0	0	0	0	0	0	0	0	57	0	0	0	0	25	0	0	0	0	0	0	0	0	0	36	0	0	22	21	19	21	0	0	0	0	0	0	0	0	0	0	0	0	0	0
d4139669c138dc6983a2105c6d38fa02	0	0	0	0	0	0	0	0	0	0	23	0	30	13	0	0	9	0	0	30	0	0	0	0	0	0	0	20	0	13	0	0	10	0	0	30	0	0	0	0	23	0	0	0	0	0	0	0	0
cfe3e935c372b03f6715dc4fc0400069	0	0	0	0	0	0	0	0	8	0	0	0	0	0	0	18	16	13	14	0	0	0	0	0	0	0	33	0	0	0	0	45	16	0	0	34	0	0	14	0	0	8	9	0	0	8	0	0	0
b4e5ea807d80a2a32c89679b049f5220	0	0	0	0	0	0	0	0	0	0	28	0	60	0	0	0	0	14	0	0	0	0	22	0	13	12	25	0	0	0	0	32	0	0	0	25	21	0	0	0	0	0	0	0	0	0	0	0	0
13fbd52a3f59c653bacb390eb2484a59	0	0	0	0	0	0	0	0	0	0	43	0	0	0	0	0	0	0	44	0	0	0	0	0	0	0	0	0	0	0	0	0	0	32	0	0	27	0	51	0	0	0	0	0	0	54	0	0	0
74553e77b80382bb84470d64889d72b6	0	0	0	0	0	0	0	0	26	0	0	0	21	0	36	27	0	12	0	0	0	0	0	0	0	0	18	0	0	24	0	0	0	0	18	25	0	0	0	20	0	0	0	0	23	0	0	0	0
7846775c1e5f5302595d705f9eeea16d	0	0	0	0	0	0	0	0	0	0	21	0	17	58	54	0	0	0	0	0	0	0	0	0	0	0	29	0	0	0	0	30	0	0	0	41	0	0	0	0	0	0	0	0	0	0	0	0	0
f7e952bfd9617f4ad8c5c363b6211b43	0	0	0	0	0	0	0	0	0	0	0	17	0	0	0	0	21	0	0	0	28	0	0	0	0	0	30	0	0	26	35	0	0	0	0	0	0	0	0	0	20	0	0	0	0	0	0	0	39
73b3b6e50d5c1c561c3cb5683d22de5e	0	0	0	0	0	0	0	0	0	0	0	0	0	0	0	15	0	18	13	0	0	29	0	43	36	33	21	0	0	25	0	0	0	0	15	0	0	0	0	0	0	0	0	0	0	0	0	0	0
bf3dcd0e537cbf5bac0c4b9fd0d5bc6c	32	0	0	0	0	0	0	0	0	0	0	0	0	0	0	0	0	0	0	0	0	0	0	0	0	0	25	0	0	0	33	21	0	35	25	22	0	0	0	0	0	0	0	0	0	0	0	34	0
fcc9c895ca15419e0859b04dfee5cc31	0	0	42	0	0	0	0	0	0	38	0	0	0	0	15	0	0	0	0	0	0	0	0	0	0	0	23	0	0	0	0	0	0	0	0	0	0	0	0	0	0	0	0	0	0	0	0	0	0
96521c5fa92cb46170a6f035e03a68f9	0	0	0	0	0	0	0	0	16	0	0	0	0	0	0	0	0	0	24	38	0	0	0	22	0	0	0	0	0	0	0	0	0	0	23	0	0	0	0	0	0	0	0	25	0	0	0	0	0
451c5adbb80062de02c3a81439a89d59	0	0	0	0	0	0	0	0	0	0	0	0	0	0	0	0	0	0	0	0	0	0	0	0	0	0	0	0	0	0	0	0	0	0	0	0	23	0	0	0	0	0	0	0	0	0	0	0	0
a51514fe7f71017162d93a4ee8eb23fc	0	0	0	0	0	0	0	0	0	0	0	18	0	20	0	0	0	0	0	29	0	0	0	0	0	0	0	0	0	0	0	5	0	32	0	52	0	0	0	20	0	0	0	0	0	43	0	0	0
b8b197262897bfc110809d0e9af79493	59	0	0	0	0	0	0	0	0	0	0	0	0	0	0	24	0	29	0	0	0	0	0	0	0	0	0	0	0	71	0	19	0	0	0	18	0	0	0	0	0	0	0	0	0	0	0	0	14
bf3a27945b790420ecf81358d6aef703	0	0	0	0	0	0	0	0	0	0	64	0	0	47	0	38	35	0	0	39	0	0	0	0	0	0	0	0	0	0	0	0	0	22	0	0	0	0	0	0	0	0	0	0	0	0	0	0	0
28cefe0929af8db914b05dd51358bd3f	0	0	0	0	0	0	0	0	0	0	0	0	0	10	0	0	156	0	24	0	0	0	0	0	0	0	0	0	0	0	0	0	0	25	0	28	0	0	0	0	0	0	0	0	0	0	0	0	0
48d316597edbeab2fbbc569071bf2836	0	0	0	0	0	0	0	0	0	0	0	0	0	0	0	0	0	0	0	0	0	0	0	0	0	0	0	0	0	0	0	0	0	0	0	0	0	0	0	0	0	0	0	0	0	0	0	0	0
3a953ab3f66f93bd36b5099866b721a8	0	0	0	0	0	0	0	0	0	0	0	0	0	0	0	26	0	0	0	0	0	0	0	0	0	0	53	0	26	44	0	0	0	0	23	48	0	0	0	0	0	0	0	0	10	12	0	0	0
a44dadcea34a9685b90a549a18e95334	0	0	0	21	0	0	0	0	0	0	0	34	30	0	0	0	0	0	0	0	0	0	0	0	0	0	0	50	15	0	41	0	0	0	0	0	0	0	0	0	0	0	0	0	0	0	0	0	0
8ebc07ff34e279d3cfd3ce1e81482e4f	0	0	0	0	0	0	0	0	0	0	0	0	0	0	0	0	0	0	0	0	0	0	0	0	0	0	0	0	0	0	0	0	0	0	0	0	0	0	0	0	0	0	0	0	0	0	0	0	0
4e6a7504a7ca7809e35328aa7bfbbed1	0	0	0	0	0	0	0	0	0	0	0	0	14	22	17	0	0	0	0	0	0	0	0	0	0	0	33	0	0	0	0	8	0	16	28	24	30	0	0	0	0	0	0	0	0	0	0	0	0
892faad99a76f2b395dc9762d1866f9b	0	0	0	0	0	0	0	0	0	0	0	0	0	0	34	0	0	0	0	0	16	19	23	15	19	19	18	0	0	0	0	0	0	59	0	0	18	0	0	0	0	0	0	0	0	0	0	0	0
d434864b9fe412f6fc3e671df15751fb	0	0	18	0	0	0	0	0	10	0	0	0	0	0	0	0	0	0	33	35	0	0	0	0	0	0	0	0	0	0	0	0	0	0	34	0	0	0	0	0	0	0	0	0	0	0	0	0	0
73f2ab0583b995c09758be913ba2a470	0	0	0	0	0	0	0	0	0	0	0	0	0	0	0	0	0	0	0	0	0	0	0	0	0	0	0	0	0	0	0	0	0	0	0	0	0	0	0	0	0	0	0	0	0	0	0	0	0
b870e88be874af2b1e93d0cc56426196	0	0	0	0	0	0	0	0	0	0	32	0	14	0	0	0	37	10	0	0	0	0	0	0	0	0	36	0	0	0	20	0	0	0	47	40	0	0	0	0	0	0	0	0	0	0	0	0	0
b2a58059283316a7ca7067dd1d91b7e1	0	0	41	0	0	44	32	12	0	0	0	0	0	0	25	0	16	24	0	0	0	0	0	0	0	0	0	40	0	0	0	0	0	0	0	0	0	0	0	0	0	0	0	0	0	0	0	0	0
7b5a8d9e68dd0565cd82cd7b99ab87c2	0	0	0	0	0	0	0	0	0	0	0	64	0	0	14	0	11	29	0	0	0	0	0	0	0	0	10	16	0	25	0	17	0	0	0	0	11	0	0	15	13	0	0	0	0	0	0	0	0
c5df279de92cc0ddd431698728d9274f	0	0	0	36	25	0	0	0	36	0	0	27	0	0	0	0	0	0	0	0	0	0	0	0	0	0	39	0	0	0	0	0	0	34	0	0	0	0	0	34	0	0	0	0	0	0	0	0	0
0e1ee6f4f229da0388dcecd085efcba9	0	0	0	0	0	0	0	0	0	0	0	0	0	0	0	0	134	0	31	0	0	0	0	0	0	0	0	0	0	0	0	0	0	38	0	28	0	0	0	0	0	0	0	0	0	0	0	0	0
29118dc9bd45db5c91d1380834b9471b	0	0	0	0	0	0	0	0	0	0	0	0	0	0	0	0	0	0	0	37	0	0	0	0	0	0	0	44	38	0	0	0	31	44	0	0	0	0	37	0	0	0	0	0	0	0	0	0	0
01b4b08a097226bdecbb81ae17b00766	0	0	0	31	36	0	0	0	28	0	0	17	0	0	0	0	0	0	0	0	0	0	0	0	0	0	49	0	0	0	0	0	0	38	0	0	0	0	0	31	0	0	0	0	0	0	0	0	0
c412a0e955b4b4ba97e813757387113e	0	0	0	0	0	0	0	0	0	0	0	0	0	0	0	0	0	0	0	0	0	15	0	0	0	0	0	0	40	25	52	0	30	0	0	0	0	0	0	0	0	0	0	0	0	0	0	0	38
4d9bda9d6bcd5a7473b565db85c1060a	0	0	0	0	0	0	0	0	0	0	40	0	23	0	0	37	22	0	0	0	0	0	0	0	0	0	0	0	0	0	6	0	0	0	35	28	28	0	0	0	0	10	0	0	0	0	0	0	0
864fa86a8b72e16ad68d5e9b73144db7	0	0	0	0	0	0	0	0	0	0	16	0	9	24	0	0	0	37	0	0	0	0	0	0	0	0	0	0	22	0	0	41	0	8	0	0	52	0	0	0	0	0	0	0	0	0	0	0	0
53ff1e3fa558e7021c7310c09c1307db	0	0	0	0	0	0	0	0	0	0	0	15	33	0	0	14	23	0	0	0	0	0	0	0	0	0	0	0	39	0	0	0	23	0	26	0	21	0	0	22	0	0	0	0	0	0	12	0	0
6536f1b87e6ddc4735f79a1456412736	0	0	0	0	0	0	0	0	0	0	0	0	0	31	0	0	0	0	0	0	0	0	0	0	0	0	48	0	0	0	38	0	0	0	0	0	0	0	0	0	0	0	0	0	0	0	24	0	17
142030ace396601568a5d013513e3f3b	0	0	0	0	0	0	0	0	0	0	0	0	0	27	0	0	0	0	0	0	0	0	0	0	0	0	37	0	0	0	0	0	0	0	0	0	35	0	0	0	0	0	0	39	45	0	0	0	0
9cc6d7530216c401d76c7b9902f2ef05	0	0	0	0	0	0	0	0	0	0	0	0	0	0	0	0	0	0	0	0	0	0	0	0	0	0	0	0	0	0	0	0	0	0	0	0	0	0	0	0	0	0	0	33	47	0	0	0	0
d4393bac8def5d8960165a161ab47d82	0	0	0	0	0	0	0	0	0	0	0	0	0	18	38	0	27	17	0	39	0	0	0	0	0	0	0	17	27	0	14	0	14	0	0	0	0	0	0	14	0	0	0	0	0	0	0	0	0
e042676dfab0961e7e80e9f9145a4de3	0	0	0	0	0	0	0	0	0	0	0	0	0	0	0	0	0	0	0	0	0	51	94	37	43	0	0	0	0	0	0	0	0	0	0	0	0	0	0	0	0	0	0	0	0	0	0	0	0
45529027c8cbccd50f3b4a623417ab32	0	0	0	71	72	0	0	0	0	0	0	0	0	0	0	0	0	0	0	0	0	0	0	0	0	0	0	0	0	0	0	0	0	0	0	0	0	37	0	0	0	0	0	0	0	0	44	0	0
d8be1731ebecc9c9a5621de84ab39870	0	0	0	0	0	0	0	0	0	0	43	0	0	0	0	0	0	0	28	0	0	0	0	0	0	0	10	0	0	0	0	0	0	33	0	0	21	0	36	0	0	0	0	0	0	41	0	0	0
23afd54453486752184495683f1d2629	0	0	0	0	0	0	0	0	0	0	0	0	0	0	0	37	28	0	0	0	0	0	0	0	0	0	0	0	0	0	0	0	0	0	157	0	0	0	0	0	0	0	0	0	0	0	0	0	0
5b1ccb0a986e689dfb263dddf738f3f9	0	0	0	0	0	0	0	0	0	0	0	0	0	0	0	8	0	0	0	0	0	0	0	0	0	0	0	0	0	0	0	0	0	44	43	35	54	0	38	0	0	0	0	0	0	0	0	0	0
4c124d64d2b0530c954a8061a9d711a4	0	0	0	0	0	0	0	0	0	0	0	0	26	19	0	0	0	0	0	31	0	0	0	0	0	0	31	0	0	28	0	0	0	0	0	0	0	0	32	0	0	0	0	0	0	0	0	0	19
1db2e4b2b89f9d276e35c24339550986	0	0	0	0	0	0	0	0	0	0	0	0	62	33	0	22	0	0	57	0	0	0	0	0	0	0	0	0	0	0	0	0	0	0	0	0	0	0	0	0	0	0	0	0	20	26	0	0	0
0d4d6a131e953595f545643090fd634a	0	0	19	0	0	0	0	0	0	0	36	0	0	0	0	0	0	0	0	0	0	0	0	0	0	0	0	0	0	0	0	0	0	0	0	0	30	0	0	0	0	0	0	0	0	0	0	0	0
169d6eaedeb66d98f614dbe21bede1f9	0	0	0	0	0	0	0	0	0	0	13	0	0	29	0	0	0	0	0	0	54	0	0	0	0	31	0	0	0	0	0	0	0	0	0	0	0	31	0	0	0	0	0	23	38	0	0	0	0
6773db2dcc68784c015d840be1d909f4	0	0	0	0	0	0	0	0	25	0	0	0	0	12	0	0	0	0	0	46	0	15	0	0	0	0	20	0	0	0	0	0	0	0	0	20	15	0	0	23	0	0	22	20	0	0	0	0	0
a2ad29ca6a5ac9d2395d78e43a502411	0	0	0	0	0	0	0	0	0	0	0	0	0	0	34	0	61	0	0	23	0	0	0	0	0	0	0	0	0	47	0	0	0	0	0	0	0	0	0	0	0	27	0	0	0	0	0	0	0
b032a7375eebd27aef1069eebc2ac983	0	0	0	0	0	0	0	0	0	0	0	0	0	0	0	0	0	0	0	0	0	0	0	0	0	0	0	0	0	0	0	0	0	0	0	0	0	0	0	0	0	0	0	0	0	0	0	0	0
e97adeca0df6a414913c7f25bb35f246	0	0	0	0	0	0	0	0	0	0	21	0	20	19	0	0	0	0	0	47	0	0	0	0	0	0	7	0	20	18	0	0	0	0	0	0	23	0	0	0	0	0	19	23	0	0	0	0	0
4ab8a67bc7faa2353a95b10a9c7ab432	0	0	0	0	0	0	0	0	0	0	0	0	83	35	26	0	0	0	0	18	0	0	0	0	0	0	0	0	0	48	0	0	0	0	0	0	0	0	7	0	0	0	0	0	0	0	0	0	0
95ae6c9b344d1e9976db8682846da0b7	0	0	0	0	0	61	104	0	0	0	0	0	0	0	0	33	0	0	0	0	0	0	0	0	0	0	0	0	0	0	0	0	0	0	0	0	18	0	0	0	0	0	0	0	0	0	0	0	0
c55c25847c11f5133976629ea94d074c	0	0	0	0	0	0	55	0	0	0	0	16	0	0	0	0	0	0	0	52	0	0	0	0	0	0	19	0	0	46	0	0	0	0	0	0	0	0	0	0	0	0	0	0	0	0	0	0	0
4cf3302eb47c567e8116922038087b5e	0	0	0	0	0	0	0	0	0	0	11	0	0	0	0	16	11	0	0	0	45	22	14	23	20	39	0	0	0	0	0	0	0	0	0	0	0	0	0	0	12	0	0	0	0	0	0	0	0
8665278fe91e03a8abe4414c7eb3596e	0	0	0	0	0	0	0	0	0	0	8	77	23	0	0	0	0	23	0	0	0	0	0	0	0	0	19	0	0	21	0	26	0	0	0	0	0	0	16	0	0	0	0	0	0	0	0	0	0
6ea7f3b028ce85b00f32247177e16e16	0	0	0	0	0	0	0	0	0	0	0	20	0	33	0	0	0	32	0	0	0	0	0	0	0	0	0	34	0	0	0	0	0	0	37	0	20	11	0	0	0	0	0	0	0	0	0	0	0
6fec3cc0362eff716e2f8c36d2d73c32	0	0	0	0	0	0	0	0	0	0	0	0	0	0	0	0	0	0	40	0	0	0	0	0	0	16	0	0	0	0	0	156	0	0	0	0	0	0	0	0	0	0	0	0	0	0	0	0	0
83103598fbc2d4ef4d428663891189ef	0	0	0	0	0	0	0	0	0	0	0	0	0	0	26	0	23	0	0	0	0	0	0	0	0	0	0	0	37	0	0	17	19	0	21	25	24	19	0	0	0	0	0	0	0	0	0	0	0
43e8a84c81fa847660333aa2c61a3dae	0	0	0	0	0	0	0	0	0	0	0	0	0	0	0	33	0	0	0	30	0	0	0	0	0	0	40	0	0	0	0	0	0	33	22	18	0	0	0	0	0	0	0	0	0	0	0	0	0
34fc7aae15605586dabda01945f09403	0	0	32	0	0	0	0	0	0	0	19	0	0	0	0	0	0	0	0	0	0	0	0	0	0	0	0	0	0	0	0	0	0	0	0	0	28	0	0	0	0	0	0	0	0	0	0	0	0
98b52fbc6b1002fb6496bdedcc80d927	0	0	0	0	0	0	0	0	0	0	0	0	0	0	0	0	32	0	0	0	0	0	0	0	0	39	0	0	0	0	0	0	0	86	0	0	53	0	0	0	0	0	0	0	0	0	0	0	0
dfdf4870663d62bc6acdef26158b55aa	0	0	0	0	0	0	0	0	0	0	0	0	0	0	0	0	0	0	0	0	0	0	0	0	0	0	0	0	0	0	0	0	0	0	0	0	0	0	0	0	0	0	0	0	0	0	0	0	0
eb0e13d68216478556c30491da4bd361	0	0	0	104	105	0	0	0	0	0	0	0	0	0	0	0	0	0	0	0	0	0	0	0	0	0	0	0	0	0	0	0	0	0	0	0	0	0	0	0	0	0	0	0	0	0	0	0	0
b7c7130e8255bc4ce2ad04009d09eb65	0	0	0	0	0	0	0	0	0	0	0	0	19	27	0	0	0	0	0	37	0	0	39	0	0	0	0	0	0	36	0	0	32	0	0	0	0	0	0	0	0	0	0	0	19	0	0	0	0
8e60f70adba8aea0bb3890ae9680ecfd	0	0	0	0	0	0	0	0	0	0	0	0	8	15	0	16	0	0	0	0	0	22	23	33	23	30	39	0	0	0	0	0	0	0	0	0	0	0	0	0	0	0	0	0	0	0	0	0	0
862e1884d935a6f3cb1ad8c8990d4d87	0	0	0	0	0	0	0	0	0	0	57	0	0	0	0	0	0	0	0	0	0	0	0	0	0	0	122	0	0	0	0	0	29	0	0	0	0	0	0	0	0	0	0	0	0	0	0	0	0
7296e2f134b1a18f18e4aaf84232a15d	0	0	0	0	0	0	0	0	0	0	19	0	0	0	0	0	34	15	15	0	0	0	13	14	0	0	0	0	18	0	25	0	0	0	0	0	0	0	19	0	0	0	0	0	0	0	0	0	0
168179a63151807668e36fed3338515f	0	0	0	0	0	0	0	0	0	0	13	73	22	0	0	0	0	26	0	0	0	0	0	0	0	0	14	0	0	19	0	17	0	0	0	0	0	0	12	0	0	0	0	0	0	0	0	0	10
e84d1d31c14066474278b8a620db024c	0	0	0	0	0	0	0	0	0	0	0	0	0	0	0	0	0	0	0	23	0	0	0	0	0	0	0	21	0	13	0	14	19	52	37	27	0	0	0	0	0	0	0	0	0	0	0	0	0
8263850ce8d5454ebf81b34be17fd272	0	0	0	0	0	0	0	0	0	0	0	0	0	0	0	0	0	0	0	0	71	0	0	56	0	79	0	0	0	0	0	0	0	0	0	0	0	0	0	0	0	0	0	0	0	0	0	0	0
1933b76dc3f622edb240db5a3c4913ea	0	0	0	0	0	0	0	0	0	0	0	0	0	0	0	0	19	23	22	0	0	0	0	0	0	0	61	28	0	0	0	0	0	0	20	21	11	0	0	0	0	0	0	0	0	0	0	0	0
e6915e675187b6ceea0b40e34b7e66ae	0	0	0	0	0	0	0	0	0	31	0	0	0	0	0	41	0	0	0	34	0	0	0	0	0	0	0	37	0	0	0	0	0	0	0	0	0	0	0	31	0	0	0	0	0	0	0	0	0
75dcfbf41f8faec8d62622bf95d201a5	0	0	0	0	0	0	0	0	0	34	0	0	0	0	0	49	0	0	0	28	0	0	0	0	0	0	0	30	0	0	0	0	0	0	0	0	0	0	0	34	0	0	0	0	0	0	0	0	0
6c05410f84dfccd49e99ad9b0d3d4aeb	0	0	0	0	0	0	0	0	0	0	17	38	0	0	0	0	0	0	33	0	0	0	0	0	0	0	0	17	27	0	13	14	0	0	0	0	0	0	0	41	0	0	0	0	0	0	0	0	0
4ecd2fa804c1777ad9c0eadb722fa81d	0	0	0	0	0	0	0	0	0	0	18	0	66	0	0	0	50	0	32	0	0	0	0	0	0	0	0	0	0	0	0	0	0	31	0	0	0	0	0	0	0	0	0	0	0	0	0	0	0
6456a80da5f3868aa02186ff8fb3a600	0	0	0	0	0	0	0	0	0	0	0	0	0	0	8	0	0	0	0	0	0	0	0	0	0	0	0	0	0	37	39	62	0	0	0	51	0	0	0	0	0	0	0	0	0	0	0	0	0
f4d0827cc27e67470e3752f1bb72f5e0	0	0	0	0	0	0	0	0	0	0	0	0	0	0	0	0	34	0	0	0	0	0	0	0	0	0	0	0	0	0	0	0	0	75	0	0	88	0	0	0	0	0	0	0	0	0	0	0	0
19db669b01a1886a225c0576f5c37892	20	0	0	0	0	20	40	0	0	0	41	0	0	0	0	0	0	0	0	0	0	0	0	0	0	0	20	0	0	0	0	0	0	0	0	0	0	30	0	25	0	0	0	0	0	0	0	0	0
e1815b422c1f82bd6c080f729679b073	0	0	0	19	13	0	0	0	0	0	0	0	0	38	0	0	0	0	0	0	0	0	0	0	0	0	0	0	33	0	0	20	0	20	18	11	0	0	0	0	0	0	0	0	0	0	0	0	0
05a429cd5dd61d9d6b68cbdd6906ee1d	0	0	0	0	0	0	0	0	19	0	0	28	22	0	24	0	0	0	0	0	0	0	0	0	0	32	23	0	0	18	0	0	0	0	0	11	0	0	0	19	0	0	0	0	0	0	0	0	0
1dfbc5b35b29d6bc58ff8f96da86bfda	0	0	0	0	0	0	0	0	0	0	0	0	0	0	0	0	0	0	0	0	20	36	31	32	37	40	0	0	0	0	0	0	0	0	0	0	0	0	0	0	0	0	0	0	0	0	0	0	0
c18b44de995f8458e2fa7b1f07dedb62	0	0	0	0	0	0	0	0	0	0	0	0	0	0	0	0	0	0	0	0	0	0	0	0	0	0	0	0	0	0	0	0	0	0	0	0	0	0	0	0	0	0	0	0	0	0	0	0	196
15f284242c82f16a9f3c24fa7dc7c86b	0	0	0	0	0	0	0	0	0	0	0	0	0	0	0	0	0	0	0	0	6	0	0	10	0	0	0	47	0	26	0	0	0	0	0	34	0	0	0	28	0	0	0	0	0	44	0	0	0
8e0257fa181adb26c30e0947e2fd0003	0	0	0	0	0	52	78	0	0	0	0	0	0	0	0	28	0	0	0	0	0	0	0	0	0	0	0	0	0	0	0	0	0	0	0	0	36	0	0	0	0	0	0	0	0	0	0	0	0
4576433103b14e5d1b836cef3492be51	0	0	0	0	0	0	0	0	0	0	0	0	0	0	0	9	0	0	38	0	0	0	0	0	0	0	0	0	0	0	0	127	0	0	0	0	0	0	0	0	0	0	0	0	0	0	20	0	0
64bd33682fe1d06b8f9635526bd0386f	0	0	0	0	0	0	0	0	0	0	0	0	0	0	0	0	0	0	0	0	0	0	0	0	0	0	59	0	0	0	0	0	0	26	35	73	0	0	0	0	0	0	0	0	0	0	0	0	0
7f94c79bbec80553655701251e0b29f8	0	0	0	57	47	0	0	0	0	0	28	0	0	0	0	0	0	0	31	0	0	0	0	0	0	0	0	0	0	0	0	0	0	0	0	0	0	0	0	0	0	0	0	0	0	0	0	0	0
3b3446663f65585676f312911412fa1a	0	0	0	0	0	0	0	0	0	0	38	0	0	0	0	0	56	0	0	0	0	15	0	0	0	0	15	21	0	0	0	0	0	45	0	0	0	0	0	0	0	0	0	0	0	0	0	0	0
3369a4a84a436339c9333db6d45680a2	0	0	0	0	0	0	0	0	0	0	27	0	0	0	0	0	0	0	0	0	0	0	0	0	0	20	119	0	0	0	0	0	0	0	0	0	0	0	0	0	0	0	0	0	0	0	0	0	0
44c60b9b7a98a5bf6ce288c93f3957fd	0	0	0	0	0	0	0	0	0	0	0	0	0	0	0	30	23	0	0	0	0	0	0	0	0	0	0	0	0	0	0	0	0	0	135	0	0	0	0	0	0	0	0	0	0	0	0	0	0
5dbecd5d634a2fbdb7d1f537179f3308	0	0	0	0	0	0	0	0	0	0	0	0	0	0	0	0	0	0	0	0	0	0	20	34	0	13	0	0	0	0	0	0	0	0	0	0	0	0	0	0	0	0	0	0	0	0	16	0	57
5b20a10c905b3533d78e69a226ce82ee	0	0	0	0	0	0	0	0	0	0	0	0	42	0	28	0	0	0	0	0	0	0	0	0	0	0	0	0	0	0	0	0	13	29	15	0	0	0	0	0	0	0	0	0	0	0	0	0	13
8b4be91cccd0a237ecf8d1cf89a05f31	0	0	0	0	0	0	0	0	0	0	0	0	41	0	26	0	0	0	0	0	0	0	0	0	0	0	0	37	31	0	0	0	0	0	0	0	15	0	0	0	0	0	0	0	0	0	0	0	0
f806afe92746061d74f785695501fdaa	0	0	0	0	0	0	0	0	0	0	0	0	0	41	20	15	0	0	44	31	0	0	0	0	0	0	0	0	0	0	0	0	0	0	0	0	0	0	0	0	0	0	0	0	0	0	0	0	0
e2814d40af07902a3d9195625c345ff5	26	0	0	0	0	0	0	0	29	0	0	8	10	18	0	0	0	0	0	0	0	0	0	0	0	0	14	0	0	0	0	0	0	0	9	13	12	0	0	0	0	0	0	0	0	0	0	0	0
0fba45f47fa57a3cbc8cbb7ea529cf0a	0	0	0	0	0	0	0	0	0	0	0	11	0	0	44	0	25	0	0	0	0	0	0	0	0	0	0	49	0	0	0	26	17	0	0	0	0	0	12	0	0	0	0	0	0	0	0	0	0
2cb124f8ecfc87cdd33760fe5616d849	0	0	0	0	0	0	0	0	0	0	0	17	0	0	0	0	0	0	0	0	0	6	0	0	0	9	0	0	14	0	17	42	0	5	12	0	0	0	0	0	0	0	0	0	0	0	0	0	0
c5865619f71b24db2a02ae6f8e43501e	0	0	0	0	0	0	0	0	0	0	0	14	0	0	0	0	0	0	0	0	0	0	0	9	0	0	0	0	0	0	0	0	0	49	0	0	22	0	0	0	0	0	0	0	0	0	0	0	17
960a673bad6e01cb8293738b8b4d1289	0	0	0	0	0	0	0	0	0	0	0	0	0	16	0	0	0	0	10	0	0	0	0	0	0	0	0	0	0	0	0	0	0	0	0	0	0	0	0	32	0	0	0	0	0	0	0	30	41
732c83ddb648a97e337dd49268197dba	0	0	0	0	0	0	0	0	0	0	19	0	0	0	0	0	49	0	0	0	0	0	0	0	0	0	0	0	0	21	47	0	0	0	0	44	0	0	0	0	0	0	0	0	0	0	0	0	0
597993c2ec02fed52d03f431f49dc86b	0	0	0	0	0	0	0	0	0	0	0	27	17	0	0	18	0	0	0	38	11	0	0	0	17	0	0	0	0	0	0	0	0	0	0	0	12	0	0	0	0	0	0	0	0	0	18	22	0
bee30d92d277578ae35a965c88feab36	0	0	0	46	15	21	0	0	0	34	0	0	0	0	0	0	0	0	0	0	0	0	0	0	0	0	0	0	0	0	0	0	0	0	0	0	0	0	0	23	0	0	0	0	0	0	0	0	0
6167b738e36aa7d6c3958b4183650d77	0	0	0	0	0	0	0	0	0	0	0	0	0	0	0	0	19	0	0	0	0	0	0	0	0	0	0	0	0	0	0	0	0	41	20	20	19	0	48	0	0	0	0	0	0	0	0	0	0
9e34bff8b2be9107f7a67f121bcdaae9	0	0	0	0	0	0	0	0	0	0	8	0	0	0	0	0	17	0	0	0	0	0	0	0	0	0	38	0	0	0	0	0	0	0	42	71	0	0	0	0	0	0	0	0	0	0	0	0	0
12aec47e01e8845bcf964b4e1a296bb6	0	0	0	0	0	0	0	0	0	0	0	12	72	0	16	27	0	0	0	0	0	0	0	0	0	0	0	0	0	37	0	0	0	0	0	0	0	0	0	0	0	0	0	0	0	5	0	0	0
191e9be28aedbf39f9f909f35975a0a3	0	0	0	0	0	0	0	0	0	0	0	0	0	0	0	0	0	0	0	0	0	0	0	0	0	0	44	0	0	0	0	0	0	29	38	65	0	0	0	0	0	0	0	0	0	0	0	0	0
e3fc229b59c9931ee2dfbb5eb5b53e27	0	0	0	0	0	0	0	0	0	0	28	0	55	0	0	0	0	0	0	26	0	10	0	0	0	0	0	0	0	0	0	0	0	0	0	31	19	0	0	0	0	5	0	0	0	0	0	0	0
aa50389bd10b6a78f8e908a77682a8d5	0	0	0	0	0	0	0	0	0	0	19	0	0	15	0	0	0	47	38	0	0	0	0	0	0	0	0	0	0	0	0	0	0	14	0	0	0	0	0	31	0	0	0	0	0	0	0	0	0
6bac3da3b169b45b823e7a0394fd5df6	0	0	0	0	0	0	0	0	0	0	0	0	0	0	0	0	0	0	27	0	0	0	0	27	0	0	0	0	0	0	0	119	0	0	0	0	0	0	0	0	0	0	0	0	0	0	0	0	0
7338a2f6fc39abdd1ef2415ede1e14c5	0	0	0	0	0	0	0	0	0	0	0	0	0	0	0	0	0	0	0	0	0	0	0	19	0	0	0	0	51	36	38	0	0	0	0	0	0	0	0	0	0	0	0	0	0	0	0	0	0
2fb623b465563c16efdcaa29b5e43549	0	0	0	0	0	0	0	0	0	0	0	0	0	0	0	0	0	0	0	0	0	0	0	0	0	0	0	0	0	0	0	85	0	0	0	0	0	0	0	0	0	0	0	0	0	0	0	0	88
eeea9a470d67af214d9f2a2d82499a85	48	0	0	0	0	25	0	0	0	36	0	0	0	0	0	0	0	0	0	0	0	0	0	0	0	0	0	0	0	0	0	0	0	0	0	0	0	0	0	24	0	0	0	0	0	0	0	0	0
73d85770a6e125a7fc29f1b04e265915	0	0	0	0	0	0	0	0	0	0	0	0	0	0	0	0	0	0	49	36	0	0	0	0	0	0	0	0	0	0	0	0	0	49	0	0	0	0	0	0	0	0	0	0	0	0	0	0	0
7df1349563c881105e716400ec533e2d	0	0	0	0	0	0	0	0	0	0	0	0	0	0	0	0	0	0	0	0	0	54	30	20	46	20	0	0	0	0	0	0	0	0	0	0	0	0	0	0	0	0	0	0	0	0	0	0	0
e9ee23fbeb21d3160953a7b1640a12cc	0	0	0	0	0	0	0	0	0	0	0	0	47	0	0	0	0	0	14	0	0	0	0	0	0	0	0	0	0	0	0	51	0	34	0	0	0	0	0	0	0	0	0	0	0	0	0	0	0
739ceb153382523deb4345b426aed6d6	0	0	0	0	0	0	0	0	0	0	0	0	0	20	0	0	0	0	0	0	0	0	0	0	0	0	0	0	24	35	0	0	0	0	20	0	0	0	0	0	0	0	0	0	0	0	0	0	0
baa824c043f0eed585d56a0bff84df12	0	0	0	0	0	0	0	0	0	0	0	0	0	0	0	23	0	0	0	0	0	24	34	26	27	34	0	0	0	0	0	0	0	0	0	0	0	0	0	0	0	0	0	0	0	0	0	0	0
2201008a9b34da0f4e38e276ac202878	25	0	0	0	9	0	0	0	0	0	0	0	0	0	0	0	0	0	0	15	0	0	0	0	0	0	0	0	0	0	0	0	0	0	0	0	0	0	14	24	0	0	0	0	0	0	0	0	0
ee844cbe9aeb2f3c4a231038e1e8f47b	0	0	0	0	0	0	52	0	0	0	0	23	0	0	0	23	0	0	0	0	0	0	0	0	0	0	0	0	0	0	0	0	0	0	24	0	18	0	0	0	0	0	0	0	0	0	0	0	0
042febb85cb939dd951f21e59f0e5523	0	0	0	0	0	0	0	0	0	0	18	4	0	0	26	0	0	0	0	0	0	0	0	0	0	0	0	37	29	0	26	0	0	0	0	0	0	0	0	0	0	0	0	0	0	0	0	0	0
06f7047ba04596ec4bb20118e917c085	0	0	0	0	0	0	0	0	0	0	0	27	0	0	0	0	0	0	0	0	23	0	14	0	0	0	0	0	0	0	21	0	0	0	0	0	0	0	10	0	0	20	15	0	0	0	0	0	0
2f49dc8608f108caed57988bfa041a07	0	0	0	0	0	0	0	0	0	0	0	0	0	29	0	0	0	0	0	0	0	0	0	0	0	0	0	0	20	34	0	0	0	0	0	0	0	0	0	0	0	0	0	0	0	0	34	0	0
7385f7f624a665573efc56624c3f495d	0	0	0	0	0	0	0	0	0	0	11	29	0	0	0	0	0	0	32	0	0	0	0	0	0	0	0	9	24	0	17	0	0	0	0	0	0	0	0	44	0	0	0	0	0	0	0	0	0
66b48bcc3a389499c0bc4540be732045	0	0	0	0	0	0	0	0	0	0	0	0	0	0	0	0	0	0	0	47	0	0	0	0	0	0	0	0	0	0	0	51	0	68	0	0	0	0	0	0	0	0	0	0	0	0	0	0	0
98761553397ae476bac61c7370b1d7b3	0	0	0	0	0	0	0	0	0	0	0	0	0	0	0	0	0	0	0	0	16	13	0	0	24	11	0	0	0	0	0	0	0	0	0	0	0	0	0	0	0	0	0	0	0	0	0	29	52
9fdc1614a5bde345cea5023386c2e176	0	0	0	0	0	0	0	0	0	0	29	32	16	0	0	0	0	0	0	0	10	0	0	0	13	0	26	0	0	0	0	0	23	0	0	0	0	0	0	16	0	0	0	0	0	0	0	0	0
fa23238c01bf609e3d69a20a61280c0c	0	0	0	0	0	0	0	0	0	0	0	0	0	0	0	0	0	0	0	0	0	0	0	0	0	0	0	0	0	0	0	0	0	0	0	0	0	0	0	0	0	0	0	0	0	0	0	0	0
2a66355bff740f41d8624981331af2a4	0	0	0	0	0	0	0	0	0	0	0	0	0	0	0	0	0	0	0	0	0	0	0	0	0	0	0	0	0	0	0	0	0	0	0	0	0	0	0	0	0	0	0	0	0	0	0	0	0
1d6940bc5bfe2072ca05e12ef011374d	0	0	0	52	46	0	0	0	0	0	0	0	0	0	0	0	0	0	34	0	0	0	0	0	0	0	0	0	0	0	0	0	0	0	0	0	0	0	0	0	0	0	0	0	0	0	0	0	0
539d5c18eb709e97ec3b825500d13e97	0	0	0	0	0	0	0	0	0	0	0	0	0	16	0	26	0	0	0	0	0	0	0	0	0	0	0	0	0	0	0	0	0	0	0	0	0	34	0	0	0	0	0	24	34	0	0	0	0
e1078778277fec86f69e6f859d63c733	24	0	0	0	0	0	40	28	0	0	0	0	27	0	0	16	0	0	0	0	0	0	0	0	0	0	0	0	0	0	0	0	0	0	0	0	0	0	0	0	25	0	0	0	0	0	0	0	0
54233c1d9938304cf7bd7dc98a82e6ca	0	0	43	0	0	0	0	0	0	28	0	0	0	0	20	0	0	0	0	0	0	0	0	0	0	0	0	0	0	0	0	0	0	0	0	0	0	0	0	0	0	0	0	0	0	0	0	0	0
b7b78531360c5cf3a1fd663d3d363371	0	0	0	0	0	0	0	0	0	0	9	0	0	47	50	16	0	0	0	23	0	0	0	0	0	0	0	0	15	0	0	0	0	0	0	0	0	0	0	0	0	0	0	0	0	0	0	0	0
ecd9f935a8b0b5b865b295effb977854	0	0	0	0	0	0	0	0	0	0	0	0	0	19	0	0	0	0	0	0	0	12	0	0	0	0	18	0	0	0	26	0	0	0	0	0	0	0	0	0	0	0	0	0	25	0	0	0	0
cf27b0f92fb632823486822eb5b05584	0	0	0	0	0	0	0	0	0	0	36	0	0	34	0	0	8	0	11	0	0	0	0	0	0	0	16	0	0	0	0	0	0	17	0	17	0	0	0	0	0	0	0	0	0	0	0	0	0
315854ff97b30e081ae4fd71122e203a	0	0	0	0	0	0	0	0	0	0	0	0	72	29	0	0	0	0	32	0	0	0	0	0	0	0	0	0	0	0	0	0	0	0	0	0	0	0	0	0	0	11	0	0	14	0	0	0	0
e252c94d617ff9cd37a6d93fe7d4626b	0	0	0	0	0	0	157	0	0	0	0	0	0	0	0	0	0	0	0	0	0	0	0	0	0	0	0	0	0	0	0	0	0	0	0	0	0	0	0	0	0	0	0	0	0	0	0	0	0
4e79dbb44e5226cf062ffac74ab739c4	0	0	0	0	0	0	0	0	0	0	0	0	25	21	0	0	0	0	10	0	0	0	0	0	0	0	0	0	21	27	0	0	0	0	0	0	0	0	0	0	0	0	0	0	0	0	0	22	14
0cafd1d5f293461db9ea7ee98278901b	0	0	0	0	0	0	0	0	0	0	25	0	0	17	14	0	0	0	0	0	11	0	0	0	0	0	0	0	0	0	0	0	0	0	0	0	0	0	0	26	0	0	0	0	0	0	0	0	0
1e705e4b64721c327d73cd0c2a4dfde4	0	0	0	0	0	0	0	0	0	0	0	0	0	0	0	0	0	34	0	0	0	0	24	0	15	0	0	0	16	12	21	0	0	0	0	0	0	0	0	0	0	0	0	0	0	0	0	0	0
abae8af825ff99920a6e5f4b644a623f	0	0	0	0	0	0	0	0	0	0	17	0	50	43	0	0	0	0	22	0	0	0	0	0	0	0	0	0	0	0	0	0	0	21	0	0	0	0	0	0	0	0	0	0	0	0	0	0	0
0e72021929175804c863195f70ad24fa	0	0	0	0	0	0	0	0	0	0	0	52	0	0	0	0	38	0	0	15	0	0	0	0	0	0	14	0	0	0	0	0	0	0	0	34	0	0	0	0	0	0	0	0	0	0	0	0	0
57a7e20a727dad31c4113e26fdb357bb	0	0	0	0	0	0	0	0	0	0	0	27	0	0	0	0	0	0	0	17	0	0	0	0	0	0	32	0	0	0	24	0	0	0	0	0	0	0	0	0	9	0	0	0	0	0	0	9	35
d579fafb33081b218a3c34516295418c	0	0	0	0	0	0	0	0	0	0	0	0	18	54	13	31	0	0	24	0	0	0	0	0	0	0	0	0	0	0	0	0	0	0	0	0	0	0	0	0	0	0	0	0	13	0	0	0	0
6b45d285a625a57e5fd983521cba402d	0	0	0	0	0	0	0	0	0	0	0	0	17	47	33	25	0	0	0	0	11	0	0	0	0	0	0	0	0	0	0	0	0	0	0	0	0	0	0	0	0	0	0	0	19	0	0	0	0
7ef810f581780a0509c7b1e5f100037d	0	0	0	0	0	0	0	0	0	0	0	18	26	19	0	0	0	0	0	0	0	0	0	0	0	0	12	0	17	0	0	27	0	0	0	0	20	0	0	0	0	0	0	0	0	0	0	0	0
08b60260a11473a4a16efbbffcb3939a	0	0	0	0	0	0	0	0	0	0	0	0	0	36	0	0	0	0	44	0	0	0	0	0	0	0	0	0	0	0	0	0	40	0	0	0	0	0	0	0	0	0	0	0	0	0	0	0	0
f1fb5486edda84c93615c840dfb3d2e1	0	0	0	0	0	0	0	0	0	0	0	0	0	0	28	0	0	0	0	0	0	0	0	0	0	0	0	0	0	22	25	25	0	0	0	0	0	0	0	0	0	0	0	0	0	0	0	0	0
2620c5481def04baa31142be45cfd231	0	30	0	0	13	0	0	0	0	0	0	47	0	0	0	0	0	0	0	26	0	0	0	0	0	0	0	0	0	0	0	34	0	0	0	0	0	0	0	0	0	0	0	0	0	0	0	0	0
c714229343a0014eaf73a08f7bee900c	0	0	0	0	0	0	0	0	0	0	0	0	20	34	15	19	0	0	0	0	0	0	0	11	0	0	0	0	0	0	0	0	0	0	0	0	0	0	0	0	0	0	0	0	14	0	0	0	0
5efc3524c11a4150700bfdb7573ea120	0	0	0	0	0	0	0	0	0	0	0	0	18	37	14	11	0	0	0	16	0	0	13	0	0	15	0	0	0	0	0	0	0	0	0	0	0	0	0	0	0	0	0	12	14	0	0	0	0
4789a1c0a0f3505eeccf2ff12a5dc899	0	0	0	0	0	0	0	0	0	0	0	0	0	0	0	0	65	0	0	0	0	0	19	0	16	0	13	0	0	0	0	0	0	0	0	0	0	0	0	0	22	0	0	0	0	0	0	0	0
d21f97734bbede27156b5c54b4cb9e6d	0	0	0	0	0	0	0	0	0	0	0	0	26	18	22	0	0	0	0	0	0	0	0	12	0	0	11	0	0	0	0	0	0	0	0	0	0	0	31	29	0	0	0	0	0	0	0	0	0
7e01d2df568c53a5915637d24ed17295	0	0	0	0	0	0	0	0	15	0	22	0	0	0	29	0	0	0	0	0	0	0	0	0	0	0	23	0	0	0	0	0	0	0	0	12	0	0	0	21	0	0	0	0	0	0	25	0	0
ab7d0f22f9a0546e31eb4c768700b081	0	0	0	0	0	0	0	0	0	0	0	0	0	0	27	0	0	0	0	0	0	0	0	0	0	0	0	0	0	0	0	0	0	0	18	35	66	0	0	0	0	0	0	0	0	0	0	0	0
3d811f91b7890a8df8468d8150f9dd5d	0	0	0	0	0	0	0	0	0	0	0	0	0	0	0	0	0	0	0	0	0	0	0	0	0	0	0	0	0	0	0	0	0	0	0	0	0	0	0	0	0	0	0	0	0	0	0	0	0
20d65fbcf57d64490db7fd56fb73e51e	26	29	17	0	0	0	49	0	0	0	8	0	0	0	0	0	0	0	0	0	0	0	0	0	0	0	0	0	0	0	0	0	0	0	0	0	0	0	0	0	0	0	0	0	0	0	0	0	0
ebea17c345bc97027fe6f1dd1dbc0db3	0	0	0	0	0	0	0	0	0	0	33	0	0	0	0	0	0	0	0	0	0	0	0	0	0	0	0	0	0	0	0	32	0	0	0	0	0	0	41	0	0	0	0	0	0	0	0	21	0
3f96083e4c0788c28894179d552ef7c9	0	0	0	0	0	0	0	0	0	0	0	0	51	0	0	0	0	0	0	26	0	0	0	0	0	0	0	0	27	0	12	0	0	0	0	0	29	0	0	0	0	0	0	0	0	0	0	0	0
cd6fd21037353b97784b8bfd2119d86c	0	0	0	0	0	0	0	0	0	0	0	0	0	0	0	0	105	0	39	0	0	0	0	0	0	0	0	0	0	0	0	0	0	0	0	0	0	0	0	0	0	0	0	0	0	0	0	0	0
2583a27818cfd8fc9d3ad53e19115623	0	0	0	0	0	34	0	0	0	22	0	0	0	0	0	0	0	0	0	0	0	0	0	0	0	0	38	0	0	0	0	0	0	48	0	0	0	0	0	0	0	0	0	0	0	0	0	0	0
cabe691f9f52587fd14b18411b693105	0	0	0	0	0	0	0	0	0	0	22	0	0	0	0	0	23	0	0	0	43	0	0	0	0	0	39	0	0	0	0	0	0	0	0	0	0	0	0	0	0	0	0	0	0	0	0	0	0
151d14ce96c54f45ef4ddd086d983856	0	0	0	0	0	0	0	0	0	0	0	17	0	0	0	0	0	0	21	0	0	0	0	0	0	0	0	0	0	0	0	0	0	0	0	0	0	0	0	0	0	0	0	0	0	0	0	0	0
6e4f71cb038b4295311795103588bfc1	0	0	0	0	0	0	0	0	0	0	0	0	78	46	0	0	0	0	0	0	0	0	0	0	0	0	0	0	0	0	0	0	0	0	0	18	0	0	0	0	0	0	0	0	0	0	0	0	0
0e3b07fa800d42dbb6a2504c5cc2b82a	0	0	0	0	0	0	0	0	0	0	0	0	0	33	0	0	0	0	28	0	8	0	0	0	0	0	0	0	0	0	0	0	0	58	0	0	0	0	0	0	0	0	0	15	0	0	0	0	0
04193ea9b8a1d85483cfb0ed7c0c8b11	0	0	0	0	0	0	0	0	0	0	0	0	0	0	43	0	0	0	0	14	0	0	0	0	0	0	39	0	0	0	0	0	0	0	0	0	46	0	0	0	0	0	0	0	0	0	0	0	0
1b2ef9ac5948e66b9d2807888e04254c	0	0	0	0	0	0	0	0	0	0	0	0	0	0	0	0	43	0	0	39	0	0	0	0	0	0	0	0	18	0	0	0	0	10	11	0	0	0	0	0	0	0	0	0	0	0	0	0	21
4ab263e08e016f33a8a211b132fb28e0	0	0	0	0	0	0	0	0	0	0	0	0	0	0	0	0	0	0	0	0	0	0	0	0	0	0	0	0	0	0	0	0	0	0	0	0	0	0	0	0	0	0	0	0	0	0	0	0	0
0269be80b506c5ead30c865c574f2d11	0	0	0	0	0	0	0	0	0	0	11	0	29	0	0	0	17	0	0	0	0	13	19	0	0	0	0	0	0	0	0	21	0	24	0	0	0	0	0	0	0	0	7	0	0	0	0	0	0
66787bf8b273ce9058830ee7d198a99e	0	0	0	0	0	0	0	0	0	0	0	0	0	0	0	0	0	0	0	0	0	0	0	0	0	0	0	0	87	0	54	0	0	0	0	0	0	0	0	0	0	0	0	0	0	0	0	0	0
665a44caa7ec1c2ae2b69ef628d7c361	0	0	0	0	0	0	0	0	0	0	0	0	25	18	13	0	0	0	0	0	0	0	0	0	0	0	0	25	11	0	0	0	0	13	18	0	8	0	0	0	0	9	0	0	0	0	0	0	0
6617ee50da81f978d92565e9fab734a2	0	0	0	0	0	0	0	0	0	0	33	0	0	0	0	0	26	0	0	0	0	27	0	0	0	18	34	0	0	0	0	0	0	0	0	0	0	0	0	0	0	0	0	0	0	0	0	0	0
7062d40604b125d64c426069888e1bfc	0	0	0	0	0	0	0	0	0	0	0	0	0	0	0	0	0	0	0	0	0	0	0	0	0	0	0	0	0	0	0	0	0	0	0	0	0	0	0	0	0	0	0	0	0	0	0	0	0
4265f5cb7c9400d8551ed2e2cc6f6494	0	0	0	0	0	0	0	0	0	0	31	0	0	0	0	0	0	0	0	0	0	27	0	0	0	17	54	0	0	0	0	0	0	8	0	0	0	0	0	0	0	0	0	0	0	0	0	0	0
97e3342fa4c548ee87cf19a22f34020e	0	0	0	0	0	0	0	0	0	0	0	57	0	0	0	0	0	0	0	0	0	0	0	0	0	0	0	0	0	0	0	17	0	0	0	0	63	0	0	0	0	0	0	0	0	0	0	0	0
11e05f0fb5211e9d35e2ab6e6e91beac	0	0	0	0	0	0	0	0	0	0	0	23	19	0	21	0	0	0	0	37	0	0	0	0	0	0	0	35	0	0	0	0	0	0	0	0	0	0	0	0	0	0	0	0	0	0	0	0	0
f15f4c4df0104e095cf70b730503f426	0	0	0	0	0	0	0	0	0	0	0	0	0	37	0	0	0	0	0	29	0	0	0	0	0	0	38	0	0	0	31	0	0	0	0	0	0	0	0	0	0	0	0	0	0	0	0	0	0
aa6390fa740a94116ba7310367b405fc	0	0	0	0	0	0	0	0	0	0	0	0	0	0	0	0	46	31	0	0	0	0	0	0	0	0	25	0	0	0	0	0	0	0	33	0	0	0	0	0	0	0	0	0	0	0	0	0	0
2126af92175a32213400973c35d32413	0	0	0	0	0	0	0	0	0	0	0	0	0	0	0	16	0	0	0	0	0	20	24	22	24	28	0	0	0	0	0	0	0	0	0	0	0	0	0	0	0	0	0	0	0	0	0	0	0
85b5230f5736f4bf7fa9d2a74f87ede4	0	0	0	0	0	0	0	0	0	0	0	0	0	0	0	0	0	0	0	0	0	0	0	0	0	0	27	0	0	0	0	0	0	35	70	0	0	0	0	0	0	0	0	0	0	0	0	0	0
9e22ade0824608cb3170e7f45e724ad0	0	0	0	0	0	0	0	0	0	0	0	0	0	0	0	0	0	0	0	0	0	0	0	0	0	0	0	0	82	0	0	0	0	0	0	24	0	0	0	0	0	0	0	0	0	0	0	0	0
2d992a9d394a8cf573a1d597187a4e43	0	0	0	0	0	0	0	0	0	0	0	0	0	0	0	0	0	0	0	0	0	0	0	70	0	60	0	0	0	0	0	0	0	0	0	0	0	0	0	0	0	0	0	0	0	0	0	0	0
614652ccd3220b85522d91a831f06826	0	0	0	0	0	0	0	0	0	0	0	16	0	0	22	0	0	0	9	0	0	0	10	0	11	0	0	6	0	20	0	0	11	0	0	0	24	0	0	0	0	0	0	0	0	0	0	0	0
2371a6ae81b49e2c22c2c52ff88d0672	0	0	0	0	0	0	0	0	0	0	0	0	0	0	0	0	0	0	0	19	0	0	0	0	0	0	0	38	29	0	0	16	0	27	0	0	0	0	0	0	0	0	0	0	0	0	0	0	0
9fb357cb9cf1c8c8c23de7a7e01aa71b	0	0	0	0	0	0	0	0	0	0	26	0	50	0	0	0	12	0	0	10	0	0	0	0	0	30	0	0	0	0	0	0	0	0	0	0	0	0	0	0	0	0	0	0	0	0	0	0	0
a82045f1ebb17d00bd210693f75366c4	0	0	0	0	0	0	0	0	0	0	0	0	61	39	0	0	0	0	28	0	0	0	0	0	0	0	0	0	0	0	0	0	0	0	0	0	0	0	0	0	0	0	0	0	0	0	0	0	0
e13ba8a114588db9010e2a91b61c867f	0	0	0	0	0	0	0	0	0	0	17	0	0	0	0	0	0	10	0	0	0	0	0	0	0	0	0	0	0	0	0	0	34	0	0	0	0	0	0	0	0	0	0	32	0	0	0	0	0
88b125ba55cd443ed91469d9181bc5df	0	0	0	0	0	0	0	0	0	0	0	0	0	0	0	0	0	0	0	0	26	0	0	0	0	0	0	0	0	0	0	0	0	0	0	32	53	15	0	0	0	0	0	0	0	0	0	0	0
c51cc050e1540e27e88a73288a4f656e	0	30	0	0	0	0	0	0	16	0	0	0	0	0	0	0	0	0	0	0	0	0	0	0	0	0	0	0	9	29	0	0	0	0	0	0	0	0	0	0	0	0	0	0	0	0	0	0	0
45f5ce0a29ccf9f9c86420a66f671544	0	0	37	29	27	0	0	0	32	0	0	0	0	0	0	0	0	0	0	0	0	0	0	0	0	0	0	0	0	0	0	0	0	0	0	0	0	0	0	0	0	0	0	0	0	0	0	0	0
053a8a2a6d029d5f55bc9d4ee77a0ddc	0	0	0	0	0	0	31	0	14	0	11	0	0	0	0	0	0	0	0	0	0	0	0	0	0	0	0	0	0	0	0	0	0	0	0	0	0	0	0	0	19	0	0	0	0	0	0	0	0
b62ce5c5133cb39186c8b72d8e02360d	0	0	0	0	0	0	0	0	0	0	0	0	0	0	0	0	0	0	0	0	0	35	0	37	52	0	0	0	0	0	0	0	0	0	0	0	0	0	0	0	0	0	0	0	0	0	0	0	0
fd3bebe5786f1901205263a15c3b0ce1	0	0	0	0	0	0	0	0	0	0	0	0	35	0	0	0	54	0	0	0	0	0	0	0	0	0	0	0	0	0	0	34	0	0	0	0	0	0	0	0	0	0	0	0	0	0	0	0	0
b397b0a8e05bede130412ae833730314	0	0	0	0	0	0	0	0	0	0	31	0	0	0	0	0	0	0	0	0	0	0	0	0	0	0	0	0	0	0	0	0	0	0	0	72	19	0	0	0	0	0	0	0	0	0	0	0	0
6ad3344a87005a0d75de77529828831b	0	0	0	0	0	0	0	0	0	0	0	0	0	33	39	0	0	0	0	0	0	0	0	0	0	0	27	0	0	0	0	0	0	0	0	0	0	0	0	0	0	0	0	0	0	0	22	0	0
a4455717a9101f8f35cdf2aa89a6db8e	0	0	46	0	0	0	0	0	0	0	0	0	0	0	0	0	0	0	0	0	0	0	0	0	0	0	0	0	0	0	0	0	0	0	0	0	0	0	0	0	0	0	0	0	0	0	0	0	0
27d88146b44b9f9e70a81bd1370d8ead	0	0	0	0	0	0	0	0	0	0	0	0	0	0	14	0	0	0	13	8	0	0	0	0	0	0	0	28	0	27	29	0	0	0	0	0	0	0	0	0	0	0	0	0	0	0	0	0	0
f24cae4b135e03a8f500e8dfdf4204a7	0	0	0	0	0	0	0	0	0	0	0	0	0	0	0	0	13	0	0	0	0	0	0	0	0	0	33	0	0	0	0	11	0	0	23	0	20	0	19	0	0	0	0	0	0	0	0	0	0
f223d31fa8ed7ab163a127d52c53e601	0	0	0	0	0	0	0	0	0	0	21	0	39	0	0	0	0	0	33	0	0	0	0	0	0	0	0	0	0	0	0	0	0	25	0	0	0	0	0	0	0	0	0	0	0	0	0	0	0
3ffe4c242d781c70170573ee1304b391	0	0	0	0	0	0	0	0	0	0	0	0	36	35	0	33	0	0	0	0	0	0	0	0	0	0	0	0	0	0	0	0	0	0	0	0	0	0	0	0	0	13	0	0	0	0	0	0	0
5b79d1211a8c9f01758c016cfa2472aa	0	0	0	0	0	0	0	0	0	0	0	0	0	32	22	16	0	0	0	47	0	0	0	0	0	0	0	0	0	0	0	0	0	0	0	0	0	0	0	0	0	0	0	0	0	0	0	0	0
b18386f73c58167fba5341ac84d098d7	0	0	0	0	0	0	0	0	28	0	0	0	0	0	0	0	0	0	0	19	0	0	0	0	0	0	0	0	36	0	0	0	0	0	0	0	0	0	0	0	0	0	0	0	18	0	0	0	0
2d468aacbef4c0ccfe7ed926ff49a8cd	0	0	0	0	0	0	0	0	0	0	20	0	65	0	0	0	0	0	25	0	0	0	0	0	0	0	0	0	0	0	0	0	0	0	0	0	0	0	0	0	0	0	0	0	0	0	0	0	0
4ceb412e05ff971f4ac5fadebe7c6be1	0	0	0	0	0	0	0	0	0	0	0	0	0	44	24	0	0	0	0	0	0	0	0	0	0	0	0	0	0	0	20	0	0	0	0	0	0	0	0	0	19	0	0	9	0	0	0	0	0
41b2a9f5c621a25615776f8e1d8cce15	13	0	0	0	0	0	32	0	0	26	0	23	0	0	0	0	0	0	0	0	0	0	0	0	0	0	0	0	0	0	0	0	0	0	0	0	0	0	0	0	21	0	0	0	0	0	0	0	0
17e65720f4750e34fb6ecf568c8ec2ba	0	0	0	0	0	0	0	0	0	0	0	0	35	0	0	0	0	0	17	0	0	0	11	0	0	0	15	0	0	0	0	0	0	0	0	0	0	0	0	0	0	0	0	0	0	0	0	0	37
a1e0ee2ad161d3bc3a2c10f9ee0cf2b5	0	0	0	0	0	0	0	0	0	0	18	0	0	0	0	0	0	11	0	0	0	0	0	0	0	0	0	0	10	0	0	0	0	0	21	0	27	0	27	0	0	0	0	0	0	0	0	0	0
90da20dac6ea4649f15e6bdb456624df	0	0	0	0	0	0	0	0	0	0	0	0	0	0	0	0	0	0	0	0	42	0	0	37	0	0	35	0	0	0	0	0	0	0	0	0	0	0	0	0	0	0	0	0	0	0	0	0	0
f85057939f9bf259224d87baa232f8e8	0	0	0	0	0	0	0	0	0	0	0	0	0	0	0	0	0	0	0	0	0	0	0	0	0	0	0	0	54	26	0	0	0	0	0	0	0	0	0	0	0	0	0	0	0	0	0	0	0
c61d67b84cf0b677bea5cc8f9e3dfbd3	0	0	0	0	0	0	0	0	0	0	0	0	0	19	17	0	0	0	0	0	0	0	0	0	0	0	0	0	26	24	0	0	0	0	0	0	0	0	0	0	0	0	0	0	0	0	0	0	0
c86c038e72fa4fa578fe3662e862d84e	0	0	0	0	0	0	0	0	0	0	0	0	0	0	0	0	18	0	0	0	0	0	0	0	0	0	27	0	0	0	0	0	0	25	30	13	0	0	0	0	0	0	0	0	0	0	0	0	0
c879ae66229171338a1eceb559db525a	0	0	0	0	0	0	0	0	0	0	0	0	0	0	0	0	0	0	0	0	38	0	39	0	0	35	0	0	0	0	0	0	0	0	0	0	0	0	0	0	0	0	0	0	0	0	0	0	0
ece01f59372795f8eba0b8b00c84a031	0	0	0	0	0	0	0	0	0	0	0	0	0	0	0	0	0	0	0	0	0	0	0	0	0	0	51	19	15	0	0	0	17	10	0	0	0	0	0	0	0	0	0	0	0	0	0	0	0
988444af1cfd15bc7888ff06eb74eccc	0	0	0	0	0	0	0	0	0	0	0	0	0	0	0	0	0	0	0	47	0	0	0	0	0	0	0	0	0	0	0	0	0	0	0	29	0	0	0	0	0	0	0	0	0	0	0	0	35
64cf53255a0270004c90108162a96012	0	0	0	0	0	30	0	0	28	0	0	26	0	0	0	0	0	0	0	0	0	0	0	0	0	0	0	0	0	0	0	0	0	0	0	0	0	0	0	26	0	0	0	0	0	0	0	0	0
c514223d2f1a6cd08a82f0c3ab0ecd04	0	0	0	0	0	0	0	0	0	0	0	0	62	29	0	0	0	0	0	0	0	0	0	0	0	0	0	0	0	0	0	0	0	0	0	0	0	0	0	0	0	0	0	19	0	0	0	0	0
78b1242429c52e5d59355d64860d295f	0	0	0	0	0	0	0	0	0	0	0	0	0	0	0	0	49	37	0	0	0	0	0	0	0	0	0	0	0	0	0	0	0	0	0	0	20	0	0	0	0	0	0	0	0	0	0	0	0
9bf41b4aefda111e3016735310f8beef	0	0	0	0	0	0	0	0	0	0	0	0	0	0	0	0	0	0	0	0	41	0	0	19	17	33	0	0	0	0	0	0	0	0	0	0	0	0	0	0	0	0	0	0	0	0	0	0	0
e48e4fc728ddc5587661c6d29325bf4d	0	0	0	0	0	0	0	0	0	0	0	0	0	0	0	0	0	0	0	0	0	0	0	0	0	0	0	0	0	0	0	0	0	0	0	0	0	0	0	0	0	0	0	0	0	0	0	0	0
0109cffa2bf673153fea03cfb7251031	0	0	0	0	0	0	0	0	0	0	0	0	0	0	0	0	0	0	0	0	0	0	0	0	0	0	0	0	0	0	0	0	0	0	0	0	0	0	0	0	0	0	0	0	0	0	0	0	0
8a444748824bece1b7d73767a62ac7c3	0	0	0	0	0	0	0	0	0	0	0	0	0	0	0	0	0	0	0	0	26	23	0	0	30	30	0	0	0	0	0	0	0	0	0	0	0	0	0	0	0	0	0	0	0	0	0	0	0
5e31cb927e9d254d36ebfe6cef364418	0	0	0	0	0	0	0	0	0	0	0	0	0	0	0	0	0	0	0	0	14	0	51	0	0	44	0	0	0	0	0	0	0	0	0	0	0	0	0	0	0	0	0	0	0	0	0	0	0
ee3520496c02e45e9eaa358a0e0e84b4	0	0	0	0	0	0	0	0	0	0	0	0	0	0	0	0	0	0	0	0	0	0	0	0	0	0	25	0	0	0	0	0	0	0	46	38	0	0	0	0	0	0	0	0	0	0	0	0	0
9869160cbfd67058f032cf62def3ae2e	0	0	0	0	0	0	0	0	0	0	15	0	23	0	5	0	8	8	0	0	0	4	0	0	0	0	11	0	33	0	0	0	0	0	0	0	0	0	0	0	0	0	0	0	0	0	0	0	0
41f73ff6ac43e52ab8fd510826d72574	0	0	0	0	0	0	0	0	0	0	12	0	28	0	0	0	11	0	0	0	0	0	0	0	0	0	0	17	20	0	8	0	0	0	0	0	5	0	6	0	0	0	0	0	0	0	0	0	0
5f5013f6d4e5ea3e7f5e032f03d38331	0	0	0	0	0	0	0	0	0	0	0	14	0	0	0	0	0	0	21	0	0	15	0	0	12	17	0	0	0	0	28	0	0	0	0	0	0	0	0	0	0	0	0	0	0	0	0	0	0
d6a92846a04c6e83117dfad2db1a97fe	0	0	0	0	0	0	0	0	0	0	0	0	25	0	0	0	0	0	0	0	0	0	0	8	0	0	0	0	0	0	0	0	0	26	0	33	0	0	0	0	0	0	0	0	0	0	0	0	15
0acf66bdada3850d55fa2784734b92b0	0	0	0	0	0	0	0	0	0	0	0	0	0	23	0	0	0	0	10	0	0	0	0	0	0	0	0	0	0	0	0	0	0	0	20	23	19	0	12	0	0	0	0	0	0	0	0	0	0
90a83533bb6c10ec675071f76369fbb8	0	0	0	0	0	0	0	0	0	0	0	0	0	0	25	0	0	0	0	0	0	0	0	0	0	0	0	0	0	0	0	0	0	0	23	0	18	0	28	0	0	0	0	0	0	0	0	0	13
276b475f7f7b2577e741381f72ab3ccc	0	0	0	0	0	0	0	0	0	0	0	0	0	0	0	9	0	0	0	0	0	0	0	0	0	0	40	0	0	0	0	0	18	0	0	0	0	0	40	0	0	0	0	0	0	0	0	0	0
7886656632d8ef61c8bccf5a495c5407	0	0	0	0	0	0	0	0	0	0	13	0	0	0	0	0	0	0	0	0	0	0	0	0	0	0	0	0	0	0	0	0	0	0	0	54	39	0	0	0	0	0	0	0	0	0	0	0	0
bfe3fc22df04e8dbd0afe69f434af1e4	0	0	0	0	0	0	0	0	0	0	0	0	0	19	0	22	0	0	14	0	0	0	0	0	0	0	14	0	0	0	24	0	0	12	0	0	0	0	0	0	0	0	0	0	0	0	0	0	0
c6379206739d7dc163edf56580e5da4f	0	0	0	0	0	0	0	0	0	0	0	0	28	15	14	0	0	0	0	0	0	0	0	0	0	0	0	0	0	0	0	38	0	0	0	0	0	0	0	0	0	0	9	0	0	0	0	0	0
c09ee2c09db9e188dbca639a7b3d7ea4	0	0	0	0	0	0	0	0	0	0	0	0	35	47	0	0	0	0	21	0	0	0	0	0	0	0	0	0	0	0	0	0	0	0	0	0	0	0	0	0	0	0	0	0	0	0	0	0	0
94bd861ffd533f706ae34d462a473cfa	0	0	0	0	0	0	0	0	0	0	49	0	34	0	0	0	0	0	0	0	0	6	0	0	0	0	0	0	0	0	0	0	0	0	0	0	0	0	0	0	0	0	0	0	0	0	0	0	0
8621b1f0b9aea2744a8072fbbcebfa2d	0	0	0	0	0	0	0	0	0	0	38	0	0	0	0	0	0	0	0	0	12	0	28	23	0	0	0	0	0	0	0	0	0	0	0	0	0	0	0	0	0	0	0	0	0	0	0	0	0
9bf666c39aa602c37c7f00533b50a5f4	0	0	0	0	0	0	0	0	0	0	0	0	29	0	0	0	0	0	28	0	0	0	0	0	0	12	0	0	0	0	0	0	0	26	0	0	6	0	0	0	0	0	0	0	0	0	0	0	0
b007bd444c740ef776bdaf6516400823	0	0	0	0	0	0	0	0	0	0	15	0	0	0	0	0	0	0	0	0	0	0	0	0	0	0	0	52	0	0	0	0	0	0	0	0	0	0	0	0	0	16	16	0	0	0	0	0	0
2faa8de3a4d21bbb4184ef8941e23cc0	0	0	0	0	0	0	0	0	0	0	0	0	0	0	0	0	0	0	0	0	0	0	30	37	0	32	0	0	0	0	0	0	0	0	0	0	0	0	0	0	0	0	0	0	0	0	0	0	0
7fe10e73d72861e37b879ee83a3dfa12	0	0	0	0	0	0	0	0	0	0	0	0	0	0	0	0	0	0	0	0	0	0	0	0	0	0	0	0	22	37	16	0	24	0	0	0	0	0	0	0	0	0	0	0	0	0	0	0	0
701e9543da377fbaba7c4c674936b462	0	0	0	5	0	0	0	0	0	0	0	0	0	0	0	0	0	0	0	0	0	0	0	20	0	22	0	0	30	0	21	0	0	0	0	0	0	0	0	0	0	0	0	0	0	0	0	0	0
c44d8b663dcfc0aa4c4c02c68888c587	0	0	0	0	0	0	0	0	0	0	0	0	27	47	0	0	0	0	15	0	3	0	6	0	0	0	0	0	0	0	0	0	0	0	0	0	0	0	0	0	0	0	0	0	0	0	0	0	0
07177ffa5070e98d9e6becec438a9f56	0	0	0	0	0	0	0	0	0	0	0	0	0	0	0	0	0	0	0	0	0	0	0	0	0	0	0	0	98	0	0	0	0	0	0	0	0	0	0	0	0	0	0	0	0	0	0	0	0
fd1eafa4467496d103cb04ebd68e7e0b	0	17	0	0	0	0	0	0	0	12	0	0	0	0	0	0	0	0	0	0	0	0	0	0	0	11	18	0	0	0	0	14	0	0	0	0	0	0	0	0	0	0	0	0	0	0	0	0	0
827aa8716d4aa184f5fa939b411af999	0	0	0	0	0	0	0	0	0	0	0	0	0	0	0	0	0	32	0	0	0	0	0	40	0	0	0	0	13	12	0	0	0	0	0	0	0	0	0	0	0	0	0	0	0	0	0	0	0
56dfb477a8335a60d737bed9de65863f	0	0	0	0	0	0	96	0	0	0	0	0	0	0	0	0	0	0	0	0	0	0	0	0	0	0	0	0	0	0	0	0	0	0	0	0	0	0	0	0	0	0	0	0	0	0	0	0	0
562d1ed3562bc0f21b9402642067c9a9	0	0	0	0	0	0	0	0	0	0	0	0	0	0	0	0	0	18	0	0	26	0	0	0	18	0	0	0	18	15	0	0	0	0	0	0	0	0	0	0	0	0	0	0	0	0	0	0	0
5a9612eb89ef9d567380f4c9230b15a3	0	0	0	0	0	0	94	0	0	0	0	0	0	0	0	0	0	0	0	0	0	0	0	0	0	0	0	0	0	0	0	0	0	0	0	0	0	0	0	0	0	0	0	0	0	0	0	0	0
324e6a6b21c3a05d374519bbf136e90d	0	0	0	0	0	0	0	0	0	0	32	0	0	0	22	0	0	0	0	0	0	0	0	0	0	0	28	0	0	0	0	0	0	0	0	0	0	0	0	0	12	0	0	0	0	0	0	0	0
2001bd55e1a0797236dd161752b4d7be	0	0	0	0	0	0	0	0	0	0	0	0	0	15	0	0	0	0	0	0	0	0	0	0	0	0	0	0	0	0	0	15	0	52	0	0	0	0	0	0	0	0	0	0	0	0	0	0	0
14c680b86f7062485c490e0c8c00433e	0	0	0	0	0	0	0	0	0	0	0	0	0	0	0	0	0	0	0	0	0	0	0	0	0	0	0	0	0	0	0	0	0	0	0	0	0	0	0	0	0	0	0	0	0	0	0	0	0
02ac0bd44425708e32d4bccccb49cd74	0	0	0	0	0	0	0	0	0	0	0	0	29	0	0	0	0	0	0	0	0	0	0	0	0	0	0	0	16	0	0	0	0	0	0	19	20	0	0	0	0	0	0	9	0	0	0	0	0
f76e863706cff152c22231e2d4b13699	0	0	0	0	0	0	0	20	0	0	0	0	0	0	0	0	0	0	0	0	0	0	0	0	0	0	0	0	0	0	0	0	0	0	0	0	0	0	0	0	0	0	0	0	0	0	0	0	0
371ec8b23922e66cb46a5bf082245a18	16	0	0	0	0	12	0	19	0	0	0	0	0	0	0	0	0	0	0	0	0	0	0	0	0	0	0	0	0	0	0	0	0	0	0	0	0	0	0	0	0	0	0	0	0	0	0	0	0
d9e3d33d11c7c73dbb7c8055c0cef2a3	0	0	0	25	0	0	0	9	0	0	10	0	0	0	0	11	0	0	0	0	0	0	0	0	0	0	0	0	0	0	8	0	4	0	7	0	0	0	0	0	0	0	0	0	0	7	0	0	0
0ef6a8c206293a26eb48c431f74f0484	0	0	0	0	0	0	0	0	0	0	0	0	0	0	0	0	0	21	0	0	0	0	0	0	0	0	0	0	0	0	0	0	0	0	0	0	15	0	0	0	0	12	0	0	0	0	0	0	0
b007898612af2b0a35c659429db711d5	0	0	0	0	0	0	0	0	0	0	0	0	0	63	0	0	0	0	0	0	0	0	0	0	0	0	0	0	0	0	0	0	0	0	0	0	0	0	0	0	0	0	0	26	0	0	0	0	0
cbe5e30c8c8dac28d24bfb5e0f418c72	0	0	0	0	0	0	0	0	0	0	0	0	0	39	0	0	8	0	0	0	0	0	0	0	0	0	16	0	0	0	0	0	0	0	0	0	0	0	0	0	0	0	0	0	0	0	0	0	0
ba87a89473e58b993dc7a1cd0a14c0a3	15	0	0	0	0	0	0	0	0	0	0	25	0	0	0	0	0	10	0	0	0	0	18	0	0	0	0	0	0	0	0	0	0	0	0	0	0	0	0	0	0	0	0	0	0	0	0	0	0
7ecee3b246094b253989758f5ae7bdaa	0	0	0	0	0	0	0	0	0	0	0	0	0	0	0	0	0	0	0	0	0	0	0	0	0	0	0	0	0	0	0	0	0	0	0	0	0	0	0	0	0	0	0	0	0	0	88	0	0
58518f3d70ff50033866259410426d96	0	0	0	0	0	0	0	0	0	0	0	0	21	0	0	0	0	0	0	0	0	0	0	0	0	0	0	0	0	0	6	9	0	17	0	0	0	0	0	0	0	0	0	0	0	0	0	27	0
c15c8e94cbda2b0ad6a8325e69780240	0	0	0	0	0	0	0	0	0	0	0	0	0	0	0	0	0	0	0	0	22	0	16	30	0	19	0	0	0	0	0	0	0	0	0	0	0	0	0	0	0	0	0	0	0	0	0	0	0
63e7c9eb60d953b1472eb0eb1156558a	0	0	0	0	0	0	0	0	0	0	0	0	0	0	0	0	0	0	0	0	0	0	0	0	0	0	0	0	0	0	0	0	0	0	0	0	0	0	0	0	0	0	0	0	0	87	0	0	0
2699e6860969e4433a4fdaf9b99027ae	0	0	0	0	0	0	0	0	0	0	0	0	0	0	0	0	0	0	0	0	0	0	0	0	0	0	0	0	0	0	0	0	0	0	0	0	0	0	0	0	0	0	0	0	0	0	0	0	0
852b485b0138bb3ac94968993092d20a	17	0	0	0	0	0	0	0	0	0	0	0	0	0	0	0	0	8	0	0	0	0	0	0	0	0	0	0	0	0	4	0	0	11	0	0	0	0	0	0	0	0	0	0	0	0	0	0	0
4b5703a94e7c9c935e6db3bcf275ea1d	0	0	0	0	0	0	0	0	0	0	22	0	0	0	0	0	0	0	0	0	0	0	0	0	0	0	0	0	0	0	0	0	0	0	0	64	0	0	0	0	0	0	0	0	0	0	0	0	0
9fc97bad2a1d62e2ec820d22d865710f	0	0	0	0	0	0	0	0	0	0	0	18	0	0	0	0	0	31	0	0	0	0	0	0	0	0	0	0	0	0	0	0	0	0	0	0	0	0	0	25	0	0	12	0	0	0	0	0	0
7dd5c936300715ae16d95fce9230b5eb	0	0	0	0	0	0	0	0	0	0	0	0	0	0	0	0	0	0	0	0	0	0	0	0	0	0	0	0	39	30	17	0	0	0	0	0	0	0	0	0	0	0	0	0	0	0	0	0	0
aec14b7fad4cab8b11799b5a77b4402c	0	0	7	0	0	0	0	0	19	0	0	0	0	0	0	0	0	0	22	0	0	0	0	11	0	0	0	0	0	16	0	0	10	0	0	0	0	0	0	0	0	0	0	0	0	0	0	0	0
1b3df2eb11101a7743ff53d4275f3973	0	0	0	0	0	0	0	0	0	0	9	0	0	0	14	0	0	0	0	0	0	0	0	0	0	0	0	0	0	0	0	0	0	0	0	0	0	0	0	0	0	0	0	0	0	0	0	0	0
f3fc39ba74d820ecc97d4c72c32ebfb0	0	0	0	0	0	0	0	0	0	0	0	0	0	0	0	0	0	0	38	0	0	0	18	28	0	0	0	0	0	0	0	0	0	0	0	0	0	0	0	0	0	0	0	0	0	0	0	0	0
7c066501fdff209039829d27a81bbe74	0	0	0	0	0	0	0	0	0	0	21	0	0	0	0	0	20	0	13	0	0	0	0	0	0	0	0	0	0	0	0	0	0	29	0	0	0	0	0	0	0	0	0	0	0	0	0	0	0
3e067da2928d4419a099063abf5a6455	0	0	0	0	0	0	0	0	0	0	0	0	0	0	0	0	0	0	0	12	12	0	0	0	0	0	0	0	0	0	0	0	0	0	0	0	0	0	0	0	0	0	0	0	0	0	0	11	0
44dcf73e9f2836500ad818abd3a69e08	0	0	0	0	0	0	0	0	0	0	0	0	0	0	0	0	0	0	0	0	0	20	14	0	0	9	40	0	0	0	0	0	0	0	0	0	0	0	0	0	0	0	0	0	0	0	0	0	0
a2e274f7106e9f1331cd3357a6e90e40	0	0	0	0	0	0	0	0	0	0	19	0	0	0	0	0	0	0	0	0	0	0	0	0	0	0	0	0	14	0	0	37	0	0	0	0	0	0	0	0	0	0	0	0	0	0	0	0	0
092c1a2d7c6868bd56906b46c0e449c9	0	0	0	0	0	0	0	0	0	0	0	0	36	0	0	0	0	0	17	0	0	0	0	0	0	0	0	0	0	0	0	0	0	0	0	0	0	0	0	0	0	0	0	0	0	0	0	0	0
64e579afaecdedb45c6af94c2db3751e	20	0	0	0	0	0	42	0	19	0	0	0	0	0	0	0	0	0	0	0	0	0	0	0	0	0	0	0	0	0	0	0	0	0	0	0	0	0	0	0	0	0	0	0	0	0	0	0	0
e91fc05705d0667c01b30dffb2652531	0	0	0	18	0	0	0	0	0	0	13	0	0	0	0	0	20	0	0	0	0	16	0	0	0	14	0	0	0	0	0	0	0	0	0	0	0	0	0	0	0	0	0	0	0	0	0	0	0
a640be9a42e2b25b2ee5eb704b85b6a4	0	0	0	0	0	0	0	0	0	0	0	0	15	0	0	0	0	0	0	0	0	0	0	0	0	0	0	12	0	13	26	15	0	0	0	0	0	0	0	0	0	0	0	0	0	0	0	0	0
d039739c3853ae67beb04a4e38a1bce8	0	0	0	0	0	0	0	0	0	0	0	0	0	0	0	0	0	0	0	0	16	44	0	0	21	0	0	0	0	0	0	0	0	0	0	0	0	0	0	0	0	0	0	0	0	0	0	0	0
f2373a9793dc993519863d14f027afae	0	0	0	0	0	0	0	0	0	0	0	0	0	0	0	0	0	0	0	0	0	0	0	0	0	0	0	0	0	0	0	0	0	0	0	0	0	0	0	0	0	81	0	0	0	0	0	0	0
1573ca710ed9cd950fb523330b5f4f68	0	0	0	0	0	21	0	0	33	0	0	0	0	0	0	0	0	0	0	0	0	0	0	0	0	0	0	0	0	0	0	0	0	0	0	0	0	0	0	26	0	0	0	0	0	0	0	0	0
fd00112e2e32c74f425cecc0e60d8a17	0	0	0	0	0	0	0	0	0	0	0	12	0	0	0	0	0	10	0	9	0	0	0	0	0	0	0	0	0	0	0	9	0	0	0	0	0	7	0	33	0	0	0	0	0	0	0	0	0
bc6c276a84ed60ea11d40b901828991f	47	0	0	0	0	0	0	0	32	0	0	0	0	0	0	0	0	0	0	0	0	0	0	0	0	0	0	0	0	0	0	0	0	0	0	0	0	0	0	0	0	0	0	0	0	0	0	0	0
9f880869fedd0841e70de7c5436471e4	0	0	0	0	0	0	0	0	0	0	0	0	0	0	0	0	0	0	0	0	24	0	0	0	24	29	0	0	0	0	0	0	0	0	0	0	0	0	0	0	0	0	0	0	0	0	0	0	0
b86fe9d870086e438ea39bfe51bec3ad	0	0	0	0	0	0	0	0	0	0	0	0	0	0	0	0	0	0	0	0	0	10	0	0	0	28	0	0	22	0	17	0	0	0	0	0	0	0	0	0	0	0	0	0	0	0	0	0	0
4851f1ccae53092466f9c806f3ebba47	0	0	0	0	0	0	0	0	0	0	24	0	0	19	0	0	0	0	0	33	0	0	0	0	0	0	0	0	0	0	0	0	0	0	0	0	0	0	0	0	0	0	0	0	0	0	0	0	0
0e5fe30bc88fa9fb68df26f6b4d9e5c1	0	0	0	0	0	0	0	0	0	0	0	0	23	0	0	0	20	0	0	0	0	0	7	0	0	0	0	0	0	0	0	0	0	26	0	0	0	0	0	0	0	0	0	0	0	0	0	0	0
6d890e31f759870bfa567abf52034c17	0	0	0	0	0	0	0	0	0	0	0	0	0	0	0	0	0	0	35	0	0	0	0	0	0	0	16	0	0	0	0	0	0	0	0	0	0	0	0	0	0	0	0	0	0	0	0	25	0
536b58bb9152d91b739432f3730be915	0	0	0	0	0	0	0	0	0	0	0	0	0	0	0	0	0	0	0	0	27	0	30	0	0	19	0	0	0	0	0	0	0	0	0	0	0	0	0	0	0	0	0	0	0	0	0	0	0
7bfc1c64981ab89853a1fc731bffb3ec	0	0	0	0	0	0	0	0	0	0	0	0	0	0	0	0	0	0	0	0	0	0	0	0	0	0	0	0	0	0	0	0	0	0	76	0	0	0	0	0	0	0	0	0	0	0	0	0	0
39e9561eb09a3fa2afba732ba0d632f1	0	0	0	0	0	0	0	0	0	0	0	0	0	0	0	0	0	0	0	0	0	0	0	0	0	0	0	0	0	0	0	0	0	0	0	76	0	0	0	0	0	0	0	0	0	0	0	0	0
828ea73ab061f15b091ce99708ed55d8	0	0	0	0	0	0	0	0	0	0	0	0	0	0	0	0	0	0	0	0	0	0	0	0	0	0	0	0	0	0	0	0	0	0	0	76	0	0	0	0	0	0	0	0	0	0	0	0	0
122b17ab334e490306cd6b16c3e60fbe	0	0	0	0	0	0	0	0	0	0	0	0	0	0	0	0	0	0	0	0	0	0	0	0	0	0	0	0	0	0	0	0	0	0	0	0	0	0	0	0	76	0	0	0	0	0	0	0	0
2751ab1f43afec7c4a6c6824542937f0	0	0	0	13	36	0	0	0	0	0	0	0	0	0	0	0	0	0	0	0	0	0	0	0	0	0	0	0	0	0	0	0	0	26	0	0	0	0	0	0	0	0	0	0	0	0	0	0	0
4193e0a2e26fd35dc258d140ef95cde8	0	0	0	0	0	0	0	0	0	0	0	0	0	37	31	0	0	0	0	0	0	0	0	0	0	0	0	0	0	0	0	0	0	0	0	0	0	0	0	0	0	0	0	0	0	0	0	0	0
06ce48b6765b33e82a1be361ba2669d1	0	0	0	0	0	0	0	0	0	0	0	0	0	0	0	0	0	0	0	0	0	0	0	0	0	0	0	0	0	0	0	0	0	75	0	0	0	0	0	0	0	0	0	0	0	0	0	0	0
5fe3af2282f8a8a544bbd07d2942d51c	0	0	0	0	0	0	0	0	0	0	27	0	0	0	0	0	0	0	0	0	0	0	0	0	0	0	47	0	0	0	0	0	0	0	0	0	0	0	0	0	0	0	0	0	0	0	0	0	0
a1307a58df5b2c24fd7f8ef6419214d7	0	0	0	0	0	0	0	0	0	0	0	7	24	0	0	0	0	0	0	0	0	0	0	0	0	0	0	0	0	0	0	26	0	0	0	0	0	0	0	0	0	0	0	0	0	0	0	0	0
93e308cc546eb8fa11d04f02c4f5117a	0	0	0	0	0	0	0	0	0	0	0	0	0	0	0	30	18	0	0	0	0	0	0	0	0	0	8	0	0	0	0	0	0	0	0	0	0	0	0	0	0	0	0	0	0	0	0	0	0
4272d88f12014aa7c7e6e459aebbaef8	0	0	0	0	0	0	0	0	0	0	0	0	0	0	0	0	0	0	0	0	21	19	0	20	0	0	0	0	0	0	0	0	0	0	0	0	0	0	0	0	0	0	0	0	0	0	0	0	0
ffecccb007340de18c4c1011fcb110a8	0	0	0	0	0	0	0	0	0	0	0	0	0	0	0	0	0	0	0	0	0	0	0	0	0	0	0	0	0	0	0	0	0	0	0	0	0	0	0	0	0	0	0	0	0	0	0	0	0
69431c43ec486f4970df9b219be50253	0	0	0	0	38	0	0	0	0	0	0	0	0	4	0	0	0	0	0	0	0	0	0	0	0	0	0	0	0	0	0	0	0	0	0	0	0	0	0	0	0	0	0	0	0	0	0	0	0
a4d9f26eb07eb050df6855146fd4c20b	0	0	0	0	14	0	0	0	0	0	0	0	0	0	0	0	0	0	25	0	0	0	0	0	0	0	0	0	0	0	0	34	0	0	0	0	0	0	0	0	0	0	0	0	0	0	0	0	0
e8aa74b80e1697f62791fbbc248a0cf7	0	0	0	0	0	0	0	0	14	0	0	0	0	0	0	0	0	0	0	0	0	0	0	0	0	0	23	0	0	0	0	0	0	0	20	0	0	0	16	0	0	0	0	0	0	0	0	0	0
dc100c7c5934fcde3ff4673bfd0aebb1	0	0	0	0	0	0	0	0	0	0	0	0	37	24	0	0	0	0	0	12	0	0	0	0	0	0	0	0	0	0	0	0	0	0	0	0	0	0	0	0	0	0	0	0	0	0	0	0	0
e4033689b15037f6a7783bb1ba3cdcba	0	0	0	0	0	0	0	0	0	0	0	0	33	27	0	0	0	0	0	0	0	0	0	0	0	0	0	0	0	0	0	0	0	0	0	0	0	0	0	0	0	0	0	0	0	0	13	0	0
f3b843b0966e1219e75373e00d6ceb96	0	0	0	0	0	0	0	0	0	0	0	0	0	18	0	0	0	0	27	0	0	0	0	0	0	0	0	0	28	0	0	0	0	0	0	0	0	0	0	0	0	0	0	0	0	0	0	0	0
70079befd2f9a12b8b417cb4e8e024df	0	0	0	0	0	0	0	0	0	0	0	0	0	0	0	0	0	0	0	0	0	0	0	5	0	0	0	0	0	0	0	0	0	0	0	66	0	0	0	0	0	0	0	0	0	0	0	0	0
ab538e9ad9c63f15eabfbd8a6b91645e	0	0	0	0	0	0	0	0	0	0	0	0	0	0	0	0	0	0	27	0	0	20	0	23	0	0	0	0	0	0	0	0	0	0	0	0	0	0	0	0	0	0	0	0	0	0	0	0	0
61a2a888874222307e525ee8ebbb9073	0	0	0	0	0	0	0	0	0	0	0	0	0	0	0	0	0	0	0	0	0	0	0	0	0	0	0	0	16	24	12	0	0	0	0	0	0	0	0	18	0	0	0	0	0	0	0	0	0
60c38a0e3243e276656c48e3b0e39fb9	0	0	0	0	0	0	0	0	0	0	0	0	0	0	0	0	0	0	0	0	0	0	0	0	0	0	0	0	0	0	0	0	0	0	0	0	0	0	0	0	0	0	0	0	0	0	0	0	0
8c0cc62280cb939a0604c5ebbf9d34d7	0	0	0	0	0	0	0	0	0	0	24	0	0	0	0	0	0	0	0	0	0	0	0	0	0	0	25	0	20	0	0	0	0	0	0	0	0	0	0	0	0	0	0	0	0	0	0	0	0
d7bc083f49d5e872a49191088ac59bba	0	0	0	0	0	0	0	0	0	0	0	0	0	0	0	0	0	0	0	0	12	22	0	25	10	0	0	0	0	0	0	0	0	0	0	0	0	0	0	0	0	0	0	0	0	0	0	0	0
70b55b92b8238a634427a59f8813c1ab	0	0	0	0	0	0	0	0	0	0	48	0	0	0	0	0	0	0	0	0	20	0	0	0	0	0	0	0	0	0	0	0	0	0	0	0	0	0	0	0	0	0	0	0	0	0	0	0	0
87529f37ebe4fc5834a595d9026d4e98	0	0	0	0	0	0	0	0	0	0	18	0	27	9	0	0	0	0	0	0	0	0	0	0	0	0	0	5	0	0	0	0	9	0	0	0	0	0	0	0	0	0	0	0	0	0	0	0	0
b44124ba1a023b0ab71b7fbf6670c44d	0	0	0	0	0	0	0	0	0	0	0	0	46	0	0	0	0	0	15	0	0	0	0	7	0	0	0	0	0	0	0	0	0	0	0	0	0	0	0	0	0	0	0	0	0	0	0	0	0
50fa4a582107382ca3b09dc2fbbefc17	0	0	0	0	0	0	0	0	0	0	0	0	0	0	0	0	33	0	0	0	0	0	35	0	0	0	0	0	0	0	0	0	0	0	0	0	0	0	0	0	0	0	0	0	0	0	0	0	0
7cc1f42a77e3e1bff94a3b553b208d12	0	0	0	0	0	0	0	0	0	0	0	0	0	0	0	0	0	0	18	0	0	0	0	0	0	0	12	0	0	0	0	13	0	15	0	0	0	0	0	0	0	0	0	0	0	0	0	0	0
f48f302d99d374edfab5030b7feddf14	0	0	0	0	0	0	0	0	0	0	0	0	0	0	0	0	0	0	0	0	0	0	0	0	0	0	21	0	0	0	0	0	0	0	47	0	0	0	0	0	0	0	0	0	0	0	0	0	0
c76467d0c5c289c04a33ea6b29627c10	0	0	0	0	0	0	0	0	0	0	8	0	22	0	0	0	0	0	0	0	7	0	0	0	0	0	0	0	0	0	0	15	0	12	0	0	0	0	0	0	0	0	0	0	0	0	0	0	0
3fd5be1a547fb9cd7e7add0b2daf9538	0	0	0	0	0	0	0	0	0	0	0	0	0	0	0	0	0	0	0	0	0	0	0	18	0	0	0	0	0	0	0	0	0	0	49	0	0	0	0	0	0	0	0	0	0	0	0	0	0
4348ef7baa3a453ad2a498985347bbe0	0	0	0	0	0	0	0	0	0	0	0	0	0	0	0	0	0	0	0	0	0	0	0	0	0	0	22	0	0	0	0	0	0	0	0	0	0	0	37	0	0	0	0	0	0	0	8	0	0
2558c6d9807efeb9a345283c2b4d56fa	0	0	0	0	0	0	0	0	0	0	0	0	0	0	0	0	0	0	0	0	0	0	0	0	0	0	0	0	0	0	0	0	0	0	0	0	0	0	0	0	67	0	0	0	0	0	0	0	0
04867bb8208fd4ac8772fa37dc560501	35	0	0	0	0	0	0	0	0	0	0	0	0	0	0	0	31	0	0	0	0	0	0	0	0	0	0	0	0	0	0	0	0	0	0	0	0	0	0	0	0	0	0	0	0	0	0	0	0
b2aa5c08c826b48f22098fcd774fb337	0	0	0	0	0	0	0	0	0	0	0	0	16	0	0	0	18	0	26	0	0	0	0	0	6	0	0	0	0	0	0	0	0	0	0	0	0	0	0	0	0	0	0	0	0	0	0	0	0
799ac73b6f4965bbdb523d5a5bd91029	0	0	0	0	0	0	0	0	0	0	0	0	0	0	0	0	0	0	0	0	0	0	18	0	0	27	0	0	0	0	0	0	0	0	0	0	0	0	0	0	0	0	0	0	0	0	0	0	0
59760aaafd1a56c87192270aa80f4f61	0	0	0	7	0	0	0	0	0	0	0	0	16	0	0	0	0	0	0	0	0	0	0	0	0	0	0	0	27	0	8	0	0	0	0	0	0	0	7	0	0	0	0	0	0	0	0	0	0
a31a20883c112be9e68d966578040de7	0	0	0	0	0	0	0	0	0	0	0	0	0	0	14	0	0	0	0	0	0	0	0	0	0	0	0	0	0	0	0	30	0	0	0	0	0	0	0	0	0	0	0	16	0	0	0	0	0
483a9eac98206f96e386717d4d27fd96	0	0	0	0	0	0	0	0	0	0	0	0	0	0	0	0	20	0	30	0	0	0	0	0	0	0	0	0	0	0	0	0	0	0	0	0	10	0	0	0	0	0	0	0	0	0	0	0	0
d254b47d6f3441b0c325d01b9f43f062	0	0	0	0	0	0	0	0	0	0	0	0	19	0	0	0	0	0	25	0	0	0	0	0	0	0	0	0	0	0	0	0	0	0	0	0	0	0	0	0	0	0	0	14	6	0	0	0	0
4d0480729bb52669cdc17f5b64812966	0	0	0	0	0	0	0	0	0	0	0	0	0	0	0	0	0	0	0	0	27	0	0	14	0	23	0	0	0	0	0	0	0	0	0	0	0	0	0	0	0	0	0	0	0	0	0	0	0
99b287aef9a61a19e0bab976a9bcecc4	0	0	0	0	0	0	0	0	0	0	0	0	21	0	0	0	0	0	0	0	0	0	0	0	0	0	0	0	0	0	24	0	0	17	0	0	0	0	0	0	0	0	0	0	0	0	0	0	0
e19f9a2e4c5ed7d81efdf9742be9691d	0	0	0	0	0	0	0	0	0	0	0	0	0	26	0	0	20	0	0	0	0	0	0	0	0	0	0	0	0	0	0	0	0	0	0	0	0	0	0	0	0	0	0	0	0	0	0	12	0
4391528ba9b5ae12d91c115089933c52	0	0	0	0	0	0	0	0	0	0	0	0	0	0	0	12	0	0	0	0	0	0	0	0	0	0	12	0	0	0	0	0	8	0	0	0	0	0	0	0	0	0	0	0	0	0	0	0	0
ef18e8bf0a28bca89c3d10c76563ca6c	0	0	0	0	0	0	0	0	0	0	0	0	0	0	0	0	0	0	54	0	0	0	0	0	0	0	0	0	0	0	0	0	0	0	0	0	8	0	0	0	0	0	0	0	0	0	0	0	0
d078c163ebdec947981a1ec55c356029	0	0	0	0	0	0	0	0	0	0	0	0	0	0	0	0	0	0	30	0	0	0	0	32	0	0	0	0	0	0	0	0	0	0	0	0	0	0	0	0	0	0	0	0	0	0	0	0	0
1de757d4d16fb72dcca1e21290c2a0c1	0	0	0	0	0	0	0	0	0	0	0	0	0	0	0	0	0	0	16	0	0	0	0	0	0	0	20	15	0	0	11	0	0	0	0	0	0	0	0	0	0	0	0	0	0	0	0	0	0
5b9b19b766fdfa4b3b0554887b986b29	0	0	0	0	0	0	0	0	0	0	0	0	25	0	0	0	0	0	0	0	0	0	0	0	0	0	0	0	9	0	0	27	0	0	0	0	0	0	0	0	0	0	0	0	0	0	0	0	0
30a36030aa03e6ec784bd75b6fc2ab72	0	0	0	0	0	0	0	0	0	0	0	0	0	0	0	0	0	0	61	0	0	0	0	0	0	0	0	0	0	0	0	0	0	0	0	0	0	0	0	0	0	0	0	0	0	0	0	0	0
625cc1d160e48247ca9518c64069d23e	0	0	12	0	0	0	25	0	0	0	17	0	6	0	0	0	0	0	0	0	0	0	0	0	0	0	0	0	0	0	0	0	0	0	0	0	0	0	0	0	0	0	0	0	0	0	0	0	0
6dcb9fce8b319d7375996eb648d10a8f	0	0	0	0	0	0	0	0	0	0	0	0	0	0	0	0	0	21	0	0	0	0	0	0	0	0	0	0	21	18	0	0	0	0	0	0	0	0	0	0	0	0	0	0	0	0	0	0	0
b486cbad74ae83eb2d552036fe661612	0	0	0	0	0	0	0	0	0	0	0	0	0	0	0	0	0	0	0	0	0	0	0	27	0	0	0	0	0	0	0	0	0	0	0	0	0	22	11	0	0	0	0	0	0	0	0	0	0
feb523bb857511cdb9dc09d50c316f11	0	0	0	0	0	0	0	0	0	0	0	0	0	0	0	0	0	0	0	0	0	0	0	9	16	0	0	0	0	0	0	0	0	35	0	0	0	0	0	0	0	0	0	0	0	0	0	0	0
8258f4b7902e1e77196646439fe23582	0	0	0	0	0	0	0	0	0	0	0	10	0	0	0	0	0	11	0	0	0	0	0	0	0	0	0	9	0	0	0	0	0	0	0	0	0	0	0	29	0	0	0	0	0	0	0	0	0
f1b92dbeba1016a3ea2424f8ac5e50fa	0	0	0	0	0	0	0	0	0	0	0	0	0	0	23	0	0	0	0	0	0	0	0	0	0	0	0	0	0	0	0	0	0	0	0	0	0	0	0	0	0	0	0	0	0	0	0	0	0
e63618ad1ed6893353a9b7af53c0911e	0	0	0	0	0	0	0	0	0	0	0	0	0	0	0	0	0	0	0	0	0	0	0	0	0	0	51	0	0	0	0	0	0	0	0	0	0	0	0	0	0	0	0	0	0	0	0	0	0
98fe9c9fac9cfc33e8c9ee000685ad31	0	17	0	0	0	0	0	0	0	0	0	0	0	0	0	0	40	0	0	0	0	0	0	0	0	0	0	0	0	0	0	0	0	0	0	0	0	0	0	0	0	0	0	0	0	0	0	0	0
d5bc14393b6f26efaab3f45ca62eca34	0	0	0	0	0	0	0	26	0	0	0	0	0	0	0	0	0	0	0	0	0	0	0	0	0	0	0	0	0	0	0	31	0	0	0	0	0	0	0	0	0	0	0	0	0	0	0	0	0
d5a8c4d1daaf1c1e8d9531ff2b374e04	0	0	0	0	0	0	0	0	0	0	0	0	19	0	0	0	0	0	0	0	0	0	9	0	0	0	29	0	0	0	0	0	0	0	0	0	0	0	0	0	0	0	0	0	0	0	0	0	0
5679cb734dcd8290106efa8592ef1f1c	0	0	0	0	0	0	0	0	0	0	0	0	15	0	0	0	0	0	0	0	0	0	0	0	12	0	0	0	0	18	0	0	0	0	0	0	0	0	0	0	0	0	0	0	0	0	0	12	0
6caad514ff2ab36451a4e8f57430a531	0	0	0	0	0	0	0	0	0	0	0	0	0	0	0	0	12	0	0	0	0	0	0	0	0	0	0	0	0	23	0	0	0	0	0	0	0	0	0	0	0	8	14	0	0	0	0	0	0
0e60fc765dfe6d6b3308a4118519f987	0	0	0	0	0	0	0	0	0	0	0	0	0	0	0	0	0	0	0	0	17	12	0	0	25	0	0	0	0	0	0	0	0	0	0	0	0	0	3	0	0	0	0	0	0	0	0	0	0
154b6c583905ad5bfcbd8f5f9d44ee91	0	0	0	0	0	0	0	0	0	0	0	0	0	0	0	0	0	0	0	0	0	30	0	27	0	0	0	0	0	0	0	0	0	0	0	0	0	0	0	0	0	0	0	0	0	0	0	0	0
037c72fc4b12d1dee7e0c6023eee54c9	0	0	0	0	0	0	0	0	0	0	0	0	0	0	0	0	0	0	0	56	0	0	0	0	0	0	0	0	0	0	0	0	0	0	0	0	0	0	0	0	0	0	0	0	0	0	0	0	0
322121365757d327f02f45d77ad13103	0	0	0	0	0	0	0	0	0	0	0	0	0	0	0	0	0	0	0	0	0	22	0	0	0	0	0	0	0	0	0	0	0	0	0	0	0	0	0	0	0	0	0	0	0	0	0	0	0
ff97dcd85eb6db8b56269de733cfe8fb	0	0	0	0	0	0	0	0	0	0	0	0	0	0	0	0	0	0	0	0	0	0	0	25	0	0	0	0	0	0	16	0	0	0	0	0	0	0	0	0	0	0	0	0	0	15	0	0	0
57e2949170a6fba8547a73e2e46946fb	0	0	0	0	0	0	0	0	0	0	0	0	0	12	0	0	0	0	0	0	0	0	0	0	0	0	0	0	0	0	0	0	0	0	0	43	0	0	0	0	0	0	0	0	0	0	0	0	0
a7de129ea0c9d89ea7590a3c58587ed7	0	0	0	0	0	0	0	0	54	0	0	0	0	0	0	0	0	0	0	0	0	0	0	0	0	0	0	0	0	0	0	0	0	0	0	0	0	0	0	0	0	0	0	0	0	0	0	0	0
1a0f1b24dae69b872d3b2c3bc7c1dcfd	0	0	0	0	0	0	0	0	9	0	0	0	0	0	0	0	0	0	0	0	0	0	0	0	0	0	0	0	13	0	0	0	0	0	0	0	0	0	0	23	0	0	0	0	0	0	0	0	0
4bfb7d405d5cf4b478c319d93981d531	0	0	0	0	0	0	0	0	0	0	0	0	54	0	0	0	0	0	0	0	0	0	0	0	0	0	0	0	0	0	0	0	0	0	0	0	0	0	0	0	0	0	0	0	0	0	0	0	0
de20fa704f001ef3dece5f6ee82331ea	0	0	0	0	0	0	0	0	0	0	0	0	0	0	0	0	0	0	0	18	0	0	0	0	0	0	0	0	0	0	0	0	0	34	0	0	0	0	0	0	0	0	0	0	0	0	0	0	0
aae7d7d347982078212004299e3e56ac	0	0	0	0	0	0	0	0	0	0	0	0	0	0	0	0	0	0	0	0	0	0	0	0	0	0	0	0	0	0	0	0	0	0	0	0	0	0	52	0	0	0	0	0	0	0	0	0	0
ec272405cd604ebd7422d4db864584b8	0	0	0	0	0	0	0	0	0	0	37	0	0	0	0	0	0	0	0	0	14	0	0	0	0	0	0	0	0	0	0	0	0	0	0	0	0	0	0	0	0	0	0	0	0	0	0	0	0
d0d2178b8a0cf1ed3fd8905b6d8ddccc	0	0	0	0	0	0	0	0	0	0	20	0	0	0	0	0	0	0	0	0	0	0	8	0	0	0	0	0	0	0	0	0	0	0	0	0	0	0	0	14	0	0	0	0	0	0	0	0	0
536f8f3ee1ae6e86a410292047c59803	0	0	0	0	0	0	0	0	0	0	12	0	30	0	0	0	0	0	0	0	0	0	0	0	0	0	9	0	0	0	0	0	0	0	0	0	0	0	0	0	0	0	0	0	0	0	0	0	0
9109f7a46513c35f8e3e213210ddcd70	0	0	0	0	0	0	0	0	0	0	0	0	0	16	0	0	0	0	0	17	0	0	0	0	0	0	0	0	0	0	0	0	0	0	0	0	0	10	0	0	8	0	0	0	0	0	0	0	0
3839a60a6c55e226caf91b5f4a05b39f	0	0	0	0	0	0	0	0	0	0	0	0	0	0	0	0	0	0	0	22	0	0	0	0	0	0	0	0	0	0	0	0	0	0	0	0	0	0	0	0	0	9	0	0	13	0	0	7	0
1c518d9d1bcf3d7fa4e4b72aeee5848c	0	0	0	0	0	0	0	0	0	0	0	0	0	50	0	0	0	0	0	0	0	0	0	0	0	0	0	0	0	0	0	0	0	0	0	0	0	0	0	0	0	0	0	0	0	0	0	0	0
4d3b873f90eb64b0accba65715508268	0	0	0	0	0	0	0	0	0	0	0	0	0	0	0	0	0	0	0	0	0	21	0	0	29	0	0	0	0	0	0	0	0	0	0	0	0	0	0	0	0	0	0	0	0	0	0	0	0
c5c3180ba9fcfb32f01b85557361df0f	0	0	0	0	0	0	0	0	0	0	0	0	0	0	0	0	0	0	0	0	0	0	25	11	0	14	0	0	0	0	0	0	0	0	0	0	0	0	0	0	0	0	0	0	0	0	0	0	0
ccc4e257b6542f0751cdea0e04548cec	0	0	0	0	0	0	0	0	0	0	0	0	0	0	0	0	0	0	0	0	0	0	0	0	0	0	0	0	0	0	0	0	0	0	0	0	0	0	0	0	0	0	0	0	0	0	0	0	0
81e523f48f656df3e6e9563db591c68d	0	0	0	0	0	0	0	0	0	0	0	14	15	0	0	6	0	8	0	0	0	0	0	0	0	0	0	0	0	6	0	0	0	0	0	0	0	0	0	0	0	0	0	0	0	0	0	0	0
ca925bbe5f37e0e691ce759aecddeb72	0	0	0	0	0	0	0	0	0	0	0	0	18	0	0	0	0	0	0	0	0	0	0	0	0	0	0	0	22	9	0	0	0	0	0	0	0	0	0	0	0	0	0	0	0	0	0	0	0
c928cf4dc8b52d357ef65e9568a77dde	0	0	0	0	0	0	0	0	0	0	0	0	0	21	0	8	0	0	0	0	0	0	0	0	0	0	0	0	0	0	0	10	0	0	0	10	0	0	0	0	0	0	0	0	0	0	0	0	0
22e53fdd9780147da5795e75d11eacc1	0	0	0	0	0	0	0	0	0	0	0	0	0	13	7	0	0	0	0	0	0	0	0	0	0	0	10	0	0	11	0	0	0	0	0	0	8	0	0	0	0	0	0	0	0	0	0	0	0
1a80b3e002d1036ee243c51b4e2dd759	0	0	0	0	0	0	0	0	0	0	0	0	0	0	0	0	0	0	0	0	0	24	0	25	0	0	0	0	0	0	0	0	0	0	0	0	0	0	0	0	0	0	0	0	0	0	0	0	0
777232aae73224d0b9074f021f36b8fc	0	0	0	0	0	0	4	0	0	0	0	0	0	0	0	11	0	0	0	0	0	0	18	0	15	0	0	0	0	0	0	0	0	0	0	0	0	0	0	0	0	0	0	0	0	0	0	0	0
48a3e6a08d60b785eabcdd5147c6bea6	0	0	0	0	0	0	0	0	0	0	0	30	0	0	0	0	0	11	0	0	0	0	0	0	0	0	0	7	0	0	0	0	0	0	0	0	0	0	0	0	0	0	0	0	0	0	0	0	0
b1958c873cb903d522e91cc0ee6d5bc5	0	0	0	0	0	0	0	0	0	0	0	0	0	14	0	0	0	0	0	0	0	0	0	19	0	0	0	0	0	0	0	0	0	0	0	0	15	0	0	0	0	0	0	0	0	0	0	0	0
50a4829854fd41e2747277d4b9d0b634	0	0	0	0	0	0	0	0	0	0	0	0	0	0	12	0	0	0	0	0	0	0	0	0	0	0	0	0	0	0	0	0	0	36	0	0	0	0	0	0	0	0	0	0	0	0	0	0	0
c0e361d3a8cfc86bdc00cb9e7c640379	0	0	0	0	0	0	0	0	0	0	0	0	6	0	0	0	0	0	0	0	0	0	0	0	0	0	6	13	0	8	0	0	0	0	0	0	0	0	0	0	0	0	0	0	0	0	0	6	0
b8bcb2b608ad82de6d77acea2bacdc7c	0	0	0	0	0	0	0	0	0	0	0	0	0	0	0	0	0	0	47	0	0	0	0	0	0	0	0	0	0	0	0	0	0	0	0	0	0	0	0	0	0	0	0	0	0	0	0	0	0
69e141502938a5692f2acde48e10d7c7	0	0	0	0	0	0	0	0	0	0	0	0	0	0	0	0	0	0	0	0	0	11	0	0	0	0	0	0	0	0	0	0	0	0	0	0	0	0	0	0	0	0	0	0	36	0	0	0	0
c212d572ddaed376c49c302abf055fe1	0	0	0	0	0	0	0	0	0	0	0	0	0	0	0	0	0	0	0	0	0	0	0	0	0	0	0	0	27	0	20	0	0	0	0	0	0	0	0	0	0	0	0	0	0	0	0	0	0
0632e823207fda4b15eee9cd1b80131a	0	0	0	0	0	0	0	0	0	0	0	0	0	0	0	0	0	0	0	0	0	0	0	0	0	0	0	0	0	0	0	0	0	0	0	0	0	0	0	0	0	0	0	0	0	0	0	0	0
cc31786174b4d15fa9205d5c176c0237	0	0	12	0	11	0	0	0	0	0	0	0	0	13	0	0	0	0	0	0	0	0	0	0	0	0	0	0	0	0	0	0	0	10	0	0	0	0	0	0	0	0	0	0	0	0	0	0	0
2cb2c73c133a6ae45502fac112a457a5	0	0	0	0	0	0	0	0	0	0	0	0	20	16	0	0	0	0	0	0	0	0	0	0	0	0	10	0	0	0	0	0	0	0	0	0	0	0	0	0	0	0	0	0	0	0	0	0	0
02c770e9f319e594f4461d6ea0abd3ad	0	0	0	0	0	0	0	0	0	0	0	0	0	0	0	0	0	0	0	0	0	0	0	0	0	0	0	0	5	0	0	0	0	0	0	22	0	0	0	19	0	0	0	0	0	0	0	0	0
a8a641b5752a35afdedc03fa234cc622	0	0	0	0	0	0	45	0	0	0	0	0	0	0	0	0	0	0	0	0	0	0	0	0	0	0	0	0	0	0	0	0	0	0	0	0	0	0	0	0	0	0	0	0	0	0	0	0	0
2b377d91144f80c1519a331f42879dff	0	0	0	0	0	0	0	0	37	8	0	0	0	0	0	0	0	0	0	0	0	0	0	0	0	0	0	0	0	0	0	0	0	0	0	0	0	0	0	0	0	0	0	0	0	0	0	0	0
85b21abf3972ba495087aee078000fcc	0	0	0	0	0	0	0	0	0	0	0	0	0	0	0	0	18	0	0	0	0	0	0	0	0	0	0	0	0	0	0	0	0	0	0	27	0	0	0	0	0	0	0	0	0	0	0	0	0
10577c25459c18f58fa96c9ec05cb722	0	0	0	0	0	0	0	0	0	0	0	0	0	0	0	0	0	0	22	0	0	0	0	0	0	0	0	0	0	0	0	0	0	6	0	0	0	0	0	0	0	0	0	0	0	0	0	0	17
c546d02c0e60f808466d1620aaae1338	0	0	0	0	0	0	0	0	0	0	0	0	0	0	0	0	0	0	0	0	0	0	0	0	0	25	20	0	0	0	0	0	0	0	0	0	0	0	0	0	0	0	0	0	0	0	0	0	0
11aa0f205fbe070364dbbd7426a5a39c	0	0	0	0	0	0	0	18	0	0	0	0	0	0	0	0	0	0	0	26	0	0	0	0	0	0	0	0	0	0	0	0	0	0	0	0	0	0	0	0	0	0	0	0	0	0	0	0	0
48bea3d5002a4686ef304c46d5ddb7ac	0	0	0	0	0	0	0	0	0	0	18	0	0	0	0	0	0	0	0	0	0	0	0	0	0	26	0	0	0	0	0	0	0	0	0	0	0	0	0	0	0	0	0	0	0	0	0	0	0
9fd7a82937ef4905db69aecf12261bc2	0	0	0	0	0	0	0	0	0	0	8	0	0	0	0	0	5	0	23	0	0	0	0	0	0	0	0	0	0	0	8	0	0	0	0	0	0	0	0	0	0	0	0	0	0	0	0	0	0
230343247f86285b40eb75533eb7679d	0	0	0	0	0	0	0	0	0	0	0	0	0	0	0	0	0	0	10	0	0	0	0	0	0	0	0	29	0	0	0	0	0	0	0	0	0	0	0	0	0	0	0	0	0	0	0	0	0
5fc86dbf5bb0aeea37e386490ca4f60b	0	0	0	0	0	0	0	0	0	0	0	0	0	0	0	0	0	0	0	0	0	0	44	0	0	0	0	0	0	0	0	0	0	0	0	0	0	0	0	0	0	0	0	0	0	0	0	0	0
6b9578f7e7de198229188f06392b8e22	0	0	0	0	0	0	0	0	0	0	0	0	0	0	0	0	0	0	0	0	0	0	30	0	0	0	0	0	0	0	0	0	0	0	0	0	0	0	0	14	0	0	0	0	0	0	0	0	0
5ae4cb35d42cd888275e500c76c046d7	0	0	0	0	0	0	0	0	0	0	0	0	0	0	0	0	0	0	0	0	0	0	0	0	0	0	0	0	0	0	0	0	0	0	0	0	0	0	0	0	0	0	0	0	0	0	0	0	0
985e90372d1226865af86698b0be0ecd	0	0	0	0	0	0	0	0	0	0	0	0	0	0	0	0	0	0	0	0	0	0	0	0	27	0	0	0	0	0	0	0	0	0	0	0	0	0	0	0	16	0	0	0	0	0	0	0	0
2366fe7a4d60a034a84b98c1f8c000ba	0	0	0	0	0	0	0	0	0	0	0	0	0	0	0	0	0	0	0	0	0	0	0	0	0	0	0	0	0	0	0	0	0	0	0	0	0	0	0	0	0	0	0	0	0	0	0	0	0
51b0a0c4c71b979e779199f8c9d794fc	0	0	0	35	0	0	0	0	0	0	0	0	0	0	0	0	0	0	0	0	0	0	0	0	0	0	0	0	0	0	0	0	0	0	0	0	0	0	0	0	0	0	0	0	0	0	0	0	0
4ffa83cac522870fdeae7887e7e9e617	0	0	0	0	0	0	42	0	0	0	0	0	0	0	0	0	0	0	0	0	0	0	0	0	0	0	0	0	0	0	0	0	0	0	0	0	0	0	0	0	0	0	0	0	0	0	0	0	0
87fa4dfa13946af3719626774bab685b	0	0	0	0	0	0	0	0	0	0	0	0	11	0	6	0	0	0	0	0	0	0	0	0	0	0	0	0	0	0	0	19	0	6	0	0	0	0	0	0	0	0	0	0	0	0	0	0	0
572b92c090608be38c944d448739379e	0	0	0	0	0	0	0	0	0	0	0	0	9	0	0	0	0	0	0	0	0	0	13	0	0	20	0	0	0	0	0	0	0	0	0	0	0	0	0	0	0	0	0	0	0	0	0	0	0
c7e32c82895c72c4a2e1585220586573	0	0	0	0	0	0	0	0	0	0	0	0	0	0	0	0	0	0	0	0	0	0	19	0	0	23	0	0	0	0	0	0	0	0	0	0	0	0	0	0	0	0	0	0	0	0	0	0	0
4665a2439ddea6288d33af18375d2570	0	0	0	0	0	0	0	0	0	0	0	0	0	0	0	0	0	0	0	0	0	0	0	0	0	0	0	0	0	0	0	0	0	0	0	0	0	0	0	0	0	0	0	0	0	0	0	0	0
d771e64c6520127502718901b4102e53	0	0	0	0	0	0	0	0	0	0	0	0	0	32	0	0	0	0	0	0	0	0	0	0	0	0	0	0	0	0	0	0	0	0	0	0	0	0	9	0	0	0	0	0	0	0	0	0	0
840995f113bfd95c18f80f1024002b1e	0	0	0	0	0	0	0	0	0	0	0	0	0	0	0	0	0	0	41	0	0	0	0	0	0	0	0	0	0	0	0	0	0	0	0	0	0	0	0	0	0	0	0	0	0	0	0	0	0
927852e3d312dc7fdb17860311741af3	0	0	0	0	0	0	0	0	0	0	0	0	0	0	0	0	0	0	0	0	8	0	16	17	0	0	0	0	0	0	0	0	0	0	0	0	0	0	0	0	0	0	0	0	0	0	0	0	0
ab831d5f5f25af4e2fc38d9dd847af86	0	0	0	0	0	0	0	0	0	0	0	0	0	0	0	0	0	0	0	0	0	0	0	0	0	41	0	0	0	0	0	0	0	0	0	0	0	0	0	0	0	0	0	0	0	0	0	0	0
fb8a5793630c6ed2512c762d1d2c915c	0	0	0	0	0	0	0	0	0	0	0	0	0	0	0	0	0	0	0	0	0	0	0	0	0	0	0	0	0	0	0	0	0	0	0	0	0	0	0	41	0	0	0	0	0	0	0	0	0
79394d2d0b4e9378469d814193b3318a	0	0	0	0	0	0	0	0	0	0	0	0	0	0	0	18	0	0	0	0	0	0	0	0	0	0	0	0	0	0	0	22	0	0	0	0	0	0	0	0	0	0	0	0	0	0	0	0	0
44f08ae6618e9fb409af3b2228735eb5	0	0	0	0	0	0	0	0	0	0	0	0	0	0	0	0	0	20	0	0	0	0	0	0	0	0	20	0	0	0	0	0	0	0	0	0	0	0	0	0	0	0	0	0	0	0	0	0	0
fb0fd3ca035640873fa628ee795aa6bd	0	0	0	0	0	0	0	0	0	0	0	0	0	0	0	0	0	0	0	0	0	0	40	0	0	0	0	0	0	0	0	0	0	0	0	0	0	0	0	0	0	0	0	0	0	0	0	0	0
8606326183a44900013bc984c1b08ac3	0	0	0	0	0	0	0	0	0	0	0	0	0	0	0	0	0	0	0	0	0	0	40	0	0	0	0	0	0	0	0	0	0	0	0	0	0	0	0	0	0	0	0	0	0	0	0	0	0
a58e5fa4153390ffba39fdbaf9e2a299	0	24	0	0	0	0	0	0	0	0	0	0	0	0	0	0	0	0	0	0	0	0	0	0	0	0	0	15	0	0	0	0	0	0	0	0	0	0	0	0	0	0	0	0	0	0	0	0	0
e2e2a5d5a338d22307b642aacbc2b23b	0	0	0	0	0	0	0	0	0	0	12	0	0	0	0	0	0	0	0	0	0	0	0	0	0	0	0	0	0	0	0	0	0	10	0	0	17	0	0	0	0	0	0	0	0	0	0	0	0
9371ff07ea7d02301ca28e0842d2665d	0	0	0	0	0	0	0	0	0	0	0	0	0	0	0	39	0	0	0	0	0	0	0	0	0	0	0	0	0	0	0	0	0	0	0	0	0	0	0	0	0	0	0	0	0	0	0	0	0
fdd43ddfcbaedc80701ee3e9de16ee0c	0	0	0	0	0	0	0	0	0	0	0	0	0	0	0	0	0	0	0	0	0	0	0	0	0	17	0	0	0	0	0	0	0	0	0	0	0	0	0	0	0	0	0	22	0	0	0	0	0
60d9a4a5f19d90347b3a20f099001d37	0	0	0	0	38	0	0	0	0	0	0	0	0	0	0	0	0	0	0	0	0	0	0	0	0	0	0	0	0	0	0	0	0	0	0	0	0	0	0	0	0	0	0	0	0	0	0	0	0
b7c973f74cc4ae3a050976df646db094	0	0	0	0	0	0	0	9	0	0	0	0	0	0	0	0	0	0	0	0	0	0	0	0	0	0	0	0	0	0	0	0	0	0	0	12	0	0	0	0	0	0	0	0	0	0	0	0	0
1da5f63d052be7a9698ed1ebf0856665	0	0	0	0	0	0	0	0	0	0	30	0	0	0	8	0	0	0	0	0	0	0	0	0	0	0	0	0	0	0	0	0	0	0	0	0	0	0	0	0	0	0	0	0	0	0	0	0	0
c4ef500c522176cdaebcbc7537cd3eb0	0	0	0	0	0	0	0	0	0	0	22	0	0	0	0	0	0	0	0	0	0	0	0	0	0	0	0	0	0	0	0	0	0	0	0	0	0	0	0	0	0	0	0	0	0	0	0	0	0
de41f2f1dcf526d0e4494618a15e898e	0	0	0	0	0	0	0	0	0	0	7	0	8	0	0	0	0	0	9	0	0	0	0	0	0	0	0	0	0	0	0	14	0	0	0	0	0	0	0	0	0	0	0	0	0	0	0	0	0
2a45395b7bfddb0496747dedf4ece0f1	0	0	0	0	0	0	0	0	0	0	0	0	20	0	0	0	0	0	0	0	0	0	0	0	0	0	0	0	0	18	0	0	0	0	0	0	0	0	0	0	0	0	0	0	0	0	0	0	0
ea133ec1af74fbaefae7dd6c5d3493eb	0	0	0	0	0	0	0	0	0	0	0	0	0	0	0	0	0	0	0	0	22	0	0	0	0	16	0	0	0	0	0	0	0	0	0	0	0	0	0	0	0	0	0	0	0	0	0	0	0
0698b3957ac027d2e00b638e79ff0eaa	0	0	0	0	0	0	0	0	0	0	0	0	0	0	0	0	0	0	0	0	16	0	0	0	22	0	0	0	0	0	0	0	0	0	0	0	0	0	0	0	0	0	0	0	0	0	0	0	0
ba206acae78a1acd45f0462c4b1f3863	0	0	0	0	0	0	0	0	0	0	0	0	0	0	0	0	0	0	0	0	0	0	19	0	0	19	0	0	0	0	0	0	0	0	0	0	0	0	0	0	0	0	0	0	0	0	0	0	0
3b26ea74f1816d9dc71cf4b2d65f7885	0	0	0	0	0	0	0	0	0	0	0	0	0	0	0	0	0	0	0	0	0	0	0	0	0	0	0	0	0	0	0	0	0	0	0	0	0	0	0	0	0	0	0	0	0	0	0	0	0
5713fcac903c48cad446cd174fd04a5f	0	0	0	0	0	0	37	0	0	0	0	0	0	0	0	0	0	0	0	0	0	0	0	0	0	0	0	0	0	0	0	0	0	0	0	0	0	0	0	0	0	0	0	0	0	0	0	0	0
4f6b60e8685dc6262336c33c3a2488e1	0	0	0	0	0	0	0	0	0	0	0	25	0	0	0	0	0	0	0	0	0	0	0	0	0	0	0	0	0	0	0	0	0	0	0	0	0	0	0	0	0	0	0	0	0	0	0	0	0
960d925d653963e7296410d32668b212	0	0	0	0	0	0	0	0	0	0	0	0	26	6	0	0	0	0	5	0	0	0	0	0	0	0	0	0	0	0	0	0	0	0	0	0	0	0	0	0	0	0	0	0	0	0	0	0	0
3d89c69ed422d5cda1c6f587a1a0a1a3	0	0	0	0	0	0	0	0	0	0	0	0	0	22	0	0	0	0	15	0	0	0	0	0	0	0	0	0	0	0	0	0	0	0	0	0	0	0	0	0	0	0	0	0	0	0	0	0	0
b66a9ce81146dd35c60e1de10e71fea7	0	0	0	0	0	0	0	0	0	0	0	0	0	0	0	0	0	0	31	0	0	0	0	0	0	0	0	0	0	0	0	0	0	0	0	0	0	0	0	0	0	0	0	0	0	0	0	0	0
38ba8c9bece775c5c4ec29879b9226fc	0	0	0	0	0	0	0	0	0	0	0	0	0	0	0	0	0	0	17	0	0	0	0	0	0	0	10	0	0	0	0	0	0	0	0	0	0	0	0	0	0	0	0	0	0	0	0	0	0
6ed69ff2813633e35417f8c63ee9dea1	0	0	0	0	0	0	0	0	0	0	0	0	0	0	0	0	0	0	0	0	0	0	0	0	37	0	0	0	0	0	0	0	0	0	0	0	0	0	0	0	0	0	0	0	0	0	0	0	0
9296aaed038a1db8713aa425f74ea412	0	0	0	0	0	0	0	0	0	0	0	0	0	0	0	0	0	0	0	0	0	0	0	0	0	0	0	0	0	37	0	0	0	0	0	0	0	0	0	0	0	0	0	0	0	0	0	0	0
d77211802845896627146eb57b319e2c	0	0	0	0	36	0	0	0	0	0	0	0	0	0	0	0	0	0	0	0	0	0	0	0	0	0	0	0	0	0	0	0	0	0	0	0	0	0	0	0	0	0	0	0	0	0	0	0	0
432b369449402b7c27b49ac3f2b8ede1	0	0	0	0	0	0	0	0	0	0	0	0	0	0	12	0	0	0	0	0	0	0	0	0	0	0	0	0	0	24	0	0	0	0	0	0	0	0	0	0	0	0	0	0	0	0	0	0	0
92af9c5938615e5c40e6aa3a828b4472	0	0	0	0	0	0	0	0	0	0	0	0	0	0	0	0	0	0	0	36	0	0	0	0	0	0	0	0	0	0	0	0	0	0	0	0	0	0	0	0	0	0	0	0	0	0	0	0	0
44b5d5dd6bac122280d61b425f2d2c8c	0	0	0	0	0	0	0	0	0	0	0	0	0	0	0	0	0	0	0	0	0	36	0	0	0	0	0	0	0	0	0	0	0	0	0	0	0	0	0	0	0	0	0	0	0	0	0	0	0
6674335d52960ed2dca094ded10e66b1	0	0	0	0	0	0	0	0	0	0	0	0	0	0	0	0	0	0	0	0	0	0	0	0	0	36	0	0	0	0	0	0	0	0	0	0	0	0	0	0	0	0	0	0	0	0	0	0	0
b1805ad120d0c2cd754232b8890c402a	0	0	0	0	0	0	0	0	0	0	0	0	0	0	0	0	0	0	0	0	0	0	0	0	0	5	0	0	0	16	0	0	0	0	0	0	0	0	0	0	0	0	0	6	0	0	0	0	0
ba3a28a1fb6595c81421f4f4b49be827	0	0	0	0	0	0	0	0	0	0	10	0	10	0	0	0	0	0	7	0	0	0	0	0	0	0	0	0	0	0	0	8	0	0	0	0	0	0	0	0	0	0	0	0	0	0	0	0	0
908ae76c5f5900ddf513bfee9ada3d34	0	0	0	0	0	0	0	0	0	0	0	0	18	0	0	0	0	0	0	0	0	0	0	0	17	0	0	0	0	0	0	0	0	0	0	0	0	0	0	0	0	0	0	0	0	0	0	0	0
fda3a579dd6faef650f98fead56d4470	0	0	0	0	0	0	0	0	0	0	0	0	0	0	0	0	16	0	0	0	0	0	0	0	0	0	0	0	0	0	0	0	0	11	0	0	0	0	0	0	0	0	0	0	0	0	0	0	0
fe6d59042b1f7645d257dc7ff7d2b59d	0	0	0	0	0	0	0	0	0	0	0	0	0	0	0	0	0	0	13	0	0	0	0	0	0	0	0	0	0	0	0	0	0	0	0	0	0	0	0	0	0	0	0	0	0	0	0	0	0
64c9c5e9c82d76ce854bbf804fcc82fb	0	0	0	0	0	0	0	0	0	0	0	0	0	0	0	0	0	0	0	0	0	0	0	35	0	0	0	0	0	0	0	0	0	0	0	0	0	0	0	0	0	0	0	0	0	0	0	0	0
df16369d85fabf5f2dc782595e966470	0	0	0	0	0	0	0	0	0	0	0	0	0	0	0	0	0	0	0	0	0	0	0	0	0	0	10	0	9	0	0	0	0	0	0	16	0	0	0	0	0	0	0	0	0	0	0	0	0
40afe21f97914a7c70f87b64553da07b	0	0	0	0	0	0	0	0	12	0	0	0	0	22	0	0	0	0	0	0	0	0	0	0	0	0	0	0	0	0	0	0	0	0	0	0	0	0	0	0	0	0	0	0	0	0	0	0	0
4d50ecc6ac0140fe7a428f7c8321c2f3	0	0	0	0	0	0	0	0	0	0	0	0	0	0	0	0	8	0	0	0	0	0	0	0	0	0	0	0	0	0	0	0	0	0	0	0	0	0	0	0	0	26	0	0	0	0	0	0	0
d7e86854f8b668858a2179f19a755889	0	0	0	0	0	0	0	0	0	0	0	0	0	0	0	0	0	0	0	0	10	0	16	0	0	8	0	0	0	0	0	0	0	0	0	0	0	0	0	0	0	0	0	0	0	0	0	0	0
89c7609f940034d6997edc64ef6faaf7	0	0	0	0	0	0	0	0	0	0	0	0	0	0	0	0	0	0	0	0	0	0	34	0	0	0	0	0	0	0	0	0	0	0	0	0	0	0	0	0	0	0	0	0	0	0	0	0	0
6e71cbd45f9487246fa9aa6329870eb1	0	0	0	0	0	0	0	0	0	0	0	0	0	0	0	0	0	0	0	0	0	0	0	0	0	0	18	0	0	0	0	16	0	0	0	0	0	0	0	0	0	0	0	0	0	0	0	0	0
e61a5d37148d9aaecc752441a6b481cc	0	0	0	0	0	0	0	0	0	0	0	0	0	0	0	0	0	0	0	0	0	0	0	0	0	0	16	0	0	0	8	0	0	0	0	0	10	0	0	0	0	0	0	0	0	0	0	0	0
a7fce9dec557730735d1432aa873ce74	0	0	0	0	0	0	0	0	0	0	0	0	0	0	0	0	0	0	0	0	0	0	0	0	0	0	0	0	20	0	0	0	0	0	0	14	0	0	0	0	0	0	0	0	0	0	0	0	0
beada736f18593a06d0f39f375c428c9	0	0	0	0	0	0	0	0	0	0	0	0	0	0	0	0	0	0	0	0	0	0	0	0	0	0	0	0	0	0	0	34	0	0	0	0	0	0	0	0	0	0	0	0	0	0	0	0	0
08b527a46519f89e7a32616cd9f0b4f5	0	0	0	0	0	0	0	0	0	0	0	0	0	0	0	0	0	0	0	0	0	0	0	0	0	0	0	0	0	0	0	0	0	0	0	0	0	0	0	0	0	0	0	0	0	0	0	0	0
6506067c581e9593d1b3f81d1e6e4452	0	0	0	0	0	0	0	0	0	0	0	25	0	0	0	0	0	0	0	8	0	0	0	0	0	0	0	0	0	0	0	0	0	0	0	0	0	0	0	0	0	0	0	0	0	0	0	0	0
0b771779f8b5af7b8597c00e94182ee1	0	0	0	0	0	0	0	0	0	0	0	0	0	0	0	0	33	0	0	0	0	0	0	0	0	0	0	0	0	0	0	0	0	0	0	0	0	0	0	0	0	0	0	0	0	0	0	0	0
ab65acb46f0fe75a1b8f8842ab1472d4	0	0	0	0	0	0	0	0	0	0	0	0	0	0	0	0	0	0	0	0	0	0	0	0	0	0	33	0	0	0	0	0	0	0	0	0	0	0	0	0	0	0	0	0	0	0	0	0	0
37f52dfe0f736f847d4694863b315c78	0	0	11	0	0	0	0	0	0	0	0	0	0	0	0	0	0	0	0	0	0	0	0	0	0	0	0	0	0	0	0	0	0	0	0	0	0	0	0	0	0	0	0	0	0	0	0	0	0
f8d59ca2ea9edc3643e781d2658665f3	0	0	0	0	0	0	0	0	0	0	22	0	0	0	0	0	0	0	0	0	0	0	0	0	0	0	10	0	0	0	0	0	0	0	0	0	0	0	0	0	0	0	0	0	0	0	0	0	0
c1ddb0ad15de43f846bca9069deda3bf	0	0	0	0	0	0	0	0	0	0	0	0	0	32	0	0	0	0	0	0	0	0	0	0	0	0	0	0	0	0	0	0	0	0	0	0	0	0	0	0	0	0	0	0	0	0	0	0	0
3b96ee86b46dce76b35e183a7b2b9521	0	0	0	0	0	0	0	0	0	0	0	0	0	0	0	0	0	0	0	0	0	15	17	0	0	0	0	0	0	0	0	0	0	0	0	0	0	0	0	0	0	0	0	0	0	0	0	0	0
5513503ba40bf5ce07a1af00799196bd	0	0	0	0	0	0	0	0	0	0	0	0	0	0	0	0	0	0	0	0	0	0	0	0	0	0	0	0	0	0	0	0	0	0	0	0	0	0	32	0	0	0	0	0	0	0	0	0	0
9c6799bf35671b55048c77a69fb04b5b	0	0	0	0	0	0	0	0	0	0	0	0	0	0	0	0	0	0	0	0	0	0	0	0	0	0	0	0	0	0	0	0	0	0	0	0	0	0	0	0	0	0	0	0	0	0	0	0	0
a88c88a6ed8f370426904eb37b55f328	0	13	0	0	0	0	0	0	18	0	0	0	0	0	0	0	0	0	0	0	0	0	0	0	0	0	0	0	0	0	0	0	0	0	0	0	0	0	0	0	0	0	0	0	0	0	0	0	0
a70f0302662ce1d91840d145b9db2d8b	0	0	0	7	16	0	0	0	0	0	0	0	0	0	0	0	0	0	0	0	0	0	0	0	0	8	0	0	0	0	0	0	0	0	0	0	0	0	0	0	0	0	0	0	0	0	0	0	0
36ac3d51ca65836b1228fec3d25c70fa	0	0	0	0	0	0	0	0	0	0	0	0	0	10	10	0	0	0	0	0	0	0	0	0	0	0	0	0	0	0	0	0	0	0	0	11	0	0	0	0	0	0	0	0	0	0	0	0	0
667ba62f55fd82155a41771c27ea291a	0	0	0	0	0	0	0	0	0	0	0	0	0	0	0	0	31	0	0	0	0	0	0	0	0	0	0	0	0	0	0	0	0	0	0	0	0	0	0	0	0	0	0	0	0	0	0	0	0
9b8e55eec8823973ac222e28e3a803ec	0	0	0	0	0	0	0	0	0	0	0	0	0	0	0	0	12	0	19	0	0	0	0	0	0	0	0	0	0	0	0	0	0	0	0	0	0	0	0	0	0	0	0	0	0	0	0	0	0
e580bbbd3faae545f3bb72a259edbd18	0	0	0	0	0	0	0	0	0	0	0	0	0	0	0	0	0	0	11	0	0	0	0	0	0	0	20	0	0	0	0	0	0	0	0	0	0	0	0	0	0	0	0	0	0	0	0	0	0
9fe0e03c1ade7084f6d603353c468663	0	0	0	0	0	0	0	0	0	0	0	0	0	0	0	0	0	0	0	0	0	0	0	0	0	31	0	0	0	0	0	0	0	0	0	0	0	0	0	0	0	0	0	0	0	0	0	0	0
42954ecba731c8b08aa27a649ca6ba59	0	0	0	0	0	0	0	0	0	0	0	0	0	0	0	0	0	0	0	0	0	0	0	0	0	0	0	0	11	20	0	0	0	0	0	0	0	0	0	0	0	0	0	0	0	0	0	0	0
efae4529a6f21050ca0145ace0c60b4d	30	0	0	0	0	0	0	0	0	0	0	0	0	0	0	0	0	0	0	0	0	0	0	0	0	0	0	0	0	0	0	0	0	0	0	0	0	0	0	0	0	0	0	0	0	0	0	0	0
d412610404aa23269b7e8de0b7b4e2ac	0	0	0	0	0	0	0	0	0	0	0	0	0	0	0	0	0	0	0	0	0	12	18	0	0	0	0	0	0	0	0	0	0	0	0	0	0	0	0	0	0	0	0	0	0	0	0	0	0
87d54c3cb1f881ad63c7638f1c2afccc	0	0	0	0	0	0	0	0	0	0	0	0	0	0	0	0	0	0	0	0	0	0	0	0	0	0	0	30	0	0	0	0	0	0	0	0	0	0	0	0	0	0	0	0	0	0	0	0	0
bdb63cc0622f5d231e763aa6c27830b6	0	0	0	0	0	0	0	0	0	0	0	0	0	0	0	0	0	0	0	0	0	0	0	0	0	0	0	0	0	0	0	30	0	0	0	0	0	0	0	0	0	0	0	0	0	0	0	0	0
fa9c960d829e82665aec340b7c57c217	0	0	0	0	0	0	0	0	0	0	0	0	0	0	0	0	0	0	0	0	0	0	0	0	0	0	0	0	0	0	0	0	0	0	0	0	0	0	0	0	0	0	0	0	0	0	0	0	0
e5c1cc709e529d30b05cba9bd5b44273	0	0	0	0	0	0	0	0	0	0	29	0	0	0	0	0	0	0	0	0	0	0	0	0	0	0	0	0	0	0	0	0	0	0	0	0	0	0	0	0	0	0	0	0	0	0	0	0	0
d3d81a991b8f0424061ec5bcc7abc193	0	0	0	0	0	0	0	0	0	0	0	0	29	0	0	0	0	0	0	0	0	0	0	0	0	0	0	0	0	0	0	0	0	0	0	0	0	0	0	0	0	0	0	0	0	0	0	0	0
633a710c8491139602c6169590a8205b	0	0	0	0	0	0	0	0	0	0	0	0	24	0	0	0	0	0	0	0	0	0	0	0	0	0	0	0	0	0	0	0	0	0	0	0	0	0	0	0	0	0	0	5	0	0	0	0	0
23935ca26cb4f2a54f1ca95b59a8af6f	0	0	0	0	0	0	0	0	0	0	0	0	3	0	0	0	0	0	8	0	0	0	0	0	0	0	0	0	0	0	0	10	0	0	0	0	0	0	0	8	0	0	0	0	0	0	0	0	0
38769d5c79601f04c62e008beaaa8fe5	0	0	0	0	0	0	0	0	0	0	0	0	0	0	0	0	0	0	0	0	13	0	0	6	0	10	0	0	0	0	0	0	0	0	0	0	0	0	0	0	0	0	0	0	0	0	0	0	0
0bc11cab4e067da0ab3f8f1adecbc40d	0	0	0	0	0	0	0	0	0	0	0	0	0	0	0	0	0	0	0	0	0	0	12	0	9	8	0	0	0	0	0	0	0	0	0	0	0	0	0	0	0	0	0	0	0	0	0	0	0
feaf2a70598444bd317341cfdf52f0bb	0	0	0	0	0	0	0	0	0	0	0	0	0	0	0	0	0	0	0	0	0	0	0	17	0	0	0	0	0	0	0	0	0	0	0	0	0	0	0	0	0	0	0	0	0	0	0	0	0
9d155c5e2b0cc703d0a63ab4486a6b37	0	0	0	0	0	0	0	0	0	0	0	0	0	0	0	0	0	0	0	0	0	0	0	0	0	0	0	0	0	0	0	0	0	29	0	0	0	0	0	0	0	0	0	0	0	0	0	0	0
6f2dad35f9a3f2b5e4359fdbafd9c5ea	0	0	0	0	0	0	0	0	0	0	0	0	0	0	0	0	0	0	0	0	0	0	0	0	0	0	0	0	0	0	0	0	0	0	29	0	0	0	0	0	0	0	0	0	0	0	0	0	0
c6bccce504735b143a5b743fe2c5b799	0	0	0	0	0	0	0	0	0	0	0	0	0	0	0	0	0	0	0	0	0	0	0	0	0	0	0	0	0	0	0	0	0	0	0	0	0	0	0	0	0	0	0	0	0	0	0	0	0
05462638936ee200e911381f61a18db1	0	0	0	0	0	0	0	0	0	0	0	0	0	0	0	0	0	0	0	0	0	0	0	0	0	0	0	0	0	0	0	0	0	0	0	0	0	0	0	0	0	0	0	0	0	0	0	0	0
c9bc2c0d62bbec4a6c0ac6fe91e154fc	0	0	0	0	0	0	4	0	0	0	0	0	0	0	0	0	0	0	0	0	0	0	7	6	6	0	0	0	0	0	0	0	0	0	0	0	0	0	0	0	0	0	0	0	0	0	0	0	5
a1992200961ad2806aa7131e1180f694	0	0	0	0	0	0	0	7	0	0	0	0	0	0	0	0	0	0	0	0	0	0	0	0	0	0	0	0	0	0	0	0	0	0	0	0	0	0	0	0	0	0	0	0	0	0	0	0	0
23adb6db3b80e9c281dc583633257987	0	0	0	0	0	0	0	0	0	0	12	0	0	0	0	0	0	0	0	0	0	0	0	0	0	0	0	0	0	0	0	0	0	16	0	0	0	0	0	0	0	0	0	0	0	0	0	0	0
58706c31435078966125eb88e9224de4	0	0	0	0	0	0	0	0	0	0	5	0	0	0	0	0	0	0	0	0	0	0	0	0	0	0	0	0	0	0	0	0	0	0	0	0	0	0	0	0	0	0	0	0	0	0	0	0	0
908fd5478086a9ca3174ac1650bde8e3	0	0	0	0	0	0	0	0	0	0	0	0	28	0	0	0	0	0	0	0	0	0	0	0	0	0	0	0	0	0	0	0	0	0	0	0	0	0	0	0	0	0	0	0	0	0	0	0	0
4e2d6e2d3c4dcda8c86896aea058dea9	0	0	0	0	0	0	0	0	0	0	0	0	19	0	0	0	0	0	0	0	0	0	0	0	0	0	0	0	0	0	0	0	0	0	0	0	0	0	0	0	0	0	0	9	0	0	0	0	0
ff1a50808c6fcf29b318be954c5d106f	0	0	0	0	0	0	0	0	0	0	0	0	0	0	14	0	0	0	0	0	0	0	0	0	0	0	0	0	0	0	0	0	0	0	0	0	0	0	0	0	0	0	0	0	0	14	0	0	0
e65977db8100e56a33e4a88bb8d8b8a8	0	0	0	0	0	0	0	0	0	0	0	0	0	0	0	0	0	0	0	0	0	17	0	0	0	0	0	0	0	0	0	0	0	0	0	0	0	0	0	0	0	0	0	0	0	0	0	0	0
3aef6edb3ea32f013184cd54428c3898	0	0	0	0	0	0	0	0	0	0	0	0	0	0	0	0	0	0	0	0	0	0	0	0	0	0	16	0	0	0	0	0	0	0	0	0	0	0	0	0	0	0	0	0	0	0	0	0	0
bdf5768e27853a77f2e555c4c615e9b7	0	0	0	0	0	0	0	0	0	0	0	0	0	0	0	0	0	0	0	0	0	0	0	0	0	0	0	0	4	0	13	0	0	0	0	0	0	0	0	0	0	0	0	0	0	0	0	0	4
6dd8e7be673f0aa700f47b446dca82ba	0	0	0	0	0	0	0	0	0	0	0	0	0	0	0	0	0	0	0	0	0	0	0	0	0	0	0	0	0	0	0	0	0	0	0	0	0	0	0	0	0	0	0	0	0	17	0	0	0
35cd3c52a4d8145f31631b0bcb8eaa66	0	0	0	0	0	0	0	0	27	0	0	0	0	0	0	0	0	0	0	0	0	0	0	0	0	0	0	0	0	0	0	0	0	0	0	0	0	0	0	0	0	0	0	0	0	0	0	0	0
45cf0fac630b429dcbf3dc46572921a6	0	0	0	0	0	0	0	0	0	0	14	0	0	0	0	0	0	0	0	0	0	0	0	0	0	0	0	0	0	0	0	0	0	0	0	0	0	0	0	0	0	0	0	0	0	0	0	0	0
f8e9e18936ef13c3ac7394c7c663eecb	0	0	0	0	0	0	0	0	0	0	0	0	0	27	0	0	0	0	0	0	0	0	0	0	0	0	0	0	0	0	0	0	0	0	0	0	0	0	0	0	0	0	0	0	0	0	0	0	0
4f88afef3130994d4ceb60169d8f82f6	0	0	0	0	0	0	0	0	0	0	0	0	0	9	0	0	0	0	0	0	0	0	0	0	0	0	0	0	0	0	0	0	0	0	0	0	0	0	0	0	0	0	0	0	0	0	0	0	0
2874345f6903ff48036efab4930b4ff1	0	0	0	0	0	0	0	0	0	0	0	0	0	0	0	0	0	0	16	0	0	0	0	0	0	0	0	0	0	0	0	0	0	0	0	0	0	0	0	11	0	0	0	0	0	0	0	0	0
17b6ca3d881cf90448a4c88640a5175b	0	0	0	0	0	0	0	0	0	0	0	0	0	0	0	0	0	0	0	27	0	0	0	0	0	0	0	0	0	0	0	0	0	0	0	0	0	0	0	0	0	0	0	0	0	0	0	0	0
c76981096e0206c34f4212fd31675b39	0	0	0	0	0	0	0	0	0	0	0	0	0	0	0	0	0	0	0	0	0	0	0	0	0	0	0	0	0	0	0	0	0	0	0	27	0	0	0	0	0	0	0	0	0	0	0	0	0
0bad7d192e5c85bad63f4c2c00652ebe	0	0	0	0	0	0	0	0	0	0	0	0	0	0	0	0	0	0	0	0	0	0	0	0	0	0	0	0	0	0	0	0	0	0	0	0	0	0	0	0	0	0	0	0	0	0	0	0	0
6bd683aece8b89503c994204567120d8	0	0	0	0	0	0	0	0	0	0	0	0	0	0	0	0	0	0	0	0	0	0	0	0	0	0	0	0	0	0	0	0	0	0	0	0	0	0	0	0	0	0	0	0	0	0	0	0	0
84005c5fecea0b23afb7540476c5aedb	0	0	0	0	0	0	0	0	0	11	0	0	15	0	0	0	0	0	0	0	0	0	0	0	0	0	0	0	0	0	0	0	0	0	0	0	0	0	0	0	0	0	0	0	0	0	0	0	0
2ddc51e3ca3e5e4a7895b0884cc30a29	0	0	0	0	0	0	0	0	0	0	0	0	0	26	0	0	0	0	0	0	0	0	0	0	0	0	0	0	0	0	0	0	0	0	0	0	0	0	0	0	0	0	0	0	0	0	0	0	0
99c5a3aa12d1c8df8ed3f3d0dbe178a3	0	0	0	0	0	0	0	0	0	0	0	0	0	0	0	14	0	0	0	0	0	0	0	0	0	0	0	0	0	0	0	0	12	0	0	0	0	0	0	0	0	0	0	0	0	0	0	0	0
8d85a241e64ef5da6683064404671386	0	0	0	0	0	0	0	0	0	0	0	0	0	0	0	0	0	0	26	0	0	0	0	0	0	0	0	0	0	0	0	0	0	0	0	0	0	0	0	0	0	0	0	0	0	0	0	0	0
99cbf75cf293766705b57baf93d545c7	0	0	0	0	0	0	0	0	0	0	0	0	0	0	0	0	0	0	0	0	0	0	0	0	3	0	0	0	23	0	0	0	0	0	0	0	0	0	0	0	0	0	0	0	0	0	0	0	0
10a1a4f869fd4c11cb3e5462ad5ccb4e	0	0	0	0	0	0	0	0	0	0	0	0	0	0	0	0	0	0	0	0	0	0	0	0	0	0	0	0	0	0	26	0	0	0	0	0	0	0	0	0	0	0	0	0	0	0	0	0	0
e41fcb4c35b2b30c1c04205e3c62c503	0	0	0	0	0	0	0	0	0	0	0	0	0	0	0	0	0	0	0	0	0	0	0	0	0	0	0	0	0	0	0	0	0	0	0	0	0	0	0	0	0	0	0	0	0	0	0	0	0
6818ce2e4804ef5390d5da9a7c157e44	0	6	0	0	0	0	3	0	0	0	0	0	0	0	0	0	0	0	0	0	0	0	0	0	0	0	0	0	0	4	0	0	0	0	0	3	0	0	0	0	0	0	0	0	0	0	0	0	0
74f1bcfe27263141cdd2854613ba82a9	0	0	3	0	0	0	0	0	0	0	0	0	0	0	0	0	0	0	0	0	0	0	0	0	0	0	0	0	0	7	0	0	0	0	0	0	6	0	0	0	0	0	0	0	0	0	0	0	0
51c66503f3008811ee12b3ef796cea4a	0	0	0	0	0	0	7	0	0	11	0	0	0	0	0	0	0	0	0	0	0	0	0	0	0	0	7	0	0	0	0	0	0	0	0	0	0	0	0	0	0	0	0	0	0	0	0	0	0
cc78aa0edac9e34f12d1326ade1ea600	0	0	0	0	0	0	0	0	0	0	9	0	0	0	0	0	0	0	0	10	0	0	0	0	0	0	0	0	0	6	0	0	0	0	0	0	0	0	0	0	0	0	0	0	0	0	0	0	0
95c1835884f2482211e6ef303001b7e4	0	0	0	0	0	0	0	0	0	0	0	0	0	0	0	11	0	0	0	14	0	0	0	0	0	0	0	0	0	0	0	0	0	0	0	0	0	0	0	0	0	0	0	0	0	0	0	0	0
eb25eb17d0662eb18a29669cc4108ec9	0	0	0	0	0	0	0	0	0	0	0	0	0	0	0	0	0	0	0	0	0	0	0	0	0	0	0	0	0	0	0	0	0	0	0	25	0	0	0	0	0	0	0	0	0	0	0	0	0
927a60c58e713f7526c7e37914d5ca6c	0	0	0	0	0	0	0	0	0	0	0	0	0	0	0	0	0	0	0	0	0	0	0	0	0	0	0	0	0	0	0	0	0	0	0	0	0	0	0	0	0	0	0	0	0	0	0	0	0
8095b32b5850d9542a9ebbb627f29fa2	0	0	11	0	0	0	0	0	0	0	0	0	0	0	0	0	0	0	0	6	0	0	0	0	0	0	0	0	0	0	0	0	0	0	0	0	0	0	0	0	0	0	7	0	0	0	0	0	0
7393e23a093250e5c0d3670da48bb6a5	0	0	0	9	6	0	0	0	0	0	0	0	0	0	0	0	0	0	0	0	0	0	0	0	0	0	0	0	0	0	0	0	0	0	9	0	0	0	0	0	0	0	0	0	0	0	0	0	0
7f4cef8e1c4d67e9792b3e4997981d5f	0	0	0	0	0	0	0	0	0	0	0	24	0	0	0	0	0	0	0	0	0	0	0	0	0	0	0	0	0	0	0	0	0	0	0	0	0	0	0	0	0	0	0	0	0	0	0	0	0
ce771422fd39dd72c9e3a43b7e68a1f0	0	0	0	0	0	0	0	0	0	0	0	0	24	0	0	0	0	0	0	0	0	0	0	0	0	0	0	0	0	0	0	0	0	0	0	0	0	0	0	0	0	0	0	0	0	0	0	0	0
ce2c8f6c352a8f7db95fb3cafec9ff9f	0	0	0	0	0	0	0	0	0	0	0	0	0	0	0	0	0	0	0	0	0	0	0	0	0	0	0	0	0	0	0	0	0	0	24	0	0	0	0	0	0	0	0	0	0	0	0	0	0
8606efe0cbd830da8c048079e73a45bc	0	0	0	0	0	0	0	0	0	0	0	0	0	0	0	0	0	0	0	0	0	0	0	0	0	0	0	0	0	0	0	0	0	0	0	0	0	0	0	24	0	0	0	0	0	0	0	0	0
5e7a4e27acab6493b0c58babeab654c4	0	0	0	0	0	0	0	0	0	0	0	0	0	0	0	0	0	0	0	0	0	0	0	0	0	0	0	0	0	0	0	0	0	0	0	0	0	0	0	15	0	0	0	0	0	0	0	0	0
ebf81094cce35c4b0ee49f77ddf7abe1	0	0	0	0	0	0	0	23	0	0	0	0	0	0	0	0	0	0	0	0	0	0	0	0	0	0	0	0	0	0	0	0	0	0	0	0	0	0	0	0	0	0	0	0	0	0	0	0	0
42d8e72f50a48f0d64f154087e78c478	0	0	0	0	0	0	0	0	0	15	0	8	0	0	0	0	0	0	0	0	0	0	0	0	0	0	0	0	0	0	0	0	0	0	0	0	0	0	0	0	0	0	0	0	0	0	0	0	0
b005167288b7235349a1f0d2f892ea81	0	0	0	0	0	0	0	0	0	0	0	23	0	0	0	0	0	0	0	0	0	0	0	0	0	0	0	0	0	0	0	0	0	0	0	0	0	0	0	0	0	0	0	0	0	0	0	0	0
ee466b1996b15a3a4ed64136d2cb7ab4	0	0	0	0	0	0	0	0	0	0	0	17	0	0	0	0	0	6	0	0	0	0	0	0	0	0	0	0	0	0	0	0	0	0	0	0	0	0	0	0	0	0	0	0	0	0	0	0	0
36babafc1d8e4cfd471df08494f87756	0	0	0	0	0	0	0	0	0	0	0	0	14	0	0	0	0	0	0	0	0	0	0	0	0	9	0	0	0	0	0	0	0	0	0	0	0	0	0	0	0	0	0	0	0	0	0	0	0
21b940209c79a705de5509ec8f2038b6	0	0	0	0	0	0	0	0	0	0	0	0	12	11	0	0	0	0	0	0	0	0	0	0	0	0	0	0	0	0	0	0	0	0	0	0	0	0	0	0	0	0	0	0	0	0	0	0	0
529f4332f3d3d2c63f4df8810ed6f737	0	0	0	0	0	0	0	0	0	0	0	0	0	12	0	0	0	0	0	11	0	0	0	0	0	0	0	0	0	0	0	0	0	0	0	0	0	0	0	0	0	0	0	0	0	0	0	0	0
666e778e970cefd7c5b23797c270b8f9	0	0	0	0	0	0	0	0	0	0	0	0	0	0	0	0	0	8	0	0	0	0	0	0	0	0	0	15	0	0	0	0	0	0	0	0	0	0	0	0	0	0	0	0	0	0	0	0	0
933ff1aee62c47b818b0e99924487030	0	0	0	0	0	0	0	0	0	0	0	0	0	0	0	0	0	0	23	0	0	0	0	0	0	0	0	0	0	0	0	0	0	0	0	0	0	0	0	0	0	0	0	0	0	0	0	0	0
d2528606f415675398613cd0a8e29409	0	0	0	0	0	0	0	0	0	0	0	0	0	0	0	0	0	0	0	23	0	0	0	0	0	0	0	0	0	0	0	0	0	0	0	0	0	0	0	0	0	0	0	0	0	0	0	0	0
ab06ebb55981063e08c2175298d89c45	0	0	0	0	0	0	0	0	0	0	0	0	0	0	0	0	0	0	0	0	0	0	8	0	0	8	0	0	0	0	0	0	0	0	0	0	0	0	0	7	0	0	0	0	0	0	0	0	0
82f4502990eca0ae2a0d38b5aefe6d76	0	0	0	0	0	0	0	0	0	0	0	0	0	0	0	0	0	0	0	0	0	0	0	0	0	23	0	0	0	0	0	0	0	0	0	0	0	0	0	0	0	0	0	0	0	0	0	0	0
ba8e3079794225b8a207d34787734994	0	0	0	0	0	0	0	0	0	0	0	0	0	0	0	0	0	0	0	0	0	0	0	0	0	0	0	0	23	0	0	0	0	0	0	0	0	0	0	0	0	0	0	0	0	0	0	0	0
d77e99bb59a73ef8688827585e205d2d	0	0	0	0	0	0	0	0	0	0	0	0	0	0	0	0	0	0	0	0	0	0	0	0	0	0	0	0	0	23	0	0	0	0	0	0	0	0	0	0	0	0	0	0	0	0	0	0	0
03498d4bdb484887e935d800bf0c6f15	0	0	0	0	0	0	0	0	0	0	0	0	0	0	0	0	0	0	0	0	0	0	0	0	0	0	0	0	0	0	0	23	0	0	0	0	0	0	0	0	0	0	0	0	0	0	0	0	0
69818a975b5130e9718d4169ed77538d	0	0	0	0	0	0	0	0	0	0	0	0	0	0	0	0	0	0	0	0	0	0	0	0	0	0	0	0	0	0	0	0	0	0	0	0	0	0	0	0	0	0	0	0	0	0	0	0	0
3d10986afe6b59950d9cf2e75ecdfa1e	0	0	0	16	0	0	0	0	0	0	0	0	0	0	0	0	0	0	0	0	0	0	0	0	0	6	0	0	0	0	0	0	0	0	0	0	0	0	0	0	0	0	0	0	0	0	0	0	0
307c553031446d81c0066673d6ea6be3	0	0	0	0	0	8	0	0	0	0	0	0	0	0	0	0	0	0	0	0	0	0	0	0	0	0	0	0	0	0	0	0	0	0	0	0	0	0	0	0	0	0	0	0	0	0	0	0	0
f803bd537422a0dc4c6637c7091ae873	0	0	0	0	0	0	0	22	0	0	0	0	0	0	0	0	0	0	0	0	0	0	0	0	0	0	0	0	0	0	0	0	0	0	0	0	0	0	0	0	0	0	0	0	0	0	0	0	0
ccfc254de8733fedd13b4396a0646679	0	0	0	0	0	0	0	0	0	0	0	0	0	0	0	0	0	0	3	0	0	0	0	11	0	0	0	0	0	0	0	0	0	0	0	0	0	0	8	0	0	0	0	0	0	0	0	0	0
ec75e8f5149207ec1cdacddbecc8b9c0	0	0	0	0	0	0	0	0	0	0	0	0	0	0	0	0	0	0	0	0	0	0	0	0	22	0	0	0	0	0	0	0	0	0	0	0	0	0	0	0	0	0	0	0	0	0	0	0	0
e297e734ed5c5d81ae60abe156bd5fc0	0	0	0	0	0	0	0	0	0	0	0	0	0	0	0	0	0	0	0	0	0	0	0	0	0	0	0	14	0	8	0	0	0	0	0	0	0	0	0	0	0	0	0	0	0	0	0	0	0
043a823c7a726faf543f8f92fefe90ff	0	0	21	0	0	0	0	0	0	0	0	0	0	0	0	0	0	0	0	0	0	0	0	0	0	0	0	0	0	0	0	0	0	0	0	0	0	0	0	0	0	0	0	0	0	0	0	0	0
005ed523a5c6e6d4c205a117d614bd92	0	0	14	0	0	0	0	0	0	0	0	0	0	0	0	0	0	0	0	0	0	0	0	0	7	0	0	0	0	0	0	0	0	0	0	0	0	0	0	0	0	0	0	0	0	0	0	0	0
649f74f30d51b000fe1e1237a27b874e	0	0	0	0	0	0	0	0	0	0	0	0	21	0	0	0	0	0	0	0	0	0	0	0	0	0	0	0	0	0	0	0	0	0	0	0	0	0	0	0	0	0	0	0	0	0	0	0	0
536b290195e2293f9fc5cbc052081c83	0	0	0	0	0	0	0	0	0	0	0	0	21	0	0	0	0	0	0	0	0	0	0	0	0	0	0	0	0	0	0	0	0	0	0	0	0	0	0	0	0	0	0	0	0	0	0	0	0
ae49f04463b4650bd69f0351940ee787	0	0	0	0	0	0	0	0	0	0	0	0	21	0	0	0	0	0	0	0	0	0	0	0	0	0	0	0	0	0	0	0	0	0	0	0	0	0	0	0	0	0	0	0	0	0	0	0	0
5a1650771d6e5a5d598ffdb2a3614935	0	0	0	0	0	0	0	0	0	0	0	0	0	0	0	0	0	0	0	0	13	0	0	8	0	0	0	0	0	0	0	0	0	0	0	0	0	0	0	0	0	0	0	0	0	0	0	0	0
9a539d92bfcee9be7170e29e71880283	0	0	0	0	0	0	0	0	0	0	0	0	0	0	0	0	0	0	0	0	0	21	0	0	0	0	0	0	0	0	0	0	0	0	0	0	0	0	0	0	0	0	0	0	0	0	0	0	0
5000b06a0874b4b91509f309658fc20a	0	0	0	0	0	0	0	0	0	0	0	0	0	0	0	0	0	0	0	0	0	0	0	0	0	0	0	0	0	0	0	21	0	0	0	0	0	0	0	0	0	0	0	0	0	0	0	0	0
2cc566316648adb5dfca5752affd3c0f	0	0	0	0	0	0	0	0	0	0	0	0	0	0	0	0	0	0	0	0	0	0	0	0	0	0	0	0	0	0	0	0	0	0	0	0	0	0	0	21	0	0	0	0	0	0	0	0	0
62dd7bb6999f49bd4b19604252f05911	0	0	0	0	0	0	0	0	0	0	0	0	0	0	0	0	0	0	0	0	0	0	0	0	0	0	0	0	0	0	0	0	0	0	0	0	0	0	0	21	0	0	0	0	0	0	0	0	0
201975538dded03cb57d2164f1be04fa	0	0	0	0	0	0	0	0	7	0	0	0	0	0	0	0	0	0	0	0	0	0	0	0	0	0	0	0	0	0	0	13	0	0	0	0	0	0	0	0	0	0	0	0	0	0	0	0	0
02bc740bacf3500eb86a237d085201c3	0	0	0	0	0	0	0	0	0	0	0	0	0	0	0	0	0	0	0	0	0	0	0	20	0	0	0	0	0	0	0	0	0	0	0	0	0	0	0	0	0	0	0	0	0	0	0	0	0
08bffd32c247c5eb9d66b7e8e48e0e7e	0	0	0	0	0	0	0	0	0	0	0	0	0	0	0	0	0	0	0	0	0	0	0	0	5	0	15	0	0	0	0	0	0	0	0	0	0	0	0	0	0	0	0	0	0	0	0	0	0
7b51e88e1d9956790814237cbc1b4a24	0	0	0	0	0	0	0	0	0	0	0	0	0	0	0	0	0	0	0	0	0	0	0	0	0	0	0	0	0	0	0	0	0	0	0	0	0	0	20	0	0	0	0	0	0	0	0	0	0
c849e0dddf0161e45da375705c1830d2	0	0	0	0	0	0	0	0	0	0	0	0	0	0	0	0	0	0	0	0	0	0	0	0	0	0	0	0	0	0	0	0	0	0	0	0	0	0	0	0	0	0	0	0	0	0	0	0	0
6a4dd9bee33a6eac7c006a62c5d04f78	0	0	0	19	0	0	0	0	0	0	0	0	0	0	0	0	0	0	0	0	0	0	0	0	0	0	0	0	0	0	0	0	0	0	0	0	0	0	0	0	0	0	0	0	0	0	0	0	0
153acaeda593495acc0e4a7abfce0485	0	0	0	0	19	0	0	0	0	0	0	0	0	0	0	0	0	0	0	0	0	0	0	0	0	0	0	0	0	0	0	0	0	0	0	0	0	0	0	0	0	0	0	0	0	0	0	0	0
3c033dd0e8435862151b65718544085a	0	0	0	0	19	0	0	0	0	0	0	0	0	0	0	0	0	0	0	0	0	0	0	0	0	0	0	0	0	0	0	0	0	0	0	0	0	0	0	0	0	0	0	0	0	0	0	0	0
3ae8257e3d223e3c5fba7a5c0de045a1	0	0	0	0	0	0	0	0	0	0	19	0	0	0	0	0	0	0	0	0	0	0	0	0	0	0	0	0	0	0	0	0	0	0	0	0	0	0	0	0	0	0	0	0	0	0	0	0	0
ac5717c2fbaa703e75c5f802bb55959f	0	0	0	0	0	0	0	0	0	0	19	0	0	0	0	0	0	0	0	0	0	0	0	0	0	0	0	0	0	0	0	0	0	0	0	0	0	0	0	0	0	0	0	0	0	0	0	0	0
6ba05f634b94c6c6e549b840ae477c0b	0	0	0	0	0	0	0	0	0	0	0	9	0	0	0	0	0	0	0	0	0	0	0	0	0	0	0	0	0	0	0	0	0	0	0	0	10	0	0	0	0	0	0	0	0	0	0	0	0
dfdcc4f5f90aea7913792bf1b249cd05	0	0	0	0	0	0	0	0	0	0	0	0	0	0	0	0	0	0	11	0	0	0	0	0	0	0	0	0	0	0	0	0	0	0	0	0	0	0	0	0	0	0	0	0	0	0	0	0	0
08b4c325a322ae42a34cb9d8d6154fad	0	0	0	0	0	0	0	0	0	0	0	0	0	0	0	0	0	0	0	0	0	0	19	0	0	0	0	0	0	0	0	0	0	0	0	0	0	0	0	0	0	0	0	0	0	0	0	0	0
a84ba512b3cb329d3b35a76ba77fca9c	0	0	0	0	0	0	0	0	0	0	0	0	0	0	0	0	0	0	0	0	0	0	0	0	19	0	0	0	0	0	0	0	0	0	0	0	0	0	0	0	0	0	0	0	0	0	0	0	0
ad911e52abc0914125200776029101a4	0	0	0	0	0	0	0	0	0	0	0	0	0	0	0	0	0	0	0	0	0	0	0	0	0	19	0	0	0	0	0	0	0	0	0	0	0	0	0	0	0	0	0	0	0	0	0	0	0
02eb3d8873595cbfca9a13bb76792650	0	0	0	0	0	0	0	0	0	0	0	0	0	0	0	0	0	0	0	0	0	0	0	0	0	0	0	0	0	0	0	0	0	0	0	0	0	0	0	0	0	0	0	0	10	0	0	0	0
17204676355c357c5f864815a8bd8aa4	0	0	0	0	0	0	0	0	0	0	0	0	0	0	0	0	0	0	0	0	0	0	0	0	0	0	0	0	0	0	0	0	0	0	0	0	0	0	0	0	0	0	0	0	0	0	0	19	0
7ef00953b057c79412fb009cf506399e	0	0	0	0	0	0	0	0	0	0	0	0	0	0	0	0	0	0	0	0	0	0	0	0	0	0	0	0	0	0	0	0	0	0	0	0	0	0	0	0	0	0	0	0	0	0	0	0	0
a0428638fd0c681678550dd04a4108ad	0	18	0	0	0	0	0	0	0	0	0	0	0	0	0	0	0	0	0	0	0	0	0	0	0	0	0	0	0	0	0	0	0	0	0	0	0	0	0	0	0	0	0	0	0	0	0	0	0
4fe4033a7fb3a6655901a3029b2adc5e	0	0	0	0	0	0	0	0	0	0	0	0	0	0	0	0	0	0	0	18	0	0	0	0	0	0	0	0	0	0	0	0	0	0	0	0	0	0	0	0	0	0	0	0	0	0	0	0	0
4769a0a57bfc46494310e0a2e8111c5a	0	0	0	0	0	0	0	0	0	0	0	0	0	0	0	0	0	0	0	0	18	0	0	0	0	0	0	0	0	0	0	0	0	0	0	0	0	0	0	0	0	0	0	0	0	0	0	0	0
89904934540b5621f8732c748a941b4f	0	0	0	0	0	0	0	0	0	0	0	0	0	0	0	0	0	0	0	0	0	0	18	0	0	0	0	0	0	0	0	0	0	0	0	0	0	0	0	0	0	0	0	0	0	0	0	0	0
b8931a78d6d5509ceb4f28819ea7c3d8	0	0	0	0	0	0	0	0	0	0	0	0	0	0	0	0	0	0	0	0	0	0	0	0	0	0	0	0	0	0	0	0	0	0	0	0	0	0	0	18	0	0	0	0	0	0	0	0	0
361f094a5eca4d1a7f8bf1aa9f33b4f0	0	0	0	17	0	0	0	0	0	0	0	0	0	0	0	0	0	0	0	0	0	0	0	0	0	0	0	0	0	0	0	0	0	0	0	0	0	0	0	0	0	0	0	0	0	0	0	0	0
c1efe886d23212a017163cbcbcb007e7	0	0	0	0	0	0	0	0	17	0	0	0	0	0	0	0	0	0	0	0	0	0	0	0	0	0	0	0	0	0	0	0	0	0	0	0	0	0	0	0	0	0	0	0	0	0	0	0	0
4783d5af0a2290271ee4c5de5b65ef42	0	0	0	0	0	0	0	0	0	0	8	0	9	0	0	0	0	0	0	0	0	0	0	0	0	0	0	0	0	0	0	0	0	0	0	0	0	0	0	0	0	0	0	0	0	0	0	0	0
6c5b7de39ee62c4075e4072e0ce22713	0	0	0	0	0	0	0	0	0	0	0	17	0	0	0	0	0	0	0	0	0	0	0	0	0	0	0	0	0	0	0	0	0	0	0	0	0	0	0	0	0	0	0	0	0	0	0	0	0
0fc9968c5680152fe030c27f730267bd	0	0	0	0	0	0	0	0	0	0	0	0	17	0	0	0	0	0	0	0	0	0	0	0	0	0	0	0	0	0	0	0	0	0	0	0	0	0	0	0	0	0	0	0	0	0	0	0	0
6e7c59d4e88b0d7dd341bff42bf3549d	0	0	0	0	0	0	0	0	0	0	0	0	0	0	0	0	0	17	0	0	0	0	0	0	0	0	0	0	0	0	0	0	0	0	0	0	0	0	0	0	0	0	0	0	0	0	0	0	0
bd3c34b6d4e57b840d1733220b49b903	0	0	0	0	0	0	0	0	0	0	0	0	0	0	0	0	0	0	0	0	0	0	0	17	0	0	0	0	0	0	0	0	0	0	0	0	0	0	0	0	0	0	0	0	0	0	0	0	0
c632f698c8fda8acf97eae43314404ff	0	0	0	0	0	0	0	0	0	0	0	0	0	0	0	0	0	0	0	0	0	0	0	0	0	17	0	0	0	0	0	0	0	0	0	0	0	0	0	0	0	0	0	0	0	0	0	0	0
bdd894d243cdae3c2443091c320570f6	0	0	0	0	0	0	0	0	0	0	0	0	0	0	0	0	0	0	0	0	0	0	0	0	0	0	0	0	0	0	0	0	0	0	0	17	0	0	0	0	0	0	0	0	0	0	0	0	0
b8c6c1d46f07f7c145bd16be5e5f3e60	0	0	0	0	0	0	0	0	0	0	0	0	5	11	0	0	0	0	0	0	0	0	0	0	0	0	0	0	0	0	0	0	0	0	0	0	0	0	0	0	0	0	0	0	0	0	0	0	0
9c4206657c2bfe5253eac66cc2ab4447	0	0	0	0	0	0	0	0	0	0	0	0	0	0	0	0	0	0	0	16	0	0	0	0	0	0	0	0	0	0	0	0	0	0	0	0	0	0	0	0	0	0	0	0	0	0	0	0	0
22fa11715e9b62b97aef1fe0916dfebf	0	0	0	0	0	0	0	0	0	0	0	0	0	0	0	0	0	0	0	0	0	0	0	16	0	0	0	0	0	0	0	0	0	0	0	0	0	0	0	0	0	0	0	0	0	0	0	0	0
0e67c58a12fba38131385f050770130b	0	0	0	0	0	0	0	0	0	0	0	0	0	0	0	0	0	0	0	0	0	0	0	0	0	16	0	0	0	0	0	0	0	0	0	0	0	0	0	0	0	0	0	0	0	0	0	0	0
2f4e85e3594687b51d34aaf1527cc999	0	0	0	0	0	0	0	0	0	0	0	0	0	0	0	0	0	0	0	0	0	0	0	0	0	0	16	0	0	0	0	0	0	0	0	0	0	0	0	0	0	0	0	0	0	0	0	0	0
44567ff12961efa8a7c13e5fad1ea833	0	0	0	0	0	0	0	0	0	0	0	0	0	0	0	0	0	0	0	0	0	0	0	0	0	0	0	0	0	0	0	0	0	0	0	16	0	0	0	0	0	0	0	0	0	0	0	0	0
266fb5ebc009a7d0723b893c822a4c2c	0	0	0	0	0	0	0	0	0	0	0	0	0	0	0	0	0	0	0	0	0	0	0	0	0	0	0	0	0	0	0	0	0	0	0	0	0	0	0	0	0	0	0	0	0	0	0	0	0
bfa1c2c9596a28f47a0b14a5920b3137	0	0	0	0	0	0	0	0	0	0	0	0	0	0	0	0	0	0	0	0	0	0	0	0	0	0	0	0	0	0	0	0	0	0	0	0	0	0	0	0	0	0	0	0	0	0	0	0	0
f91aee4f3706fdde0a2eae5d3320e672	0	0	0	15	0	0	0	0	0	0	0	0	0	0	0	0	0	0	0	0	0	0	0	0	0	0	0	0	0	0	0	0	0	0	0	0	0	0	0	0	0	0	0	0	0	0	0	0	0
617a3135985d1776b1b2fe9ede13fef8	0	0	0	0	7	0	0	0	0	0	0	0	0	0	0	0	0	0	8	0	0	0	0	0	0	0	0	0	0	0	0	0	0	0	0	0	0	0	0	0	0	0	0	0	0	0	0	0	0
4d8922261fa5b2302ae47690b9bba1b9	0	0	0	0	0	0	0	0	0	0	0	0	0	0	0	0	0	0	0	0	0	0	0	15	0	0	0	0	0	0	0	0	0	0	0	0	0	0	0	0	0	0	0	0	0	0	0	0	0
3e0dbab4bd740c62dc212e3d6c9c5c62	0	0	0	0	0	0	0	0	0	0	0	0	0	0	0	0	0	0	0	0	0	0	0	0	0	0	0	0	15	0	0	0	0	0	0	0	0	0	0	0	0	0	0	0	0	0	0	0	0
167b4afbfef353af074d5b172cc48a86	0	0	0	0	0	0	0	0	0	0	0	0	0	0	0	0	0	0	0	0	0	0	0	0	0	0	0	0	0	0	0	0	0	0	0	15	0	0	0	0	0	0	0	0	0	0	0	0	0
f51b3ec0eeaab0079b1bca3fb0952f8b	0	0	0	0	0	0	0	0	0	0	0	0	0	0	0	0	0	0	0	0	0	0	0	0	0	0	0	0	0	0	0	0	0	0	0	0	0	0	0	0	0	0	0	0	0	0	0	0	15
bb858493e78183ed797a257707d492a6	0	0	0	0	0	0	0	0	0	0	0	0	0	0	0	0	0	0	14	0	0	0	0	0	0	0	0	0	0	0	0	0	0	0	0	0	0	0	0	0	0	0	0	0	0	0	0	0	0
1070b181a94f0fd42df571a8cf876b46	0	0	0	0	0	0	0	0	0	0	0	0	0	0	0	0	0	0	0	14	0	0	0	0	0	0	0	0	0	0	0	0	0	0	0	0	0	0	0	0	0	0	0	0	0	0	0	0	0
9cc8384cd510c927a578e12a56544c9b	0	0	0	0	0	0	0	0	0	0	0	0	0	0	0	0	0	0	0	0	0	0	0	0	0	0	14	0	0	0	0	0	0	0	0	0	0	0	0	0	0	0	0	0	0	0	0	0	0
62713b001bb1f3757ad7e62e5c68cf03	0	0	0	0	0	0	0	0	0	0	0	0	0	0	0	0	0	0	0	0	0	0	0	0	0	0	0	0	0	14	0	0	0	0	0	0	0	0	0	0	0	0	0	0	0	0	0	0	0
e4d825b911c092b51cee06e030b9cc10	0	0	0	0	0	0	0	0	0	0	0	0	0	0	0	0	0	0	0	0	0	0	0	0	0	0	0	0	0	0	0	0	0	0	0	0	0	0	0	0	0	0	0	0	0	0	0	0	0
44df201ec574467385b3b97e33c7f01c	0	0	0	0	0	0	0	0	0	0	0	0	0	0	0	0	0	0	0	0	0	0	0	0	0	0	0	0	0	0	0	0	0	0	0	0	0	0	0	0	0	0	0	0	0	0	0	0	0
1b583b9cef76d33c62449a1435998c56	0	0	0	0	0	13	0	0	0	0	0	0	0	0	0	0	0	0	0	0	0	0	0	0	0	0	0	0	0	0	0	0	0	0	0	0	0	0	0	0	0	0	0	0	0	0	0	0	0
884d61ddc6b6cd1b29123ab662016e42	0	0	0	0	0	0	0	0	0	0	0	0	0	0	0	0	0	0	0	0	0	0	0	0	0	13	0	0	0	0	0	0	0	0	0	0	0	0	0	0	0	0	0	0	0	0	0	0	0
3722c83d7ddfa0167e656f0dfbbb9f0e	0	0	0	0	0	0	0	0	0	0	0	0	0	0	0	0	0	0	0	0	0	0	0	0	0	0	0	13	0	0	0	0	0	0	0	0	0	0	0	0	0	0	0	0	0	0	0	0	0
737e4e2a2642b30b8e68e04a6ee3eba8	0	0	0	0	0	0	0	0	0	0	0	0	0	0	0	0	0	0	0	0	0	0	0	0	0	0	0	0	0	13	0	0	0	0	0	0	0	0	0	0	0	0	0	0	0	0	0	0	0
e46894e8848efad8432b695ced26637e	0	0	0	0	0	0	0	0	0	0	0	0	0	0	0	0	0	0	0	0	0	0	0	0	0	0	0	0	0	0	0	0	0	13	0	0	0	0	0	0	0	0	0	0	0	0	0	0	0
ad7cb019119f252aafcfcb084f4e6fc4	0	0	0	0	0	0	0	0	0	0	0	0	0	0	0	0	0	0	0	0	0	0	0	0	0	0	0	0	0	0	0	0	0	0	0	0	0	0	0	13	0	0	0	0	0	0	0	0	0
f550ed7c95ed4ad4836ce64b973592e6	0	0	0	0	0	0	0	0	0	0	0	0	0	0	0	0	0	0	0	0	0	0	0	0	0	0	0	0	0	0	0	0	0	0	0	0	0	0	0	0	0	0	0	0	0	0	0	0	13
3dc2aa53626c10a77bc925ecc36cebe2	0	0	0	0	0	0	0	0	0	0	0	0	0	0	0	0	0	0	0	0	0	0	0	0	0	0	0	0	0	0	0	0	0	0	0	0	0	0	0	0	0	0	0	0	0	0	0	0	0
e8f2d79e2915ba80447229c431021442	0	0	0	0	0	0	0	0	0	0	0	0	0	0	0	0	0	0	0	0	0	0	0	0	0	0	0	0	0	0	0	0	0	0	0	0	0	0	0	0	0	0	0	0	0	0	0	0	0
d76c1929f7910204e0bb5c6045ea0b3c	0	0	0	0	0	0	0	0	0	0	0	12	0	0	0	0	0	0	0	0	0	0	0	0	0	0	0	0	0	0	0	0	0	0	0	0	0	0	0	0	0	0	0	0	0	0	0	0	0
ceccffa2f3c675181e8d26d44adcc8bd	0	0	0	0	0	0	0	0	0	0	0	0	0	6	6	0	0	0	0	0	0	0	0	0	0	0	0	0	0	0	0	0	0	0	0	0	0	0	0	0	0	0	0	0	0	0	0	0	0
d458f63eed629b1d0c9b03d5f7be6bda	0	0	0	0	0	0	0	0	0	0	0	0	0	0	0	12	0	0	0	0	0	0	0	0	0	0	0	0	0	0	0	0	0	0	0	0	0	0	0	0	0	0	0	0	0	0	0	0	0
1118a40fd0f79781c8bcace2f57e3660	0	0	0	0	0	0	0	0	0	0	0	0	0	0	0	12	0	0	0	0	0	0	0	0	0	0	0	0	0	0	0	0	0	0	0	0	0	0	0	0	0	0	0	0	0	0	0	0	0
8d90cd0810db33e4c67c4cbca1f4525c	0	0	0	0	0	0	0	0	0	0	0	0	0	0	0	0	0	0	0	0	0	0	0	0	12	0	0	0	0	0	0	0	0	0	0	0	0	0	0	0	0	0	0	0	0	0	0	0	0
9de69e0d338bc71e32faf96ffbd73646	0	0	0	0	0	0	0	0	0	0	0	0	0	0	0	0	0	0	0	0	0	0	0	0	0	12	0	0	0	0	0	0	0	0	0	0	0	0	0	0	0	0	0	0	0	0	0	0	0
a7699875508a40973f5f001005ede0f5	0	0	0	0	0	0	0	0	0	0	0	0	0	0	0	0	0	0	0	0	0	0	0	0	0	0	0	12	0	0	0	0	0	0	0	0	0	0	0	0	0	0	0	0	0	0	0	0	0
e19adaf00af78418928435a462dc7d44	0	0	0	0	0	0	0	0	0	0	0	0	0	0	0	0	0	0	0	0	0	0	0	0	0	0	0	0	12	0	0	0	0	0	0	0	0	0	0	0	0	0	0	0	0	0	0	0	0
e567e534cb4e404e696d131a298b1e35	0	0	0	0	0	0	0	0	0	0	0	0	0	0	0	0	0	0	0	0	0	0	0	0	0	0	0	0	0	12	0	0	0	0	0	0	0	0	0	0	0	0	0	0	0	0	0	0	0
3fbda790e921b2b16d834d615881fbc6	0	0	0	0	0	0	0	0	0	0	0	0	0	0	0	0	0	0	0	0	0	0	0	0	0	0	0	0	0	0	0	12	0	0	0	0	0	0	0	0	0	0	0	0	0	0	0	0	0
60076fa70d28816dd0fd32cdeb289202	0	0	0	0	0	0	0	0	0	0	0	0	0	0	0	0	0	0	0	0	0	0	0	0	0	0	0	0	0	0	0	0	0	12	0	0	0	0	0	0	0	0	0	0	0	0	0	0	0
c7761b29c7a5f93ee8ac06b86ed8d9f9	0	0	0	0	0	0	0	0	0	0	0	0	0	0	0	0	0	0	0	0	0	0	0	0	0	0	0	0	0	0	0	0	0	12	0	0	0	0	0	0	0	0	0	0	0	0	0	0	0
60abd4e76c57cbb04dc43be2250ffefb	0	0	0	0	0	0	0	0	0	0	0	0	0	0	0	0	0	0	0	0	0	0	0	0	0	0	0	0	0	0	0	0	0	0	12	0	0	0	0	0	0	0	0	0	0	0	0	0	0
dcad75902064c6a2db15712942a854db	0	0	0	0	0	0	0	0	0	0	0	0	0	0	0	0	0	0	0	0	0	0	0	0	0	0	0	0	0	0	0	0	0	0	0	0	0	0	0	0	0	0	0	0	0	0	0	0	12
bfaded0d85aca4f6500f29537bbd2138	0	0	0	0	0	0	0	0	0	0	0	0	11	0	0	0	0	0	0	0	0	0	0	0	0	0	0	0	0	0	0	0	0	0	0	0	0	0	0	0	0	0	0	0	0	0	0	0	0
99fa866c55e313ef960240ea293a1350	0	0	0	0	0	0	0	0	0	0	0	0	0	11	0	0	0	0	0	0	0	0	0	0	0	0	0	0	0	0	0	0	0	0	0	0	0	0	0	0	0	0	0	0	0	0	0	0	0
76bcb9a7ffddb3bcae1bc134359e6fcf	0	0	0	0	0	0	0	0	0	0	0	0	0	0	0	0	0	0	0	0	0	0	11	0	0	0	0	0	0	0	0	0	0	0	0	0	0	0	0	0	0	0	0	0	0	0	0	0	0
6cc02bc75fc074a39e9bb8c5f0943a72	0	0	0	0	0	0	0	0	0	0	0	0	0	0	0	0	0	0	0	0	0	0	0	11	0	0	0	0	0	0	0	0	0	0	0	0	0	0	0	0	0	0	0	0	0	0	0	0	0
53b4208722690cd0a418d32cd1c0193f	0	0	0	0	0	0	0	0	0	0	0	0	0	0	0	0	0	0	0	0	0	0	0	0	0	11	0	0	0	0	0	0	0	0	0	0	0	0	0	0	0	0	0	0	0	0	0	0	0
f22604221466e14eb6d2d2e16e72826f	0	0	0	0	0	0	0	0	0	0	0	0	0	0	0	0	0	0	0	0	0	0	0	0	0	0	0	0	11	0	0	0	0	0	0	0	0	0	0	0	0	0	0	0	0	0	0	0	0
361abc07372f9a28e044426dcd32a93c	0	0	0	0	0	0	0	0	0	0	0	0	0	0	0	0	0	0	0	0	0	0	0	0	0	0	0	0	0	0	0	0	0	11	0	0	0	0	0	0	0	0	0	0	0	0	0	0	0
0c0a2856efba6cf99f37fc6257c464f1	0	0	0	0	0	0	0	0	0	0	0	0	0	0	0	0	0	0	0	0	0	0	0	0	0	0	0	0	0	0	0	0	0	0	0	11	0	0	0	0	0	0	0	0	0	0	0	0	0
6c3e84705e09d2ab27bce40cc7210104	0	0	0	0	0	0	0	0	0	0	0	0	0	0	0	0	0	0	0	0	0	0	0	0	0	0	0	0	0	0	0	0	0	0	0	0	0	0	0	0	0	0	0	0	0	0	0	0	0
26c288ec9626b6842ba1f42173e1a330	0	0	0	0	0	0	0	0	0	0	0	0	0	0	0	0	0	0	0	0	0	0	0	0	0	0	0	0	0	0	0	0	0	0	0	0	0	0	0	0	0	0	0	0	0	0	0	0	0
06d2022720244cf2f26c25d9c7815849	0	0	0	0	0	0	0	0	0	0	0	0	0	0	0	0	0	0	0	0	0	0	0	0	0	0	0	0	0	0	0	0	0	0	0	0	0	0	0	0	0	0	0	0	0	0	0	0	0
f24f4d3c20bf8adf3d4ffd879f0a1420	0	0	0	0	0	0	0	0	0	0	0	0	0	0	0	0	0	0	0	0	0	0	0	0	0	0	0	0	0	0	0	0	0	0	0	0	0	0	0	0	0	0	0	0	0	0	0	0	0
8b458e13096d63751dbd21fa4c7cc2f8	0	0	0	0	0	0	0	10	0	0	0	0	0	0	0	0	0	0	0	0	0	0	0	0	0	0	0	0	0	0	0	0	0	0	0	0	0	0	0	0	0	0	0	0	0	0	0	0	0
e3a32de0dafbb9ab8a920cc0279c9e37	0	0	0	0	0	0	0	0	10	0	0	0	0	0	0	0	0	0	0	0	0	0	0	0	0	0	0	0	0	0	0	0	0	0	0	0	0	0	0	0	0	0	0	0	0	0	0	0	0
a62c19de8f740357a9be6175f233c1de	0	0	0	0	0	0	0	0	0	10	0	0	0	0	0	0	0	0	0	0	0	0	0	0	0	0	0	0	0	0	0	0	0	0	0	0	0	0	0	0	0	0	0	0	0	0	0	0	0
496f26b9a816f503bb13838dd975fffb	0	0	0	0	0	0	0	0	0	0	0	10	0	0	0	0	0	0	0	0	0	0	0	0	0	0	0	0	0	0	0	0	0	0	0	0	0	0	0	0	0	0	0	0	0	0	0	0	0
9d2601887652ba15c4eaec9fa0d80382	0	0	0	0	0	0	0	0	0	0	0	0	0	10	0	0	0	0	0	0	0	0	0	0	0	0	0	0	0	0	0	0	0	0	0	0	0	0	0	0	0	0	0	0	0	0	0	0	0
a7875b7bf6e564787210c32c9e100b68	0	0	0	0	0	0	0	0	0	0	0	0	0	0	10	0	0	0	0	0	0	0	0	0	0	0	0	0	0	0	0	0	0	0	0	0	0	0	0	0	0	0	0	0	0	0	0	0	0
4ba43159fc0097f63753fa7c211a9295	0	0	0	0	0	0	0	0	0	0	0	0	0	0	0	0	10	0	0	0	0	0	0	0	0	0	0	0	0	0	0	0	0	0	0	0	0	0	0	0	0	0	0	0	0	0	0	0	0
5b0c3e40522a1201e1532dc50f53bce2	0	0	0	0	0	0	0	0	0	0	0	0	0	0	0	0	0	0	0	0	0	0	0	0	0	0	0	0	10	0	0	0	0	0	0	0	0	0	0	0	0	0	0	0	0	0	0	0	0
42844570bcca8f67419704cb0f76299f	0	0	0	0	0	0	0	0	0	0	0	0	0	0	0	0	0	0	0	0	0	0	0	0	0	0	0	0	0	4	0	0	0	0	0	6	0	0	0	0	0	0	0	0	0	0	0	0	0
c2908df4bd9329975a5551a2183050d4	0	0	0	0	0	0	0	0	0	0	0	0	0	0	0	0	0	0	0	0	0	0	0	0	0	0	0	0	0	0	0	10	0	0	0	0	0	0	0	0	0	0	0	0	0	0	0	0	0
3a6297d4d541e3625afa8d3c3eee2845	0	0	0	0	0	0	0	0	0	0	0	0	0	0	0	0	0	0	0	0	0	0	0	0	0	0	0	0	0	0	0	10	0	0	0	0	0	0	0	0	0	0	0	0	0	0	0	0	0
55cae83f98745393b59b6928a3aa99c3	0	0	0	0	0	0	0	0	0	0	0	0	0	0	0	0	0	0	0	0	0	0	0	0	0	0	0	0	0	0	0	10	0	0	0	0	0	0	0	0	0	0	0	0	0	0	0	0	0
eb775fe168246fa9a32d20668bb53bfd	0	0	0	0	0	0	0	0	0	0	0	0	0	0	0	0	0	0	0	0	0	0	0	0	0	0	0	0	0	0	0	0	0	10	0	0	0	0	0	0	0	0	0	0	0	0	0	0	0
b89cc7d2e08cecb094a0ec6fea30c997	0	0	0	0	0	0	0	0	0	0	0	0	0	0	0	0	0	0	0	0	0	0	0	0	0	0	0	0	0	0	0	0	0	0	0	10	0	0	0	0	0	0	0	0	0	0	0	0	0
0a158041799a2109db27632a4ee4f2c3	0	0	0	0	0	0	0	0	0	0	0	0	0	0	0	0	0	0	0	0	0	0	0	0	0	0	0	0	0	0	0	0	0	0	0	10	0	0	0	0	0	0	0	0	0	0	0	0	0
03fb921d20e2d85e7706f996db013d23	0	0	0	0	0	0	0	0	0	0	0	0	0	0	0	0	0	0	0	0	0	0	0	0	0	0	0	0	0	0	0	0	0	0	0	0	0	0	0	0	0	0	0	0	0	0	0	10	0
8b85a7cbc5ae1b8363401ce05f7f8148	0	0	0	0	0	0	0	0	0	0	0	0	0	0	0	0	0	0	0	0	0	0	0	0	0	0	0	0	0	0	0	0	0	0	0	0	0	0	0	0	0	0	0	0	0	0	0	0	0
3fc8cca37a3bd87d475a8af6b260cbb8	0	0	0	0	0	0	0	0	0	0	0	0	0	0	0	0	0	0	0	0	0	0	0	0	0	0	0	0	0	0	0	0	0	0	0	0	0	0	0	0	0	0	0	0	0	0	0	0	0
203e8d10ee57fe3aee6ad4f86e8ce2c1	0	0	0	0	9	0	0	0	0	0	0	0	0	0	0	0	0	0	0	0	0	0	0	0	0	0	0	0	0	0	0	0	0	0	0	0	0	0	0	0	0	0	0	0	0	0	0	0	0
438404cec2f934e56f6808cff8c4dfaf	0	0	0	0	0	0	0	0	9	0	0	0	0	0	0	0	0	0	0	0	0	0	0	0	0	0	0	0	0	0	0	0	0	0	0	0	0	0	0	0	0	0	0	0	0	0	0	0	0
6366df8530417b733d9d0a57cf39aa03	0	0	0	0	0	0	0	0	0	0	6	0	0	0	0	0	0	0	0	0	0	0	0	0	0	0	0	0	0	0	3	0	0	0	0	0	0	0	0	0	0	0	0	0	0	0	0	0	0
020138da7e822212435d13a56f60afee	0	0	0	0	0	0	0	0	0	0	0	0	9	0	0	0	0	0	0	0	0	0	0	0	0	0	0	0	0	0	0	0	0	0	0	0	0	0	0	0	0	0	0	0	0	0	0	0	0
55d5a42d28a6ae09af4c46e0ab6ba46d	0	0	0	0	0	0	0	0	0	0	0	0	9	0	0	0	0	0	0	0	0	0	0	0	0	0	0	0	0	0	0	0	0	0	0	0	0	0	0	0	0	0	0	0	0	0	0	0	0
d9489621d1e8f336506a6af9ee2c0938	0	0	0	0	0	0	0	0	0	0	0	0	0	0	0	0	0	3	0	0	0	0	0	0	0	0	0	0	0	0	0	0	0	0	0	0	0	0	0	6	0	0	0	0	0	0	0	0	0
151cfda4688e855e44b98aa1be40da41	0	0	0	0	0	0	0	0	0	0	0	0	0	0	0	0	0	0	0	0	0	9	0	0	0	0	0	0	0	0	0	0	0	0	0	0	0	0	0	0	0	0	0	0	0	0	0	0	0
93cb84fefe8a64d28e3ba480ab37ca4d	0	0	0	0	0	0	0	0	0	0	0	0	0	0	0	0	0	0	0	0	0	0	0	0	0	0	9	0	0	0	0	0	0	0	0	0	0	0	0	0	0	0	0	0	0	0	0	0	0
6e077dc7854ead2053f035890bacf4fc	0	0	0	0	0	0	0	0	0	0	0	0	0	0	0	0	0	0	0	0	0	0	0	0	0	0	0	0	9	0	0	0	0	0	0	0	0	0	0	0	0	0	0	0	0	0	0	0	0
1147363480bfe319d3a0c4b9ade921ad	0	0	0	0	0	0	0	0	0	0	0	0	0	0	0	0	0	0	0	0	0	0	0	0	0	0	0	0	9	0	0	0	0	0	0	0	0	0	0	0	0	0	0	0	0	0	0	0	0
e81dc56728dec2e72b53984aa473a273	0	0	0	0	0	0	0	0	0	0	0	0	0	0	0	0	0	0	0	0	0	0	0	0	0	0	0	0	0	0	9	0	0	0	0	0	0	0	0	0	0	0	0	0	0	0	0	0	0
12efc126bd347696a452f54ffe788bce	0	0	0	0	0	0	0	0	0	0	0	0	0	0	0	0	0	0	0	0	0	0	0	0	0	0	0	0	0	0	0	0	0	9	0	0	0	0	0	0	0	0	0	0	0	0	0	0	0
d2261d9d593a56c4bad248b58a1964c6	0	0	0	0	0	0	0	0	0	0	0	0	0	0	0	0	0	0	0	0	0	0	0	0	0	0	0	0	0	0	0	0	0	9	0	0	0	0	0	0	0	0	0	0	0	0	0	0	0
f319c75f3a066f5336ee43d15e0dd629	0	0	0	0	0	0	0	0	0	0	0	0	0	0	0	0	0	0	0	0	0	0	0	0	0	0	0	0	0	0	0	0	0	0	0	0	0	0	0	0	0	0	0	0	0	0	0	0	0
b2da9d6935dac3729d4c54d3ea2c9ac4	0	0	0	0	0	0	0	0	0	0	0	0	8	0	0	0	0	0	0	0	0	0	0	0	0	0	0	0	0	0	0	0	0	0	0	0	0	0	0	0	0	0	0	0	0	0	0	0	0
bb4deafabb9f159675e5435c39a00bb4	0	0	0	0	0	0	0	0	0	0	0	0	0	0	0	0	0	0	0	0	0	0	8	0	0	0	0	0	0	0	0	0	0	0	0	0	0	0	0	0	0	0	0	0	0	0	0	0	0
52b48921738c94e30a340dfb8f571bde	0	0	0	0	0	0	0	0	0	0	0	0	0	0	0	0	0	0	0	0	0	0	0	8	0	0	0	0	0	0	0	0	0	0	0	0	0	0	0	0	0	0	0	0	0	0	0	0	0
33948794d8f90be6d0dc38dadd0fa5a9	0	0	0	0	0	0	0	0	0	0	0	0	0	0	0	0	0	0	0	0	0	0	0	0	0	0	8	0	0	0	0	0	0	0	0	0	0	0	0	0	0	0	0	0	0	0	0	0	0
a931304c4813272cce8dc06b4d3dc72a	0	0	0	0	0	0	0	0	0	0	0	0	0	0	0	0	0	0	0	0	0	0	0	0	0	0	8	0	0	0	0	0	0	0	0	0	0	0	0	0	0	0	0	0	0	0	0	0	0
d419710731089ad16c5c9385ba511a6d	0	0	0	0	0	0	0	0	0	0	0	0	0	0	0	0	0	0	0	0	0	0	0	0	0	0	8	0	0	0	0	0	0	0	0	0	0	0	0	0	0	0	0	0	0	0	0	0	0
bd9e9bd423994808c5f8252160739204	0	0	0	0	0	0	0	0	0	0	0	0	0	0	0	0	0	0	0	0	0	0	0	0	0	0	0	0	0	0	0	0	0	8	0	0	0	0	0	0	0	0	0	0	0	0	0	0	0
b86f76dd7e49bce9b2d727e430645e43	0	0	0	0	0	0	0	0	0	0	0	0	0	0	0	0	0	0	0	0	0	0	0	0	0	0	0	0	0	0	0	0	0	8	0	0	0	0	0	0	0	0	0	0	0	0	0	0	0
3760132030fbc9c0f7dbc09aaeec0eec	0	0	0	0	0	0	0	0	0	0	0	0	0	0	0	0	0	0	0	0	0	0	0	0	0	0	0	0	0	0	0	0	0	0	0	0	0	0	0	0	0	0	0	0	0	0	0	0	0
de938bde63af41e911b30addaeb14382	0	0	0	0	7	0	0	0	0	0	0	0	0	0	0	0	0	0	0	0	0	0	0	0	0	0	0	0	0	0	0	0	0	0	0	0	0	0	0	0	0	0	0	0	0	0	0	0	0
8abac2d7abb98d456fefe121c153e2a5	0	0	0	0	0	0	0	0	0	0	0	7	0	0	0	0	0	0	0	0	0	0	0	0	0	0	0	0	0	0	0	0	0	0	0	0	0	0	0	0	0	0	0	0	0	0	0	0	0
4b817b54888de2f90b8d3dcc09c6c9d4	0	0	0	0	0	0	0	0	0	0	0	0	0	7	0	0	0	0	0	0	0	0	0	0	0	0	0	0	0	0	0	0	0	0	0	0	0	0	0	0	0	0	0	0	0	0	0	0	0
f698143dd246724180f62bfb59677b70	0	0	0	0	0	0	0	0	0	0	0	0	0	0	0	0	0	0	7	0	0	0	0	0	0	0	0	0	0	0	0	0	0	0	0	0	0	0	0	0	0	0	0	0	0	0	0	0	0
6d6f48fd7bcc13b1139d77a6357981c2	0	0	0	0	0	0	0	0	0	0	0	0	0	0	0	0	0	0	0	0	0	0	0	0	7	0	0	0	0	0	0	0	0	0	0	0	0	0	0	0	0	0	0	0	0	0	0	0	0
5962ab683aa09ae7bb2c8d3a54291143	0	0	0	0	0	0	0	0	0	0	0	0	0	0	0	0	0	0	0	0	0	0	0	0	0	0	7	0	0	0	0	0	0	0	0	0	0	0	0	0	0	0	0	0	0	0	0	0	0
db195032e9aa6f4443e61a5fd0a6d113	0	0	0	0	0	0	0	0	0	0	0	0	0	0	0	0	0	0	0	0	0	0	0	0	0	0	0	0	0	7	0	0	0	0	0	0	0	0	0	0	0	0	0	0	0	0	0	0	0
6bb4625af4b05554591922b0780c5e8d	0	0	0	0	0	0	0	0	0	0	0	0	0	0	0	0	0	0	0	0	0	0	0	0	0	0	0	0	0	7	0	0	0	0	0	0	0	0	0	0	0	0	0	0	0	0	0	0	0
1b654e558958f5794ffd560b198b3b53	0	0	0	0	0	0	0	0	0	0	0	0	0	0	0	0	0	0	0	0	0	0	0	0	0	0	0	0	0	0	0	0	0	7	0	0	0	0	0	0	0	0	0	0	0	0	0	0	0
676a276ae16656b5c5e1e1f816515b71	0	0	0	0	0	0	0	0	0	0	0	0	0	0	0	0	0	0	0	0	0	0	0	0	0	0	0	0	0	0	0	0	0	7	0	0	0	0	0	0	0	0	0	0	0	0	0	0	0
da16d37c51327177b25f78d824647233	0	0	0	0	0	0	0	0	0	0	0	0	0	0	0	0	0	0	0	0	0	0	0	0	0	0	0	0	0	0	0	0	0	0	0	0	7	0	0	0	0	0	0	0	0	0	0	0	0
7b0d541f5a909d091fc9fe9510200a75	0	0	0	0	0	0	0	0	0	0	0	0	0	0	0	0	0	0	0	0	0	0	0	0	0	0	0	0	0	0	0	0	0	0	0	0	0	0	0	0	0	0	0	0	0	0	0	0	0
fb70e89cbe59c1cabf07b73dbcfe56cc	0	0	0	6	0	0	0	0	0	0	0	0	0	0	0	0	0	0	0	0	0	0	0	0	0	0	0	0	0	0	0	0	0	0	0	0	0	0	0	0	0	0	0	0	0	0	0	0	0
c0444b782f8d313f58295307db9475a5	0	0	0	0	0	0	0	0	0	0	0	6	0	0	0	0	0	0	0	0	0	0	0	0	0	0	0	0	0	0	0	0	0	0	0	0	0	0	0	0	0	0	0	0	0	0	0	0	0
56570c387adbf836eb5b380255f3664a	0	0	0	0	0	0	0	0	0	0	0	0	6	0	0	0	0	0	0	0	0	0	0	0	0	0	0	0	0	0	0	0	0	0	0	0	0	0	0	0	0	0	0	0	0	0	0	0	0
10e908462efbac3ba58d52056f49269b	0	0	0	0	0	0	0	0	0	0	0	0	0	6	0	0	0	0	0	0	0	0	0	0	0	0	0	0	0	0	0	0	0	0	0	0	0	0	0	0	0	0	0	0	0	0	0	0	0
644119acb4b8c704878328a6b34bbe6f	0	0	0	0	0	0	0	0	0	0	0	0	0	0	0	0	0	0	6	0	0	0	0	0	0	0	0	0	0	0	0	0	0	0	0	0	0	0	0	0	0	0	0	0	0	0	0	0	0
d5c23bf8cf7556994ee4f1ba1b366758	0	0	0	0	0	0	0	0	0	0	0	0	0	0	0	0	0	0	6	0	0	0	0	0	0	0	0	0	0	0	0	0	0	0	0	0	0	0	0	0	0	0	0	0	0	0	0	0	0
8fb1c6cbb73abbc85b5ff89516ab7b33	0	0	0	0	0	0	0	0	0	0	0	0	0	0	0	0	0	0	0	0	0	0	0	0	6	0	0	0	0	0	0	0	0	0	0	0	0	0	0	0	0	0	0	0	0	0	0	0	0
ed37e260b95a36c0f49fcef1f8034244	0	0	0	0	0	0	0	0	0	0	0	0	0	0	0	0	0	0	0	0	0	0	0	0	0	0	6	0	0	0	0	0	0	0	0	0	0	0	0	0	0	0	0	0	0	0	0	0	0
508bc3db3630e74cf8c40ca2ee110e48	0	0	0	0	0	0	0	0	0	0	0	0	0	0	0	0	0	0	0	0	0	0	0	0	0	0	0	0	0	0	6	0	0	0	0	0	0	0	0	0	0	0	0	0	0	0	0	0	0
ef42838beb1f27dedab5aa1c92c8c2b3	0	0	0	0	5	0	0	0	0	0	0	0	0	0	0	0	0	0	0	0	0	0	0	0	0	0	0	0	0	0	0	0	0	0	0	0	0	0	0	0	0	0	0	0	0	0	0	0	0
413ba126268dbad8d14f32b774db6591	0	0	0	0	0	0	0	0	5	0	0	0	0	0	0	0	0	0	0	0	0	0	0	0	0	0	0	0	0	0	0	0	0	0	0	0	0	0	0	0	0	0	0	0	0	0	0	0	0
3984100d853796c33a2b3a612f5c8a0c	0	0	0	0	0	0	0	0	0	0	0	0	0	0	5	0	0	0	0	0	0	0	0	0	0	0	0	0	0	0	0	0	0	0	0	0	0	0	0	0	0	0	0	0	0	0	0	0	0
65bcf60374c123a48297bc17f876bdd5	0	0	0	0	0	0	0	0	0	0	0	0	0	0	0	0	0	0	5	0	0	0	0	0	0	0	0	0	0	0	0	0	0	0	0	0	0	0	0	0	0	0	0	0	0	0	0	0	0
301d00be8e5e7ba7681be4c57c8a92eb	0	0	0	0	0	0	0	0	0	0	0	0	0	0	0	0	0	0	0	0	0	0	5	0	0	0	0	0	0	0	0	0	0	0	0	0	0	0	0	0	0	0	0	0	0	0	0	0	0
bb92977b279bb344de2ad30e8c4ea305	0	0	0	0	0	0	0	0	0	0	0	0	0	0	0	0	0	0	0	0	0	0	0	0	0	0	5	0	0	0	0	0	0	0	0	0	0	0	0	0	0	0	0	0	0	0	0	0	0
c2fa0f4f8fbf910808c99acde98e18b9	0	0	0	0	0	0	0	0	0	0	0	0	0	0	0	0	0	0	0	0	0	0	0	0	0	0	0	5	0	0	0	0	0	0	0	0	0	0	0	0	0	0	0	0	0	0	0	0	0
758f539a19ff3f745fa94f6722fc348f	0	0	0	0	0	0	0	0	0	0	0	0	0	0	0	0	0	0	0	0	0	0	0	0	0	0	0	0	0	0	5	0	0	0	0	0	0	0	0	0	0	0	0	0	0	0	0	0	0
d90609ec0c1357405a5a30ed378f7af2	0	0	0	0	0	0	0	0	0	0	0	0	0	0	0	0	0	0	0	0	0	0	0	0	0	0	0	0	0	0	0	0	0	5	0	0	0	0	0	0	0	0	0	0	0	0	0	0	0
2ae17796871b417037f183f7de6f1f77	0	0	0	0	0	0	0	0	0	0	0	0	0	0	0	0	0	0	0	0	0	0	0	0	0	0	0	0	0	0	0	0	0	0	0	0	0	0	0	0	0	0	0	0	0	0	0	0	0
d13343aad6034bfe72cbc48e0a0763cd	0	0	0	0	0	0	0	0	0	0	0	0	0	0	0	0	0	0	0	0	0	0	0	0	0	0	0	0	0	0	0	0	0	0	0	0	0	0	0	0	0	0	0	0	0	0	0	0	0
e9006d471c1a51b5cfb95443d05c2245	0	0	0	0	0	0	0	0	0	0	0	0	0	0	0	0	0	0	0	0	0	0	0	0	0	0	0	0	0	0	0	0	0	0	0	0	0	0	0	0	0	0	0	0	0	0	0	0	0
5101ff7c1a307db7111a1b78e5ef13db	0	0	0	0	0	0	0	0	4	0	0	0	0	0	0	0	0	0	0	0	0	0	0	0	0	0	0	0	0	0	0	0	0	0	0	0	0	0	0	0	0	0	0	0	0	0	0	0	0
315b0ef6d9fa99da513b814d9c079b1c	0	0	0	0	0	0	0	0	0	0	0	0	0	0	0	0	0	0	0	0	0	0	0	0	0	0	4	0	0	0	0	0	0	0	0	0	0	0	0	0	0	0	0	0	0	0	0	0	0
339f14ecbe54ca795ffcc54393555f6a	0	0	0	0	0	0	0	0	0	0	0	0	0	0	0	0	0	0	0	0	0	0	0	0	0	0	0	0	0	0	0	0	0	0	0	4	0	0	0	0	0	0	0	0	0	0	0	0	0
03a300796c467e86a63b4f258b28e228	0	0	0	0	0	0	0	0	0	0	0	0	0	0	0	0	0	0	0	0	0	0	0	0	0	0	0	0	0	0	0	0	0	0	0	0	0	0	0	0	0	4	0	0	0	0	0	0	0
a8a6186d602c9c562efc27fead9c5f23	3	0	0	0	0	0	0	0	0	0	0	0	0	0	0	0	0	0	0	0	0	0	0	0	0	0	0	0	0	0	0	0	0	0	0	0	0	0	0	0	0	0	0	0	0	0	0	0	0
d73dc68d86a45d5dde6c9f97c4d48a63	0	0	0	0	0	0	3	0	0	0	0	0	0	0	0	0	0	0	0	0	0	0	0	0	0	0	0	0	0	0	0	0	0	0	0	0	0	0	0	0	0	0	0	0	0	0	0	0	0
3eb670296230f5ade8475715d86fd0a9	0	0	0	0	0	0	0	0	0	0	3	0	0	0	0	0	0	0	0	0	0	0	0	0	0	0	0	0	0	0	0	0	0	0	0	0	0	0	0	0	0	0	0	0	0	0	0	0	0
b000d3b560e9b8886138426c44520d41	0	0	0	0	0	0	0	0	0	0	0	0	3	0	0	0	0	0	0	0	0	0	0	0	0	0	0	0	0	0	0	0	0	0	0	0	0	0	0	0	0	0	0	0	0	0	0	0	0
22a06f568f7f33561af303f387517f02	0	0	0	0	0	0	0	0	0	0	0	0	0	0	0	0	0	0	0	0	0	3	0	0	0	0	0	0	0	0	0	0	0	0	0	0	0	0	0	0	0	0	0	0	0	0	0	0	0
064a18e2d2fd94e318537df9282f80e2	0	0	0	0	0	0	0	0	0	0	0	0	0	0	0	0	0	0	0	0	0	0	0	0	0	0	0	0	0	0	0	0	3	0	0	0	0	0	0	0	0	0	0	0	0	0	0	0	0
ca06834cd6ff709708445dfbaf11d408	0	0	0	0	0	0	0	0	0	0	0	0	0	0	0	0	0	0	0	0	0	0	0	0	0	0	0	0	0	0	0	0	0	0	0	0	0	0	3	0	0	0	0	0	0	0	0	0	0
f62fe0c8b2fe8ae3256bae8122e40d37	0	0	0	0	0	0	2	0	0	0	0	0	0	0	0	0	0	0	0	0	0	0	0	0	0	0	0	0	0	0	0	0	0	0	0	0	0	0	0	0	0	0	0	0	0	0	0	0	0
ed7b272a5bbe6c66fcf911cfb22f6eb3	0	0	0	0	0	0	2	0	0	0	0	0	0	0	0	0	0	0	0	0	0	0	0	0	0	0	0	0	0	0	0	0	0	0	0	0	0	0	0	0	0	0	0	0	0	0	0	0	0
7bda373e147d1a30ada6d8bfbec8919c	0	0	0	0	0	0	0	0	0	0	0	0	0	0	0	0	0	0	0	0	0	0	0	0	0	0	2	0	0	0	0	0	0	0	0	0	0	0	0	0	0	0	0	0	0	0	0	0	0
1d3af71283fc467ce9cf3f7b0b2f9f17	0	0	0	0	0	0	0	0	0	0	0	0	0	0	0	0	0	0	0	0	0	0	0	0	0	0	0	0	0	0	0	0	0	0	0	0	0	0	0	0	0	0	0	0	0	0	0	0	0
[truncated: 17 more columns]
