# Supplementary material for: Timing and delivery route effects of cecal microbiome transplants on Salmonella Typhimurium infections in chickens: potential for in-hatchery delivery of microbial interventions
Source: Anim Microbiome. 2023 Feb 14;5:11. doi: 10.1186/s42523-023-00232-0 (PMC9926694; doi:10.1186/s42523-023-00232-0)
Supplement: Supplementary file 1 — Additional file 1. The main feature, taxonomic and metadata tables used to analyse and describe the data collected across the two CMT experiments. [file 42523_2023_232_MOESM1_ESM.zip › Pottenger_et_al_Data_Files/TrialA_7dph_taxonomy.xls]

## Sheet: taxonomy
Feature ID	Taxon	Confidence
c9dc4c8eff363e8e61afa084f7619254	k__Bacteria; p__Firmicutes; c__Bacilli; o__Lactobacillales; f__Lactobacillaceae; g__Lactobacillus; s__	0.999998
c86bc91c9e47ce01300a927d1319172a	k__Bacteria; p__Firmicutes; c__Bacilli; o__Lactobacillales; f__Lactobacillaceae; g__Lactobacillus; s__	0.999999
16c850c42aa9576de537867658324da6	k__Bacteria; p__Firmicutes; c__Bacilli; o__Lactobacillales; f__Lactobacillaceae; g__Lactobacillus; s__	0.999998
bd70542041ed702c5e31591d41b5e0b9	k__Bacteria; p__Proteobacteria; c__Gammaproteobacteria; o__Enterobacteriales; f__Enterobacteriaceae	0.999999
ca879c6fceb11e80dce5f02445954a8d	k__Bacteria; p__Proteobacteria; c__Gammaproteobacteria; o__Enterobacteriales; f__Enterobacteriaceae	0.999999
e15c2081ad69b094b67ec97787921db7	k__Bacteria; p__Firmicutes; c__Clostridia; o__Clostridiales; f__Ruminococcaceae; g__Faecalibacterium; s__prausnitzii	1
254456263f27a0f6d0eed34c6fdcaa1d	k__Bacteria; p__Firmicutes; c__Bacilli; o__Lactobacillales; f__Lactobacillaceae; g__Lactobacillus; s__	0.999996
c71a0328abaa29c019b2109c6d1569ff	k__Bacteria; p__Firmicutes; c__Clostridia; o__Clostridiales; f__Lachnospiraceae; g__; s__	0.986227
5d69f7414f4c57246282fdd8c4f6dc22	k__Bacteria; p__Firmicutes; c__Clostridia; o__Clostridiales; f__Lachnospiraceae; g__; s__	0.850329
017a830e07e993f0ef485d4868c61514	k__Bacteria; p__Firmicutes; c__Clostridia; o__Clostridiales; f__Ruminococcaceae; g__Faecalibacterium; s__prausnitzii	1
4297e4bae19c5cfb68fb81a60f740a4e	k__Bacteria; p__Firmicutes; c__Bacilli; o__Lactobacillales; f__Lactobacillaceae; g__Lactobacillus; s__	0.999997
91b11440685b150358d4f84356c47765	k__Bacteria; p__Firmicutes; c__Clostridia; o__Clostridiales; f__Lachnospiraceae; g__; s__	0.980865
c56d5d356d743d0f643722810b6de7c1	k__Bacteria; p__Firmicutes; c__Bacilli; o__Lactobacillales; f__Lactobacillaceae; g__Lactobacillus; s__	0.999997
75a1484cd2bdf2a92f7db5c916bd1473	k__Bacteria; p__Firmicutes; c__Clostridia; o__Clostridiales; f__Lachnospiraceae; g__; s__	0.800815
0c7558388913b3e42fe636fc0e91e4e7	k__Bacteria; p__Firmicutes; c__Clostridia; o__Clostridiales; f__Ruminococcaceae; g__Faecalibacterium; s__prausnitzii	1
355034a5402d8dadedddf6c93f9c507c	k__Bacteria; p__Firmicutes; c__Clostridia; o__Clostridiales; f__Lachnospiraceae; g__; s__	0.990117
5113b90a7e0fbf3afcd3a48f5e322cb2	k__Bacteria; p__Firmicutes; c__Clostridia; o__Clostridiales; f__Ruminococcaceae; g__Faecalibacterium; s__prausnitzii	1
a7f520103043100b889c861bd24ffa80	k__Bacteria; p__Firmicutes; c__Clostridia; o__Clostridiales; f__Ruminococcaceae; g__Faecalibacterium; s__prausnitzii	1
2318ac6fc4082e7be738689ea0b80e43	k__Bacteria; p__Firmicutes; c__Clostridia; o__Clostridiales; f__Ruminococcaceae; g__Faecalibacterium; s__prausnitzii	1
222876e2931c553cbe487b4639f9d3a7	k__Bacteria; p__Firmicutes; c__Bacilli; o__Lactobacillales; f__Lactobacillaceae; g__Lactobacillus; s__	0.997198
d1701442489e0472f8b8cec2160b2452	k__Bacteria; p__Firmicutes; c__Clostridia; o__Clostridiales; f__Ruminococcaceae; g__Ruminococcus; s__	0.999314
c81be75fe2662670e72815b31a0a29ad	k__Bacteria; p__Firmicutes; c__Clostridia; o__Clostridiales; f__Ruminococcaceae; g__Faecalibacterium; s__prausnitzii	1
7ea61d492ad601356d3d53a3cde28112	k__Bacteria; p__Firmicutes; c__Clostridia; o__Clostridiales; f__Lachnospiraceae; g__; s__	0.998084
c2c65f6278a476f045497c7ad795eeb9	k__Bacteria; p__Firmicutes; c__Clostridia; o__Clostridiales; f__Lachnospiraceae; g__; s__	0.947408
73ffdc1183fb0087c2c56b40c9bb518b	k__Bacteria; p__Firmicutes; c__Clostridia; o__Clostridiales; f__Lachnospiraceae; g__; s__	0.897463
1400dfdcdddaa84b334f02c21d02786d	k__Bacteria; p__Firmicutes; c__Clostridia; o__Clostridiales; f__Lachnospiraceae; g__; s__	0.926468
be49158c3f9ccd1a7b9837af3954a545	k__Bacteria; p__Firmicutes; c__Clostridia; o__Clostridiales; f__Lachnospiraceae; g__; s__	0.998322
503fa18d17cbf062c5bd7b57df71a032	k__Bacteria; p__Firmicutes; c__Clostridia; o__Clostridiales; f__Ruminococcaceae; g__Oscillospira; s__	0.999361
f1037bec614b24d730f273cbf2066b78	k__Bacteria; p__Firmicutes; c__Clostridia; o__Clostridiales; f__Lachnospiraceae; g__; s__	0.997658
e2c6b0e50f6d8f1b8cb3c1ff0a57706b	k__Bacteria; p__Firmicutes; c__Clostridia; o__Clostridiales; f__Ruminococcaceae; g__Oscillospira; s__	0.778795
5b330a72c15b820a7a2c5f9962f764e3	k__Bacteria; p__Tenericutes; c__Mollicutes; o__RF39; f__; g__; s__	1
9a8171b2b9bc382e9055f767617ba4e6	k__Bacteria; p__Firmicutes; c__Clostridia; o__Clostridiales; f__Lachnospiraceae; g__; s__	0.998776
d5931b36ffb53fc552c8f195c5952db9	k__Bacteria; p__Firmicutes; c__Clostridia; o__Clostridiales; f__Ruminococcaceae; g__Oscillospira; s__	0.99951
737c733f2fe8591304bede57be204b7b	k__Bacteria; p__Firmicutes; c__Clostridia; o__Clostridiales; f__Lachnospiraceae; g__; s__	0.998916
60797e9a4dbf9806742df5e3f6bfe41f	k__Bacteria; p__Firmicutes; c__Clostridia; o__Clostridiales; f__[Acidaminobacteraceae]; g__; s__	0.802718
1f67551800b85543069eeaaf16dfce74	k__Bacteria; p__Firmicutes; c__Clostridia; o__Clostridiales; f__Clostridiaceae	0.710565
998b60992cf62f6aabc8a86adbc150fc	k__Bacteria; p__Tenericutes; c__Mollicutes; o__RF39; f__; g__; s__	1
36e7c0df29a7771f7956e34587227159	k__Bacteria; p__Firmicutes; c__Clostridia; o__Clostridiales; f__Ruminococcaceae; g__Faecalibacterium; s__prausnitzii	1
c7701e4b04cba064290b176999236eb3	k__Bacteria; p__Firmicutes; c__Erysipelotrichi; o__Erysipelotrichales; f__Erysipelotrichaceae; g__; s__	0.998642
d9ccf7e51c72ac64fd6bf782f3981e90	k__Bacteria; p__Firmicutes; c__Clostridia; o__Clostridiales; f__[Acidaminobacteraceae]; g__; s__	0.760882
e069640165c6ce6a3c1551b0c38adefd	k__Bacteria; p__Firmicutes; c__Clostridia; o__Clostridiales; f__Lachnospiraceae; g__; s__	0.998192
43f896f0a6168ccaf6c8b3883fe7c849	k__Bacteria; p__Firmicutes; c__Clostridia; o__Clostridiales; f__Lachnospiraceae	0.840561
8a4f06bf25a0bb81739037030cce230f	k__Bacteria; p__Firmicutes; c__Clostridia; o__Clostridiales	0.99328
f4d0f5a2a3cee17f790d220d754ad77f	k__Bacteria; p__Firmicutes; c__Clostridia; o__Clostridiales; f__Clostridiaceae	0.719732
b13624c98c94b17798e5f6653ac36978	k__Bacteria; p__Firmicutes; c__Clostridia; o__Clostridiales; f__Ruminococcaceae; g__Faecalibacterium; s__prausnitzii	1
e8e0cdbc0c6c4d483a7cc0152934a81f	k__Bacteria; p__Firmicutes; c__Clostridia; o__Clostridiales; f__Clostridiaceae	0.709626
24121ebb0e04b674515c41ed5e3b136a	k__Bacteria; p__Firmicutes; c__Clostridia; o__Clostridiales	0.994962
9bb3d790b198ab383ad0c7f81a4bfd06	k__Bacteria; p__Firmicutes; c__Clostridia; o__Clostridiales; f__Lachnospiraceae; g__; s__	0.973305
dec4b3eb7ab3cd6b5848c7656e51e302	k__Bacteria; p__Firmicutes; c__Clostridia; o__Clostridiales; f__Ruminococcaceae; g__; s__	0.977645
ae6e19401a183a42638ebf1af97f9406	k__Bacteria; p__Firmicutes; c__Clostridia; o__Clostridiales; f__Lachnospiraceae	0.800938
94cbe3c95838cb285286979b9b161541	k__Bacteria; p__Firmicutes; c__Clostridia; o__Clostridiales; f__Ruminococcaceae; g__; s__	0.770862
56bcd67c40cd5b01d3f6dc9683e0d6bc	k__Bacteria; p__Firmicutes; c__Clostridia; o__Clostridiales; f__Lachnospiraceae; g__; s__	0.99909
cb8b4d5008671e5b44698d43e45ae5ea	k__Bacteria; p__Firmicutes; c__Clostridia; o__Clostridiales; f__Lachnospiraceae; g__; s__	0.88703
ce49e6aa271643890e9c958a0c93db56	k__Bacteria; p__Firmicutes; c__Erysipelotrichi; o__Erysipelotrichales; f__Erysipelotrichaceae; g__; s__	0.999109
010185e562f02b2472767a582f8967a0	k__Bacteria; p__Firmicutes; c__Clostridia; o__Clostridiales; f__Ruminococcaceae; g__; s__	0.87963
85dd39ec2285f9111f2d8b37e86d0fd3	k__Bacteria; p__Firmicutes; c__Clostridia; o__Clostridiales; f__Lachnospiraceae; g__; s__	0.998253
5a55345381d6d2beca5a9ccef30e4ca3	k__Bacteria; p__Firmicutes; c__Clostridia; o__Clostridiales; f__Ruminococcaceae; g__; s__	0.954251
6627ba4cef605c9693bb1aef7aa16086	k__Bacteria; p__Firmicutes; c__Clostridia; o__Clostridiales; f__Lachnospiraceae; g__; s__	0.962903
5ce676745cb0ee924a2286ed32510059	k__Bacteria; p__Firmicutes; c__Clostridia; o__Clostridiales; f__Ruminococcaceae; g__; s__	0.778523
0fc3ba4dd06f564dd43d652cb73be0c6	k__Bacteria; p__Firmicutes; c__Clostridia; o__Clostridiales; f__Ruminococcaceae; g__; s__	0.993102
7dd6096d1db6be97851c85f45a5022e5	k__Bacteria; p__Firmicutes; c__Clostridia; o__Clostridiales	0.994888
a5c0b58ef30878cf30d6d949d7adcb70	k__Bacteria; p__Firmicutes; c__Clostridia; o__Clostridiales; f__Ruminococcaceae; g__Faecalibacterium; s__prausnitzii	1
63a8a8be465faed6f494247ce6bb55ac	k__Bacteria; p__Firmicutes; c__Clostridia; o__Clostridiales; f__Lachnospiraceae; g__; s__	0.981355
dc12b8cd88ddbf97af246666f059b306	k__Bacteria; p__Firmicutes; c__Clostridia; o__Clostridiales; f__Lachnospiraceae; g__; s__	0.904838
741d8223acd10ac0edeeb7edaeda9caa	k__Bacteria; p__Firmicutes; c__Clostridia; o__Clostridiales; f__Ruminococcaceae; g__; s__	0.859084
1587068ceed0043cbedadfbaba0a44f1	k__Bacteria; p__Firmicutes; c__Clostridia; o__Clostridiales; f__Lachnospiraceae; g__; s__	0.998439
06a2210a8c64bc9ef2eb0e60a402b5b4	k__Bacteria; p__Firmicutes; c__Clostridia; o__Clostridiales; f__Ruminococcaceae; g__; s__	0.98505
94aedb3d28703e624196740d1057a96c	k__Bacteria; p__Firmicutes; c__Clostridia; o__Clostridiales; f__Ruminococcaceae	0.999316
c46c6222e285bcbb6d3416b2ef19d5fe	k__Bacteria; p__Firmicutes; c__Clostridia; o__Clostridiales; f__Ruminococcaceae; g__; s__	0.987519
3968835c2562b02cc881132c876feef8	k__Bacteria; p__Firmicutes; c__Clostridia; o__Clostridiales; f__; g__; s__	0.999995
d5c74ec9a1a4428d3f8f9ba3536b79a4	k__Bacteria; p__Firmicutes; c__Clostridia; o__Clostridiales; f__Lachnospiraceae; g__; s__	0.847767
0d6c59fa32233701e4160b9c401dab31	k__Bacteria; p__Firmicutes; c__Clostridia; o__Clostridiales; f__Ruminococcaceae; g__; s__	0.974184
d7068d1e79b3b5a577ba004df3980957	k__Bacteria; p__Firmicutes; c__Clostridia; o__Clostridiales; f__Lachnospiraceae; g__; s__	0.984823
8633f157672e96709dde3389d7904bb8	k__Bacteria; p__Firmicutes; c__Clostridia; o__Clostridiales; f__Ruminococcaceae; g__; s__	0.979184
a8e509425d0045dbec5d82f6da5f1034	k__Bacteria; p__Firmicutes; c__Clostridia; o__Clostridiales; f__Ruminococcaceae; g__; s__	0.969457
b803e01e122f90c52b37e74df35a610b	k__Bacteria; p__Firmicutes; c__Clostridia; o__Clostridiales; f__Ruminococcaceae; g__; s__	0.862291
e61fa86fc74923d679cd6901d229dfe9	k__Bacteria; p__Firmicutes; c__Clostridia; o__Clostridiales; f__Lachnospiraceae; g__; s__	0.872669
8d03a6272ed146e7b203c75e0a5019fd	k__Bacteria; p__Firmicutes; c__Clostridia; o__Clostridiales; f__Ruminococcaceae; g__; s__	0.928677
9c8dc0e1ab878bab551965298c9c7ddf	k__Bacteria; p__Firmicutes; c__Clostridia; o__Clostridiales; f__Ruminococcaceae; g__; s__	0.9856
d121552a84ac43bfe03835eef34de448	k__Bacteria; p__Proteobacteria; c__Gammaproteobacteria; o__Enterobacteriales; f__Enterobacteriaceae; g__Shigella; s__flexneri	0.914663
9735974548e39f94541e90d3b440b3c3	k__Bacteria; p__Firmicutes; c__Clostridia; o__Clostridiales; f__Ruminococcaceae; g__Oscillospira; s__	0.853171
1a97ed9d34c172bdc86d9239440bed60	k__Bacteria; p__Firmicutes; c__Clostridia; o__Clostridiales; f__Lachnospiraceae; g__; s__	0.99591
110de344c5c5f573765359bd11f9206a	k__Bacteria; p__Firmicutes; c__Clostridia; o__Clostridiales; f__Lachnospiraceae; g__; s__	0.998252
728917571811d30fc415a323a3618605	k__Bacteria; p__Firmicutes; c__Clostridia; o__Clostridiales; f__Lachnospiraceae; g__; s__	0.998915
e4926498f9489f0df1524bf22b15e6b7	k__Bacteria; p__Firmicutes; c__Clostridia; o__Clostridiales; f__Lachnospiraceae; g__; s__	0.84245
b56d0792950ad0e68a7b720a5e6b8fb8	k__Bacteria; p__Firmicutes; c__Clostridia; o__Clostridiales; f__Ruminococcaceae; g__; s__	0.991626
7a1b5a60aa6c4ab8de5d6d384d0c1616	k__Bacteria; p__Firmicutes; c__Clostridia; o__Clostridiales; f__Ruminococcaceae; g__; s__	0.957715
172c2a75c9e498b0fda0064ad8e62fde	k__Bacteria; p__Firmicutes; c__Clostridia; o__Clostridiales; f__Lachnospiraceae; g__; s__	0.95341
30e10a390c4a29f200fd7e3bd182fa2c	k__Bacteria; p__Firmicutes; c__Clostridia; o__Clostridiales; f__Ruminococcaceae	0.775595
c0874eeed49b6f126a340b1af55f40fd	k__Bacteria; p__Firmicutes; c__Clostridia; o__Clostridiales; f__Ruminococcaceae; g__; s__	0.996189
e23383257f1cee489e4f4173afa1e7d2	k__Bacteria; p__Firmicutes; c__Clostridia; o__Clostridiales; f__; g__; s__	0.999996
3e0043bed95d3067a95bcb44ce1ccd8a	k__Bacteria; p__Proteobacteria; c__Gammaproteobacteria; o__Enterobacteriales; f__Enterobacteriaceae; g__Shigella; s__flexneri	0.9307
d0d4a903f2e203f40ff34910c4744148	k__Bacteria; p__Firmicutes; c__Clostridia; o__Clostridiales; f__; g__; s__	0.999994
cf6ec14843d4e7e8b899f5b1a70145c2	k__Bacteria; p__Firmicutes; c__Clostridia; o__Clostridiales; f__Lachnospiraceae; g__; s__	0.808884
1553d33fe9b657298a146154063bcb4a	k__Bacteria; p__Firmicutes; c__Clostridia; o__Clostridiales; f__Ruminococcaceae; g__; s__	0.982758
0c01c6809784c693a8cce0cb8838c487	k__Bacteria; p__Firmicutes; c__Clostridia; o__Clostridiales; f__Ruminococcaceae; g__Oscillospira; s__	0.921108
e0179bb6e6b1ea1ce5b859f23434a8fe	k__Bacteria; p__Firmicutes; c__Bacilli; o__Bacillales; f__Bacillaceae; g__; s__	0.850119
6e403b3880af7696d4d00df2f475cc86	k__Bacteria; p__Firmicutes; c__Clostridia; o__Clostridiales; f__Lachnospiraceae; g__; s__	0.882564
5e47fdb452457205184fab2d2b2b46c9	k__Bacteria; p__Firmicutes; c__Clostridia; o__Clostridiales; f__Lachnospiraceae; g__; s__	0.994306
4fdce93c22aa5f9754ef723cf54803f4	k__Bacteria; p__Firmicutes; c__Clostridia; o__Clostridiales; f__Lachnospiraceae; g__; s__	0.935628
7fd32f0bf0b890af5351cfe478ddd372	k__Bacteria; p__Firmicutes; c__Clostridia; o__Clostridiales; f__Ruminococcaceae	0.750487
8f55a57c03b68f4acdadb566baf6f66d	k__Bacteria; p__Firmicutes; c__Clostridia; o__Clostridiales; f__Lachnospiraceae; g__; s__	0.966877
2768a72c7805903fc57e184270d5ce4d	k__Bacteria; p__Firmicutes; c__Bacilli; o__Bacillales; f__Bacillaceae; g__; s__	0.852062
cf0410904d901004041832dac50e6d92	k__Bacteria; p__Firmicutes; c__Clostridia; o__Clostridiales; f__Lachnospiraceae; g__; s__	0.954093
9d61f31a40404cf4c97970c89dcaf3b8	k__Bacteria; p__Firmicutes; c__Clostridia; o__Clostridiales; f__Lachnospiraceae; g__Coprococcus; s__	0.731132
9461ce8c6ebd5ee4f30ffc60401eed63	k__Bacteria; p__Firmicutes; c__Erysipelotrichi; o__Erysipelotrichales; f__Erysipelotrichaceae; g__; s__	0.999843
d10950be0e0368cf6e7a696a48818d26	k__Bacteria; p__Firmicutes; c__Bacilli; o__Bacillales; f__Bacillaceae; g__; s__	0.856355
e573f951467c3b96f61f3e601dd309da	k__Bacteria; p__Firmicutes; c__Clostridia; o__Clostridiales	0.948633
0cdb94639513ab4741d397cf7c3b9991	k__Bacteria; p__Firmicutes; c__Clostridia; o__Clostridiales; f__Clostridiaceae	0.813523
6ef5a0791c33c189e0d1f7533a83c009	k__Bacteria; p__Firmicutes; c__Clostridia; o__Clostridiales; f__Ruminococcaceae; g__Ruminococcus; s__	0.999361
22923a6a8b70d76dd48029dbe9b85410	k__Bacteria; p__Firmicutes; c__Clostridia; o__Clostridiales	0.999759
021125da79fd4f878d6be8df91e4897f	k__Bacteria; p__Tenericutes; c__Mollicutes; o__RF39; f__; g__; s__	0.999983
5a3a1a6e38d5c41cb3d0bef1a7c1c31a	k__Bacteria; p__Firmicutes; c__Clostridia; o__Clostridiales; f__Ruminococcaceae; g__Ruminococcus; s__	0.999424
11df147a45e56dc9bc33a64dc672fa5a	k__Bacteria; p__Firmicutes; c__Clostridia; o__Clostridiales; f__Ruminococcaceae; g__; s__	0.974122
8b86cc177c65ba595604edb065ce75be	k__Bacteria; p__Firmicutes; c__Clostridia; o__Clostridiales	0.949732
2ae5c6bc3243559d8998e424125e84cd	k__Bacteria; p__Firmicutes; c__Erysipelotrichi; o__Erysipelotrichales; f__Erysipelotrichaceae; g__; s__	0.999906
d752015e2c4a982e0b9ea74fd120c313	k__Bacteria; p__Firmicutes; c__Erysipelotrichi; o__Erysipelotrichales; f__Erysipelotrichaceae; g__; s__	0.9999
7ce5f90c67652d47ce71144f3b7dc31e	k__Bacteria; p__Firmicutes; c__Clostridia; o__Clostridiales; f__Ruminococcaceae; g__Ruminococcus; s__	0.999499
e7bad5a7354f402f0ad3cf880055cd1b	k__Bacteria; p__Firmicutes; c__Clostridia; o__Clostridiales	0.944315
8b051f2920482d3080aea8935f07d303	k__Bacteria; p__Firmicutes; c__Clostridia; o__Clostridiales; f__Lachnospiraceae; g__Coprococcus; s__	0.995895
db8efaada70d0100c0aeb1fc36973821	k__Bacteria; p__Firmicutes; c__Clostridia; o__Clostridiales; f__Ruminococcaceae; g__Ruminococcus; s__	0.999549
d1c8cc943ac8da495c57845e89bc32ea	k__Bacteria; p__Firmicutes; c__Clostridia; o__Clostridiales; f__Ruminococcaceae; g__; s__	0.856523
3c7fcd7837965a72d37f1d803646ffd8	k__Bacteria; p__Firmicutes; c__Clostridia; o__Clostridiales; f__Ruminococcaceae; g__; s__	0.947583
c726db65058ea16fcf32b0dbdd3ffd47	k__Bacteria; p__Firmicutes; c__Clostridia; o__Clostridiales; f__Ruminococcaceae; g__Ruminococcus; s__	0.994139
d9c046f691de7bd2a2a84413377f2427	k__Bacteria; p__Firmicutes; c__Clostridia; o__Clostridiales; f__Ruminococcaceae; g__; s__	0.985547
034c8c124043bec4adfdb45479fa0500	k__Bacteria; p__Tenericutes; c__Mollicutes; o__RF39; f__; g__; s__	0.999982
3fd94f72de70f9f0bc24a31b79b7782d	k__Bacteria; p__Firmicutes; c__Clostridia; o__Clostridiales; f__Lachnospiraceae; g__; s__	0.99865
df53204e1f8f62af5bdd8d0711900b63	k__Bacteria; p__Firmicutes; c__Clostridia; o__Clostridiales; f__Ruminococcaceae; g__Ruminococcus; s__	0.999498
d2883089a048d26c3e9885ae87a7c56a	k__Bacteria; p__Firmicutes; c__Erysipelotrichi; o__Erysipelotrichales; f__Erysipelotrichaceae; g__; s__	0.99994
0487c4a9f0e4ad3f442fd867a0867743	k__Bacteria; p__Firmicutes; c__Clostridia; o__Clostridiales; f__Lachnospiraceae; g__Pseudobutyrivibrio; s__	0.996685
171f49db4ac97d0a5327c34d60d1eaeb	k__Bacteria; p__Firmicutes; c__Clostridia; o__Clostridiales; f__Clostridiaceae	0.820462
8a4bd6f75c0a10858dc0594f8f278fbe	k__Bacteria; p__Proteobacteria; c__Gammaproteobacteria; o__Enterobacteriales; f__Enterobacteriaceae	0.999995
b9bedead6fe1adb250132beac57274f2	k__Bacteria; p__Firmicutes; c__Clostridia; o__Clostridiales; f__Lachnospiraceae; g__Coprococcus; s__	0.994757
b45e8e120a70c25cd9e270f6df5b500e	k__Bacteria; p__Firmicutes; c__Clostridia; o__Clostridiales; f__Ruminococcaceae; g__; s__	0.970368
9517e002099cfee29440642c2afb6f42	k__Bacteria; p__Firmicutes; c__Clostridia; o__Clostridiales; f__Lachnospiraceae; g__; s__	0.998116
9dfdce84f665c8aa83d49487cf9549e4	k__Bacteria; p__Firmicutes; c__Clostridia; o__Clostridiales; f__Lachnospiraceae; g__Pseudobutyrivibrio; s__	0.995246
7db234f631bbf49c431f33344efbcbf5	k__Bacteria; p__Firmicutes; c__Erysipelotrichi; o__Erysipelotrichales; f__Erysipelotrichaceae; g__; s__	0.929358
c99badc2d9994373459c1ab4fa802181	k__Bacteria; p__Tenericutes; c__Mollicutes; o__RF39; f__; g__; s__	0.999992
931a828a22db46464c3fd2e63f095912	k__Bacteria; p__Firmicutes; c__Clostridia; o__Clostridiales; f__Lachnospiraceae; g__; s__	0.999017
63f6ab68e2096ecf1b0f41fbaa9c0e19	k__Bacteria; p__Firmicutes; c__Clostridia; o__Clostridiales; f__; g__; s__	0.794732
64730f4f114b3063e604b6ac4a930f90	k__Bacteria; p__Firmicutes; c__Clostridia; o__Clostridiales; f__Ruminococcaceae; g__; s__	0.91529
6ccd963f72b51134c9f9394526cc3054	k__Bacteria; p__Firmicutes; c__Clostridia; o__Clostridiales; f__Clostridiaceae; g__Natronincola_Anaerovirgula; s__	0.72881
70706011f09e291ecb266aefdacba456	k__Bacteria; p__Firmicutes; c__Clostridia; o__Clostridiales; f__Lachnospiraceae; g__Pseudobutyrivibrio; s__	0.997645
514cea3d792a5a97533e51125d441f89	k__Bacteria; p__Firmicutes; c__Clostridia; o__Clostridiales; f__Lachnospiraceae; g__; s__	0.997137
c9ed4335799b8dfd74d5f92f94a50737	k__Bacteria; p__Firmicutes; c__Clostridia; o__Clostridiales; f__Ruminococcaceae; g__Oscillospira; s__	0.792666
27b3b6c782ca8d84ffb7ba06bc5b9e21	k__Bacteria; p__Firmicutes; c__Bacilli; o__Bacillales; f__Bacillaceae	0.997519
841b014626da09538cc10b7b29fc56c9	k__Bacteria; p__Firmicutes; c__Clostridia; o__Clostridiales; f__Ruminococcaceae; g__Ruminococcus; s__	0.999698
a2342f45552de08ad3ea6f09a4ba27ee	k__Bacteria; p__Firmicutes; c__Clostridia; o__Clostridiales; f__Lachnospiraceae; g__; s__	0.998631
0291c7dea47af46bd4081ba3981670ee	k__Bacteria; p__Firmicutes; c__Clostridia; o__Clostridiales; f__Ruminococcaceae; g__Faecalibacterium; s__prausnitzii	0.999259
4bf6ba8363c4bf45e3c2e922244a82f3	k__Bacteria; p__Firmicutes; c__Clostridia; o__Clostridiales; f__Lachnospiraceae; g__Pseudobutyrivibrio; s__	0.996629
a40c0272829a2e8994507bd118193ae3	k__Bacteria; p__Firmicutes; c__Clostridia; o__Clostridiales; f__Lachnospiraceae; g__; s__	0.960155
49f3a676dd4ee5d3707d8b19d7e5b1f3	k__Bacteria; p__Firmicutes; c__Clostridia; o__Clostridiales; f__; g__; s__	0.999989
7711d82297efa2a8fc7c7d5b6c745be6	k__Bacteria; p__Firmicutes; c__Clostridia; o__Clostridiales; f__Lachnospiraceae; g__Coprococcus; s__	0.994752
a3705bbe04d5f3ab56285b8b3268f747	k__Bacteria; p__Firmicutes; c__Clostridia; o__Clostridiales; f__Lachnospiraceae; g__; s__	0.998898
7049e2f268432bc8cef0c52e149f85d9	k__Bacteria; p__Firmicutes; c__Clostridia; o__Clostridiales; f__Clostridiaceae	0.741627
aed063fed6a4a7f68f7995fab1406854	k__Bacteria; p__Firmicutes; c__Clostridia; o__Clostridiales; f__Ruminococcaceae; g__Faecalibacterium; s__prausnitzii	1
8bfd4f12155c8d4afe572ab0e6960d52	k__Bacteria; p__Firmicutes; c__Clostridia; o__Clostridiales; f__; g__; s__	0.786162
a442b196faf7509e9573280d17356873	k__Bacteria; p__Firmicutes; c__Clostridia; o__Clostridiales; f__Lachnospiraceae; g__; s__	0.97735
0970e2deb45ac8ab290fe68202426a72	k__Bacteria; p__Firmicutes; c__Clostridia; o__Clostridiales	0.999211
ea6482787f18a614bcee7c94f0905ba4	k__Bacteria; p__Firmicutes; c__Clostridia; o__Clostridiales; f__Ruminococcaceae; g__Oscillospira; s__	0.888088
0dd0d18b06b008ad95aeb8cd33db7b4f	k__Bacteria; p__Firmicutes; c__Clostridia; o__Clostridiales; f__; g__; s__	0.797457
a2d5ae9cda65e40d24ab352f6267bcb7	k__Bacteria; p__Firmicutes; c__Clostridia; o__Clostridiales; f__Ruminococcaceae	0.999884
e190121fcab54df9d2de814d0ad5fd50	k__Bacteria; p__Firmicutes; c__Clostridia; o__Clostridiales; f__Ruminococcaceae; g__Faecalibacterium; s__prausnitzii	0.998827
0a393e62ae340a7066ece014569aca07	k__Bacteria; p__Firmicutes; c__Clostridia; o__Clostridiales; f__Ruminococcaceae; g__Oscillospira; s__	0.998655
892a17b6b73c8c661d3ec299188a2d1a	k__Bacteria; p__Firmicutes; c__Clostridia; o__Clostridiales; f__Lachnospiraceae; g__; s__	0.930959
989b950b84a5480433e43ad47b77e589	k__Bacteria; p__Firmicutes; c__Clostridia; o__Clostridiales; f__Ruminococcaceae; g__Faecalibacterium; s__prausnitzii	1
5d0206f0dec894316a99b130fc44d2e8	k__Bacteria; p__Firmicutes; c__Clostridia; o__Clostridiales; f__Lachnospiraceae; g__; s__	0.903843
e7d9561e2ac528975cdc5d3e3797a77d	k__Bacteria; p__Firmicutes; c__Clostridia; o__Clostridiales; f__Clostridiaceae	0.888139
5c3ba159922804548af61abc6cb5c9f9	k__Bacteria; p__Firmicutes; c__Clostridia; o__Clostridiales; f__Ruminococcaceae; g__Ruminococcus; s__	0.999762
af5f93899b6743d045847c3442f6c9f2	k__Bacteria; p__Firmicutes; c__Clostridia; o__Clostridiales; f__Ruminococcaceae; g__Ruminococcus; s__	0.999771
1284b0ebd40b5c8a3794506bde888c74	k__Bacteria; p__Firmicutes; c__Clostridia; o__Clostridiales; f__; g__; s__	0.999939
23cfeb1a079cba2b9d622883db56b8b3	k__Bacteria; p__Firmicutes; c__Clostridia; o__Clostridiales; f__Clostridiaceae; g__Natronincola_Anaerovirgula; s__	0.722159
95a96c5224ff9717d008ef38b50ddfcd	k__Bacteria; p__Firmicutes; c__Clostridia; o__Clostridiales; f__Lachnospiraceae; g__; s__	0.993389
8e2c40585a6b0d3b61ec6fe87673748a	k__Bacteria; p__Firmicutes; c__Clostridia; o__Clostridiales; f__Ruminococcaceae	0.99968
25a3b279431b1e2b235c5c5aeaaa8071	k__Bacteria; p__Firmicutes; c__Clostridia; o__Clostridiales; f__Ruminococcaceae; g__Faecalibacterium; s__prausnitzii	1
33829541870565833c0ad6ba39935cdb	k__Bacteria; p__Firmicutes; c__Clostridia; o__Clostridiales; f__; g__; s__	0.999988
ccff0d4f2921f3709e49cfe8fb5ff3b3	k__Bacteria; p__Firmicutes; c__Clostridia; o__Clostridiales; f__; g__; s__	0.789167
142ea41465fc5de7882990154563ac48	k__Bacteria; p__Firmicutes; c__Clostridia; o__Clostridiales; f__; g__; s__	0.999994
07e588474cbffebab990f77758262eae	k__Bacteria; p__Firmicutes; c__Clostridia; o__Clostridiales; f__Clostridiaceae	0.741356
d28f5c5f01765edc17ce41f0b19429e8	k__Bacteria; p__Firmicutes; c__Clostridia; o__Clostridiales; f__Lachnospiraceae; g__; s__	0.96848
da5788f05360589d9d07cd00c9199690	k__Bacteria; p__Firmicutes; c__Clostridia; o__Clostridiales; f__Ruminococcaceae; g__Ruminococcus; s__	0.99982
2187542908a7c460288c89d3101414f9	k__Bacteria; p__Firmicutes; c__Erysipelotrichi; o__Erysipelotrichales; f__Erysipelotrichaceae; g__; s__	0.968898
de81bdb925eee339d58c048babfb9589	k__Bacteria; p__Firmicutes; c__Clostridia; o__Clostridiales; f__Ruminococcaceae; g__Ruminococcus	0.794627
02c61ff20adb3ffbff291743c4b8a4a3	k__Bacteria; p__Firmicutes; c__Clostridia; o__Clostridiales; f__Ruminococcaceae; g__; s__	0.97604
b63e2ea89815d1aac8940e9f99f98deb	k__Bacteria; p__Firmicutes; c__Clostridia; o__Clostridiales; f__Lachnospiraceae; g__; s__	0.971692
6a27807e3253493d65540e8cf1ab7dd7	k__Bacteria; p__Firmicutes; c__Bacilli; o__Bacillales; f__Bacillaceae	0.997384
254343fa73c32347edcfa66b1ffae8f7	k__Bacteria; p__Firmicutes; c__Clostridia; o__Clostridiales; f__Ruminococcaceae; g__Faecalibacterium; s__prausnitzii	1
a924f56cec551fa55da130c8749c68a9	k__Bacteria; p__Firmicutes; c__Clostridia; o__Clostridiales; f__Clostridiaceae	0.738405
cf3f1345c56ca11511f59b0e7ec88027	k__Bacteria; p__Firmicutes; c__Clostridia; o__Clostridiales	0.999441
d598cf2309c6e19dc9937ae7540e96f7	k__Bacteria; p__Firmicutes; c__Clostridia; o__Clostridiales; f__Clostridiaceae; g__Natronincola_Anaerovirgula; s__	0.704018
b7e008fa497a18c3f0c07d72b2d8e9cb	k__Bacteria; p__Firmicutes; c__Clostridia; o__Clostridiales; f__Ruminococcaceae; g__Oscillospira; s__	0.996373
0f98077192d9b750bbb9e770cb43bec9	k__Bacteria; p__Firmicutes; c__Clostridia; o__Clostridiales; f__Ruminococcaceae	0.99992
3f4e6ad77b00da1a87e46a9bcbec8a35	k__Bacteria; p__Firmicutes; c__Clostridia; o__Clostridiales; f__Lachnospiraceae; g__; s__	0.983933
9aed054c3092e8a8e06a1a5beda37cc4	k__Bacteria; p__Firmicutes; c__Clostridia; o__Clostridiales; f__Ruminococcaceae; g__Oscillospira; s__	0.81441
cd68d655815c91340c37a5ebfc31b37c	k__Bacteria; p__Firmicutes; c__Clostridia; o__Clostridiales; f__Lachnospiraceae; g__; s__	0.988373
d55fc27851f4af4de8d5101574ab1efb	k__Bacteria; p__Firmicutes; c__Clostridia; o__Clostridiales; f__Lachnospiraceae; g__; s__	0.997203
ea85c2cd4b8c065ec4f4dde166a54a43	k__Bacteria; p__Firmicutes; c__Clostridia; o__Clostridiales; f__Lachnospiraceae; g__; s__	0.991358
b85ceedf16dfcadf545cead717efd294	k__Bacteria; p__Firmicutes; c__Clostridia; o__Clostridiales; f__Lachnospiraceae	0.999223
1eb9aada9fc3b2cd22c9639e827d2528	k__Bacteria; p__Firmicutes; c__Clostridia; o__Clostridiales; f__Ruminococcaceae; g__Ruminococcus; s__	0.986027
fb2051041e88a8574b8f23c8fa44baa9	k__Bacteria; p__Firmicutes; c__Clostridia; o__Clostridiales; f__; g__; s__	0.999996
a4851d7fb5ac5b13c719287fe2629ed9	k__Bacteria; p__Firmicutes; c__Clostridia; o__Clostridiales; f__Ruminococcaceae; g__; s__	0.996516
b30b8bb771d785583c419461ae735031	k__Bacteria; p__Firmicutes; c__Clostridia; o__Clostridiales; f__Lachnospiraceae; g__; s__	0.95064
11f336df5cad53c90f20938a6c86e219	k__Bacteria; p__Firmicutes; c__Clostridia; o__Clostridiales; f__Lachnospiraceae; g__; s__	0.978378
c9f1b0f5b6e6a86e395cbfd3e0408045	k__Bacteria; p__Firmicutes; c__Clostridia; o__Clostridiales; f__; g__; s__	0.999928
0f1915112dccd8fe25ac32fa6f4c1e7e	k__Bacteria; p__Firmicutes; c__Clostridia; o__Clostridiales; f__Ruminococcaceae; g__Oscillospira; s__	0.998397
f95d3fc5dde85d3d94b182ddc0c1953c	k__Bacteria; p__Firmicutes; c__Clostridia; o__Clostridiales; f__Clostridiaceae	0.747018
3ce884e435542383d30d205aecb3f165	k__Bacteria; p__Firmicutes; c__Clostridia; o__Clostridiales; f__Lachnospiraceae; g__; s__	0.977656
ee86ff3fee3683ac8d84052f3cd10a1d	k__Bacteria; p__Firmicutes; c__Clostridia; o__Clostridiales; f__Ruminococcaceae; g__Ruminococcus	0.723734
19092c7dee8a0801def9d8a1239c1573	k__Bacteria; p__Firmicutes; c__Clostridia; o__Clostridiales; f__Lachnospiraceae; g__; s__	0.984016
db513405438f54b3c448c4f2faf560f6	k__Bacteria; p__Firmicutes; c__Clostridia; o__Clostridiales; f__; g__; s__	0.999993
a4931bc1b7623a9f12952fb76587db22	k__Bacteria; p__Firmicutes; c__Clostridia; o__Clostridiales; f__; g__; s__	0.99994
68c2d16d1255c815068d8cd14bc2517a	k__Bacteria; p__Firmicutes; c__Clostridia; o__Clostridiales; f__Ruminococcaceae; g__; s__	0.952004
2f2a9c6d69c71aaab2b1e15994b066b5	k__Bacteria; p__Firmicutes; c__Clostridia; o__Clostridiales; f__Lachnospiraceae; g__; s__	0.970309
2262fb1ac904498c212679b9e53e0e54	k__Bacteria; p__Firmicutes; c__Clostridia; o__Clostridiales; f__Ruminococcaceae; g__; s__	0.986607
457145302a1fef34ed062ab26737f917	k__Bacteria; p__Firmicutes; c__Clostridia; o__Clostridiales; f__Lachnospiraceae; g__; s__	0.990354
6953321683f8f70e00c403da00a50f33	k__Bacteria; p__Firmicutes; c__Clostridia; o__Clostridiales; f__Ruminococcaceae; g__Oscillospira; s__	0.998195
98bbdc65f4ac642fb6f75446e17ae99f	k__Bacteria; p__Firmicutes; c__Clostridia; o__Clostridiales; f__Ruminococcaceae; g__Ruminococcus; s__	0.98903
7e6b1ca611629aacacd686cd394093c5	k__Bacteria; p__Firmicutes; c__Clostridia; o__Clostridiales; f__Ruminococcaceae; g__Oscillospira; s__	0.998736
d166d7260c51ea2652eff199acdfdd4d	k__Bacteria; p__Firmicutes; c__Clostridia; o__Clostridiales; f__Clostridiaceae; g__Geosporobacter_Thermotalea; s__	0.744838
19b940dd56a0f761cdc4b42c170d424a	k__Bacteria; p__Firmicutes; c__Clostridia; o__Clostridiales; f__Lachnospiraceae; g__Blautia; s__	0.700356
865f50a6d0efe672d97b3618c1e2b4fe	k__Bacteria; p__Firmicutes; c__Clostridia; o__Clostridiales; f__Lachnospiraceae; g__; s__	0.997646
fd2a5abdd6146a71e47c2e896aab3c53	k__Bacteria; p__Firmicutes; c__Clostridia; o__Clostridiales; f__Lachnospiraceae; g__; s__	0.991915
b353f80783e1e8a0a6e599192ca53b6b	k__Bacteria; p__Firmicutes; c__Clostridia; o__Clostridiales; f__Lachnospiraceae; g__; s__	0.993665
933b93230f46f1172d5e54ad39cc4398	k__Bacteria; p__Firmicutes; c__Clostridia; o__Clostridiales; f__Ruminococcaceae; g__Oscillospira; s__	0.993509
d0ddb3e4bc68e2ed88ab1d9fa5febbf7	k__Bacteria; p__Firmicutes; c__Clostridia; o__Clostridiales; f__Ruminococcaceae; g__; s__	0.992892
82142f5818d7cc82fd64ec05135105d7	k__Bacteria; p__Firmicutes; c__Clostridia; o__Clostridiales; f__Ruminococcaceae; g__; s__	0.997944
08bad7481a6f17c5913eaa58921b0b56	k__Bacteria; p__Firmicutes; c__Clostridia; o__Clostridiales; f__Ruminococcaceae; g__; s__	0.97293
9c1d87a731753f51090271ef0258b930	k__Bacteria; p__Firmicutes; c__Clostridia; o__Clostridiales; f__Lachnospiraceae; g__; s__	0.984896
b8a07d3757def958e46943a8af45672d	k__Bacteria; p__Firmicutes; c__Clostridia; o__Clostridiales; f__Ruminococcaceae; g__Faecalibacterium; s__prausnitzii	0.997738
6fe54a842cf7a34b4ebd9d847976a610	k__Bacteria; p__Firmicutes; c__Clostridia; o__Clostridiales; f__; g__; s__	0.999995
024957368b902db2ebf6e89ab9217872	k__Bacteria; p__Firmicutes; c__Clostridia; o__Clostridiales	0.999825
63cf19693ac70fd5e0c368a49af4d24f	k__Bacteria; p__Firmicutes; c__Clostridia; o__Clostridiales; f__Clostridiaceae	0.74625
8caa2ae131652170ee566c0922ccbca1	k__Bacteria; p__Firmicutes; c__Clostridia; o__Clostridiales; f__Lachnospiraceae; g__; s__	0.985203
69564143a4540436a8b64f1180adbdb8	k__Bacteria; p__Firmicutes; c__Clostridia; o__Clostridiales; f__Clostridiaceae; g__Geosporobacter_Thermotalea; s__	0.750533
d7469f8494a1702b7aa57ffdfbc885d7	k__Bacteria; p__Firmicutes; c__Clostridia; o__Clostridiales; f__Ruminococcaceae; g__Ruminococcus; s__	0.998706
d8710c32f6b5e72292a5aa37b929e4d8	k__Bacteria; p__Firmicutes; c__Clostridia; o__Clostridiales	0.999691
286b816c4487a3918f9aa233aa3020e4	k__Bacteria; p__Firmicutes; c__Clostridia; o__Clostridiales; f__Lachnospiraceae; g__; s__	0.994374
2201e199a8e9a74904065db64250b5ec	k__Bacteria; p__Firmicutes; c__Clostridia; o__Clostridiales; f__Lachnospiraceae; g__; s__	0.985503
307089f2037bfb1f2f0907fd559ec140	k__Bacteria; p__Firmicutes; c__Clostridia; o__Clostridiales; f__Clostridiaceae; g__Natronincola_Anaerovirgula; s__	0.826038
d78cdc1d796e0a4784abaf8f187f2c66	k__Bacteria; p__Tenericutes; c__Mollicutes; o__RF39; f__; g__; s__	0.999981
7804c92f045328213f5e445c96a92b32	k__Bacteria; p__Firmicutes; c__Clostridia; o__Clostridiales; f__Lachnospiraceae; g__; s__	0.975725
35c755d7322e2aa8fa2677a9b7dfdd62	k__Bacteria; p__Firmicutes; c__Clostridia; o__Clostridiales; f__; g__; s__	0.999956
b3d6a5111a60fea5c3115a2b0666e650	k__Bacteria; p__Firmicutes; c__Clostridia; o__Clostridiales; f__Ruminococcaceae; g__Ruminococcus; s__	0.989007
ae01c16e227056475cc9090ed6ecb80e	k__Bacteria; p__Tenericutes; c__Mollicutes; o__RF39; f__; g__; s__	1
90f24c100d7b8f37365673e96d5b2618	k__Bacteria; p__Firmicutes; c__Clostridia; o__Clostridiales; f__Lachnospiraceae; g__; s__	0.993176
d4290a800791d83ac15371b9487dbf35	k__Bacteria; p__Firmicutes; c__Clostridia; o__Clostridiales; f__Ruminococcaceae; g__; s__	0.882257
c4959f7bd622128b86b00b84cdd9e1fb	k__Bacteria; p__Firmicutes; c__Clostridia; o__Clostridiales; f__Lachnospiraceae; g__; s__	0.768874
383dffb5826b22b2502f503295c2bb2e	k__Bacteria; p__Firmicutes; c__Clostridia; o__Clostridiales; f__Lachnospiraceae; g__; s__	0.99116
18a534cf7fe7765f20d019d337a49834	k__Bacteria; p__Firmicutes; c__Clostridia; o__Clostridiales; f__Ruminococcaceae; g__Ruminococcus; s__	0.997665
07190f534d251515b5a280195b071183	k__Bacteria; p__Firmicutes; c__Clostridia; o__Clostridiales; f__; g__; s__	0.983235
7a18d8f7b3b9dbc4742aaaea5fd81033	k__Bacteria; p__Firmicutes; c__Clostridia; o__Clostridiales	0.999764
87947170393cb1ee17537185bc318ce1	k__Bacteria; p__Firmicutes; c__Clostridia; o__Clostridiales; f__Lachnospiraceae; g__; s__	0.979262
c818f7b46e77eb6c1155fe83bd6d0d28	k__Bacteria; p__Firmicutes; c__Clostridia; o__Clostridiales; f__Lachnospiraceae; g__; s__	0.990454
e8c9a2e40b0e72f55e748cc61a22f909	k__Bacteria; p__Firmicutes; c__Clostridia; o__Clostridiales; f__Ruminococcaceae; g__; s__	0.995796
576eed7672d0d546b1b0d4e31f9ccc06	k__Bacteria; p__Firmicutes; c__Clostridia; o__Clostridiales; f__Ruminococcaceae; g__Ruminococcus; s__	0.991378
cd1b65bd009b0d5d182a5ba58fbfc2e9	k__Bacteria; p__Firmicutes; c__Clostridia; o__Clostridiales; f__Lachnospiraceae; g__; s__	0.994709
11c3f445429ba05571df3b4f83df444a	k__Bacteria; p__Tenericutes; c__Mollicutes; o__RF39; f__; g__; s__	0.999999
fb576fbee1fa91aec490d9088312ba28	k__Bacteria; p__Firmicutes; c__Clostridia; o__Clostridiales; f__; g__; s__	0.999921
7f252039e0dce2542b5a14993e05936c	k__Bacteria; p__Firmicutes; c__Clostridia; o__Clostridiales; f__; g__; s__	0.999838
e4ed9213da2b9cdeab0a73a6381966f1	k__Bacteria; p__Firmicutes; c__Clostridia; o__Clostridiales; f__Ruminococcaceae; g__Oscillospira; s__	0.999852
2da91328e0eb80f1144e7ab7f8dbe80e	k__Bacteria; p__Firmicutes; c__Clostridia; o__Clostridiales; f__Clostridiaceae; g__Geosporobacter_Thermotalea; s__	0.757377
f85fb5ebdb2a72a4be16f7b12bd6ce69	k__Bacteria; p__Firmicutes; c__Clostridia; o__Clostridiales; f__Ruminococcaceae; g__Ruminococcus; s__	0.999042
e3b5943eaf0bbebfbc41cdb814ed8d93	k__Bacteria; p__Firmicutes; c__Clostridia; o__Clostridiales; f__Lachnospiraceae; g__; s__	0.992632
df1f67d419c8b9a2c8621004f55491d9	k__Bacteria; p__Firmicutes; c__Clostridia; o__Clostridiales	0.999673
585f8efa56dd2551f330ccaa955ecb59	k__Bacteria; p__Firmicutes; c__Clostridia; o__Clostridiales; f__Lachnospiraceae; g__; s__	0.986543
f2dad71112255f6a15e6f78f2838aa82	k__Bacteria; p__Tenericutes; c__Mollicutes; o__RF39; f__; g__; s__	1
55f24e9f576eea8f197838573225db68	k__Bacteria; p__Firmicutes; c__Clostridia; o__Clostridiales; f__Ruminococcaceae; g__Faecalibacterium; s__prausnitzii	0.996408
f5de73e382c5c62aa9570cdba9569f17	k__Bacteria; p__Tenericutes; c__Mollicutes; o__RF39; f__; g__; s__	1
6a0a76e739a413ea73113fa4c0495e84	k__Bacteria; p__Firmicutes; c__Clostridia; o__Clostridiales; f__Ruminococcaceae; g__; s__	0.784269
622c206438ef17009c412a8327662196	k__Bacteria; p__Firmicutes; c__Clostridia; o__Clostridiales; f__Ruminococcaceae; g__Ruminococcus; s__	0.998895
7d21ddfd73f78f980277f47f66862589	k__Bacteria; p__Firmicutes; c__Clostridia; o__Clostridiales; f__Lachnospiraceae; g__; s__	0.989532
e9c638590db517ea51a16e10dd639aa1	k__Bacteria; p__Firmicutes; c__Clostridia; o__Clostridiales; f__Ruminococcaceae; g__Oscillospira; s__	0.999558
7107226cf4f42129ff82b79ba14fe84d	k__Bacteria; p__Tenericutes; c__Mollicutes; o__RF39; f__; g__; s__	0.999992
7a0e84ddbfcee9359b7f02d37f691798	k__Bacteria; p__Firmicutes; c__Clostridia; o__Clostridiales; f__Lachnospiraceae; g__; s__	0.998248
c6906a63ccf96ea98fd30f8385f3b30d	k__Bacteria; p__Firmicutes; c__Clostridia; o__Clostridiales	0.999056
39fd0e9c94cd416c42a2e19cc25e7272	k__Bacteria; p__Firmicutes; c__Clostridia; o__Clostridiales; f__Clostridiaceae; g__Natronincola_Anaerovirgula; s__	0.827857
f50c4d5286cbee0debbe07b79faefb8c	k__Bacteria; p__Firmicutes; c__Clostridia; o__Clostridiales; f__Ruminococcaceae; g__Ruminococcus; s__	0.998196
f65a255989cb2c0e8a78767237853ecf	k__Bacteria; p__Firmicutes; c__Clostridia; o__Clostridiales; f__; g__; s__	0.988725
e66bdfdc9adbde489b3d2ff4efc237f7	k__Bacteria; p__Firmicutes; c__Clostridia; o__Clostridiales; f__Ruminococcaceae; g__Oscillospira; s__	0.999716
8ebb745497a00e9ff05ffd5dc032a5bc	k__Bacteria; p__Firmicutes; c__Clostridia; o__Clostridiales; f__Clostridiaceae; g__Natronincola_Anaerovirgula; s__	0.837119
65a9a75a6f3badb37058e1c0896cb666	k__Bacteria; p__Firmicutes; c__Clostridia; o__Clostridiales; f__; g__; s__	0.999908
ec16bd8a375c48788ac1b35276399e95	k__Bacteria; p__Firmicutes; c__Clostridia; o__Clostridiales	0.999818
39ef7c03f7d76ba63f04cbe967dda3b0	k__Bacteria; p__Firmicutes; c__Clostridia; o__Clostridiales; f__Ruminococcaceae; g__Ruminococcus; s__	0.999213
f80b40c5263b1c2291dd61abe32b632f	k__Bacteria; p__Firmicutes; c__Clostridia; o__Clostridiales; f__Clostridiaceae; g__Geosporobacter_Thermotalea; s__	0.763278
4ec109013170610472ee5e278faaaa91	k__Bacteria; p__Firmicutes; c__Clostridia; o__Clostridiales; f__Lachnospiraceae; g__Dorea; s__	0.988222
39569c7c19afb9233ca21d9e35c5de50	k__Bacteria; p__Firmicutes; c__Clostridia; o__Clostridiales; f__Ruminococcaceae; g__Oscillospira; s__	0.997486
240c6ac53b006948434a6b73f9e573e1	k__Bacteria; p__Firmicutes; c__Clostridia; o__Clostridiales; f__Ruminococcaceae; g__Ruminococcus; s__	0.998121
bc8787ea3f92204a3cd11a7d649cb6c5	k__Bacteria; p__Firmicutes; c__Clostridia; o__Clostridiales; f__Ruminococcaceae; g__Faecalibacterium; s__prausnitzii	0.996686
9a0e1485bca836118fe6999908dffe00	k__Bacteria; p__Firmicutes; c__Clostridia; o__Clostridiales; f__; g__; s__	0.999949
18ac311a3b236f51aa6de82c48f78634	k__Bacteria; p__Firmicutes; c__Clostridia; o__Clostridiales; f__Peptostreptococcaceae; g__; s__	0.999998
334602124474dc00b0d2b9be62fe48fc	k__Bacteria; p__Firmicutes; c__Clostridia; o__Clostridiales	0.999746
79422a839940b93f4551d69f5ccb1ee5	k__Bacteria; p__Firmicutes; c__Clostridia; o__Clostridiales; f__Clostridiaceae	0.710783
142754f6a4fdb8b9a2d4d24b255bfd49	k__Bacteria; p__Firmicutes; c__Clostridia; o__Clostridiales; f__Lachnospiraceae	0.997206
215e2ebafd1997919e5651149fb56f57	k__Bacteria; p__Firmicutes; c__Clostridia; o__Clostridiales; f__Ruminococcaceae; g__Oscillospira; s__	0.99989
b18f96f2434c8dd451e68b18719c5c25	k__Bacteria; p__Firmicutes; c__Clostridia; o__Clostridiales; f__Lachnospiraceae; g__; s__	0.859722
56cb860bb4735a5f239ce897f3e76d8a	k__Bacteria; p__Firmicutes; c__Clostridia; o__Clostridiales; f__Ruminococcaceae; g__Ruminococcus; s__	0.998566
582746502b1c5a2b60b435fd2d3ca68b	k__Bacteria; p__Firmicutes; c__Clostridia; o__Clostridiales; f__Ruminococcaceae; g__; s__	0.999649
d8e2525656b3871bbf473dfa6903b2c4	k__Bacteria; p__Firmicutes; c__Clostridia; o__Clostridiales; f__; g__; s__	0.999965
9d0174e97193771079fcdb26ee66a7c4	k__Bacteria; p__Firmicutes; c__Clostridia; o__Clostridiales	0.998945
15f973e7f4cc5baddf601c7989426450	k__Bacteria; p__Firmicutes; c__Clostridia; o__Clostridiales; f__; g__; s__	0.985161
3603bd1a7bf7c71d64f4163832e75bc0	k__Bacteria; p__Firmicutes; c__Clostridia; o__Clostridiales; f__; g__; s__	0.999988
4da000ce6ded6a359a468b92d1d0c766	k__Bacteria; p__Firmicutes; c__Clostridia; o__Clostridiales; f__Clostridiaceae; g__Natronincola_Anaerovirgula; s__	0.838989
b38689a47d4d7df1a04218e86ddf1280	k__Bacteria; p__Tenericutes; c__Mollicutes; o__RF39; f__; g__; s__	1
af8d634bad3e081d42f9c5f826fa2af1	k__Bacteria; p__Firmicutes; c__Clostridia; o__Clostridiales; f__Ruminococcaceae; g__Oscillospira; s__	0.999307
8840e216cf87a8c94e0241463610cf19	k__Bacteria; p__Tenericutes; c__Mollicutes; o__RF39; f__; g__; s__	1
912403d5892aee81d5d55dc6fa5cbc82	k__Bacteria; p__Tenericutes; c__Mollicutes; o__RF39; f__; g__; s__	0.999992
f40331e7a76cd708a59ef007a526a6cd	k__Bacteria; p__Firmicutes; c__Clostridia; o__Clostridiales; f__Lachnospiraceae; g__; s__	0.986776
85f02cb0f384164f4c2cf1b2630ee635	k__Bacteria; p__Firmicutes; c__Clostridia; o__Clostridiales; f__; g__; s__	0.999851
ce940dd754ba0fc5c2a292c762a78f01	k__Bacteria; p__Firmicutes; c__Clostridia; o__Clostridiales; f__Ruminococcaceae; g__Oscillospira; s__	0.999599
cfc8a8145f369c13e88ca58068474ae3	k__Bacteria; p__Firmicutes; c__Bacilli; o__Lactobacillales; f__Lactobacillaceae; g__Lactobacillus; s__	0.999994
a58aa7f9182dff2389ac093c0ea9ca58	k__Bacteria; p__Firmicutes; c__Clostridia; o__Clostridiales; f__; g__; s__	0.999331
18511e377185fe0b8250c8f18ee5eb53	k__Bacteria; p__Firmicutes; c__Clostridia; o__Clostridiales; f__Ruminococcaceae; g__Oscillospira; s__	0.999792
9ab04b2a34f34b9895978ee1eb2854dc	k__Bacteria; p__Firmicutes; c__Clostridia; o__Clostridiales; f__Lachnospiraceae; g__Dorea; s__	0.991657
656cafe38d43fb2150254fad143e2152	k__Bacteria; p__Firmicutes; c__Clostridia; o__Clostridiales; f__; g__; s__	0.999858
37f616a2ab9fe35b75ad2592d66e5e83	k__Bacteria; p__Firmicutes; c__Clostridia; o__Clostridiales; f__Ruminococcaceae; g__; s__	0.999887
d3caa2c207341275e6a5b5e29753135b	k__Bacteria; p__Firmicutes; c__Clostridia; o__Clostridiales; f__Ruminococcaceae; g__; s__	0.99548
ab21f0fc0c3466f0921adc1213315f59	k__Bacteria; p__Firmicutes; c__Clostridia; o__Clostridiales; f__Ruminococcaceae; g__; s__	0.999632
1fdcf0ac4d1a564e992921d26bb032e8	k__Bacteria; p__Firmicutes; c__Clostridia; o__Clostridiales; f__Ruminococcaceae; g__Oscillospira; s__	0.998792
aeb69965ea6eb9cd4abbec541165dda1	k__Bacteria; p__Firmicutes; c__Clostridia; o__Clostridiales; f__Clostridiaceae	0.710301
91fb1af23a0e5b882349e747144fffb9	k__Bacteria; p__Firmicutes; c__Clostridia; o__Clostridiales; f__Ruminococcaceae; g__; s__	0.990417
5b9531c8a70541d1e5461edd3d9438b7	k__Bacteria; p__Firmicutes; c__Clostridia; o__Clostridiales; f__; g__; s__	0.999989
5756dc39cc6ec8d2932da46f1d1e4dd2	k__Bacteria; p__Firmicutes; c__Clostridia; o__Clostridiales; f__Lachnospiraceae; g__Clostridium; s__clostridioforme	0.731009
fb15e0c66dd7368dc7c588df6966522c	k__Bacteria; p__Firmicutes; c__Clostridia; o__Clostridiales; f__Lachnospiraceae; g__; s__	0.998619
a556b90284e10bb149da673d072b44c4	k__Bacteria; p__Tenericutes; c__Mollicutes; o__RF39; f__; g__; s__	1
4ba2a02e0827ce76231fed2cd59a1852	k__Bacteria; p__Firmicutes; c__Clostridia; o__Clostridiales; f__; g__; s__	0.999877
3beb7d1f70436da283ad8f297eb1db95	k__Bacteria; p__Firmicutes; c__Clostridia; o__Clostridiales; f__Lachnospiraceae; g__Dorea; s__	0.986547
a5f5f62a6ca2ac8838131429d2a22610	k__Bacteria; p__Firmicutes; c__Clostridia; o__Clostridiales; f__Ruminococcaceae; g__Oscillospira; s__	0.99544
3d6af8b3c29820a406b511db68d3c6de	k__Bacteria; p__Firmicutes; c__Clostridia; o__Clostridiales; f__Lachnospiraceae; g__; s__	0.994327
49bad82d8a52605b66348740cf3dc400	k__Bacteria; p__Firmicutes; c__Bacilli; o__Lactobacillales; f__Lactobacillaceae; g__Lactobacillus; s__	0.999996
c7fec9b88bea48e47d35607d0613f80e	k__Bacteria; p__Firmicutes; c__Clostridia; o__Clostridiales; f__Lachnospiraceae; g__Blautia; s__	0.944848
1deb2144e9337e7f47c79955db26040a	k__Bacteria; p__Firmicutes; c__Clostridia; o__Clostridiales; f__Ruminococcaceae; g__; s__	0.999756
6da2c0a77a8ad9eb71159a4f3afdedf9	k__Bacteria; p__Tenericutes; c__Mollicutes; o__RF39; f__; g__; s__	1
2affc71e5a1bec94fc7a67173df8308b	k__Bacteria; p__Firmicutes; c__Clostridia; o__Clostridiales; f__Lachnospiraceae	0.734141
dc1dbc9c6485f6cad8ff566fd5c662f8	k__Bacteria; p__Firmicutes; c__Clostridia; o__Clostridiales; f__; g__; s__	0.995932
c9fad4a3e0e4d9eb32a032031fb2d02a	k__Bacteria; p__Tenericutes; c__Mollicutes; o__RF39; f__; g__; s__	1
d1f09e944abaa85a1b02ac6dfcda25ab	k__Bacteria; p__Firmicutes; c__Clostridia; o__Clostridiales; f__; g__; s__	0.999988
618fbe59f45886a9227f7c79ee458d57	k__Bacteria; p__Firmicutes; c__Clostridia; o__Clostridiales; f__Ruminococcaceae; g__Ruminococcus; s__	0.999261
a9473ef3387aab99116e1163ec115918	k__Bacteria; p__Firmicutes; c__Clostridia; o__Clostridiales; f__Lachnospiraceae; g__; s__	0.981737
61e2ca04df29e36a37ba2cfa69f2dbc4	k__Bacteria; p__Firmicutes; c__Clostridia; o__Clostridiales; f__Ruminococcaceae; g__Ruminococcus; s__	0.999422
749ae5c4ed4633368450e6f6ecbc12c9	k__Bacteria; p__Firmicutes; c__Clostridia; o__Clostridiales; f__; g__; s__	0.999844
730b68d9220a4b48b9cc48e384220090	k__Bacteria; p__Firmicutes; c__Clostridia; o__Clostridiales; f__Lachnospiraceae; g__; s__	0.992085
b885adadd8222cd6dee084c7fdcde0d2	k__Bacteria; p__Firmicutes; c__Clostridia; o__Clostridiales; f__; g__; s__	0.996456
358cbdf6b990aba84685d3b80be9e0a0	k__Bacteria; p__Firmicutes; c__Clostridia; o__Clostridiales; f__Ruminococcaceae; g__; s__	0.999795
7c4edbf6cb1e0a916c27d50c9cddb12c	k__Bacteria; p__Firmicutes; c__Clostridia; o__Clostridiales; f__Ruminococcaceae; g__; s__	0.999293
9a0d99c3162cb4ca40e42b268615bf4e	k__Bacteria; p__Firmicutes; c__Clostridia; o__Clostridiales; f__Ruminococcaceae; g__Oscillospira; s__	0.978936
b6f545c4571ad50e8e6462643534c888	k__Bacteria; p__Firmicutes; c__Clostridia; o__Clostridiales; f__Peptostreptococcaceae; g__; s__	0.999998
df8571af54f03d26113b628bfa66eed5	k__Bacteria; p__Firmicutes; c__Clostridia; o__Clostridiales; f__Lachnospiraceae; g__Clostridium; s__clostridioforme	0.816835
ba58b377b57034a45ec00bddc8d222ea	k__Bacteria; p__Tenericutes; c__Mollicutes; o__RF39; f__; g__; s__	1
87723f6f8d660f733e989e01f6c55e51	k__Bacteria; p__Firmicutes; c__Clostridia; o__Clostridiales; f__Ruminococcaceae; g__; s__	0.999159
b6ab0e6653a88d331450ba8109191d64	k__Bacteria; p__Firmicutes; c__Clostridia; o__Clostridiales; f__Ruminococcaceae; g__Ruminococcus; s__	0.999422
8573b2d4f492cbffb6d0dddf19a72c82	k__Bacteria; p__Firmicutes; c__Clostridia; o__Clostridiales; f__Lachnospiraceae	0.868301
7f9a8e4ee3e7b8920c41ef2cdf7ea471	k__Bacteria; p__Firmicutes; c__Clostridia; o__Clostridiales; f__; g__; s__	0.999989
334d32bc29eec479339be9b7121a81d7	k__Bacteria; p__Firmicutes; c__Clostridia; o__Clostridiales; f__Ruminococcaceae; g__; s__	0.999932
ed04a154b0f803b63f831c7b4a5f47ad	k__Bacteria; p__Firmicutes; c__Clostridia; o__Clostridiales; f__Lachnospiraceae; g__Dorea; s__	0.990466
ba8c69ab8591a28c05a09afaee2f6936	k__Bacteria; p__Firmicutes; c__Clostridia; o__Clostridiales; f__; g__; s__	0.999874
3c236289a55d33a831e055b3b43fcfab	k__Bacteria; p__Firmicutes; c__Clostridia; o__Clostridiales; f__; g__; s__	0.999335
b2b0b03b657a0b003d2e45152259e03a	k__Bacteria; p__Firmicutes; c__Clostridia; o__Clostridiales; f__Ruminococcaceae; g__; s__	0.993259
447dba7b4036cb5cbba76d0671c9946e	k__Bacteria; p__Firmicutes; c__Clostridia; o__Clostridiales; f__Ruminococcaceae; g__; s__	0.999618
cdc92f503244369b31b54d3c3ea77831	k__Bacteria; p__Firmicutes; c__Clostridia; o__Clostridiales; f__; g__; s__	0.999996
7c6811e56df5f804ad0a322d5d69ea5c	k__Bacteria; p__Firmicutes; c__Clostridia; o__Clostridiales	1
04a985ce7d166edde841b404bed4c680	k__Bacteria; p__Firmicutes; c__Clostridia; o__Clostridiales; f__Ruminococcaceae; g__; s__	0.997484
7b59defc48cf0beaf2b662937c56a55f	k__Bacteria; p__Firmicutes; c__Bacilli; o__Lactobacillales; f__Lactobacillaceae; g__Lactobacillus; s__	0.999997
e9abb1a03329e2eca06b172b4a3bc976	k__Bacteria; p__Firmicutes; c__Clostridia; o__Clostridiales; f__; g__; s__	0.996897
2629c6bc9cf6233c7c95ac0c5368ae46	k__Bacteria; p__Firmicutes; c__Clostridia; o__Clostridiales; f__Ruminococcaceae; g__; s__	0.994637
48cda1cd2b88a97577ca57a88626e224	k__Bacteria; p__Firmicutes; c__Clostridia; o__Clostridiales; f__Ruminococcaceae; g__; s__	0.996276
a5a3becbb73829046def8b2d2e192a21	k__Bacteria; p__Firmicutes; c__Clostridia; o__Clostridiales; f__Ruminococcaceae; g__; s__	0.985989
db20e3cd6ae7b536b99b013e16f5c236	k__Bacteria; p__Firmicutes; c__Clostridia; o__Clostridiales; f__Lachnospiraceae; g__; s__	0.999202
fb2b7766ec89d663905b1bbc27380349	k__Bacteria; p__Firmicutes; c__Clostridia; o__Clostridiales; f__Ruminococcaceae; g__Oscillospira; s__	0.989852
5b6bc72d4931ab49d2efdf419c946ff2	k__Bacteria; p__Firmicutes; c__Clostridia; o__Clostridiales; f__Ruminococcaceae; g__; s__	0.993151
0e589b9933e541282555ab7676d8e827	k__Bacteria; p__Firmicutes; c__Clostridia; o__Clostridiales; f__; g__; s__	0.999997
854857c1ee93288245a4d2eb29beb944	k__Bacteria; p__Firmicutes; c__Clostridia; o__Clostridiales; f__Ruminococcaceae; g__Ruminococcus; s__	0.999401
566e6ac8127757b635aa9f7278a69a3d	k__Bacteria; p__Firmicutes; c__Bacilli; o__Lactobacillales; f__Enterococcaceae; g__Enterococcus; s__	0.996733
df9ff93d2ecf3f11c6a4ef87a4323f63	k__Bacteria; p__Firmicutes; c__Clostridia; o__Clostridiales	0.993365
dde163c13267869cae01de70ccb4b8ac	k__Bacteria; p__Firmicutes	0.998617
3828da46f33a78ff3c77d366bdf038bc	k__Bacteria; p__Firmicutes; c__Clostridia; o__Clostridiales; f__; g__; s__	0.999313
648f1541a82e5dc6b22dfb378ca717b3	k__Bacteria; p__Firmicutes; c__Clostridia; o__Clostridiales; f__Ruminococcaceae; g__; s__	0.998492
1f35a8c83869d1ec1f0b04cf58dead73	k__Bacteria; p__Firmicutes; c__Clostridia; o__Clostridiales; f__; g__; s__	0.995327
7a2664cbc818d6e6b85f9bbff500bce8	k__Bacteria; p__Firmicutes; c__Clostridia; o__Clostridiales; f__; g__; s__	0.996483
d5929ecb06aa3b8389588d99bdf73ab9	k__Bacteria; p__Firmicutes; c__Clostridia; o__Clostridiales; f__Clostridiaceae; g__Natronincola_Anaerovirgula; s__	0.744135
ad76b84d4a349433902e902b20e2e427	k__Bacteria; p__Firmicutes; c__Clostridia; o__Clostridiales; f__; g__; s__	0.999964
325850de87c121ed7d8da1962f226de5	k__Bacteria; p__Firmicutes; c__Clostridia; o__Clostridiales; f__Lachnospiraceae	0.999771
609f8aab11dee1c12950b803d56a5653	k__Bacteria; p__Firmicutes; c__Clostridia; o__Clostridiales; f__Ruminococcaceae; g__Ruminococcus; s__	0.999233
e7b61d046d74e5e69120ced489b5d505	k__Bacteria; p__Firmicutes; c__Clostridia; o__Clostridiales; f__Lachnospiraceae	0.740615
771a0b0c6122946b74fca6b0c3226942	k__Bacteria; p__Firmicutes; c__Clostridia; o__Clostridiales; f__Ruminococcaceae; g__; s__	0.997391
6f691cac43a3489234bcc7997ab1bdf4	k__Bacteria; p__Firmicutes; c__Clostridia; o__Clostridiales; f__; g__; s__	0.999836
e6c7545ed929ad9da7daa33e1ebf124a	k__Bacteria; p__Firmicutes; c__Clostridia; o__Clostridiales; f__Lachnospiraceae	0.843695
0ab79f7c6ba6223373123eb596a9500e	k__Bacteria; p__Firmicutes; c__Clostridia; o__Clostridiales; f__; g__; s__	0.995956
8882ea925a41ef12687e8b63231c6cdc	k__Bacteria; p__Firmicutes; c__Clostridia; o__Clostridiales; f__; g__; s__	0.99431
17f4e0e8d2069e05ab35bf7a4ce14f3b	k__Bacteria; p__Firmicutes; c__Clostridia; o__Clostridiales; f__Ruminococcaceae; g__Ruminococcus; s__	0.999548
3332d9d0f543b266bd226aa1c84a69cf	k__Bacteria; p__Firmicutes; c__Clostridia; o__Clostridiales; f__; g__; s__	0.999317
5e5900608ca5f3b55ff735f74707a64a	k__Bacteria; p__Firmicutes; c__Clostridia; o__Clostridiales; f__Lachnospiraceae; g__Clostridium; s__clostridioforme	0.785063
75b050ba05452488b080d2a38c0f5842	k__Bacteria; p__Firmicutes; c__Clostridia; o__Clostridiales; f__Lachnospiraceae; g__; s__	0.982352
28fff0cc50704ea0570bb07a396607a1	k__Bacteria; p__Firmicutes; c__Clostridia; o__Clostridiales; f__Ruminococcaceae	0.979562
5ea66cd1b93b58f6ba4b2333274c56e4	k__Bacteria; p__Firmicutes; c__Clostridia; o__Clostridiales; f__Lachnospiraceae; g__Blautia; s__	0.918988
9190cda1c93cf217daa8a965a0e77f1b	k__Bacteria; p__Firmicutes; c__Clostridia; o__Clostridiales; f__Lachnospiraceae; g__Blautia; s__	0.94104
0a0715b8a1487c2919d077edda66df6a	k__Bacteria; p__Firmicutes; c__Clostridia; o__Clostridiales; f__Lachnospiraceae; g__Coprococcus; s__	0.916745
e245b7cc048f8676ce299949b409f1ce	k__Bacteria; p__Firmicutes; c__Clostridia; o__Clostridiales; f__Ruminococcaceae; g__Faecalibacterium; s__prausnitzii	1
0f72709117a522eecd548da2eb73a2f4	k__Bacteria; p__Firmicutes; c__Clostridia; o__Clostridiales; f__; g__; s__	0.999889
273dc8005a4e8f3c5c0722601097a121	k__Bacteria; p__Firmicutes; c__Clostridia; o__Clostridiales; f__Ruminococcaceae; g__; s__	0.994442
e7ca5fc39952b8088c8caa55e5e11e90	k__Bacteria; p__Firmicutes; c__Clostridia; o__Clostridiales; f__Lachnospiraceae; g__Blautia; s__	0.916457
3543240589555b1eb4e81a6690b9915c	k__Bacteria; p__Firmicutes; c__Clostridia; o__Clostridiales; f__; g__; s__	0.761388
c127bbad0e115dfeafd165261120ef8d	k__Bacteria; p__Firmicutes; c__Clostridia; o__Clostridiales; f__Ruminococcaceae; g__Ruminococcus; s__	0.9994
daee0ca26f5400e3968c15daf2d8c2f9	k__Bacteria; p__Firmicutes; c__Clostridia; o__Clostridiales; f__Ruminococcaceae; g__; s__	0.999852
2ec283b96728b1bf0fa0189e20776dde	k__Bacteria; p__Firmicutes; c__Clostridia; o__Clostridiales; f__Ruminococcaceae; g__Oscillospira; s__	0.981639
ca23ef809ff69bd65f63bc33bc3ae25d	k__Bacteria; p__Firmicutes; c__Clostridia; o__Clostridiales; f__; g__; s__	0.999997
d40ea5de7040527700c4bc5ef2e58991	k__Bacteria; p__Firmicutes; c__Clostridia; o__Clostridiales; f__Lachnospiraceae	0.872735
20f1b822e6592eb47826b02df386ff96	k__Bacteria; p__Firmicutes; c__Clostridia; o__Clostridiales; f__Lachnospiraceae; g__Clostridium; s__clostridioforme	0.84967
945d062c675c94e0c8117489dcc458d1	k__Bacteria; p__Firmicutes; c__Clostridia; o__Clostridiales; f__Clostridiaceae; g__Natronincola_Anaerovirgula; s__	0.74695
c678f871ea14bba3d6ee442b0bc8b988	k__Bacteria; p__Firmicutes; c__Bacilli; o__Lactobacillales; f__Enterococcaceae; g__Enterococcus; s__	0.996962
eebf7923450818ab8193fcd9d2ac3fdf	k__Bacteria; p__Firmicutes; c__Clostridia; o__Clostridiales; f__; g__; s__	0.766375
cf3cd7544abbdf7942bbea2c7dd7a841	k__Bacteria; p__Firmicutes; c__Clostridia; o__Clostridiales; f__; g__; s__	0.999971
e922b54997ab5352c4a399565178bf5a	k__Bacteria; p__Firmicutes; c__Clostridia; o__Clostridiales; f__Ruminococcaceae; g__; s__	0.985955
39284b19765f4aa351ce320782a36ec3	k__Bacteria; p__Firmicutes; c__Clostridia; o__Clostridiales; f__Ruminococcaceae; g__; s__	0.741342
cfa22177b03e37344b27d262d7ca3371	k__Bacteria; p__Firmicutes; c__Clostridia; o__Clostridiales; f__Lachnospiraceae; g__; s__	0.989335
f27cf5064ccad6d057c08038144a760f	k__Bacteria; p__Firmicutes; c__Bacilli; o__Lactobacillales; f__Enterococcaceae; g__Enterococcus; s__	0.996733
79820727c1b09071ee377a73e845c70b	k__Bacteria; p__Actinobacteria; c__Coriobacteriia; o__Coriobacteriales; f__Coriobacteriaceae; g__Collinsella; s__aerofaciens	0.978903
f1fa385c617651ce36b6ce1810d62286	k__Bacteria; p__Firmicutes; c__Clostridia; o__Clostridiales; f__Ruminococcaceae	0.999872
5aa413cabfff1f4bfb9e907e2ed36e29	k__Bacteria; p__Firmicutes; c__Clostridia; o__Clostridiales; f__Lachnospiraceae	0.999082
a695ac406a0b031e3fc22f6f30e10ff3	k__Bacteria; p__Firmicutes; c__Clostridia; o__Clostridiales; f__Clostridiaceae	0.805452
2901a7f945f4a1d84025664543317bd1	k__Bacteria; p__Firmicutes; c__Clostridia; o__Clostridiales; f__; g__; s__	0.999988
17c9abb705ef220c0cdf35aba2574be5	k__Bacteria; p__Firmicutes; c__Clostridia; o__Clostridiales; f__Ruminococcaceae; g__Oscillospira; s__	0.998887
e5dc70ec5bab9e939e0868172fcffffe	k__Bacteria; p__Firmicutes; c__Clostridia; o__Clostridiales; f__Ruminococcaceae; g__Oscillospira; s__	0.997448
facc43510edb91aa666a0939a0f2865a	k__Bacteria; p__Firmicutes; c__Clostridia; o__Clostridiales; f__Clostridiaceae; g__Natronincola_Anaerovirgula; s__	0.747065
f21e3b54ece04d1869079abf3569f163	k__Bacteria; p__Firmicutes; c__Clostridia; o__Clostridiales; f__Lachnospiraceae; g__Coprococcus; s__	0.906229
313fd6beec47007695b778d1f08de374	k__Bacteria; p__Firmicutes; c__Clostridia; o__Clostridiales; f__Ruminococcaceae; g__Ruminococcus; s__	0.999531
14da0171ca8f77474d14b7342a8b3ac0	k__Bacteria; p__Firmicutes; c__Clostridia; o__Clostridiales; f__Ruminococcaceae; g__; s__	0.995951
83966b607fcbe1d9efe8a90eb8825867	k__Bacteria; p__Firmicutes; c__Clostridia; o__Clostridiales; f__; g__; s__	0.99483
eff809e1d123204c05d86fb507f65358	k__Bacteria; p__Firmicutes; c__Clostridia; o__Clostridiales; f__Ruminococcaceae; g__; s__	0.999059
f105d90d2f4494e8fa66cff085bf4054	k__Bacteria; p__Firmicutes; c__Clostridia; o__Clostridiales; f__Ruminococcaceae; g__; s__	0.998546
b48d141c5e0df3cfdd8c87f603d6b16a	k__Bacteria; p__Firmicutes; c__Clostridia; o__Clostridiales; f__Lachnospiraceae; g__Coprococcus; s__	0.904736
071c392c636358b02c49dac07be1b4ba	k__Bacteria; p__Firmicutes; c__Clostridia; o__Clostridiales; f__Clostridiaceae; g__Natronincola_Anaerovirgula; s__	0.763995
b439c23762d337e0f4ee6f751ae70ac8	k__Bacteria; p__Firmicutes; c__Clostridia; o__Clostridiales; f__Clostridiaceae	0.738658
0f44455ff02e1b58c7fafbbe7f1b22a0	k__Bacteria; p__Firmicutes; c__Clostridia; o__Clostridiales; f__Clostridiaceae	0.813716
cfb32db9b787d09fdba1e4ccc48b082a	k__Bacteria; p__Firmicutes; c__Clostridia; o__Clostridiales; f__; g__; s__	0.880383
ee44adb383a986dd344253b319e7060e	k__Bacteria; p__Firmicutes; c__Clostridia; o__Clostridiales	0.992854
c3d406468ad90657a4822ef1f41a15d1	k__Bacteria; p__Firmicutes; c__Clostridia; o__Clostridiales	0.993085
e26576086035b972c48939154c791b3e	k__Bacteria; p__Firmicutes; c__Clostridia; o__Clostridiales; f__; g__; s__	0.999999
08b5c2bf8cf8814baaa02ddbc6670825	k__Bacteria; p__Tenericutes; c__Mollicutes; o__RF39; f__; g__; s__	1
b87c5605a7a7b959c457893572d07e0c	k__Bacteria; p__Firmicutes; c__Clostridia; o__Clostridiales; f__Lachnospiraceae	0.850648
1118b389461329889dfc79651b61673e	k__Bacteria; p__Firmicutes; c__Clostridia; o__Clostridiales; f__Ruminococcaceae; g__; s__	0.991324
7b0aaeea2f25142d444d697de56828ea	k__Bacteria; p__Firmicutes; c__Clostridia; o__Clostridiales; f__Lachnospiraceae; g__Clostridium; s__clostridioforme	0.895359
fd613f7071270e5856eefe58401bd69f	k__Bacteria; p__Firmicutes; c__Clostridia; o__Clostridiales; f__Lachnospiraceae; g__Coprococcus; s__	0.895563
4554e783113ba1cb5b60bd2ad4d7d62a	k__Bacteria; p__Firmicutes; c__Clostridia; o__Clostridiales; f__; g__; s__	0.713858
815d74f5b0f413c63f6c0bec3d1b0cd7	k__Bacteria; p__Firmicutes; c__Clostridia; o__Clostridiales; f__; g__; s__	0.721098
e4e96faabcb1dac117972263a1ef1654	k__Bacteria; p__Firmicutes; c__Clostridia; o__Clostridiales; f__Ruminococcaceae; g__; s__	0.838329
bd1dcb68c38e535a19dedc07db6339c0	k__Bacteria; p__Firmicutes; c__Clostridia; o__Clostridiales; f__Ruminococcaceae; g__Faecalibacterium; s__prausnitzii	0.999977
5e26934e07cabda63470ef3fe1b793e0	k__Bacteria; p__Firmicutes; c__Clostridia; o__Clostridiales; f__; g__; s__	0.993928
3b4fb1845a60d94ebe2776b084d0000a	k__Bacteria; p__Firmicutes; c__Bacilli; o__Bacillales; f__Bacillaceae; g__; s__	0.806925
34bdc6ad3a78d2c8393059ebd589e84d	k__Bacteria; p__Firmicutes; c__Clostridia; o__Clostridiales	0.998051
c721f51ed323a020ce33ed338fb760a1	k__Bacteria; p__Firmicutes; c__Clostridia; o__Clostridiales	0.997146
1830248c0e667a3f8abd49dbdc79dbcf	k__Bacteria; p__Firmicutes; c__Clostridia; o__Clostridiales; f__Ruminococcaceae; g__; s__	0.998066
3a50e3e1f7031471b70b9848cd2806fe	k__Bacteria; p__Firmicutes; c__Clostridia; o__Clostridiales; f__Lachnospiraceae; g__; s__	0.972449
42e7390a755a9fb6966ffbe94d842f9d	k__Bacteria; p__Firmicutes; c__Clostridia; o__Clostridiales; f__Lachnospiraceae; g__Coprococcus; s__	0.911815
de75fdf4a89bf6f7e541637444eff293	k__Bacteria; p__Firmicutes; c__Clostridia; o__Clostridiales	0.996863
514f315e832dc3673633c584337a7399	k__Bacteria; p__Firmicutes; c__Clostridia; o__Clostridiales; f__; g__; s__	0.99999
a9a2a4694c428483c80c1cf6f74fe360	k__Bacteria; p__Proteobacteria; c__Gammaproteobacteria; o__Enterobacteriales; f__Enterobacteriaceae	1
ad47ada670889faae5f26cb501f01104	k__Bacteria; p__Firmicutes; c__Clostridia; o__Clostridiales; f__Ruminococcaceae; g__; s__	0.996889
041c137f1c9bc75bf1346b37840dadf7	k__Bacteria; p__Firmicutes; c__Clostridia; o__Clostridiales	0.99925
cd54a717b5a15f0e5cb4f97a14cb2744	k__Bacteria; p__Firmicutes; c__Clostridia; o__Clostridiales; f__; g__; s__	0.999853
71ab14f567ce778a7fbd8482fd8d77f0	k__Bacteria; p__Firmicutes; c__Clostridia; o__Clostridiales; f__Ruminococcaceae; g__Oscillospira; s__	0.997185
17affb3f4b0179106e835db169febf7d	k__Bacteria; p__Firmicutes; c__Bacilli; o__Bacillales; f__Bacillaceae; g__; s__	0.807916
9cd967d9b519b1b7722add2d29c8c577	k__Bacteria; p__Firmicutes; c__Clostridia; o__Clostridiales; f__Ruminococcaceae; g__; s__	0.991451
f7a05456aff3c30f19dfb73df212ccb1	k__Bacteria; p__Firmicutes; c__Clostridia; o__Clostridiales	0.997067
54615cacce252bfca408e4e5d36ce4c6	k__Bacteria; p__Firmicutes; c__Clostridia; o__Clostridiales; f__Lachnospiraceae; g__; s__	0.930667
2ee7ca169a6bb8d84f3acb5f9fecf5b4	k__Bacteria; p__Firmicutes; c__Clostridia; o__Clostridiales; f__Clostridiaceae	0.738322
7377c1c578f70aa38fc9ca2bd1222ad0	k__Bacteria; p__Firmicutes; c__Clostridia; o__Clostridiales; f__Lachnospiraceae; g__; s__	0.997808
9daa578e1e76b57f8b7620501235e175	k__Bacteria; p__Proteobacteria; c__Gammaproteobacteria; o__Enterobacteriales; f__Enterobacteriaceae	0.999999
70925b4e0f51cc2e850e8277e5be6fe7	k__Bacteria; p__Firmicutes; c__Clostridia; o__Clostridiales; f__Ruminococcaceae; g__Oscillospira; s__	0.999468
478295b351684647bec5341da80f00b1	k__Bacteria; p__Firmicutes; c__Clostridia; o__Clostridiales; f__Ruminococcaceae	0.978622
d565076d3a3df3eb5091ea0daee3ff33	k__Bacteria; p__Firmicutes; c__Clostridia; o__Clostridiales; f__Lachnospiraceae; g__Clostridium; s__clostridioforme	0.819057
f021870f0e108507ec7f780a275e1a51	k__Bacteria; p__Firmicutes; c__Clostridia; o__Clostridiales; f__Ruminococcaceae; g__; s__	0.98221
2e758b07b1c8be1517debd8b42ca1659	k__Bacteria; p__Firmicutes; c__Clostridia; o__Clostridiales	0.968746
16305ba641b5306a38c3a65f640b7748	k__Bacteria; p__Firmicutes; c__Clostridia; o__Clostridiales; f__Clostridiaceae; g__Natronincola_Anaerovirgula; s__	0.750191
612c6cfba54bc25056477a6a0da7c623	k__Bacteria; p__Firmicutes; c__Clostridia; o__Clostridiales	0.999173
2d2e6da43781d23bc2c76bbbe661849e	k__Bacteria; p__Firmicutes; c__Clostridia; o__Clostridiales; f__Ruminococcaceae; g__Faecalibacterium; s__prausnitzii	0.999974
72b4c0bc10a7921442761e68f8abcee9	k__Bacteria; p__Actinobacteria; c__Coriobacteriia; o__Coriobacteriales; f__Coriobacteriaceae; g__Collinsella; s__aerofaciens	0.979012
9c985cc6f50b15658e1d3b3e1761fa90	k__Bacteria; p__Tenericutes; c__Mollicutes; o__RF39; f__; g__; s__	1
1df8c9e7a4636f935bc62840661afebf	k__Bacteria; p__Firmicutes; c__Clostridia; o__Clostridiales; f__Lachnospiraceae; g__; s__	0.989805
6c9e4d2cb8818d7330b3ab295fb27d78	k__Bacteria; p__Firmicutes; c__Clostridia; o__Clostridiales; f__Ruminococcaceae; g__; s__	0.998062
70cef5df2cd4482c03dd349a917009a9	k__Bacteria; p__Firmicutes; c__Clostridia; o__Clostridiales; f__Ruminococcaceae; g__Faecalibacterium; s__prausnitzii	1
2508e280d7c09775ce832ebacf217203	k__Bacteria; p__Firmicutes; c__Clostridia; o__Clostridiales; f__Clostridiaceae; g__Natronincola_Anaerovirgula; s__	0.764967
43ba6d8bddd5f187c717eed1b9bd5634	k__Bacteria; p__Firmicutes; c__Clostridia; o__Clostridiales; f__Ruminococcaceae; g__; s__	0.713048
020019aa2387a24babd93080cf645baf	k__Bacteria; p__Firmicutes; c__Clostridia; o__Clostridiales	0.998034
0e1a27c16e426dbb27ac6ec8152e6320	k__Bacteria; p__Firmicutes; c__Clostridia; o__Clostridiales	0.998643
ae91d13c59512c456250d9db4fc968de	k__Bacteria; p__Firmicutes	0.998903
676e55bf24bac6c34553be236f3c0c3b	k__Bacteria; p__Firmicutes	0.998865
92b4406971249785c636323b970bec6d	k__Bacteria; p__Firmicutes; c__Clostridia; o__Clostridiales; f__Ruminococcaceae; g__; s__	0.999428
5902ad8440d1f31df3c00e3029e6f985	k__Bacteria; p__Firmicutes; c__Clostridia; o__Clostridiales; f__; g__; s__	1
7165e9b9ea6724ba00d458121db4a538	k__Bacteria; p__Firmicutes; c__Clostridia; o__Clostridiales; f__Ruminococcaceae; g__Oscillospira; s__	0.997974
a76d210cfb0465d1f91fc2dd8be2d957	k__Bacteria; p__Firmicutes; c__Clostridia; o__Clostridiales; f__Ruminococcaceae; g__; s__	0.998931
5f76f988f777cf2f216ccd79e13a56b1	k__Bacteria; p__Firmicutes; c__Clostridia; o__Clostridiales; f__Ruminococcaceae; g__; s__	0.995833
09bdb9aa79e594f1a12edc000ca7c30c	k__Bacteria; p__Firmicutes; c__Clostridia; o__Clostridiales; f__Lachnospiraceae; g__; s__	0.980515
48b0ba871731b2fd0cc20bdd56ba4559	k__Bacteria; p__Firmicutes; c__Clostridia; o__Clostridiales; f__Clostridiaceae	0.748417
9248c7d55275291ff0d9b10472c8a659	k__Bacteria; p__Firmicutes; c__Erysipelotrichi; o__Erysipelotrichales; f__Erysipelotrichaceae; g__; s__	0.988337
ce4b167494b1f5a18fdf4bb988ff5fb5	k__Bacteria; p__Firmicutes; c__Clostridia; o__Clostridiales	0.996768
534f321922bf2a4d52a03bd0b4199889	k__Bacteria; p__Firmicutes; c__Clostridia; o__Clostridiales; f__Ruminococcaceae; g__; s__	0.99495
d91d012bc0233cbf8635e3421405eb04	k__Bacteria; p__Firmicutes; c__Clostridia; o__Clostridiales; f__Lachnospiraceae; g__Clostridium; s__clostridioforme	0.875895
a334121805386facfa43e607e65e75d1	k__Bacteria; p__Firmicutes; c__Clostridia; o__Clostridiales; f__Ruminococcaceae; g__Faecalibacterium; s__prausnitzii	1
57a31c9285f6c2c08a93db0c2c187dea	k__Bacteria; p__Firmicutes; c__Clostridia; o__Clostridiales; f__Lachnospiraceae; g__; s__	0.997817
582163757c4449fe4770c4a4afa3204f	k__Bacteria; p__Firmicutes; c__Clostridia; o__Clostridiales; f__Clostridiaceae; g__; s__	0.998293
2a0b8cff16187b7f064a17dd9ed2145f	k__Bacteria; p__Firmicutes; c__Clostridia; o__Clostridiales; f__Lachnospiraceae; g__Coprococcus; s__	0.879052
783166bb550c6d6fb12e1db569fe2521	k__Bacteria; p__Firmicutes; c__Clostridia; o__Clostridiales; f__Ruminococcaceae; g__; s__	0.998831
a36b0fc5e5a313ac0de84e3cc3bd8ac7	k__Bacteria; p__Firmicutes; c__Clostridia; o__Clostridiales; f__; g__; s__	0.999992
d3fdcc82c8b35d62f17b26e026762022	k__Bacteria; p__Firmicutes; c__Clostridia; o__Clostridiales; f__; g__; s__	0.999682
34bddb0092e44e9bcd6563d33e24b22e	k__Bacteria; p__Firmicutes; c__Clostridia; o__Clostridiales; f__Ruminococcaceae; g__Oscillospira; s__	0.999032
74e9af819f38850ed10ccef699425e5c	k__Bacteria; p__Firmicutes; c__Clostridia; o__Clostridiales; f__Lachnospiraceae; g__; s__	0.961631
75c6b457a1bdf9216fc6c71b4d990b40	k__Bacteria; p__Firmicutes; c__Clostridia; o__Clostridiales; f__Clostridiaceae; g__Natronincola_Anaerovirgula; s__	0.750307
e2306a3f407dfd50da1711dfd33ec764	k__Bacteria; p__Firmicutes; c__Clostridia; o__Clostridiales; f__Lachnospiraceae; g__; s__	0.950037
f71d921e3566f88ec0a8871745133362	k__Bacteria; p__Firmicutes; c__Clostridia; o__Clostridiales; f__Ruminococcaceae; g__; s__	0.949334
1c61c3265fa0cf4e380ee194b2155220	k__Bacteria; p__Firmicutes; c__Clostridia; o__Clostridiales; f__Ruminococcaceae; g__; s__	0.997692
3a7591e9920aa2739e5f9cef1ac50b39	k__Bacteria; p__Firmicutes; c__Clostridia; o__Clostridiales; f__Lachnospiraceae; g__; s__	0.998858
3315c3812d1e1fbebf881e24a09b7b30	k__Bacteria; p__Firmicutes; c__Clostridia; o__Clostridiales; f__; g__; s__	0.999983
38b73f20701d1a03b760bc324082d525	k__Bacteria; p__Firmicutes; c__Clostridia; o__Clostridiales; f__; g__; s__	0.999992
ded8ba6cfb4b9b4f8d7a373094e3f91f	k__Bacteria; p__Firmicutes; c__Clostridia; o__Clostridiales; f__Lachnospiraceae; g__; s__	0.931412
45dffc650a7a1aae1e87e09d90effdff	k__Bacteria; p__Firmicutes; c__Bacilli; o__Bacillales; f__Bacillaceae; g__; s__	0.816124
fca6282db7d071a07681fef0ff4db970	k__Bacteria; p__Firmicutes; c__Clostridia; o__Clostridiales; f__Lachnospiraceae	0.995848
08b75ca0b5f9b41cda2c7ab482bde83c	k__Bacteria; p__Firmicutes; c__Clostridia; o__Clostridiales; f__Clostridiaceae	0.748746
01dea3eba8d49595c0f440cfe167ef8d	k__Bacteria; p__Firmicutes; c__Clostridia; o__Clostridiales; f__Lachnospiraceae; g__; s__	0.887275
ac1c3e2ca279089cbe95b07b922d4f39	k__Bacteria; p__Actinobacteria; c__Coriobacteriia; o__Coriobacteriales; f__Coriobacteriaceae; g__Collinsella; s__aerofaciens	0.981398
cfba02f09cc25fafd600343f4ff736da	k__Bacteria; p__Firmicutes; c__Clostridia; o__Clostridiales; f__Clostridiaceae	0.719119
3fcc64bcbde17321dd93e5c95e09abbb	k__Bacteria; p__Firmicutes; c__Clostridia; o__Clostridiales; f__Lachnospiraceae; g__; s__	0.998457
59e1d4b6a4b5b5883118a666c43b0bcc	k__Bacteria; p__Firmicutes; c__Clostridia; o__Clostridiales; f__Lachnospiraceae; g__Coprococcus; s__	0.919109
f2fd6205094c08a5ecc2c9d85150428c	k__Bacteria; p__Firmicutes; c__Clostridia; o__Clostridiales	0.963385
ae8a281262eee6c477a147f40729529d	k__Bacteria; p__Firmicutes; c__Clostridia; o__Clostridiales; f__Lachnospiraceae; g__; s__	0.94285
09910017ea614e41f0d97df37f7d0fc9	k__Bacteria; p__Firmicutes; c__Clostridia; o__Clostridiales; f__; g__; s__	0.999696
359054cb081fd978b9dadbcb0b0cefe1	k__Bacteria; p__Firmicutes; c__Clostridia; o__Clostridiales; f__Lachnospiraceae; g__Coprococcus; s__	0.940413
2423d0b1207e9e367ea054ccbf8bdeb0	k__Bacteria; p__Firmicutes; c__Clostridia; o__Clostridiales; f__Ruminococcaceae; g__; s__	0.982271
bb7b942ae6e959305cc89a6e58a71f9c	k__Bacteria; p__Firmicutes; c__Clostridia; o__Clostridiales; f__Lachnospiraceae	0.998906
6f5e80600df9bde5b62837c7a26cfc24	k__Bacteria; p__Firmicutes; c__Clostridia; o__Clostridiales; f__Lachnospiraceae; g__; s__	0.996337
bb4d6308a6c629866c1b3dfe0c45750d	k__Bacteria; p__Firmicutes; c__Clostridia; o__Clostridiales; f__Ruminococcaceae; g__; s__	0.989603
f55cf74699a95950999be1675ba3a1b0	k__Bacteria; p__Firmicutes; c__Clostridia; o__Clostridiales	0.999473
b9d14c926a9a5ee53eda4d2211ade721	k__Bacteria; p__Firmicutes; c__Clostridia; o__Clostridiales; f__; g__; s__	1
a34123839e0c5d8e3c027ba072a4c1d7	k__Bacteria; p__Firmicutes; c__Clostridia; o__Clostridiales; f__; g__; s__	0.999991
377406dcb5796bf5d10a2da463cf2736	k__Bacteria; p__Firmicutes; c__Clostridia; o__Clostridiales; f__; g__; s__	0.996847
1505fd62a4d29e69971e1ef3c408567c	k__Bacteria; p__Firmicutes; c__Clostridia; o__Clostridiales	0.999215
a0e11c1efdb7b1bc886f9b104537c265	k__Bacteria; p__Firmicutes; c__Clostridia; o__Clostridiales; f__Ruminococcaceae; g__Faecalibacterium; s__prausnitzii	0.999974
e09f0a5ae6de95f1ef73a55eaa4f6a60	k__Bacteria; p__Firmicutes	0.999127
dd97d9dde0a60b292af54afe5362c64c	k__Bacteria; p__Tenericutes; c__Mollicutes; o__RF39; f__; g__; s__	1
63aa218388735e6ab6fcb2f3512d68c9	k__Bacteria; p__Firmicutes; c__Clostridia; o__Clostridiales; f__Ruminococcaceae; g__; s__	0.893293
17c27dce3e48e7211ae67fa2a0fa212d	k__Bacteria; p__Firmicutes; c__Clostridia; o__Clostridiales; f__Ruminococcaceae; g__; s__	0.996791
8cb95fc2abe855829c136df5463e7879	k__Bacteria; p__Firmicutes; c__Clostridia; o__Clostridiales	0.99907
a7c0614618c46724b1a59cc4bdc315ad	k__Bacteria; p__Firmicutes; c__Clostridia; o__Clostridiales; f__Lachnospiraceae; g__; s__	0.905512
020958e5fceedfddcc1c1ff61ee787df	k__Bacteria; p__Tenericutes; c__Mollicutes; o__RF39; f__; g__; s__	1
b36393a965a71ea72d288e58ad024fcd	k__Bacteria; p__Firmicutes; c__Clostridia; o__Clostridiales; f__Lachnospiraceae; g__; s__	0.953005
728a706217d6ad9777978190aeeab2ba	k__Bacteria; p__Firmicutes; c__Clostridia; o__Clostridiales; f__; g__; s__	0.863698
16ef2c9957de829739bce58def0614c8	k__Bacteria; p__Firmicutes; c__Clostridia; o__Clostridiales; f__Ruminococcaceae; g__Faecalibacterium; s__prausnitzii	1
679e573e2562740e989af09634754080	k__Bacteria; p__Firmicutes; c__Clostridia; o__Clostridiales; f__Lachnospiraceae	0.809346
c8b7d0a0d382322f5b7c623653d052c9	k__Bacteria; p__Tenericutes; c__Mollicutes; o__RF39; f__; g__; s__	1
fe79290ba73cd594b99df5c88c50ed19	k__Bacteria; p__Firmicutes; c__Clostridia; o__Clostridiales; f__Lachnospiraceae; g__; s__	0.930851
82f4bd8911438b6ee2476a2eeebd70ee	k__Bacteria; p__Firmicutes; c__Clostridia; o__Clostridiales; f__Ruminococcaceae; g__Faecalibacterium; s__prausnitzii	1
5ddcf445c519b7306ad29a2f3faf5bf7	k__Bacteria; p__Firmicutes; c__Clostridia; o__Clostridiales; f__Lachnospiraceae; g__; s__	0.984446
37499f4583caff065e791ab75cdb0cce	k__Bacteria; p__Actinobacteria; c__Coriobacteriia; o__Coriobacteriales; f__Coriobacteriaceae; g__Collinsella; s__aerofaciens	0.981508
1921609837b63702c5210329d1f80676	k__Bacteria; p__Firmicutes; c__Clostridia; o__Clostridiales; f__Lachnospiraceae; g__; s__	0.985728
8ec4df91ebd3fbb78714a63351fc481d	k__Bacteria; p__Firmicutes; c__Clostridia; o__Clostridiales; f__Ruminococcaceae; g__; s__	0.942217
a36106175767345f56759aa527f00afe	k__Bacteria; p__Firmicutes; c__Clostridia; o__Clostridiales; f__; g__; s__	0.99999
a8fc4855377f1cc3191ff7a9c5d26c93	k__Bacteria; p__Firmicutes; c__Clostridia; o__Clostridiales; f__Lachnospiraceae; g__; s__	0.997849
f6f534a780f708888c6feeb286b9f264	k__Bacteria; p__Firmicutes; c__Clostridia; o__Clostridiales	0.998606
f3e392eedaaae98134f72e6a330c6f6f	k__Bacteria; p__Firmicutes; c__Clostridia; o__Clostridiales; f__Lachnospiraceae; g__; s__	0.921559
0e1c5536ec4017c8a1719bec45763075	k__Bacteria; p__Firmicutes; c__Clostridia; o__Clostridiales; f__Ruminococcaceae; g__Faecalibacterium; s__prausnitzii	0.999972
2d6af4276c6c1d6d25f90306834c4675	k__Bacteria; p__Firmicutes; c__Clostridia; o__Clostridiales; f__Clostridiaceae; g__Natronincola_Anaerovirgula; s__	0.803578
0861c2496724d22871765a6a54e268cd	k__Bacteria; p__Firmicutes; c__Bacilli; o__Lactobacillales; f__Lactobacillaceae; g__Lactobacillus; s__	0.999999
5794d152b5810a498ff248942109b1fa	k__Bacteria; p__Firmicutes; c__Clostridia; o__Clostridiales; f__Lachnospiraceae; g__; s__	0.769385
22c6b67bb1b729298ceee7ce7ef3aec0	k__Bacteria; p__Firmicutes; c__Clostridia; o__Clostridiales; f__Ruminococcaceae; g__Faecalibacterium; s__prausnitzii	0.988705
be0d3142157db40fd5c0032a84f4c652	k__Bacteria; p__Firmicutes; c__Clostridia; o__Clostridiales; f__Ruminococcaceae; g__; s__	0.886815
43eba5902f55680fe1cc1fd42868c520	k__Bacteria; p__Firmicutes; c__Clostridia; o__Clostridiales; f__Lachnospiraceae; g__; s__	0.871991
272b9d864ea9e129f62233288ad58127	k__Bacteria; p__Firmicutes; c__Clostridia; o__Clostridiales; f__Lachnospiraceae; g__Coprococcus; s__	0.957009
4a87b3861b3bfc92d2c16d4d43f643dd	k__Bacteria; p__Firmicutes; c__Clostridia; o__Clostridiales; f__Lachnospiraceae; g__; s__	0.942481
a68f7091124295e96384f78bb86f15cd	k__Bacteria; p__Firmicutes; c__Clostridia; o__Clostridiales	0.961735
85ebd7d37b7fa518493e4405f38f3fc9	k__Bacteria; p__Firmicutes; c__Clostridia; o__Clostridiales; f__; g__; s__	0.999951
61a9fbab2a358bb57871002e1a945ab5	k__Bacteria	1
1de39384d71a083cc424687a876f16e5	k__Bacteria; p__Firmicutes; c__Clostridia; o__Clostridiales; f__Lachnospiraceae; g__; s__	0.959563
5297fffa24917e2847c7ee83be35b7a6	k__Bacteria; p__Firmicutes; c__Clostridia; o__Clostridiales; f__; g__; s__	0.889334
83a6c990765a2927d1da26153a1fa0b8	k__Bacteria; p__Firmicutes; c__Clostridia; o__Clostridiales	0.963778
f7aab6ec9d245dcea4044b5d962ee7ac	k__Bacteria; p__Firmicutes; c__Clostridia; o__Clostridiales; f__Lachnospiraceae; g__; s__	0.998524
69fcdb1220998d19d809709376101e50	k__Bacteria; p__Firmicutes; c__Clostridia; o__Clostridiales	0.969205
556daf6fad0ea31f9a634ec495152ae4	k__Bacteria; p__Firmicutes; c__Clostridia; o__Clostridiales	0.99915
10eed123e9a77f68f8f724a39b3b3744	k__Bacteria; p__Firmicutes; c__Clostridia; o__Clostridiales; f__Lachnospiraceae; g__; s__	0.732084
4ef073d442328646570e90b6fb0bf82b	k__Bacteria; p__Firmicutes; c__Clostridia; o__Clostridiales; f__Clostridiaceae; g__; s__	0.997882
df409dbce0c8f09b819b2eae9ebf1a4b	k__Bacteria; p__Firmicutes; c__Clostridia; o__Clostridiales; f__; g__; s__	0.999922
66d0fc8116293815e49aec9cb771c39a	k__Bacteria; p__Firmicutes; c__Clostridia; o__Clostridiales; f__Lachnospiraceae; g__; s__	0.828374
4c60ae88a96b3ed6503357d39068725a	k__Bacteria; p__Firmicutes; c__Clostridia; o__Clostridiales	0.999405
b782d38b4344301f82753a6927b043a7	k__Bacteria; p__Firmicutes; c__Clostridia; o__Clostridiales; f__Clostridiaceae; g__; s__	0.975021
3aa5a4016b36a4263893e51c7a9c751b	k__Bacteria; p__Firmicutes; c__Clostridia; o__Clostridiales; f__Clostridiaceae; g__; s__	0.997973
c3949070d277c81882987ca45806d053	k__Bacteria; p__Firmicutes; c__Clostridia; o__Clostridiales; f__Lachnospiraceae; g__Coprococcus; s__	0.889188
76b7dcc2cc0c5826d416360f8e26b284	k__Bacteria; p__Firmicutes; c__Clostridia; o__Clostridiales; f__Clostridiaceae	0.918847
4c76077d5abfb9affbed0ae6f7c63591	k__Bacteria; p__Firmicutes; c__Clostridia; o__Clostridiales; f__; g__; s__	0.999699
5a20cbb0489bccf207df9d8358c9fa2b	k__Bacteria; p__Firmicutes; c__Clostridia; o__Clostridiales; f__Lachnospiraceae; g__; s__	0.907607
17a5a3ab1291d0e1e85ca40e0f070559	k__Bacteria; p__Firmicutes; c__Clostridia; o__Clostridiales; f__Ruminococcaceae; g__; s__	0.989998
9b2fe7da8247d7c610d670cf3b52829b	k__Bacteria; p__Firmicutes; c__Clostridia; o__Clostridiales	0.963809
fea4026c3ca16ebdf2251981a36830e8	k__Bacteria; p__Firmicutes; c__Clostridia; o__Clostridiales	0.960523
144bdccfde97b49a046b14f9bdb14f7b	k__Bacteria; p__Firmicutes; c__Clostridia; o__Clostridiales; f__Clostridiaceae; g__; s__	0.977997
4fffbdb649beb48ec29d00a1bca36352	k__Bacteria; p__Firmicutes; c__Clostridia; o__Clostridiales; f__Ruminococcaceae; g__; s__	0.956682
0e65ac222814e89e9a58ddfb2af48baa	k__Bacteria; p__Firmicutes; c__Clostridia; o__Clostridiales; f__Lachnospiraceae	0.995075
39f869f2d4b34afe099c206c7b3d8580	k__Bacteria; p__Firmicutes; c__Clostridia; o__Clostridiales; f__Lachnospiraceae; g__; s__	0.874519
75986080c5597dfa74a3eaaf63f30a0e	k__Bacteria; p__Firmicutes; c__Clostridia; o__Clostridiales; f__; g__; s__	0.996959
955b26db5aa40d7bee6385d933cfe7cc	k__Bacteria	1
9e57fb7314f92ab319f4824823afb1ca	k__Bacteria; p__Firmicutes; c__Clostridia; o__Clostridiales; f__Ruminococcaceae; g__Faecalibacterium; s__prausnitzii	1
04ef4f9927c302a87764c93f0997afe0	k__Bacteria; p__Firmicutes; c__Clostridia; o__Clostridiales; f__Lachnospiraceae; g__; s__	0.996707
9390b8a2d9cfcdd3463e35e8978beec9	k__Bacteria; p__Firmicutes; c__Clostridia; o__Clostridiales; f__Ruminococcaceae; g__; s__	0.923735
b1918c20d95c2287fc6c2c4a6a7b83a2	k__Bacteria; p__Firmicutes; c__Clostridia; o__Clostridiales; f__Lachnospiraceae	0.995356
73396b9d3f3b1b62c54c3fdb6ac15c2b	k__Bacteria; p__Firmicutes; c__Clostridia; o__Clostridiales	0.999058
da8e5b416a624046236b3e1a9272b368	k__Bacteria; p__Firmicutes; c__Clostridia; o__Clostridiales; f__Ruminococcaceae; g__; s__	0.998206
18bb913f876d4247000ffe9c6503c559	k__Bacteria; p__Firmicutes; c__Erysipelotrichi; o__Erysipelotrichales; f__Erysipelotrichaceae; g__; s__	0.993069
d03aef9d2bbb9cd0e912f834756e26dc	k__Bacteria; p__Firmicutes; c__Clostridia; o__Clostridiales; f__; g__; s__	1
334d3c74519d507d5831e15708871d36	k__Bacteria; p__Firmicutes; c__Clostridia; o__Clostridiales; f__Lachnospiraceae; g__; s__	0.920635
31f70530d89f0c90b302cb0def3cee7a	k__Bacteria; p__Firmicutes; c__Clostridia; o__Clostridiales	0.962806
d8428fd1604e546bdbcff03fec3bf14c	k__Bacteria; p__Firmicutes; c__Clostridia; o__Clostridiales; f__Ruminococcaceae; g__; s__	0.715486
49c89eae7d0c6b58bba757932ea2b31c	k__Bacteria; p__Firmicutes; c__Clostridia; o__Clostridiales; f__Ruminococcaceae; g__; s__	0.999347
d46c09b3e31c64133467828742877e22	k__Bacteria; p__Firmicutes; c__Clostridia; o__Clostridiales; f__Lachnospiraceae; g__; s__	0.959099
ca3280e46125f39e45abb638e266c085	k__Bacteria; p__Firmicutes; c__Clostridia; o__Clostridiales; f__Clostridiaceae; g__; s__	0.997482
a50e9e2bacd1306c8ca88bcff02afa59	k__Bacteria; p__Firmicutes; c__Erysipelotrichi; o__Erysipelotrichales; f__Erysipelotrichaceae; g__; s__	0.991958
731c6be5c0813525bb66bbb2186006c0	k__Bacteria; p__Firmicutes; c__Clostridia; o__Clostridiales	0.999131
bcafe69348c77bc1a2f1b95078dd27c7	k__Bacteria; p__Firmicutes; c__Clostridia; o__Clostridiales; f__; g__; s__	0.999922
a23127be6f79d7a7c73f6381492e978a	k__Bacteria; p__Firmicutes; c__Clostridia; o__Clostridiales; f__; g__; s__	0.877847
d2323bd6887591ed5efddda2b97c85fc	k__Bacteria; p__Firmicutes; c__Clostridia; o__Clostridiales; f__Lachnospiraceae; g__; s__	0.942853
4d8d057f9d04ef24419def282733860b	k__Bacteria; p__Firmicutes; c__Clostridia; o__Clostridiales; f__Lachnospiraceae; g__; s__	0.987787
a00ec505fd7a874f2813e753c2e60f44	k__Bacteria; p__Firmicutes; c__Clostridia; o__Clostridiales	0.96215
54c60da2317a6f887b138db837f64d40	k__Bacteria; p__Firmicutes; c__Clostridia; o__Clostridiales; f__Lachnospiraceae; g__; s__	0.99103
bee11ef4a78ea5aad3687227f51efd9b	k__Bacteria; p__Firmicutes; c__Erysipelotrichi; o__Erysipelotrichales; f__Erysipelotrichaceae; g__; s__	0.929953
9d94c649de538b5ed07d24df30c84959	k__Bacteria; p__Firmicutes; c__Clostridia; o__Clostridiales; f__Ruminococcaceae; g__; s__	0.967199
b761908bd476acc19268c1d724c585ac	k__Bacteria; p__Firmicutes; c__Clostridia; o__Clostridiales; f__Ruminococcaceae; g__; s__	0.852366
08f8a8e8caac6ae810932903d33768bf	k__Bacteria; p__Firmicutes; c__Clostridia; o__Clostridiales; f__Lachnospiraceae; g__; s__	0.977485
00d32c006131a7e46d43140fc0190174	k__Bacteria; p__Firmicutes; c__Clostridia; o__Clostridiales; f__Ruminococcaceae; g__Faecalibacterium; s__prausnitzii	0.990211
317a00f64a2f86055877f4fe3b8f999d	k__Bacteria; p__Firmicutes; c__Clostridia; o__Clostridiales; f__Lachnospiraceae; g__; s__	0.985648
44cb16af8003da473f81088c2f82815b	k__Bacteria; p__Firmicutes; c__Erysipelotrichi; o__Erysipelotrichales; f__Erysipelotrichaceae	0.986952
4b5dc03f37aebba5d82f94f02e5b88c9	k__Bacteria; p__Firmicutes; c__Clostridia; o__Clostridiales	0.975929
13906ed33579e7161eca50b57d767ad3	k__Bacteria; p__Firmicutes; c__Erysipelotrichi; o__Erysipelotrichales; f__Erysipelotrichaceae; g__; s__	0.912104
f91468b73a165da034d7140eb1301384	k__Bacteria; p__Firmicutes; c__Clostridia; o__Clostridiales; f__Lachnospiraceae	0.858664
3546e492a96c2282b3d58dab9c3803c5	k__Bacteria; p__Firmicutes; c__Clostridia; o__Clostridiales; f__Ruminococcaceae; g__Faecalibacterium; s__prausnitzii	0.999995
1eb49fbf02bd68b4be13cf97f5c7d47c	k__Bacteria; p__Firmicutes; c__Clostridia; o__Clostridiales; f__Ruminococcaceae; g__; s__	0.99327
64acb2ef0a737f9c692c437e64757a9e	k__Bacteria; p__Proteobacteria; c__Gammaproteobacteria; o__Enterobacteriales; f__Enterobacteriaceae	0.999995
786f4b65736f9fb6139b817f6538a964	k__Bacteria; p__Firmicutes; c__Erysipelotrichi; o__Erysipelotrichales; f__Erysipelotrichaceae; g__; s__	0.923972
54988d454b9436b335e8f1093b737542	k__Bacteria; p__Firmicutes; c__Clostridia; o__Clostridiales	0.992899
8377a1b7f8424a14d3432cfc69372033	k__Bacteria; p__Firmicutes; c__Clostridia; o__Clostridiales; f__; g__; s__	0.999953
b1251463c10787ebdf11b0be820eda13	k__Bacteria; p__Firmicutes; c__Clostridia; o__Clostridiales; f__; g__; s__	0.999923
70b97e87d9f8f9c2e7073ee7b15b3313	k__Bacteria; p__Firmicutes; c__Clostridia; o__Clostridiales; f__Lachnospiraceae; g__; s__	0.790028
b607f13a2cf2e7dd4e4b55196265b646	k__Bacteria; p__Firmicutes; c__Clostridia; o__Clostridiales; f__Ruminococcaceae; g__; s__	0.913249
6aad4e72a4e1865e01b349610f880599	k__Bacteria; p__Firmicutes; c__Clostridia; o__Clostridiales; f__Ruminococcaceae	0.999774
f289e5ce1a005d2d703699c56ec1ca90	k__Bacteria; p__Firmicutes; c__Clostridia; o__Clostridiales; f__Clostridiaceae; g__Natronincola_Anaerovirgula; s__	0.824426
d069aad598096cb832e88758a14500b5	k__Bacteria; p__Firmicutes; c__Clostridia; o__Clostridiales; f__Lachnospiraceae; g__; s__	0.725558
cc9f6ebafb08509afac1ffa5c6423fb4	k__Bacteria; p__Firmicutes; c__Clostridia; o__Clostridiales; f__; g__; s__	0.996459
e02591c952481983d2d479554fc4676f	k__Bacteria; p__Firmicutes; c__Clostridia; o__Clostridiales; f__Lachnospiraceae	0.996199
0d773f33dd0600c8cd2e9f8f121fada4	k__Bacteria; p__Firmicutes; c__Clostridia; o__Clostridiales; f__Ruminococcaceae; g__Faecalibacterium; s__prausnitzii	1
8f3e75a7ffcbb4d6fabde526841f6de3	k__Bacteria	1
16119f91d2f6e45d070132a043a3dbbe	k__Bacteria; p__Firmicutes; c__Clostridia; o__Clostridiales; f__Lachnospiraceae	0.936992
6b0f459cc10b803c8103a4e4f8e0d8ee	k__Bacteria; p__Firmicutes; c__Clostridia; o__Clostridiales; f__Lachnospiraceae; g__; s__	0.99646
01eb894bf27c2475142dba86df238b5b	k__Bacteria; p__Firmicutes; c__Clostridia; o__Clostridiales; f__Clostridiaceae	0.774451
36bb22377267a05a2e5db271867b1b07	k__Bacteria; p__Firmicutes; c__Clostridia; o__Clostridiales	0.96402
d14d5cb8fb1899ef92a561bfe1cd799a	k__Bacteria; p__Firmicutes; c__Clostridia; o__Clostridiales	0.999347
13400596f8c57cbdb9baf3375c7849a8	k__Bacteria; p__Firmicutes; c__Clostridia; o__Clostridiales; f__; g__; s__	0.999951
84aca4cf3ab130e32ce6c5be4f2998a3	k__Bacteria; p__Firmicutes; c__Clostridia; o__Clostridiales; f__Ruminococcaceae; g__Faecalibacterium; s__prausnitzii	0.98315
22d65476c84c3d22f6c9c0ad51491d63	k__Bacteria; p__Firmicutes; c__Clostridia; o__Clostridiales; f__Lachnospiraceae; g__; s__	0.725413
446736728facd600f2b8dac04eb38d95	k__Bacteria; p__Firmicutes; c__Clostridia; o__Clostridiales	0.997035
97898809c73752b6eb205cb4b7bed409	k__Bacteria; p__Firmicutes; c__Clostridia; o__Clostridiales; f__Lachnospiraceae	0.995326
a294162d3d9cd25e9658bed3d93a2093	k__Bacteria; p__Firmicutes; c__Clostridia; o__Clostridiales; f__Clostridiaceae; g__; s__	0.967906
e7503c75a7d94ac0e441240ab72d4ef8	k__Bacteria; p__Firmicutes; c__Clostridia; o__Clostridiales; f__Ruminococcaceae; g__; s__	0.849697
39459bb2830f38c89808a5b5a743406e	k__Bacteria; p__Firmicutes; c__Clostridia; o__Clostridiales; f__Ruminococcaceae; g__Oscillospira; s__	0.99436
385edca693bd22fe0fd59868e5f0a5e4	k__Bacteria; p__Firmicutes; c__Clostridia; o__Clostridiales; f__Ruminococcaceae; g__Ruminococcus; s__	0.997832
b41d60395e0267cdd54a93543ee79053	k__Bacteria; p__Firmicutes; c__Clostridia; o__Clostridiales; f__; g__; s__	0.996569
ffebf71fb52b75fca7a50b05f12e1977	k__Bacteria; p__Firmicutes; c__Clostridia; o__Clostridiales	0.997939
ce9f525cb8436d3850c8aa258e270ff9	k__Bacteria; p__Firmicutes; c__Clostridia; o__Clostridiales; f__Ruminococcaceae; g__; s__	0.821365
803a534dd139449aa532b956b7e76345	k__Bacteria; p__Firmicutes; c__Clostridia; o__Clostridiales; f__Lachnospiraceae	0.936565
e83dfc50ab52f4028da9dcc4730b43ab	k__Bacteria; p__Firmicutes; c__Clostridia; o__Clostridiales	0.997622
742d159e909351739509be828f30acf1	k__Bacteria; p__Firmicutes; c__Clostridia; o__Clostridiales; f__Ruminococcaceae; g__; s__	0.816511
41ba123e16b0e052f38d1e1bded473ef	k__Bacteria; p__Firmicutes; c__Erysipelotrichi; o__Erysipelotrichales; f__Erysipelotrichaceae	0.990021
02660809ddfeb15cbba55295ae058cfe	k__Bacteria; p__Firmicutes; c__Clostridia; o__Clostridiales; f__Clostridiaceae; g__Natronincola_Anaerovirgula; s__	0.82509
bc15eeed7b82543d26612100bde631f9	k__Bacteria; p__Firmicutes; c__Clostridia; o__Clostridiales; f__Ruminococcaceae; g__; s__	0.711279
a15451ef01c5b891b137596a3bff71b5	k__Bacteria; p__Firmicutes; c__Clostridia; o__Clostridiales; f__Ruminococcaceae; g__; s__	0.789628
d42876b9f37377a7634b4ed4338051f3	k__Bacteria; p__Firmicutes; c__Clostridia; o__Clostridiales; f__Ruminococcaceae; g__Oscillospira; s__	0.99728
6802e90519ddef1eb7cb3407f470070a	k__Bacteria; p__Firmicutes; c__Clostridia; o__Clostridiales; f__Lachnospiraceae; g__; s__	0.906778
bd6dfca42e401448919e76b5bc1a5e01	k__Bacteria; p__Firmicutes; c__Clostridia; o__Clostridiales; f__Ruminococcaceae; g__Faecalibacterium; s__prausnitzii	0.999995
e76e0811967026f3b850a12d07dbcfbd	k__Bacteria; p__Firmicutes; c__Clostridia; o__Clostridiales; f__Lachnospiraceae; g__; s__	0.944209
6293a958bbc326c8c74ca449ebc7005f	k__Bacteria; p__Firmicutes; c__Erysipelotrichi; o__Erysipelotrichales; f__Erysipelotrichaceae; g__; s__	0.995215
d364068bdef5d7d4f7362c593e4dcb39	k__Bacteria; p__Firmicutes; c__Clostridia; o__Clostridiales; f__Lachnospiraceae; g__; s__	0.921491
79b6133eea48ed31c63c6563c834548c	k__Bacteria; p__Firmicutes; c__Clostridia; o__Clostridiales; f__; g__; s__	0.992737
b01504dfdbb92c9def2baba6b8a6de05	k__Bacteria; p__Firmicutes; c__Clostridia; o__Clostridiales; f__Lachnospiraceae; g__Coprococcus; s__	0.958347
40c7b859b525aca155decd4f9d2a17e9	k__Bacteria; p__Firmicutes; c__Clostridia; o__Clostridiales; f__Ruminococcaceae; g__; s__	0.745419
dd3397e7672a9445db0d6fd1ebcad0ad	k__Bacteria; p__Firmicutes; c__Clostridia; o__Clostridiales; f__Lachnospiraceae; g__Clostridium; s__clostridioforme	0.826296
c8c6202e5c40a3e2613eeaa6d0c7550f	k__Bacteria; p__Firmicutes; c__Clostridia; o__Clostridiales; f__Lachnospiraceae; g__Clostridium; s__clostridioforme	0.784548
51e03674dadc6335585cda30c12b5866	k__Bacteria; p__Firmicutes; c__Clostridia; o__Clostridiales; f__Lachnospiraceae; g__; s__	0.959604
b46a175d07d7fd6a592b09a6d04c2662	k__Bacteria; p__Firmicutes; c__Clostridia; o__Clostridiales; f__Lachnospiraceae; g__Clostridium; s__clostridioforme	0.881726
2774e898d9a8f98f067062dfe123fb1c	k__Bacteria; p__Firmicutes; c__Clostridia; o__Clostridiales; f__Clostridiaceae	0.926555
a1d152752c86c6fd72f8d1fbe7f7cc6f	k__Bacteria; p__Firmicutes; c__Clostridia; o__Clostridiales; f__Lachnospiraceae	0.995378
ffd110b1706af64744c684eb4f179b2c	k__Bacteria; p__Firmicutes; c__Clostridia; o__Clostridiales; f__Lachnospiraceae; g__; s__	0.998434
90ce4bb394d9b35bc8fbe1a5da5d1c9a	k__Bacteria; p__Firmicutes; c__Clostridia; o__Clostridiales; f__; g__; s__	0.992765
8543705a7bb8ec5963ef7b1e7e3629f2	k__Bacteria; p__Firmicutes; c__Clostridia; o__Clostridiales; f__; g__; s__	0.992714
079d60785b3b32627e0341a16d65e7fc	k__Bacteria; p__Firmicutes; c__Clostridia; o__Clostridiales; f__; g__; s__	0.999818
fe11abf3589e217a37cc574ae6673b49	k__Bacteria; p__Firmicutes; c__Clostridia; o__Clostridiales; f__; g__; s__	0.987286
32dd43d1f81cbc026bccb3f9d3c43fda	k__Bacteria; p__Firmicutes; c__Clostridia; o__Clostridiales; f__Clostridiaceae	0.735921
8a67ccca76eeea47050569dbf6814f07	k__Bacteria; p__Firmicutes; c__Clostridia; o__Clostridiales; f__Peptococcaceae	0.733457
eb0a45fd25acec132364109d817b67d6	k__Bacteria; p__Firmicutes; c__Clostridia; o__Clostridiales; f__Clostridiaceae	0.918681
146f61b7e8d427d195049fcdaf426cf2	k__Bacteria; p__Firmicutes; c__Clostridia; o__Clostridiales; f__Lachnospiraceae; g__; s__	0.995415
0723272458b6ea5de661b2fd68f95f96	k__Bacteria; p__Firmicutes; c__Erysipelotrichi; o__Erysipelotrichales; f__Erysipelotrichaceae; g__; s__	0.943715
925070d6664f33442331715b106518a2	k__Bacteria; p__Firmicutes; c__Clostridia; o__Clostridiales; f__; g__; s__	0.983378
88f84169d3cb4a19dae4472f46e18229	k__Bacteria; p__Firmicutes; c__Clostridia; o__Clostridiales; f__Lachnospiraceae; g__; s__	0.994268
45059dc4e9097eb471c190c1afd83b56	k__Bacteria; p__Firmicutes; c__Clostridia; o__Clostridiales; f__Ruminococcaceae; g__Ruminococcus; s__	0.997942
180eaa31ae0974a540467d89f7173fc2	k__Bacteria; p__Firmicutes; c__Clostridia; o__Clostridiales; f__Clostridiaceae	0.788563
bdbadc6918a1ad8a54528c8b7c0d977c	k__Bacteria; p__Firmicutes; c__Clostridia; o__Clostridiales; f__; g__; s__	0.990054
2275e708b98a33de097f98b6368966fd	k__Bacteria; p__Firmicutes; c__Clostridia; o__Clostridiales; f__; g__; s__	0.999988
bf146ee1bc247614cfd7837f899a126a	k__Bacteria; p__Firmicutes; c__Clostridia; o__Clostridiales; f__; g__; s__	0.999953
ac1f1a921c45f18443d36aa14e91a278	k__Bacteria; p__Firmicutes; c__Clostridia; o__Clostridiales; f__Ruminococcaceae	0.997062
d40ec1d3a7846047ce26d0bba0bfac1e	k__Bacteria; p__Firmicutes; c__Clostridia; o__Clostridiales; f__Ruminococcaceae; g__; s__	0.932543
0c8c5cc7476e241bc7fa4b41825f2f58	k__Bacteria; p__Firmicutes; c__Clostridia; o__Clostridiales; f__Ruminococcaceae; g__; s__	0.999237
9bfc7eb4bd8a2aebfa6af0923afdbf7d	k__Bacteria; p__Firmicutes; c__Clostridia; o__Clostridiales; f__; g__; s__	0.707638
46e2a07e2fcc9cfc2cad4ba0cb855415	k__Bacteria; p__Firmicutes; c__Erysipelotrichi; o__Erysipelotrichales; f__Erysipelotrichaceae; g__; s__	0.952884
72c391a21b43863ad9a696070b4710e9	k__Bacteria; p__Firmicutes; c__Clostridia; o__Clostridiales; f__; g__; s__	1
3848fd38e6c75357e5551d9ec7be904f	k__Bacteria; p__Tenericutes; c__Mollicutes; o__RF39; f__; g__; s__	1
f1bf13e77dabea41e49222a3cf708045	k__Bacteria; p__Firmicutes; c__Clostridia; o__Clostridiales; f__Lachnospiraceae; g__; s__	0.998881
3c8f8a950bee45e13c31179c424f85f4	k__Bacteria; p__Firmicutes; c__Clostridia; o__Clostridiales; f__Lachnospiraceae; g__; s__	0.904627
8acde9e147a89eafa82365121e6f0f32	k__Bacteria; p__Firmicutes; c__Clostridia; o__Clostridiales; f__Lachnospiraceae	0.947075
133578cfda5ab52d0100c3398b4d076b	k__Bacteria; p__Firmicutes; c__Clostridia; o__Clostridiales; f__Ruminococcaceae	0.99967
01ffd6fcc5683ad653f436f05ad0c99d	k__Bacteria; p__Firmicutes; c__Clostridia; o__Clostridiales; f__Lachnospiraceae; g__; s__	0.994728
a529ce41e8a3233171065ed05d0e08a1	k__Bacteria; p__Firmicutes; c__Clostridia; o__Clostridiales; f__Ruminococcaceae	0.999502
b912265924d8ed92e7b463d9a8057126	k__Bacteria; p__Firmicutes; c__Clostridia; o__Clostridiales; f__Lachnospiraceae	0.948226
39034ba5c398d52ad3732f2efc076f32	k__Bacteria; p__Firmicutes; c__Clostridia; o__Clostridiales; f__Ruminococcaceae; g__Ruminococcus; s__	0.997315
088764b388cb20f0bc8347f5bea2df5e	k__Bacteria; p__Firmicutes; c__Clostridia; o__Clostridiales; f__Ruminococcaceae; g__Ruminococcus; s__	0.754367
c75142c075cdd4a314ec779cc255fb1c	k__Bacteria; p__Firmicutes; c__Clostridia; o__Clostridiales; f__; g__; s__	0.992933
c7d63b2201ce4d023d25b9525fc39c72	k__Bacteria; p__Firmicutes; c__Clostridia; o__Clostridiales	0.967545
9b06e9f60d6d7f0ef5fc5f7f2568625f	k__Bacteria; p__Firmicutes; c__Clostridia; o__Clostridiales; f__Lachnospiraceae; g__; s__	0.93294
afc4813a4414233e08f0317f1b9ec85d	k__Bacteria; p__Firmicutes; c__Clostridia; o__Clostridiales; f__Ruminococcaceae; g__Oscillospira; s__	0.81263
333075c1a5e3b11abfe7cf403492f4a8	k__Bacteria; p__Firmicutes; c__Erysipelotrichi; o__Erysipelotrichales; f__Erysipelotrichaceae	0.988716
5f60a3b8355b3c56ea5954873332dbfc	k__Bacteria; p__Firmicutes; c__Clostridia; o__Clostridiales; f__Lachnospiraceae; g__; s__	0.997723
b68d2e72d18dbaf50afdf600ed1f00d7	k__Bacteria; p__Firmicutes; c__Clostridia; o__Clostridiales; f__Lachnospiraceae	0.944994
78f53320c722395b32423d596d7d15a2	k__Bacteria; p__Firmicutes; c__Clostridia; o__Clostridiales; f__Clostridiaceae; g__; s__	0.971643
c9a3de7855ff7d577bdb079c5909acf0	k__Bacteria; p__Firmicutes; c__Clostridia; o__Clostridiales; f__Ruminococcaceae; g__Faecalibacterium; s__prausnitzii	1
4e15d3c10a110e5831e885ed76066706	k__Bacteria; p__Firmicutes; c__Clostridia; o__Clostridiales; f__Lachnospiraceae	0.950868
460f14090a565784f87c992a5b6ef32d	k__Bacteria; p__Firmicutes; c__Clostridia; o__Clostridiales; f__Ruminococcaceae; g__Faecalibacterium; s__prausnitzii	0.985331
2fd10111208dabbd16aaa175bfa55895	k__Bacteria; p__Firmicutes; c__Clostridia; o__Clostridiales; f__Clostridiaceae	0.786452
a31c2a943241153717c2c31dbfd282ff	k__Bacteria; p__Firmicutes; c__Clostridia; o__Clostridiales; f__Ruminococcaceae; g__; s__	0.730407
46213f81754151dc6bc52adb77d4bc35	k__Bacteria; p__Firmicutes; c__Clostridia; o__Clostridiales	0.999539
be7e497c33f139ca189f0b9461e0bc01	k__Bacteria; p__Firmicutes; c__Clostridia; o__Clostridiales; f__Lachnospiraceae; g__Clostridium; s__clostridioforme	0.853951
3a16c6cba96ad1d949d141c47f341649	k__Bacteria; p__Firmicutes; c__Clostridia; o__Clostridiales	0.992874
c858138a9cabba65eedc52703d848a7b	k__Bacteria; p__Firmicutes; c__Clostridia; o__Clostridiales; f__Ruminococcaceae; g__Ruminococcus; s__	0.99832
71ecd58c525d3d264de96465d4e8324a	k__Bacteria; p__Firmicutes; c__Clostridia; o__Clostridiales; f__Ruminococcaceae; g__; s__	0.999577
0bb7fffe6ba2a68f0f8172a0d3e1f660	k__Bacteria; p__Firmicutes; c__Clostridia; o__Clostridiales; f__Ruminococcaceae	0.719432
cc13548a5a734aadef872c5c3f21cd9c	k__Bacteria; p__Firmicutes; c__Clostridia; o__Clostridiales; f__Ruminococcaceae; g__; s__	0.882877
2ba30cdcee94b04825dc8ff31cf0fba1	k__Bacteria; p__Firmicutes; c__Clostridia; o__Clostridiales; f__Ruminococcaceae; g__; s__	0.868711
eadc33a2db7c8eb8fc5d9dcc7b9107bc	k__Bacteria; p__Firmicutes; c__Clostridia; o__Clostridiales; f__; g__; s__	1
4f004ab31c1cad4797d9a8d6520b6fd6	k__Bacteria; p__Firmicutes; c__Clostridia; o__Clostridiales; f__Ruminococcaceae; g__; s__	0.999445
911b527676d83b6162084a5fc64fdb4c	k__Bacteria; p__Firmicutes; c__Clostridia; o__Clostridiales; f__Ruminococcaceae; g__Oscillospira; s__	0.895543
b7b38e7a66c7c3b03c0ed34d3e2114ab	k__Bacteria; p__Firmicutes; c__Clostridia; o__Clostridiales; f__Lachnospiraceae; g__; s__	0.959289
e00ea50448ac42a72bb466d84c0efece	k__Bacteria; p__Firmicutes; c__Clostridia; o__Clostridiales; f__Ruminococcaceae	0.788545
38e2af2b81ef5fcbc7faa00e9e0d8236	k__Bacteria; p__Firmicutes; c__Clostridia; o__Clostridiales; f__; g__; s__	0.999819
70f20e8c98ac6a898ec52bbd0dbcf057	k__Bacteria; p__Firmicutes; c__Clostridia; o__Clostridiales	0.996956
812332b89f5881953c03b32db1b51d31	k__Bacteria; p__Firmicutes; c__Clostridia; o__Clostridiales	0.960369
4edf59409aa6fe47786ed92482b723c4	k__Bacteria; p__Firmicutes; c__Clostridia; o__Clostridiales; f__; g__; s__	0.940744
d6d175942edd50f1a800a19a58426983	k__Bacteria; p__Firmicutes; c__Clostridia; o__Clostridiales; f__Ruminococcaceae; g__Ruminococcus; s__	0.997892
8dc65104b767d8ee6b7be14ee2d2d054	k__Bacteria; p__Firmicutes; c__Clostridia; o__Clostridiales; f__Lachnospiraceae; g__; s__	0.996273
8fd25abffd645494e8178558275f98af	k__Bacteria; p__Firmicutes; c__Clostridia; o__Clostridiales; f__Ruminococcaceae; g__; s__	0.99984
3cc1f914f3d0e4d80f524de745cdfd56	k__Bacteria; p__Firmicutes; c__Clostridia; o__Clostridiales; f__Lachnospiraceae; g__; s__	0.786056
a8b18e473fd265fb1ae51ec6af399f56	k__Bacteria; p__Firmicutes; c__Clostridia; o__Clostridiales; f__Ruminococcaceae; g__; s__	0.892633
5874af83e5e6dfd1584b1e1f72795baf	k__Bacteria; p__Firmicutes; c__Clostridia; o__Clostridiales	1
7aebf72468f15858b61469ae1b516828	k__Bacteria; p__Firmicutes; c__Clostridia; o__Clostridiales	0.992687
ff99fd4209530d6cd72f06372f42806b	k__Bacteria; p__Firmicutes; c__Clostridia; o__Clostridiales; f__Ruminococcaceae; g__; s__	0.933427
aa64f4b676d9f738ed25c348f5431209	k__Bacteria; p__Firmicutes; c__Clostridia; o__Clostridiales; f__Ruminococcaceae; g__Faecalibacterium; s__prausnitzii	0.999995
3cae33cfdcec18ba725bdc6b652c61b8	k__Bacteria; p__Firmicutes; c__Bacilli; o__Bacillales; f__Bacillaceae	0.996665
9ad43964090379e08de6bdbaf63bea9e	k__Bacteria; p__Firmicutes; c__Clostridia; o__Clostridiales; f__Lachnospiraceae; g__Pseudobutyrivibrio; s__	0.865242
a36f2c9a3fada8f313f93f63b1c089a9	k__Bacteria; p__Firmicutes; c__Clostridia; o__Clostridiales; f__Lachnospiraceae; g__; s__	0.998891
a8c63e89022c599b2490bcc885c06d89	k__Bacteria; p__Firmicutes; c__Clostridia; o__Clostridiales; f__Ruminococcaceae	0.99961
cc0885d8d73da9fca077a91f290658f8	k__Bacteria; p__Firmicutes; c__Clostridia; o__Clostridiales; f__Lachnospiraceae; g__Coprococcus; s__	0.982188
5313f97bfb2569338ce35767cbde1d71	k__Bacteria; p__Firmicutes; c__Clostridia; o__Clostridiales; f__; g__; s__	0.992631
e8a92cfad8ac43ebf5110207f01b3464	k__Bacteria; p__Firmicutes; c__Clostridia; o__Clostridiales; f__Lachnospiraceae; g__Coprococcus; s__	0.943822
7060f257ddbcc51804f5e774f45103d2	k__Bacteria; p__Firmicutes; c__Clostridia; o__Clostridiales; f__Lachnospiraceae; g__Pseudobutyrivibrio; s__	0.757347
b11b88b451299ebf7ee0a9f916c82b58	k__Bacteria; p__Firmicutes; c__Clostridia; o__Clostridiales	0.998681
04e00aec8a09bdcf7a68360e92e22c34	k__Bacteria; p__Firmicutes; c__Clostridia; o__Clostridiales; f__Lachnospiraceae; g__; s__	0.907992
af66ff0b9cb18794fe16361e3649142d	k__Bacteria; p__Firmicutes; c__Erysipelotrichi; o__Erysipelotrichales; f__Erysipelotrichaceae	0.991594
22529cdf1ab138ad4500b4bd8b5c3693	k__Bacteria; p__Proteobacteria; c__Gammaproteobacteria; o__Enterobacteriales; f__Enterobacteriaceae	0.999999
46947e450cfc0a2f9969d594ede17f16	k__Bacteria; p__Firmicutes; c__Erysipelotrichi; o__Erysipelotrichales; f__Erysipelotrichaceae; g__; s__	0.945752
b96f3052a85fc69313d314081adf0b42	k__Bacteria; p__Firmicutes; c__Clostridia; o__Clostridiales; f__Clostridiaceae	0.885837
c8f4c2ffbcfbd5944f97b2e2d71144c2	k__Bacteria; p__Firmicutes; c__Clostridia; o__Clostridiales; f__; g__; s__	1
dd0834bdd06d0a7bfd7d3b20b404f689	k__Bacteria; p__Firmicutes; c__Clostridia; o__Clostridiales; f__Ruminococcaceae; g__Ruminococcus; s__	0.998928
6499e9a35b4b17332242f55870e4089e	k__Bacteria; p__Firmicutes; c__Clostridia; o__Clostridiales; f__Ruminococcaceae; g__; s__	0.911264
361670e34b71b565995c28b164028816	k__Bacteria; p__Firmicutes; c__Clostridia; o__Clostridiales; f__Ruminococcaceae; g__; s__	0.998412
7f41bd59e5efe53392e69b555a7a48ae	k__Bacteria; p__Firmicutes; c__Clostridia; o__Clostridiales; f__Ruminococcaceae; g__Oscillospira; s__	0.989796
ad94136b77db6bef8b076fb22b3f4f73	k__Bacteria; p__Firmicutes; c__Clostridia; o__Clostridiales; f__Ruminococcaceae	0.995252
4542afc0559da6996d0bacd23bd79595	k__Bacteria; p__Firmicutes; c__Clostridia; o__Clostridiales	0.999826
31b74dfab85958ab100679155e10c554	k__Bacteria; p__Firmicutes; c__Clostridia; o__Clostridiales	0.999687
029d500af4e200ae2b6eeb6b72539b98	k__Bacteria; p__Firmicutes; c__Clostridia; o__Clostridiales; f__; g__; s__	0.708113
3e55c0fedf204ff0aaeccf5210d1c1f9	k__Bacteria; p__Firmicutes; c__Clostridia; o__Clostridiales; f__SBYG_4172; g__; s__	0.792984
23f968fd7561803ca9c9f68c38324ad4	k__Bacteria; p__Firmicutes; c__Clostridia; o__Clostridiales; f__Ruminococcaceae; g__; s__	0.999118
382c2de0c022ff96cd2b2d6beac1d7f4	k__Bacteria; p__Firmicutes; c__Clostridia; o__Clostridiales; f__Ruminococcaceae; g__; s__	0.800446
f3a798726b32220957bb4cd0cba43732	k__Bacteria; p__Firmicutes; c__Clostridia; o__Clostridiales; f__Ruminococcaceae; g__; s__	0.998144
ae9079c29ef5fc1bb9b467ca3d00f16b	k__Bacteria; p__Firmicutes; c__Clostridia; o__Clostridiales; f__Lachnospiraceae	0.995479
98c594e31daa84b839a419341d508d18	k__Bacteria; p__Firmicutes; c__Clostridia; o__Clostridiales; f__; g__; s__	0.992575
989e2f824098313a4643b14e6859cd79	k__Bacteria; p__Firmicutes; c__Clostridia; o__Clostridiales	0.992643
1646744c81c17e032670cbb7f33ae2cc	k__Bacteria; p__Firmicutes; c__Clostridia; o__Clostridiales; f__Lachnospiraceae; g__; s__	0.938879
090f079e89652b85d047885a0f8e4f13	k__Bacteria; p__Firmicutes; c__Clostridia; o__Clostridiales	0.999878
0a9cbef81f7411f2912de43b58ca5a46	k__Bacteria; p__Firmicutes; c__Clostridia; o__Clostridiales; f__; g__; s__	0.993522
14d67887922ac7d2050bb01f97a325c7	k__Bacteria; p__Firmicutes; c__Clostridia; o__Clostridiales; f__Ruminococcaceae	0.749412
8901002dedb0111ee1ae19b7eab1b40f	k__Bacteria; p__Firmicutes; c__Clostridia; o__Clostridiales; f__Lachnospiraceae; g__Pseudobutyrivibrio; s__	0.818187
9d70312bf4297a3d4a5082f800d91ada	k__Bacteria; p__Firmicutes; c__Clostridia; o__Clostridiales; f__Lachnospiraceae; g__; s__	0.840841
faf4129a16f6b69e0947039c59aedade	k__Bacteria; p__Firmicutes; c__Clostridia; o__Clostridiales; f__Clostridiaceae	0.894315
b1aaedd90529319d80098dd45fa5e82a	k__Bacteria; p__Firmicutes; c__Clostridia; o__Clostridiales; f__Lachnospiraceae; g__; s__	0.711619
7cd3edf7de3da67a2883d919506e7d55	k__Bacteria; p__Firmicutes; c__Clostridia; o__Clostridiales; f__Ruminococcaceae; g__; s__	0.999661
3386e846df8ab147aaaa7ae603af1d00	k__Bacteria; p__Firmicutes; c__Clostridia; o__Clostridiales	0.923367
2f5a30a3ed353cc1c4364324ddc64b2a	k__Bacteria; p__Firmicutes; c__Clostridia; o__Clostridiales; f__Ruminococcaceae; g__; s__	0.764214
ca9870fd05e71dadc7cd277ed8226533	k__Bacteria; p__Firmicutes; c__Clostridia; o__Clostridiales; f__; g__; s__	0.999818
37b29b82cd09453d169d8a0b5fd7e5ab	k__Bacteria; p__Firmicutes; c__Clostridia; o__Clostridiales; f__Ruminococcaceae; g__Ruminococcus; s__	0.999157
1f7780a9dc5ee6e13389a16b67a8a4bc	k__Bacteria; p__Firmicutes; c__Clostridia; o__Clostridiales; f__Ruminococcaceae	0.801267
916c4a7baeb2f43f4f191fa0bf6a469c	k__Bacteria; p__Firmicutes; c__Clostridia; o__Clostridiales; f__Ruminococcaceae; g__; s__	0.831127
663c2ad22b552af294a5bd231355fe66	k__Bacteria; p__Firmicutes; c__Clostridia; o__Clostridiales	0.996786
e24303029ea28351123efddbc633c4b7	k__Bacteria; p__Firmicutes; c__Clostridia; o__Clostridiales; f__Ruminococcaceae; g__Oscillospira; s__	0.834753
07c12d86c582e9d4d0cd2818c7ccd61a	k__Bacteria; p__Firmicutes; c__Clostridia; o__Clostridiales; f__Ruminococcaceae; g__; s__	0.718166
a1d0cc4ceb485c5fdeedbbbd31c73864	k__Bacteria; p__Firmicutes; c__Clostridia; o__Clostridiales; f__Ruminococcaceae; g__Oscillospira; s__	0.831263
c8ff5e088513821a5c3fd89cb0c80b0b	k__Bacteria; p__Firmicutes; c__Clostridia; o__Clostridiales; f__Clostridiaceae; g__; s__	0.998532
a48e05e090951c59b0728851b2b2ad43	k__Bacteria; p__Firmicutes; c__Clostridia; o__Clostridiales	0.987323
6f6e2f5d40e929b5c4fe5fa34e8c0ac4	k__Bacteria; p__Firmicutes; c__Clostridia; o__Clostridiales; f__Lachnospiraceae; g__Coprococcus; s__	0.973168
1b460a81bbe5d1f2c419d2611041d92b	k__Bacteria; p__Tenericutes; c__Mollicutes; o__RF39; f__; g__; s__	1
0023b7e27771625d2e7af2db3be48d91	k__Bacteria; p__Firmicutes; c__Clostridia; o__Clostridiales; f__Ruminococcaceae; g__Oscillospira; s__	0.99359
b734d92681846905020adbfbea83ccb9	k__Bacteria; p__Firmicutes; c__Clostridia; o__Clostridiales	0.998746
064e230b276f0171bd5d155855b4e368	k__Bacteria; p__Firmicutes; c__Clostridia; o__Clostridiales; f__Ruminococcaceae; g__Faecalibacterium; s__prausnitzii	1
59691b06acdf5072e65c1b2419e6f44d	k__Bacteria; p__Firmicutes; c__Clostridia; o__Clostridiales; f__Ruminococcaceae; g__Faecalibacterium; s__prausnitzii	0.999995
72fad954e702628b9dd433a1c7dbde84	k__Bacteria; p__Firmicutes; c__Clostridia; o__Clostridiales; f__; g__; s__	0.943046
019c701be5453aad82078b1b91555f70	k__Bacteria; p__Firmicutes; c__Clostridia; o__Clostridiales; f__Ruminococcaceae; g__Ruminococcus; s__	0.998387
5e6bf80f94f32795dda1d7c646cca048	k__Bacteria; p__Firmicutes; c__Clostridia; o__Clostridiales	0.999882
4ac424ce07f93dd4ee7e1b9fc32d216c	k__Bacteria; p__Firmicutes; c__Clostridia; o__Clostridiales; f__Lachnospiraceae; g__; s__	0.78787
8e284bdb3d44e4b22bbc0e33bfbe3ef0	k__Bacteria; p__Firmicutes; c__Clostridia; o__Clostridiales; f__Ruminococcaceae; g__; s__	0.96177
5f1d4d819849dddbacd46bbda39a7e4c	k__Bacteria; p__Firmicutes; c__Clostridia; o__Clostridiales; f__Ruminococcaceae; g__; s__	0.981493
e2b6af35bde6684da2b5968b6149e5a6	k__Bacteria; p__Firmicutes; c__Clostridia; o__Clostridiales; f__Ruminococcaceae; g__; s__	0.922055
1d48c33ce457456e0d3e32b39682cbe4	k__Bacteria; p__Firmicutes; c__Clostridia; o__Clostridiales; f__Clostridiaceae	0.707421
a13cf6ffdddc0c65efb962e007daff67	k__Bacteria; p__Tenericutes; c__Mollicutes; o__RF39; f__; g__; s__	1
300e2fda6af079699675cc40a511da5e	k__Bacteria; p__Firmicutes; c__Clostridia; o__Clostridiales; f__Ruminococcaceae; g__; s__	0.998823
4f2f64fd8bacf07b9ca365940af68fa4	k__Bacteria; p__Firmicutes; c__Erysipelotrichi; o__Erysipelotrichales; f__Erysipelotrichaceae; g__; s__	0.952801
dd52585070050ae281574621e2bca840	k__Bacteria; p__Firmicutes; c__Clostridia; o__Clostridiales; f__Lachnospiraceae; g__Coprococcus; s__	0.977391
922e6ee6eef5e330bf763f77c16e78a3	k__Bacteria; p__Firmicutes; c__Clostridia; o__Clostridiales; f__Ruminococcaceae; g__; s__	0.973811
763c1aee053484bc4a0f7592c7866d58	k__Bacteria; p__Tenericutes; c__Mollicutes; o__RF39; f__; g__; s__	1
314d16337ff5601b898ebd91b3e35061	k__Bacteria; p__Firmicutes; c__Clostridia; o__Clostridiales; f__; g__; s__	0.936649
0fa9bf8c456e27d7447218834bc291b2	k__Bacteria; p__Tenericutes; c__Mollicutes; o__RF39; f__; g__; s__	1
1034f3607f387fc55bb95d2a437adccf	k__Bacteria; p__Firmicutes; c__Clostridia; o__Clostridiales	0.999894
a513ff894f251a4d1827dd99ec322a61	k__Bacteria; p__Firmicutes; c__Clostridia; o__Clostridiales	0.999651
70dc5dd9144e7ea056338e8f611ba1d6	k__Bacteria; p__Firmicutes; c__Clostridia; o__Clostridiales; f__Clostridiaceae	0.895074
406eb49422dfe0c3d989da0c958f98e7	k__Bacteria; p__Firmicutes; c__Clostridia; o__Clostridiales; f__Lachnospiraceae; g__; s__	0.995168
587e15ee2e0cfe182ce8d1df735968b2	k__Bacteria; p__Firmicutes; c__Clostridia; o__Clostridiales; f__Lachnospiraceae; g__; s__	0.828743
e3f1f456f67aeed4719f2e1afb8a3793	k__Bacteria; p__Firmicutes; c__Clostridia; o__Clostridiales; f__Clostridiaceae	0.706053
cea6536ea57a5269bd23957ff3d5e613	k__Bacteria; p__Firmicutes; c__Clostridia; o__Clostridiales; f__Ruminococcaceae; g__; s__	0.857425
a0e64c14ddbf4ab60691f67848e336d1	k__Bacteria; p__Firmicutes; c__Clostridia; o__Clostridiales; f__Lachnospiraceae; g__Coprococcus; s__	0.982176
a0dea10e2823247b638a145c9429a065	k__Bacteria; p__Firmicutes; c__Clostridia; o__Clostridiales; f__Ruminococcaceae; g__; s__	0.986194
55a2518c9861b8333da1fc7c8042ef08	k__Bacteria; p__Firmicutes; c__Clostridia; o__Clostridiales; f__Ruminococcaceae; g__; s__	0.999691
3ab66f1ca612891a9564dfaeedf7080f	k__Bacteria; p__Tenericutes; c__Mollicutes; o__RF39; f__; g__; s__	0.999866
0930f156d94c36952142819d64bd5294	k__Bacteria; p__Firmicutes; c__Clostridia; o__Clostridiales; f__Ruminococcaceae; g__; s__	0.943915
e0389dab7465655961fbee6f7542d69d	k__Bacteria; p__Firmicutes; c__Clostridia; o__Clostridiales; f__Lachnospiraceae	0.773113
beabe58fa8893f3deb9461a5de2562b4	k__Bacteria; p__Firmicutes; c__Clostridia; o__Clostridiales; f__Lachnospiraceae; g__; s__	0.998636
7f08fd03c92d53bcaaf44dc291645d58	k__Bacteria; p__Firmicutes; c__Clostridia; o__Clostridiales; f__Lachnospiraceae; g__; s__	0.992739
e88aeb46bf6c9ba0b799955af5c971de	k__Bacteria; p__Firmicutes; c__Clostridia; o__Clostridiales; f__Lachnospiraceae; g__Pseudobutyrivibrio; s__	0.851081
ebcdfa93382f3408df4d6b91218f2328	k__Bacteria; p__Firmicutes; c__Clostridia; o__Clostridiales	0.997117
059a8eccfdda0e54dd6e424a3144d3e4	k__Bacteria; p__Firmicutes; c__Clostridia; o__Clostridiales; f__Ruminococcaceae; g__Oscillospira; s__	0.70908
4b04adf2339b1c3576a7869119b9e4b2	k__Bacteria; p__Firmicutes; c__Clostridia; o__Clostridiales; f__Ruminococcaceae; g__; s__	0.985439
5b0f4fcbc3c94c6439424523fc207735	k__Bacteria; p__Firmicutes; c__Clostridia; o__Clostridiales; f__Lachnospiraceae; g__; s__	0.755582
bdc35f046ab87c02dee27f810fc25fe7	k__Bacteria; p__Firmicutes; c__Clostridia; o__Clostridiales; f__Ruminococcaceae; g__; s__	0.99973
e2ef33a07ce52ab37c530052bab58f79	k__Bacteria; p__Firmicutes; c__Clostridia; o__Clostridiales; f__Lachnospiraceae; g__Pseudobutyrivibrio; s__	0.816475
1985c1c6eb46710e2c80b63d7e2b18a0	k__Bacteria; p__Firmicutes; c__Clostridia; o__Clostridiales; f__Ruminococcaceae; g__Faecalibacterium; s__prausnitzii	1
9089c459dcf23315e23ea5eb0c919da5	k__Bacteria; p__Firmicutes; c__Clostridia; o__Clostridiales; f__Ruminococcaceae; g__; s__	0.975522
01837b246a19af4f10474e4c2cecf767	k__Bacteria; p__Firmicutes; c__Clostridia; o__Clostridiales	0.986963
6a8edac0cb37bd16ae9c6656e925f0d6	k__Bacteria; p__Firmicutes; c__Clostridia; o__Clostridiales; f__Ruminococcaceae	0.846111
9fa7ffef0a2f7f00269a4fa935dd65f5	k__Bacteria; p__Firmicutes; c__Clostridia; o__Clostridiales; f__Ruminococcaceae; g__Faecalibacterium; s__prausnitzii	1
377024e72ed09356829f68b918110c74	k__Bacteria; p__Firmicutes; c__Clostridia; o__Clostridiales	1
3d28433abd4114c2ad2afde9b8f5f2d2	k__Bacteria; p__Firmicutes; c__Erysipelotrichi; o__Erysipelotrichales; f__Erysipelotrichaceae; g__; s__	0.966532
6fa5e7d0cb32a9bfa9fffd284e8fcd61	k__Bacteria; p__Firmicutes; c__Clostridia; o__Clostridiales; f__Ruminococcaceae; g__Faecalibacterium; s__prausnitzii	1
f791360baa00dfde47a11607d8f4e5e7	k__Bacteria; p__Firmicutes; c__Clostridia; o__Clostridiales; f__Ruminococcaceae; g__Ruminococcus; s__	0.999158
57cfeb39df95deceea07934679e5479b	k__Bacteria; p__Firmicutes; c__Clostridia; o__Clostridiales; f__Ruminococcaceae; g__; s__	0.96999
745f008872e1bf1ee1419c60d1ab22e3	k__Bacteria; p__Firmicutes; c__Clostridia; o__Clostridiales; f__Lachnospiraceae; g__; s__	0.839259
964b532293f399fbb294cccfbce16b0f	k__Bacteria; p__Firmicutes; c__Clostridia; o__Clostridiales; f__; g__; s__	0.992098
5249c108845bfe41d21fc1287e323a4b	k__Bacteria; p__Firmicutes; c__Clostridia; o__Clostridiales; f__; g__; s__	0.993043
7018518868ee7b96a5d9de815a7d9f40	k__Bacteria; p__Firmicutes; c__Clostridia; o__Clostridiales; f__Ruminococcaceae; g__Oscillospira; s__	0.988531
e31b7f83268a8de89b8bf99c80a548d8	k__Bacteria; p__Firmicutes; c__Clostridia; o__Clostridiales; f__Ruminococcaceae; g__Oscillospira; s__	0.911292
63cfc4b73b26e67ea0bfc98266f259b7	k__Bacteria; p__Firmicutes; c__Clostridia; o__Clostridiales; f__Ruminococcaceae; g__; s__	0.946694
c0fd501c377e807ac1e01f15b3c38994	k__Bacteria; p__Firmicutes; c__Clostridia; o__Clostridiales; f__Ruminococcaceae; g__; s__	0.995444
58380d1f68a0a73cae5306259718d269	k__Bacteria; p__Firmicutes; c__Clostridia; o__Clostridiales; f__Ruminococcaceae; g__; s__	0.99966
9e3583e747e86d543ed5aa3486270732	k__Bacteria; p__Firmicutes; c__Clostridia; o__Clostridiales; f__Lachnospiraceae; g__; s__	0.97534
f1d98cf626065442404bb0e961762f3e	k__Bacteria; p__Firmicutes; c__Clostridia; o__Clostridiales; f__Ruminococcaceae; g__Oscillospira; s__	0.980436
1ef7548aefca23fdae2a6d1a676e865d	k__Bacteria; p__Firmicutes; c__Clostridia; o__Clostridiales; f__; g__; s__	0.939555
61810d5a73cdfd1b17de828112bada52	k__Bacteria; p__Tenericutes; c__Mollicutes; o__RF39; f__; g__; s__	0.86791
e3ec74edc1f6a8a38d59221fb7622c86	k__Bacteria; p__Firmicutes; c__Clostridia; o__Clostridiales; f__; g__; s__	0.99493
04f29771ca5c54d0a1446cebd8088324	k__Bacteria; p__Firmicutes; c__Clostridia; o__Clostridiales; f__Lachnospiraceae; g__Coprococcus; s__	0.977378
b282a7a230506a3323164fffa1a2e743	k__Bacteria; p__Firmicutes; c__Clostridia; o__Clostridiales; f__Lachnospiraceae	0.999416
c964460cbce160602e44234176698c39	k__Bacteria; p__Firmicutes; c__Clostridia; o__Clostridiales; f__; g__; s__	0.999872
2a007fd5171ee50eb1cb698ddab14c3b	k__Bacteria; p__Firmicutes; c__Clostridia; o__Clostridiales; f__SBYG_4172; g__; s__	0.802116
0f1ec390b070ff8126fb266692b7a5d1	k__Bacteria; p__Firmicutes; c__Clostridia; o__Clostridiales; f__Lachnospiraceae; g__; s__	0.993966
9c2eb2a40948719a894333fc2a5e777a	k__Bacteria; p__Firmicutes; c__Clostridia; o__Clostridiales; f__Ruminococcaceae; g__Oscillospira; s__	0.986518
e152436efd6686128d32dab79f1f4d42	k__Bacteria; p__Firmicutes; c__Clostridia; o__Clostridiales; f__Ruminococcaceae; g__; s__	0.92799
af9ba873bf21238e0e18ae6a5c038c44	k__Bacteria; p__Firmicutes; c__Clostridia; o__Clostridiales; f__Lachnospiraceae; g__; s__	0.882248
e8df1e04c833652a5d1ee95a7625464b	k__Bacteria; p__Firmicutes; c__Clostridia; o__Clostridiales; f__Ruminococcaceae; g__; s__	0.999344
a325015e01b12a7e29e05cd6855e70c1	k__Bacteria; p__Firmicutes; c__Clostridia; o__Clostridiales; f__Ruminococcaceae; g__; s__	0.997465
33e347c0eb0f4f17a1d3d3ed21058443	k__Bacteria; p__Firmicutes; c__Clostridia; o__Clostridiales	0.999816
bbf41bed1c6401c41a84945983422692	k__Bacteria; p__Firmicutes; c__Clostridia; o__Clostridiales; f__Ruminococcaceae; g__Faecalibacterium; s__prausnitzii	1
49ba7176e53f5549dca5afd02a28b02f	k__Bacteria; p__Firmicutes; c__Clostridia; o__Clostridiales; f__Ruminococcaceae; g__Oscillospira; s__	0.994391
f28143fdaf2ba6518bb83bf9b10e4732	k__Bacteria; p__Firmicutes; c__Clostridia; o__Clostridiales	0.996417
f963cb667eeefe3c04057b4b36832b73	k__Bacteria; p__Firmicutes; c__Clostridia; o__Clostridiales; f__Lachnospiraceae; g__; s__	0.962236
0f8424ecee00fe82f74112b4f8ebda64	k__Bacteria; p__Firmicutes; c__Clostridia; o__Clostridiales; f__Lachnospiraceae; g__; s__	0.998449
cdacacc9546dc006aa38cf5d4174ca93	k__Bacteria; p__Firmicutes; c__Clostridia; o__Clostridiales; f__Lachnospiraceae; g__Pseudobutyrivibrio; s__	0.798565
e5d9e0b5090aad72bd4eba541dc184e6	k__Bacteria; p__Firmicutes; c__Clostridia; o__Clostridiales; f__Ruminococcaceae; g__; s__	0.99058
508fede1223d3eb336cb523983eb5f90	k__Bacteria; p__Firmicutes; c__Clostridia; o__Clostridiales; f__Ruminococcaceae; g__; s__	0.968331
17fb0f68e5de010e1cd67ef9012bf048	k__Bacteria; p__Firmicutes; c__Clostridia; o__Clostridiales; f__Clostridiaceae	0.735432
56b8f454fb99a5a7ba1accfee11a1022	k__Bacteria; p__Firmicutes; c__Clostridia; o__Clostridiales; f__; g__; s__	0.99984
b45fd818502377498c68017aff8e5f90	k__Bacteria; p__Firmicutes; c__Clostridia; o__Clostridiales; f__Ruminococcaceae; g__; s__	0.950118
0a683b1e276d224b7c7850b6d7f68337	k__Bacteria; p__Firmicutes; c__Clostridia; o__Clostridiales; f__Ruminococcaceae; g__; s__	0.713294
be17eae33b69303c09d53b6816702267	k__Bacteria; p__Tenericutes; c__Mollicutes; o__RF39; f__; g__; s__	0.999952
35262cb969879aed6e3a64184970fbec	k__Bacteria; p__Firmicutes; c__Clostridia; o__Clostridiales; f__Lachnospiraceae; g__; s__	0.76587
4e4f383dbacd901c02a9ec6b9cdfcdba	k__Bacteria; p__Firmicutes; c__Clostridia; o__Clostridiales	0.999747
6657b40528018028ab2c629da1d20904	k__Bacteria; p__Firmicutes; c__Clostridia; o__Clostridiales; f__Lachnospiraceae; g__; s__	0.939482
73db4a3b971180541538597fffa8a0dd	k__Bacteria; p__Firmicutes; c__Clostridia; o__Clostridiales; f__Lachnospiraceae; g__; s__	0.996264
685c263c0267ed82d4dda90ab678319a	k__Bacteria; p__Firmicutes; c__Clostridia; o__Clostridiales; f__; g__; s__	0.999999
2db58b1fdc189026e7c4c79d21b55179	k__Bacteria; p__Firmicutes; c__Clostridia; o__Clostridiales; f__Lachnospiraceae; g__; s__	0.989726
d50b40b8970eba2c5244e66d43b71248	k__Bacteria; p__Firmicutes; c__Clostridia; o__Clostridiales; f__Ruminococcaceae; g__; s__	0.971614
055ecd516bd637d3771a09affc49c106	k__Bacteria; p__Firmicutes; c__Clostridia; o__Clostridiales; f__Ruminococcaceae; g__; s__	0.959624
12db76af19943b616b645431ad5b543a	k__Bacteria; p__Firmicutes; c__Clostridia; o__Clostridiales; f__; g__; s__	0.999851
c6dd2160985afb8ebd2e2bc4ca407a60	k__Bacteria; p__Firmicutes; c__Clostridia; o__Clostridiales; f__Lachnospiraceae	0.999365
22915bdbb37f2930bd1954ba8c4ab0e0	k__Bacteria; p__Firmicutes; c__Clostridia; o__Clostridiales; f__; g__; s__	0.999996
265f680939f853554b7532c3014dcb32	k__Bacteria; p__Firmicutes; c__Clostridia; o__Clostridiales; f__Ruminococcaceae; g__; s__	0.721774
09fe9fed7a8ef23e91a97ab6c1bf0349	k__Bacteria; p__Firmicutes; c__Clostridia; o__Clostridiales; f__; g__; s__	0.999994
0b5ce19bca3588b095de6254b29ca62f	k__Bacteria; p__Firmicutes; c__Clostridia; o__Clostridiales; f__Lachnospiraceae; g__; s__	0.998808
24638b492120ac6e9b8c0d2043b9a03b	k__Bacteria; p__Firmicutes; c__Clostridia; o__Clostridiales; f__Ruminococcaceae; g__Oscillospira; s__	0.776258
155e84bec060a65fad700095e2f59f1b	k__Bacteria; p__Firmicutes; c__Clostridia; o__Clostridiales; f__; g__; s__	0.938196
40a0772154bb8ae16479214a84d9bcfb	k__Bacteria; p__Firmicutes; c__Clostridia; o__Clostridiales; f__Lachnospiraceae	0.725405
7865e1a481f79adbe9aa3fab11f242fe	k__Bacteria; p__Firmicutes; c__Clostridia; o__Clostridiales; f__Lachnospiraceae	0.948968
b4504e1a590a5efd8d5f7e1ec24e19b3	k__Bacteria; p__Firmicutes; c__Clostridia; o__Clostridiales	0.999873
3843b52c4659f4cff99c55ba7fe8c300	k__Bacteria; p__Firmicutes; c__Clostridia; o__Clostridiales; f__Ruminococcaceae; g__Oscillospira; s__	0.738951
93bcc3dc870a2697c46ca4052d56bc26	k__Bacteria; p__Firmicutes; c__Clostridia; o__Clostridiales	0.999893
a8bf2bd67450b0185ee14ab39d8da1f0	k__Bacteria; p__Firmicutes; c__Clostridia; o__Clostridiales; f__Lachnospiraceae; g__Coprococcus; s__	0.96953
92e7b0e8b234e62f8c98cb0156b6bdbe	k__Bacteria; p__Firmicutes; c__Clostridia; o__Clostridiales; f__; g__; s__	0.999988
8c3affef8896145ab060bfb64aa532e9	k__Bacteria; p__Firmicutes; c__Clostridia; o__Clostridiales; f__Clostridiaceae; g__; s__	0.998195
ec7bfa0adedf3b0593748c377ea42edc	k__Bacteria; p__Firmicutes; c__Clostridia; o__Clostridiales; f__Lachnospiraceae; g__; s__	0.998934
e35fc31627598deff94650661cbecd01	k__Bacteria; p__Firmicutes; c__Clostridia; o__Clostridiales; f__Ruminococcaceae; g__Oscillospira; s__	0.941962
85d58c4bfac0fa76ed6524ee8272e22a	k__Bacteria; p__Tenericutes; c__Mollicutes; o__RF39; f__; g__; s__	0.865919
6c286f21be6b6827adc8c1e7c2223207	k__Bacteria; p__Firmicutes; c__Clostridia; o__Clostridiales; f__Ruminococcaceae; g__Oscillospira; s__	0.973474
8d19239526d9a1b754a1be5612b2cffb	k__Bacteria; p__Firmicutes; c__Bacilli; o__Bacillales; f__Bacillaceae; g__Bacillus; s__cereus	0.741802
f21e8d8bbb031eadbfeb587300486d17	k__Bacteria; p__Firmicutes; c__Clostridia; o__Clostridiales; f__Ruminococcaceae; g__Ruminococcus; s__flavefaciens	0.946646
051997b040e4b880bd0076dc8a36169b	k__Bacteria; p__Firmicutes; c__Bacilli	0.759511
6e6b336ec7576fdb6ecbe5583071c4b2	k__Bacteria; p__Firmicutes; c__Clostridia; o__Clostridiales; f__Lachnospiraceae; g__; s__	0.98653
44629e69b7e2cd45b5dd8de711bd581e	k__Bacteria; p__Firmicutes; c__Clostridia; o__Clostridiales	0.996311
dcb1b7b050339affd38e254e08933c1b	k__Bacteria; p__Firmicutes; c__Clostridia; o__Clostridiales	0.99982
63fb3adb9700390d2de4ce459d28645c	k__Bacteria; p__Firmicutes; c__Clostridia; o__Clostridiales; f__Ruminococcaceae; g__; s__	0.964483
f3572d89aff3385573768478b71e0d5b	k__Bacteria; p__Firmicutes; c__Clostridia; o__Clostridiales; f__Lachnospiraceae; g__; s__	0.99044
73c20d58483a50d5b064688263954ec1	k__Bacteria; p__Firmicutes; c__Clostridia; o__Clostridiales; f__Lachnospiraceae; g__; s__	0.992538
4c2678b51827137ca31707f71ffe20ac	k__Bacteria; p__Tenericutes; c__Mollicutes; o__RF39; f__; g__; s__	0.999865
8ad881bb3484be5aa13465fe78b5dc3e	k__Bacteria; p__Firmicutes; c__Clostridia; o__Clostridiales; f__Ruminococcaceae; g__Oscillospira; s__	0.801469
383b8ab4884632da1e2c43d3910448ae	k__Bacteria; p__Firmicutes; c__Clostridia; o__Clostridiales	1
ed4ee7d728cf48cdcbff41ace50d66bc	k__Bacteria; p__Firmicutes; c__Clostridia; o__Clostridiales; f__Ruminococcaceae; g__; s__	0.924175
0ca66f60a461247113343c5e3e85bcd9	k__Bacteria; p__Firmicutes; c__Clostridia; o__Clostridiales	0.99983
4cd970102ba62999008c00f02f7a4ed7	k__Bacteria; p__Firmicutes; c__Clostridia; o__Clostridiales; f__Lachnospiraceae; g__; s__	0.914399
9839b46d456d744716ce1ddd5ef4305b	k__Bacteria; p__Firmicutes; c__Bacilli; o__Bacillales; f__Bacillaceae; g__Bacillus; s__cereus	0.741799
5ebf24440cbaa45c19011e1e94cdf656	k__Bacteria; p__Firmicutes; c__Clostridia; o__Clostridiales; f__Lachnospiraceae	0.999565
21c6c0523c512b5d440f37ce01985ba1	k__Bacteria; p__Firmicutes; c__Clostridia; o__Clostridiales; f__Lachnospiraceae; g__; s__	0.99812
4f0257314c76395ab01147886b6a2ae8	k__Bacteria; p__Firmicutes; c__Clostridia; o__Clostridiales; f__Lachnospiraceae; g__; s__	0.990285
3dabbb6ec19de911bd3f011e6e91048a	k__Bacteria; p__Firmicutes; c__Clostridia; o__Clostridiales	1
ac5faba7cb2f87926b8bff7155e38e6b	k__Bacteria; p__Firmicutes; c__Clostridia; o__Clostridiales; f__Lachnospiraceae; g__; s__	0.974914
cad6bd03c1f1bfc86cf09fe23d932fd2	k__Bacteria; p__Firmicutes; c__Clostridia; o__Clostridiales; f__Ruminococcaceae; g__Ruminococcus; s__	0.997514
5aba5748984d27a5f2b818cd5930f902	k__Bacteria; p__Firmicutes; c__Clostridia; o__Clostridiales; f__Ruminococcaceae; g__Oscillospira; s__	0.860043
8282f3a5024c511d1814b1bdc35b8b8e	k__Bacteria; p__Firmicutes; c__Clostridia; o__Clostridiales	0.999899
fc397ef0484ffbfa1bead8f8767cd556	k__Bacteria; p__Firmicutes; c__Clostridia; o__Clostridiales; f__; g__; s__	0.999986
692bbeba834a631f049a59db1cce252d	k__Bacteria; p__Firmicutes; c__Clostridia; o__Clostridiales; f__; g__; s__	0.999869
a6ef5cb53c508b87196317a8b3d46207	k__Bacteria; p__Firmicutes; c__Clostridia; o__Clostridiales; f__Ruminococcaceae; g__; s__	0.991703
6ad17243ae665b4e5a46ba39efaa66c5	k__Bacteria; p__Firmicutes; c__Clostridia; o__Clostridiales; f__Lachnospiraceae	0.751581
3b3ee1d80635763a30c11aabb9c057b0	k__Bacteria; p__Firmicutes; c__Clostridia; o__Clostridiales; f__Lachnospiraceae; g__; s__	0.842838
b061ae8a9156eecebfc2da79707e6f6b	k__Bacteria; p__Firmicutes; c__Clostridia; o__Clostridiales	1
844e9200b95e100ff839a1b41875a38b	k__Bacteria; p__Firmicutes; c__Clostridia; o__Clostridiales; f__Lachnospiraceae; g__; s__	0.9931
54ca6d6116fa9abfd7cce5ef4826f7ae	k__Bacteria; p__Firmicutes; c__Clostridia; o__Clostridiales; f__; g__; s__	0.999988
8074ba3bc826375b021499b02a91bebd	k__Bacteria; p__Firmicutes; c__Clostridia; o__Clostridiales; f__Lachnospiraceae	0.999474
894652ae34e8e6b9857ced6e938df386	k__Bacteria; p__Firmicutes; c__Clostridia; o__Clostridiales; f__Lachnospiraceae; g__Pseudobutyrivibrio; s__	0.801225
0e6c1fd8a4bc3f0977f29c29c04b3df8	k__Bacteria; p__Firmicutes; c__Clostridia; o__Clostridiales; f__; g__; s__	1
280d6338e759618b6f29628d8ef6cffb	k__Bacteria; p__Firmicutes; c__Clostridia; o__Clostridiales; f__; g__; s__	0.999993
187f46dcd0c41d8532821d9704aca2de	k__Bacteria; p__Firmicutes; c__Clostridia; o__Clostridiales; f__Lachnospiraceae; g__; s__	0.998644
bec9c5963fbf69510a2142491e1287c0	k__Bacteria; p__Firmicutes; c__Clostridia; o__Clostridiales; f__Lachnospiraceae	0.999532
806284276b875f2e7afed7accd8fcabf	k__Bacteria; p__Firmicutes; c__Clostridia; o__Clostridiales; f__Ruminococcaceae	0.97624
5403d62afed1bcd80655f573bfefdd88	k__Bacteria; p__Firmicutes; c__Clostridia; o__Clostridiales	0.999875
8588a2b7170e223dd3c73e116384d31b	k__Bacteria; p__Firmicutes; c__Clostridia; o__Clostridiales; f__Ruminococcaceae; g__Oscillospira; s__	0.953874
8ff097b173fcdfbe3ad77d5de3f6a73b	k__Bacteria; p__Firmicutes; c__Clostridia; o__Clostridiales; f__Lachnospiraceae	0.992488
aee7745da9360bc5b3ad5fc05ed26569	k__Bacteria; p__Firmicutes; c__Clostridia; o__Clostridiales	0.985292
f5ef3b42ffba2ea1a72c723091bba3da	k__Bacteria; p__Tenericutes; c__Mollicutes; o__RF39; f__; g__; s__	0.999997
a62c53e100d0bbe4ebf2c1157de90391	k__Bacteria; p__Firmicutes; c__Clostridia; o__Clostridiales; f__Ruminococcaceae; g__; s__	0.929252
9205a3937caddfed02549a9001b163ed	k__Bacteria; p__Firmicutes; c__Clostridia; o__Clostridiales; f__Ruminococcaceae; g__Faecalibacterium; s__prausnitzii	0.999995
cc23b022811bbbdf6b28fd12aca32080	k__Bacteria; p__Firmicutes; c__Clostridia; o__Clostridiales; f__Clostridiaceae; g__; s__	0.991593
b5bb4cfa27e739756df7448bd5448134	k__Bacteria; p__Firmicutes; c__Clostridia; o__Clostridiales; f__; g__; s__	0.999947
1c35f6871e993e77134d28472e47dc65	k__Bacteria; p__Firmicutes; c__Clostridia; o__Clostridiales; f__SBYG_4172; g__; s__	0.7913
ffb45bcfb10380e4bdcdb8533d1bd108	k__Bacteria; p__Firmicutes; c__Clostridia; o__Clostridiales; f__; g__; s__	0.932181
a3f5735a55170b568299f354cea786d7	k__Bacteria; p__Firmicutes; c__Clostridia; o__Clostridiales; f__Ruminococcaceae; g__; s__	0.998861
bdc91df5bc550f05c3829ce544496aad	k__Bacteria; p__Firmicutes; c__Clostridia; o__Clostridiales; f__Ruminococcaceae; g__; s__	0.999541
98a25c53b7d28c35e2038654ee466201	k__Bacteria; p__Tenericutes; c__Mollicutes; o__RF39; f__; g__; s__	0.999999
ff95185b929433352126723956c60552	k__Bacteria; p__Firmicutes; c__Clostridia; o__Clostridiales; f__Lachnospiraceae; g__; s__	0.903713
29154284b25ed8272d1cab826d213128	k__Bacteria; p__Firmicutes; c__Clostridia; o__Clostridiales; f__Lachnospiraceae	0.706962
69db8a9c74e1421a635439177129c23d	k__Bacteria; p__Firmicutes; c__Clostridia; o__Clostridiales; f__Ruminococcaceae	0.846365
7536e23dbcfc60e66de4c122dafe5699	k__Bacteria; p__Firmicutes; c__Clostridia; o__Clostridiales; f__Lachnospiraceae	0.999428
b1840eb6ead86bf929c3921cfd50fb71	k__Bacteria; p__Actinobacteria; c__Coriobacteriia; o__Coriobacteriales; f__Coriobacteriaceae; g__Collinsella; s__aerofaciens	0.990452
73d9d5dcdf356852dbd28fe444464859	k__Bacteria; p__Firmicutes; c__Clostridia; o__Clostridiales; f__Lachnospiraceae; g__; s__	0.884471
6bafc51b60de127ca136ecafd8c95c48	k__Bacteria; p__Firmicutes; c__Clostridia; o__Clostridiales; f__Ruminococcaceae; g__Oscillospira; s__	0.971265
b6776644ce731ac3894730b446c2d24a	k__Bacteria; p__Firmicutes; c__Clostridia; o__Clostridiales; f__Lachnospiraceae; g__Coprococcus; s__	0.723105
a724dda33e29d687814427240e900aef	k__Bacteria; p__Firmicutes; c__Clostridia; o__Clostridiales; f__Lachnospiraceae; g__Coprococcus; s__	0.968637
ded5e1376a2a9d53a9321dda75b05391	k__Bacteria; p__Tenericutes; c__Mollicutes; o__RF39; f__; g__; s__	0.999999
58c230d6754db2c692b80fd00a2128bb	k__Bacteria; p__Firmicutes; c__Clostridia; o__Clostridiales; f__Lachnospiraceae	0.785399
21f916b2e65ca80309b1a49017c4f760	k__Bacteria; p__Firmicutes; c__Clostridia; o__Clostridiales; f__Lachnospiraceae; g__; s__	0.734886
1eec0ad1acb4b7a398fed7c52f30a7ab	k__Bacteria; p__Firmicutes; c__Clostridia; o__Clostridiales; f__Ruminococcaceae; g__Oscillospira; s__	0.96593
25b2c2baf2178085477749533a66dbca	k__Bacteria; p__Firmicutes; c__Clostridia; o__Clostridiales; f__; g__; s__	0.992618
19c7c6f77651c96ba2f13f43ca5bea54	k__Bacteria; p__Firmicutes; c__Clostridia; o__Clostridiales; f__Lachnospiraceae	0.764801
b78d07cd7f8ad9bc556ed829eb2c8b65	k__Bacteria; p__Firmicutes; c__Clostridia; o__Clostridiales; f__Ruminococcaceae; g__Oscillospira; s__	0.741402
05ac5284233adaab02510ca64c47f845	k__Bacteria; p__Firmicutes; c__Clostridia; o__Clostridiales; f__Ruminococcaceae; g__; s__	0.999745
2843affd62b558983338a3454aa08027	k__Bacteria; p__Firmicutes; c__Clostridia; o__Clostridiales; f__Ruminococcaceae; g__Oscillospira; s__	0.926223
4f91fba026d975a7338782fb185d6f60	k__Bacteria; p__Firmicutes; c__Clostridia; o__Clostridiales; f__Ruminococcaceae; g__; s__	0.959601
68747ebb909ac48e248dcef3c2a55ace	k__Bacteria; p__Firmicutes; c__Clostridia; o__Clostridiales; f__Ruminococcaceae; g__; s__	0.962093
a572143ec2596f2762caf13a3861f3c7	k__Bacteria; p__Firmicutes; c__Clostridia; o__Clostridiales; f__Ruminococcaceae; g__Oscillospira; s__	0.899248
d4139669c138dc6983a2105c6d38fa02	k__Bacteria; p__Firmicutes; c__Clostridia; o__Clostridiales; f__Ruminococcaceae; g__Ruminococcus; s__	0.998041
cfe3e935c372b03f6715dc4fc0400069	k__Bacteria; p__Firmicutes; c__Clostridia; o__Clostridiales; f__Ruminococcaceae; g__; s__	0.824894
b4e5ea807d80a2a32c89679b049f5220	k__Bacteria; p__Firmicutes; c__Clostridia; o__Clostridiales; f__Lachnospiraceae	0.989341
13fbd52a3f59c653bacb390eb2484a59	k__Bacteria; p__Tenericutes; c__Mollicutes; o__RF39; f__; g__; s__	0.94321
74553e77b80382bb84470d64889d72b6	k__Bacteria; p__Firmicutes; c__Clostridia; o__Clostridiales	0.999849
7846775c1e5f5302595d705f9eeea16d	k__Bacteria; p__Firmicutes; c__Clostridia; o__Clostridiales; f__Lachnospiraceae	0.779333
f7e952bfd9617f4ad8c5c363b6211b43	k__Bacteria; p__Firmicutes; c__Clostridia; o__Clostridiales; f__Lachnospiraceae	0.950492
73b3b6e50d5c1c561c3cb5683d22de5e	k__Bacteria; p__Firmicutes; c__Clostridia; o__Clostridiales; f__Lachnospiraceae; g__; s__	0.993215
bf3dcd0e537cbf5bac0c4b9fd0d5bc6c	k__Bacteria; p__Firmicutes; c__Clostridia; o__Clostridiales	1
fcc9c895ca15419e0859b04dfee5cc31	k__Bacteria; p__Firmicutes; c__Clostridia; o__Clostridiales; f__Lachnospiraceae; g__; s__	0.987735
96521c5fa92cb46170a6f035e03a68f9	k__Bacteria; p__Firmicutes; c__Clostridia; o__Clostridiales; f__Ruminococcaceae; g__Oscillospira; s__	0.982796
451c5adbb80062de02c3a81439a89d59	k__Bacteria; p__Firmicutes; c__Clostridia; o__Clostridiales; f__Ruminococcaceae; g__; s__	0.999368
a51514fe7f71017162d93a4ee8eb23fc	k__Bacteria; p__Firmicutes; c__Clostridia; o__Clostridiales; f__Ruminococcaceae; g__Oscillospira; s__	0.845844
b8b197262897bfc110809d0e9af79493	k__Bacteria; p__Firmicutes; c__Clostridia; o__Clostridiales; f__Ruminococcaceae; g__Oscillospira; s__	0.853321
bf3a27945b790420ecf81358d6aef703	k__Bacteria; p__Firmicutes; c__Clostridia; o__Clostridiales; f__Ruminococcaceae; g__; s__	0.999912
28cefe0929af8db914b05dd51358bd3f	k__Bacteria; p__Firmicutes; c__Clostridia; o__Clostridiales; f__Ruminococcaceae; g__Faecalibacterium; s__prausnitzii	0.999995
48d316597edbeab2fbbc569071bf2836	k__Bacteria; p__Firmicutes; c__Clostridia; o__Clostridiales; f__Lachnospiraceae; g__; s__	0.768802
3a953ab3f66f93bd36b5099866b721a8	k__Bacteria; p__Firmicutes; c__Clostridia; o__Clostridiales; f__Ruminococcaceae; g__; s__	0.988258
a44dadcea34a9685b90a549a18e95334	k__Bacteria; p__Firmicutes; c__Clostridia; o__Clostridiales; f__Ruminococcaceae; g__Oscillospira; s__	0.976706
8ebc07ff34e279d3cfd3ce1e81482e4f	k__Bacteria; p__Firmicutes; c__Clostridia; o__Clostridiales; f__; g__; s__	0.999842
4e6a7504a7ca7809e35328aa7bfbbed1	k__Bacteria; p__Firmicutes; c__Clostridia; o__Clostridiales; f__Ruminococcaceae; g__Ruminococcus; s__	0.999558
892faad99a76f2b395dc9762d1866f9b	k__Bacteria; p__Firmicutes; c__Clostridia; o__Clostridiales; f__Lachnospiraceae	0.745471
d434864b9fe412f6fc3e671df15751fb	k__Bacteria; p__Firmicutes; c__Clostridia; o__Clostridiales; f__Ruminococcaceae; g__Oscillospira; s__	0.989972
73f2ab0583b995c09758be913ba2a470	k__Bacteria; p__Firmicutes; c__Bacilli	0.721194
b870e88be874af2b1e93d0cc56426196	k__Bacteria; p__Firmicutes; c__Clostridia; o__Clostridiales; f__Ruminococcaceae; g__; s__	0.982783
b2a58059283316a7ca7067dd1d91b7e1	k__Bacteria; p__Firmicutes; c__Clostridia; o__Clostridiales; f__Ruminococcaceae; g__; s__	0.980487
7b5a8d9e68dd0565cd82cd7b99ab87c2	k__Bacteria; p__Actinobacteria; c__Coriobacteriia; o__Coriobacteriales; f__Coriobacteriaceae; g__Collinsella; s__aerofaciens	0.990526
c5df279de92cc0ddd431698728d9274f	k__Bacteria; p__Firmicutes; c__Clostridia; o__Clostridiales; f__Lachnospiraceae; g__; s__	0.905762
0e1ee6f4f229da0388dcecd085efcba9	k__Bacteria; p__Firmicutes; c__Clostridia; o__Clostridiales; f__Ruminococcaceae; g__Faecalibacterium; s__prausnitzii	0.999995
29118dc9bd45db5c91d1380834b9471b	k__Bacteria; p__Firmicutes; c__Clostridia; o__Clostridiales; f__Ruminococcaceae; g__; s__	0.99589
01b4b08a097226bdecbb81ae17b00766	k__Bacteria; p__Firmicutes; c__Clostridia; o__Clostridiales; f__Lachnospiraceae; g__; s__	0.869543
c412a0e955b4b4ba97e813757387113e	k__Bacteria; p__Firmicutes; c__Clostridia; o__Clostridiales; f__Ruminococcaceae; g__; s__	0.81766
4d9bda9d6bcd5a7473b565db85c1060a	k__Bacteria; p__Firmicutes; c__Clostridia; o__Clostridiales; f__Ruminococcaceae; g__Ruminococcus; s__	0.999649
864fa86a8b72e16ad68d5e9b73144db7	k__Bacteria; p__Firmicutes; c__Clostridia; o__Clostridiales; f__Clostridiaceae; g__; s__	0.998472
53ff1e3fa558e7021c7310c09c1307db	k__Bacteria; p__Firmicutes; c__Clostridia; o__Clostridiales; f__Ruminococcaceae	0.959111
6536f1b87e6ddc4735f79a1456412736	k__Bacteria; p__Firmicutes; c__Clostridia; o__Clostridiales; f__Ruminococcaceae; g__Oscillospira; s__	0.971619
142030ace396601568a5d013513e3f3b	k__Bacteria; p__Firmicutes; c__Clostridia; o__Clostridiales; f__; g__; s__	0.999984
9cc6d7530216c401d76c7b9902f2ef05	k__Bacteria; p__Tenericutes; c__Mollicutes; o__RF39; f__; g__; s__	1
d4393bac8def5d8960165a161ab47d82	k__Bacteria; p__Firmicutes; c__Clostridia; o__Clostridiales; f__Lachnospiraceae	0.732888
e042676dfab0961e7e80e9f9145a4de3	k__Bacteria; p__Firmicutes; c__Clostridia; o__Clostridiales; f__SBYG_4172; g__; s__	0.88473
45529027c8cbccd50f3b4a623417ab32	k__Bacteria; p__Firmicutes; c__Clostridia; o__Clostridiales	0.999793
d8be1731ebecc9c9a5621de84ab39870	k__Bacteria; p__Tenericutes; c__Mollicutes; o__RF39; f__; g__; s__	0.942243
23afd54453486752184495683f1d2629	k__Bacteria; p__Firmicutes; c__Clostridia; o__Clostridiales; f__Ruminococcaceae; g__; s__	0.926377
5b1ccb0a986e689dfb263dddf738f3f9	k__Bacteria; p__Firmicutes; c__Clostridia; o__Clostridiales; f__Ruminococcaceae; g__; s__	0.995288
4c124d64d2b0530c954a8061a9d711a4	k__Bacteria; p__Firmicutes; c__Clostridia; o__Clostridiales; f__Ruminococcaceae	0.999841
1db2e4b2b89f9d276e35c24339550986	k__Bacteria; p__Firmicutes; c__Clostridia; o__Clostridiales; f__; g__; s__	0.999987
0d4d6a131e953595f545643090fd634a	k__Bacteria; p__Firmicutes; c__Clostridia; o__Clostridiales	1
169d6eaedeb66d98f614dbe21bede1f9	k__Bacteria; p__Firmicutes; c__Clostridia; o__Clostridiales; f__Lachnospiraceae	0.999347
6773db2dcc68784c015d840be1d909f4	k__Bacteria; p__Firmicutes; c__Clostridia; o__Clostridiales	0.999877
a2ad29ca6a5ac9d2395d78e43a502411	k__Bacteria; p__Firmicutes; c__Clostridia; o__Clostridiales; f__Lachnospiraceae; g__; s__	0.899546
b032a7375eebd27aef1069eebc2ac983	k__Bacteria; p__Firmicutes; c__Clostridia; o__Clostridiales; f__Lachnospiraceae; g__; s__	0.985795
e97adeca0df6a414913c7f25bb35f246	k__Bacteria; p__Firmicutes; c__Clostridia; o__Clostridiales; f__Clostridiaceae; g__; s__	0.99004
4ab8a67bc7faa2353a95b10a9c7ab432	k__Bacteria; p__Firmicutes; c__Clostridia; o__Clostridiales; f__Ruminococcaceae; g__; s__	0.743531
95ae6c9b344d1e9976db8682846da0b7	k__Bacteria; p__Firmicutes; c__Clostridia; o__Clostridiales; f__Lachnospiraceae; g__; s__	0.940206
c55c25847c11f5133976629ea94d074c	k__Bacteria; p__Firmicutes; c__Clostridia; o__Clostridiales; f__Ruminococcaceae; g__; s__	0.856507
4cf3302eb47c567e8116922038087b5e	k__Bacteria; p__Firmicutes; c__Clostridia; o__Clostridiales; f__Lachnospiraceae	0.997179
8665278fe91e03a8abe4414c7eb3596e	k__Bacteria; p__Actinobacteria; c__Coriobacteriia; o__Coriobacteriales; f__Coriobacteriaceae; g__Collinsella; s__aerofaciens	0.98949
6ea7f3b028ce85b00f32247177e16e16	k__Bacteria; p__Firmicutes; c__Clostridia; o__Clostridiales	0.999881
6fec3cc0362eff716e2f8c36d2d73c32	k__Bacteria; p__Tenericutes; c__Mollicutes; o__RF39; f__; g__; s__	1
83103598fbc2d4ef4d428663891189ef	k__Bacteria; p__Firmicutes; c__Clostridia; o__Clostridiales; f__Ruminococcaceae; g__Ruminococcus; s__	0.999784
43e8a84c81fa847660333aa2c61a3dae	k__Bacteria; p__Firmicutes; c__Clostridia; o__Clostridiales; f__Ruminococcaceae; g__Ruminococcus; s__	0.999653
34fc7aae15605586dabda01945f09403	k__Bacteria; p__Firmicutes; c__Clostridia; o__Clostridiales	1
98b52fbc6b1002fb6496bdedcc80d927	k__Bacteria; p__Firmicutes; c__Clostridia; o__Clostridiales; f__Lachnospiraceae; g__; s__	0.999251
dfdf4870663d62bc6acdef26158b55aa	k__Bacteria; p__Firmicutes; c__Clostridia; o__Clostridiales; f__Lachnospiraceae; g__; s__	0.825637
eb0e13d68216478556c30491da4bd361	k__Bacteria; p__Firmicutes; c__Clostridia; o__Clostridiales; f__Ruminococcaceae; g__; s__	0.990269
b7c7130e8255bc4ce2ad04009d09eb65	k__Bacteria; p__Firmicutes; c__Clostridia; o__Clostridiales; f__Ruminococcaceae	0.999748
8e60f70adba8aea0bb3890ae9680ecfd	k__Bacteria; p__Firmicutes; c__Clostridia; o__Clostridiales; f__Lachnospiraceae; g__Blautia; s__	0.744666
862e1884d935a6f3cb1ad8c8990d4d87	k__Bacteria; p__Firmicutes; c__Clostridia; o__Clostridiales; f__Ruminococcaceae; g__; s__	0.904661
7296e2f134b1a18f18e4aaf84232a15d	k__Bacteria; p__Firmicutes; c__Clostridia; o__Clostridiales; f__Ruminococcaceae; g__; s__	0.907586
168179a63151807668e36fed3338515f	k__Bacteria; p__Actinobacteria; c__Coriobacteriia; o__Coriobacteriales; f__Coriobacteriaceae; g__Collinsella; s__aerofaciens	0.989565
e84d1d31c14066474278b8a620db024c	k__Bacteria; p__Firmicutes; c__Clostridia; o__Clostridiales; f__Ruminococcaceae; g__; s__	0.990203
8263850ce8d5454ebf81b34be17fd272	k__Bacteria; p__Firmicutes; c__Clostridia; o__Clostridiales; f__SBYG_4172; g__; s__	0.861653
1933b76dc3f622edb240db5a3c4913ea	k__Bacteria; p__Firmicutes; c__Clostridia; o__Clostridiales; f__Ruminococcaceae; g__Ruminococcus; s__	0.999725
e6915e675187b6ceea0b40e34b7e66ae	k__Bacteria; p__Proteobacteria; c__Gammaproteobacteria; o__Enterobacteriales; f__Enterobacteriaceae	0.999999
75dcfbf41f8faec8d62622bf95d201a5	k__Bacteria; p__Proteobacteria; c__Gammaproteobacteria; o__Enterobacteriales; f__Enterobacteriaceae	0.999999
6c05410f84dfccd49e99ad9b0d3d4aeb	k__Bacteria; p__Firmicutes; c__Clostridia; o__Clostridiales; f__Ruminococcaceae; g__; s__	0.753945
4ecd2fa804c1777ad9c0eadb722fa81d	k__Bacteria; p__Firmicutes; c__Clostridia; o__Clostridiales; f__Ruminococcaceae; g__Oscillospira; s__	0.817874
6456a80da5f3868aa02186ff8fb3a600	k__Bacteria; p__Firmicutes; c__Clostridia; o__Clostridiales; f__Ruminococcaceae; g__; s__	0.992596
f4d0827cc27e67470e3752f1bb72f5e0	k__Bacteria; p__Firmicutes; c__Clostridia; o__Clostridiales; f__Lachnospiraceae; g__; s__	0.998579
19db669b01a1886a225c0576f5c37892	k__Bacteria; p__Firmicutes; c__Clostridia; o__Clostridiales; f__Ruminococcaceae; g__Oscillospira; s__	0.80287
e1815b422c1f82bd6c080f729679b073	k__Bacteria; p__Firmicutes; c__Clostridia; o__Clostridiales; f__Ruminococcaceae; g__Oscillospira; s__	0.9491
05a429cd5dd61d9d6b68cbdd6906ee1d	k__Bacteria; p__Firmicutes; c__Clostridia; o__Clostridiales	0.999696
1dfbc5b35b29d6bc58ff8f96da86bfda	k__Bacteria; p__Firmicutes; c__Bacilli; o__Bacillales; f__Staphylococcaceae; g__Staphylococcus; s__	0.940893
c18b44de995f8458e2fa7b1f07dedb62	k__Bacteria; p__Firmicutes; c__Clostridia; o__Clostridiales; f__Lachnospiraceae; g__Blautia; s__	0.756238
15f284242c82f16a9f3c24fa7dc7c86b	k__Bacteria; p__Firmicutes; c__Clostridia; o__Clostridiales	0.984808
8e0257fa181adb26c30e0947e2fd0003	k__Bacteria; p__Firmicutes; c__Clostridia; o__Clostridiales; f__Lachnospiraceae; g__; s__	0.969444
4576433103b14e5d1b836cef3492be51	k__Bacteria; p__Tenericutes; c__Mollicutes; o__RF39; f__; g__; s__	1
64bd33682fe1d06b8f9635526bd0386f	k__Bacteria; p__Firmicutes; c__Clostridia; o__Clostridiales; f__Ruminococcaceae; g__; s__	0.999447
7f94c79bbec80553655701251e0b29f8	k__Bacteria; p__Firmicutes; c__Clostridia; o__Clostridiales; f__Ruminococcaceae; g__; s__	0.984099
3b3446663f65585676f312911412fa1a	k__Bacteria; p__Firmicutes; c__Clostridia; o__Clostridiales; f__Clostridiaceae; g__; s__	0.99771
3369a4a84a436339c9333db6d45680a2	k__Bacteria; p__Firmicutes; c__Clostridia; o__Clostridiales	0.997157
44c60b9b7a98a5bf6ce288c93f3957fd	k__Bacteria; p__Firmicutes; c__Clostridia; o__Clostridiales; f__Ruminococcaceae; g__; s__	0.914974
5dbecd5d634a2fbdb7d1f537179f3308	k__Bacteria; p__Firmicutes; c__Clostridia; o__Clostridiales; f__Lachnospiraceae	0.999274
5b20a10c905b3533d78e69a226ce82ee	k__Bacteria; p__Firmicutes; c__Clostridia; o__Clostridiales; f__Ruminococcaceae; g__Oscillospira; s__	0.985637
8b4be91cccd0a237ecf8d1cf89a05f31	k__Bacteria; p__Firmicutes; c__Clostridia; o__Clostridiales; f__Lachnospiraceae; g__; s__	0.989278
f806afe92746061d74f785695501fdaa	k__Bacteria; p__Firmicutes; c__Clostridia; o__Clostridiales; f__Ruminococcaceae	0.998401
e2814d40af07902a3d9195625c345ff5	k__Bacteria; p__Firmicutes; c__Clostridia; o__Clostridiales; f__Ruminococcaceae; g__; s__	0.995513
0fba45f47fa57a3cbc8cbb7ea529cf0a	k__Bacteria; p__Firmicutes; c__Clostridia; o__Clostridiales; f__Ruminococcaceae; g__; s__	0.986098
2cb124f8ecfc87cdd33760fe5616d849	k__Bacteria; p__Firmicutes; c__Clostridia; o__Clostridiales; f__Lachnospiraceae; g__; s__	0.75108
c5865619f71b24db2a02ae6f8e43501e	k__Bacteria; p__Firmicutes; c__Clostridia; o__Clostridiales	0.999873
960a673bad6e01cb8293738b8b4d1289	k__Bacteria; p__Firmicutes; c__Clostridia; o__Clostridiales; f__Ruminococcaceae; g__Ruminococcus; s__	0.998458
732c83ddb648a97e337dd49268197dba	k__Bacteria; p__Firmicutes; c__Clostridia; o__Clostridiales; f__Ruminococcaceae; g__; s__	0.984483
597993c2ec02fed52d03f431f49dc86b	k__Bacteria; p__Firmicutes; c__Clostridia; o__Clostridiales; f__Lachnospiraceae	0.794078
bee30d92d277578ae35a965c88feab36	k__Bacteria; p__Firmicutes; c__Clostridia; o__Clostridiales; f__Ruminococcaceae; g__Oscillospira; s__	0.875487
6167b738e36aa7d6c3958b4183650d77	k__Bacteria; p__Firmicutes; c__Clostridia; o__Clostridiales; f__Ruminococcaceae; g__Ruminococcus; s__	0.999725
9e34bff8b2be9107f7a67f121bcdaae9	k__Bacteria; p__Firmicutes; c__Clostridia; o__Clostridiales; f__Ruminococcaceae; g__; s__	0.998836
12aec47e01e8845bcf964b4e1a296bb6	k__Bacteria; p__Firmicutes; c__Clostridia; o__Clostridiales; f__Ruminococcaceae; g__; s__	0.915564
191e9be28aedbf39f9f909f35975a0a3	k__Bacteria; p__Firmicutes; c__Clostridia; o__Clostridiales; f__Ruminococcaceae; g__; s__	0.999681
e3fc229b59c9931ee2dfbb5eb5b53e27	k__Bacteria; p__Firmicutes; c__Clostridia; o__Clostridiales; f__Lachnospiraceae	0.985795
aa50389bd10b6a78f8e908a77682a8d5	k__Bacteria; p__Firmicutes; c__Clostridia; o__Clostridiales; f__Ruminococcaceae; g__; s__	0.993371
6bac3da3b169b45b823e7a0394fd5df6	k__Bacteria; p__Firmicutes; c__Clostridia; o__Clostridiales; f__; g__; s__	0.99995
7338a2f6fc39abdd1ef2415ede1e14c5	k__Bacteria; p__Firmicutes; c__Clostridia; o__Clostridiales; f__Ruminococcaceae	0.997736
2fb623b465563c16efdcaa29b5e43549	k__Bacteria; p__Firmicutes; c__Clostridia; o__Clostridiales; f__Clostridiaceae; g__Natronincola_Anaerovirgula; s__	0.740635
eeea9a470d67af214d9f2a2d82499a85	k__Bacteria; p__Firmicutes; c__Clostridia; o__Clostridiales; f__Ruminococcaceae; g__Oscillospira; s__	0.774004
73d85770a6e125a7fc29f1b04e265915	k__Bacteria; p__Firmicutes; c__Clostridia; o__Clostridiales; f__Ruminococcaceae; g__Oscillospira; s__	0.999578
7df1349563c881105e716400ec533e2d	k__Bacteria; p__Firmicutes; c__Clostridia; o__Clostridiales; f__Ruminococcaceae; g__Ruminococcus; s__flavefaciens	0.999988
e9ee23fbeb21d3160953a7b1640a12cc	k__Bacteria; p__Firmicutes; c__Clostridia; o__Clostridiales	0.983363
739ceb153382523deb4345b426aed6d6	k__Bacteria; p__Firmicutes; c__Clostridia; o__Clostridiales; f__Ruminococcaceae; g__Oscillospira; s__	0.99857
baa824c043f0eed585d56a0bff84df12	k__Bacteria; p__Firmicutes; c__Clostridia; o__Clostridiales; f__Lachnospiraceae; g__Blautia; s__	0.761675
2201008a9b34da0f4e38e276ac202878	k__Bacteria; p__Firmicutes; c__Clostridia; o__Clostridiales; f__Ruminococcaceae; g__; s__	0.996992
ee844cbe9aeb2f3c4a231038e1e8f47b	k__Bacteria; p__Firmicutes; c__Clostridia; o__Clostridiales; f__Ruminococcaceae; g__; s__	0.765606
042febb85cb939dd951f21e59f0e5523	k__Bacteria; p__Firmicutes; c__Clostridia; o__Clostridiales; f__Ruminococcaceae	0.999679
06f7047ba04596ec4bb20118e917c085	k__Bacteria; p__Firmicutes; c__Clostridia; o__Clostridiales; f__Lachnospiraceae; g__; s__	0.99503
2f49dc8608f108caed57988bfa041a07	k__Bacteria; p__Firmicutes; c__Clostridia; o__Clostridiales; f__Ruminococcaceae; g__Oscillospira; s__	0.99818
7385f7f624a665573efc56624c3f495d	k__Bacteria; p__Firmicutes; c__Clostridia; o__Clostridiales; f__Ruminococcaceae	0.999871
66b48bcc3a389499c0bc4540be732045	k__Bacteria; p__Tenericutes; c__Mollicutes; o__RF39; f__; g__; s__	0.999978
98761553397ae476bac61c7370b1d7b3	k__Bacteria; p__Firmicutes; c__Clostridia; o__Clostridiales; f__Lachnospiraceae	0.99938
9fdc1614a5bde345cea5023386c2e176	k__Bacteria; p__Firmicutes; c__Clostridia; o__Clostridiales; f__Clostridiaceae; g__; s__	0.998562
fa23238c01bf609e3d69a20a61280c0c	k__Bacteria; p__Firmicutes; c__Clostridia; o__Clostridiales; f__; g__; s__	1
2a66355bff740f41d8624981331af2a4	k__Bacteria; p__Firmicutes	0.999649
1d6940bc5bfe2072ca05e12ef011374d	k__Bacteria; p__Firmicutes; c__Clostridia; o__Clostridiales; f__Ruminococcaceae; g__; s__	0.974018
539d5c18eb709e97ec3b825500d13e97	k__Bacteria; p__Firmicutes; c__Clostridia; o__Clostridiales; f__; g__; s__	0.999987
e1078778277fec86f69e6f859d63c733	k__Bacteria; p__Firmicutes; c__Clostridia; o__Clostridiales; f__Ruminococcaceae; g__Oscillospira; s__	0.821668
54233c1d9938304cf7bd7dc98a82e6ca	k__Bacteria; p__Firmicutes; c__Clostridia; o__Clostridiales; f__Lachnospiraceae; g__; s__	0.979501
b7b78531360c5cf3a1fd663d3d363371	k__Bacteria; p__Firmicutes; c__Clostridia; o__Clostridiales; f__Lachnospiraceae; g__; s__	0.85056
ecd9f935a8b0b5b865b295effb977854	k__Bacteria; p__Firmicutes; c__Clostridia; o__Clostridiales; f__Ruminococcaceae; g__Ruminococcus; s__	0.998043
cf27b0f92fb632823486822eb5b05584	k__Bacteria; p__Firmicutes; c__Clostridia; o__Clostridiales; f__Christensenellaceae; g__; s__	0.853846
315854ff97b30e081ae4fd71122e203a	k__Bacteria; p__Firmicutes; c__Clostridia; o__Clostridiales; f__; g__; s__	0.999987
e252c94d617ff9cd37a6d93fe7d4626b	k__Bacteria; p__Firmicutes; c__Clostridia; o__Clostridiales; f__Lachnospiraceae; g__; s__	0.830402
4e79dbb44e5226cf062ffac74ab739c4	k__Bacteria; p__Firmicutes; c__Clostridia; o__Clostridiales; f__Ruminococcaceae; g__Oscillospira; s__	0.998457
0cafd1d5f293461db9ea7ee98278901b	k__Bacteria; p__Firmicutes; c__Clostridia; o__Clostridiales; f__Ruminococcaceae; g__Oscillospira; s__	0.989154
1e705e4b64721c327d73cd0c2a4dfde4	k__Bacteria; p__Firmicutes; c__Clostridia; o__Clostridiales; f__Lachnospiraceae; g__Blautia; s__	0.995643
abae8af825ff99920a6e5f4b644a623f	k__Bacteria; p__Firmicutes; c__Clostridia; o__Clostridiales; f__Ruminococcaceae; g__Oscillospira; s__	0.836586
0e72021929175804c863195f70ad24fa	k__Bacteria; p__Firmicutes; c__Clostridia; o__Clostridiales; f__Ruminococcaceae; g__; s__	0.889642
57a7e20a727dad31c4113e26fdb357bb	k__Bacteria; p__Firmicutes; c__Clostridia; o__Clostridiales; f__Ruminococcaceae	0.992649
d579fafb33081b218a3c34516295418c	k__Bacteria; p__Firmicutes; c__Clostridia; o__Clostridiales; f__Ruminococcaceae; g__Oscillospira; s__	0.985655
6b45d285a625a57e5fd983521cba402d	k__Bacteria; p__Firmicutes; c__Clostridia; o__Clostridiales; f__Ruminococcaceae; g__Oscillospira; s__	0.985871
7ef810f581780a0509c7b1e5f100037d	k__Bacteria; p__Firmicutes; c__Clostridia; o__Clostridiales; f__Clostridiaceae; g__; s__	0.986583
08b60260a11473a4a16efbbffcb3939a	k__Bacteria; p__Firmicutes; c__Clostridia; o__Clostridiales; f__Ruminococcaceae	0.837075
f1fb5486edda84c93615c840dfb3d2e1	k__Bacteria; p__Firmicutes; c__Clostridia; o__Clostridiales; f__Ruminococcaceae; g__; s__	0.999441
2620c5481def04baa31142be45cfd231	k__Bacteria; p__Firmicutes; c__Clostridia; o__Clostridiales; f__Ruminococcaceae; g__; s__	0.936081
c714229343a0014eaf73a08f7bee900c	k__Bacteria; p__Firmicutes; c__Clostridia; o__Clostridiales; f__Ruminococcaceae; g__Oscillospira; s__	0.982804
5efc3524c11a4150700bfdb7573ea120	k__Bacteria; p__Firmicutes; c__Clostridia; o__Clostridiales; f__Ruminococcaceae; g__Oscillospira; s__	0.982833
4789a1c0a0f3505eeccf2ff12a5dc899	k__Bacteria; p__Firmicutes; c__Clostridia; o__Clostridiales; f__Lachnospiraceae	0.978507
d21f97734bbede27156b5c54b4cb9e6d	k__Bacteria; p__Firmicutes; c__Clostridia; o__Clostridiales; f__Clostridiaceae; g__; s__	0.988559
7e01d2df568c53a5915637d24ed17295	k__Bacteria; p__Firmicutes; c__Clostridia; o__Clostridiales	0.999793
ab7d0f22f9a0546e31eb4c768700b081	k__Bacteria; p__Firmicutes; c__Clostridia; o__Clostridiales; f__Lachnospiraceae; g__Pseudobutyrivibrio; s__	0.888094
3d811f91b7890a8df8468d8150f9dd5d	k__Bacteria; p__Firmicutes; c__Clostridia; o__Clostridiales; f__Ruminococcaceae; g__; s__	0.997831
20d65fbcf57d64490db7fd56fb73e51e	k__Bacteria; p__Firmicutes; c__Clostridia; o__Clostridiales; f__Ruminococcaceae; g__; s__	0.988893
ebea17c345bc97027fe6f1dd1dbc0db3	k__Bacteria; p__Firmicutes; c__Clostridia; o__Clostridiales; f__Ruminococcaceae; g__Oscillospira; s__	0.975113
3f96083e4c0788c28894179d552ef7c9	k__Bacteria; p__Firmicutes; c__Clostridia; o__Clostridiales; f__Ruminococcaceae; g__; s__	0.975581
cd6fd21037353b97784b8bfd2119d86c	k__Bacteria; p__Firmicutes; c__Bacilli; o__Bacillales; f__Bacillaceae; g__; s__	0.747079
2583a27818cfd8fc9d3ad53e19115623	k__Bacteria; p__Firmicutes; c__Clostridia; o__Clostridiales; f__; g__; s__	0.999994
cabe691f9f52587fd14b18411b693105	k__Bacteria; p__Firmicutes; c__Clostridia; o__Clostridiales; f__Lachnospiraceae	0.769717
151d14ce96c54f45ef4ddd086d983856	k__Bacteria; p__Firmicutes; c__Clostridia; o__Clostridiales; f__Ruminococcaceae; g__; s__	0.999843
6e4f71cb038b4295311795103588bfc1	k__Bacteria; p__Firmicutes; c__Clostridia; o__Clostridiales; f__Ruminococcaceae	0.880492
0e3b07fa800d42dbb6a2504c5cc2b82a	k__Bacteria; p__Firmicutes; c__Clostridia; o__Clostridiales; f__Ruminococcaceae	0.970515
04193ea9b8a1d85483cfb0ed7c0c8b11	k__Bacteria; p__Firmicutes; c__Clostridia; o__Clostridiales; f__Ruminococcaceae	0.994936
1b2ef9ac5948e66b9d2807888e04254c	k__Bacteria; p__Firmicutes; c__Clostridia; o__Clostridiales; f__Clostridiaceae; g__; s__	0.997916
4ab263e08e016f33a8a211b132fb28e0	k__Bacteria; p__Firmicutes; c__Clostridia; o__Clostridiales; f__Lachnospiraceae; g__; s__	0.905783
0269be80b506c5ead30c865c574f2d11	k__Bacteria; p__Firmicutes; c__Clostridia; o__Clostridiales; f__Ruminococcaceae; g__; s__	0.998452
66787bf8b273ce9058830ee7d198a99e	k__Bacteria; p__Firmicutes; c__Clostridia; o__Clostridiales; f__; g__; s__	0.999978
665a44caa7ec1c2ae2b69ef628d7c361	k__Bacteria; p__Firmicutes; c__Clostridia; o__Clostridiales; f__Lachnospiraceae	0.919637
6617ee50da81f978d92565e9fab734a2	k__Bacteria; p__Firmicutes; c__Clostridia; o__Clostridiales; f__Lachnospiraceae	0.726812
7062d40604b125d64c426069888e1bfc	k__Bacteria; p__Firmicutes; c__Clostridia; o__Clostridiales; f__Lachnospiraceae; g__; s__	0.836795
4265f5cb7c9400d8551ed2e2cc6f6494	k__Bacteria; p__Firmicutes; c__Clostridia; o__Clostridiales	1
97e3342fa4c548ee87cf19a22f34020e	k__Bacteria; p__Firmicutes; c__Clostridia; o__Clostridiales; f__Ruminococcaceae; g__; s__	0.99853
11e05f0fb5211e9d35e2ab6e6e91beac	k__Bacteria; p__Firmicutes; c__Clostridia; o__Clostridiales; f__Lachnospiraceae; g__Coprococcus; s__	0.965404
f15f4c4df0104e095cf70b730503f426	k__Bacteria; p__Firmicutes; c__Clostridia; o__Clostridiales; f__Ruminococcaceae; g__; s__	0.765517
aa6390fa740a94116ba7310367b405fc	k__Bacteria; p__Firmicutes; c__Clostridia; o__Clostridiales	0.999865
2126af92175a32213400973c35d32413	k__Bacteria; p__Firmicutes; c__Clostridia; o__Clostridiales; f__Lachnospiraceae	0.997332
85b5230f5736f4bf7fa9d2a74f87ede4	k__Bacteria; p__Firmicutes; c__Clostridia; o__Clostridiales; f__; g__; s__	0.999996
9e22ade0824608cb3170e7f45e724ad0	k__Bacteria; p__Firmicutes; c__Clostridia; o__Clostridiales; f__; g__; s__	0.999978
2d992a9d394a8cf573a1d597187a4e43	k__Bacteria; p__Tenericutes; c__Mollicutes; o__RF39; f__; g__; s__	1
614652ccd3220b85522d91a831f06826	k__Bacteria; p__Firmicutes; c__Clostridia; o__Clostridiales; f__Lachnospiraceae	0.999028
2371a6ae81b49e2c22c2c52ff88d0672	k__Bacteria; p__Firmicutes; c__Clostridia; o__Clostridiales; f__Lachnospiraceae; g__; s__	0.797961
9fb357cb9cf1c8c8c23de7a7e01aa71b	k__Bacteria; p__Firmicutes; c__Clostridia; o__Clostridiales; f__Ruminococcaceae; g__; s__	0.900263
a82045f1ebb17d00bd210693f75366c4	k__Bacteria; p__Firmicutes; c__Clostridia; o__Clostridiales; f__; g__; s__	0.999937
e13ba8a114588db9010e2a91b61c867f	k__Bacteria; p__Firmicutes; c__Clostridia; o__Clostridiales; f__Lachnospiraceae	0.909711
88b125ba55cd443ed91469d9181bc5df	k__Bacteria; p__Firmicutes; c__Clostridia; o__Clostridiales; f__Lachnospiraceae; g__Pseudobutyrivibrio; s__	0.919632
c51cc050e1540e27e88a73288a4f656e	k__Bacteria; p__Firmicutes; c__Clostridia; o__Clostridiales; f__Ruminococcaceae; g__Oscillospira; s__	0.978763
45f5ce0a29ccf9f9c86420a66f671544	k__Bacteria; p__Proteobacteria; c__Gammaproteobacteria; o__Enterobacteriales; f__Enterobacteriaceae	0.999986
053a8a2a6d029d5f55bc9d4ee77a0ddc	k__Bacteria; p__Firmicutes; c__Clostridia; o__Clostridiales; f__Lachnospiraceae; g__; s__	0.993369
b62ce5c5133cb39186c8b72d8e02360d	k__Bacteria; p__Firmicutes; c__Clostridia; o__Clostridiales; f__Ruminococcaceae; g__Ruminococcus; s__	0.999844
fd3bebe5786f1901205263a15c3b0ce1	k__Bacteria; p__Firmicutes; c__Clostridia; o__Clostridiales; f__Ruminococcaceae; g__; s__	0.768937
b397b0a8e05bede130412ae833730314	k__Bacteria; p__Firmicutes; c__Clostridia; o__Clostridiales	0.977001
6ad3344a87005a0d75de77529828831b	k__Bacteria; p__Firmicutes; c__Clostridia; o__Clostridiales	0.992773
a4455717a9101f8f35cdf2aa89a6db8e	k__Bacteria; p__Firmicutes; c__Clostridia; o__Clostridiales; f__Lachnospiraceae; g__; s__	0.988619
27d88146b44b9f9e70a81bd1370d8ead	k__Bacteria; p__Firmicutes; c__Clostridia; o__Clostridiales; f__Ruminococcaceae; g__; s__	0.824908
f24cae4b135e03a8f500e8dfdf4204a7	k__Bacteria; p__Firmicutes; c__Clostridia; o__Clostridiales; f__Ruminococcaceae; g__; s__	0.994265
f223d31fa8ed7ab163a127d52c53e601	k__Bacteria; p__Firmicutes; c__Clostridia; o__Clostridiales; f__Ruminococcaceae; g__Oscillospira; s__	0.90248
3ffe4c242d781c70170573ee1304b391	k__Bacteria; p__Firmicutes; c__Clostridia; o__Clostridiales; f__; g__; s__	0.999937
5b79d1211a8c9f01758c016cfa2472aa	k__Bacteria; p__Firmicutes; c__Clostridia; o__Clostridiales; f__Ruminococcaceae; g__; s__	0.739787
b18386f73c58167fba5341ac84d098d7	k__Bacteria; p__Firmicutes; c__Clostridia; o__Clostridiales; f__Ruminococcaceae; g__Oscillospira; s__	0.950552
2d468aacbef4c0ccfe7ed926ff49a8cd	k__Bacteria; p__Firmicutes; c__Clostridia; o__Clostridiales; f__Ruminococcaceae; g__; s__	0.83309
4ceb412e05ff971f4ac5fadebe7c6be1	k__Bacteria; p__Firmicutes; c__Clostridia; o__Clostridiales	0.969615
41b2a9f5c621a25615776f8e1d8cce15	k__Bacteria; p__Firmicutes; c__Clostridia; o__Clostridiales; f__Ruminococcaceae	0.985081
17e65720f4750e34fb6ecf568c8ec2ba	k__Bacteria; p__Firmicutes; c__Clostridia; o__Clostridiales	0.988982
a1e0ee2ad161d3bc3a2c10f9ee0cf2b5	k__Bacteria; p__Firmicutes; c__Clostridia; o__Clostridiales; f__Ruminococcaceae; g__; s__	0.989704
90da20dac6ea4649f15e6bdb456624df	k__Bacteria; p__Firmicutes; c__Clostridia; o__Clostridiales; f__; g__; s__	0.952729
f85057939f9bf259224d87baa232f8e8	k__Bacteria; p__Firmicutes; c__Clostridia; o__Clostridiales; f__Lachnospiraceae; g__; s__	0.991146
c61d67b84cf0b677bea5cc8f9e3dfbd3	k__Bacteria; p__Firmicutes; c__Clostridia; o__Clostridiales; f__Ruminococcaceae; g__Oscillospira; s__	0.998453
c86c038e72fa4fa578fe3662e862d84e	k__Bacteria; p__Firmicutes; c__Clostridia; o__Clostridiales; f__Ruminococcaceae; g__Ruminococcus; s__	0.999654
c879ae66229171338a1eceb559db525a	k__Bacteria; p__Firmicutes; c__Clostridia; o__Clostridiales; f__Ruminococcaceae; g__Ruminococcus; s__	0.999843
ece01f59372795f8eba0b8b00c84a031	k__Bacteria; p__Firmicutes; c__Clostridia; o__Clostridiales; f__Clostridiaceae; g__; s__	0.997561
988444af1cfd15bc7888ff06eb74eccc	k__Bacteria; p__Firmicutes; c__Clostridia; o__Clostridiales	0.993353
64cf53255a0270004c90108162a96012	k__Bacteria; p__Firmicutes; c__Clostridia; o__Clostridiales; f__Lachnospiraceae; g__Blautia; s__	0.921938
c514223d2f1a6cd08a82f0c3ab0ecd04	k__Bacteria; p__Firmicutes; c__Clostridia; o__Clostridiales; f__; g__; s__	0.999937
78b1242429c52e5d59355d64860d295f	k__Bacteria; p__Firmicutes; c__Clostridia; o__Clostridiales	0.984703
9bf41b4aefda111e3016735310f8beef	k__Bacteria; p__Proteobacteria; c__Gammaproteobacteria; o__Pseudomonadales; f__Pseudomonadaceae; g__Pseudomonas; s__	0.97528
e48e4fc728ddc5587661c6d29325bf4d	k__Bacteria; p__Firmicutes; c__Clostridia; o__Clostridiales; f__Lachnospiraceae; g__; s__	0.991524
0109cffa2bf673153fea03cfb7251031	k__Bacteria; p__Firmicutes; c__Clostridia; o__Clostridiales; f__Lachnospiraceae; g__; s__	0.949506
8a444748824bece1b7d73767a62ac7c3	k__Bacteria; p__Firmicutes; c__Clostridia	0.712285
5e31cb927e9d254d36ebfe6cef364418	k__Bacteria; p__Firmicutes; c__Clostridia; o__Clostridiales	0.924982
ee3520496c02e45e9eaa358a0e0e84b4	k__Bacteria; p__Firmicutes; c__Clostridia; o__Clostridiales; f__Lachnospiraceae; g__; s__	0.973823
9869160cbfd67058f032cf62def3ae2e	k__Bacteria; p__Firmicutes; c__Clostridia; o__Clostridiales; f__Clostridiaceae; g__; s__	0.911111
41f73ff6ac43e52ab8fd510826d72574	k__Bacteria; p__Firmicutes; c__Clostridia; o__Clostridiales; f__Ruminococcaceae; g__; s__	0.922021
5f5013f6d4e5ea3e7f5e032f03d38331	k__Bacteria; p__Firmicutes; c__Clostridia; o__Clostridiales; f__Ruminococcaceae; g__; s__	0.722224
d6a92846a04c6e83117dfad2db1a97fe	k__Bacteria; p__Firmicutes; c__Clostridia; o__Clostridiales; f__Ruminococcaceae; g__Ruminococcus; s__	0.995561
0acf66bdada3850d55fa2784734b92b0	k__Bacteria; p__Firmicutes; c__Clostridia; o__Clostridiales; f__Ruminococcaceae; g__; s__	0.978743
90a83533bb6c10ec675071f76369fbb8	k__Bacteria; p__Firmicutes; c__Clostridia; o__Clostridiales; f__Ruminococcaceae; g__; s__	0.988101
276b475f7f7b2577e741381f72ab3ccc	k__Bacteria; p__Firmicutes; c__Clostridia; o__Clostridiales; f__Ruminococcaceae; g__; s__	0.999935
7886656632d8ef61c8bccf5a495c5407	k__Bacteria; p__Firmicutes; c__Clostridia; o__Clostridiales	0.97641
bfe3fc22df04e8dbd0afe69f434af1e4	k__Bacteria; p__Firmicutes; c__Clostridia; o__Clostridiales; f__Ruminococcaceae; g__; s__	0.844233
c6379206739d7dc163edf56580e5da4f	k__Bacteria; p__Firmicutes; c__Clostridia; o__Clostridiales	0.989378
c09ee2c09db9e188dbca639a7b3d7ea4	k__Bacteria; p__Firmicutes; c__Clostridia; o__Clostridiales	0.99514
94bd861ffd533f706ae34d462a473cfa	k__Bacteria; p__Firmicutes; c__Clostridia; o__Clostridiales; f__; g__; s__	0.793504
8621b1f0b9aea2744a8072fbbcebfa2d	k__Bacteria; p__Firmicutes; c__Clostridia; o__Clostridiales; f__Lachnospiraceae	0.999351
9bf666c39aa602c37c7f00533b50a5f4	k__Bacteria; p__Firmicutes; c__Clostridia; o__Clostridiales; f__; g__; s__	0.81536
b007bd444c740ef776bdaf6516400823	k__Bacteria; p__Firmicutes; c__Clostridia; o__Clostridiales; f__Lachnospiraceae	0.91366
2faa8de3a4d21bbb4184ef8941e23cc0	k__Bacteria; p__Firmicutes; c__Clostridia; o__Clostridiales; f__; g__; s__	0.70146
7fe10e73d72861e37b879ee83a3dfa12	k__Bacteria; p__Firmicutes; c__Clostridia; o__Clostridiales; f__Clostridiaceae; g__Clostridium; s__	0.805109
701e9543da377fbaba7c4c674936b462	k__Bacteria; p__Firmicutes; c__Clostridia; o__Clostridiales; f__Lachnospiraceae	0.811122
c44d8b663dcfc0aa4c4c02c68888c587	k__Bacteria; p__Firmicutes; c__Clostridia; o__Clostridiales	0.995959
07177ffa5070e98d9e6becec438a9f56	k__Bacteria; p__Firmicutes; c__Clostridia; o__Clostridiales; f__; g__; s__	0.999978
fd1eafa4467496d103cb04ebd68e7e0b	k__Bacteria; p__Firmicutes; c__Clostridia; o__Clostridiales; f__Lachnospiraceae; g__; s__	0.766639
827aa8716d4aa184f5fa939b411af999	k__Bacteria; p__Firmicutes; c__Clostridia; o__Clostridiales; f__Lachnospiraceae; g__Blautia; s__	0.993304
56dfb477a8335a60d737bed9de65863f	k__Bacteria; p__Firmicutes; c__Clostridia; o__Clostridiales; f__Lachnospiraceae; g__; s__	0.978582
562d1ed3562bc0f21b9402642067c9a9	k__Bacteria; p__Firmicutes; c__Clostridia; o__Clostridiales; f__Lachnospiraceae; g__Blautia; s__	0.993497
5a9612eb89ef9d567380f4c9230b15a3	k__Bacteria; p__Firmicutes; c__Clostridia; o__Clostridiales; f__Lachnospiraceae; g__; s__	0.958097
324e6a6b21c3a05d374519bbf136e90d	k__Bacteria; p__Firmicutes; c__Clostridia; o__Clostridiales; f__Clostridiaceae; g__; s__	0.997749
2001bd55e1a0797236dd161752b4d7be	k__Bacteria; p__Firmicutes; c__Clostridia; o__Clostridiales; f__Ruminococcaceae; g__; s__	0.934498
14c680b86f7062485c490e0c8c00433e	k__Bacteria; p__Firmicutes; c__Bacilli; o__Lactobacillales; f__Lactobacillaceae; g__Lactobacillus; s__	0.999996
02ac0bd44425708e32d4bccccb49cd74	k__Bacteria; p__Firmicutes; c__Clostridia; o__Clostridiales; f__Lachnospiraceae; g__; s__	0.819384
f76e863706cff152c22231e2d4b13699	k__Bacteria; p__Firmicutes; c__Clostridia; o__Clostridiales	0.999231
371ec8b23922e66cb46a5bf082245a18	k__Bacteria; p__Firmicutes; c__Clostridia; o__Clostridiales; f__Ruminococcaceae; g__Oscillospira; s__	0.981239
d9e3d33d11c7c73dbb7c8055c0cef2a3	k__Bacteria; p__Firmicutes; c__Clostridia; o__Clostridiales	0.999888
0ef6a8c206293a26eb48c431f74f0484	k__Bacteria; p__Firmicutes; c__Clostridia; o__Clostridiales; f__Ruminococcaceae; g__; s__	0.999676
b007898612af2b0a35c659429db711d5	k__Bacteria; p__Firmicutes; c__Clostridia; o__Clostridiales; f__Ruminococcaceae	0.782937
cbe5e30c8c8dac28d24bfb5e0f418c72	k__Bacteria; p__Firmicutes; c__Clostridia; o__Clostridiales; f__Lachnospiraceae	0.777929
ba87a89473e58b993dc7a1cd0a14c0a3	k__Bacteria; p__Firmicutes; c__Clostridia; o__Clostridiales; f__Ruminococcaceae; g__Oscillospira; s__	0.962522
7ecee3b246094b253989758f5ae7bdaa	k__Bacteria; p__Firmicutes; c__Clostridia; o__Clostridiales; f__Lachnospiraceae; g__; s__	0.982673
58518f3d70ff50033866259410426d96	k__Bacteria; p__Firmicutes; c__Clostridia; o__Clostridiales; f__Ruminococcaceae; g__Ruminococcus; s__	0.996505
c15c8e94cbda2b0ad6a8325e69780240	k__Bacteria; p__Firmicutes; c__Clostridia; o__Clostridiales; f__Lachnospiraceae	0.846835
63e7c9eb60d953b1472eb0eb1156558a	k__Bacteria; p__Firmicutes; c__Clostridia; o__Clostridiales; f__Lachnospiraceae; g__; s__	0.998414
2699e6860969e4433a4fdaf9b99027ae	k__Bacteria; p__Firmicutes; c__Clostridia; o__Clostridiales; f__Lachnospiraceae; g__; s__	0.881101
852b485b0138bb3ac94968993092d20a	k__Bacteria; p__Firmicutes; c__Clostridia; o__Clostridiales; f__Ruminococcaceae; g__; s__	0.992475
4b5703a94e7c9c935e6db3bcf275ea1d	k__Bacteria; p__Tenericutes; c__Mollicutes; o__RF39; f__; g__; s__	0.999952
9fc97bad2a1d62e2ec820d22d865710f	k__Bacteria; p__Firmicutes; c__Clostridia; o__Clostridiales; f__Ruminococcaceae; g__Oscillospira; s__	0.786509
7dd5c936300715ae16d95fce9230b5eb	k__Bacteria; p__Firmicutes; c__Clostridia; o__Clostridiales; f__Lachnospiraceae; g__; s__	0.991278
aec14b7fad4cab8b11799b5a77b4402c	k__Bacteria; p__Firmicutes; c__Clostridia; o__Clostridiales; f__Lachnospiraceae	0.896654
1b3df2eb11101a7743ff53d4275f3973	k__Bacteria; p__Firmicutes; c__Clostridia; o__Clostridiales; f__Ruminococcaceae; g__Ruminococcus; s__	0.996515
f3fc39ba74d820ecc97d4c72c32ebfb0	k__Bacteria; p__Firmicutes; c__Clostridia; o__Clostridiales; f__Ruminococcaceae; g__; s__	0.937814
7c066501fdff209039829d27a81bbe74	k__Bacteria; p__Firmicutes; c__Clostridia; o__Clostridiales; f__Lachnospiraceae; g__; s__	0.812305
3e067da2928d4419a099063abf5a6455	k__Bacteria; p__Firmicutes; c__Clostridia; o__Clostridiales; f__Lachnospiraceae; g__; s__	0.812597
44dcf73e9f2836500ad818abd3a69e08	k__Bacteria; p__Firmicutes; c__Clostridia; o__Clostridiales; f__Lachnospiraceae	0.926557
a2e274f7106e9f1331cd3357a6e90e40	k__Bacteria; p__Firmicutes; c__Clostridia; o__Clostridiales	0.998159
092c1a2d7c6868bd56906b46c0e449c9	k__Bacteria; p__Firmicutes; c__Clostridia; o__Clostridiales	0.984196
64e579afaecdedb45c6af94c2db3751e	k__Bacteria; p__Firmicutes; c__Clostridia; o__Clostridiales; f__Ruminococcaceae; g__Oscillospira; s__	0.885591
e91fc05705d0667c01b30dffb2652531	k__Bacteria; p__Firmicutes; c__Clostridia; o__Clostridiales; f__Lachnospiraceae	0.996451
a640be9a42e2b25b2ee5eb704b85b6a4	k__Bacteria; p__Firmicutes; c__Clostridia; o__Clostridiales; f__Ruminococcaceae; g__; s__	0.784083
d039739c3853ae67beb04a4e38a1bce8	k__Bacteria; p__Firmicutes; c__Clostridia; o__Clostridiales	0.919927
f2373a9793dc993519863d14f027afae	k__Bacteria; p__Proteobacteria; c__Gammaproteobacteria; o__Enterobacteriales; f__Enterobacteriaceae	0.999999
1573ca710ed9cd950fb523330b5f4f68	k__Bacteria; p__Firmicutes; c__Clostridia; o__Clostridiales; f__Lachnospiraceae; g__Blautia; s__	0.923193
fd00112e2e32c74f425cecc0e60d8a17	k__Bacteria; p__Firmicutes; c__Clostridia; o__Clostridiales	0.999894
bc6c276a84ed60ea11d40b901828991f	k__Bacteria; p__Proteobacteria; c__Gammaproteobacteria; o__Enterobacteriales; f__Enterobacteriaceae	0.99999
9f880869fedd0841e70de7c5436471e4	k__Bacteria; p__Firmicutes; c__Clostridia; o__Clostridiales; f__Lachnospiraceae; g__; s__	0.999133
b86fe9d870086e438ea39bfe51bec3ad	k__Bacteria; p__Firmicutes; c__Clostridia; o__Clostridiales; f__Lachnospiraceae	0.847144
4851f1ccae53092466f9c806f3ebba47	k__Bacteria; p__Firmicutes; c__Clostridia; o__Clostridiales; f__Clostridiaceae	0.894451
0e5fe30bc88fa9fb68df26f6b4d9e5c1	k__Bacteria; p__Firmicutes; c__Clostridia; o__Clostridiales; f__Ruminococcaceae; g__; s__	0.954773
6d890e31f759870bfa567abf52034c17	k__Bacteria; p__Firmicutes; c__Clostridia; o__Clostridiales; f__Ruminococcaceae; g__; s__	0.800826
536b58bb9152d91b739432f3730be915	k__Bacteria; p__Firmicutes; c__Clostridia; o__Clostridiales; f__; g__; s__	0.999928
7bfc1c64981ab89853a1fc731bffb3ec	k__Bacteria; p__Firmicutes; c__Clostridia; o__Clostridiales; f__Ruminococcaceae; g__; s__	0.99071
39e9561eb09a3fa2afba732ba0d632f1	k__Bacteria; p__Firmicutes; c__Clostridia; o__Clostridiales	0.97844
828ea73ab061f15b091ce99708ed55d8	k__Bacteria; p__Firmicutes; c__Clostridia; o__Clostridiales	0.977614
122b17ab334e490306cd6b16c3e60fbe	k__Bacteria; p__Firmicutes; c__Clostridia; o__Clostridiales; f__; g__; s__	0.999913
2751ab1f43afec7c4a6c6824542937f0	k__Bacteria; p__Firmicutes; c__Clostridia; o__Clostridiales; f__Ruminococcaceae; g__Oscillospira; s__	0.980293
4193e0a2e26fd35dc258d140ef95cde8	k__Bacteria; p__Firmicutes; c__Clostridia; o__Clostridiales; f__Ruminococcaceae	0.969855
06ce48b6765b33e82a1be361ba2669d1	k__Bacteria; p__Tenericutes; c__Mollicutes; o__RF39; f__; g__; s__	0.999997
5fe3af2282f8a8a544bbd07d2942d51c	k__Bacteria; p__Firmicutes; c__Clostridia; o__Clostridiales	1
a1307a58df5b2c24fd7f8ef6419214d7	k__Bacteria; p__Actinobacteria; c__Coriobacteriia; o__Coriobacteriales; f__Coriobacteriaceae; g__Collinsella; s__aerofaciens	0.994315
93e308cc546eb8fa11d04f02c4f5117a	k__Bacteria; p__Firmicutes; c__Clostridia; o__Clostridiales; f__Lachnospiraceae; g__; s__	0.708215
4272d88f12014aa7c7e6e459aebbaef8	k__Bacteria; p__Firmicutes; c__Clostridia; o__Clostridiales; f__Lachnospiraceae	0.978758
ffecccb007340de18c4c1011fcb110a8	k__Bacteria; p__Firmicutes; c__Clostridia; o__Clostridiales; f__Clostridiaceae; g__Natronincola_Anaerovirgula; s__	0.749588
69431c43ec486f4970df9b219be50253	k__Bacteria; p__Firmicutes; c__Clostridia; o__Clostridiales	0.999907
a4d9f26eb07eb050df6855146fd4c20b	k__Bacteria; p__Firmicutes; c__Clostridia; o__Clostridiales	0.925663
e8aa74b80e1697f62791fbbc248a0cf7	k__Bacteria; p__Firmicutes; c__Clostridia; o__Clostridiales; f__Ruminococcaceae; g__; s__	0.999681
dc100c7c5934fcde3ff4673bfd0aebb1	k__Bacteria; p__Firmicutes; c__Clostridia; o__Clostridiales; f__Christensenellaceae; g__; s__	0.821379
e4033689b15037f6a7783bb1ba3cdcba	k__Bacteria; p__Firmicutes; c__Clostridia; o__Clostridiales; f__Ruminococcaceae	0.973077
f3b843b0966e1219e75373e00d6ceb96	k__Bacteria; p__Firmicutes; c__Clostridia; o__Clostridiales	0.997765
70079befd2f9a12b8b417cb4e8e024df	k__Bacteria; p__Firmicutes; c__Clostridia; o__Clostridiales	0.976745
ab538e9ad9c63f15eabfbd8a6b91645e	k__Bacteria; p__Firmicutes; c__Clostridia; o__Clostridiales; f__Ruminococcaceae; g__; s__	0.993881
61a2a888874222307e525ee8ebbb9073	k__Bacteria; p__Firmicutes; c__Clostridia; o__Clostridiales; f__Ruminococcaceae; g__Oscillospira; s__	0.986063
60c38a0e3243e276656c48e3b0e39fb9	k__Bacteria; p__Firmicutes; c__Clostridia; o__Clostridiales; f__Ruminococcaceae; g__Ruminococcus; s__	0.999809
8c0cc62280cb939a0604c5ebbf9d34d7	k__Bacteria; p__Firmicutes; c__Clostridia; o__Clostridiales	0.961753
d7bc083f49d5e872a49191088ac59bba	k__Bacteria; p__Firmicutes; c__Bacilli; o__Lactobacillales; f__Enterococcaceae; g__Vagococcus; s__salmoninarum	0.853168
70b55b92b8238a634427a59f8813c1ab	k__Bacteria; p__Firmicutes; c__Clostridia; o__Clostridiales; f__Lachnospiraceae	0.999469
87529f37ebe4fc5834a595d9026d4e98	k__Bacteria; p__Firmicutes; c__Clostridia; o__Clostridiales; f__Clostridiaceae; g__; s__	0.997436
b44124ba1a023b0ab71b7fbf6670c44d	k__Bacteria; p__Firmicutes; c__Clostridia; o__Clostridiales	0.989416
50fa4a582107382ca3b09dc2fbbefc17	k__Bacteria; p__Firmicutes; c__Clostridia; o__Clostridiales; f__Lachnospiraceae; g__; s__	0.998789
7cc1f42a77e3e1bff94a3b553b208d12	k__Bacteria; p__Firmicutes; c__Clostridia; o__Clostridiales; f__Ruminococcaceae; g__Oscillospira; s__	0.999175
f48f302d99d374edfab5030b7feddf14	k__Bacteria; p__Firmicutes; c__Clostridia; o__Clostridiales	0.999825
c76467d0c5c289c04a33ea6b29627c10	k__Bacteria; p__Firmicutes; c__Clostridia; o__Clostridiales	0.955945
3fd5be1a547fb9cd7e7add0b2daf9538	k__Bacteria; p__Firmicutes; c__Clostridia; o__Clostridiales; f__Lachnospiraceae	0.83098
4348ef7baa3a453ad2a498985347bbe0	k__Bacteria; p__Firmicutes; c__Clostridia; o__Clostridiales; f__Ruminococcaceae; g__Oscillospira; s__	0.989517
2558c6d9807efeb9a345283c2b4d56fa	k__Bacteria; p__Firmicutes; c__Clostridia; o__Clostridiales; f__Lachnospiraceae; g__; s__	0.931522
04867bb8208fd4ac8772fa37dc560501	k__Bacteria; p__Firmicutes; c__Clostridia; o__Clostridiales; f__Ruminococcaceae; g__Faecalibacterium; s__prausnitzii	1
b2aa5c08c826b48f22098fcd774fb337	k__Bacteria; p__Firmicutes; c__Clostridia; o__Clostridiales; f__; g__; s__	0.819149
799ac73b6f4965bbdb523d5a5bd91029	k__Bacteria; p__Firmicutes; c__Clostridia; o__Clostridiales; f__Ruminococcaceae; g__; s__	0.989014
59760aaafd1a56c87192270aa80f4f61	k__Bacteria; p__Firmicutes; c__Clostridia; o__Clostridiales; f__Ruminococcaceae; g__; s__	0.9998
a31a20883c112be9e68d966578040de7	k__Bacteria; p__Firmicutes; c__Clostridia; o__Clostridiales; f__Christensenellaceae; g__; s__	0.855895
483a9eac98206f96e386717d4d27fd96	k__Bacteria; p__Firmicutes; c__Clostridia; o__Clostridiales	0.99077
d254b47d6f3441b0c325d01b9f43f062	k__Bacteria; p__Firmicutes; c__Clostridia; o__Clostridiales; f__Clostridiaceae; g__; s__	0.997226
4d0480729bb52669cdc17f5b64812966	k__Bacteria; p__Firmicutes; c__Clostridia; o__Clostridiales; f__Ruminococcaceae; g__Ruminococcus; s__flavefaciens	0.99999
99b287aef9a61a19e0bab976a9bcecc4	k__Bacteria; p__Firmicutes; c__Clostridia; o__Clostridiales; f__Clostridiaceae; g__; s__	0.997827
e19f9a2e4c5ed7d81efdf9742be9691d	k__Bacteria; p__Firmicutes; c__Clostridia; o__Clostridiales; f__Ruminococcaceae	0.972676
4391528ba9b5ae12d91c115089933c52	k__Bacteria; p__Firmicutes; c__Clostridia; o__Clostridiales; f__Ruminococcaceae; g__; s__	0.905069
ef18e8bf0a28bca89c3d10c76563ca6c	k__Bacteria; p__Firmicutes; c__Clostridia; o__Clostridiales; f__; g__; s__	0.991084
d078c163ebdec947981a1ec55c356029	k__Bacteria; p__Tenericutes; c__Mollicutes; o__RF39; f__; g__; s__	0.999978
1de757d4d16fb72dcca1e21290c2a0c1	k__Bacteria; p__Firmicutes; c__Clostridia; o__Clostridiales; f__Ruminococcaceae; g__; s__	0.887505
5b9b19b766fdfa4b3b0554887b986b29	k__Bacteria; p__Firmicutes; c__Clostridia; o__Clostridiales; f__Ruminococcaceae	0.924208
30a36030aa03e6ec784bd75b6fc2ab72	k__Bacteria; p__Firmicutes; c__Clostridia; o__Clostridiales; f__; g__; s__	0.999876
625cc1d160e48247ca9518c64069d23e	k__Bacteria; p__Firmicutes; c__Clostridia; o__Clostridiales; f__Lachnospiraceae	0.908938
6dcb9fce8b319d7375996eb648d10a8f	k__Bacteria; p__Firmicutes; c__Clostridia; o__Clostridiales; f__Lachnospiraceae; g__Blautia; s__	0.995314
b486cbad74ae83eb2d552036fe661612	k__Bacteria; p__Firmicutes; c__Clostridia; o__Clostridiales; f__Lachnospiraceae	0.997727
feb523bb857511cdb9dc09d50c316f11	k__Bacteria; p__Firmicutes; c__Clostridia; o__Clostridiales; f__Ruminococcaceae; g__; s__	0.983471
8258f4b7902e1e77196646439fe23582	k__Bacteria; p__Firmicutes; c__Clostridia; o__Clostridiales; f__Ruminococcaceae; g__Ruminococcus; s__	0.998839
f1b92dbeba1016a3ea2424f8ac5e50fa	k__Bacteria; p__Firmicutes; c__Clostridia; o__Clostridiales; f__Lachnospiraceae; g__Pseudobutyrivibrio; s__	0.700107
e63618ad1ed6893353a9b7af53c0911e	k__Bacteria; p__Firmicutes; c__Clostridia; o__Clostridiales; f__Ruminococcaceae; g__; s__	0.9946
98fe9c9fac9cfc33e8c9ee000685ad31	k__Bacteria; p__Firmicutes; c__Clostridia; o__Clostridiales; f__Lachnospiraceae	0.833423
d5bc14393b6f26efaab3f45ca62eca34	k__Bacteria; p__Firmicutes; c__Clostridia; o__Clostridiales; f__Lachnospiraceae; g__; s__	0.98538
d5a8c4d1daaf1c1e8d9531ff2b374e04	k__Bacteria; p__Firmicutes; c__Clostridia; o__Clostridiales; f__; g__; s__	0.796372
5679cb734dcd8290106efa8592ef1f1c	k__Bacteria; p__Firmicutes; c__Clostridia; o__Clostridiales; f__Ruminococcaceae; g__Ruminococcus; s__	0.998518
6caad514ff2ab36451a4e8f57430a531	k__Bacteria; p__Firmicutes; c__Clostridia; o__Clostridiales; f__Lachnospiraceae; g__; s__	0.7539
0e60fc765dfe6d6b3308a4118519f987	k__Bacteria; p__Firmicutes; c__Clostridia; o__Clostridiales; f__Ruminococcaceae; g__; s__	0.956333
154b6c583905ad5bfcbd8f5f9d44ee91	k__Bacteria; p__Firmicutes; c__Clostridia; o__Clostridiales; f__Lachnospiraceae; g__; s__	0.999083
037c72fc4b12d1dee7e0c6023eee54c9	k__Bacteria; p__Firmicutes; c__Clostridia; o__Clostridiales; f__Lachnospiraceae; g__; s__	0.934593
322121365757d327f02f45d77ad13103	k__Bacteria; p__Firmicutes; c__Clostridia; o__Clostridiales; f__Lachnospiraceae; g__; s__	0.755761
ff97dcd85eb6db8b56269de733cfe8fb	k__Bacteria; p__Firmicutes; c__Clostridia; o__Clostridiales; f__Ruminococcaceae; g__Faecalibacterium; s__prausnitzii	0.999963
57e2949170a6fba8547a73e2e46946fb	k__Bacteria; p__Firmicutes; c__Clostridia; o__Clostridiales; f__Ruminococcaceae; g__; s__	0.99986
a7de129ea0c9d89ea7590a3c58587ed7	k__Bacteria; p__Firmicutes; c__Clostridia; o__Clostridiales; f__Lachnospiraceae; g__; s__	0.858614
1a0f1b24dae69b872d3b2c3bc7c1dcfd	k__Bacteria; p__Actinobacteria; c__Coriobacteriia; o__Coriobacteriales; f__Coriobacteriaceae; g__Collinsella; s__aerofaciens	0.994304
4bfb7d405d5cf4b478c319d93981d531	k__Bacteria; p__Firmicutes; c__Clostridia; o__Clostridiales	0.949234
de20fa704f001ef3dece5f6ee82331ea	k__Bacteria; p__Firmicutes; c__Clostridia; o__Clostridiales; f__Ruminococcaceae; g__; s__	0.999919
aae7d7d347982078212004299e3e56ac	k__Bacteria; p__Firmicutes; c__Bacilli; o__Lactobacillales; f__Lactobacillaceae; g__Lactobacillus; s__	0.999983
ec272405cd604ebd7422d4db864584b8	k__Bacteria; p__Firmicutes; c__Clostridia; o__Clostridiales; f__Lachnospiraceae; g__; s__	0.707811
d0d2178b8a0cf1ed3fd8905b6d8ddccc	k__Bacteria; p__Firmicutes; c__Clostridia; o__Clostridiales; f__Lachnospiraceae; g__; s__	0.9922
536f8f3ee1ae6e86a410292047c59803	k__Bacteria; p__Firmicutes; c__Clostridia; o__Clostridiales; f__Ruminococcaceae	0.944159
9109f7a46513c35f8e3e213210ddcd70	k__Bacteria; p__Firmicutes; c__Clostridia; o__Clostridiales; f__Lachnospiraceae	0.90265
3839a60a6c55e226caf91b5f4a05b39f	k__Bacteria; p__Firmicutes; c__Clostridia; o__Clostridiales	0.98375
1c518d9d1bcf3d7fa4e4b72aeee5848c	k__Bacteria; p__Firmicutes; c__Clostridia; o__Clostridiales; f__Ruminococcaceae; g__; s__	0.714602
4d3b873f90eb64b0accba65715508268	k__Bacteria; p__Firmicutes; c__Clostridia; o__Clostridiales; f__; g__; s__	0.703718
c5c3180ba9fcfb32f01b85557361df0f	k__Bacteria; p__Firmicutes; c__Clostridia; o__Clostridiales; f__Ruminococcaceae; g__; s__	0.966374
ccc4e257b6542f0751cdea0e04548cec	k__Bacteria; p__Firmicutes; c__Clostridia; o__Clostridiales; f__Clostridiaceae	0.739544
81e523f48f656df3e6e9563db591c68d	k__Bacteria; p__Firmicutes; c__Clostridia; o__Clostridiales; f__Clostridiaceae; g__; s__	0.999566
ca925bbe5f37e0e691ce759aecddeb72	k__Bacteria; p__Firmicutes; c__Clostridia; o__Clostridiales; f__Clostridiaceae; g__; s__	0.996727
c928cf4dc8b52d357ef65e9568a77dde	k__Bacteria; p__Firmicutes; c__Clostridia; o__Clostridiales; f__Ruminococcaceae	0.995306
22e53fdd9780147da5795e75d11eacc1	k__Bacteria; p__Firmicutes; c__Clostridia; o__Clostridiales; f__Ruminococcaceae; g__; s__	0.999883
1a80b3e002d1036ee243c51b4e2dd759	k__Bacteria; p__Proteobacteria; c__Gammaproteobacteria; o__Pseudomonadales; f__Pseudomonadaceae; g__Pseudomonas; s__	0.975271
777232aae73224d0b9074f021f36b8fc	k__Bacteria; p__Firmicutes; c__Clostridia; o__Clostridiales; f__Lachnospiraceae	0.910581
48a3e6a08d60b785eabcdd5147c6bea6	k__Bacteria; p__Firmicutes; c__Clostridia; o__Clostridiales; f__Ruminococcaceae; g__Oscillospira; s__	0.987818
b1958c873cb903d522e91cc0ee6d5bc5	k__Bacteria; p__Firmicutes; c__Clostridia; o__Clostridiales; f__Ruminococcaceae; g__Ruminococcus; s__	0.99909
50a4829854fd41e2747277d4b9d0b634	k__Bacteria; p__Firmicutes; c__Clostridia; o__Clostridiales; f__Ruminococcaceae; g__Oscillospira; s__	0.995517
c0e361d3a8cfc86bdc00cb9e7c640379	k__Bacteria; p__Firmicutes; c__Clostridia; o__Clostridiales; f__Ruminococcaceae	0.781351
b8bcb2b608ad82de6d77acea2bacdc7c	k__Bacteria; p__Firmicutes; c__Clostridia; o__Clostridiales; f__; g__; s__	0.945889
69e141502938a5692f2acde48e10d7c7	k__Bacteria; p__Firmicutes; c__Clostridia; o__Clostridiales; f__Ruminococcaceae; g__Oscillospira; s__	0.964711
c212d572ddaed376c49c302abf055fe1	k__Bacteria; p__Firmicutes; c__Clostridia; o__Clostridiales; f__Ruminococcaceae; g__; s__	0.991288
0632e823207fda4b15eee9cd1b80131a	k__Bacteria; p__Firmicutes; c__Clostridia; o__Clostridiales; f__Lachnospiraceae; g__; s__	0.97929
cc31786174b4d15fa9205d5c176c0237	k__Bacteria; p__Firmicutes; c__Clostridia; o__Clostridiales; f__Lachnospiraceae	0.996872
2cb2c73c133a6ae45502fac112a457a5	k__Bacteria; p__Firmicutes; c__Clostridia; o__Clostridiales; f__Lachnospiraceae; g__; s__	0.979287
02c770e9f319e594f4461d6ea0abd3ad	k__Bacteria; p__Firmicutes; c__Clostridia; o__Clostridiales; f__Christensenellaceae; g__; s__	0.814765
a8a641b5752a35afdedc03fa234cc622	k__Bacteria; p__Firmicutes; c__Clostridia; o__Clostridiales; f__Lachnospiraceae	0.85253
2b377d91144f80c1519a331f42879dff	k__Bacteria; p__Proteobacteria; c__Gammaproteobacteria; o__Enterobacteriales; f__Enterobacteriaceae	0.999988
85b21abf3972ba495087aee078000fcc	k__Bacteria; p__Firmicutes; c__Clostridia; o__Clostridiales; f__Ruminococcaceae; g__; s__	0.999849
10577c25459c18f58fa96c9ec05cb722	k__Bacteria; p__Firmicutes; c__Clostridia; o__Clostridiales; f__Lachnospiraceae	0.97979
c546d02c0e60f808466d1620aaae1338	k__Bacteria; p__Firmicutes; c__Clostridia; o__Clostridiales; f__Ruminococcaceae; g__; s__	0.851778
11aa0f205fbe070364dbbd7426a5a39c	k__Bacteria; p__Firmicutes; c__Clostridia; o__Clostridiales; f__Ruminococcaceae; g__; s__	0.872912
48bea3d5002a4686ef304c46d5ddb7ac	k__Bacteria; p__Firmicutes; c__Clostridia; o__Clostridiales; f__Lachnospiraceae	0.976735
9fd7a82937ef4905db69aecf12261bc2	k__Bacteria; p__Firmicutes; c__Clostridia; o__Clostridiales; f__Clostridiaceae	0.769256
230343247f86285b40eb75533eb7679d	k__Bacteria; p__Firmicutes; c__Clostridia; o__Clostridiales; f__Ruminococcaceae; g__Oscillospira; s__	0.841865
5fc86dbf5bb0aeea37e386490ca4f60b	k__Bacteria; p__Proteobacteria; c__Gammaproteobacteria; o__Pseudomonadales; f__Pseudomonadaceae; g__Pseudomonas; s__	0.965859
6b9578f7e7de198229188f06392b8e22	k__Bacteria; p__Firmicutes; c__Clostridia; o__Clostridiales; f__Ruminococcaceae; g__Ruminococcus; s__	0.999471
5ae4cb35d42cd888275e500c76c046d7	k__Bacteria; p__Firmicutes; c__Clostridia; o__Clostridiales; f__Lachnospiraceae; g__Coprococcus; s__	0.993505
985e90372d1226865af86698b0be0ecd	k__Bacteria; p__Firmicutes; c__Clostridia; o__Clostridiales; f__Lachnospiraceae	0.997567
2366fe7a4d60a034a84b98c1f8c000ba	k__Bacteria; p__Proteobacteria; c__Gammaproteobacteria; o__Enterobacteriales; f__Enterobacteriaceae	0.999999
51b0a0c4c71b979e779199f8c9d794fc	k__Bacteria; p__Tenericutes; c__Mollicutes; o__RF39; f__; g__; s__	0.999999
4ffa83cac522870fdeae7887e7e9e617	k__Bacteria; p__Firmicutes; c__Clostridia; o__Clostridiales; f__Ruminococcaceae; g__Oscillospira; s__	0.985903
87fa4dfa13946af3719626774bab685b	k__Bacteria; p__Firmicutes; c__Clostridia; o__Clostridiales; f__Christensenellaceae; g__; s__	0.819753
572b92c090608be38c944d448739379e	k__Bacteria; p__Firmicutes; c__Clostridia; o__Clostridiales; f__Ruminococcaceae; g__Ruminococcus; s__	0.997827
c7e32c82895c72c4a2e1585220586573	k__Bacteria; p__Firmicutes; c__Clostridia; o__Clostridiales; f__Lachnospiraceae	0.997309
4665a2439ddea6288d33af18375d2570	k__Bacteria; p__Firmicutes; c__Clostridia; o__Clostridiales; f__Lachnospiraceae; g__; s__	0.998967
d771e64c6520127502718901b4102e53	k__Bacteria; p__Firmicutes; c__Clostridia; o__Clostridiales; f__Clostridiaceae; g__; s__	0.92807
840995f113bfd95c18f80f1024002b1e	k__Bacteria; p__Firmicutes; c__Clostridia; o__Clostridiales; f__; g__; s__	0.999886
927852e3d312dc7fdb17860311741af3	k__Bacteria; p__Firmicutes; c__Clostridia; o__Clostridiales; f__Ruminococcaceae; g__; s__	0.986403
ab831d5f5f25af4e2fc38d9dd847af86	k__Bacteria; p__Firmicutes; c__Clostridia; o__Clostridiales; f__Ruminococcaceae; g__Ruminococcus; s__	0.999585
fb8a5793630c6ed2512c762d1d2c915c	k__Bacteria; p__Firmicutes; c__Clostridia; o__Clostridiales; f__Ruminococcaceae; g__Ruminococcus	0.958251
79394d2d0b4e9378469d814193b3318a	k__Bacteria; p__Firmicutes; c__Clostridia; o__Clostridiales	0.992809
44f08ae6618e9fb409af3b2228735eb5	k__Bacteria; p__Firmicutes; c__Clostridia; o__Clostridiales; f__Ruminococcaceae; g__; s__	0.931384
fb0fd3ca035640873fa628ee795aa6bd	k__Bacteria; p__Firmicutes; c__Clostridia; o__Clostridiales; f__; g__; s__	0.999646
8606326183a44900013bc984c1b08ac3	k__Bacteria; p__Firmicutes; c__Clostridia	0.70351
a58e5fa4153390ffba39fdbaf9e2a299	k__Bacteria; p__Firmicutes; c__Clostridia; o__Clostridiales; f__Ruminococcaceae; g__Oscillospira; s__	0.901259
e2e2a5d5a338d22307b642aacbc2b23b	k__Bacteria; p__Firmicutes; c__Clostridia; o__Clostridiales; f__Lachnospiraceae; g__; s__	0.985804
9371ff07ea7d02301ca28e0842d2665d	k__Bacteria; p__Firmicutes; c__Clostridia; o__Clostridiales; f__Ruminococcaceae; g__; s__	0.98868
fdd43ddfcbaedc80701ee3e9de16ee0c	k__Bacteria; p__Firmicutes; c__Clostridia; o__Clostridiales; f__Ruminococcaceae; g__; s__	0.998174
60d9a4a5f19d90347b3a20f099001d37	k__Bacteria; p__Firmicutes; c__Clostridia; o__Clostridiales; f__; g__; s__	0.99915
b7c973f74cc4ae3a050976df646db094	k__Bacteria; p__Firmicutes; c__Clostridia; o__Clostridiales; f__Ruminococcaceae; g__; s__	0.996
1da5f63d052be7a9698ed1ebf0856665	k__Bacteria; p__Firmicutes; c__Clostridia; o__Clostridiales; f__Ruminococcaceae; g__; s__	0.845264
c4ef500c522176cdaebcbc7537cd3eb0	k__Bacteria; p__Firmicutes; c__Clostridia; o__Clostridiales; f__Lachnospiraceae	0.91788
de41f2f1dcf526d0e4494618a15e898e	k__Bacteria; p__Firmicutes; c__Clostridia; o__Clostridiales; f__Ruminococcaceae; g__; s__	0.990702
2a45395b7bfddb0496747dedf4ece0f1	k__Bacteria; p__Firmicutes; c__Clostridia; o__Clostridiales; f__Ruminococcaceae; g__Oscillospira; s__	0.99523
ea133ec1af74fbaefae7dd6c5d3493eb	k__Bacteria; p__Firmicutes; c__Clostridia; o__Clostridiales; f__; g__; s__	0.999957
0698b3957ac027d2e00b638e79ff0eaa	k__Bacteria; p__Firmicutes; c__Clostridia; o__Clostridiales; f__Ruminococcaceae; g__; s__	0.994697
ba206acae78a1acd45f0462c4b1f3863	k__Bacteria; p__Firmicutes; c__Clostridia; o__Clostridiales; f__; g__; s__	0.816131
3b26ea74f1816d9dc71cf4b2d65f7885	k__Bacteria; p__Firmicutes; c__Clostridia; o__Clostridiales; f__Lachnospiraceae; g__; s__	0.998472
5713fcac903c48cad446cd174fd04a5f	k__Bacteria; p__Firmicutes; c__Bacilli; o__Bacillales; f__Bacillaceae; g__; s__	0.875417
4f6b60e8685dc6262336c33c3a2488e1	k__Bacteria; p__Firmicutes; c__Clostridia; o__Clostridiales; f__Ruminococcaceae; g__Ruminococcus; s__	0.728525
960d925d653963e7296410d32668b212	k__Bacteria; p__Firmicutes; c__Clostridia; o__Clostridiales; f__Ruminococcaceae; g__; s__	0.846228
3d89c69ed422d5cda1c6f587a1a0a1a3	k__Bacteria; p__Firmicutes; c__Clostridia; o__Clostridiales; f__Ruminococcaceae; g__Oscillospira; s__	0.992029
b66a9ce81146dd35c60e1de10e71fea7	k__Bacteria; p__Firmicutes; c__Clostridia; o__Clostridiales; f__Ruminococcaceae; g__; s__	0.999119
38ba8c9bece775c5c4ec29879b9226fc	k__Bacteria; p__Firmicutes; c__Clostridia; o__Clostridiales	0.957084
6ed69ff2813633e35417f8c63ee9dea1	k__Bacteria; p__Tenericutes; c__Mollicutes; o__RF39; f__; g__; s__	1
9296aaed038a1db8713aa425f74ea412	k__Bacteria; p__Firmicutes; c__Clostridia; o__Clostridiales; f__Clostridiaceae; g__; s__	0.951237
d77211802845896627146eb57b319e2c	k__Bacteria; p__Tenericutes; c__Mollicutes; o__RF39; f__; g__; s__	1
432b369449402b7c27b49ac3f2b8ede1	k__Bacteria; p__Firmicutes; c__Clostridia; o__Clostridiales; f__Lachnospiraceae	0.752777
92af9c5938615e5c40e6aa3a828b4472	k__Bacteria; p__Firmicutes; c__Clostridia; o__Clostridiales; f__Ruminococcaceae; g__Oscillospira; s__	0.999076
44b5d5dd6bac122280d61b425f2d2c8c	k__Bacteria; p__Tenericutes; c__Mollicutes; o__RF39; f__; g__; s__	1
6674335d52960ed2dca094ded10e66b1	k__Bacteria; p__Firmicutes; c__Clostridia; o__Clostridiales; f__; g__; s__	0.958918
b1805ad120d0c2cd754232b8890c402a	k__Bacteria; p__Firmicutes; c__Clostridia; o__Clostridiales; f__Clostridiaceae; g__; s__	0.909318
ba3a28a1fb6595c81421f4f4b49be827	k__Bacteria; p__Firmicutes; c__Clostridia; o__Clostridiales; f__Ruminococcaceae; g__; s__	0.999737
908ae76c5f5900ddf513bfee9ada3d34	k__Bacteria; p__Firmicutes; c__Clostridia; o__Clostridiales; f__Lachnospiraceae	0.996996
fda3a579dd6faef650f98fead56d4470	k__Bacteria; p__Firmicutes; c__Clostridia; o__Clostridiales; f__Ruminococcaceae; g__; s__	0.877484
fe6d59042b1f7645d257dc7ff7d2b59d	k__Bacteria; p__Actinobacteria; c__Coriobacteriia; o__Coriobacteriales; f__Coriobacteriaceae; g__Collinsella; s__aerofaciens	0.99431
64c9c5e9c82d76ce854bbf804fcc82fb	k__Bacteria; p__Firmicutes; c__Clostridia; o__Clostridiales	0.917771
df16369d85fabf5f2dc782595e966470	k__Bacteria; p__Firmicutes; c__Clostridia; o__Clostridiales	0.99073
40afe21f97914a7c70f87b64553da07b	k__Bacteria; p__Firmicutes; c__Clostridia; o__Clostridiales; f__Ruminococcaceae; g__; s__	0.774084
4d50ecc6ac0140fe7a428f7c8321c2f3	k__Bacteria; p__Firmicutes; c__Clostridia; o__Clostridiales; f__Ruminococcaceae; g__Ruminococcus; s__	0.999513
d7e86854f8b668858a2179f19a755889	k__Bacteria; p__Firmicutes; c__Bacilli; o__Lactobacillales; f__Leuconostocaceae; g__Weissella; s__cibaria	0.80722
89c7609f940034d6997edc64ef6faaf7	k__Bacteria; p__Tenericutes; c__Mollicutes; o__RF39; f__; g__; s__	1
6e71cbd45f9487246fa9aa6329870eb1	k__Bacteria; p__Firmicutes; c__Clostridia; o__Clostridiales; f__Ruminococcaceae; g__Oscillospira; s__	0.997239
e61a5d37148d9aaecc752441a6b481cc	k__Bacteria; p__Firmicutes; c__Clostridia; o__Clostridiales; f__Christensenellaceae; g__; s__	0.851468
a7fce9dec557730735d1432aa873ce74	k__Bacteria; p__Firmicutes; c__Clostridia; o__Clostridiales; f__Clostridiaceae	0.893665
beada736f18593a06d0f39f375c428c9	k__Bacteria; p__Tenericutes; c__Mollicutes; o__RF39; f__; g__; s__	0.999992
08b527a46519f89e7a32616cd9f0b4f5	k__Bacteria; p__Firmicutes; c__Clostridia; o__Clostridiales	0.999336
6506067c581e9593d1b3f81d1e6e4452	k__Bacteria; p__Firmicutes; c__Clostridia; o__Clostridiales; f__Lachnospiraceae; g__; s__	0.783492
0b771779f8b5af7b8597c00e94182ee1	k__Bacteria; p__Firmicutes; c__Clostridia; o__Clostridiales; f__Ruminococcaceae; g__Oscillospira; s__	0.998668
ab65acb46f0fe75a1b8f8842ab1472d4	k__Bacteria; p__Firmicutes; c__Clostridia; o__Clostridiales; f__Lachnospiraceae; g__; s__	0.751358
37f52dfe0f736f847d4694863b315c78	k__Bacteria; p__Firmicutes; c__Clostridia; o__Clostridiales; f__Clostridiaceae; g__Clostridium; s__	0.986615
f8d59ca2ea9edc3643e781d2658665f3	k__Bacteria; p__Tenericutes; c__Mollicutes; o__RF39; f__; g__; s__	0.999983
c1ddb0ad15de43f846bca9069deda3bf	k__Bacteria; p__Firmicutes; c__Clostridia; o__Clostridiales	1
3b96ee86b46dce76b35e183a7b2b9521	k__Bacteria; p__Firmicutes; c__Clostridia; o__Clostridiales; f__Lachnospiraceae; g__; s__	0.780167
5513503ba40bf5ce07a1af00799196bd	k__Bacteria; p__Firmicutes; c__Clostridia; o__Clostridiales; f__Ruminococcaceae; g__Oscillospira; s__	0.998904
9c6799bf35671b55048c77a69fb04b5b	k__Bacteria; p__Firmicutes; c__Clostridia; o__Clostridiales	0.998161
a88c88a6ed8f370426904eb37b55f328	k__Bacteria; p__Firmicutes; c__Bacilli; o__Lactobacillales; f__Lactobacillaceae; g__Pediococcus; s__acidilactici	0.964171
a70f0302662ce1d91840d145b9db2d8b	k__Bacteria; p__Firmicutes; c__Clostridia; o__Clostridiales; f__Ruminococcaceae	0.994332
36ac3d51ca65836b1228fec3d25c70fa	k__Bacteria; p__Firmicutes; c__Clostridia; o__Clostridiales; f__Ruminococcaceae; g__; s__	0.995508
667ba62f55fd82155a41771c27ea291a	k__Bacteria; p__Firmicutes; c__Clostridia; o__Clostridiales	0.992955
9b8e55eec8823973ac222e28e3a803ec	k__Bacteria; p__Firmicutes; c__Clostridia; o__Clostridiales; f__Ruminococcaceae	0.999714
e580bbbd3faae545f3bb72a259edbd18	k__Bacteria; p__Firmicutes; c__Clostridia; o__Clostridiales; f__Ruminococcaceae	0.996438
9fe0e03c1ade7084f6d603353c468663	k__Bacteria; p__Firmicutes; c__Clostridia; o__Clostridiales; f__; g__; s__	1
42954ecba731c8b08aa27a649ca6ba59	k__Bacteria; p__Firmicutes; c__Clostridia; o__Clostridiales; f__Ruminococcaceae; g__; s__	0.79159
efae4529a6f21050ca0145ace0c60b4d	k__Bacteria; p__Firmicutes; c__Clostridia; o__Clostridiales; f__Lachnospiraceae; g__Clostridium; s__clostridioforme	0.704071
d412610404aa23269b7e8de0b7b4e2ac	k__Bacteria; p__Tenericutes; c__Mollicutes; o__RF39; f__; g__; s__	0.999997
87d54c3cb1f881ad63c7638f1c2afccc	k__Bacteria; p__Firmicutes; c__Clostridia; o__Clostridiales; f__Lachnospiraceae; g__; s__	0.718988
bdb63cc0622f5d231e763aa6c27830b6	k__Bacteria; p__Firmicutes; c__Clostridia; o__Clostridiales; f__Ruminococcaceae; g__Oscillospira; s__	0.997723
fa9c960d829e82665aec340b7c57c217	k__Bacteria; p__Firmicutes; c__Clostridia; o__Clostridiales; f__Peptostreptococcaceae; g__; s__	0.71553
e5c1cc709e529d30b05cba9bd5b44273	k__Bacteria; p__Firmicutes; c__Clostridia; o__Clostridiales; f__Clostridiaceae; g__; s__	0.994676
d3d81a991b8f0424061ec5bcc7abc193	k__Bacteria; p__Firmicutes; c__Clostridia; o__Clostridiales; f__Ruminococcaceae; g__; s__	0.892602
633a710c8491139602c6169590a8205b	k__Bacteria; p__Firmicutes; c__Clostridia; o__Clostridiales; f__Christensenellaceae; g__; s__	0.858077
23935ca26cb4f2a54f1ca95b59a8af6f	k__Bacteria; p__Actinobacteria; c__Coriobacteriia; o__Coriobacteriales; f__Coriobacteriaceae; g__Collinsella; s__aerofaciens	0.828834
38769d5c79601f04c62e008beaaa8fe5	k__Bacteria; p__Firmicutes; c__Bacilli; o__Bacillales; f__Staphylococcaceae; g__Staphylococcus; s__equorum	0.70198
0bc11cab4e067da0ab3f8f1adecbc40d	k__Bacteria; p__Firmicutes; c__Bacilli; o__Bacillales; f__Staphylococcaceae; g__Staphylococcus; s__equorum	0.800742
feaf2a70598444bd317341cfdf52f0bb	k__Bacteria; p__Firmicutes; c__Clostridia; o__Clostridiales; f__Ruminococcaceae; g__; s__	0.996788
9d155c5e2b0cc703d0a63ab4486a6b37	k__Bacteria; p__Firmicutes; c__Clostridia; o__Clostridiales; f__Ruminococcaceae; g__; s__	0.895897
6f2dad35f9a3f2b5e4359fdbafd9c5ea	k__Bacteria; p__Firmicutes; c__Clostridia; o__Clostridiales; f__Lachnospiraceae; g__; s__	0.967707
c6bccce504735b143a5b743fe2c5b799	k__Bacteria; p__Firmicutes; c__Clostridia; o__Clostridiales; f__Lachnospiraceae; g__; s__	0.837118
05462638936ee200e911381f61a18db1	k__Bacteria; p__Firmicutes; c__Clostridia; o__Clostridiales; f__Lachnospiraceae; g__; s__	0.914098
c9bc2c0d62bbec4a6c0ac6fe91e154fc	k__Bacteria; p__Firmicutes; c__Clostridia; o__Clostridiales; f__Clostridiaceae; g__; s__	0.929503
a1992200961ad2806aa7131e1180f694	k__Bacteria; p__Firmicutes; c__Bacilli; o__Lactobacillales; f__Enterococcaceae; g__Enterococcus; s__	0.998751
23adb6db3b80e9c281dc583633257987	k__Bacteria; p__Firmicutes; c__Clostridia; o__Clostridiales; f__Ruminococcaceae; g__; s__	0.803097
58706c31435078966125eb88e9224de4	k__Bacteria; p__Firmicutes; c__Clostridia; o__Clostridiales	0.969714
908fd5478086a9ca3174ac1650bde8e3	k__Bacteria; p__Firmicutes; c__Clostridia; o__Clostridiales; f__Ruminococcaceae; g__Ruminococcus	0.894689
4e2d6e2d3c4dcda8c86896aea058dea9	k__Bacteria; p__Firmicutes; c__Clostridia; o__Clostridiales; f__Ruminococcaceae; g__; s__	0.997055
ff1a50808c6fcf29b318be954c5d106f	k__Bacteria; p__Firmicutes; c__Clostridia; o__Clostridiales; f__Ruminococcaceae; g__Oscillospira; s__	0.975207
e65977db8100e56a33e4a88bb8d8b8a8	k__Bacteria; p__Firmicutes; c__Clostridia; o__Clostridiales; f__Ruminococcaceae; g__Ruminococcus; s__	0.998838
3aef6edb3ea32f013184cd54428c3898	k__Bacteria; p__Firmicutes; c__Clostridia; o__Clostridiales; f__Clostridiaceae	0.757475
bdf5768e27853a77f2e555c4c615e9b7	k__Bacteria; p__Firmicutes; c__Clostridia; o__Clostridiales	0.933905
6dd8e7be673f0aa700f47b446dca82ba	k__Bacteria; p__Firmicutes; c__Clostridia; o__Clostridiales; f__Ruminococcaceae; g__Faecalibacterium; s__prausnitzii	0.99994
35cd3c52a4d8145f31631b0bcb8eaa66	k__Bacteria; p__Firmicutes; c__Clostridia; o__Clostridiales; f__Ruminococcaceae; g__; s__	0.999993
45cf0fac630b429dcbf3dc46572921a6	k__Bacteria; p__Firmicutes; c__Clostridia; o__Clostridiales	0.989363
f8e9e18936ef13c3ac7394c7c663eecb	k__Bacteria; p__Firmicutes; c__Clostridia; o__Clostridiales; f__Lachnospiraceae; g__; s__	0.929307
4f88afef3130994d4ceb60169d8f82f6	k__Bacteria; p__Firmicutes; c__Clostridia; o__Clostridiales; f__Ruminococcaceae; g__Oscillospira; s__	0.823196
2874345f6903ff48036efab4930b4ff1	k__Bacteria; p__Firmicutes; c__Clostridia; o__Clostridiales; f__Ruminococcaceae; g__Ruminococcus; s__	0.997358
17b6ca3d881cf90448a4c88640a5175b	k__Bacteria; p__Firmicutes; c__Clostridia; o__Clostridiales; f__; g__; s__	0.999701
c76981096e0206c34f4212fd31675b39	k__Bacteria; p__Firmicutes; c__Clostridia; o__Clostridiales; f__Ruminococcaceae; g__; s__	0.749291
0bad7d192e5c85bad63f4c2c00652ebe	k__Bacteria; p__Firmicutes; c__Bacilli; o__Lactobacillales; f__Enterococcaceae; g__Enterococcus; s__	0.994664
6bd683aece8b89503c994204567120d8	k__Bacteria; p__Firmicutes; c__Bacilli; o__Lactobacillales; f__Enterococcaceae; g__Enterococcus; s__	0.995047
84005c5fecea0b23afb7540476c5aedb	k__Bacteria; p__Firmicutes; c__Clostridia; o__Clostridiales; f__Lachnospiraceae	0.901674
2ddc51e3ca3e5e4a7895b0884cc30a29	k__Bacteria; p__Firmicutes; c__Clostridia; o__Clostridiales; f__Lachnospiraceae; g__; s__	0.999297
99c5a3aa12d1c8df8ed3f3d0dbe178a3	k__Bacteria; p__Firmicutes; c__Clostridia; o__Clostridiales; f__Ruminococcaceae; g__; s__	0.960857
8d85a241e64ef5da6683064404671386	k__Bacteria; p__Firmicutes; c__Clostridia; o__Clostridiales; f__Ruminococcaceae; g__; s__	0.990927
99cbf75cf293766705b57baf93d545c7	k__Bacteria; p__Firmicutes; c__Clostridia; o__Clostridiales; f__Lachnospiraceae	0.923651
10a1a4f869fd4c11cb3e5462ad5ccb4e	k__Bacteria; p__Firmicutes; c__Clostridia; o__Clostridiales; f__Clostridiaceae	0.887259
e41fcb4c35b2b30c1c04205e3c62c503	k__Bacteria; p__Actinobacteria; c__Coriobacteriia; o__Coriobacteriales; f__Coriobacteriaceae; g__Collinsella; s__aerofaciens	0.984586
6818ce2e4804ef5390d5da9a7c157e44	k__Bacteria	0.966527
74f1bcfe27263141cdd2854613ba82a9	k__Bacteria; p__Actinobacteria; c__Coriobacteriia; o__Coriobacteriales; f__Coriobacteriaceae; g__Collinsella; s__aerofaciens	0.994316
51c66503f3008811ee12b3ef796cea4a	k__Bacteria; p__Firmicutes; c__Clostridia; o__Clostridiales; f__Ruminococcaceae; g__; s__	0.975381
cc78aa0edac9e34f12d1326ade1ea600	k__Bacteria; p__Firmicutes; c__Clostridia; o__Clostridiales; f__Christensenellaceae; g__; s__	0.855524
95c1835884f2482211e6ef303001b7e4	k__Bacteria; p__Firmicutes; c__Clostridia; o__Clostridiales; f__Ruminococcaceae; g__; s__	0.991954
eb25eb17d0662eb18a29669cc4108ec9	k__Bacteria; p__Firmicutes; c__Clostridia; o__Clostridiales; f__Lachnospiraceae	0.916529
927a60c58e713f7526c7e37914d5ca6c	k__Bacteria; p__Firmicutes; c__Clostridia; o__Clostridiales; f__Ruminococcaceae; g__Ruminococcus; s__	0.999809
8095b32b5850d9542a9ebbb627f29fa2	k__Bacteria; p__Firmicutes; c__Clostridia; o__Clostridiales; f__Ruminococcaceae; g__Ruminococcus; s__	0.999719
7393e23a093250e5c0d3670da48bb6a5	k__Bacteria; p__Firmicutes; c__Clostridia; o__Clostridiales; f__Ruminococcaceae; g__Ruminococcus; s__	0.99966
7f4cef8e1c4d67e9792b3e4997981d5f	k__Bacteria; p__Firmicutes; c__Clostridia; o__Clostridiales; f__Ruminococcaceae; g__; s__	0.984216
ce771422fd39dd72c9e3a43b7e68a1f0	k__Bacteria; p__Firmicutes; c__Clostridia; o__Clostridiales; f__; g__; s__	0.991351
ce2c8f6c352a8f7db95fb3cafec9ff9f	k__Bacteria; p__Tenericutes; c__Mollicutes; o__RF39; f__; g__; s__	0.997514
8606efe0cbd830da8c048079e73a45bc	k__Bacteria; p__Firmicutes; c__Clostridia; o__Clostridiales; f__Ruminococcaceae; g__Ruminococcus; s__	0.999514
5e7a4e27acab6493b0c58babeab654c4	k__Bacteria; p__Actinobacteria; c__Coriobacteriia; o__Coriobacteriales; f__Coriobacteriaceae; g__Collinsella; s__aerofaciens	0.997281
ebf81094cce35c4b0ee49f77ddf7abe1	k__Bacteria; p__Firmicutes; c__Clostridia; o__Clostridiales	0.999109
42d8e72f50a48f0d64f154087e78c478	k__Bacteria; p__Firmicutes; c__Clostridia; o__Clostridiales; f__Ruminococcaceae; g__; s__	0.99897
b005167288b7235349a1f0d2f892ea81	k__Bacteria; p__Firmicutes; c__Clostridia; o__Clostridiales; f__Lachnospiraceae; g__; s__	0.973994
ee466b1996b15a3a4ed64136d2cb7ab4	k__Bacteria; p__Actinobacteria; c__Coriobacteriia; o__Coriobacteriales; f__Coriobacteriaceae; g__Collinsella; s__aerofaciens	0.827404
36babafc1d8e4cfd471df08494f87756	k__Bacteria; p__Firmicutes; c__Clostridia; o__Clostridiales; f__; g__; s__	0.992619
21b940209c79a705de5509ec8f2038b6	k__Bacteria; p__Firmicutes; c__Clostridia; o__Clostridiales; f__Ruminococcaceae; g__Ruminococcus; s__bromii	0.713675
529f4332f3d3d2c63f4df8810ed6f737	k__Bacteria; p__Firmicutes; c__Clostridia; o__Clostridiales; f__Ruminococcaceae; g__; s__	0.945079
666e778e970cefd7c5b23797c270b8f9	k__Bacteria; p__Actinobacteria; c__Coriobacteriia; o__Coriobacteriales; f__Coriobacteriaceae; g__Collinsella; s__aerofaciens	0.997293
933ff1aee62c47b818b0e99924487030	k__Bacteria; p__Firmicutes; c__Clostridia; o__Clostridiales; f__; g__; s__	0.999827
d2528606f415675398613cd0a8e29409	k__Bacteria; p__Firmicutes; c__Clostridia; o__Clostridiales; f__Lachnospiraceae; g__Blautia; s__	0.754746
ab06ebb55981063e08c2175298d89c45	k__Bacteria; p__Firmicutes; c__Clostridia; o__Clostridiales	0.966661
82f4502990eca0ae2a0d38b5aefe6d76	k__Bacteria; p__Firmicutes; c__Clostridia; o__Clostridiales; f__Lachnospiraceae	0.98553
ba8e3079794225b8a207d34787734994	k__Bacteria; p__Firmicutes; c__Clostridia; o__Clostridiales; f__Clostridiaceae; g__; s__	0.963598
d77e99bb59a73ef8688827585e205d2d	k__Bacteria; p__Firmicutes; c__Clostridia; o__Clostridiales; f__Ruminococcaceae; g__Ruminococcus; s__	0.999396
03498d4bdb484887e935d800bf0c6f15	k__Bacteria; p__Firmicutes; c__Clostridia; o__Clostridiales; f__Ruminococcaceae; g__Oscillospira; s__	0.843133
69818a975b5130e9718d4169ed77538d	k__Bacteria; p__Firmicutes; c__Clostridia; o__Clostridiales; f__; g__; s__	1
3d10986afe6b59950d9cf2e75ecdfa1e	k__Bacteria; p__Firmicutes; c__Clostridia; o__Clostridiales	0.921796
307c553031446d81c0066673d6ea6be3	k__Bacteria; p__Firmicutes; c__Clostridia; o__Clostridiales; f__Ruminococcaceae; g__; s__	0.95007
f803bd537422a0dc4c6637c7091ae873	k__Bacteria; p__Firmicutes; c__Clostridia; o__Clostridiales; f__Ruminococcaceae; g__Oscillospira; s__	0.911845
ccfc254de8733fedd13b4396a0646679	k__Bacteria	0.999999
ec75e8f5149207ec1cdacddbecc8b9c0	k__Bacteria; p__Firmicutes; c__Clostridia; o__Clostridiales	0.912463
e297e734ed5c5d81ae60abe156bd5fc0	k__Bacteria; p__Firmicutes; c__Clostridia; o__Clostridiales; f__Ruminococcaceae; g__Ruminococcus; s__	0.987032
043a823c7a726faf543f8f92fefe90ff	k__Bacteria; p__Firmicutes; c__Clostridia; o__Clostridiales; f__Lachnospiraceae; g__Pseudobutyrivibrio; s__	0.808156
005ed523a5c6e6d4c205a117d614bd92	k__Bacteria; p__Firmicutes; c__Clostridia; o__Clostridiales; f__Ruminococcaceae; g__Ruminococcus; s__	0.997259
649f74f30d51b000fe1e1237a27b874e	k__Bacteria; p__Firmicutes; c__Clostridia; o__Clostridiales	0.971137
536b290195e2293f9fc5cbc052081c83	k__Bacteria; p__Firmicutes; c__Clostridia; o__Clostridiales	0.863327
ae49f04463b4650bd69f0351940ee787	k__Bacteria; p__Firmicutes; c__Clostridia; o__Clostridiales; f__Ruminococcaceae; g__; s__	0.867316
5a1650771d6e5a5d598ffdb2a3614935	k__Bacteria; p__Firmicutes; c__Clostridia; o__Clostridiales; f__Lachnospiraceae	0.939715
9a539d92bfcee9be7170e29e71880283	k__Bacteria; p__Firmicutes; c__Clostridia; o__Clostridiales; f__; g__; s__	0.999928
5000b06a0874b4b91509f309658fc20a	k__Bacteria; p__Firmicutes; c__Clostridia; o__Clostridiales; f__Lachnospiraceae	0.996365
2cc566316648adb5dfca5752affd3c0f	k__Bacteria; p__Firmicutes; c__Clostridia; o__Clostridiales; f__Ruminococcaceae; g__; s__	0.759887
62dd7bb6999f49bd4b19604252f05911	k__Bacteria; p__Firmicutes; c__Clostridia; o__Clostridiales; f__Lachnospiraceae; g__; s__	0.96348
201975538dded03cb57d2164f1be04fa	k__Bacteria; p__Actinobacteria; c__Coriobacteriia; o__Coriobacteriales; f__Coriobacteriaceae; g__Collinsella; s__aerofaciens	0.997291
02bc740bacf3500eb86a237d085201c3	k__Bacteria; p__Firmicutes; c__Clostridia; o__Clostridiales; f__; g__; s__	0.822364
08bffd32c247c5eb9d66b7e8e48e0e7e	k__Bacteria; p__Firmicutes; c__Clostridia; o__Clostridiales; f__Ruminococcaceae; g__Ruminococcus; s__	0.997353
7b51e88e1d9956790814237cbc1b4a24	k__Bacteria; p__Firmicutes; c__Clostridia; o__Clostridiales; f__; g__; s__	0.999996
c849e0dddf0161e45da375705c1830d2	k__Bacteria; p__Firmicutes; c__Clostridia; o__Clostridiales; f__Lachnospiraceae	0.847697
6a4dd9bee33a6eac7c006a62c5d04f78	k__Bacteria; p__Firmicutes; c__Clostridia; o__Clostridiales; f__; g__; s__	0.999971
153acaeda593495acc0e4a7abfce0485	k__Bacteria; p__Firmicutes; c__Clostridia; o__Clostridiales; f__; g__; s__	0.847373
3c033dd0e8435862151b65718544085a	k__Bacteria; p__Firmicutes; c__Clostridia; o__Clostridiales; f__; g__; s__	0.999971
3ae8257e3d223e3c5fba7a5c0de045a1	k__Bacteria; p__Firmicutes; c__Clostridia; o__Clostridiales; f__Ruminococcaceae; g__Ruminococcus	0.846946
ac5717c2fbaa703e75c5f802bb55959f	k__Bacteria; p__Firmicutes; c__Clostridia; o__Clostridiales; f__Ruminococcaceae; g__; s__	0.999023
6ba05f634b94c6c6e549b840ae477c0b	k__Bacteria; p__Firmicutes; c__Clostridia; o__Clostridiales	0.999868
dfdcc4f5f90aea7913792bf1b249cd05	k__Bacteria; p__Firmicutes; c__Clostridia; o__Clostridiales; f__Ruminococcaceae; g__; s__	0.954616
08b4c325a322ae42a34cb9d8d6154fad	k__Bacteria; p__Firmicutes; c__Clostridia; o__Clostridiales; f__Ruminococcaceae; g__Faecalibacterium; s__prausnitzii	0.999935
a84ba512b3cb329d3b35a76ba77fca9c	k__Bacteria; p__Firmicutes; c__Clostridia; o__Clostridiales; f__Lachnospiraceae; g__; s__	0.732552
ad911e52abc0914125200776029101a4	k__Bacteria; p__Firmicutes; c__Bacilli; o__Lactobacillales; f__Enterococcaceae; g__Vagococcus; s__salmoninarum	0.853833
02eb3d8873595cbfca9a13bb76792650	k__Bacteria; p__Firmicutes; c__Clostridia; o__Clostridiales; f__Lachnospiraceae; g__; s__	0.703095
17204676355c357c5f864815a8bd8aa4	k__Bacteria; p__Firmicutes; c__Clostridia; o__Clostridiales; f__Ruminococcaceae; g__; s__	0.869141
7ef00953b057c79412fb009cf506399e	k__Bacteria; p__Firmicutes; c__Clostridia; o__Clostridiales; f__Lachnospiraceae; g__; s__	0.783574
a0428638fd0c681678550dd04a4108ad	k__Bacteria; p__Firmicutes; c__Clostridia; o__Clostridiales; f__Lachnospiraceae	0.982137
4fe4033a7fb3a6655901a3029b2adc5e	k__Bacteria; p__Firmicutes; c__Clostridia; o__Clostridiales; f__Lachnospiraceae	0.872248
4769a0a57bfc46494310e0a2e8111c5a	k__Bacteria; p__Firmicutes; c__Clostridia; o__Clostridiales; f__; g__; s__	0.701604
89904934540b5621f8732c748a941b4f	k__Bacteria; p__Firmicutes; c__Bacilli; o__Lactobacillales; f__Enterococcaceae; g__Vagococcus; s__salmoninarum	0.850245
b8931a78d6d5509ceb4f28819ea7c3d8	k__Bacteria; p__Firmicutes; c__Clostridia; o__Clostridiales; f__Lachnospiraceae; g__Coprococcus; s__	0.947457
361f094a5eca4d1a7f8bf1aa9f33b4f0	k__Bacteria; p__Firmicutes; c__Clostridia; o__Clostridiales; f__; g__; s__	0.848754
c1efe886d23212a017163cbcbcb007e7	k__Bacteria; p__Firmicutes; c__Clostridia; o__Clostridiales; f__Ruminococcaceae; g__; s__	0.986401
4783d5af0a2290271ee4c5de5b65ef42	k__Bacteria; p__Firmicutes; c__Clostridia; o__Clostridiales; f__Ruminococcaceae	0.994949
6c5b7de39ee62c4075e4072e0ce22713	k__Bacteria; p__Firmicutes; c__Clostridia; o__Clostridiales; f__Ruminococcaceae; g__Ruminococcus; s__	0.999631
0fc9968c5680152fe030c27f730267bd	k__Bacteria; p__Firmicutes; c__Clostridia; o__Clostridiales; f__Ruminococcaceae; g__Ruminococcus; s__	0.999627
6e7c59d4e88b0d7dd341bff42bf3549d	k__Bacteria; p__Firmicutes; c__Clostridia; o__Clostridiales; f__Lachnospiraceae; g__; s__	0.949595
bd3c34b6d4e57b840d1733220b49b903	k__Bacteria; p__Firmicutes; c__Clostridia; o__Clostridiales; f__; g__; s__	0.999957
c632f698c8fda8acf97eae43314404ff	k__Bacteria; p__Tenericutes; c__Mollicutes; o__RF39; f__; g__; s__	0.999992
bdd894d243cdae3c2443091c320570f6	k__Bacteria; p__Firmicutes; c__Clostridia; o__Clostridiales	0.99324
b8c6c1d46f07f7c145bd16be5e5f3e60	k__Bacteria; p__Firmicutes; c__Clostridia; o__Clostridiales; f__Clostridiaceae	0.724157
9c4206657c2bfe5253eac66cc2ab4447	k__Bacteria; p__Firmicutes; c__Clostridia; o__Clostridiales; f__; g__; s__	0.99156
22fa11715e9b62b97aef1fe0916dfebf	k__Bacteria; p__Firmicutes; c__Clostridia; o__Clostridiales; f__; g__; s__	0.999996
0e67c58a12fba38131385f050770130b	k__Bacteria; p__Firmicutes; c__Clostridia; o__Clostridiales; f__Ruminococcaceae; g__Faecalibacterium; s__prausnitzii	0.99996
2f4e85e3594687b51d34aaf1527cc999	k__Bacteria; p__Firmicutes; c__Clostridia; o__Clostridiales; f__Ruminococcaceae	0.99985
44567ff12961efa8a7c13e5fad1ea833	k__Bacteria; p__Firmicutes; c__Clostridia; o__Clostridiales; f__Lachnospiraceae; g__; s__	0.968068
266fb5ebc009a7d0723b893c822a4c2c	k__Bacteria; p__Firmicutes; c__Clostridia; o__Clostridiales; f__Ruminococcaceae; g__; s__	0.994637
bfa1c2c9596a28f47a0b14a5920b3137	k__Bacteria; p__Firmicutes; c__Clostridia; o__Clostridiales; f__Lachnospiraceae; g__Pseudobutyrivibrio; s__	0.700329
f91aee4f3706fdde0a2eae5d3320e672	k__Bacteria; p__Firmicutes; c__Clostridia; o__Clostridiales; f__Ruminococcaceae; g__Oscillospira; s__	0.990494
617a3135985d1776b1b2fe9ede13fef8	k__Bacteria; p__Firmicutes; c__Clostridia; o__Clostridiales; f__Ruminococcaceae; g__; s__	0.902482
4d8922261fa5b2302ae47690b9bba1b9	k__Bacteria; p__Tenericutes; c__Mollicutes; o__RF39; f__; g__; s__	0.999947
3e0dbab4bd740c62dc212e3d6c9c5c62	k__Bacteria; p__Firmicutes; c__Clostridia; o__Clostridiales; f__Ruminococcaceae; g__Oscillospira; s__	0.836729
167b4afbfef353af074d5b172cc48a86	k__Bacteria; p__Firmicutes; c__Clostridia; o__Clostridiales; f__Ruminococcaceae; g__; s__	0.928289
f51b3ec0eeaab0079b1bca3fb0952f8b	k__Bacteria; p__Firmicutes; c__Clostridia; o__Clostridiales; f__Ruminococcaceae; g__; s__	0.784609
bb858493e78183ed797a257707d492a6	k__Bacteria; p__Firmicutes; c__Clostridia; o__Clostridiales; f__Lachnospiraceae; g__; s__	0.98859
1070b181a94f0fd42df571a8cf876b46	k__Bacteria; p__Firmicutes; c__Clostridia; o__Clostridiales; f__Lachnospiraceae; g__; s__	0.921302
9cc8384cd510c927a578e12a56544c9b	k__Bacteria; p__Firmicutes; c__Clostridia; o__Clostridiales; f__Lachnospiraceae	0.996489
62713b001bb1f3757ad7e62e5c68cf03	k__Bacteria; p__Firmicutes; c__Clostridia; o__Clostridiales; f__Ruminococcaceae; g__Oscillospira; s__	0.996041
e4d825b911c092b51cee06e030b9cc10	k__Bacteria; p__Firmicutes; c__Clostridia; o__Clostridiales; f__Ruminococcaceae; g__; s__	0.772529
44df201ec574467385b3b97e33c7f01c	k__Bacteria; p__Firmicutes; c__Clostridia; o__Clostridiales; f__Lachnospiraceae; g__; s__	0.856401
1b583b9cef76d33c62449a1435998c56	k__Bacteria; p__Firmicutes; c__Bacilli; o__Lactobacillales; f__Lactobacillaceae; g__Pediococcus; s__acidilactici	0.974677
884d61ddc6b6cd1b29123ab662016e42	k__Bacteria; p__Firmicutes; c__Clostridia; o__Clostridiales; f__; g__; s__	0.994841
3722c83d7ddfa0167e656f0dfbbb9f0e	k__Bacteria; p__Firmicutes; c__Clostridia; o__Clostridiales; f__Ruminococcaceae; g__Ruminococcus	0.712762
737e4e2a2642b30b8e68e04a6ee3eba8	k__Bacteria; p__Firmicutes; c__Clostridia; o__Clostridiales; f__Lachnospiraceae	0.926947
e46894e8848efad8432b695ced26637e	k__Bacteria; p__Firmicutes; c__Clostridia; o__Clostridiales; f__Lachnospiraceae	0.703356
ad7cb019119f252aafcfcb084f4e6fc4	k__Bacteria; p__Firmicutes; c__Clostridia; o__Clostridiales; f__Ruminococcaceae; g__Ruminococcus; s__	0.972012
f550ed7c95ed4ad4836ce64b973592e6	k__Bacteria; p__Firmicutes; c__Clostridia; o__Clostridiales; f__Ruminococcaceae; g__Oscillospira; s__	0.999149
3dc2aa53626c10a77bc925ecc36cebe2	k__Bacteria; p__Firmicutes; c__Clostridia; o__Clostridiales; f__Ruminococcaceae; g__Oscillospira; s__	0.933718
e8f2d79e2915ba80447229c431021442	k__Bacteria; p__Firmicutes; c__Clostridia; o__Clostridiales; f__Ruminococcaceae; g__; s__	0.846488
d76c1929f7910204e0bb5c6045ea0b3c	k__Bacteria; p__Firmicutes; c__Clostridia; o__Clostridiales; f__Ruminococcaceae; g__; s__	0.998853
ceccffa2f3c675181e8d26d44adcc8bd	k__Bacteria; p__Firmicutes; c__Clostridia; o__Clostridiales; f__Ruminococcaceae; g__Ruminococcus; s__	0.983372
d458f63eed629b1d0c9b03d5f7be6bda	k__Bacteria; p__Firmicutes; c__Clostridia; o__Clostridiales; f__Ruminococcaceae; g__Ruminococcus; s__	0.999785
1118a40fd0f79781c8bcace2f57e3660	k__Bacteria; p__Firmicutes; c__Clostridia; o__Clostridiales; f__Ruminococcaceae; g__Ruminococcus; s__	0.999526
8d90cd0810db33e4c67c4cbca1f4525c	k__Bacteria; p__Firmicutes; c__Clostridia; o__Clostridiales; f__Ruminococcaceae; g__; s__	0.996277
9de69e0d338bc71e32faf96ffbd73646	k__Bacteria; p__Tenericutes; c__Mollicutes; o__RF39; f__; g__; s__	0.999947
a7699875508a40973f5f001005ede0f5	k__Bacteria; p__Firmicutes; c__Clostridia; o__Clostridiales; f__Ruminococcaceae; g__Ruminococcus; s__	0.999617
e19adaf00af78418928435a462dc7d44	k__Bacteria; p__Firmicutes; c__Clostridia; o__Clostridiales; f__Ruminococcaceae; g__; s__	0.997941
e567e534cb4e404e696d131a298b1e35	k__Bacteria; p__Firmicutes; c__Clostridia; o__Clostridiales; f__Ruminococcaceae; g__Ruminococcus	0.972493
3fbda790e921b2b16d834d615881fbc6	k__Bacteria; p__Firmicutes; c__Clostridia; o__Clostridiales; f__Ruminococcaceae; g__Ruminococcus; s__	0.993187
60076fa70d28816dd0fd32cdeb289202	k__Bacteria; p__Firmicutes; c__Clostridia; o__Clostridiales; f__; g__; s__	0.993742
c7761b29c7a5f93ee8ac06b86ed8d9f9	k__Bacteria; p__Firmicutes; c__Clostridia; o__Clostridiales; f__Ruminococcaceae; g__; s__	0.999442
60abd4e76c57cbb04dc43be2250ffefb	k__Bacteria; p__Firmicutes; c__Clostridia; o__Clostridiales; f__; g__; s__	0.999969
dcad75902064c6a2db15712942a854db	k__Bacteria; p__Firmicutes; c__Clostridia; o__Clostridiales; f__Ruminococcaceae; g__Oscillospira; s__	0.75193
bfaded0d85aca4f6500f29537bbd2138	k__Bacteria; p__Firmicutes; c__Clostridia; o__Clostridiales; f__Peptococcaceae; g__Desulfosporosinus; s__meridiei	0.887321
99fa866c55e313ef960240ea293a1350	k__Bacteria; p__Firmicutes; c__Clostridia; o__Clostridiales; f__; g__; s__	0.96879
76bcb9a7ffddb3bcae1bc134359e6fcf	k__Bacteria; p__Firmicutes; c__Bacilli; o__Bacillales; f__Staphylococcaceae; g__Staphylococcus	0.784613
6cc02bc75fc074a39e9bb8c5f0943a72	k__Bacteria; p__Firmicutes; c__Bacilli; o__Lactobacillales; f__Leuconostocaceae; g__Weissella; s__cibaria	0.807223
53b4208722690cd0a418d32cd1c0193f	k__Bacteria; p__Firmicutes; c__Clostridia; o__Clostridiales; f__Ruminococcaceae; g__; s__	0.861885
f22604221466e14eb6d2d2e16e72826f	k__Bacteria; p__Firmicutes; c__Clostridia; o__Clostridiales; f__Ruminococcaceae	0.999959
361abc07372f9a28e044426dcd32a93c	k__Bacteria; p__Firmicutes; c__Clostridia; o__Clostridiales; f__Ruminococcaceae; g__Ruminococcus; s__	0.998293
0c0a2856efba6cf99f37fc6257c464f1	k__Bacteria; p__Firmicutes; c__Clostridia; o__Clostridiales; f__Ruminococcaceae; g__Oscillospira; s__	0.999025
6c3e84705e09d2ab27bce40cc7210104	k__Bacteria; p__Firmicutes; c__Clostridia; o__Clostridiales; f__Ruminococcaceae; g__Oscillospira; s__	0.907104
26c288ec9626b6842ba1f42173e1a330	k__Bacteria; p__Firmicutes; c__Clostridia; o__Clostridiales; f__Lachnospiraceae	0.896158
06d2022720244cf2f26c25d9c7815849	k__Bacteria; p__Firmicutes; c__Clostridia; o__Clostridiales; f__Lachnospiraceae; g__; s__	0.895946
f24f4d3c20bf8adf3d4ffd879f0a1420	k__Bacteria; p__Actinobacteria; c__Coriobacteriia; o__Coriobacteriales; f__Coriobacteriaceae; g__Collinsella; s__aerofaciens	0.997302
8b458e13096d63751dbd21fa4c7cc2f8	k__Bacteria; p__Firmicutes; c__Clostridia; o__Clostridiales; f__Ruminococcaceae; g__Ruminococcus	0.839221
e3a32de0dafbb9ab8a920cc0279c9e37	k__Bacteria; p__Firmicutes; c__Clostridia; o__Clostridiales; f__Clostridiaceae; g__Clostridium; s__	0.98949
a62c19de8f740357a9be6175f233c1de	k__Bacteria; p__Firmicutes; c__Clostridia; o__Clostridiales; f__Lachnospiraceae; g__Coprococcus; s__	0.874345
496f26b9a816f503bb13838dd975fffb	k__Bacteria; p__Firmicutes; c__Clostridia; o__Clostridiales; f__Ruminococcaceae; g__Ruminococcus; s__	0.996633
9d2601887652ba15c4eaec9fa0d80382	k__Bacteria; p__Firmicutes; c__Clostridia; o__Clostridiales	0.999875
a7875b7bf6e564787210c32c9e100b68	k__Bacteria; p__Firmicutes; c__Clostridia; o__Clostridiales; f__Ruminococcaceae; g__; s__	0.96744
4ba43159fc0097f63753fa7c211a9295	k__Bacteria; p__Firmicutes; c__Clostridia; o__Clostridiales; f__Ruminococcaceae; g__Ruminococcus; s__	0.999738
5b0c3e40522a1201e1532dc50f53bce2	k__Bacteria; p__Firmicutes; c__Clostridia; o__Clostridiales; f__Ruminococcaceae	0.974773
42844570bcca8f67419704cb0f76299f	k__Bacteria; p__Firmicutes; c__Clostridia; o__Clostridiales	0.930751
c2908df4bd9329975a5551a2183050d4	k__Bacteria; p__Firmicutes; c__Clostridia; o__Clostridiales; f__Ruminococcaceae; g__Oscillospira; s__	0.962184
3a6297d4d541e3625afa8d3c3eee2845	k__Bacteria; p__Firmicutes; c__Clostridia; o__Clostridiales; f__Ruminococcaceae; g__; s__	0.905073
55cae83f98745393b59b6928a3aa99c3	k__Bacteria; p__Firmicutes; c__Clostridia; o__Clostridiales; f__Ruminococcaceae; g__; s__	0.92055
eb775fe168246fa9a32d20668bb53bfd	k__Bacteria; p__Firmicutes; c__Clostridia; o__Clostridiales; f__Ruminococcaceae; g__; s__	0.999549
b89cc7d2e08cecb094a0ec6fea30c997	k__Bacteria; p__Firmicutes; c__Clostridia; o__Clostridiales; f__; g__; s__	0.999832
0a158041799a2109db27632a4ee4f2c3	k__Bacteria; p__Firmicutes; c__Clostridia; o__Clostridiales; f__Ruminococcaceae; g__Ruminococcus; s__	0.997924
03fb921d20e2d85e7706f996db013d23	k__Bacteria; p__Firmicutes; c__Clostridia; o__Clostridiales; f__Lachnospiraceae	0.9295
8b85a7cbc5ae1b8363401ce05f7f8148	k__Bacteria; p__Firmicutes; c__Clostridia; o__Clostridiales; f__Ruminococcaceae; g__; s__	0.994325
3fc8cca37a3bd87d475a8af6b260cbb8	k__Bacteria; p__Firmicutes; c__Clostridia; o__Clostridiales; f__Ruminococcaceae; g__; s__	0.9978
203e8d10ee57fe3aee6ad4f86e8ce2c1	k__Bacteria	0.915931
438404cec2f934e56f6808cff8c4dfaf	k__Bacteria; p__Firmicutes; c__Clostridia; o__Clostridiales; f__Ruminococcaceae; g__; s__	0.949566
6366df8530417b733d9d0a57cf39aa03	k__Bacteria; p__Firmicutes; c__Clostridia; o__Clostridiales; f__Clostridiaceae; g__; s__	0.999525
020138da7e822212435d13a56f60afee	k__Bacteria; p__Firmicutes; c__Clostridia; o__Clostridiales; f__EtOH8; g__; s__	1
55d5a42d28a6ae09af4c46e0ab6ba46d	k__Bacteria; p__Firmicutes; c__Clostridia; o__Clostridiales; f__Ruminococcaceae	0.90111
d9489621d1e8f336506a6af9ee2c0938	k__Bacteria; p__Firmicutes; c__Clostridia; o__Clostridiales; f__Ruminococcaceae; g__; s__	0.998122
151cfda4688e855e44b98aa1be40da41	k__Bacteria; p__Tenericutes; c__Mollicutes; o__RF39; f__; g__; s__	0.999979
93cb84fefe8a64d28e3ba480ab37ca4d	k__Bacteria; p__Firmicutes; c__Clostridia; o__Clostridiales; f__EtOH8; g__; s__	1
6e077dc7854ead2053f035890bacf4fc	k__Bacteria; p__Firmicutes; c__Clostridia; o__Clostridiales; f__Ruminococcaceae; g__; s__	0.942646
1147363480bfe319d3a0c4b9ade921ad	k__Bacteria	0.960732
e81dc56728dec2e72b53984aa473a273	k__Bacteria; p__Firmicutes; c__Clostridia; o__Clostridiales; f__Ruminococcaceae; g__; s__	0.908049
12efc126bd347696a452f54ffe788bce	k__Bacteria; p__Firmicutes; c__Clostridia; o__Clostridiales; f__EtOH8; g__; s__	1
d2261d9d593a56c4bad248b58a1964c6	k__Bacteria; p__Firmicutes; c__Clostridia; o__Clostridiales; f__Clostridiaceae	0.883232
f319c75f3a066f5336ee43d15e0dd629	k__Bacteria; p__Firmicutes; c__Clostridia; o__Clostridiales; f__Clostridiaceae	0.749762
b2da9d6935dac3729d4c54d3ea2c9ac4	k__Bacteria; p__Firmicutes; c__Clostridia; o__Clostridiales; f__Ruminococcaceae	0.968684
bb4deafabb9f159675e5435c39a00bb4	k__Bacteria; p__Firmicutes; c__Clostridia; o__Clostridiales	0.999657
52b48921738c94e30a340dfb8f571bde	k__Bacteria; p__Firmicutes; c__Clostridia; o__Clostridiales; f__; g__; s__	0.930372
33948794d8f90be6d0dc38dadd0fa5a9	k__Bacteria; p__Tenericutes; c__Mollicutes; o__RF39; f__; g__; s__	0.993884
a931304c4813272cce8dc06b4d3dc72a	k__Bacteria; p__Firmicutes; c__Clostridia; o__Clostridiales; f__Ruminococcaceae; g__Ruminococcus	0.988572
d419710731089ad16c5c9385ba511a6d	k__Bacteria; p__Firmicutes; c__Clostridia; o__Clostridiales; f__Ruminococcaceae; g__Ruminococcus; s__	0.999968
bd9e9bd423994808c5f8252160739204	k__Bacteria; p__Firmicutes; c__Clostridia; o__Clostridiales; f__Lachnospiraceae; g__Coprococcus; s__	0.833355
b86f76dd7e49bce9b2d727e430645e43	k__Bacteria; p__Firmicutes; c__Clostridia; o__Clostridiales; f__Ruminococcaceae; g__; s__	0.98341
3760132030fbc9c0f7dbc09aaeec0eec	k__Bacteria; p__Firmicutes; c__Clostridia; o__Clostridiales; f__Ruminococcaceae; g__Ruminococcus; s__	0.99985
de938bde63af41e911b30addaeb14382	k__Bacteria; p__Firmicutes; c__Clostridia; o__Clostridiales; f__Ruminococcaceae; g__; s__	0.999733
8abac2d7abb98d456fefe121c153e2a5	k__Bacteria; p__Firmicutes; c__Clostridia; o__Clostridiales; f__Ruminococcaceae	0.999254
4b817b54888de2f90b8d3dcc09c6c9d4	k__Bacteria; p__Firmicutes; c__Clostridia; o__Clostridiales; f__Ruminococcaceae; g__; s__	0.994284
f698143dd246724180f62bfb59677b70	k__Bacteria; p__Firmicutes; c__Clostridia; o__Clostridiales; f__Ruminococcaceae; g__; s__	0.999855
6d6f48fd7bcc13b1139d77a6357981c2	k__Bacteria; p__Firmicutes; c__Bacilli; o__Bacillales; f__Staphylococcaceae; g__Staphylococcus; s__equorum	0.714035
5962ab683aa09ae7bb2c8d3a54291143	k__Bacteria; p__Firmicutes; c__Clostridia; o__Clostridiales; f__Lachnospiraceae; g__; s__	0.977433
db195032e9aa6f4443e61a5fd0a6d113	k__Bacteria; p__Firmicutes; c__Clostridia; o__Clostridiales; f__Ruminococcaceae; g__; s__	0.996983
6bb4625af4b05554591922b0780c5e8d	k__Bacteria; p__Firmicutes; c__Clostridia; o__Clostridiales; f__Ruminococcaceae; g__; s__	0.993641
1b654e558958f5794ffd560b198b3b53	k__Bacteria; p__Firmicutes; c__Clostridia; o__Clostridiales	0.898339
676a276ae16656b5c5e1e1f816515b71	k__Bacteria; p__Firmicutes; c__Clostridia; o__Clostridiales; f__Ruminococcaceae; g__; s__	0.996412
da16d37c51327177b25f78d824647233	k__Bacteria; p__Firmicutes; c__Clostridia; o__Clostridiales; f__Ruminococcaceae; g__; s__	0.99955
7b0d541f5a909d091fc9fe9510200a75	k__Bacteria; p__Firmicutes; c__Bacilli; o__Lactobacillales; f__Lactobacillaceae; g__Lactobacillus; s__	0.999994
fb70e89cbe59c1cabf07b73dbcfe56cc	k__Bacteria; p__Proteobacteria; c__Betaproteobacteria; o__Burkholderiales; f__Comamonadaceae; g__Comamonas; s__	0.999823
c0444b782f8d313f58295307db9475a5	k__Bacteria	0.951711
56570c387adbf836eb5b380255f3664a	k__Bacteria; p__Firmicutes; c__Clostridia; o__Clostridiales; f__Christensenellaceae; g__; s__	0.992674
10e908462efbac3ba58d52056f49269b	k__Bacteria; p__Firmicutes; c__Clostridia; o__Clostridiales; f__Ruminococcaceae; g__; s__	0.997583
644119acb4b8c704878328a6b34bbe6f	k__Bacteria	0.956568
d5c23bf8cf7556994ee4f1ba1b366758	k__Bacteria; p__Firmicutes; c__Clostridia; o__Clostridiales; f__; g__; s__	0.990928
8fb1c6cbb73abbc85b5ff89516ab7b33	k__Bacteria; p__Firmicutes; c__Bacilli; o__Lactobacillales; f__Leuconostocaceae; g__Weissella; s__cibaria	0.811698
ed37e260b95a36c0f49fcef1f8034244	k__Bacteria; p__Firmicutes; c__Clostridia; o__Clostridiales; f__; g__; s__	0.941093
508bc3db3630e74cf8c40ca2ee110e48	k__Bacteria; p__Firmicutes; c__Clostridia; o__Clostridiales; f__Ruminococcaceae; g__Ruminococcus; s__bromii	0.702727
ef42838beb1f27dedab5aa1c92c8c2b3	k__Bacteria; p__Proteobacteria; c__Betaproteobacteria; o__Burkholderiales; f__Comamonadaceae; g__Comamonas; s__	0.999701
413ba126268dbad8d14f32b774db6591	k__Bacteria; p__Firmicutes; c__Clostridia; o__Clostridiales; f__; g__; s__	0.990758
3984100d853796c33a2b3a612f5c8a0c	k__Bacteria; p__Firmicutes; c__Clostridia; o__Clostridiales; f__Clostridiaceae; g__; s__	0.999362
65bcf60374c123a48297bc17f876bdd5	k__Bacteria; p__Firmicutes; c__Clostridia; o__Clostridiales; f__Christensenellaceae; g__; s__	0.829358
301d00be8e5e7ba7681be4c57c8a92eb	k__Bacteria; p__Actinobacteria; c__Actinobacteria; o__Actinomycetales; f__Intrasporangiaceae; g__Phycicoccus; s__	0.95019
bb92977b279bb344de2ad30e8c4ea305	k__Bacteria; p__Firmicutes; c__Clostridia; o__Clostridiales; f__; g__; s__	0.997335
c2fa0f4f8fbf910808c99acde98e18b9	k__Bacteria; p__Firmicutes; c__Clostridia; o__Clostridiales; f__Clostridiaceae; g__; s__	0.836152
758f539a19ff3f745fa94f6722fc348f	k__Bacteria; p__Firmicutes; c__Clostridia; o__Clostridiales; f__Ruminococcaceae; g__; s__	0.894552
d90609ec0c1357405a5a30ed378f7af2	k__Bacteria; p__Firmicutes; c__Clostridia; o__Clostridiales; f__Ruminococcaceae; g__; s__	0.779343
2ae17796871b417037f183f7de6f1f77	k__Bacteria; p__Firmicutes; c__Clostridia; o__Clostridiales; f__Ruminococcaceae; g__Oscillospira; s__	0.998412
d13343aad6034bfe72cbc48e0a0763cd	k__Bacteria; p__Actinobacteria; c__Actinobacteria; o__Actinomycetales; f__Corynebacteriaceae; g__Corynebacterium; s__	0.999998
e9006d471c1a51b5cfb95443d05c2245	k__Bacteria; p__Firmicutes; c__Erysipelotrichi; o__Erysipelotrichales; f__Erysipelotrichaceae	0.989398
5101ff7c1a307db7111a1b78e5ef13db	k__Bacteria	0.958595
315b0ef6d9fa99da513b814d9c079b1c	k__Bacteria; p__Firmicutes; c__Clostridia; o__Clostridiales; f__Ruminococcaceae; g__; s__	0.996927
339f14ecbe54ca795ffcc54393555f6a	Unassigned	0.92767
03a300796c467e86a63b4f258b28e228	k__Bacteria; p__Firmicutes; c__Bacilli; o__Lactobacillales; f__Streptococcaceae; g__Streptococcus; s__sobrinus	0.845439
a8a6186d602c9c562efc27fead9c5f23	k__Bacteria	0.940793
d73dc68d86a45d5dde6c9f97c4d48a63	k__Bacteria	0.965376
3eb670296230f5ade8475715d86fd0a9	k__Bacteria; p__Firmicutes; c__Clostridia; o__Clostridiales; f__Peptococcaceae; g__Desulfosporosinus; s__meridiei	0.884457
b000d3b560e9b8886138426c44520d41	k__Bacteria; p__Firmicutes; c__Clostridia; o__Clostridiales; f__Clostridiaceae; g__; s__	0.963874
22a06f568f7f33561af303f387517f02	k__Bacteria; p__Actinobacteria; c__Actinobacteria; o__Actinomycetales; f__Corynebacteriaceae; g__Corynebacterium; s__	1
064a18e2d2fd94e318537df9282f80e2	k__Bacteria; p__Firmicutes; c__Clostridia; o__Clostridiales; f__Christensenellaceae; g__; s__	0.824423
ca06834cd6ff709708445dfbaf11d408	k__Bacteria	0.977102
f62fe0c8b2fe8ae3256bae8122e40d37	k__Bacteria; p__Firmicutes; c__Clostridia; o__Clostridiales; f__Lachnospiraceae	0.730014
ed7b272a5bbe6c66fcf911cfb22f6eb3	k__Bacteria; p__Firmicutes; c__Clostridia; o__Clostridiales; f__Lachnospiraceae	0.72652
7bda373e147d1a30ada6d8bfbec8919c	k__Bacteria	0.961956
1d3af71283fc467ce9cf3f7b0b2f9f17	k__Bacteria; p__Firmicutes; c__Clostridia; o__Clostridiales	0.999994
