# Supplementary material for: Timing and delivery route effects of cecal microbiome transplants on Salmonella Typhimurium infections in chickens: potential for in-hatchery delivery of microbial interventions
Source: Anim Microbiome. 2023 Feb 14;5:11. doi: 10.1186/s42523-023-00232-0 (PMC9926694; doi:10.1186/s42523-023-00232-0)
Supplement: Supplementary file 1 — Additional file 1. The main feature, taxonomic and metadata tables used to analyse and describe the data collected across the two CMT experiments. [file 42523_2023_232_MOESM1_ESM.zip › Pottenger_et_al_Data_Files/TrialA_7dpi_feature-table.xls]

## Sheet: feature-table
# Constructed from biom file
#OTU ID	B62	B629	B634	B635	B637	B641	B644	B648	BL1231	BL1232	BL1238	BL1241	BL1244	BL1248	BL1249	BL1253	CMT1	CMT2	CMT3	CMT4	CMT5	CMT6	O3733	O3737	O3739	O3742	O3747	O3748	O3750	O3753	O3754	P1306	P1307	P1311	P1313	P1314	P1315	P1316	P1324	P1329	PU2202	PU2203	PU2208	PU2210	PU2215	PU2223	PU2228	PU2229	PU2231
e15c2081ad69b094b67ec97787921db7	2853	75	4970	1552	0	261	3035	870	2411	2222	2435	743	443	1257	359	97	542	504	669	664	485	646	2698	2309	554	811	1271	6500	221	1232	8212	1051	597	25	294	6445	1888	8347	603	2829	205	720	145	124	11712	63	25	1709	32
017a830e07e993f0ef485d4868c61514	2462	72	4533	1333	0	245	2737	830	2229	2066	2260	673	286	1121	304	86	477	427	660	627	423	567	2514	2055	513	734	1139	5754	217	1152	7336	922	552	0	277	5619	1649	7306	597	2691	193	724	108	99	10758	0	0	1456	0
0c7558388913b3e42fe636fc0e91e4e7	2313	52	4056	1238	0	199	2674	706	1969	1892	2103	606	326	1107	253	57	387	419	544	482	382	469	2370	1942	463	701	984	5068	225	1040	7200	885	543	21	261	5304	1623	7175	533	2364	167	627	115	85	10372	0	0	1382	0
254456263f27a0f6d0eed34c6fdcaa1d	1437	813	3319	436	0	1313	3434	794	1889	471	1099	588	1528	121	4107	198	672	665	792	708	573	812	1234	707	1028	1138	831	863	344	174	952	1229	5450	687	2406	1486	919	1702	415	579	293	231	1266	1916	168	736	2163	373	2814
c9dc4c8eff363e8e61afa084f7619254	644	408	2774	330	0	1981	1092	424	4241	227	1326	135	975	53	831	101	1323	1465	1713	1921	1293	1755	371	459	1282	741	1669	1320	637	2745	1424	906	1091	2696	926	2216	166	737	130	141	66	64	1601	1101	172	278	534	4011	1588
4297e4bae19c5cfb68fb81a60f740a4e	1369	766	3079	433	0	1200	3116	782	1558	462	1037	505	1005	101	3583	166	587	631	679	716	477	681	1121	606	918	881	771	782	287	145	854	1002	4804	573	2247	1316	964	1508	394	502	271	188	1132	1792	154	684	2003	339	2620
c56d5d356d743d0f643722810b6de7c1	1279	759	2967	407	0	1249	3194	710	1573	462	959	543	1270	112	3929	178	504	503	620	610	463	646	1136	553	964	917	931	710	321	145	845	1067	5068	637	2506	1302	740	1434	348	514	269	172	991	1578	141	635	2082	376	2646
5d69f7414f4c57246282fdd8c4f6dc22	441	1110	360	262	0	298	929	270	403	307	149	234	112	546	669	413	161	188	197	265	206	224	197	663	207	261	451	409	104	419	426	559	499	153	410	106	220	1350	617	600	247	3079	1081	1101	762	610	4736	439	971
c86bc91c9e47ce01300a927d1319172a	558	373	2661	326	0	1824	956	378	3572	176	1081	120	619	48	781	80	1279	1252	1494	1601	1084	1536	340	375	1159	698	1580	1213	530	2562	1328	793	915	2273	860	1928	179	655	99	129	55	74	1443	1005	146	232	503	3282	1374
c81be75fe2662670e72815b31a0a29ad	3481	75	2991	941	0	4312	1308	1528	3953	35	255	1501	712	698	282	1079	886	849	1229	1258	880	1121	925	871	1102	1972	643	100	740	165	445	1685	626	322	469	74	1432	182	658	4269	2296	276	660	795	176	1842	346	47	405
75a1484cd2bdf2a92f7db5c916bd1473	321	1018	315	242	0	264	801	227	356	284	147	236	72	416	565	367	124	134	216	238	194	198	164	654	180	209	372	351	98	441	375	530	405	112	369	129	233	1134	494	564	194	2871	930	897	743	564	4118	369	784
9c421a9933c8bcfa36faec47937067c9	3139	81	2813	887	0	3829	1270	1339	3614	22	229	1417	505	616	247	968	799	765	1046	1124	698	989	846	751	959	1772	585	82	681	127	439	1459	592	320	417	80	1210	168	599	3758	2160	221	603	718	142	1671	315	50	366
c71a0328abaa29c019b2109c6d1569ff	72	553	161	0	0	0	330	155	0	19	0	96	37	0	1469	443	237	248	338	296	288	297	14	471	108	130	40	0	0	0	134	252	114	372	87	0	428	118	185	520	49	84	26	171	0	49	723	35	33
bffc43c87819bb51d31817e23fb0766c	3115	71	2734	792	0	3757	1150	1233	3481	29	231	1277	544	624	242	892	712	697	942	1186	685	907	778	757	930	1710	598	98	740	149	438	1492	604	302	430	73	1194	200	608	3584	2101	221	514	722	180	1632	255	55	349
bd70542041ed702c5e31591d41b5e0b9	426	2845	461	529	0	800	866	863	84	1561	191	1319	999	295	730	3300	194	198	302	289	177	285	93	818	271	84	182	22	40	0	215	2060	1945	3068	3196	199	1863	1238	614	1649	224	143	177	584	298	75	217	237	96
5113b90a7e0fbf3afcd3a48f5e322cb2	0	0	156	0	0	0	0	0	462	45	254	2557	1379	91	589	1996	1483	1652	2050	2408	1447	1868	89	1602	168	179	176	135	621	303	882	3271	1192	627	792	134	2666	338	1370	945	200	514	1167	1592	335	3518	607	112	706
91b11440685b150358d4f84356c47765	59	403	148	49	0	0	328	159	40	0	0	99	32	0	1307	405	202	212	292	274	245	259	0	401	89	116	0	0	0	0	117	239	103	274	88	0	385	115	144	478	55	74	0	150	28	58	656	0	31
355034a5402d8dadedddf6c93f9c507c	46	399	149	0	0	29	266	141	0	0	0	87	23	0	1295	426	187	192	265	278	255	258	0	363	77	99	0	26	0	0	100	219	118	275	66	0	352	115	140	433	46	64	30	142	0	55	595	0	32
ca879c6fceb11e80dce5f02445954a8d	373	2555	398	463	0	719	820	763	71	1355	171	1214	613	255	597	2910	214	220	224	281	169	222	95	730	233	63	186	20	0	0	243	1893	1724	2628	2848	172	1693	1120	512	1627	228	128	143	537	317	71	195	153	86
a7f520103043100b889c861bd24ffa80	0	0	161	0	0	0	0	0	412	30	236	2455	840	93	522	1869	1377	1440	1753	1970	1227	1779	79	1454	147	168	163	121	627	274	813	3049	1117	547	646	149	2362	295	1252	797	185	533	1109	1379	353	3197	578	76	698
2318ac6fc4082e7be738689ea0b80e43	0	0	122	0	0	0	0	0	425	40	225	2327	1001	84	555	1847	1222	1243	1569	1972	1151	1745	67	1468	129	152	172	113	596	273	808	2836	1134	528	637	160	2257	289	1222	797	148	494	1152	1229	282	3114	538	88	713
222876e2931c553cbe487b4639f9d3a7	164	97	1519	108	0	130	861	164	1968	223	668	554	756	0	1285	0	491	429	476	532	436	435	347	302	603	767	383	747	378	1285	305	681	2209	1067	1189	3361	187	510	321	16	115	59	1038	953	58	411	504	534	1405
d8f0b26291f47c5ed8656321197dc817	335	2411	352	402	0	679	759	683	63	1273	142	1083	695	241	579	2639	142	169	213	250	174	208	91	658	211	62	159	18	48	25	174	1677	1621	2400	2736	165	1499	1052	455	1383	231	130	144	537	302	60	189	163	78
5246afd39d3f3dbba82df77721c88624	147	80	1382	111	0	130	790	159	1624	167	648	500	504	0	1116	7	367	407	470	461	391	399	315	271	464	616	399	652	357	1231	321	603	2006	887	1067	3098	181	436	287	22	116	51	942	857	61	368	466	504	1240
b632c65983d5c42569ce2dc2428f74aa	129	97	1247	113	0	116	845	184	1601	177	642	465	634	35	1172	0	364	394	461	486	351	372	311	260	529	617	411	617	369	1138	257	589	2130	936	1009	2852	174	443	282	22	99	58	912	770	68	357	479	571	1214
94cbe3c95838cb285286979b9b161541	585	0	304	126	0	0	0	0	3771	3716	2176	86	301	0	0	0	61	70	83	116	67	102	172	500	299	1790	772	240	2638	4224	708	24	0	0	956	1904	0	401	12	63	874	0	41	14	2180	0	0	383	0
737c733f2fe8591304bede57be204b7b	636	0	661	150	0	802	1312	99	694	648	400	1053	1167	168	53	0	1395	1342	2007	1721	1489	1892	713	758	975	455	527	211	479	156	1775	0	182	91	66	1062	1490	1189	0	194	686	96	158	0	37	0	0	360	0
94aedb3d28703e624196740d1057a96c	542	0	264	114	0	0	0	0	3376	3267	1908	79	208	33	0	0	50	66	77	90	66	90	171	471	276	1553	697	217	2423	3988	588	27	40	0	887	1664	0	374	0	52	746	0	0	0	1961	0	0	324	0
e069640165c6ce6a3c1551b0c38adefd	576	0	583	177	0	773	1082	103	594	599	321	936	745	135	36	0	1167	1133	1824	1467	1244	1673	693	678	843	436	494	224	406	136	1669	0	158	69	62	949	1319	1007	0	174	665	119	124	35	30	0	0	348	0
741d8223acd10ac0edeeb7edaeda9caa	514	0	236	106	0	0	0	0	3160	3254	1876	75	223	0	0	0	67	50	70	76	79	59	132	419	256	1503	699	216	2376	3637	594	17	0	0	798	1681	0	367	0	64	768	0	0	0	1848	0	0	305	0
1284b0ebd40b5c8a3794506bde888c74	40	41	1487	30	0	0	0	0	996	314	629	284	491	0	5224	0	82	83	133	130	120	156	115	779	310	467	799	471	407	317	1808	0	1190	54	812	341	542	68	46	527	192	246	265	453	1840	198	0	407	1145
ad76b84d4a349433902e902b20e2e427	0	0	0	0	0	0	0	0	78	1507	4367	0	119	843	0	118	100	106	140	188	114	127	47	102	31	0	617	2544	2571	873	449	0	0	0	188	1602	0	1763	0	0	0	2027	0	260	0	0	0	110	0
1ad6ce19b0763a9c4456fd178161bf4a	0	42	1313	18	0	0	0	0	879	271	571	253	327	0	4549	0	74	87	105	104	91	115	90	654	292	405	717	439	313	277	1623	9	997	38	674	335	511	73	38	488	205	206	214	393	1635	182	0	348	1025
c9f1b0f5b6e6a86e395cbfd3e0408045	29	41	1133	24	0	0	15	0	790	270	565	207	345	0	4669	0	54	65	96	130	85	124	103	609	274	377	650	402	323	253	1548	0	1013	42	708	306	467	58	46	478	196	203	209	367	1547	184	0	347	935
d1701442489e0472f8b8cec2160b2452	299	777	752	199	0	360	716	253	109	248	71	108	70	36	429	290	81	94	121	120	115	132	43	50	107	51	233	213	229	32	37	495	397	225	491	0	85	196	291	515	52	37	588	1282	0	646	709	86	80
9bb3d790b198ab383ad0c7f81a4bfd06	221	801	151	193	0	199	1336	152	88	143	55	149	184	23	1138	315	226	263	325	401	286	277	56	408	81	514	87	485	241	367	136	798	345	370	73	184	1011	305	289	131	190	369	1039	277	272	156	850	1015	185
d656b7cdb7e3d09ca0a31b69bd55c706	224	747	687	188	0	344	674	288	95	208	73	106	48	31	403	262	73	69	113	90	80	115	48	44	111	46	213	201	206	28	46	450	369	206	496	0	72	173	288	420	54	41	511	1123	47	545	621	69	53
73ffdc1183fb0087c2c56b40c9bb518b	53	564	105	106	0	76	149	46	426	150	573	291	470	332	447	248	356	330	380	430	352	388	29	334	183	306	159	212	137	140	139	742	258	314	897	617	212	307	344	349	134	181	176	632	209	42	388	775	69
6627ba4cef605c9693bb1aef7aa16086	170	710	125	200	0	151	1298	129	83	122	58	122	114	30	994	281	197	239	297	301	262	250	61	356	79	527	96	434	209	333	158	701	327	327	72	162	926	276	258	156	214	402	856	244	280	162	716	832	136
be49158c3f9ccd1a7b9837af3954a545	79	379	258	19	0	44	147	27	48	0	109	129	158	26	117	75	154	180	254	356	256	280	197	111	68	65	197	23	120	710	542	49	162	64	0	39	135	494	117	168	57	53	39	113	32	165	478	27	1181
80bd364a7031d57330e099fb6d30271f	61	455	94	91	0	73	121	34	418	164	523	287	327	297	409	187	292	304	301	390	290	331	27	307	185	259	167	219	113	142	131	658	260	286	771	522	230	272	282	305	118	144	159	555	208	42	343	606	63
1f67551800b85543069eeaaf16dfce74	49	166	144	44	0	254	268	115	83	0	14	21	34	40	401	1390	0	0	0	0	0	0	61	75	33	23	44	133	23	60	51	64	31	51	74	91	20	88	255	158	29	224	177	27	0	130	39	0	394
16c7c1ded3c41939f81b8ac9bba3b17b	146	748	124	167	0	191	1147	108	64	112	50	123	118	25	852	332	167	205	263	301	214	236	48	350	57	459	94	387	198	348	107	614	279	273	59	139	786	304	243	109	143	336	823	178	257	115	648	729	144
f1037bec614b24d730f273cbf2066b78	80	351	245	17	0	33	118	0	40	0	96	144	107	0	108	74	156	168	230	309	217	277	140	96	66	57	177	27	100	588	483	51	155	45	39	44	114	416	113	163	57	39	35	97	24	132	411	26	1004
9a8171b2b9bc382e9055f767617ba4e6	67	337	223	15	0	30	142	0	23	85	82	128	125	0	121	67	129	190	212	326	239	229	148	88	56	47	180	32	79	602	443	42	152	43	0	23	128	445	105	166	67	44	47	91	47	137	457	28	948
d1c8cc943ac8da495c57845e89bc32ea	29	0	93	35	0	75	396	30	40	318	1498	53	95	0	457	0	146	152	201	226	151	165	0	17	0	0	58	0	76	0	67	113	54	92	656	0	0	104	0	113	54	77	38	310	266	34	2629	144	205
18ac311a3b236f51aa6de82c48f78634	73	0	94	35	0	557	56	72	44	464	276	32	259	46	43	43	366	474	683	518	445	499	7	93	68	0	0	52	76	58	59	0	905	0	3628	0	262	475	935	429	29	0	0	16	47	0	342	0	608
c2c65f6278a476f045497c7ad795eeb9	140	396	180	125	0	324	454	90	212	49	148	160	111	96	524	239	33	29	46	46	42	45	87	198	90	117	151	214	129	56	327	390	155	81	144	31	118	580	207	373	115	323	116	331	466	69	1161	34	338
f4d0f5a2a3cee17f790d220d754ad77f	35	141	109	0	0	227	199	96	86	0	12	16	0	40	343	1210	0	0	0	0	0	0	53	57	33	28	38	93	0	67	27	46	46	0	57	89	0	104	241	138	26	179	141	27	21	141	37	0	323
06a2210a8c64bc9ef2eb0e60a402b5b4	235	130	71	23	0	1901	105	49	187	1231	1690	16	0	129	39	42	0	0	0	25	22	0	1299	480	161	35	240	321	131	718	502	0	27	0	71	873	67	140	41	0	28	151	38	42	67	58	35	220	45
e61fa86fc74923d679cd6901d229dfe9	311	244	610	144	0	138	336	65	199	0	46	179	315	0	198	22	155	131	164	146	175	201	0	531	220	228	58	159	132	35	178	199	213	73	128	44	123	748	163	590	59	356	118	428	30	82	450	36	24
e8e0cdbc0c6c4d483a7cc0152934a81f	31	164	107	0	0	226	194	112	73	0	15	26	0	40	323	1133	0	0	0	0	0	0	49	50	28	24	40	76	15	50	35	59	49	0	57	78	0	105	223	138	23	180	155	16	0	116	24	0	322
d78cdc1d796e0a4784abaf8f187f2c66	446	0	0	0	0	38	0	0	261	54	74	685	30	113	0	223	30	40	39	66	35	39	49	334	27	76	43	326	60	80	355	2355	1748	0	1590	510	101	1243	154	187	85	240	29	574	123	19	0	119	0
1a97ed9d34c172bdc86d9239440bed60	175	358	232	220	0	99	312	50	109	31	115	187	192	83	262	255	48	45	64	88	61	64	22	81	41	94	73	177	247	39	128	511	329	37	58	50	28	421	88	508	27	290	117	253	382	132	2011	14	614
10a256eca4161954fb2ed65672015ec9	0	0	94	25	0	106	334	27	32	298	1343	47	62	0	456	0	118	130	143	191	123	159	53	21	0	0	0	0	70	4	37	102	71	91	558	0	0	97	0	114	0	97	40	295	213	25	2203	111	191
64730f4f114b3063e604b6ac4a930f90	0	0	100	28	0	79	320	35	39	299	1570	44	54	0	362	0	90	120	161	176	132	140	0	17	36	5	0	0	68	0	59	86	70	87	628	0	0	87	0	78	0	53	31	273	222	27	2180	131	170
30e10a390c4a29f200fd7e3bd182fa2c	186	298	508	162	0	0	416	135	259	221	144	115	335	76	345	43	125	128	188	167	137	173	43	563	73	227	187	355	288	223	439	131	323	168	247	207	156	369	161	243	84	321	320	557	849	248	695	156	372
1400dfdcdddaa84b334f02c21d02786d	131	420	156	121	0	277	377	71	183	46	134	144	77	76	482	192	36	29	42	58	37	36	89	174	76	98	132	200	149	38	264	357	161	82	128	42	85	482	184	339	99	316	134	268	416	61	1040	27	293
36e7c0df29a7771f7956e34587227159	0	2218	0	137	0	93	19	56	0	218	0	19	79	0	686	104	560	582	740	795	584	769	0	121	51	30	0	47	99	75	44	64	431	92	649	0	47	151	265	134	104	57	0	104	161	21	36	35	0
8633f157672e96709dde3389d7904bb8	303	311	303	75	0	329	562	248	43	206	151	260	211	284	58	130	126	0	106	212	148	119	0	101	168	156	52	74	0	0	0	249	564	354	708	0	107	768	515	1027	215	218	238	337	0	54	55	170	532
31af902b70250325d05f9038aac782b3	27	139	89	0	0	202	228	96	78	0	18	21	0	36	309	1110	0	0	0	0	0	0	49	54	32	18	51	85	0	52	36	42	38	0	54	66	0	90	190	117	25	200	116	19	21	106	24	0	327
8b051f2920482d3080aea8935f07d303	0	0	0	0	0	199	0	0	0	0	0	0	120	0	437	0	236	235	305	325	269	259	0	24	51	27	0	0	0	0	0	199	259	139	368	0	39	0	141	154	0	44	44	0	0	0	223	21	12
1eb9aada9fc3b2cd22c9639e827d2528	62	632	0	26	0	300	478	41	84	64	56	121	37	20	920	135	56	47	76	56	49	73	27	106	45	36	61	78	103	106	40	257	627	142	129	142	117	221	182	65	39	39	43	76	260	26	1201	63	45
3c76b9c250f8f8b7ca0edcf2ecc158ce	0	26	93	28	0	74	295	27	40	291	1513	38	35	0	405	0	92	123	143	170	96	150	0	13	0	0	0	0	81	0	32	90	52	69	570	0	0	100	0	78	0	58	32	285	177	20	2127	115	190
11f336df5cad53c90f20938a6c86e219	0	1151	0	16	0	15	59	181	24	0	0	30	19	0	86	57	36	61	79	68	65	47	42	32	74	24	0	0	0	41	0	362	220	163	94	47	214	57	37	88	95	47	24	42	75	13	809	203	30
d263a81476cec722e75e6f658e9e9187	74	21	84	34	0	463	57	87	0	415	241	35	143	36	0	47	347	397	531	426	351	480	0	98	65	0	0	59	0	0	50	36	821	0	3235	0	219	409	853	410	0	0	0	0	30	0	301	15	551
a8e509425d0045dbec5d82f6da5f1034	198	138	65	18	0	1681	95	44	162	1142	1471	20	0	121	0	41	0	17	0	0	0	27	1216	456	145	34	188	264	120	661	457	8	21	21	81	801	96	119	45	48	26	118	27	45	81	0	0	196	38
cf6ec14843d4e7e8b899f5b1a70145c2	265	220	587	133	0	111	339	39	185	0	0	131	224	29	159	19	121	107	130	169	126	148	14	462	194	207	36	149	127	24	136	153	178	50	97	55	106	682	135	536	54	320	118	402	0	92	370	30	29
20c8cf666ca8b705c7b2cf9523fca44f	381	0	36	0	0	0	0	0	242	32	79	663	23	90	0	169	18	29	38	38	24	31	30	298	0	60	46	288	78	64	260	2034	1671	12	1662	415	67	1012	129	144	78	177	34	472	109	0	0	117	0
8840e216cf87a8c94e0241463610cf19	352	0	218	24	0	20	0	0	164	136	534	0	91	0	0	0	35	0	48	0	46	29	11	279	92	288	86	562	412	400	166	32	226	0	602	3458	89	71	0	0	230	738	81	81	1089	0	0	456	0
514cea3d792a5a97533e51125d441f89	0	0	0	0	0	0	0	0	0	0	0	0	0	0	391	193	241	261	357	292	256	335	0	0	255	0	54	41	0	0	0	1141	319	182	1136	0	1735	27	1450	2313	43	0	0	0	0	0	0	24	0
9735974548e39f94541e90d3b440b3c3	400	566	237	158	0	173	662	125	546	150	37	119	64	0	33	53	112	112	135	135	124	141	42	730	179	235	177	186	287	295	287	169	79	71	45	239	59	263	57	98	77	256	742	306	77	649	183	34	132
b56d0792950ad0e68a7b720a5e6b8fb8	168	122	49	17	0	1646	96	51	128	1048	1474	20	0	123	0	28	0	0	0	0	0	0	1217	421	132	39	188	265	120	653	456	0	25	0	67	717	65	118	25	0	24	137	35	43	66	0	0	164	40
a40c0272829a2e8994507bd118193ae3	124	0	55	0	0	241	170	0	130	186	245	340	129	170	132	62	401	408	604	497	399	530	14	449	41	59	37	86	292	49	122	615	486	0	78	84	61	296	57	793	141	40	31	16	22	0	1263	20	382
7fd32f0bf0b890af5351cfe478ddd372	152	278	452	133	0	0	363	119	214	215	127	88	198	45	303	40	113	114	151	148	119	123	47	563	86	208	182	334	271	208	363	127	298	147	250	178	134	310	157	229	90	271	329	439	727	235	586	130	369
b13624c98c94b17798e5f6653ac36978	0	2021	0	120	0	85	21	53	0	226	0	17	47	15	603	116	542	511	671	679	526	659	38	102	37	28	0	0	97	74	44	0	354	76	595	18	45	131	246	115	88	42	44	98	160	26	43	0	0
1553d33fe9b657298a146154063bcb4a	185	104	64	14	0	1602	99	41	135	988	1411	22	0	114	0	38	0	0	21	0	0	0	1134	431	126	34	236	226	105	601	445	0	35	0	66	697	58	117	30	0	17	85	31	40	62	0	0	127	28
98bbdc65f4ac642fb6f75446e17ae99f	57	571	28	20	0	258	485	39	78	49	57	91	21	19	866	122	37	52	75	60	40	63	24	78	47	33	46	61	85	88	40	232	532	136	104	137	101	181	174	63	32	53	38	69	233	23	1031	45	33
b9bedead6fe1adb250132beac57274f2	0	0	0	0	0	194	0	0	0	0	12	0	78	0	375	0	166	214	260	288	224	232	0	15	43	31	0	0	0	0	0	169	226	140	336	0	37	38	135	156	39	0	0	0	0	0	222	26	0
7ea61d492ad601356d3d53a3cde28112	832	0	126	413	0	57	349	397	84	115	76	175	256	93	86	83	90	102	126	131	102	118	0	51	84	49	35	112	52	40	30	494	240	210	165	512	56	292	77	170	310	1233	303	226	171	282	147	313	31
2f2a9c6d69c71aaab2b1e15994b066b5	0	1097	0	0	0	14	68	183	0	40	0	21	13	0	78	52	37	28	55	63	40	44	43	37	72	22	0	0	0	0	48	339	164	118	64	0	184	0	30	79	89	30	19	29	60	12	639	145	31
85dd39ec2285f9111f2d8b37e86d0fd3	30	1608	86	0	0	147	471	26	0	0	34	69	50	0	493	51	220	225	307	413	388	390	0	67	21	0	0	42	23	0	0	87	674	264	0	0	26	287	569	108	24	27	32	32	12	85	42	23	177
b6f545c4571ad50e8e6462643534c888	52	21	80	31	0	436	51	78	0	380	199	23	119	36	0	53	292	370	378	400	330	363	0	76	52	38	0	61	0	0	50	31	703	0	2613	71	199	389	764	389	0	0	0	0	33	3	293	0	491
0c01c6809784c693a8cce0cb8838c487	383	537	182	161	0	139	573	118	439	147	43	103	52	0	30	44	97	88	110	88	95	122	53	618	167	196	143	166	296	275	287	163	65	59	46	257	59	228	49	52	81	275	660	284	85	655	141	41	132
9c985cc6f50b15658e1d3b3e1761fa90	112	0	0	0	0	408	37	0	150	57	594	147	44	0	0	46	0	0	25	0	0	0	0	481	146	171	25	92	404	372	0	0	0	0	0	132	0	0	0	0	24	138	58	635	758	101	0	91	4721
892a17b6b73c8c661d3ec299188a2d1a	133	0	65	0	0	200	157	42	119	189	201	330	69	149	133	54	407	339	548	453	369	512	18	368	47	74	40	78	271	42	109	482	439	0	91	81	53	289	72	657	114	42	22	26	17	0	1133	18	361
9c1d87a731753f51090271ef0258b930	0	1070	0	0	0	13	61	141	0	0	0	25	14	0	83	56	34	44	45	52	37	34	41	25	81	22	0	0	0	0	0	279	177	135	69	0	197	0	30	95	87	27	31	53	72	0	684	137	28
340c2109c0a15c37d573d7d27a11bef7	0	9	0	0	0	0	0	0	0	0	0	0	0	0	354	176	177	243	287	246	232	260	0	0	264	0	37	41	0	0	0	1018	264	190	973	0	1650	29	1330	2010	0	0	0	0	0	0	0	18	0
912403d5892aee81d5d55dc6fa5cbc82	310	0	0	0	0	0	0	0	216	0	56	525	18	81	0	156	27	28	43	49	29	26	30	248	0	70	48	229	48	44	217	1884	1524	0	1415	378	66	845	94	143	71	165	23	400	78	0	0	100	0
24121ebb0e04b674515c41ed5e3b136a	308	0	460	33	0	699	814	0	321	328	439	231	61	253	0	80	27	0	0	0	0	0	193	481	380	382	406	395	159	361	563	49	122	0	29	479	0	378	356	48	178	49	172	25	150	80	0	17	38
010185e562f02b2472767a582f8967a0	433	106	489	180	0	33	88	15	223	62	0	0	39	0	0	0	0	0	0	0	0	0	0	221	60	131	31	747	36	566	177	257	59	207	142	46	34	317	55	129	0	31	39	241	0	33	0	29	0
8a4f06bf25a0bb81739037030cce230f	327	0	484	20	0	699	807	0	359	332	428	224	73	244	0	73	0	0	0	0	0	0	227	451	384	357	399	405	142	331	514	43	134	34	30	501	15	439	319	52	179	68	137	0	175	89	0	0	27
0af729cda5507a13b3cd9a942cf41f85	0	0	0	0	0	171	0	0	0	0	0	0	87	0	367	37	176	192	242	252	207	153	0	17	29	25	27	0	35	0	0	144	208	119	296	0	29	0	132	143	0	0	0	0	13	0	195	22	13
fd747add82413beb2967778b1f228d2a	245	158	473	117	0	93	266	40	143	42	0	145	173	0	131	20	93	89	108	120	126	125	16	362	176	188	40	124	109	26	111	150	150	44	74	46	94	553	109	454	57	268	89	353	0	66	344	16	21
c9fad4a3e0e4d9eb32a032031fb2d02a	307	0	188	21	0	0	6	0	154	90	464	0	66	34	0	0	0	36	0	0	0	28	18	229	59	271	73	439	369	341	154	32	218	0	498	2913	70	96	0	0	189	648	64	75	902	0	0	427	0
c7701e4b04cba064290b176999236eb3	209	0	409	135	0	203	238	96	122	61	164	170	197	46	205	69	36	38	43	76	49	61	150	535	321	451	389	272	66	199	313	337	60	207	277	292	831	68	114	51	195	39	96	45	36	53	218	191	169
78dfcd45ac8115deb39d722f41d0be8b	782	38	118	402	0	36	297	350	79	103	94	151	154	75	90	87	76	77	104	97	89	94	7	37	70	42	35	90	37	22	24	460	188	180	165	505	47	231	89	142	253	1162	269	204	193	252	128	268	34
4c894803ec802aa80ec12bf6e7c52d19	0	0	0	0	0	0	0	0	0	0	0	0	0	0	339	190	174	186	293	249	184	249	0	0	260	0	30	50	0	0	0	992	282	150	1026	0	1428	23	1229	1942	0	0	0	0	0	0	0	22	0
b63e2ea89815d1aac8940e9f99f98deb	131	0	61	0	0	222	136	0	125	163	192	309	78	134	128	51	327	333	440	422	346	468	23	366	33	53	35	84	248	30	109	479	406	0	89	69	53	259	66	661	108	36	15	26	24	18	1057	0	317
ba58b377b57034a45ec00bddc8d222ea	278	0	216	25	0	0	0	0	163	94	501	0	48	0	0	0	0	0	0	0	0	0	22	215	74	241	64	452	397	345	168	26	178	0	480	2712	65	84	0	15	187	713	54	63	913	0	0	370	0
87947170393cb1ee17537185bc318ce1	0	974	0	0	0	12	53	168	0	0	39	18	14	0	83	55	31	43	62	62	28	34	35	32	70	14	0	36	0	0	0	239	181	123	54	0	163	0	24	68	82	40	14	44	63	0	581	141	31
576eed7672d0d546b1b0d4e31f9ccc06	51	476	24	21	0	241	393	29	85	51	36	80	20	15	730	111	28	46	46	55	43	60	24	77	36	23	46	60	73	94	28	178	446	98	96	114	100	150	141	69	32	34	31	55	218	7	875	41	40
a5c0b58ef30878cf30d6d949d7adcb70	0	1766	40	107	0	58	11	40	0	184	45	17	39	12	567	70	426	428	523	572	432	514	0	90	32	19	0	0	68	52	59	0	335	79	453	0	22	128	226	110	83	41	0	75	129	24	24	0	0
d7068d1e79b3b5a577ba004df3980957	252	21	47	0	0	64	1053	75	113	0	39	1102	0	14	140	33	180	197	293	316	256	262	232	255	260	0	79	124	0	122	123	470	207	311	40	505	63	183	111	255	78	0	0	96	0	0	182	644	0
24d1e51c93c67740ab63e573cf0e1b85	32	1384	92	33	0	90	465	33	0	0	32	43	36	43	480	62	184	184	210	383	310	336	0	0	30	55	0	0	24	0	0	79	650	207	41	0	16	259	542	75	20	23	0	38	11	72	0	21	164
32116efcead373898d5e0e5e1e5badd2	218	259	224	49	0	249	430	183	24	178	142	209	119	280	43	104	0	148	89	0	0	0	0	65	120	119	0	0	0	0	0	195	422	240	614	0	78	607	398	852	172	172	198	228	0	48	46	138	400
75b050ba05452488b080d2a38c0f5842	126	0	383	181	0	0	153	0	35	119	553	28	84	161	0	0	0	0	0	23	0	0	52	521	76	292	793	1873	622	212	1831	0	0	0	0	169	50	74	0	0	0	30	29	44	167	105	0	44	70
5ce676745cb0ee924a2286ed32510059	366	144	450	155	0	41	98	0	218	61	0	35	16	0	0	0	0	0	0	0	12	0	0	195	57	109	0	628	29	497	154	206	49	220	103	62	43	268	46	128	55	0	56	210	24	25	35	0	0
053e2fe12849faee70c0128a5f400547	310	559	160	141	0	153	532	128	410	117	22	108	36	0	27	38	81	68	97	96	77	112	42	566	162	174	155	144	240	253	249	135	73	71	32	178	40	210	54	82	51	197	520	259	78	470	142	34	109
3603bd1a7bf7c71d64f4163832e75bc0	111	20	123	82	0	53	0	0	107	95	291	34	47	27	0	45	68	59	99	92	51	68	33	131	0	88	148	179	46	311	164	94	408	86	27	49	60	138	15	87	0	90	334	376	938	124	67	112	95
024957368b902db2ebf6e89ab9217872	0	0	797	0	0	0	0	0	0	950	0	14	1203	3207	0	41	138	120	166	161	115	143	35	0	797	136	556	0	103	0	0	0	0	0	0	0	0	21	0	0	0	0	0	0	0	0	0	0	0
54a08ae1fdbf054fe9b18e03283e3286	310	0	389	18	0	658	718	0	347	306	366	231	39	226	54	70	0	0	0	0	0	0	189	439	366	333	335	366	168	300	496	43	130	0	31	403	0	342	347	43	154	58	138	24	156	70	0	0	33
3968835c2562b02cc881132c876feef8	0	819	510	41	0	19	1684	0	0	75	0	0	62	20	1321	7	34	38	44	44	40	42	0	0	0	45	0	0	0	40	0	575	613	497	0	0	0	31	0	426	0	14	422	819	0	148	0	42	103
020958e5fceedfddcc1c1ff61ee787df	92	0	0	12	0	409	30	0	151	49	474	117	0	28	0	0	0	0	0	22	0	0	0	361	150	172	22	65	351	315	0	0	0	0	0	158	0	0	0	0	19	111	35	544	627	94	0	68	4090
172c2a75c9e498b0fda0064ad8e62fde	55	46	66	17	0	1155	300	0	51	0	0	91	288	0	54	0	138	162	223	183	200	148	0	336	67	57	45	38	121	0	0	0	361	44	0	69	316	93	56	216	98	0	0	52	146	0	211	0	0
dec4b3eb7ab3cd6b5848c7656e51e302	84	235	44	38	0	245	577	60	80	24	102	34	52	0	193	19	25	50	34	46	40	45	25	85	38	31	0	32	75	47	343	25	124	27	30	0	20	67	115	98	45	39	34	33	0	53	23	0	27
2f63a8b230c7094dfc26fc1ab1574ebb	275	0	362	0	0	641	765	0	286	307	477	220	56	232	0	61	0	0	0	0	0	0	203	415	315	299	399	340	152	290	478	39	120	42	27	385	0	396	284	48	128	54	102	0	167	59	0	22	32
4ef551c318d4684880d5de57a62a7947	89	0	0	0	0	382	40	0	156	60	504	114	0	0	0	0	0	0	0	0	0	0	0	376	120	137	24	59	346	311	0	0	0	0	0	175	0	0	0	0	22	125	40	515	699	93	0	76	4003
0fc3ba4dd06f564dd43d652cb73be0c6	161	20	339	131	0	257	698	307	288	60	0	145	67	39	0	185	110	94	117	95	109	137	22	475	146	78	213	177	125	58	171	493	52	662	59	95	56	197	169	154	42	56	136	267	0	142	44	31	39
3fd94f72de70f9f0bc24a31b79b7782d	65	0	644	140	0	23	143	58	0	36	27	0	62	24	0	21	84	92	122	139	106	131	0	0	0	0	0	104	0	0	65	0	40	0	45	38	150	100	0	31	40	19	22	49	23	85	2067	0	204
7dd6096d1db6be97851c85f45a5022e5	310	0	372	0	0	631	654	0	320	309	379	184	41	238	0	58	0	0	0	0	0	0	158	457	355	282	317	359	146	295	477	44	141	19	15	418	0	315	296	44	153	49	141	21	157	80	0	12	39
aaf7109aa96d38dfbf02ed9c23368609	696	0	130	318	0	25	287	307	78	87	82	149	122	74	78	71	85	89	92	90	78	92	7	38	34	34	29	88	55	37	20	408	190	164	143	429	32	222	70	140	242	1032	213	135	126	225	112	236	30
5ed7fe5391e0409fd9f4428c27d4cab6	301	0	159	21	0	0	0	0	127	75	459	0	40	0	0	13	0	0	0	46	0	0	11	210	59	222	62	377	333	293	123	22	209	0	499	2461	72	77	0	0	170	560	60	54	777	0	0	363	0
4ec109013170610472ee5e278faaaa91	36	35	123	64	0	0	66	0	169	149	41	139	56	46	308	29	173	167	172	255	228	230	209	476	82	54	256	465	294	327	493	144	78	41	186	111	36	217	99	77	0	120	119	113	470	59	769	90	68
110de344c5c5f573765359bd11f9206a	28	1298	75	0	0	97	366	38	27	0	17	46	30	0	421	54	180	198	200	323	276	280	0	0	20	0	0	0	18	0	0	60	547	189	0	0	0	241	427	72	20	27	0	27	7	54	0	23	148
8d03a6272ed146e7b203c75e0a5019fd	362	105	439	163	0	33	81	0	185	64	0	0	23	0	0	0	0	0	0	0	0	0	0	165	41	98	38	602	31	449	145	192	53	180	134	46	38	230	35	106	0	0	53	221	0	27	0	0	0
5b9531c8a70541d1e5461edd3d9438b7	82	12	114	76	0	45	0	0	102	84	255	25	30	27	0	57	55	55	72	55	67	64	22	108	25	75	115	133	54	316	160	88	335	56	0	48	44	108	16	72	0	107	298	368	884	130	41	109	85
b803e01e122f90c52b37e74df35a610b	316	90	416	154	0	26	80	0	176	46	61	0	18	0	0	0	0	0	0	0	0	0	0	201	36	98	0	545	29	464	134	170	44	190	116	50	31	246	64	119	0	0	52	153	0	26	0	0	15
ce49e6aa271643890e9c958a0c93db56	125	10	368	108	0	163	227	63	73	44	135	165	157	0	171	36	29	34	42	85	47	61	102	483	271	410	343	258	74	155	253	258	50	175	261	201	677	76	77	50	163	0	90	47	0	0	183	136	170
693975b2a27b2ad99747c5fdfe759a18	0	0	721	0	0	0	0	0	0	917	0	0	794	2971	0	48	118	118	136	158	104	130	0	0	714	117	520	0	91	0	0	0	0	0	13	0	0	26	0	0	0	0	0	0	0	0	0	0	0
5a55345381d6d2beca5a9ccef30e4ca3	77	211	54	31	0	223	533	74	83	0	87	32	34	31	139	25	34	40	34	45	18	39	34	72	35	25	0	36	59	47	258	0	112	17	31	40	16	45	77	107	41	0	38	0	23	0	25	0	24
ba2a2dfede65412244235092169a0908	269	0	340	0	0	558	621	0	324	296	408	222	29	205	0	44	0	17	0	0	0	0	144	383	298	253	351	302	127	280	414	37	129	0	17	383	59	293	252	37	139	43	105	19	158	58	0	14	36
cfa22177b03e37344b27d262d7ca3371	129	0	321	139	0	14	100	0	26	87	449	27	74	155	0	0	0	0	0	0	0	0	42	393	66	237	749	1685	555	176	1537	0	0	0	0	148	57	78	0	0	0	30	31	44	165	77	0	0	66
bb02f2cab5d5b621e19bca7546ae84d0	91	0	0	0	0	303	28	0	135	51	449	118	0	30	0	0	0	0	0	0	0	0	0	318	112	129	31	66	319	256	0	0	0	0	0	127	0	0	0	0	14	90	31	468	626	75	0	55	3704
9c8dc0e1ab878bab551965298c9c7ddf	134	0	360	134	0	231	652	315	254	53	0	137	41	32	26	192	70	68	108	112	89	117	0	371	147	83	163	140	106	39	167	488	37	547	56	77	53	165	159	165	32	42	131	215	0	123	35	0	51
4fdce93c22aa5f9754ef723cf54803f4	54	53	60	0	0	1006	289	0	46	0	0	83	196	0	41	0	115	146	177	163	148	146	0	293	50	51	42	35	78	0	0	0	302	46	0	55	293	81	47	253	84	0	0	47	140	0	201	0	0
e23383257f1cee489e4f4173afa1e7d2	0	745	467	47	0	0	1539	0	0	0	0	0	0	20	1059	11	25	45	43	44	43	43	0	0	35	0	0	36	0	53	55	563	518	393	0	37	0	23	0	380	0	15	334	727	0	125	0	31	67
8f55a57c03b68f4acdadb566baf6f66d	36	44	49	17	0	1088	311	0	52	0	0	77	222	0	43	0	110	148	161	149	166	150	0	264	42	57	57	33	88	0	0	0	326	58	0	55	288	105	51	238	105	0	0	41	139	0	200	0	0
9517e002099cfee29440642c2afb6f42	67	0	616	106	0	24	95	51	0	0	20	0	38	27	0	30	95	78	112	135	103	113	27	0	0	0	0	83	0	25	53	0	38	0	0	0	174	64	0	0	27	13	13	48	19	109	1816	0	171
a3705bbe04d5f3ab56285b8b3268f747	258	0	232	48	0	192	502	0	201	253	139	277	312	39	0	0	459	390	556	502	485	533	177	192	163	50	73	0	0	44	0	0	0	0	0	378	0	400	0	37	274	84	56	0	0	0	0	117	0
09910017ea614e41f0d97df37f7d0fc9	0	0	0	0	0	0	0	0	0	470	0	0	29	0	0	18	33	51	72	65	49	51	0	672	24	0	44	125	204	0	80	0	49	0	40	0	0	130	0	0	53	323	2053	330	2269	114	0	72	0
d0d4a903f2e203f40ff34910c4744148	0	793	505	34	0	21	1496	0	0	0	0	0	0	0	1120	13	34	29	37	48	29	46	0	0	0	0	0	0	0	31	0	490	590	486	0	0	0	32	0	352	0	20	341	621	0	136	0	35	78
d1f09e944abaa85a1b02ac6dfcda25ab	87	18	85	69	0	47	0	0	105	79	221	17	26	43	0	50	66	43	68	74	50	59	34	92	0	75	128	150	52	307	175	107	325	87	0	53	34	107	0	69	0	65	246	321	788	106	45	97	98
0487c4a9f0e4ad3f442fd867a0867743	81	44	63	22	0	647	198	56	180	307	445	98	81	84	117	43	45	36	28	35	31	26	92	90	153	42	174	98	55	139	167	152	66	85	257	70	36	185	129	110	69	150	44	110	21	38	451	92	121
bf87f88ee908f6b1f1524bcdad19c54f	190	30	31	0	0	43	873	54	95	0	35	1000	0	19	107	34	133	136	200	263	192	191	202	247	191	34	59	98	36	105	95	386	181	231	46	385	49	144	72	174	76	0	0	68	0	0	142	401	0
c46c6222e285bcbb6d3416b2ef19d5fe	62	218	48	38	0	199	548	73	82	0	83	19	39	0	141	23	20	0	25	28	28	29	20	71	32	21	0	23	68	40	280	0	136	27	22	0	21	60	77	95	28	0	34	28	0	0	19	0	45
ec16bd8a375c48788ac1b35276399e95	0	0	713	0	0	0	0	0	0	817	0	0	787	2722	0	34	89	78	131	118	104	147	0	0	707	133	513	13	71	0	0	0	0	0	0	0	0	15	0	0	0	0	0	0	0	0	0	0	0
0d6c59fa32233701e4160b9c401dab31	65	194	44	25	0	194	488	63	64	0	91	30	23	33	178	20	26	0	27	30	29	40	32	58	34	25	54	24	67	44	263	0	132	22	31	0	17	57	70	94	40	0	26	0	0	0	19	12	37
503fa18d17cbf062c5bd7b57df71a032	274	699	196	51	0	948	955	151	73	72	19	30	19	34	0	71	0	0	0	0	0	0	17	56	76	0	71	40	247	24	0	301	52	108	80	0	54	282	40	116	43	0	266	117	17	66	0	0	0
9ab04b2a34f34b9895978ee1eb2854dc	36	36	112	48	0	38	76	0	177	133	46	143	38	38	244	0	134	130	157	191	172	206	205	367	65	70	249	429	279	304	426	127	59	0	166	99	38	173	100	78	32	134	103	99	407	37	638	71	76
11c3f445429ba05571df3b4f83df444a	0	0	0	0	0	0	0	0	20	510	33	99	55	0	589	160	37	32	60	65	44	67	0	550	299	38	344	0	357	375	165	127	1847	0	99	39	45	0	243	209	91	144	0	114	73	61	0	53	0
5b330a72c15b820a7a2c5f9962f764e3	139	0	391	319	0	51	736	128	0	245	0	310	73	24	0	0	87	71	122	113	58	130	83	215	96	189	25	385	54	0	91	41	248	0	0	98	859	1315	0	133	46	32	0	0	0	0	0	102	0
931a828a22db46464c3fd2e63f095912	59	0	567	123	0	12	119	42	0	27	26	0	40	25	0	33	75	95	80	160	91	107	0	0	0	0	43	75	0	0	56	0	33	0	0	33	115	94	0	25	36	19	17	37	15	89	1656	24	163
702295e5d3c4be6bad509ce1afff3650	131	0	329	109	0	202	568	265	247	49	42	126	30	24	0	164	80	80	78	79	79	113	0	333	139	74	160	115	116	45	156	479	53	539	63	58	40	178	153	133	31	43	88	209	32	122	30	0	27
cf0410904d901004041832dac50e6d92	53	36	56	0	0	998	266	0	57	0	0	68	165	0	51	0	108	105	169	143	148	144	0	232	36	58	61	26	67	0	0	0	276	43	0	60	264	90	50	185	85	0	0	34	115	0	198	0	0
e245b7cc048f8676ce299949b409f1ce	716	0	779	240	0	946	357	291	912	0	0	0	0	239	0	0	0	0	0	0	0	0	237	0	261	380	143	0	99	0	0	0	0	0	0	0	0	0	0	824	433	0	0	0	0	0	0	0	0
7f9a8e4ee3e7b8920c41ef2cdf7ea471	71	21	106	61	0	45	0	0	88	64	205	21	30	34	0	42	53	49	76	59	41	56	23	81	30	50	113	128	52	266	146	78	312	67	0	49	36	82	0	62	26	83	238	286	752	115	57	86	76
021125da79fd4f878d6be8df91e4897f	106	1481	137	37	0	62	0	86	0	287	487	0	36	46	0	386	0	30	34	53	21	37	0	116	118	0	33	51	41	48	0	145	117	67	26	124	0	54	396	180	31	91	252	138	46	115	0	268	997
95a96c5224ff9717d008ef38b50ddfcd	203	0	211	72	0	186	447	0	161	202	137	319	293	41	0	0	360	348	547	469	411	495	139	174	174	33	39	0	0	39	0	0	52	0	0	363	0	367	0	43	221	46	58	0	0	0	0	105	0
a442b196faf7509e9573280d17356873	110	89	137	55	0	294	273	142	48	150	274	75	73	19	58	39	37	32	47	38	39	52	33	226	45	37	120	107	109	169	122	98	63	22	117	103	160	116	43	99	116	143	76	110	420	51	124	291	69
4c76077d5abfb9affbed0ae6f7c63591	0	0	0	0	0	0	0	0	36	443	0	17	0	0	0	21	40	30	52	54	38	45	0	562	0	0	33	111	192	40	59	0	44	0	0	10	0	118	0	0	46	286	1786	304	2089	85	0	77	0
3beb7d1f70436da283ad8f297eb1db95	32	27	105	41	0	0	53	0	130	150	35	127	49	27	215	29	136	159	166	190	170	192	173	319	69	60	211	363	230	294	447	109	59	0	155	116	33	148	72	79	0	104	108	124	364	34	587	76	53
d5931b36ffb53fc552c8f195c5952db9	244	659	176	53	0	839	841	130	66	82	27	16	14	31	0	77	0	0	39	29	0	30	0	45	55	37	79	26	202	20	0	239	34	99	64	0	61	217	29	123	0	0	240	108	0	67	0	0	26
9dfdce84f665c8aa83d49487cf9549e4	83	37	65	23	0	553	136	67	165	215	454	82	78	78	122	45	0	28	23	25	26	31	71	87	158	40	173	73	43	125	151	123	75	71	264	65	40	156	107	82	52	132	40	99	23	38	394	70	126
70706011f09e291ecb266aefdacba456	93	43	68	23	0	563	162	61	173	232	410	87	43	86	118	38	0	0	25	23	0	0	86	91	148	47	177	92	64	136	161	123	82	69	234	61	38	177	112	95	53	147	38	116	33	24	366	75	111
e2c6b0e50f6d8f1b8cb3c1ff0a57706b	85	135	84	97	0	263	315	142	70	100	66	35	41	31	215	101	42	41	47	56	52	49	14	75	24	52	22	58	31	49	94	342	98	102	68	38	0	113	74	148	29	78	130	42	0	57	86	25	15
c9ed4335799b8dfd74d5f92f94a50737	123	497	70	99	0	947	15	76	236	94	295	24	21	30	20	40	37	0	0	0	0	44	716	634	128	108	16	54	139	370	19	31	61	38	0	468	57	166	31	47	72	138	36	19	38	34	54	34	0
11df147a45e56dc9bc33a64dc672fa5a	47	168	42	0	0	228	1133	0	35	0	0	31	35	0	150	54	0	0	46	0	0	0	0	44	0	0	0	0	0	0	0	115	52	39	41	33	36	27	63	26	22	18	0	0	40	147	507	50	31
d28f5c5f01765edc17ce41f0b19429e8	76	87	105	54	0	269	264	135	59	154	269	63	50	22	61	29	38	43	29	46	31	30	31	199	53	0	102	92	97	177	91	96	64	13	128	83	128	98	35	82	96	154	84	97	369	44	125	226	43
43f896f0a6168ccaf6c8b3883fe7c849	64	38	105	29	0	30	106	39	86	30	57	52	41	0	32	30	83	122	147	115	113	129	49	167	0	50	0	67	35	82	64	47	27	54	0	102	91	148	0	83	227	19	73	72	46	28	211	165	25
27b3b6c782ca8d84ffb7ba06bc5b9e21	0	0	0	0	0	0	0	0	0	0	0	0	0	0	0	0	1086	1139	825	1094	1093	746	0	0	0	0	0	0	0	0	0	0	0	0	0	0	0	7	10	0	0	0	0	0	0	0	0	0	19
4bf6ba8363c4bf45e3c2e922244a82f3	74	51	55	28	0	559	155	49	150	249	380	74	34	73	137	36	0	0	25	29	0	0	84	79	115	42	168	68	43	114	121	118	60	77	216	51	31	152	99	104	56	136	35	95	29	34	354	56	110
e5af27fecd6c2571211171434ec548e6	271	563	158	32	0	807	823	104	75	75	15	24	9	28	0	59	17	0	0	0	0	0	0	61	57	0	55	38	196	25	0	252	37	76	64	0	45	215	32	101	0	0	268	79	0	35	0	0	0
034c8c124043bec4adfdb45479fa0500	97	1336	113	32	0	60	0	61	48	226	420	0	28	46	0	300	0	26	40	25	16	26	0	91	107	56	0	44	0	51	0	146	113	66	56	103	0	52	340	141	0	80	212	118	41	106	0	224	872
ef2cb25da4bf0aa095fe7355eaeaa634	96	1278	120	33	0	43	0	71	0	234	393	0	0	31	19	322	36	0	25	48	14	27	29	84	123	0	0	46	34	37	0	127	84	55	49	96	50	54	370	142	0	84	215	120	35	113	0	224	836
9461ce8c6ebd5ee4f30ffc60401eed63	53	0	357	0	0	159	47	36	0	0	33	202	104	0	711	185	28	49	34	58	29	40	135	204	124	180	49	0	0	0	0	135	295	513	190	0	603	77	109	355	68	46	0	0	62	9	0	0	0
cb8b4d5008671e5b44698d43e45ae5ea	0	30	50	33	0	50	0	18	0	0	0	53	35	36	59	79	58	50	32	0	55	38	64	66	33	88	0	18	0	25	187	48	84	27	0	0	36	31	87	153	43	0	59	146	0	53	557	0	256
9ce4c82e9901f5b78f2b14a0cebbe655	67	102	91	74	0	262	299	134	65	79	63	26	26	28	202	68	44	31	33	51	40	43	25	60	32	46	19	51	52	41	82	322	88	79	61	35	25	92	63	127	12	64	106	34	25	47	75	19	14
307089f2037bfb1f2f0907fd559ec140	158	0	95	60	0	194	350	0	108	93	41	18	43	57	124	45	12	0	0	0	14	0	133	420	206	80	106	387	84	60	149	597	44	153	640	131	17	182	430	265	19	32	28	0	0	45	0	8	26
3f4e6ad77b00da1a87e46a9bcbec8a35	91	80	131	54	0	242	247	131	60	121	220	74	62	29	59	37	38	33	40	35	32	33	39	170	52	40	102	84	108	128	89	72	49	20	95	76	117	113	28	83	109	99	71	73	339	53	108	223	66
3c7fcd7837965a72d37f1d803646ffd8	42	180	61	0	0	231	1043	0	37	0	0	0	0	0	155	67	0	0	0	0	0	0	0	45	0	0	0	0	0	0	0	123	33	34	43	0	32	25	37	29	20	24	0	0	0	124	433	0	0
e7d9561e2ac528975cdc5d3e3797a77d	59	75	0	76	0	0	0	0	0	176	634	0	26	175	0	0	54	0	39	74	37	43	174	0	179	0	412	34	714	0	71	207	76	0	39	47	0	660	0	681	78	162	184	47	7	214	0	8	62
7049e2f268432bc8cef0c52e149f85d9	29	0	1089	80	0	45	53	0	54	150	18	0	203	224	33	37	0	29	0	0	0	0	35	537	85	92	67	77	124	0	0	278	175	0	1224	0	0	169	60	75	35	29	45	0	0	274	0	0	79
e0179bb6e6b1ea1ce5b859f23434a8fe	442	0	133	143	0	300	83	119	149	101	137	0	142	63	0	39	92	99	130	98	82	94	122	554	60	250	73	62	101	97	133	132	105	18	143	129	68	73	34	31	87	63	127	156	152	107	0	37	54
b885adadd8222cd6dee084c7fdcde0d2	127	99	156	43	0	422	0	0	113	184	234	164	55	157	0	76	48	43	71	49	39	43	149	82	269	44	110	68	47	224	292	0	169	18	95	361	62	213	124	15	24	30	62	57	516	139	0	38	157
28fff0cc50704ea0570bb07a396607a1	112	0	335	158	0	0	0	0	0	200	118	0	29	0	0	0	22	31	44	54	38	37	0	0	0	0	0	97	0	0	0	199	337	119	63	368	0	436	0	97	0	0	321	742	515	247	0	192	569
a57c6ff1247afb37b18801d216969eef	0	0	0	0	0	0	0	0	0	364	0	26	0	0	0	23	29	32	42	50	41	40	0	508	0	0	26	84	160	0	53	0	34	0	0	0	0	96	0	0	50	242	1401	210	1760	73	0	67	0
c99badc2d9994373459c1ab4fa802181	72	1297	125	25	0	64	0	62	0	212	383	0	0	38	0	262	38	0	26	27	17	27	40	79	93	0	0	41	0	31	29	131	108	50	49	83	0	44	292	149	0	72	199	112	35	97	0	210	766
ea6482787f18a614bcee7c94f0905ba4	134	419	67	80	0	867	19	60	216	103	258	35	16	0	0	0	0	31	0	30	28	0	630	541	129	103	21	37	132	327	30	29	39	36	45	376	32	122	30	32	64	116	0	21	41	36	0	0	0
ae6e19401a183a42638ebf1af97f9406	58	46	103	22	0	28	97	34	88	32	0	64	38	0	32	40	84	88	135	104	98	112	0	142	39	32	32	57	41	76	66	50	28	34	27	80	95	121	0	55	185	24	58	63	32	27	165	110	24
d9c046f691de7bd2a2a84413377f2427	44	138	48	0	0	204	1007	0	39	0	48	0	0	0	137	0	0	0	0	0	0	0	0	0	0	0	0	0	60	0	0	109	36	25	39	19	32	0	46	24	23	20	0	17	0	122	396	0	0
b353f80783e1e8a0a6e599192ca53b6b	0	61	34	26	0	23	62	38	35	0	60	188	60	16	243	0	199	214	244	221	243	240	0	206	69	41	0	47	44	0	0	214	135	51	140	125	135	140	100	501	42	20	44	52	36	0	761	73	0
c721f51ed323a020ce33ed338fb760a1	23	144	422	194	0	253	376	52	38	298	382	122	35	31	156	0	0	0	0	0	0	0	49	678	108	31	0	115	33	0	47	34	56	37	0	10	24	191	120	582	77	0	38	0	22	0	0	0	0
56bcd67c40cd5b01d3f6dc9683e0d6bc	177	708	253	113	0	0	77	0	218	0	63	67	161	0	0	0	156	201	188	224	187	210	55	154	208	74	35	49	26	19	0	181	0	212	102	28	86	74	63	63	41	94	69	63	24	77	123	81	29
d5c74ec9a1a4428d3f8f9ba3536b79a4	0	0	37	38	0	50	0	14	52	0	19	0	10	0	47	62	0	0	31	38	0	30	70	73	31	71	35	23	0	0	146	49	86	30	0	0	0	31	72	141	34	32	72	160	0	66	444	0	205
2ae5c6bc3243559d8998e424125e84cd	0	0	255	0	0	151	42	44	47	0	29	179	59	0	624	170	20	0	29	29	14	24	157	173	115	128	0	0	25	0	54	149	245	406	172	0	520	74	88	308	82	31	49	0	61	0	41	20	0
8e2c40585a6b0d3b61ec6fe87673748a	113	431	54	83	0	808	18	69	172	111	229	18	0	23	0	0	0	0	25	0	0	0	566	528	118	99	18	28	124	297	21	23	39	35	0	389	43	150	24	32	60	95	0	20	27	46	0	26	31
fd2a5abdd6146a71e47c2e896aab3c53	166	0	179	33	0	161	348	0	140	147	128	262	115	38	0	0	325	294	337	327	268	361	112	148	126	35	20	0	0	36	0	0	0	0	0	250	0	276	0	29	187	37	39	0	0	0	0	67	0
8ebb745497a00e9ff05ffd5dc032a5bc	143	0	65	65	0	173	294	0	93	89	0	16	35	60	130	40	0	0	0	0	0	13	117	364	179	55	98	330	54	54	138	530	49	145	544	111	21	154	399	230	11	53	21	0	0	55	0	0	25
c6906a63ccf96ea98fd30f8385f3b30d	0	59	0	0	0	171	189	0	0	31	28	0	0	19	991	218	0	0	34	0	0	36	0	0	0	0	25	33	0	0	26	22	97	18	319	0	0	45	218	63	0	0	0	0	32	0	0	0	0
fa70da1f08571027f8a8532cb38bbfe8	56	39	91	19	0	31	97	25	55	20	0	72	31	0	32	24	60	77	101	113	122	100	0	131	0	42	0	46	28	66	65	51	28	40	0	85	91	123	0	54	205	26	42	59	38	30	155	111	20
457145302a1fef34ed062ab26737f917	0	97	46	0	0	470	97	121	0	52	0	0	0	58	201	152	0	31	46	0	0	35	0	0	0	0	0	13	0	17	0	49	363	10	0	24	34	378	193	136	0	0	0	0	0	0	0	37	115
383dffb5826b22b2502f503295c2bb2e	38	79	34	23	0	0	72	20	29	32	42	175	41	0	251	0	160	185	224	204	237	231	0	189	66	39	29	38	34	46	49	178	146	43	130	129	131	120	87	465	45	0	29	36	43	0	686	70	0
dc12b8cd88ddbf97af246666f059b306	38	216	41	19	0	0	65	34	42	0	0	24	119	0	745	20	0	0	0	19	0	0	0	27	62	34	14	0	0	0	0	0	99	60	0	0	35	620	22	64	0	42	0	69	0	30	504	0	0
0970e2deb45ac8ab290fe68202426a72	33	342	61	0	0	344	614	37	43	115	27	29	25	28	344	69	41	35	28	47	34	37	62	101	96	31	41	59	20	148	77	91	127	49	40	95	28	191	153	217	37	23	64	37	105	64	386	0	43
cfd6238d0adfaf3849207a24f982c253	101	0	299	146	0	0	0	0	0	185	77	0	23	0	0	0	19	28	55	38	28	41	0	0	0	0	0	100	0	0	0	228	307	99	70	340	0	333	0	87	0	0	322	618	435	223	0	179	500
2768a72c7805903fc57e184270d5ce4d	351	0	123	141	0	331	66	92	121	81	135	0	84	40	0	37	77	79	99	93	52	77	90	527	58	215	95	56	78	127	153	135	79	18	135	86	63	65	0	31	83	51	106	119	160	100	0	29	56
b45e8e120a70c25cd9e270f6df5b500e	35	160	54	0	0	180	944	0	20	0	0	0	0	0	126	0	0	0	0	0	0	0	0	0	0	0	0	42	0	0	0	118	29	24	46	0	20	0	45	26	22	19	0	19	0	105	408	0	0
39fd0e9c94cd416c42a2e19cc25e7272	167	0	73	62	0	180	269	0	73	87	0	19	29	51	97	36	0	0	0	12	0	0	91	348	176	67	100	300	70	55	130	541	35	151	565	124	14	177	375	213	14	29	30	16	8	34	0	0	24
d598cf2309c6e19dc9937ae7540e96f7	41	71	0	55	0	46	0	0	0	135	554	0	18	154	0	0	0	42	34	0	0	39	190	0	136	0	418	0	662	0	73	180	77	0	37	49	0	580	36	623	68	124	156	0	0	174	0	0	59
23cfeb1a079cba2b9d622883db56b8b3	29	0	1065	68	0	27	38	0	56	117	0	0	104	202	24	0	30	0	30	0	16	0	0	424	76	90	60	55	121	0	0	262	133	0	1032	27	0	140	65	87	29	30	49	0	0	234	0	0	73
3960543435271cf2b16a8ceb7081ec96	57	41	87	20	0	25	93	29	67	23	0	60	29	43	33	24	73	68	112	93	91	93	0	119	17	30	30	51	33	70	67	40	16	40	0	70	83	108	52	36	174	16	59	47	41	17	151	100	18
e9abb1a03329e2eca06b172b4a3bc976	110	99	125	44	0	340	0	0	105	164	213	142	37	130	0	47	54	34	49	59	42	42	135	71	217	0	130	48	41	225	253	21	146	22	79	306	44	169	116	0	26	31	59	45	459	115	0	34	140
07e588474cbffebab990f77758262eae	24	0	977	64	0	24	51	0	43	110	0	0	154	171	20	42	0	0	0	39	0	27	0	412	55	71	68	51	118	0	27	252	135	0	1036	0	44	135	42	71	33	29	51	56	0	237	0	0	96
0905849c0dfa6d58d9d3898bd916f650	49	76	0	53	0	0	29	0	0	134	544	0	24	153	0	0	0	0	32	49	31	29	150	0	134	16	394	25	677	0	81	190	58	25	35	31	18	571	0	609	49	134	128	0	0	155	0	0	61
cd1b65bd009b0d5d182a5ba58fbfc2e9	0	67	33	20	0	0	77	29	34	0	30	163	42	0	249	33	152	153	213	209	201	212	27	216	72	36	0	47	37	0	0	202	134	41	155	112	146	137	85	416	30	0	33	54	36	50	687	64	0
dc1dbc9c6485f6cad8ff566fd5c662f8	18	0	0	0	0	0	0	0	63	307	432	9	24	149	0	0	21	40	41	47	0	45	96	50	184	0	47	129	106	537	482	86	184	78	306	162	24	226	318	71	32	6	0	67	24	38	0	47	219
d752015e2c4a982e0b9ea74fd120c313	0	22	231	41	0	128	38	0	0	33	24	153	57	0	639	168	18	23	22	27	23	28	134	166	95	134	0	0	0	0	0	137	258	394	150	0	522	71	90	297	83	31	0	35	49	0	0	0	0
6a27807e3253493d65540e8cf1ab7dd7	0	0	0	0	0	12	0	0	0	0	0	0	0	0	0	0	789	854	838	925	772	474	0	6	0	0	0	0	0	0	0	0	0	0	0	0	0	0	0	0	0	0	0	0	0	0	0	0	0
f40331e7a76cd708a59ef007a526a6cd	184	371	149	66	0	61	479	28	113	53	24	130	10	34	305	58	0	45	0	36	18	39	0	28	33	0	54	71	43	0	0	554	203	44	84	0	24	188	103	303	41	24	83	94	171	58	0	0	253
af9ba873bf21238e0e18ae6a5c038c44	53	0	115	46	0	31	97	0	42	40	365	0	0	66	0	0	34	21	21	15	0	42	31	81	16	29	32	117	41	39	112	0	40	0	161	368	0	225	0	0	0	38	91	184	516	53	254	44	452
9d61f31a40404cf4c97970c89dcaf3b8	0	27	274	0	0	0	0	0	569	30	164	0	19	107	230	39	0	34	38	0	32	0	306	0	297	54	408	396	39	28	242	70	25	116	161	259	33	107	103	29	51	0	0	61	49	21	0	127	25
1587068ceed0043cbedadfbaba0a44f1	165	707	259	132	0	0	55	0	218	0	48	40	137	0	30	0	158	178	163	229	183	199	46	123	178	69	0	55	0	0	0	163	0	198	89	31	97	70	49	54	34	109	61	61	0	61	120	0	0
5a3a1a6e38d5c41cb3d0bef1a7c1c31a	0	225	139	0	0	25	306	0	0	32	26	47	31	30	418	23	0	46	62	64	42	45	30	20	32	0	0	28	46	86	80	52	50	49	176	0	0	85	213	36	0	14	0	46	29	33	143	0	108
d10950be0e0368cf6e7a696a48818d26	344	54	100	122	0	293	72	69	145	92	137	11	98	49	0	38	57	58	98	96	61	66	93	468	43	205	69	59	80	83	110	109	62	18	156	82	52	84	38	22	61	40	110	101	142	83	0	31	57
b73baaf00aa6a9dc2291447d0b2b763b	0	0	412	0	0	0	0	0	731	128	162	20	70	0	0	0	0	0	0	0	0	16	0	358	0	221	0	347	254	580	789	0	95	0	0	0	0	0	0	0	36	0	66	89	180	0	0	0	0
e3b5943eaf0bbebfbc41cdb814ed8d93	34	67	34	21	0	0	75	28	28	0	45	175	25	0	252	0	151	168	187	185	162	217	0	194	46	32	45	29	39	0	31	171	151	40	122	124	120	136	84	404	36	0	41	41	37	0	645	61	0
cf3f1345c56ca11511f59b0e7ec88027	33	320	63	32	0	308	530	24	38	86	16	28	27	24	283	74	27	36	40	37	32	29	76	78	85	28	35	46	26	149	67	81	114	38	52	94	29	189	169	192	40	28	51	49	85	0	380	0	0
b85ceedf16dfcadf545cead717efd294	0	0	62	41	0	0	0	0	52	1031	0	0	484	0	0	0	200	197	286	297	228	245	56	0	91	158	0	20	0	792	0	0	0	0	0	0	0	94	0	0	0	0	61	17	0	0	0	9	0
7db234f631bbf49c431f33344efbcbf5	32	0	0	0	0	118	31	0	0	0	0	27	96	0	46	10	0	0	0	0	0	0	0	0	0	0	0	0	0	0	0	0	0	0	0	0	0	0	0	0	0	0	0	0	0	0	97	0	0
79422a839940b93f4551d69f5ccb1ee5	40	48	23	0	0	183	201	0	0	0	15	0	0	32	897	208	0	0	0	40	0	0	0	29	0	0	0	0	0	0	21	23	61	14	264	0	0	0	182	34	0	0	24	0	0	0	0	0	0
0a0715b8a1487c2919d077edda66df6a	0	0	45	50	0	0	19	16	0	634	126	101	106	58	0	0	128	121	158	141	123	128	63	161	79	0	108	92	0	344	267	31	229	0	0	150	0	164	0	92	49	44	84	0	478	0	0	0	0
8caa2ae131652170ee566c0922ccbca1	0	97	34	17	0	414	81	111	0	39	0	0	0	53	160	114	18	0	0	20	0	0	0	0	0	0	0	10	0	16	24	52	293	0	0	20	18	328	179	133	0	0	0	0	0	0	0	32	94
9020a6b311a62ac1444e8f5a1ba686ee	0	0	34	24	0	33	47	13	0	0	24	0	16	0	46	59	0	0	27	38	0	23	50	55	21	49	0	17	37	0	142	34	65	21	46	0	0	37	93	121	33	0	55	122	0	43	400	0	209
c73ea0739ff5f25e6f84dfa20c14cb17	57	62	0	58	0	0	0	0	0	133	521	0	28	127	0	0	0	44	39	0	0	35	129	0	114	0	357	0	557	0	63	169	74	0	32	31	0	545	0	576	63	133	145	0	0	145	0	0	47
4da000ce6ded6a359a468b92d1d0c766	151	0	80	53	0	184	257	0	77	69	0	22	26	49	96	40	0	0	9	0	0	0	85	310	169	34	102	290	55	41	93	481	36	137	448	84	13	143	300	196	21	28	19	0	0	33	0	0	18
e573f951467c3b96f61f3e601dd309da	0	0	0	0	0	0	0	0	49	148	22	233	26	145	0	251	17	0	50	22	41	0	0	45	88	0	82	124	57	0	55	0	34	333	178	55	39	65	383	344	0	88	199	88	507	19	0	31	428
31f70530d89f0c90b302cb0def3cee7a	0	0	182	0	0	0	0	0	540	195	214	141	158	18	0	0	98	80	112	102	74	109	0	298	10	144	110	310	260	114	26	0	196	0	169	194	35	143	0	119	78	0	0	0	0	0	0	0	0
91479b84395dbaec217c68ca616df504	21	0	926	68	0	21	66	0	47	116	0	0	112	166	11	0	0	0	0	0	0	0	0	374	52	74	49	58	93	0	0	210	156	0	984	0	0	104	54	67	29	27	43	0	0	222	0	0	73
de75fdf4a89bf6f7e541637444eff293	22	124	316	181	0	199	351	32	36	263	315	133	33	29	128	11	0	0	0	0	0	0	32	495	85	25	0	112	22	0	33	32	0	0	0	16	27	199	103	486	43	46	0	35	18	0	0	0	0
0ab79f7c6ba6223373123eb596a9500e	16	0	0	0	0	0	0	0	46	264	395	0	19	134	0	0	0	0	0	0	32	0	77	32	151	39	54	129	112	505	423	81	188	65	284	128	39	213	286	60	18	0	53	59	12	41	0	33	198
f21e3b54ece04d1869079abf3569f163	53	0	54	57	0	13	14	0	50	578	115	94	48	37	0	0	127	120	128	115	120	106	70	156	78	0	113	91	0	306	287	24	197	0	0	157	0	133	0	99	47	47	90	16	441	0	0	0	0
f04bd73849d873994fbb52f662fa50cf	32	325	44	0	0	288	543	30	35	115	14	30	23	14	258	50	0	0	26	29	30	38	66	80	73	34	34	45	26	143	74	84	146	32	41	86	29	163	140	164	43	28	42	39	97	0	375	0	0
d2883089a048d26c3e9885ae87a7c56a	0	0	209	0	0	117	27	0	0	0	20	138	28	0	526	154	18	0	25	32	18	31	95	133	78	120	0	42	17	0	0	122	244	378	123	0	469	65	72	279	78	19	0	0	46	0	0	0	0
d4290a800791d83ac15371b9487dbf35	100	0	391	32	0	30	0	0	70	186	429	39	26	0	22	0	22	25	40	42	31	39	0	23	13	30	0	65	90	223	0	26	83	33	43	87	97	108	0	27	0	0	33	0	0	36	34	26	41
e4926498f9489f0df1524bf22b15e6b7	19	190	36	20	0	0	49	23	0	0	0	20	74	0	616	26	0	0	0	0	0	0	0	16	0	0	0	0	0	0	0	36	67	43	30	0	30	490	0	53	22	29	0	56	0	0	415	0	29
90ce4bb394d9b35bc8fbe1a5da5d1c9a	0	0	91	0	0	0	0	0	163	188	221	0	135	258	0	0	75	88	97	105	96	112	193	71	110	23	158	184	204	0	253	173	19	0	209	0	0	415	109	47	37	112	39	44	28	0	0	27	0
fca6282db7d071a07681fef0ff4db970	26	0	137	31	0	0	108	0	135	101	610	0	0	0	0	0	0	27	35	19	25	28	0	166	21	0	25	150	0	129	216	0	28	0	177	359	86	0	38	40	39	22	77	168	529	89	259	0	168
a9473ef3387aab99116e1163ec115918	143	312	129	60	0	54	434	22	133	0	0	105	8	33	249	48	0	0	0	0	13	0	0	33	23	0	63	50	46	0	35	537	203	36	69	0	25	181	94	274	36	21	66	62	138	59	0	14	247
90f24c100d7b8f37365673e96d5b2618	0	105	33	0	0	377	77	86	0	57	19	0	29	50	193	101	0	0	0	0	37	0	25	0	0	0	0	10	0	24	0	54	292	0	0	21	22	316	144	110	0	0	0	0	0	0	0	0	92
872ea940e2f5fe977400a074a0ab84e1	22	180	36	13	0	54	44	23	0	0	0	22	73	0	570	21	0	0	0	0	0	0	0	20	0	21	0	0	0	0	51	0	83	47	0	0	27	524	19	52	0	20	31	51	0	32	397	0	0
db8efaada70d0100c0aeb1fc36973821	0	203	111	59	0	31	249	0	0	25	33	0	0	0	363	0	0	0	0	0	0	0	20	19	31	10	35	33	50	84	72	60	55	53	165	0	15	87	202	30	0	14	31	60	0	36	128	0	102
1f35a8c83869d1ec1f0b04cf58dead73	22	0	0	0	0	0	0	0	47	292	380	0	0	159	0	20	0	0	31	36	0	36	77	38	141	0	39	95	100	434	436	68	160	63	271	134	32	236	257	67	23	0	0	65	27	34	0	35	172
4cd970102ba62999008c00f02f7a4ed7	59	0	95	42	0	26	74	21	47	31	313	0	15	47	0	0	27	14	23	20	22	0	22	79	15	0	28	114	38	44	104	0	35	0	140	299	30	180	0	0	0	28	63	152	456	52	232	36	356
3b3ee1d80635763a30c11aabb9c057b0	55	0	87	44	0	31	80	0	46	30	315	39	0	49	0	0	0	18	20	19	0	0	18	73	0	0	28	103	30	44	97	0	34	0	154	326	0	176	0	0	0	18	65	163	485	60	220	41	395
728917571811d30fc415a323a3618605	147	600	211	87	0	0	58	0	160	0	50	47	80	0	30	0	131	183	174	169	178	144	39	103	151	66	0	33	0	0	0	149	74	127	94	27	77	47	43	48	31	90	86	60	0	70	107	0	0
20f1b822e6592eb47826b02df386ff96	70	26	0	0	0	78	178	0	44	0	0	24	52	20	47	29	80	77	114	97	110	94	29	45	49	0	31	42	27	32	74	563	96	0	1009	79	56	133	175	325	0	0	0	0	0	0	0	30	0
4b5dc03f37aebba5d82f94f02e5b88c9	0	0	184	0	0	0	0	0	488	189	153	135	95	22	0	0	90	72	114	106	90	83	0	307	0	144	104	324	243	130	21	0	169	0	152	191	0	120	0	111	98	0	0	0	0	0	0	0	0
d039739c3853ae67beb04a4e38a1bce8	0	0	0	0	0	0	0	0	40	63	396	0	0	0	0	0	30	44	0	0	21	0	0	90	0	82	0	69	140	286	72	0	0	0	0	477	0	0	0	0	37	0	434	271	304	430	0	30	611
22923a6a8b70d76dd48029dbe9b85410	0	23	265	0	0	0	0	0	474	41	130	0	11	78	222	38	0	0	0	34	0	25	260	0	271	63	354	326	38	15	201	69	40	106	106	247	0	98	88	0	37	0	24	50	33	26	0	110	22
b48d141c5e0df3cfdd8c87f603d6b16a	0	0	53	43	0	0	25	0	0	560	128	92	70	32	0	0	118	115	117	124	100	99	71	160	57	43	110	58	0	324	248	30	217	0	11	139	0	147	0	92	33	42	82	0	381	0	0	0	0
ce4b167494b1f5a18fdf4bb988ff5fb5	27	124	323	172	0	227	282	0	35	228	357	92	0	0	145	0	0	0	0	0	0	0	0	504	82	0	43	83	26	0	38	19	0	0	34	0	16	158	83	469	54	0	0	0	18	0	0	0	37
b24a6b6a417e9b3a73a46679c8a0f653	0	0	338	0	0	0	0	0	638	114	142	29	48	0	0	0	0	0	0	0	0	13	0	268	0	183	0	307	237	503	690	0	94	0	0	0	0	0	0	0	39	0	66	60	144	0	0	0	0
b46abd32b1a8a579c5911f0892a646cd	46	197	117	0	0	22	271	27	31	37	21	0	0	0	358	0	0	0	0	0	0	0	28	15	41	0	0	31	41	80	100	40	46	57	170	43	0	56	202	31	14	17	0	39	0	32	129	40	94
cdc92f503244369b31b54d3c3ea77831	0	0	0	0	0	0	0	0	0	0	0	0	0	0	2220	96	50	50	77	79	52	64	0	0	0	0	0	0	0	0	0	154	129	147	200	0	0	0	541	0	0	0	0	0	0	0	0	0	0
01eb894bf27c2475142dba86df238b5b	384	0	42	0	0	45	0	0	382	23	82	36	15	45	22	18	0	0	0	0	0	12	99	27	0	97	72	369	208	238	23	0	47	0	393	337	0	162	0	0	0	95	115	0	119	65	0	26	231
beb16fa5d8bd7ffcb0b909cfe74f5ccb	12	0	0	0	0	0	0	0	51	232	407	0	0	136	0	0	0	0	0	0	28	0	78	59	128	0	45	105	108	411	379	45	176	46	283	132	17	232	263	57	19	0	0	65	25	37	0	34	191
a3531a9f2efad71523d491245ec93084	160	286	106	46	0	57	369	25	130	0	0	98	6	40	238	49	0	0	55	29	18	20	0	28	15	0	69	55	41	0	0	450	179	29	73	19	31	176	76	246	29	19	59	63	144	51	0	0	212
dde163c13267869cae01de70ccb4b8ac	146	56	93	25	0	35	21	34	56	84	88	201	46	39	133	36	31	76	36	29	41	30	0	0	0	8	0	0	34	0	0	0	92	77	0	22	97	55	68	69	51	0	34	173	54	9	295	13	16
8b86cc177c65ba595604edb065ce75be	0	0	0	0	0	0	0	0	0	142	0	211	0	139	0	222	0	48	0	14	0	0	70	0	64	0	68	113	77	0	32	58	20	282	139	34	39	51	346	326	0	95	185	76	524	25	0	0	370
7d21ddfd73f78f980277f47f66862589	0	90	37	0	0	364	76	81	0	31	0	37	0	49	160	95	0	0	0	20	0	0	0	0	20	0	0	13	0	23	0	46	254	0	0	29	15	285	158	114	0	0	0	0	0	0	0	0	85
6a0a76e739a413ea73113fa4c0495e84	91	0	349	33	0	0	0	0	67	166	376	47	0	0	0	0	25	28	38	36	26	29	0	21	0	21	0	47	71	233	0	23	65	27	33	71	87	85	0	30	45	0	34	37	19	31	29	0	28
25244dd405091c575b2743588ffe6999	0	0	0	0	0	104	23	0	32	0	37	21	47	0	31	0	0	0	0	0	0	0	0	0	0	0	0	0	0	0	0	0	0	0	0	0	0	0	0	0	0	0	0	0	0	0	113	0	0
244c62c167dfdae99af838b7f408a02d	0	23	222	0	0	0	0	0	481	25	152	37	22	103	198	32	0	0	0	0	0	0	263	0	263	43	327	288	44	23	203	49	36	96	101	188	0	83	79	0	53	32	0	41	38	21	0	104	19
6e403b3880af7696d4d00df2f475cc86	28	164	43	11	0	0	56	25	0	0	0	21	58	0	532	28	0	0	0	0	0	0	0	24	0	0	0	30	0	0	0	29	83	36	25	0	26	471	0	48	0	21	0	41	0	0	380	0	32
0a9cbef81f7411f2912de43b58ca5a46	0	0	78	0	0	0	0	0	141	189	232	11	78	267	0	24	60	56	83	101	99	94	162	78	100	24	163	166	167	46	217	141	0	0	149	0	0	368	120	44	37	84	0	51	19	0	0	24	0
5e31cb927e9d254d36ebfe6cef364418	0	0	0	0	0	0	0	0	39	45	400	0	0	0	0	0	0	0	51	0	0	44	0	68	0	94	0	66	117	264	51	0	0	0	0	427	0	0	0	0	0	0	447	246	350	359	0	0	598
fd613f7071270e5856eefe58401bd69f	0	0	52	35	0	0	23	0	0	495	92	87	52	36	0	0	112	121	109	116	104	109	60	133	68	0	101	66	0	320	234	37	152	0	0	141	0	148	20	80	35	59	67	0	398	0	0	0	0
73d9d5dcdf356852dbd28fe444464859	49	0	81	35	0	24	59	0	46	34	260	0	0	42	0	0	0	18	26	16	15	0	26	68	0	0	38	97	27	34	91	0	31	0	102	282	0	148	36	50	28	26	53	123	433	56	204	31	351
b1918c20d95c2287fc6c2c4a6a7b83a2	0	0	141	26	0	18	88	34	136	109	527	0	0	0	0	0	35	0	28	25	17	23	0	123	0	0	18	137	0	128	238	0	28	0	135	356	69	0	20	0	0	0	76	156	498	65	251	0	135
645de85481d56d7897a542602680f827	13	0	21	0	0	119	29	0	0	0	0	24	63	0	44	0	0	0	0	0	0	0	0	0	0	0	0	0	0	0	0	0	0	0	0	0	0	0	0	0	0	0	0	0	0	0	74	0	0
aeb69965ea6eb9cd4abbec541165dda1	0	57	19	0	0	124	183	0	0	0	19	0	0	19	683	148	0	0	0	0	0	0	0	25	0	0	0	0	0	0	27	16	80	21	204	0	0	0	183	48	0	0	17	0	0	0	0	0	0
c2b6873a1414bb45f4fbfe17a198174a	0	0	459	0	0	624	205	0	582	0	34	0	0	95	31	0	0	0	0	0	0	0	143	0	154	0	98	0	110	0	73	0	91	0	61	0	0	33	107	596	0	0	0	0	0	0	0	0	66
36faf19e48645469a6d2b33df5ddb2ad	0	207	108	0	0	27	219	0	0	24	20	0	0	0	331	0	45	0	0	0	0	0	25	15	31	0	30	30	30	71	82	52	35	40	158	0	0	72	187	22	0	22	0	46	0	30	122	0	96
8ba0aafff06901289e0ffa780d41c67f	0	0	64	21	0	0	0	0	57	811	20	0	328	0	0	0	138	161	193	246	189	185	56	0	82	134	0	20	0	738	0	0	0	0	0	0	0	91	0	0	0	0	0	0	0	0	0	0	0
10eed123e9a77f68f8f724a39b3b3744	0	0	152	38	0	0	84	0	102	86	538	49	0	0	0	0	0	36	28	23	15	22	0	135	0	15	0	127	0	100	221	28	19	0	146	290	80	18	27	26	0	24	57	145	463	66	211	14	138
72250a8c6e7cee3f19a8da430ca26ee9	116	286	125	43	0	41	394	22	94	0	0	93	7	25	218	35	38	0	0	0	9	0	0	30	24	0	48	49	33	0	0	419	184	29	55	0	31	150	58	241	40	31	60	54	137	55	0	11	206
fc397ef0484ffbfa1bead8f8767cd556	0	79	0	0	0	103	0	0	0	214	88	0	0	0	0	0	0	0	0	0	17	0	0	42	0	0	23	162	0	49	39	0	81	0	0	24	0	82	0	0	16	39	124	69	40	51	172	21	19
5aac6ea647da33b691df19e37f986e71	0	0	134	0	0	0	0	0	456	175	132	108	107	18	0	0	72	60	81	72	79	86	0	252	0	138	92	281	220	107	27	0	153	0	130	183	0	110	0	125	75	0	0	0	0	0	0	0	0
0de69b81eebdfd2e8740401658090185	92	0	341	19	0	27	0	0	54	155	395	36	11	0	0	0	22	15	32	28	27	32	0	18	0	29	0	54	75	203	0	15	89	27	33	76	70	71	0	33	0	0	0	0	0	22	45	0	38
c4959f7bd622128b86b00b84cdd9e1fb	38	253	37	0	0	15	32	0	38	0	37	0	14	0	297	27	125	159	168	275	220	198	0	0	0	0	0	28	0	0	42	67	154	89	72	0	27	43	28	57	20	14	0	0	16	0	73	11	0
a2d5ae9cda65e40d24ab352f6267bcb7	164	46	306	102	0	0	128	0	0	0	0	61	62	26	213	0	0	0	0	53	0	0	54	89	140	116	39	24	58	39	99	89	132	48	32	70	33	75	50	62	76	62	143	66	0	101	0	27	72
1d7f3e66ac407202e663e4634e4cb76f	0	0	67	0	0	0	0	0	141	169	206	0	88	237	0	0	61	71	86	90	75	68	167	73	84	30	149	136	150	0	230	153	0	34	178	0	0	355	82	49	37	74	0	42	17	0	0	24	0
8a444748824bece1b7d73767a62ac7c3	0	0	0	0	0	0	0	0	0	0	1793	0	0	0	0	0	26	23	0	0	30	30	0	0	0	0	35	46	127	0	0	0	0	0	0	0	0	0	0	0	0	6	88	97	0	585	0	0	519
0e589b9933e541282555ab7676d8e827	0	0	0	0	0	0	0	0	0	0	0	0	0	0	1891	94	54	37	48	64	40	75	0	0	0	0	0	0	0	0	0	122	125	113	166	0	0	0	535	0	0	14	0	0	0	0	0	0	0
e7bad5a7354f402f0ad3cf880055cd1b	0	0	0	0	0	0	0	0	0	114	0	157	14	140	0	204	17	0	0	18	0	38	0	0	79	0	84	91	69	28	30	0	34	306	167	33	35	33	302	294	0	83	171	69	409	0	0	0	352
9a0d99c3162cb4ca40e42b268615bf4e	127	0	110	101	0	0	0	140	55	64	27	0	36	90	0	39	90	68	126	82	87	126	172	46	200	154	52	146	71	54	27	102	37	14	42	12	28	22	16	61	88	136	58	42	0	0	33	379	0
2187542908a7c460288c89d3101414f9	0	0	0	0	0	107	32	0	0	0	0	26	44	0	35	0	0	0	0	0	0	0	0	0	0	0	0	0	0	0	0	0	0	0	0	0	29	0	0	0	0	0	0	0	0	0	69	0	0
0cdb94639513ab4741d397cf7c3b9991	18	0	0	86	0	152	92	0	0	0	0	0	0	0	95	58	0	0	0	0	0	0	0	0	0	0	0	22	0	21	0	0	0	20	103	0	0	18	26	0	0	0	0	0	0	0	0	0	0
6f9b99026beb4c18b2b0e8358deaaa6c	0	0	0	0	0	0	0	0	0	0	0	0	0	0	1858	107	39	36	41	59	41	57	0	0	0	0	0	0	0	0	0	113	102	179	164	0	0	0	507	19	0	0	0	0	0	0	0	16	0
ab21f0fc0c3466f0921adc1213315f59	21	109	96	41	0	126	146	32	0	21	85	40	23	40	433	0	0	15	13	0	0	0	0	0	22	0	0	0	0	0	0	117	63	36	229	88	88	73	66	191	0	26	0	28	0	20	174	0	0
fe11abf3589e217a37cc574ae6673b49	0	0	0	12	0	0	0	0	56	85	167	88	55	134	0	0	0	0	43	0	26	34	39	37	61	37	80	17	121	165	114	124	280	0	20	0	29	145	0	135	16	118	342	662	20	37	0	32	0
0291c7dea47af46bd4081ba3981670ee	72	0	0	0	0	720	44	34	20	0	0	146	36	39	294	227	33	44	48	51	57	34	43	23	35	55	0	34	0	0	69	0	45	78	29	36	126	0	66	132	133	112	58	66	0	0	0	291	0
7b0aaeea2f25142d444d697de56828ea	95	0	25	0	0	55	165	0	0	0	0	0	0	18	0	16	78	65	88	103	90	80	18	32	38	0	24	28	19	21	60	551	77	47	835	74	39	122	132	274	0	0	0	0	0	0	17	30	0
64c9c5e9c82d76ce854bbf804fcc82fb	0	0	0	0	0	0	0	0	37	37	381	0	0	0	0	0	0	0	0	35	0	0	0	56	0	69	0	66	131	262	53	0	0	0	0	350	0	0	0	0	0	24	400	213	286	351	0	0	538
ca23ef809ff69bd65f63bc33bc3ae25d	0	0	0	0	0	0	0	0	0	0	0	0	0	0	1814	93	39	38	60	61	52	39	0	0	0	0	0	0	0	0	0	108	99	162	159	0	35	0	465	0	0	0	0	0	0	0	0	0	0
a4931bc1b7623a9f12952fb76587db22	33	0	59	0	0	330	222	0	30	46	0	43	53	0	338	18	0	30	29	0	0	0	68	210	57	26	30	24	44	73	114	175	206	50	0	0	16	30	0	61	60	62	115	116	44	80	0	0	331
5ec8013b4b3ebdd244e557f005e5131c	93	0	278	29	0	0	26	0	75	152	367	22	0	0	0	0	23	26	28	20	14	21	0	18	0	30	0	48	77	209	0	16	83	20	42	70	56	78	18	30	0	0	0	27	0	22	25	0	40
ae01c16e227056475cc9090ed6ecb80e	25	0	555	0	0	0	0	0	19	0	0	32	0	0	331	0	0	13	0	0	10	0	0	19	0	0	209	49	0	0	0	100	0	29	177	0	0	0	29	25	0	0	28	39	144	30	37	36	0
54ca6d6116fa9abfd7cce5ef4826f7ae	0	73	0	0	0	113	0	0	33	166	80	0	0	0	0	0	27	0	0	0	0	0	8	42	0	0	0	167	12	33	38	0	83	0	0	0	0	56	0	0	0	49	108	50	48	39	153	24	29
e02591c952481983d2d479554fc4676f	0	0	127	29	0	0	88	0	109	91	468	0	0	0	0	0	24	0	17	25	32	17	0	129	0	0	0	112	0	106	223	0	17	0	142	288	43	13	20	0	0	0	70	137	435	62	187	0	120
3d6af8b3c29820a406b511db68d3c6de	0	46	25	50	0	23	32	0	0	33	0	0	73	0	105	0	30	42	63	52	47	40	0	0	0	0	0	34	0	0	0	0	53	0	46	0	0	50	0	53	0	0	0	0	0	0	45	0	0
cfb32db9b787d09fdba1e4ccc48b082a	35	24	173	27	0	74	587	18	49	36	54	57	37	0	443	0	0	16	0	51	0	0	0	29	39	0	33	31	21	73	87	142	130	164	147	57	14	96	92	50	32	29	51	43	61	0	29	0	0
de81bdb925eee339d58c048babfb9589	169	48	260	98	0	0	101	0	0	0	0	69	40	0	190	0	0	0	53	0	40	0	50	67	124	98	40	29	44	26	89	72	122	44	29	77	23	60	60	33	61	73	122	71	0	77	0	27	65
6b067d0751bfb7ef7b391892b985bf70	325	0	0	29	0	40	0	0	276	25	48	25	0	38	0	14	0	0	0	0	0	0	81	27	0	93	72	307	189	195	21	0	40	0	326	218	0	119	0	0	19	109	80	0	98	52	0	17	218
e190121fcab54df9d2de814d0ad5fd50	74	0	0	0	0	659	37	39	14	0	0	119	0	0	254	215	38	39	50	51	0	46	35	14	38	50	0	0	0	0	61	41	26	87	23	34	92	0	85	131	168	104	47	67	0	25	0	288	50
5756dc39cc6ec8d2932da46f1d1e4dd2	24	52	35	0	0	0	52	45	47	0	15	40	39	0	0	30	39	27	45	67	59	61	0	64	0	38	0	0	0	0	26	88	72	0	28	18	63	43	28	52	43	34	38	102	0	65	203	30	24
c7fec9b88bea48e47d35607d0613f80e	74	186	166	44	0	78	289	71	45	0	46	60	50	0	143	28	57	0	65	65	48	84	0	23	0	55	22	32	0	25	60	58	65	0	28	0	30	91	118	86	30	0	13	0	27	44	44	22	0
d82d8c0122f28863a60f87986ef76acb	16	0	0	75	0	151	89	0	0	0	22	0	0	0	67	70	0	0	0	0	0	0	0	0	0	0	0	31	0	27	0	23	34	20	72	0	0	24	30	0	0	0	19	0	0	0	0	0	0
49f3a676dd4ee5d3707d8b19d7e5b1f3	27	0	0	0	0	0	0	0	64	190	547	32	35	175	51	465	31	36	45	72	45	43	35	0	165	0	95	13	120	0	28	0	0	0	267	0	0	0	88	237	0	95	0	0	0	0	0	63	0
5a7e11fa3cadff17cc457c4378012ede	0	76	0	0	0	105	0	0	0	195	68	0	0	0	0	19	0	0	0	0	12	0	0	39	0	0	0	154	0	44	22	0	66	0	0	16	36	69	0	0	0	36	111	66	35	42	152	17	24
92e7b0e8b234e62f8c98cb0156b6bdbe	0	73	0	0	0	112	0	51	0	182	87	0	0	0	0	0	0	35	30	41	0	24	0	30	32	0	0	133	0	26	26	0	57	17	0	0	0	63	0	0	0	32	105	51	21	41	132	12	22
079d60785b3b32627e0341a16d65e7fc	0	0	0	19	0	0	0	0	194	0	238	373	40	0	0	0	44	40	55	51	37	50	0	172	0	30	0	85	240	347	0	0	126	0	0	187	0	0	0	0	0	0	155	223	231	0	0	92	0
945d062c675c94e0c8117489dcc458d1	102	63	194	61	0	120	57	132	60	220	48	133	136	101	53	16	0	0	0	0	0	0	0	17	44	0	0	27	0	0	0	72	165	0	124	68	78	31	82	48	0	0	0	0	91	0	69	0	50
d565076d3a3df3eb5091ea0daee3ff33	58	0	0	0	0	47	157	0	0	17	0	0	0	42	0	0	54	65	95	82	54	71	0	29	0	35	29	40	29	28	71	466	64	0	781	72	0	118	143	258	0	18	0	0	0	0	0	0	46
fb2b7766ec89d663905b1bbc27380349	128	0	97	101	0	0	0	132	46	34	22	0	21	86	0	0	82	80	94	95	69	120	149	48	212	125	46	126	71	39	31	127	26	0	37	21	16	12	17	53	66	144	46	27	15	7	29	257	0
0f98077192d9b750bbb9e770cb43bec9	149	36	233	80	0	0	110	0	0	0	0	61	39	0	156	0	49	0	0	0	0	60	43	74	135	108	39	27	39	22	90	57	137	33	53	64	26	83	54	43	66	65	103	85	0	62	0	19	63
ae91d13c59512c456250d9db4fc968de	146	40	93	19	0	37	32	0	61	88	75	158	19	23	84	51	15	0	23	31	0	19	14	40	38	0	0	0	27	0	0	0	68	57	0	0	86	41	62	51	0	0	0	92	45	0	256	0	0
676e55bf24bac6c34553be236f3c0c3b	125	34	70	20	0	26	27	28	47	47	74	151	42	30	84	49	21	0	25	40	38	34	0	0	0	0	0	9	15	40	0	51	66	43	0	0	86	35	52	48	0	0	0	101	37	0	300	0	0
00bc0d69779aa615f39dc42cc6b3307e	17	0	0	0	0	0	0	0	76	212	506	31	21	151	46	406	27	0	41	63	26	46	36	0	141	0	83	21	112	0	44	0	45	0	250	0	0	43	83	257	0	102	0	0	0	0	0	34	0
bdbadc6918a1ad8a54528c8b7c0d977c	0	0	0	15	0	13	0	0	66	97	153	73	30	117	0	0	0	0	0	48	0	0	0	28	58	34	72	24	129	135	96	123	234	0	0	30	30	115	17	123	23	88	334	532	16	0	0	42	0
865f50a6d0efe672d97b3618c1e2b4fe	32	0	59	0	0	0	0	0	0	0	21	36	45	0	0	0	0	0	0	31	0	0	0	44	0	0	0	0	26	0	0	0	0	0	0	0	0	115	0	0	0	0	0	0	0	0	0	0	0
5297fffa24917e2847c7ee83be35b7a6	31	21	189	27	0	64	544	0	59	29	54	57	0	0	381	0	19	0	35	0	0	33	38	33	16	36	0	28	29	85	61	138	90	157	140	47	19	84	106	58	22	0	47	29	0	0	22	26	25
2fd10111208dabbd16aaa175bfa55895	278	0	0	0	0	39	0	0	250	0	51	23	0	47	0	15	0	0	0	0	0	0	63	25	47	68	78	249	152	170	14	52	39	0	294	215	0	124	0	0	19	81	101	0	92	51	0	23	213
ae9ecdd8454f3ff2d3cb982789950cbe	17	0	0	66	0	140	81	0	0	0	0	0	0	0	60	69	0	0	0	0	0	0	0	0	0	0	0	29	0	20	0	0	0	24	75	0	0	24	20	0	0	0	0	0	0	0	0	0	0
358cbdf6b990aba84685d3b80be9e0a0	19	76	81	0	0	113	107	24	0	26	75	38	23	46	338	29	16	0	0	0	11	0	9	0	19	0	0	0	0	0	29	113	62	40	180	72	61	83	56	153	14	0	0	0	0	0	140	0	0
2901a7f945f4a1d84025664543317bd1	0	0	134	58	0	418	368	0	59	25	24	0	38	0	25	0	0	0	0	0	0	0	37	170	166	88	79	48	70	39	33	0	72	0	0	123	165	208	0	15	71	34	114	0	0	46	104	0	0
87723f6f8d660f733e989e01f6c55e51	25	90	70	0	0	106	122	34	40	18	55	42	20	39	348	0	0	0	0	28	0	0	0	0	0	0	10	0	0	0	0	122	74	36	186	64	79	62	41	171	0	0	0	0	0	0	155	0	48
925070d6664f33442331715b106518a2	0	0	0	15	0	0	0	0	79	82	129	54	26	104	0	0	54	40	0	0	28	26	0	40	48	36	75	26	108	140	110	113	233	0	25	0	28	138	0	115	21	63	323	495	11	0	0	36	0
a924f56cec551fa55da130c8749c68a9	187	0	1560	146	0	34	191	110	26	34	106	0	20	0	92	19	0	0	0	0	0	0	0	0	0	0	0	0	0	0	0	72	42	0	25	0	0	46	14	24	0	0	0	0	71	0	0	0	0
ee86ff3fee3683ac8d84052f3cd10a1d	154	41	241	87	0	0	91	0	0	29	0	63	26	0	160	0	0	37	0	0	0	0	45	64	122	90	40	27	48	30	82	68	112	39	44	56	25	71	59	35	50	48	104	79	22	55	0	26	53
b18f96f2434c8dd451e68b18719c5c25	17	191	25	0	0	19	30	0	22	0	33	0	0	0	258	0	98	117	145	185	156	183	0	0	38	0	0	31	0	0	27	49	136	86	65	0	23	37	30	44	11	0	15	0	10	16	63	16	0
377406dcb5796bf5d10a2da463cf2736	31	0	25	43	0	0	22	0	72	65	200	17	29	0	0	0	73	71	89	94	70	78	0	40	24	27	46	72	106	229	80	73	156	31	91	154	23	200	0	59	0	35	65	73	50	23	0	0	130
730b68d9220a4b48b9cc48e384220090	0	38	26	36	0	22	34	0	0	28	0	0	52	0	68	0	25	37	57	45	37	33	0	0	0	0	0	34	0	0	0	0	36	0	48	0	0	39	0	36	0	0	0	0	0	0	42	0	0
df8571af54f03d26113b628bfa66eed5	20	61	0	31	0	0	50	0	0	0	0	40	29	0	0	0	40	40	37	64	40	44	39	64	0	30	13	38	44	0	0	86	73	0	0	0	53	27	35	46	37	24	32	107	40	65	169	0	0
35c755d7322e2aa8fa2677a9b7dfdd62	23	0	65	27	0	282	181	0	34	34	0	29	0	0	237	20	0	0	0	0	0	0	56	162	53	28	0	34	37	74	105	173	238	50	0	0	0	26	0	60	66	55	101	110	46	48	0	0	317
142754f6a4fdb8b9a2d4d24b255bfd49	15	207	42	14	0	16	0	0	28	13	28	0	0	0	230	0	105	117	135	178	170	215	0	0	0	0	0	21	0	17	0	64	147	104	71	0	0	39	23	56	0	0	0	0	16	0	57	14	0
5097f30e86262c562601a368bcfa168d	66	0	35	0	0	615	29	37	20	0	0	120	27	0	222	206	31	19	47	51	49	31	35	0	37	48	18	0	0	0	65	0	25	65	26	34	95	0	75	86	111	79	41	64	0	0	0	248	0
33829541870565833c0ad6ba39935cdb	17	0	0	0	0	0	0	0	54	208	521	22	30	179	49	367	33	56	48	48	29	36	18	0	154	0	87	0	90	0	27	0	0	0	279	13	0	0	93	200	0	59	0	0	0	0	0	38	0
63f6ab68e2096ecf1b0f41fbaa9c0e19	0	0	0	0	0	0	0	0	30	39	42	0	35	56	0	465	11	0	15	0	0	0	48	39	150	35	106	25	39	126	93	138	19	149	65	135	47	25	436	19	48	70	59	0	27	84	0	31	0
60797e9a4dbf9806742df5e3f6bfe41f	0	0	0	0	0	0	0	0	42	40	30	75	62	0	542	204	28	0	28	0	0	0	0	0	126	68	27	33	48	64	42	438	0	156	0	40	10	55	333	63	33	54	0	22	0	40	0	0	0
635cbce067fabe0f30cd6539161b058a	0	49	21	29	0	0	33	0	0	30	0	0	60	0	89	0	29	48	41	33	26	42	0	0	0	0	0	44	0	0	0	0	35	0	36	0	0	66	0	35	0	0	0	0	0	0	38	0	0
f2dad71112255f6a15e6f78f2838aa82	0	0	467	0	0	0	0	0	0	0	0	0	24	17	308	0	0	0	21	0	0	0	0	0	0	0	187	0	0	0	0	79	49	32	152	0	0	0	0	30	0	8	36	28	143	22	35	23	30
f5de73e382c5c62aa9570cdba9569f17	0	0	451	0	0	0	0	0	0	0	0	0	0	0	260	35	0	0	0	29	0	25	22	0	0	0	187	0	24	0	20	95	0	31	130	0	13	0	0	0	0	0	24	28	142	22	23	19	0
7f252039e0dce2542b5a14993e05936c	20	21	32	14	0	205	209	147	22	59	80	31	0	0	0	27	0	0	0	0	0	0	0	0	22	67	53	33	70	0	21	129	105	131	105	0	0	153	156	8	0	28	243	109	0	61	21	0	45
1b460a81bbe5d1f2c419d2611041d92b	75	0	0	0	0	0	0	0	158	176	249	0	0	0	0	0	23	0	37	35	24	42	185	107	203	112	207	225	85	98	86	0	0	0	0	163	0	290	0	0	0	43	0	0	0	0	0	0	0
facc43510edb91aa666a0939a0f2865a	111	46	188	55	0	113	49	117	43	197	41	138	81	87	43	28	0	0	0	0	0	0	0	0	0	18	0	0	0	32	0	59	138	0	112	45	63	0	72	40	0	0	0	0	79	0	49	0	52
ad2e544530f3e1bc90f1fed696ce88b5	51	0	0	0	0	631	24	30	19	0	0	136	0	0	228	218	24	27	37	42	0	47	36	0	23	29	0	0	0	0	52	0	31	60	23	28	99	0	59	94	125	114	47	52	0	0	0	228	0
16305ba641b5306a38c3a65f640b7748	92	87	209	70	0	120	70	116	34	179	0	121	86	58	42	23	0	0	0	0	0	0	0	0	0	0	0	0	0	0	0	54	137	52	112	51	63	0	76	34	47	0	0	0	97	0	67	0	45
f95d3fc5dde85d3d94b182ddc0c1953c	161	0	1453	145	0	33	167	84	29	26	91	0	9	0	104	0	0	0	0	0	0	0	0	0	0	0	0	0	0	0	0	44	38	0	25	0	0	42	12	0	45	0	0	0	91	0	0	0	0
9190cda1c93cf217daa8a965a0e77f1b	67	172	162	37	0	74	254	0	0	0	67	63	0	0	107	28	33	0	47	63	40	52	0	19	0	0	0	25	0	29	61	40	65	63	0	41	0	72	109	70	24	0	0	0	23	36	0	19	0
8606326183a44900013bc984c1b08ac3	0	0	0	0	0	0	0	0	0	0	1408	0	0	0	0	0	0	0	40	0	0	0	46	0	0	0	0	38	104	0	0	0	0	0	0	0	0	0	0	0	0	0	76	69	0	411	0	0	400
59c97d983335c1c99880f5e9b42d9f94	22	71	90	0	0	113	115	28	0	24	49	26	7	44	308	0	0	0	0	0	0	0	0	0	0	0	0	0	0	0	0	121	62	27	189	60	62	81	47	142	0	0	0	0	0	0	149	0	0
c28ffc4d809b4147dba6020596bcce57	16	0	0	0	0	0	0	0	58	214	447	31	20	172	33	342	29	0	34	41	18	44	35	33	127	0	61	0	133	0	37	0	0	0	300	12	0	0	66	187	0	59	0	0	0	0	0	39	0
859336cb81c770dbc7e693c9f04498f6	19	0	62	0	0	0	0	0	0	0	28	33	22	0	0	0	0	0	0	0	0	0	0	0	0	49	26	0	19	0	0	0	0	0	0	0	0	112	0	0	0	0	0	0	0	0	0	0	0
fa227c9ad647526d80af3033a92d6d2a	19	189	29	17	0	16	0	0	28	0	26	0	0	0	244	0	92	105	127	192	166	163	0	0	31	0	0	24	0	0	0	35	130	71	42	0	0	35	16	46	0	0	0	46	14	0	47	15	0
38e2af2b81ef5fcbc7faa00e9e0d8236	0	0	0	21	0	0	0	0	152	0	214	292	0	0	0	0	27	34	56	54	30	37	0	148	0	0	0	59	178	332	0	0	122	0	0	170	23	0	0	0	0	0	141	221	201	0	0	45	0
8882ea925a41ef12687e8b63231c6cdc	0	0	0	0	0	0	0	0	0	48	48	22	18	0	0	0	37	35	38	49	29	27	0	27	0	43	0	53	0	36	30	141	151	0	49	75	0	181	0	67	0	19	84	268	34	133	695	33	84
2ec283b96728b1bf0fa0189e20776dde	113	0	77	80	0	0	17	99	35	41	20	0	11	72	0	0	81	71	90	97	56	73	118	40	178	124	41	94	56	38	27	85	26	0	29	18	23	26	19	47	55	125	35	24	0	0	26	266	0
5b6bc72d4931ab49d2efdf419c946ff2	0	0	122	35	0	0	0	15	59	202	92	0	36	0	20	0	0	0	57	59	38	21	26	91	47	60	131	191	66	108	111	0	0	0	0	0	19	60	0	31	31	0	75	513	139	0	0	0	79
a36b0fc5e5a313ac0de84e3cc3bd8ac7	0	0	115	48	0	387	325	0	55	17	17	0	25	0	29	0	0	0	0	0	0	0	40	151	137	79	56	42	0	0	34	0	73	0	0	102	163	206	27	0	60	20	107	25	30	62	82	20	0
7c4edbf6cb1e0a916c27d50c9cddb12c	0	0	0	0	0	0	0	0	0	17	0	81	33	65	0	0	88	115	152	179	110	149	0	0	0	17	49	64	0	40	0	93	394	0	0	210	178	174	0	70	0	57	29	92	47	29	0	0	0
f71d921e3566f88ec0a8871745133362	0	0	62	0	0	0	0	0	40	0	336	0	0	0	0	0	0	0	0	0	0	0	257	0	82	0	0	0	0	916	104	0	0	0	0	606	58	41	0	0	0	0	0	0	0	0	0	26	0
e09f0a5ae6de95f1ef73a55eaa4f6a60	107	28	70	15	0	24	24	0	47	54	72	136	24	32	100	34	15	0	22	32	0	17	0	0	0	0	0	0	13	0	0	0	60	60	0	0	71	45	60	56	0	11	0	94	43	0	264	0	0
064e230b276f0171bd5d155855b4e368	0	0	0	0	0	0	0	0	0	0	0	0	0	0	0	0	0	18	26	29	0	0	0	0	0	0	0	0	0	0	0	0	50	32	43	0	19	0	47	22	0	0	11	0	0	24	2168	0	18
5ea66cd1b93b58f6ba4b2333274c56e4	64	141	143	35	0	70	256	0	36	0	54	53	33	22	121	0	30	72	44	50	51	50	0	30	20	0	0	25	32	21	39	42	64	0	0	0	24	58	86	97	22	0	0	0	23	36	37	21	27
d121552a84ac43bfe03835eef34de448	0	45	69	0	0	143	127	0	0	223	0	0	0	0	115	59	0	0	0	0	0	0	0	0	0	0	0	0	0	0	0	0	263	47	477	0	0	190	87	239	0	0	0	0	69	0	0	0	0
75986080c5597dfa74a3eaaf63f30a0e	36	0	28	43	0	0	0	0	68	60	188	0	15	43	0	0	55	67	87	86	59	66	0	40	0	19	40	63	98	218	82	92	129	32	96	106	0	198	0	40	27	30	59	49	47	24	0	0	94
325850de87c121ed7d8da1962f226de5	22	49	0	0	0	44	56	26	0	0	17	43	19	0	0	23	23	29	28	60	38	45	0	52	43	24	0	0	0	29	27	71	75	49	26	0	45	25	0	41	37	28	25	81	0	52	137	0	18
7a0e84ddbfcee9359b7f02d37f691798	24	0	64	0	0	0	0	0	36	0	35	32	35	0	0	0	0	0	0	27	0	0	0	40	41	0	0	0	21	0	0	0	0	0	0	0	0	132	0	0	0	0	0	0	0	0	0	0	0
3315c3812d1e1fbebf881e24a09b7b30	0	28	126	44	0	384	340	0	48	17	13	0	18	0	37	0	0	0	0	0	0	33	28	169	148	63	60	43	0	0	28	0	56	0	23	130	154	176	0	17	37	20	106	0	0	59	76	0	0
8bfd4f12155c8d4afe572ab0e6960d52	0	0	0	0	0	0	0	0	20	39	27	0	43	56	0	447	0	0	0	15	11	0	30	25	150	24	91	21	28	120	78	133	15	125	70	141	0	33	440	19	0	52	55	38	31	61	0	43	0
c4a4051292667dd87a7c657d60797932	24	0	44	0	0	320	188	0	30	27	0	28	0	0	226	22	0	0	0	0	0	0	56	143	47	29	0	23	30	67	74	152	167	75	0	0	0	17	0	56	58	41	86	85	23	48	0	0	278
566e6ac8127757b635aa9f7278a69a3d	32	0	33	22	0	20	54	21	0	155	51	41	69	0	0	99	95	118	94	115	111	106	0	62	54	0	0	0	31	22	64	0	40	0	366	0	0	15	0	22	0	0	0	0	0	0	7	0	48
0a393e62ae340a7066ece014569aca07	150	0	25	106	0	0	0	0	149	96	32	0	0	66	0	0	0	0	36	19	21	0	35	105	0	223	0	81	155	61	41	298	25	0	0	56	36	81	0	25	36	83	50	72	45	167	70	0	0
763c1aee053484bc4a0f7592c7866d58	0	0	0	0	0	0	0	0	128	160	274	0	0	0	0	0	20	62	43	37	25	44	144	93	134	113	154	220	77	81	89	0	0	0	33	131	0	285	0	0	0	45	0	20	14	0	0	0	0
a23127be6f79d7a7c73f6381492e978a	25	17	145	28	0	59	486	0	44	33	75	49	0	18	292	0	0	0	0	0	27	0	0	28	23	0	0	34	30	59	53	122	99	105	149	30	15	73	95	50	29	0	40	31	0	0	30	0	20
cc9f6ebafb08509afac1ffa5c6423fb4	26	0	29	36	0	0	18	0	60	54	183	0	17	0	0	0	64	48	76	92	55	76	0	30	0	14	37	72	75	191	64	87	115	33	123	130	0	200	0	44	0	27	54	67	24	24	0	35	92
37f616a2ab9fe35b75ad2592d66e5e83	36	38	63	44	0	67	27	35	90	0	0	39	29	39	49	25	0	0	0	42	41	46	46	42	45	24	43	62	27	15	34	106	84	38	47	38	37	68	35	71	0	34	73	66	33	46	54	0	0
c726db65058ea16fcf32b0dbdd3ffd47	0	0	0	0	0	72	212	0	0	41	0	31	19	0	78	0	48	34	62	72	49	77	29	0	0	49	19	34	0	0	0	75	0	0	0	0	42	0	0	17	0	0	0	0	0	0	25	29	20
e7ca5fc39952b8088c8caa55e5e11e90	74	179	160	42	0	73	236	0	0	67	40	42	0	0	123	0	30	65	47	73	49	43	54	31	0	0	0	22	0	16	49	39	60	0	0	0	0	59	86	84	19	0	0	19	24	28	0	14	0
78eb9229fea2e45b0f2d32f7bd4508c7	171	0	1228	127	0	28	157	92	17	32	85	0	0	0	103	17	0	0	0	0	0	0	0	0	0	14	0	0	0	20	0	50	48	0	26	0	0	44	18	26	0	0	0	0	72	0	0	0	0
0e65ac222814e89e9a58ddfb2af48baa	0	72	31	29	0	23	88	0	31	29	117	0	31	0	26	0	22	31	32	28	23	29	10	0	25	15	23	65	0	51	21	25	43	0	302	72	0	90	58	68	29	36	19	0	98	17	26	38	45
3848fd38e6c75357e5551d9ec7be904f	37	0	135	34	0	0	0	0	0	144	143	19	37	51	0	0	0	0	0	32	22	0	0	77	42	41	108	123	77	62	151	0	20	0	103	40	21	264	31	0	0	94	21	105	295	0	0	22	0
773d87129d41956511a677469c6b5042	0	0	0	20	0	0	0	0	120	0	212	295	0	0	0	0	19	26	39	41	28	46	0	115	0	0	0	58	135	316	0	0	106	0	0	148	0	0	0	0	0	0	141	202	208	0	0	70	0
9a0e1485bca836118fe6999908dffe00	29	24	0	13	0	215	270	149	0	0	65	0	27	0	0	17	0	0	0	0	0	0	0	0	14	0	27	0	37	0	0	118	87	121	103	0	0	109	130	0	0	35	197	118	39	76	20	33	40
79820727c1b09071ee377a73e845c70b	0	100	41	27	0	103	97	31	19	30	38	28	22	25	84	0	9	0	23	0	0	0	59	0	23	18	35	34	23	18	27	18	64	0	52	73	43	64	53	53	0	0	0	25	71	53	121	55	22
e6b29d44f17e6c48262dc558d480bc97	0	0	58	0	0	0	0	0	27	0	302	0	0	0	0	0	0	0	0	0	0	0	244	0	85	0	0	0	0	855	109	0	0	0	0	528	55	43	0	0	0	0	0	0	0	0	0	24	0
83966b607fcbe1d9efe8a90eb8825867	0	0	0	13	0	0	0	0	0	0	38	0	17	0	0	0	31	30	35	32	27	36	0	25	0	0	0	30	0	45	37	129	100	0	51	49	0	178	31	51	37	31	106	256	28	140	615	36	96
65a9a75a6f3badb37058e1c0896cb666	24	29	0	20	0	199	228	139	22	35	65	20	0	0	0	30	0	0	0	0	0	0	0	0	27	0	38	30	78	0	20	100	101	104	81	0	0	145	144	10	0	26	202	107	0	45	14	0	41
6600b10a97690f165477eb9cac4e4eb5	0	0	415	0	0	0	0	0	0	0	0	0	0	16	237	27	0	0	0	0	0	0	0	0	0	0	156	0	0	18	0	86	0	19	121	0	0	0	0	0	0	0	33	17	123	15	26	28	0
d8428fd1604e546bdbcff03fec3bf14c	0	0	0	0	0	17	0	0	0	0	0	0	0	0	0	0	0	34	82	45	0	71	0	0	0	0	0	0	0	0	0	0	0	0	0	0	55	0	0	0	0	0	0	77	0	0	0	0	0
f1bf13e77dabea41e49222a3cf708045	0	0	0	0	0	0	0	0	214	0	102	83	0	0	0	0	35	51	57	72	54	55	31	414	0	20	0	0	53	266	69	0	0	0	0	192	0	0	0	0	0	56	76	279	31	0	0	47	0
3c8f8a950bee45e13c31179c424f85f4	75	0	34	21	0	843	0	0	0	37	0	0	0	0	0	0	0	0	0	0	0	0	31	0	0	124	22	23	0	310	83	0	0	0	0	136	0	0	0	0	0	91	0	0	459	0	0	0	0
88a8ca6b1e9d2553d31144ebc1d573ad	0	0	71	0	0	0	0	0	23	0	338	0	0	0	0	0	0	0	0	0	0	80	230	0	73	0	0	0	0	785	123	0	0	0	0	518	48	0	0	0	0	0	0	0	0	0	0	0	0
d9ccf7e51c72ac64fd6bf782f3981e90	0	0	0	0	0	0	0	0	39	19	21	68	56	0	480	160	0	0	0	59	26	0	0	43	101	53	0	0	0	59	27	390	18	112	21	37	0	39	335	45	32	0	0	0	0	41	0	0	0
648f1541a82e5dc6b22dfb378ca717b3	0	0	0	0	0	0	0	0	14	25	0	83	0	60	0	0	105	99	124	175	91	130	0	0	28	0	28	73	0	25	0	78	370	0	0	205	172	142	0	57	0	61	22	72	35	0	0	0	0
3126b817e3c6baecb7f9700ea4b21bb1	0	0	0	0	0	0	0	0	47	19	40	75	48	11	493	175	0	0	0	0	0	40	0	0	95	58	25	0	32	72	37	347	0	120	0	41	0	45	324	44	44	0	0	0	0	0	0	37	0
447dba7b4036cb5cbba76d0671c9946e	0	0	0	0	0	0	0	0	0	26	0	84	0	68	0	0	97	84	121	166	84	130	0	0	0	0	31	60	0	34	14	61	371	0	0	175	141	180	0	58	0	60	32	83	17	25	0	15	48
3e0043bed95d3067a95bcb44ce1ccd8a	0	17	93	0	0	123	98	0	0	189	0	0	0	0	73	58	0	0	0	0	0	0	0	0	0	0	0	0	0	0	0	0	250	44	443	0	0	151	100	226	0	0	0	0	58	0	0	0	0
b8a07d3757def958e46943a8af45672d	47	0	0	0	0	493	24	15	30	0	0	114	26	0	190	169	20	20	36	30	16	31	22	0	28	32	0	0	0	0	43	0	17	60	37	29	67	0	69	78	118	74	34	56	0	12	0	212	0
75c6b457a1bdf9216fc6c71b4d990b40	85	58	171	44	0	125	49	105	21	180	0	99	72	69	48	21	0	0	0	0	0	0	0	0	0	0	0	0	8	0	0	70	111	0	86	44	54	0	56	30	0	0	25	0	89	0	54	0	34
3543240589555b1eb4e81a6690b9915c	75	0	27	0	0	234	0	0	340	59	53	53	29	41	0	19	30	0	0	46	0	23	0	0	0	0	9	0	14	0	0	272	34	0	11	225	298	61	0	0	44	163	42	0	0	0	0	41	0
0dd0d18b06b008ad95aeb8cd33db7b4f	0	0	0	0	0	0	0	0	23	23	30	29	39	44	0	374	0	16	0	0	0	17	33	37	131	38	76	26	28	116	79	110	22	129	58	126	0	27	361	21	0	40	48	0	30	63	0	34	0
e4ed9213da2b9cdeab0a73a6381966f1	32	95	68	71	0	76	120	90	85	0	0	0	41	0	0	25	0	38	37	64	0	28	0	171	27	19	47	199	42	46	23	118	18	33	31	0	0	179	36	37	22	0	75	40	0	118	50	0	20
5e26934e07cabda63470ef3fe1b793e0	0	0	0	0	0	0	0	0	0	0	34	0	25	0	0	0	20	21	28	34	22	31	26	26	0	0	21	25	0	25	36	128	119	36	56	44	0	141	0	47	0	26	88	208	31	115	707	23	74
2d0003cb92e77556845ab1cd2de86a63	20	0	42	0	0	0	0	0	0	0	20	35	21	0	0	0	0	0	0	0	0	0	0	0	0	0	0	0	27	0	0	0	0	0	0	0	0	108	0	0	0	0	0	0	0	0	0	0	0
a4851d7fb5ac5b13c719287fe2629ed9	27	14	34	59	0	145	67	32	47	717	47	0	0	24	29	0	0	0	0	0	0	0	0	0	0	0	0	0	13	0	0	0	0	0	110	35	0	110	0	23	48	0	0	18	29	39	41	8	21
5e5900608ca5f3b55ff735f74707a64a	17	37	0	0	0	0	51	0	0	28	0	30	16	7	32	0	21	24	28	55	34	29	0	62	0	17	0	0	0	0	0	65	62	0	0	0	38	25	0	35	29	31	38	74	0	59	149	0	0
85f02cb0f384164f4c2cf1b2630ee635	0	0	0	0	0	16	0	0	155	30	86	26	102	0	0	0	19	0	25	29	20	26	27	24	36	0	0	21	30	0	0	23	40	0	122	18	26	150	34	80	40	117	222	218	63	38	0	58	282
ae8a281262eee6c477a147f40729529d	31	21	0	0	0	0	0	0	51	0	87	20	27	36	84	0	14	22	39	23	16	20	26	99	72	24	47	32	32	0	44	153	206	31	218	98	82	58	101	78	41	23	102	51	0	42	21	15	0
0bb7fffe6ba2a68f0f8172a0d3e1f660	0	0	0	0	0	0	0	0	0	0	0	0	0	0	0	0	0	21	75	42	0	47	0	0	0	0	0	0	0	0	0	0	0	0	0	0	40	0	36	0	0	0	0	61	0	0	0	0	0
1985c1c6eb46710e2c80b63d7e2b18a0	0	25	0	0	0	0	0	0	0	0	0	0	0	0	0	0	0	0	0	0	26	0	0	0	0	0	0	0	0	0	0	40	47	33	35	0	16	0	32	19	0	0	21	0	0	26	1824	16	17
a36106175767345f56759aa527f00afe	0	0	108	30	0	324	280	40	48	14	18	0	15	0	25	0	0	0	0	0	0	0	37	130	107	59	53	38	0	0	20	0	63	0	19	99	118	194	0	0	52	25	98	16	26	44	54	20	0
63cf19693ac70fd5e0c368a49af4d24f	128	17	1175	121	0	25	136	99	15	26	72	0	0	0	90	0	0	0	0	0	0	0	0	0	0	14	0	0	0	0	0	47	41	0	27	0	0	34	18	0	0	12	0	0	66	0	0	0	0
c7572d22a46234e5a4f1fa0af83081e9	142	0	30	100	0	0	0	0	124	85	34	0	0	44	0	0	0	20	31	14	16	0	0	98	0	211	53	62	134	49	54	281	20	0	0	0	37	59	0	28	0	59	50	58	0	170	54	38	0
3cc1f914f3d0e4d80f524de745cdfd56	99	0	0	0	0	0	35	0	0	0	160	11	20	0	0	0	24	30	34	27	26	18	41	205	0	0	25	134	22	0	44	331	0	0	0	0	24	0	0	0	19	29	0	65	155	39	259	0	0
b7e008fa497a18c3f0c07d72b2d8e9cb	105	207	79	50	0	0	43	0	64	61	38	0	30	0	0	20	0	0	0	0	25	30	0	131	0	71	24	58	65	27	33	143	0	214	112	18	0	54	0	44	0	21	40	33	0	57	0	0	40
041c137f1c9bc75bf1346b37840dadf7	14	0	0	0	0	153	119	0	0	167	0	0	46	30	0	0	0	0	0	34	29	28	0	66	41	50	0	0	0	151	0	58	372	0	0	167	0	67	0	109	0	40	165	23	0	215	0	0	0
d8e2525656b3871bbf473dfa6903b2c4	30	30	0	15	0	185	250	148	0	0	45	0	0	0	0	21	0	0	0	0	0	0	0	0	14	0	22	0	28	0	0	122	78	105	83	0	0	120	138	0	0	20	229	91	36	71	21	25	44
ffd110b1706af64744c684eb4f179b2c	0	0	0	0	0	0	0	0	172	0	109	74	0	0	0	0	43	55	75	55	49	53	0	369	0	25	0	0	47	323	56	0	0	0	0	186	0	0	0	0	0	46	54	228	38	0	0	21	0
63aa218388735e6ab6fcb2f3512d68c9	0	0	44	0	0	0	0	0	24	0	307	0	0	0	0	0	0	0	0	0	0	0	219	25	66	0	0	0	0	757	78	0	0	0	0	542	49	0	0	0	0	0	0	0	0	0	0	20	0
0023b7e27771625d2e7af2db3be48d91	0	0	27	84	0	0	0	0	93	0	0	31	29	28	24	0	0	0	0	0	0	0	0	112	22	17	54	141	40	20	33	318	227	61	187	28	0	54	56	170	85	0	109	40	0	30	0	0	0
f27cf5064ccad6d057c08038144a760f	0	0	30	17	0	22	62	26	0	209	0	35	35	0	14	105	110	85	90	102	76	95	13	47	0	0	0	11	0	0	0	0	26	0	355	0	30	15	0	18	0	0	9	0	0	0	0	0	40
aef7edf3bc85e63a92a06bdc3a754479	19	17	0	20	0	199	233	153	21	0	62	17	17	0	0	33	0	0	0	0	0	0	0	0	0	0	0	29	39	0	0	120	72	136	95	0	0	108	106	32	0	23	199	77	0	55	18	10	36
8ec4df91ebd3fbb78714a63351fc481d	0	0	48	0	0	0	0	0	29	0	280	0	0	0	0	0	0	0	0	0	0	91	201	0	66	0	0	0	0	811	109	0	0	0	0	441	33	0	0	0	0	0	0	0	0	0	0	0	0
76b7dcc2cc0c5826d416360f8e26b284	0	0	0	0	0	0	0	0	0	35	0	0	0	109	0	0	0	47	0	66	0	36	39	27	62	0	42	33	58	0	0	130	0	0	0	0	0	0	0	35	0	30	63	28	0	135	0	0	1132
609f8aab11dee1c12950b803d56a5653	0	0	97	19	0	33	72	0	0	33	24	0	0	0	68	0	46	0	0	48	0	0	21	37	21	22	0	34	15	36	0	32	26	0	33	0	0	48	42	29	0	46	30	0	13	25	616	0	49
7d3a4dd8f05ecfc0599d2122d738f2e2	0	0	0	0	0	0	0	0	37	0	23	0	14	0	0	0	23	18	28	42	19	36	0	30	0	0	15	27	0	35	27	128	103	0	55	37	0	163	0	32	0	28	84	216	32	111	641	29	71
64163fb48bb9343b3d8c7ae20537e6e5	0	0	16	22	0	77	177	0	0	37	0	25	13	0	82	0	43	39	54	54	40	65	20	0	0	0	17	0	0	56	0	72	0	0	0	0	26	0	0	17	0	0	0	9	0	0	19	0	21
e922b54997ab5352c4a399565178bf5a	0	0	119	0	0	0	0	0	61	198	83	0	0	0	13	0	37	28	0	0	0	0	31	58	62	46	118	185	54	73	119	0	0	0	0	0	0	65	0	0	26	0	63	408	137	0	0	49	64
a13cf6ffdddc0c65efb962e007daff67	40	0	109	0	0	0	0	0	0	122	148	23	29	50	0	25	0	0	19	0	0	0	31	71	32	0	89	136	67	40	136	27	0	0	91	33	23	247	33	0	0	93	0	97	283	0	0	0	0
1deb2144e9337e7f47c79955db26040a	37	26	67	34	0	48	19	23	95	0	0	27	15	0	49	19	24	0	0	0	0	0	0	40	40	21	40	91	33	23	28	105	71	30	34	31	30	58	42	84	16	0	81	59	34	54	43	0	47
b2b0b03b657a0b003d2e45152259e03a	0	0	214	0	0	0	0	0	110	38	0	0	28	0	0	0	0	0	0	31	0	0	0	0	0	45	0	0	0	14	0	182	32	0	37	65	0	175	0	218	0	0	332	112	49	381	0	0	19
a695ac406a0b031e3fc22f6f30e10ff3	36	34	129	0	0	101	25	0	59	136	50	0	20	36	65	0	0	0	0	0	0	0	34	116	54	0	81	135	51	211	94	0	23	60	45	136	0	86	0	0	0	31	62	0	31	0	0	51	35
07fc5094c37fd15f5c4f5c21e030c410	27	30	0	0	0	158	226	114	0	42	60	0	0	0	0	0	0	0	0	0	0	0	0	0	37	0	59	0	65	0	21	104	90	112	81	0	0	155	122	0	0	21	184	75	20	48	17	10	35
17c9abb705ef220c0cdf35aba2574be5	22	221	65	38	0	118	195	34	73	28	0	64	48	23	0	26	0	0	0	0	21	0	0	85	165	83	63	105	0	0	91	0	0	66	0	58	0	54	21	34	91	108	0	50	22	0	0	0	0
ccff0d4f2921f3709e49cfe8fb5ff3b3	0	0	0	0	0	0	0	0	26	28	37	0	21	50	0	393	0	0	0	0	0	0	28	25	129	26	81	17	23	86	68	126	16	133	49	100	0	21	336	13	0	58	49	0	27	72	0	25	0
72c391a21b43863ad9a696070b4710e9	0	0	0	0	0	0	0	0	0	0	111	56	45	0	0	0	43	40	53	53	36	37	20	33	31	0	0	0	239	146	18	60	351	80	0	0	0	116	203	0	47	18	118	106	0	0	0	0	0
14da0171ca8f77474d14b7342a8b3ac0	0	0	134	30	0	0	0	0	44	200	113	0	0	0	0	0	0	0	0	0	0	20	26	102	45	54	79	173	54	65	96	0	31	0	21	42	0	62	0	0	20	13	64	419	105	0	0	0	41
6fa5e7d0cb32a9bfa9fffd284e8fcd61	0	0	0	0	0	0	0	0	0	0	0	0	0	0	0	0	14	0	0	0	0	0	0	0	0	0	0	0	0	0	0	0	41	33	34	18	0	0	39	15	0	0	21	39	0	15	1764	0	18
a054fb5f1295c91dc91381762d0af6ea	0	0	0	0	0	0	0	0	51	17	43	62	29	0	438	151	0	30	0	0	0	0	14	0	112	35	0	0	0	60	29	352	33	112	0	38	0	34	291	46	33	0	27	0	12	0	0	0	0
d0ddb3e4bc68e2ed88ab1d9fa5febbf7	27	0	15	49	0	117	68	23	30	740	38	0	0	22	22	8	0	0	0	0	0	0	33	34	0	0	29	0	0	0	0	0	0	0	113	25	0	95	17	36	0	0	0	0	29	38	0	0	19
742d159e909351739509be828f30acf1	0	0	0	0	0	19	0	0	0	0	0	0	0	0	0	0	66	25	0	38	63	0	0	0	0	0	0	0	0	0	0	0	0	0	0	0	42	0	0	0	0	0	0	56	0	0	0	0	37
4ba2a02e0827ce76231fed2cd59a1852	0	0	0	0	0	17	0	0	152	31	90	0	59	0	0	25	19	53	20	31	15	0	25	27	32	0	0	16	0	0	0	21	47	0	97	27	26	150	22	76	0	131	154	221	74	29	0	46	276
82142f5818d7cc82fd64ec05135105d7	29	15	33	53	0	112	55	29	37	671	29	19	0	19	24	0	0	0	0	0	0	0	0	0	0	0	0	0	0	45	0	10	0	0	111	30	0	102	0	31	0	0	0	23	0	39	0	7	19
fdfc269e6136bdb15b38782a5341ad2a	74	0	33	23	0	749	0	0	0	37	0	0	0	0	0	0	0	0	0	0	0	0	28	0	0	102	24	29	0	243	63	0	0	0	0	127	0	0	0	0	0	74	0	0	398	0	0	0	0
d3caa2c207341275e6a5b5e29753135b	0	93	32	32	0	0	47	0	65	128	21	0	25	0	0	0	22	0	0	24	23	0	0	34	0	0	59	28	29	26	34	69	61	0	25	0	0	92	60	22	0	72	44	33	0	68	0	0	163
b1aaedd90529319d80098dd45fa5e82a	96	0	0	33	0	28	0	0	10	0	111	0	0	0	0	0	15	36	25	31	17	25	41	202	16	0	0	156	23	41	34	304	0	0	0	43	0	0	0	0	0	0	0	43	154	0	261	17	0
c55dac3bd46bcf70db8c485db5dbcfee	0	0	68	0	0	121	106	0	0	198	0	0	0	0	119	0	0	0	0	0	0	0	0	0	0	0	0	0	0	0	0	0	276	0	418	0	0	148	77	196	0	0	0	0	0	0	0	0	0
ba1218f8143a383cd434bada3515a130	64	0	40	0	0	729	0	0	0	32	0	0	0	0	0	0	0	0	0	0	0	0	37	0	0	108	19	22	0	236	82	0	0	0	0	145	0	0	0	0	0	65	0	0	411	0	0	0	0
ffaa5a338c7abd1ed8a959926642aedd	0	0	0	0	0	0	0	0	131	146	227	0	0	0	0	0	18	0	25	23	22	0	145	110	146	120	113	173	68	80	71	0	0	0	0	122	0	221	0	0	0	28	0	0	0	0	0	0	0
eebf7923450818ab8193fcd9d2ac3fdf	84	0	0	0	0	201	0	0	328	62	50	49	0	0	0	16	0	0	46	0	0	0	0	0	0	9	0	0	0	0	0	255	37	18	0	214	281	47	29	0	42	137	36	0	0	0	0	44	0
a58aa7f9182dff2389ac093c0ea9ca58	0	49	275	0	0	30	196	0	24	39	43	37	57	29	91	26	0	26	0	0	0	43	23	34	28	24	20	0	16	0	36	43	97	88	183	58	40	24	40	16	0	0	0	41	0	55	52	35	65
9f047df2d705fa4967d1c6a0efff48ba	0	0	72	0	0	125	136	0	0	209	0	0	0	0	101	0	0	0	0	0	0	0	0	0	0	0	0	0	0	0	0	0	239	0	399	0	0	130	80	220	0	0	0	0	0	0	0	0	0
72b4c0bc10a7921442761e68f8abcee9	34	60	34	0	0	103	89	0	27	31	45	14	0	38	69	0	0	8	0	0	0	0	0	0	28	0	43	25	23	17	36	23	60	35	68	71	0	54	46	44	0	0	37	20	62	0	96	0	25
62437d29233fb388507826d2efc6134d	0	0	63	0	0	0	0	0	32	0	254	0	0	0	0	0	0	0	0	0	0	0	201	18	75	0	0	0	0	704	75	0	0	0	0	465	46	0	0	0	0	0	0	0	0	0	0	29	0
55f24e9f576eea8f197838573225db68	56	0	20	0	0	431	28	22	0	0	0	83	0	0	163	144	30	25	42	24	11	32	21	14	24	24	0	23	0	0	35	0	22	55	0	20	61	0	70	78	102	65	28	41	0	0	0	164	0
5aa413cabfff1f4bfb9e907e2ed36e29	0	0	0	0	0	0	0	0	0	0	0	156	0	0	0	0	75	89	122	107	111	119	0	126	109	66	153	69	206	0	206	0	0	0	0	208	0	30	0	0	0	0	0	0	0	0	0	0	0
df9ff93d2ecf3f11c6a4ef87a4323f63	56	34	137	53	0	73	281	34	19	72	0	16	0	69	76	33	0	0	0	0	0	0	35	47	37	42	53	44	13	0	0	74	65	0	128	44	33	228	36	101	17	0	0	0	0	0	0	0	0
02c61ff20adb3ffbff291743c4b8a4a3	0	0	0	0	0	0	0	0	283	28	0	161	0	119	132	26	0	0	38	0	0	0	386	21	106	40	109	54	0	0	194	0	0	29	0	0	68	0	0	0	74	56	0	0	0	0	0	25	0
c75142c075cdd4a314ec779cc255fb1c	0	44	0	47	0	172	0	0	46	0	22	0	29	20	0	0	0	18	0	0	14	0	0	51	186	78	34	64	35	0	51	50	0	0	217	180	27	74	55	35	42	40	115	25	40	0	0	0	131
9248c7d55275291ff0d9b10472c8a659	43	8	69	0	0	187	61	0	0	43	35	44	0	26	0	25	0	32	39	55	0	45	0	39	0	22	38	0	0	0	39	0	42	0	200	0	36	24	42	45	0	17	48	53	0	28	282	0	0
6953321683f8f70e00c403da00a50f33	82	227	53	55	0	27	37	0	64	66	37	36	0	0	0	12	0	0	41	0	0	0	0	129	0	67	0	44	61	26	18	115	27	166	127	19	0	51	13	30	0	25	22	30	0	0	0	25	0
334d32bc29eec479339be9b7121a81d7	25	37	52	0	0	46	18	28	82	0	57	36	26	0	34	18	0	20	32	0	0	0	0	27	48	20	27	56	22	18	26	108	76	24	46	26	28	59	41	64	0	0	71	75	28	55	50	36	0
a48e05e090951c59b0728851b2b2ad43	0	0	0	0	0	0	0	19	81	191	359	28	25	166	0	0	0	0	0	46	30	0	20	64	51	0	36	148	88	253	0	0	39	0	0	70	0	28	0	24	39	73	31	0	0	27	0	0	0
bd1dcb68c38e535a19dedc07db6339c0	0	83	26	21	0	39	141	35	0	30	0	0	40	32	21	31	0	0	41	24	49	57	0	81	68	56	0	30	0	47	25	73	56	30	41	0	0	51	26	64	12	0	39	43	30	0	26	15	27
0f1915112dccd8fe25ac32fa6f4c1e7e	105	0	33	78	0	0	0	0	122	55	35	26	57	47	0	0	29	0	0	22	0	31	0	76	0	153	0	61	131	35	34	234	17	0	0	0	29	66	0	25	0	59	73	57	0	163	71	0	0
f2fd6205094c08a5ecc2c9d85150428c	0	0	0	0	0	0	0	0	0	140	150	0	93	72	0	0	0	0	77	22	0	35	0	60	60	29	136	0	34	46	36	0	0	0	0	47	0	312	0	0	38	65	204	19	79	113	0	0	56
d166d7260c51ea2652eff199acdfdd4d	36	23	155	0	0	61	30	0	0	110	45	55	36	27	148	31	0	0	0	0	0	0	0	50	75	29	65	51	0	0	0	16	30	29	26	32	0	0	49	28	42	0	0	29	194	19	102	26	39
cbd2fe53a583724cbce98780a033d5e9	0	0	18	0	0	77	180	75	0	26	0	33	14	0	67	0	44	36	35	48	44	44	22	0	0	0	22	0	0	0	0	54	0	0	0	0	25	0	0	15	28	0	0	6	0	0	28	0	0
f55cf74699a95950999be1675ba3a1b0	0	0	0	24	0	141	115	0	0	172	0	41	25	0	0	0	12	0	28	0	0	0	0	65	0	47	0	0	0	170	0	48	328	0	0	167	0	53	0	99	0	30	156	0	0	191	0	0	0
215e2ebafd1997919e5651149fb56f57	24	80	77	60	0	82	134	83	76	35	26	36	30	0	37	0	49	0	0	0	44	19	35	148	0	16	0	161	0	45	30	110	19	0	25	25	0	140	19	36	12	0	67	0	0	85	43	0	0
656cafe38d43fb2150254fad143e2152	17	25	0	0	0	179	182	123	0	40	55	0	0	0	0	0	0	0	0	0	0	0	0	0	26	0	35	0	54	0	18	105	87	95	87	0	0	126	94	0	0	34	155	83	14	35	20	13	32
749ae5c4ed4633368450e6f6ecbc12c9	0	0	0	0	0	21	0	0	125	29	81	26	60	0	0	0	22	0	23	20	16	20	19	16	34	0	0	24	27	0	0	24	40	0	117	18	23	132	26	71	0	124	148	205	62	31	0	40	280
933b93230f46f1172d5e54ad39cc4398	96	236	54	39	0	0	36	18	52	44	0	0	0	0	49	0	25	0	0	31	0	0	0	125	34	52	19	40	76	26	26	111	0	161	100	19	0	43	0	27	23	21	40	0	21	0	0	0	24
0fa9bf8c456e27d7447218834bc291b2	37	0	97	0	0	0	0	0	45	109	125	21	25	60	0	0	0	0	0	0	0	0	0	62	34	0	88	99	87	30	120	0	0	0	75	41	14	211	29	24	21	63	0	90	277	0	0	17	0
c678f871ea14bba3d6ee442b0bc8b988	26	0	26	18	0	21	48	25	16	166	0	35	58	35	0	72	72	82	90	99	77	91	0	53	0	0	0	0	0	0	0	0	28	0	314	0	0	14	0	20	0	0	0	0	20	0	0	0	49
142ea41465fc5de7882990154563ac48	0	698	0	0	0	0	0	0	30	0	140	0	0	0	263	14	34	37	46	50	32	43	0	0	0	0	0	64	0	0	0	63	43	0	75	26	0	75	28	26	0	0	0	0	61	18	0	34	0
f5ef3b42ffba2ea1a72c723091bba3da	0	0	0	0	0	0	0	0	0	35	0	0	16	0	4	0	0	0	0	0	0	0	0	0	38	32	40	46	0	23	0	346	229	62	23	356	0	121	33	0	0	28	84	133	0	51	0	47	145
b8c92998714fc78faae641255bf17c13	75	0	37	0	0	713	0	0	0	39	0	0	0	0	0	0	0	0	0	0	0	0	31	0	0	87	24	23	0	201	60	0	0	0	0	132	0	0	0	0	0	56	0	0	411	0	0	0	0
4554e783113ba1cb5b60bd2ad4d7d62a	74	0	34	0	0	177	0	0	292	63	36	35	0	0	0	15	0	0	0	0	0	0	0	59	0	0	0	0	0	0	0	239	41	0	0	240	284	58	0	0	41	123	23	0	0	0	0	52	0
28f40b931db887b59311fd34d57a742c	0	0	49	0	0	0	0	0	23	0	281	0	0	0	0	0	0	0	0	0	0	0	193	23	49	0	0	0	0	653	90	0	0	0	0	444	50	0	0	0	0	0	0	0	0	0	0	25	0
4a87b3861b3bfc92d2c16d4d43f643dd	0	0	35	0	0	61	63	0	0	0	0	0	0	0	0	0	0	0	0	0	0	0	0	0	0	0	0	23	0	0	0	0	0	0	114	0	0	0	0	19	0	0	0	34	0	0	0	0	42
732bdc1e5fa728a1dc4f7551accdfcee	36	0	0	0	0	385	20	22	0	0	0	88	22	0	178	159	19	18	35	26	21	25	29	0	15	22	0	0	0	0	33	30	22	44	0	24	47	0	54	75	108	65	34	35	0	10	0	148	28
c04848d9bc0902b8e82aa3e5946f68ad	0	0	0	0	0	0	0	0	151	0	107	71	0	0	0	0	47	32	51	40	45	39	0	351	0	29	0	0	35	276	51	0	0	0	0	157	0	0	0	0	0	35	53	204	39	0	0	31	0
a0894a64498d4f27ece8774828ed1760	0	0	80	0	0	0	0	0	48	185	111	50	0	0	0	0	0	0	0	0	0	0	22	97	44	48	77	188	36	77	81	0	0	0	0	0	0	62	0	0	25	0	61	373	114	32	0	0	54
3c034fa2ee8bf38320fed6fa60719668	27	16	0	14	0	169	215	110	21	0	50	23	0	0	0	22	0	0	0	0	0	0	0	0	0	0	0	23	25	0	0	120	71	98	65	45	0	71	105	19	0	22	177	66	0	58	19	15	34
a1d152752c86c6fd72f8d1fbe7f7cc6f	0	50	32	0	0	27	110	0	0	22	87	55	0	36	24	0	16	23	29	20	18	18	0	0	0	0	0	53	0	0	30	28	42	0	267	0	0	52	32	55	33	29	20	27	80	28	21	0	48
a36f2c9a3fada8f313f93f63b1c089a9	0	0	0	0	0	0	0	0	146	0	110	70	0	0	0	0	40	40	45	53	31	55	0	307	0	20	0	0	48	263	51	0	0	0	0	159	0	0	0	0	0	29	60	210	33	0	0	30	0
f3e392eedaaae98134f72e6a330c6f6f	27	0	0	0	0	0	0	0	39	0	69	18	0	0	65	46	19	19	36	20	0	20	22	110	69	31	0	28	0	0	38	143	186	23	184	99	65	38	93	74	46	17	84	47	0	23	25	13	0
2262fb1ac904498c212679b9e53e0e54	0	0	0	0	0	0	0	0	236	22	0	130	0	124	96	24	39	34	0	39	40	0	370	0	100	0	91	53	0	0	192	0	0	33	0	0	69	0	0	0	81	0	0	39	0	0	0	20	0
9cd967d9b519b1b7722add2d29c8c577	50	0	28	22	0	0	0	0	60	27	0	44	56	0	16	0	46	68	105	94	85	94	0	77	33	21	48	67	0	0	47	192	0	0	41	27	19	92	19	70	0	0	52	76	27	0	125	0	0
bbf41bed1c6401c41a84945983422692	0	0	0	0	0	0	0	0	0	0	0	0	0	0	0	0	17	0	0	0	0	0	0	0	0	0	0	0	0	0	0	0	30	28	29	0	0	0	41	15	0	0	16	0	0	20	1597	20	15
daee0ca26f5400e3968c15daf2d8c2f9	25	41	59	0	0	43	18	26	90	32	0	38	17	0	30	22	0	0	0	0	0	0	0	37	40	14	30	64	27	16	29	104	55	28	48	24	22	79	32	78	0	0	70	64	20	48	42	0	0
83a6c990765a2927d1da26153a1fa0b8	0	0	0	0	0	0	0	0	18	135	178	0	63	58	0	0	41	0	0	24	52	0	0	59	53	20	135	0	48	44	52	0	0	0	0	45	0	269	0	0	0	63	194	22	70	124	0	0	53
91fb1af23a0e5b882349e747144fffb9	0	77	34	22	0	29	69	0	77	81	15	0	0	46	17	0	0	0	0	34	28	0	0	37	69	37	39	0	28	30	29	57	0	0	17	0	0	74	0	25	0	69	0	30	0	57	0	0	143
97898809c73752b6eb205cb4b7bed409	29	78	30	0	0	0	124	0	0	23	91	0	0	0	17	0	15	0	32	12	18	27	0	20	0	0	0	58	0	0	23	22	51	20	241	0	0	68	43	49	28	22	18	0	106	16	26	28	50
6ef5a0791c33c189e0d1f7533a83c009	132	307	56	43	0	45	54	0	27	35	0	17	0	21	47	29	39	19	0	0	0	0	16	0	52	0	47	37	60	0	0	82	47	37	28	23	0	0	32	17	0	27	48	0	6	38	42	0	0
e8c9a2e40b0e72f55e748cc61a22f909	23	0	20	42	0	97	57	28	35	639	53	0	0	22	33	0	0	0	0	0	0	0	0	0	0	0	0	0	0	0	0	14	0	42	92	35	29	86	28	26	0	0	0	0	0	27	0	0	8
7e6b1ca611629aacacd686cd394093c5	100	0	16	74	0	0	0	0	108	54	39	0	0	45	0	0	0	18	0	9	0	0	0	98	0	182	44	51	108	41	43	231	34	0	0	0	39	61	0	28	0	52	43	59	0	145	49	35	0
27fb6dc53e9992ea489c5bf6a6c676d5	0	0	0	0	0	70	0	46	41	0	0	54	78	0	0	0	0	0	0	0	0	0	75	67	117	86	121	53	117	0	455	0	0	0	0	0	422	0	0	0	0	0	0	0	0	0	0	0	0
2774e898d9a8f98f067062dfe123fb1c	0	0	0	0	0	0	0	0	0	0	0	0	0	89	0	0	0	0	0	0	62	0	47	30	64	0	28	0	60	0	0	115	0	0	0	0	0	0	0	36	0	38	76	46	0	120	0	0	983
07c0370386a90e438c6fd864a1ece54a	36	0	35	0	0	32	70	0	47	0	0	0	0	0	0	0	0	0	0	0	0	0	0	0	0	0	0	23	0	0	0	23	30	0	97	0	0	0	0	23	20	0	0	33	0	0	0	0	33
334d3c74519d507d5831e15708871d36	0	0	53	0	0	25	63	0	0	0	0	0	0	0	0	0	0	0	0	0	0	0	0	0	0	0	0	23	0	0	0	0	35	0	97	0	0	0	0	14	0	0	0	27	0	0	0	0	37
eb0a45fd25acec132364109d817b67d6	0	0	0	0	0	0	0	0	0	24	0	0	0	84	0	0	60	0	0	0	0	35	32	29	51	0	42	16	54	0	0	100	0	0	0	0	0	0	0	27	0	29	72	43	0	105	0	0	980
7018518868ee7b96a5d9de815a7d9f40	0	0	26	65	0	0	0	0	61	0	0	31	24	25	0	0	0	0	0	0	0	0	0	108	24	22	79	118	29	32	39	259	217	41	150	0	0	42	36	144	67	0	91	28	0	24	0	0	0
587e15ee2e0cfe182ce8d1df735968b2	92	0	0	0	0	0	0	0	0	0	94	0	22	0	0	21	21	0	24	20	15	20	43	204	0	0	0	127	34	0	53	264	0	0	0	0	0	12	0	0	0	22	0	54	161	0	223	0	0
ba8c69ab8591a28c05a09afaee2f6936	0	0	0	0	0	15	0	0	142	39	80	0	61	37	0	0	13	0	24	28	19	0	22	22	34	13	23	15	0	0	22	19	34	0	108	20	17	112	33	57	0	115	137	172	62	24	0	40	214
0f44455ff02e1b58c7fafbbe7f1b22a0	34	24	116	0	0	75	32	0	68	103	41	0	0	0	55	0	0	0	0	0	0	0	28	100	48	0	81	120	40	217	94	0	37	42	42	97	0	60	0	10	0	26	61	0	23	28	0	0	30
854857c1ee93288245a4d2eb29beb944	0	21	101	18	0	21	69	0	0	27	16	27	0	25	66	0	0	0	0	0	32	31	18	0	17	0	0	19	0	30	0	41	0	0	24	14	45	51	24	21	0	0	29	30	0	22	477	0	0
1d48c33ce457456e0d3e32b39682cbe4	0	0	24	0	0	16	0	12	64	185	339	0	0	166	0	0	20	24	43	0	0	0	27	72	0	52	0	148	72	233	0	24	0	0	0	55	0	0	0	30	0	45	37	31	19	23	0	0	0
08bad7481a6f17c5913eaa58921b0b56	0	0	0	0	0	0	0	0	249	25	0	162	0	145	115	0	0	0	0	29	0	34	331	0	84	0	83	38	0	0	177	0	0	28	0	0	70	0	35	35	56	0	0	0	49	0	0	12	0
48cda1cd2b88a97577ca57a88626e224	0	0	196	0	0	0	0	0	99	41	20	0	0	0	0	0	0	0	0	0	0	0	0	0	0	30	26	0	22	5	0	169	27	0	28	43	0	131	0	193	13	30	285	85	0	285	0	16	12
c127bbad0e115dfeafd165261120ef8d	0	0	93	18	0	24	67	0	26	0	18	0	7	0	75	29	0	0	48	0	0	0	35	0	19	0	0	21	0	33	46	30	0	54	0	0	0	40	26	27	13	0	25	0	0	14	565	0	0
eadc33a2db7c8eb8fc5d9dcc7b9107bc	0	0	0	0	0	0	0	0	0	0	113	66	26	0	0	0	27	26	42	57	29	34	0	26	0	0	0	0	204	129	22	40	272	80	0	0	0	92	190	0	37	0	107	103	0	0	0	25	0
ffebf71fb52b75fca7a50b05f12e1977	0	0	0	0	0	0	0	0	0	0	0	38	35	0	223	0	60	65	97	97	75	75	0	36	38	21	23	25	0	35	0	45	171	38	42	113	33	32	77	0	0	17	25	31	32	24	71	22	30
2423d0b1207e9e367ea054ccbf8bdeb0	46	0	28	22	0	0	0	0	57	31	0	36	30	0	11	0	60	72	82	65	63	102	0	69	36	16	23	50	31	34	32	155	0	0	26	21	12	109	21	71	33	0	49	72	24	0	112	34	0
a2ff1f7298abcc2e83b40024f83a0c37	37	0	130	42	0	80	245	35	18	69	0	0	29	62	52	35	0	0	0	0	0	0	18	41	33	31	49	34	18	0	37	63	62	0	118	32	24	186	43	95	17	0	0	0	0	0	0	0	0
d46c09b3e31c64133467828742877e22	0	0	40	0	0	49	54	0	0	0	0	0	23	0	0	0	0	0	0	0	0	0	0	0	0	0	0	22	0	0	0	0	0	0	80	0	0	0	0	17	0	0	0	22	0	0	0	0	38
3fbe620cd9b8f36013ea6c4527266bc0	0	0	33	15	0	20	43	13	0	157	0	39	31	0	0	80	103	74	88	89	69	87	0	38	0	4	0	0	0	0	0	11	24	0	260	13	0	13	40	15	0	0	0	0	0	0	0	0	38
3828da46f33a78ff3c77d366bdf038bc	40	42	226	0	0	32	143	16	0	0	0	27	0	32	80	22	0	0	0	0	48	0	31	25	17	0	18	11	0	42	36	52	71	96	187	58	34	31	28	18	0	0	0	32	36	47	54	46	46
1de39384d71a083cc424687a876f16e5	22	0	0	0	0	0	0	0	43	0	66	14	0	0	59	0	14	22	0	29	26	13	23	90	65	34	0	17	27	27	45	119	175	27	189	86	48	43	70	64	41	19	76	50	0	39	21	20	0
280cbaffe2cd285209a70731cdd62b42	37	24	110	0	0	81	23	0	60	112	43	65	27	0	58	0	0	0	0	0	0	0	21	85	49	0	95	101	47	166	94	0	26	58	50	92	0	62	0	0	0	0	42	0	36	0	0	0	23
fb2051041e88a8574b8f23c8fa44baa9	0	614	0	0	0	0	0	0	25	0	124	0	0	0	268	17	31	29	44	54	28	52	0	0	0	0	0	57	0	0	0	61	45	0	60	27	0	47	30	27	0	0	0	0	51	0	0	28	0
68c2d16d1255c815068d8cd14bc2517a	0	0	0	0	0	0	0	0	264	20	0	164	0	127	105	0	0	0	36	0	0	0	370	0	95	0	107	30	0	0	188	0	0	33	0	0	84	0	0	0	77	0	0	0	0	0	0	19	0
c3d406468ad90657a4822ef1f41a15d1	47	0	136	39	0	71	256	24	30	56	0	13	0	66	51	34	0	0	0	0	0	0	30	44	0	0	59	34	19	0	0	75	67	28	124	54	27	197	36	76	0	16	0	0	0	0	0	0	0
7ce5f90c67652d47ce71144f3b7dc31e	124	249	74	41	0	54	53	0	26	42	0	13	0	22	42	28	0	0	47	0	0	0	0	20	42	46	0	23	64	13	0	73	27	0	14	23	25	35	39	14	0	20	42	21	0	28	49	34	0
815d74f5b0f413c63f6c0bec3d1b0cd7	56	0	0	41	0	155	0	0	291	44	41	41	0	0	0	14	0	34	0	0	23	0	0	0	0	0	0	0	0	0	0	212	41	0	0	192	251	42	0	0	38	120	26	10	0	0	0	36	0
3ab66f1ca612891a9564dfaeedf7080f	0	0	0	0	0	0	0	0	50	117	180	25	0	0	0	0	0	30	0	49	0	0	33	0	25	0	0	38	72	0	15	476	0	0	25	53	0	227	65	10	0	19	41	68	46	0	0	0	44
43eba5902f55680fe1cc1fd42868c520	73	90	0	0	0	0	0	92	17	0	73	39	0	0	114	0	0	0	0	0	0	0	0	84	0	41	0	0	26	48	0	89	0	0	177	59	83	86	96	19	78	75	129	27	38	0	0	54	0
c8f4c2ffbcfbd5944f97b2e2d71144c2	0	0	0	0	0	0	0	0	0	0	75	44	25	0	0	0	35	28	44	42	36	37	15	28	0	0	0	0	177	101	19	49	286	74	0	0	0	103	201	0	54	15	129	88	0	0	0	0	0
35262cb969879aed6e3a64184970fbec	87	0	40	0	0	0	0	0	0	0	105	0	0	0	0	0	15	0	9	24	21	13	38	161	0	29	0	116	18	0	47	253	0	0	33	0	0	0	0	0	0	0	18	42	167	0	227	0	0
bc8787ea3f92204a3cd11a7d649cb6c5	50	0	0	0	0	364	16	26	0	0	0	81	0	0	159	118	18	23	29	31	9	20	12	12	17	21	0	13	0	0	30	0	27	39	0	16	49	0	48	72	101	61	27	40	0	0	0	166	0
ac1c3e2ca279089cbe95b07b922d4f39	0	59	30	0	0	94	59	25	15	32	46	21	0	13	63	27	0	0	0	18	0	0	0	26	21	0	15	35	30	16	33	12	59	0	37	63	0	50	32	33	36	18	0	22	43	0	95	0	24
9cab85ba310b0883263875d1e322cac5	0	0	179	0	0	0	0	0	106	21	15	0	0	0	0	0	0	0	0	0	0	0	0	0	0	21	17	0	20	13	0	161	34	0	23	47	0	119	0	204	13	30	270	94	0	283	0	0	20
3c236289a55d33a831e055b3b43fcfab	0	47	251	30	0	0	129	0	0	36	0	22	0	29	109	0	22	0	35	35	0	0	0	27	25	0	15	0	0	0	46	49	84	86	159	62	30	0	30	23	32	27	26	30	0	50	62	39	38
e00ea50448ac42a72bb466d84c0efece	0	0	0	0	0	0	0	0	0	0	111	61	0	0	235	0	0	0	0	0	0	0	30	0	59	0	0	0	39	0	0	97	196	140	0	53	67	281	90	177	44	0	0	0	0	0	0	0	0
18511e377185fe0b8250c8f18ee5eb53	20	90	64	55	0	67	91	91	89	0	0	0	37	0	0	25	0	0	0	0	0	0	0	144	31	23	0	167	24	45	26	97	15	33	30	0	0	133	27	30	0	15	55	0	0	72	61	0	20
ae9079c29ef5fc1bb9b467ca3d00f16b	23	53	26	0	0	0	131	0	0	24	102	0	0	0	31	0	16	0	15	25	21	23	0	27	0	0	0	56	27	0	24	21	36	0	207	0	24	66	32	46	18	31	20	0	86	19	21	0	54
2556fc004ea14ba93d2993132ad08bad	0	0	34	73	0	0	0	0	73	0	0	0	17	17	21	0	0	0	0	0	0	0	0	89	0	16	49	108	36	24	0	262	176	45	195	0	0	41	53	138	66	0	114	0	0	26	0	0	0
70925b4e0f51cc2e850e8277e5be6fe7	19	186	55	30	0	119	176	0	58	0	0	46	0	0	0	0	25	0	0	0	0	0	28	79	116	73	52	102	18	0	88	0	0	0	0	53	29	49	21	32	83	101	0	0	24	0	0	0	0
bb7b942ae6e959305cc89a6e58a71f9c	0	0	0	0	0	0	0	0	0	0	0	107	29	0	0	0	58	84	100	104	72	110	0	121	89	68	127	78	172	0	154	0	0	0	0	185	0	0	0	0	0	0	0	0	0	0	0	0	0
fea4026c3ca16ebdf2251981a36830e8	0	0	0	0	0	0	0	0	0	124	163	0	76	56	0	0	0	49	0	30	0	28	0	46	54	0	125	0	36	34	40	0	0	0	0	36	0	270	0	0	0	54	193	14	55	106	0	0	55
313fd6beec47007695b778d1f08de374	67	0	70	14	0	20	62	53	32	0	19	0	0	0	77	28	0	0	0	0	0	0	24	0	20	0	26	25	0	32	0	46	0	0	0	0	0	42	21	22	0	0	25	0	0	20	519	0	0
7165e9b9ea6724ba00d458121db4a538	21	171	50	0	0	120	162	0	61	0	56	36	0	0	0	0	0	16	0	27	0	28	0	76	126	65	50	80	0	0	100	0	0	0	32	44	0	43	15	31	79	75	47	0	21	0	0	0	5
06ce48b6765b33e82a1be361ba2669d1	0	0	44	0	0	0	0	0	68	125	647	0	0	0	0	0	0	0	0	0	0	0	0	0	0	0	51	87	48	204	49	0	0	0	0	0	0	0	0	0	0	0	0	0	48	43	0	52	170
ce9f525cb8436d3850c8aa258e270ff9	197	0	85	30	0	44	55	32	98	61	0	31	22	0	0	0	0	0	0	0	0	0	28	71	11	61	36	42	37	0	0	118	22	0	43	0	27	41	23	24	86	108	29	67	50	0	0	31	19
e26576086035b972c48939154c791b3e	0	0	0	0	0	67	0	0	0	0	0	44	0	0	224	28	0	0	0	0	0	0	10	0	0	0	0	0	0	0	0	249	239	86	129	300	0	0	132	97	23	0	0	0	0	0	0	0	0
2d2e6da43781d23bc2c76bbbe661849e	65	59	27	23	0	37	135	0	23	36	21	40	17	27	26	0	0	0	0	15	0	0	0	72	62	0	27	0	33	0	29	79	59	0	58	0	0	50	39	67	18	0	31	46	26	0	27	16	22
37499f4583caff065e791ab75cdb0cce	34	84	35	0	0	83	61	0	20	34	49	19	0	11	67	0	0	0	0	0	15	0	0	0	18	0	19	28	28	15	32	20	51	0	42	54	0	62	46	40	0	13	27	15	39	0	61	0	19
5a20cbb0489bccf207df9d8358c9fa2b	40	94	0	0	0	0	0	93	30	0	45	34	0	0	117	0	0	0	0	0	0	0	0	84	0	23	0	0	29	42	0	73	0	0	147	59	92	78	99	15	84	80	106	35	49	0	0	71	0
ba798dce2175fd6d7b6a79709696b217	0	0	0	0	0	0	0	0	17	124	164	0	42	66	0	0	0	0	0	22	0	0	40	48	44	0	128	44	33	39	39	0	0	0	0	34	0	238	0	0	0	45	185	25	77	80	0	29	46
ded8ba6cfb4b9b4f8d7a373094e3f91f	0	0	0	0	0	0	0	0	37	0	146	53	31	0	28	0	0	0	0	0	0	42	35	148	0	50	0	119	70	54	46	64	79	0	31	0	0	130	58	32	0	0	59	69	52	29	108	0	38
69564143a4540436a8b64f1180adbdb8	0	20	126	52	0	31	34	33	51	93	0	0	0	28	124	39	0	0	0	0	0	0	0	42	62	19	74	47	0	0	28	18	0	0	39	0	0	54	32	18	34	42	45	20	190	0	84	0	0
ac1f1a921c45f18443d36aa14e91a278	0	0	45	0	0	0	0	0	93	53	52	28	0	0	0	0	0	0	36	0	0	0	316	179	130	152	30	193	0	66	114	0	0	0	0	0	0	53	0	0	28	0	0	0	27	0	0	0	0
66d0fc8116293815e49aec9cb771c39a	66	82	30	0	0	0	0	112	0	0	61	32	0	0	91	0	0	0	0	21	0	0	0	81	0	0	0	0	38	32	0	70	0	0	165	49	65	69	94	0	78	92	91	33	53	0	0	44	41
40c7b859b525aca155decd4f9d2a17e9	0	0	44	0	0	0	0	0	93	58	50	0	0	0	0	0	0	16	0	0	0	0	342	211	136	151	33	177	0	92	102	0	0	0	0	0	0	50	0	0	0	0	0	0	35	0	0	0	0
6fe54a842cf7a34b4ebd9d847976a610	0	587	0	0	0	0	0	0	21	0	137	0	0	0	211	18	24	28	46	47	38	35	0	0	0	0	0	36	0	0	0	66	48	0	59	27	0	41	22	12	0	0	0	0	48	0	0	28	0
6ccd963f72b51134c9f9394526cc3054	0	0	0	0	0	0	0	0	37	0	47	0	29	0	245	222	0	0	0	0	0	0	0	38	58	64	0	0	0	102	59	34	101	93	323	0	0	26	79	0	17	0	0	0	0	0	0	0	0
4c60ae88a96b3ed6503357d39068725a	0	0	0	16	0	101	105	0	0	175	0	0	23	0	0	0	0	17	0	0	0	0	0	51	0	32	0	0	0	119	0	41	313	0	0	120	0	79	0	92	0	19	108	0	0	149	0	0	0
ee44adb383a986dd344253b319e7060e	33	0	121	23	0	61	228	34	19	73	0	0	0	58	58	44	0	0	0	0	0	0	26	37	0	0	61	35	22	0	0	69	53	27	108	26	19	148	37	105	0	33	0	0	0	0	0	0	0
679e573e2562740e989af09634754080	0	29	51	0	0	0	0	0	36	31	15	0	23	0	29	0	69	64	119	109	76	105	31	25	0	32	0	15	38	0	0	28	21	34	28	29	57	23	28	0	32	23	0	0	26	0	84	21	19
2affc71e5a1bec94fc7a67173df8308b	249	0	37	0	0	26	0	0	33	16	23	0	0	28	0	0	24	19	22	0	23	0	33	102	56	83	59	29	102	0	37	0	19	0	0	41	70	22	0	0	50	0	75	42	0	39	0	192	0
19092c7dee8a0801def9d8a1239c1573	84	0	39	28	0	0	137	27	37	0	0	29	43	0	36	0	54	46	74	63	50	61	44	55	38	59	0	44	23	0	66	101	0	0	0	11	30	32	63	56	32	0	0	40	0	0	0	0	47
39f869f2d4b34afe099c206c7b3d8580	49	83	31	0	0	0	0	99	0	0	51	31	0	0	97	0	0	0	0	23	0	0	0	70	0	0	0	0	19	45	0	79	0	0	171	39	54	75	84	0	73	95	96	43	50	0	0	53	33
36bb22377267a05a2e5db271867b1b07	0	0	0	0	0	0	0	0	0	73	0	0	0	42	0	600	39	48	14	0	27	0	0	24	0	27	0	0	20	0	39	46	56	0	185	33	0	0	123	0	0	0	0	34	45	48	0	0	10
e2306a3f407dfd50da1711dfd33ec764	0	0	0	0	0	0	0	0	31	0	128	0	17	0	26	18	48	31	60	39	62	0	25	109	0	0	36	124	30	37	35	0	73	0	19	0	0	126	45	37	41	51	45	49	36	31	116	0	0
d34bd4be1367565b1fa4e146bec0e27d	42	0	35	15	0	0	0	0	56	41	0	21	34	38	0	0	43	63	60	83	50	67	0	57	0	21	34	62	0	0	0	134	0	0	26	27	0	96	32	78	0	0	41	81	25	19	121	0	22
04a985ce7d166edde841b404bed4c680	0	70	28	19	0	0	51	0	37	81	20	42	0	0	0	0	0	20	0	15	24	23	67	29	0	0	43	0	26	18	17	54	0	0	17	0	0	78	0	24	0	55	29	0	0	56	21	0	140
9390b8a2d9cfcdd3463e35e8978beec9	0	0	29	0	0	0	0	0	29	28	44	0	0	0	0	0	65	0	68	40	80	54	0	63	0	91	0	185	36	307	21	0	0	21	0	45	0	211	0	0	0	0	32	44	16	0	0	12	0
b11b88b451299ebf7ee0a9f916c82b58	0	0	0	0	0	0	0	0	28	9	0	0	0	0	229	0	69	65	97	107	66	87	0	0	0	0	0	34	15	0	0	29	187	41	25	123	42	0	83	0	0	0	0	21	27	25	55	26	28
5902ad8440d1f31df3c00e3029e6f985	0	0	0	0	0	65	0	0	0	0	0	47	0	0	199	31	0	0	0	0	0	0	8	0	0	0	0	0	0	0	0	256	219	62	112	275	0	0	109	96	28	0	0	0	0	0	0	0	0
6a8edac0cb37bd16ae9c6656e925f0d6	31	0	162	39	0	0	0	0	113	76	26	0	25	0	0	0	0	12	0	39	31	31	0	88	0	54	93	125	65	146	125	0	0	0	0	0	0	0	0	0	0	26	75	61	30	14	0	0	18
e3ec74edc1f6a8a38d59221fb7622c86	6	0	0	0	0	0	0	0	0	0	0	0	0	0	0	0	0	0	0	0	0	0	29	62	71	0	256	85	32	106	127	0	0	0	0	0	0	0	0	0	31	40	0	240	336	40	0	15	28
7377c1c578f70aa38fc9ca2bd1222ad0	0	0	0	0	0	0	0	0	0	0	0	0	0	0	0	0	39	57	79	78	52	68	72	0	0	0	57	0	0	256	200	0	0	0	0	0	33	0	0	0	0	29	0	21	0	85	177	0	193
f91468b73a165da034d7140eb1301384	42	29	48	0	0	45	45	0	0	0	19	41	18	0	33	0	45	65	93	91	69	65	0	20	0	32	41	16	0	48	59	24	19	24	30	29	44	23	27	42	0	0	0	0	25	0	71	24	0
c7d63b2201ce4d023d25b9525fc39c72	0	0	0	0	0	0	0	0	0	87	0	0	0	41	0	553	0	0	12	7	17	33	0	0	0	0	0	0	16	0	46	39	50	32	182	49	0	0	129	0	0	19	22	26	50	35	0	17	24
01837b246a19af4f10474e4c2cecf767	0	0	0	0	0	0	0	16	72	161	296	0	0	159	0	22	0	0	0	0	0	0	17	70	0	0	0	94	83	250	0	0	22	0	0	60	0	0	0	12	0	55	35	0	0	23	0	0	38
79b6133eea48ed31c63c6563c834548c	41	22	0	0	0	125	0	0	59	0	23	0	0	17	0	0	0	0	0	0	0	14	0	57	157	76	37	55	26	21	58	42	0	0	186	153	0	0	0	38	41	0	104	0	28	0	0	0	100
df53204e1f8f62af5bdd8d0711900b63	114	252	55	46	0	44	42	0	16	46	9	13	11	23	35	25	0	16	0	0	34	49	0	0	43	0	27	25	52	0	0	76	38	0	14	22	0	0	28	15	19	0	31	0	0	28	44	0	0
1dd3264b7ba8f2f932ac7e9c4ec25fb5	21	75	68	49	0	58	108	93	74	0	0	30	22	0	0	0	0	0	0	0	0	0	0	109	0	16	0	147	0	46	27	82	18	0	23	16	0	144	27	23	0	0	63	0	0	92	38	0	0
b439c23762d337e0f4ee6f751ae70ac8	0	0	0	0	0	0	0	0	272	152	199	30	20	0	29	0	0	0	0	0	0	0	22	52	23	41	0	76	28	74	0	39	0	0	0	75	0	78	31	54	24	35	34	0	24	51	0	0	0
54d97c43a51352cff0e55b3afd94ed45	0	0	0	0	0	0	0	0	0	31	0	0	0	0	0	0	0	0	0	0	0	0	18	0	38	0	0	38	52	19	27	285	187	58	0	285	0	111	0	0	0	33	70	89	0	42	0	0	80
a50e9e2bacd1306c8ca88bcff02afa59	0	0	47	0	0	158	52	0	0	35	33	57	0	0	31	24	45	0	0	0	0	0	0	0	41	0	35	7	0	24	41	0	28	0	150	0	22	22	39	36	0	0	31	56	0	29	208	0	44
e97608811d4f37c0ef190dd60c89d539	25	0	0	0	0	0	0	0	45	0	63	15	0	0	66	0	11	12	0	18	0	17	15	94	53	25	0	18	0	28	30	98	125	13	147	70	70	36	64	53	39	27	81	33	0	27	21	22	0
144bdccfde97b49a046b14f9bdb14f7b	43	29	0	47	0	27	33	42	42	0	0	31	25	33	0	17	0	0	30	42	0	0	0	130	40	33	50	22	52	14	0	139	40	51	37	33	36	42	50	60	37	0	51	40	0	62	0	0	0
ad94136b77db6bef8b076fb22b3f4f73	155	0	99	42	0	36	65	0	102	44	0	0	0	0	0	0	0	0	0	0	0	0	22	54	18	62	33	44	25	0	0	97	26	0	36	19	17	29	24	34	73	103	40	49	42	25	0	29	0
17a5a3ab1291d0e1e85ca40e0f070559	52	0	24	33	0	0	0	0	41	31	0	16	20	32	0	0	54	55	65	78	44	76	0	61	0	13	38	48	20	0	0	122	0	0	26	23	0	91	28	86	0	0	50	63	16	13	112	0	10
5e8b10b7206cf45a7f03a5f61eb8bffd	0	0	0	0	0	64	0	0	0	0	0	48	0	0	204	28	0	0	0	0	0	0	0	0	0	0	0	0	0	0	0	232	217	87	114	237	0	0	106	73	28	0	0	0	0	0	0	0	0
7804c92f045328213f5e445c96a92b32	77	45	46	28	0	0	120	0	37	0	21	27	14	0	31	28	39	45	58	63	35	50	0	47	26	36	0	30	19	0	65	96	0	31	0	0	18	32	44	40	25	22	0	0	35	50	0	16	37
08b75ca0b5f9b41cda2c7ab482bde83c	0	0	0	0	0	0	0	0	241	141	200	14	0	37	28	0	0	0	0	0	0	0	0	57	24	21	0	76	25	65	29	41	0	26	22	78	0	77	0	30	36	0	37	44	18	65	0	0	0
85b5230f5736f4bf7fa9d2a74f87ede4	94	0	35	119	0	335	0	0	87	0	34	0	132	0	0	0	0	0	0	0	0	0	0	209	0	0	0	0	0	0	0	0	0	0	0	0	0	0	0	0	282	0	0	0	0	34	0	70	0
a0e11c1efdb7b1bc886f9b104537c265	0	64	30	21	0	25	113	0	0	20	0	0	22	39	12	25	16	43	0	0	0	0	34	49	41	0	0	0	0	0	28	70	50	25	38	32	0	63	30	47	16	38	18	40	26	0	26	15	24
1373498c6bd8dffa988530c1b2876647	0	0	0	0	0	0	0	0	63	131	549	0	0	0	0	0	0	0	0	0	0	0	0	0	76	0	0	95	42	167	80	0	0	0	0	0	0	0	0	0	0	0	0	0	40	0	0	48	137
aed063fed6a4a7f68f7995fab1406854	0	0	0	0	0	0	0	0	61	0	37	0	0	0	79	0	0	0	0	0	0	0	0	0	0	0	0	0	97	47	125	0	176	0	125	0	0	47	224	146	0	0	0	0	48	0	101	0	111
34bddb0092e44e9bcd6563d33e24b22e	18	161	54	0	0	88	141	0	63	0	0	44	0	0	0	0	0	0	33	0	0	0	0	72	107	54	47	86	0	20	65	0	48	0	21	43	0	42	23	26	47	84	0	0	27	0	0	0	0
382c2de0c022ff96cd2b2d6beac1d7f4	135	0	98	29	0	38	49	0	104	49	0	0	0	0	0	18	0	0	0	0	0	0	0	62	15	71	26	30	25	19	48	95	14	0	38	20	27	20	14	24	78	80	29	54	46	25	0	27	0
3386e846df8ab147aaaa7ae603af1d00	0	0	0	0	0	0	0	0	0	18	0	0	31	32	0	398	0	0	0	0	0	0	0	27	0	32	0	32	15	0	0	168	0	0	50	0	0	230	31	100	0	0	26	23	24	167	0	0	0
7c6811e56df5f804ad0a322d5d69ea5c	226	0	31	17	0	35	0	0	25	25	27	0	0	0	0	0	0	0	0	22	0	22	0	111	39	76	61	36	89	35	27	0	0	0	0	36	70	27	0	0	44	0	64	39	0	24	0	195	0
a8b18e473fd265fb1ae51ec6af399f56	148	0	87	37	0	35	47	0	105	60	30	0	0	41	0	0	0	0	0	0	0	0	0	52	20	71	46	36	33	0	0	97	18	0	39	0	25	20	23	28	65	84	28	54	48	0	0	25	0
07c12d86c582e9d4d0cd2818c7ccd61a	0	0	38	0	0	0	0	0	88	71	41	0	0	0	0	0	21	0	0	0	0	0	296	148	97	142	21	150	37	84	74	0	0	0	0	0	0	47	0	0	18	0	0	0	26	0	0	0	0
98c594e31daa84b839a419341d508d18	0	24	22	0	0	123	0	9	69	40	18	0	0	21	0	0	16	0	0	12	0	0	0	48	143	71	22	49	27	0	36	39	23	0	173	116	0	0	0	35	36	0	85	0	22	0	0	0	92
478ea5468e683cccc3f286ee7f778072	0	0	0	0	0	0	0	0	37	0	32	20	0	0	213	188	0	0	0	0	0	0	0	20	32	44	0	0	0	95	48	26	87	92	253	0	0	39	81	63	0	0	0	0	0	0	0	0	0
c19edae3afccfce6d58daf6e652006a0	0	0	0	0	0	0	0	0	0	0	0	0	0	0	0	0	0	0	0	0	0	0	51	47	46	54	241	59	0	91	109	0	0	0	0	0	0	0	0	0	0	35	18	216	300	35	0	23	43
7fb756abee2970de18d94094a7b3e9d1	0	0	0	0	0	0	0	0	0	0	0	0	0	0	219	25	51	54	69	79	64	63	0	0	0	0	0	33	0	0	0	38	158	26	29	98	51	0	58	33	0	0	34	26	17	22	55	30	32
a7c0614618c46724b1a59cc4bdc315ad	0	0	0	0	0	0	0	0	36	49	109	0	19	0	37	0	0	0	0	0	0	42	31	131	0	0	0	105	48	44	39	0	84	0	38	30	10	118	54	38	0	0	55	59	43	32	111	0	0
70cef5df2cd4482c03dd349a917009a9	0	0	0	0	0	113	228	0	31	19	83	25	0	10	0	27	73	75	110	114	87	113	0	14	20	0	48	0	32	18	34	0	0	0	0	0	0	85	0	0	0	0	0	0	0	0	0	0	0
b782d38b4344301f82753a6927b043a7	55	0	18	51	0	28	38	0	36	26	0	33	42	0	24	18	0	0	0	0	0	34	5	108	0	35	0	28	0	20	33	150	45	72	48	24	31	55	47	47	0	35	41	38	0	51	37	3	0
17c27dce3e48e7211ae67fa2a0fa212d	62	0	112	28	0	30	0	0	55	36	43	0	55	0	0	0	23	22	0	0	0	27	157	50	65	43	32	51	129	158	42	0	0	0	28	0	0	0	0	0	0	53	28	0	0	0	0	0	24
60a4bbc069ca6f0f171fa4b6215e86bd	0	0	0	0	0	0	0	0	0	59	0	0	0	43	0	553	0	0	15	10	0	0	19	0	0	0	0	36	13	0	31	31	52	24	124	39	0	43	113	0	0	14	9	0	68	43	0	0	14
2629c6bc9cf6233c7c95ac0c5368ae46	0	59	34	26	0	0	49	0	49	77	21	0	0	0	0	0	0	0	18	24	13	25	0	25	0	0	41	0	18	25	23	66	0	54	18	0	0	63	0	22	0	54	0	0	0	45	0	0	124
18bb913f876d4247000ffe9c6503c559	0	0	46	22	0	183	56	0	30	0	0	47	0	0	0	29	0	0	0	0	31	0	25	0	0	0	0	0	0	0	0	0	34	29	172	22	33	11	39	37	0	0	31	46	13	25	225	0	0
fe79bdfae0d37c1dbe220f7e98647b9f	81	0	43	113	0	348	0	0	86	0	30	0	85	0	0	0	0	0	0	0	0	0	0	192	0	0	0	0	0	0	0	0	0	0	0	0	0	0	0	0	262	0	0	0	0	31	0	73	0
3332d9d0f543b266bd226aa1c84a69cf	0	39	225	0	0	0	121	0	0	0	0	25	0	29	84	0	0	0	0	0	0	0	0	32	20	0	16	0	0	0	35	40	67	71	168	36	29	0	23	24	0	0	24	40	0	47	60	41	48
0e1c5536ec4017c8a1719bec45763075	0	63	24	25	0	35	115	0	23	20	0	37	20	29	16	0	16	0	0	0	0	0	0	50	47	0	23	0	0	0	19	59	57	0	41	0	36	55	43	54	13	0	25	36	23	54	28	12	15
1f7780a9dc5ee6e13389a16b67a8a4bc	0	0	0	0	0	0	0	0	0	0	108	55	0	0	195	0	0	0	0	0	0	0	24	0	42	0	0	0	32	0	0	79	193	107	0	36	35	202	55	128	41	0	0	0	0	0	0	0	0
be17eae33b69303c09d53b6816702267	0	0	0	0	0	0	0	0	0	103	158	0	34	0	0	0	26	0	43	0	0	0	0	0	19	28	0	0	54	31	16	379	0	0	0	0	0	185	47	0	0	17	26	75	25	0	0	0	60
48b0ba871731b2fd0cc20bdd56ba4559	0	0	0	0	0	0	0	0	214	157	183	25	0	0	31	32	0	0	0	0	0	0	0	67	0	20	0	55	26	54	0	43	34	0	26	75	13	79	0	25	23	0	21	0	17	60	0	9	19
605bdbb296c134eddd1c871c0425306d	99	238	64	33	0	40	36	0	15	34	0	17	0	29	36	22	0	0	0	39	0	0	0	0	35	0	0	14	51	0	28	57	23	0	18	20	20	0	27	18	0	0	37	0	0	41	37	0	0
328990117b5c0678c19026b6f1584fdb	0	0	0	0	0	0	0	0	37	24	28	0	0	0	207	182	0	0	0	0	0	0	0	26	46	44	0	0	0	89	52	23	78	66	249	27	14	32	72	0	0	0	0	0	0	0	0	0	0
4c2678b51827137ca31707f71ffe20ac	0	0	0	0	0	0	0	0	0	96	176	0	0	44	0	0	0	0	0	0	30	42	32	0	17	0	0	30	59	0	0	354	0	0	21	0	0	198	43	0	0	0	23	72	22	0	0	0	35
4faec0e7953f595ed1e7463c05bdcb64	221	0	46	0	0	24	0	0	25	21	27	0	0	0	0	23	0	0	0	0	0	0	32	90	55	74	57	34	79	0	34	0	0	0	0	38	47	27	0	0	40	0	67	32	0	27	0	161	0
85ebd7d37b7fa518493e4405f38f3fc9	31	14	323	0	0	0	270	0	0	0	20	0	0	0	0	13	40	38	33	16	0	0	22	0	0	0	0	49	0	39	17	0	0	0	33	58	34	0	0	0	0	0	116	102	0	11	0	0	0
2da91328e0eb80f1144e7ab7f8dbe80e	0	23	109	0	0	33	32	0	0	99	0	0	0	21	106	29	0	0	0	0	0	0	0	53	61	24	72	36	9	4	0	17	0	0	21	42	37	0	39	14	39	0	0	18	169	0	86	0	0
54615cacce252bfca408e4e5d36ce4c6	0	0	0	0	0	0	0	0	31	0	0	0	0	0	0	0	136	123	166	179	139	206	24	64	0	0	0	0	0	0	0	0	31	49	23	0	11	0	0	0	15	0	24	41	0	0	0	10	0
585f8efa56dd2551f330ccaa955ecb59	73	0	37	23	0	0	109	27	21	41	0	25	27	0	32	0	31	55	42	49	44	51	22	34	20	39	31	28	20	0	68	96	0	0	0	0	23	25	59	41	29	0	0	0	0	0	0	0	41
13906ed33579e7161eca50b57d767ad3	41	0	67	25	0	236	43	0	0	21	0	70	11	0	0	66	0	0	0	0	0	0	0	41	22	38	34	0	30	29	0	147	119	0	0	0	30	45	63	40	0	0	40	0	4	0	0	0	0
25a3b279431b1e2b235c5c5aeaaa8071	0	0	0	0	0	0	0	0	64	0	40	0	0	0	66	0	0	0	0	0	0	0	0	0	0	0	0	0	98	45	119	0	145	0	103	0	0	53	176	105	0	0	0	0	56	0	88	0	102
3fcc64bcbde17321dd93e5c95e09abbb	0	0	0	0	0	0	0	0	0	0	0	0	0	0	0	0	48	38	43	81	51	59	62	0	0	0	52	0	0	209	173	0	0	0	0	0	34	0	0	0	0	16	0	30	0	58	148	0	152
b761908bd476acc19268c1d724c585ac	0	0	19	0	0	0	0	0	22	26	33	0	0	0	0	0	43	0	53	44	74	68	0	47	0	103	0	137	44	307	23	0	0	16	0	0	0	172	0	0	0	0	0	0	20	0	0	0	0
b7a73c64f9f694925eb8b2f9ec4c3a65	0	0	0	0	0	0	0	0	35	27	32	0	0	0	180	187	0	0	0	0	0	0	0	28	38	43	0	0	0	84	43	23	67	91	247	0	12	31	83	0	0	0	0	0	0	0	0	0	0
ad76b9f1ef36323449d7dc12c69c5a3d	0	23	43	0	0	0	0	0	33	0	29	0	14	0	35	0	38	48	96	106	48	73	0	32	64	0	0	19	0	0	0	17	27	22	32	19	34	25	28	0	0	0	29	62	11	19	83	13	17
79b0e62735a5a019beb05645a7c2c5a6	0	0	0	0	0	0	0	0	0	52	0	0	0	42	0	460	0	0	5	14	0	0	0	0	0	0	19	33	0	0	39	51	56	30	144	25	0	0	118	0	0	25	34	0	52	25	0	0	15
2e758b07b1c8be1517debd8b42ca1659	96	174	251	49	0	0	29	0	47	39	0	18	0	0	22	0	0	0	0	0	0	0	0	0	72	0	0	0	0	0	0	61	0	37	175	0	0	34	38	42	0	0	12	0	4	0	0	0	38
c49c31c42954c6ef0672b4e53583c7c5	0	0	0	0	0	0	0	0	67	97	537	0	0	31	0	0	0	0	0	0	0	0	56	0	0	0	0	67	34	146	0	0	0	0	0	0	0	0	0	0	0	0	0	0	41	0	0	50	112
ea85c2cd4b8c065ec4f4dde166a54a43	59	0	23	32	0	0	42	0	39	0	0	66	61	186	0	0	35	0	42	0	0	45	0	0	132	0	0	0	19	0	0	0	41	0	0	0	147	40	0	34	0	0	44	31	9	53	15	0	42
f8f16dc1b89970ae93846dbeb3c7f8f4	33	0	137	23	0	0	0	0	75	65	24	12	0	0	0	0	0	0	0	0	0	0	0	56	0	51	87	102	54	120	116	0	0	0	0	0	0	0	0	0	44	0	86	66	37	20	0	0	26
fe79290ba73cd594b99df5c88c50ed19	0	0	0	0	0	0	0	0	31	0	111	0	10	0	23	18	0	40	0	40	0	0	20	126	55	0	0	80	51	55	26	0	61	0	15	0	0	127	44	41	0	0	46	47	42	31	84	7	0
a334121805386facfa43e607e65e75d1	0	0	0	0	0	105	212	0	15	12	64	22	0	16	0	29	62	65	97	98	83	94	0	26	21	35	0	0	31	28	37	0	0	0	0	0	0	77	0	0	0	0	0	0	0	0	0	0	0
0bd9e1d377906303cb59db251b036f9e	0	0	0	0	0	0	0	0	0	59	0	0	0	45	0	521	0	0	6	0	0	0	0	16	0	0	0	0	30	0	37	40	51	0	165	34	0	0	123	0	0	0	0	0	47	37	0	0	18
786f4b65736f9fb6139b817f6538a964	0	31	0	0	0	0	61	0	0	34	0	30	34	10	30	0	0	0	24	0	0	0	0	44	41	0	44	14	41	0	87	66	65	0	44	0	60	76	45	51	29	0	0	53	0	43	39	49	45
b78d07cd7f8ad9bc556ed829eb2c8b65	24	0	143	28	0	0	0	0	77	51	17	0	0	0	0	0	10	0	19	0	0	0	0	79	0	43	63	130	58	123	119	0	0	0	0	0	0	0	0	0	0	0	75	53	41	16	0	36	17
385edca693bd22fe0fd59868e5f0a5e4	0	0	0	0	0	0	0	0	0	0	0	0	38	0	70	0	99	102	140	148	107	110	0	66	29	0	0	0	0	74	136	0	0	0	0	26	27	49	0	0	0	0	0	0	0	0	0	0	0
e66bdfdc9adbde489b3d2ff4efc237f7	0	525	25	0	0	0	81	14	41	0	39	22	0	0	61	0	43	0	0	27	29	38	0	0	34	0	0	24	26	39	0	0	0	0	29	0	0	95	27	0	0	0	0	0	0	0	0	0	0
dd3397e7672a9445db0d6fd1ebcad0ad	72	0	0	19	0	85	179	0	0	32	0	0	0	19	0	0	66	69	95	98	74	82	19	34	0	0	44	39	36	32	59	0	0	0	0	20	0	45	0	0	0	0	0	0	0	0	0	0	0
b7b38e7a66c7c3b03c0ed34d3e2114ab	0	0	33	0	0	22	31	0	0	0	130	62	0	37	41	23	37	25	0	34	27	37	31	0	56	20	16	34	12	72	83	30	0	0	0	42	18	113	0	0	0	18	0	23	36	25	0	15	32
01ffd6fcc5683ad653f436f05ad0c99d	0	0	0	0	0	0	0	0	0	0	0	0	0	0	0	0	0	0	0	0	0	0	0	0	0	0	0	0	0	0	0	0	0	0	0	0	0	0	0	0	0	0	0	0	0	0	478	0	0
da571250d2f16e4d05d21c6622025594	0	0	0	0	0	0	0	0	11	9	0	0	18	36	0	352	0	0	0	0	0	0	0	29	0	18	0	27	0	0	0	150	0	0	50	0	0	171	23	83	0	0	31	0	29	164	0	0	0
e9c638590db517ea51a16e10dd639aa1	0	573	30	0	0	0	73	19	36	0	43	18	0	0	63	0	0	0	0	36	0	30	0	0	0	0	0	24	28	52	0	0	0	0	22	0	0	89	0	0	0	0	0	0	0	0	0	0	0
da8e5b416a624046236b3e1a9272b368	0	0	120	37	0	0	0	0	0	35	50	0	0	31	16	0	0	0	38	0	36	0	163	44	56	34	30	0	105	149	61	0	12	0	35	0	0	28	0	0	27	0	36	0	0	0	0	35	18
2ee7ca169a6bb8d84f3acb5f9fecf5b4	0	0	0	0	0	0	0	0	198	121	185	18	17	0	36	0	0	0	0	0	0	0	0	51	0	26	56	55	28	70	0	38	0	0	0	81	0	77	0	25	24	0	23	0	14	53	0	0	0
f80b40c5263b1c2291dd61abe32b632f	0	14	98	0	0	27	37	0	0	76	0	0	0	27	118	28	0	0	0	0	0	0	36	45	55	19	53	30	0	0	0	14	0	0	38	0	0	0	29	18	40	0	0	19	165	0	71	0	0
2275e708b98a33de097f98b6368966fd	22	0	0	0	0	0	0	0	75	154	521	34	35	29	0	0	0	0	0	0	0	0	23	13	23	0	87	0	127	0	44	0	0	0	0	0	0	0	0	0	0	0	0	0	0	0	0	0	0
4fffbdb649beb48ec29d00a1bca36352	0	0	37	0	0	0	0	0	12	18	35	0	16	0	0	0	0	74	53	46	0	49	0	61	0	67	0	141	57	267	17	0	0	14	0	0	0	194	0	13	0	0	0	0	0	16	0	0	0
812332b89f5881953c03b32db1b51d31	0	0	0	0	0	0	0	0	0	55	0	0	0	48	0	465	0	0	4	16	0	24	0	0	0	0	0	0	0	0	28	43	51	26	149	26	0	0	116	0	0	21	25	0	44	24	0	0	15
8573b2d4f492cbffb6d0dddf19a72c82	15	0	70	23	0	0	97	14	0	35	0	24	37	0	52	0	50	44	0	0	36	57	29	54	0	19	33	34	18	16	31	35	31	36	29	0	0	62	19	42	40	0	18	0	0	23	34	0	0
0f1ec390b070ff8126fb266692b7a5d1	0	0	0	0	0	0	0	0	0	0	0	0	0	0	0	0	0	0	0	0	0	0	0	0	0	0	538	33	0	0	0	0	0	0	0	0	0	0	0	0	80	0	0	87	394	30	0	0	0
d3fdcc82c8b35d62f17b26e026762022	0	79	39	0	0	162	0	0	0	0	34	0	0	32	0	29	0	0	0	0	0	0	0	0	0	0	0	45	0	0	0	31	83	0	0	0	0	28	50	26	0	0	0	283	0	82	0	0	146
7a18d8f7b3b9dbc4742aaaea5fd81033	61	0	24	0	0	47	0	54	0	0	0	0	0	0	0	0	42	38	44	30	34	36	0	37	0	0	32	33	0	28	44	0	0	0	0	41	50	0	0	0	26	52	26	21	22	33	0	164	0
d811fcec085f6c501a91176bf80bd35d	0	0	0	0	0	0	0	0	0	0	0	0	0	0	0	0	0	0	0	0	0	0	0	0	0	0	493	19	0	0	0	0	0	0	37	0	0	0	0	0	79	0	37	76	402	0	0	0	0
61810d5a73cdfd1b17de828112bada52	0	0	0	0	0	0	47	0	0	36	88	0	0	15	0	0	0	0	0	18	0	22	0	0	0	0	0	0	43	0	171	0	0	0	449	0	0	0	0	0	0	0	40	172	41	0	0	0	0
69fcdb1220998d19d809709376101e50	119	166	208	51	0	0	21	10	50	0	34	0	0	0	0	0	0	0	0	0	0	0	0	0	0	0	0	0	0	0	48	63	26	33	153	33	0	0	0	30	0	0	0	0	0	12	38	0	37
74d00222a53e6915dee328bbb53f5f70	0	0	12	0	0	111	188	0	0	21	66	18	0	0	0	26	71	62	76	86	63	81	0	18	18	0	0	35	32	13	31	0	0	0	0	20	0	66	0	0	0	0	0	0	0	0	0	15	0
85d58c4bfac0fa76ed6524ee8272e22a	0	0	0	0	0	0	38	0	0	38	71	0	0	0	0	0	0	0	10	0	24	0	11	0	0	0	0	0	34	0	169	36	32	0	429	0	15	0	0	22	0	0	19	147	34	0	0	0	0
69db8a9c74e1421a635439177129c23d	32	0	119	28	0	0	0	0	75	78	23	0	0	0	0	0	0	0	0	0	0	0	0	87	0	51	80	84	45	109	117	0	0	0	0	0	0	0	0	0	0	0	88	54	23	15	0	0	20
1d170d46a82acadc1bfacfbe0b550ec3	0	0	0	0	0	0	0	0	0	60	0	0	0	29	0	528	0	0	0	11	0	0	0	21	0	0	0	0	18	0	30	31	54	0	127	33	0	0	99	0	0	0	0	0	34	30	0	0	20
1eb49fbf02bd68b4be13cf97f5c7d47c	0	0	129	42	0	0	16	0	0	37	53	51	0	0	0	0	0	0	0	0	0	18	140	45	47	33	36	40	102	144	40	0	0	0	26	53	55	0	0	0	0	0	0	0	0	0	0	0	14
e7b61d046d74e5e69120ced489b5d505	196	0	29	0	0	22	0	0	33	16	18	7	0	0	0	0	0	0	0	0	0	0	0	85	47	75	41	28	76	0	27	29	0	0	0	36	54	19	0	0	36	0	61	24	0	30	0	123	0
8543705a7bb8ec5963ef7b1e7e3629f2	0	0	34	30	0	0	191	0	18	0	44	0	0	0	0	0	0	0	63	35	0	0	0	22	0	0	10	0	15	29	55	40	37	40	23	0	0	42	0	0	24	0	29	25	0	39	30	24	153
b46a175d07d7fd6a592b09a6d04c2662	81	0	0	0	0	64	154	21	0	31	0	0	0	15	0	0	56	67	84	81	66	77	17	37	0	0	31	27	33	25	60	0	0	0	0	27	0	48	0	0	0	0	0	0	0	0	0	0	0
c858138a9cabba65eedc52703d848a7b	0	0	0	0	0	0	0	0	0	0	0	0	28	0	47	0	80	112	126	106	108	96	0	70	0	0	0	0	0	78	131	0	0	0	0	17	23	48	19	0	0	0	0	0	0	0	0	0	0
b607f13a2cf2e7dd4e4b55196265b646	0	0	21	0	0	0	0	0	20	12	38	0	0	0	0	0	0	59	41	51	0	44	0	53	0	65	40	114	46	250	23	0	12	16	0	0	0	183	0	0	0	0	0	0	0	0	0	0	0
42e7390a755a9fb6966ffbe94d842f9d	51	38	54	0	0	0	0	39	40	0	0	0	18	0	0	0	0	29	63	16	50	27	17	16	52	37	53	20	0	0	24	33	30	98	0	27	46	0	30	14	38	56	47	0	0	0	0	21	0
54988d454b9436b335e8f1093b737542	33	0	0	0	0	42	34	0	0	0	25	0	0	6	23	0	0	0	0	0	0	0	0	20	0	0	9	0	0	29	27	45	0	0	27	297	0	0	0	0	0	0	18	0	0	0	43	0	0
c8c6202e5c40a3e2613eeaa6d0c7550f	65	0	0	0	0	63	151	0	0	0	15	0	16	0	0	0	60	56	70	113	76	85	24	26	10	0	42	30	24	22	56	0	0	0	0	18	0	50	0	0	0	0	0	0	0	0	0	10	0
495491afb00f7dc53d8ee406eece71e6	0	0	116	25	0	0	0	13	0	40	36	0	0	0	0	0	0	0	0	34	0	0	130	53	42	32	23	0	96	155	39	0	0	0	30	0	0	0	0	49	0	0	0	28	63	51	0	0	25
d8710c32f6b5e72292a5aa37b929e4d8	58	0	0	28	0	53	0	63	0	0	41	0	0	0	11	0	0	32	46	50	42	41	0	42	23	0	0	0	0	33	54	0	0	0	0	36	38	0	0	0	23	37	0	21	13	0	0	168	0
13400596f8c57cbdb9baf3375c7849a8	27	0	290	0	0	0	217	0	0	0	0	0	0	0	0	0	0	0	25	16	42	0	12	25	0	18	0	0	0	25	20	0	14	0	21	47	31	0	0	0	26	42	129	52	0	0	0	0	0
4edf59409aa6fe47786ed92482b723c4	0	0	0	0	0	0	0	0	42	0	0	0	32	0	26	0	66	72	81	58	61	87	0	31	0	0	14	28	25	103	25	0	27	0	0	109	0	32	29	57	0	0	0	23	0	0	0	0	50
8377a1b7f8424a14d3432cfc69372033	30	0	329	0	0	0	234	0	0	0	27	0	0	0	0	0	0	0	0	14	0	41	13	0	0	0	0	0	0	27	19	0	0	0	27	59	39	0	0	0	0	0	147	71	0	0	0	0	0
9b2fe7da8247d7c610d670cf3b52829b	0	0	0	0	0	0	0	0	0	0	0	0	0	0	0	0	0	0	0	0	0	0	109	99	20	0	48	59	96	0	0	0	0	0	0	0	0	0	0	0	39	114	73	85	155	0	0	0	173
c9fa4cfe48d758ca39baa48f31aad09d	0	0	0	0	0	0	0	0	0	53	0	0	0	26	0	451	0	0	0	6	0	0	0	18	0	0	0	0	11	0	39	35	41	0	143	32	0	0	115	0	0	0	0	0	44	37	0	0	14
3369a4a84a436339c9333db6d45680a2	0	0	0	0	0	0	0	0	0	0	174	0	83	0	0	119	0	0	0	0	0	20	0	0	0	0	0	75	38	40	0	0	24	0	43	0	41	37	0	0	19	0	0	127	31	168	0	25	0
6293a958bbc326c8c74ca449ebc7005f	0	0	49	0	0	144	58	0	0	0	0	40	0	0	0	22	0	0	0	0	0	0	0	0	0	0	0	0	41	0	0	20	25	0	127	0	19	22	32	24	24	0	33	46	0	21	197	0	0
0723272458b6ea5de661b2fd68f95f96	38	0	64	15	0	206	45	0	49	17	12	57	0	0	0	58	0	0	0	0	0	0	0	0	19	0	0	0	0	21	0	106	95	0	0	10	25	34	69	35	39	0	36	8	0	0	0	0	0
bf146ee1bc247614cfd7837f899a126a	29	0	298	0	0	39	213	0	0	0	0	0	0	0	0	0	0	0	0	18	0	0	19	25	0	0	0	0	0	33	15	0	0	0	30	52	26	47	0	0	0	0	115	56	41	0	0	0	0
504497fff20f1ad6659a224fb5572db5	0	0	0	0	0	0	0	0	0	8	0	0	28	25	0	275	0	0	0	0	0	0	0	0	0	22	0	17	0	0	0	147	0	0	51	0	0	149	25	82	0	0	35	0	0	172	0	18	0
1646744c81c17e032670cbb7f33ae2cc	21	0	24	12	0	0	30	0	25	27	109	0	0	23	0	19	0	17	39	28	25	30	0	53	0	0	0	32	30	92	75	0	0	11	0	54	20	112	0	8	0	17	0	22	41	22	0	12	23
5874af83e5e6dfd1584b1e1f72795baf	0	18	53	0	0	0	37	0	29	0	0	23	34	0	19	0	0	0	46	0	59	0	0	34	57	55	0	30	0	46	37	82	38	0	0	19	0	62	0	39	0	0	0	0	53	60	123	0	0
01dea3eba8d49595c0f440cfe167ef8d	0	0	0	0	0	0	0	0	0	0	0	0	0	0	0	0	122	107	133	140	137	138	21	51	0	0	0	0	0	36	0	0	39	39	17	0	0	0	0	0	0	0	27	39	0	0	0	0	0
46947e450cfc0a2f9969d594ede17f16	0	0	0	52	0	0	47	30	46	17	0	21	0	0	0	0	0	0	0	22	22	0	0	44	17	31	0	16	0	0	63	47	67	76	58	50	48	56	24	47	25	0	0	0	0	0	34	32	50
b36393a965a71ea72d288e58ad024fcd	0	0	0	0	0	0	0	0	26	0	0	0	0	0	0	0	89	124	131	133	146	142	17	43	0	0	0	0	0	0	0	0	17	41	34	30	0	0	0	0	0	0	23	36	0	0	0	0	0
803a534dd139449aa532b956b7e76345	0	0	0	0	0	43	35	0	0	0	0	0	0	0	0	0	0	0	0	0	0	0	0	0	0	0	0	51	0	0	27	0	0	0	0	0	0	0	0	0	0	15	0	22	0	41	0	0	131
25b015558ec1b408f7ed848edcdd0d39	0	0	0	0	0	0	0	0	0	14	0	0	18	26	0	318	0	0	0	0	0	0	0	15	28	19	0	28	0	0	0	103	0	0	38	0	0	149	0	90	0	0	13	0	0	172	0	0	0
7681c890517680862e6a8c29dfbd4ca7	0	0	0	0	0	0	0	0	0	83	122	0	0	0	0	0	0	0	0	0	0	0	0	0	21	19	0	0	64	0	0	349	34	0	0	0	0	136	34	0	0	0	20	62	22	33	0	0	30
df1f67d419c8b9a2c8621004f55491d9	55	0	0	0	0	59	0	56	0	31	0	12	0	0	0	0	0	24	28	38	29	0	50	30	0	56	0	0	0	32	61	0	16	22	0	46	33	0	0	0	26	54	0	39	24	0	0	129	0
39459bb2830f38c89808a5b5a743406e	34	0	62	0	0	0	0	0	0	266	114	0	0	0	0	0	0	0	0	0	0	0	0	72	0	84	0	47	77	73	0	0	0	0	0	0	0	38	0	0	0	66	0	0	44	0	0	0	0
377024e72ed09356829f68b918110c74	46	0	30	57	0	0	32	41	43	0	0	0	0	0	17	32	0	0	0	52	0	6	0	26	0	0	0	23	28	0	37	0	33	0	23	0	0	43	55	44	0	33	47	68	50	0	89	0	61
b9d14c926a9a5ee53eda4d2211ade721	0	0	0	0	0	0	0	0	0	0	157	0	0	0	23	32	0	0	0	0	0	0	0	53	0	41	0	29	30	36	0	46	213	77	29	21	26	38	39	22	0	0	0	0	45	26	0	9	22
13fbd52a3f59c653bacb390eb2484a59	0	0	0	0	0	0	31	0	0	36	91	0	0	0	0	0	0	0	0	0	0	0	0	0	0	0	0	27	23	0	163	0	0	0	382	28	0	0	8	0	0	0	37	123	29	0	0	23	0
31b74dfab85958ab100679155e10c554	61	4	50	13	0	93	92	25	34	9	0	0	22	21	0	27	0	0	0	0	0	0	0	38	0	0	0	0	0	0	0	63	7	0	0	0	0	0	10	28	0	0	0	0	11	0	50	0	0
08b5c2bf8cf8814baaa02ddbc6670825	0	0	29	0	0	36	69	0	0	0	277	0	0	0	0	0	0	0	0	0	0	0	29	25	14	0	0	35	0	0	0	47	0	0	327	0	0	34	29	35	0	0	0	0	0	0	0	0	0
c03cf227e019627d7d81536ed5cd57d6	0	0	0	0	0	0	36	0	54	129	460	23	22	0	0	0	0	0	0	0	0	0	27	0	0	0	67	12	86	27	37	0	0	0	0	0	0	0	0	0	0	0	0	0	0	0	0	0	0
1830248c0e667a3f8abd49dbdc79dbcf	0	0	0	0	0	0	0	0	0	0	0	0	0	0	5	0	0	0	0	0	0	0	0	0	25	0	53	0	0	0	0	91	0	56	141	165	39	142	25	176	0	0	0	0	0	0	0	0	61
a294162d3d9cd25e9658bed3d93a2093	42	0	0	54	0	30	0	0	25	0	0	23	23	0	0	10	22	21	0	0	25	0	0	104	0	30	0	34	0	23	0	124	46	40	31	22	25	39	0	51	0	0	41	34	6	50	0	0	0
7631d4e58f8824aecc88038e0a7b617c	0	7	25	13	0	0	0	16	0	0	24	0	8	25	31	0	30	60	58	77	62	67	0	24	0	0	0	20	0	0	0	16	22	31	19	19	36	12	16	0	0	0	0	0	19	0	81	14	0
4f2f64fd8bacf07b9ca365940af68fa4	33	0	0	0	0	0	64	0	0	18	0	0	0	0	26	0	8	0	0	0	0	13	26	38	28	0	0	14	0	0	60	45	64	0	45	0	53	64	46	40	23	0	52	0	36	43	29	36	51
d40ea5de7040527700c4bc5ef2e58991	28	29	47	21	0	29	102	0	0	0	0	25	21	0	38	0	0	0	0	0	26	0	0	49	54	22	35	27	22	0	38	22	27	0	41	0	0	76	19	41	17	0	24	44	0	0	0	13	0
334602124474dc00b0d2b9be62fe48fc	51	0	0	0	0	38	0	37	35	0	0	12	0	0	0	0	39	23	29	32	36	0	0	27	0	37	0	0	0	25	53	0	0	0	0	34	30	0	0	0	20	34	35	32	14	0	0	133	0
5f76f988f777cf2f216ccd79e13a56b1	0	0	0	0	0	0	0	0	0	0	0	0	0	0	0	0	0	0	0	0	0	0	0	0	0	0	49	0	0	0	0	95	0	30	136	159	0	129	18	169	25	0	0	14	35	0	35	0	50
6aad4e72a4e1865e01b349610f880599	40	30	66	0	0	35	26	11	0	0	55	0	0	18	0	41	29	36	0	43	35	45	0	0	0	0	42	0	0	0	45	0	22	0	22	41	0	43	27	0	26	0	0	28	0	48	46	43	0
d42876b9f37377a7634b4ed4338051f3	39	0	53	0	0	0	0	0	0	255	108	0	0	0	0	0	0	0	0	0	0	0	0	61	0	0	0	36	73	71	0	0	0	0	0	0	0	29	0	28	0	67	53	39	21	0	0	7	0
be7e497c33f139ca189f0b9461e0bc01	55	0	0	0	0	60	145	0	0	0	0	0	0	0	0	0	62	51	69	72	69	69	27	27	8	0	20	27	23	27	56	0	0	0	0	19	0	36	0	0	0	0	0	0	0	0	0	16	0
462af01ede6e04109268724165a86804	0	0	0	0	0	0	0	0	0	0	0	0	0	0	36	0	85	108	127	133	120	103	16	40	0	0	0	0	0	0	0	0	23	39	27	0	0	0	0	0	0	0	19	50	0	0	0	0	10
7f41bd59e5efe53392e69b555a7a48ae	22	0	48	0	0	0	0	0	0	250	98	0	0	0	0	0	0	0	0	0	0	0	0	55	0	0	0	56	75	57	0	36	24	0	0	44	0	41	0	0	0	58	0	0	32	0	0	0	0
e6c7545ed929ad9da7daa33e1ebf124a	18	0	51	32	0	0	85	0	40	0	0	14	22	0	50	0	0	0	55	46	0	0	0	50	0	21	0	0	0	0	0	36	42	0	42	25	0	61	15	50	39	34	0	0	39	0	0	0	32
a76d210cfb0465d1f91fc2dd8be2d957	0	0	0	0	0	0	0	0	0	0	0	0	0	0	0	0	0	0	0	0	0	0	0	0	0	0	34	0	0	0	0	79	0	38	150	160	0	136	23	182	0	13	0	0	0	54	0	0	53
286b816c4487a3918f9aa233aa3020e4	61	0	35	0	0	0	31	0	32	0	0	0	45	170	0	22	0	36	0	41	43	0	0	0	116	0	0	0	0	0	26	0	0	0	0	0	133	36	0	36	0	0	0	0	0	38	0	0	0
5d0206f0dec894316a99b130fc44d2e8	0	129	0	0	0	0	0	37	0	0	0	24	0	0	351	116	0	0	0	0	0	0	0	103	0	22	0	0	0	0	0	26	0	59	0	0	35	0	17	0	0	0	0	0	0	0	0	0	0
18a534cf7fe7765f20d019d337a49834	46	124	112	0	0	0	0	0	9	21	22	0	42	0	0	0	0	0	0	0	0	0	18	32	50	0	0	0	45	0	33	0	37	63	59	39	0	29	48	30	0	0	0	33	0	26	0	0	0
2583a27818cfd8fc9d3ad53e19115623	0	0	0	0	0	0	37	41	0	26	193	92	0	0	203	0	0	0	0	0	0	0	0	0	0	0	0	22	0	26	0	0	0	0	0	0	0	116	0	0	0	0	0	33	0	0	0	0	0
aeb3b004912ce1300bf8548e24539a73	0	0	0	0	0	0	0	0	0	0	0	0	0	0	0	0	0	0	0	0	0	34	74	0	0	0	65	0	0	299	215	0	0	0	0	0	42	0	0	0	0	0	0	0	0	0	184	0	0
bee11ef4a78ea5aad3687227f51efd9b	30	0	51	17	0	178	51	3	0	21	0	72	0	0	0	48	0	0	0	0	0	0	0	0	28	0	0	0	26	0	0	113	79	0	33	0	29	43	53	27	0	0	0	0	0	0	0	0	8
359054cb081fd978b9dadbcb0b0cefe1	49	44	43	0	0	0	0	49	45	0	0	0	0	0	18	0	0	54	0	57	0	61	0	0	0	0	0	31	0	0	0	30	0	0	0	0	30	0	0	27	0	41	0	46	0	0	50	0	25
e35fc31627598deff94650661cbecd01	0	0	127	20	0	0	0	0	130	0	21	0	0	0	0	0	0	0	0	0	0	0	0	26	0	0	27	0	26	26	44	0	34	26	0	17	0	84	0	43	0	0	22	199	0	33	0	0	0
32dd43d1f81cbc026bccb3f9d3c43fda	39	0	42	17	0	73	84	29	24	0	0	0	0	0	0	0	0	0	0	0	0	0	38	0	17	21	41	34	0	8	16	57	0	0	9	0	0	12	0	0	15	23	0	0	0	0	0	0	0
272b9d864ea9e129f62233288ad58127	0	50	0	11	0	16	0	0	0	0	0	0	0	0	43	0	51	0	49	0	0	0	0	0	0	0	0	0	0	0	0	38	54	66	17	0	32	0	38	36	0	0	52	67	12	0	53	0	0
3a16c6cba96ad1d949d141c47f341649	0	0	41	0	0	55	28	24	42	0	17	0	0	0	24	34	0	0	0	9	0	0	27	0	10	10	0	0	0	0	0	0	0	0	10	205	0	0	9	0	0	0	0	0	0	0	45	0	0
78f53320c722395b32423d596d7d15a2	37	0	0	45	0	24	0	0	34	0	17	34	26	0	0	21	0	0	0	0	0	0	0	106	0	23	0	27	0	20	0	121	51	34	28	13	35	42	0	53	0	0	28	26	0	49	0	0	0
eeca09bf235b2bfbb481cf7f858435a3	0	0	0	0	0	0	0	0	0	0	0	0	0	0	0	0	0	0	0	0	0	0	91	83	24	0	57	0	63	0	0	0	0	0	0	0	0	0	0	0	0	91	57	95	160	0	0	0	173
612c6cfba54bc25056477a6a0da7c623	17	0	18	12	0	18	190	46	0	0	0	19	0	26	31	0	0	0	0	0	0	0	0	0	0	0	0	0	0	0	0	34	0	0	0	0	0	73	17	28	0	0	0	0	0	0	0	0	0
b0dc7c4a294d58bb61d0bc73852545d3	0	0	0	0	0	0	0	0	0	0	0	0	0	0	0	0	0	0	0	0	0	0	91	74	31	33	52	0	61	0	0	0	0	0	0	0	0	0	0	0	0	108	57	82	127	0	0	0	176
240c6ac53b006948434a6b73f9e573e1	52	112	76	27	0	0	0	0	0	10	27	0	23	0	0	27	0	0	0	0	0	0	24	19	36	0	0	0	0	0	37	0	38	66	65	25	0	0	64	28	0	0	68	15	16	22	0	0	0
a513ff894f251a4d1827dd99ec322a61	37	0	51	17	0	74	87	27	32	0	0	0	0	0	41	22	0	0	0	0	0	0	0	0	0	0	0	0	44	0	0	57	0	0	0	30	0	0	0	0	0	0	19	0	0	22	0	0	0
afc4813a4414233e08f0317f1b9ec85d	0	18	19	26	0	0	0	0	22	0	0	0	0	0	0	0	29	0	0	28	0	0	0	0	0	0	0	0	18	0	0	49	0	0	0	0	0	43	0	0	0	0	25	0	9	0	45	0	28
dd97d9dde0a60b292af54afe5362c64c	0	0	0	0	0	0	57	0	0	0	251	0	0	0	0	0	0	0	0	0	0	0	31	10	0	26	0	43	0	0	0	48	0	0	284	0	31	28	28	36	0	0	0	0	0	0	0	0	0
897b5857fc3c2ef67b96d5c579253103	0	0	0	0	0	0	0	0	0	0	156	0	0	0	20	39	0	0	0	0	0	0	0	33	18	0	0	0	33	33	0	25	199	87	41	23	18	23	46	35	0	0	0	0	0	18	0	0	23
d2323bd6887591ed5efddda2b97c85fc	0	0	0	0	0	0	0	0	0	0	0	0	0	0	0	0	59	63	109	91	71	86	0	0	0	0	0	0	0	0	0	0	0	365	0	0	0	0	0	0	26	0	0	0	0	0	0	0	0
771a0b0c6122946b74fca6b0c3226942	62	46	73	53	0	0	60	0	0	51	25	0	0	0	0	0	0	0	33	26	26	27	0	29	0	0	20	0	31	42	33	38	0	0	18	46	0	27	0	25	0	0	0	0	0	26	0	0	45
9e3583e747e86d543ed5aa3486270732	0	0	29	0	0	0	29	0	0	0	115	0	29	33	0	20	0	14	0	26	16	31	23	0	0	0	28	0	19	73	67	0	0	0	0	33	15	109	0	0	28	0	17	17	35	22	0	13	19
d078c163ebdec947981a1ec55c356029	0	0	0	0	0	0	0	0	37	0	223	0	0	0	0	0	0	0	0	33	0	0	0	64	0	0	58	55	0	50	36	0	28	0	0	23	0	78	0	0	0	32	38	64	40	0	0	0	0
39284b19765f4aa351ce320782a36ec3	0	35	25	0	0	70	54	30	0	0	0	0	0	0	53	24	0	0	0	0	0	0	25	17	21	0	0	24	21	0	0	28	0	0	27	15	0	0	27	0	0	29	0	0	0	0	0	0	0
afd3fc0a1b80108a53eeeb72917a56dc	35	0	55	39	0	0	0	0	45	201	98	0	0	0	0	0	0	0	0	0	0	0	0	47	0	0	0	41	59	63	0	0	0	0	0	43	0	18	0	0	22	50	0	0	29	0	0	9	0
d03aef9d2bbb9cd0e912f834756e26dc	0	0	0	0	0	0	0	0	0	33	162	0	0	0	18	34	0	0	0	0	0	0	0	39	0	29	0	15	34	32	0	22	189	50	36	28	22	36	26	25	0	0	0	0	0	0	0	0	24
11486a77af543feafb70ae846acb63bc	0	0	0	0	0	0	50	0	46	0	0	0	0	0	0	0	0	0	0	0	0	0	0	38	0	0	30	0	0	0	0	0	28	0	262	47	0	0	31	0	0	0	0	183	106	0	0	32	0
ef3e47089152701578e6f9e471ba781e	0	0	0	0	0	0	0	0	53	127	444	31	15	0	0	0	0	0	0	0	0	0	18	0	0	0	52	16	75	0	21	0	0	0	0	0	0	0	0	0	0	0	0	0	0	0	0	0	0
4ecd2fa804c1777ad9c0eadb722fa81d	0	0	49	0	0	0	0	0	60	54	19	20	0	0	0	0	0	0	0	0	0	0	0	0	41	25	0	0	0	0	32	63	43	13	89	0	0	52	21	47	18	25	49	59	0	23	0	22	23
aa941c4448477b77fba9d79c62035028	0	146	0	0	0	0	0	33	0	0	0	0	0	0	346	105	0	0	0	0	0	0	0	107	0	14	0	0	0	0	0	0	0	52	0	0	40	0	0	0	0	0	0	0	0	0	0	0	0
e51e92faac1537052790f7324a9c8da2	0	0	0	0	0	0	0	0	0	0	138	0	58	0	0	109	0	0	0	0	0	0	0	0	0	0	0	78	44	41	0	0	20	0	0	0	39	0	0	0	22	0	0	90	36	141	0	20	0
273dc8005a4e8f3c5c0722601097a121	68	35	65	40	0	0	47	0	0	38	32	0	0	0	0	0	0	33	17	25	20	20	0	30	0	0	22	0	30	54	23	57	0	0	0	0	0	20	0	36	0	0	0	17	0	22	24	0	59
44cb16af8003da473f81088c2f82815b	20	0	46	0	0	26	0	34	11	0	0	0	0	14	0	0	0	0	0	0	16	0	0	0	52	37	47	0	0	0	34	30	21	44	0	0	0	0	12	0	23	0	32	7	0	0	164	0	0
964b532293f399fbb294cccfbce16b0f	0	34	34	0	0	0	151	0	0	0	37	28	0	0	0	0	0	0	0	31	0	0	0	0	0	0	8	0	0	19	0	33	28	38	27	28	24	0	0	38	0	23	0	31	0	36	15	0	141
16119f91d2f6e45d070132a043a3dbbe	0	0	0	0	0	0	28	0	0	0	0	0	0	0	0	0	0	0	0	0	0	0	0	0	0	0	0	0	0	0	0	0	0	0	0	0	0	0	0	0	0	15	0	14	0	0	0	0	138
59e1d4b6a4b5b5883118a666c43b0bcc	53	0	50	0	0	0	0	24	14	14	0	41	14	32	0	0	31	0	0	19	0	26	25	15	32	41	0	25	21	0	0	32	0	72	0	0	31	42	0	17	31	44	33	49	0	0	0	0	0
72fad954e702628b9dd433a1c7dbde84	0	0	0	0	0	0	0	0	0	0	0	0	0	0	0	0	65	66	75	50	47	67	0	21	0	0	0	34	31	108	0	22	29	0	0	71	0	29	0	53	0	0	0	0	0	28	0	0	31
46e2a07e2fcc9cfc2cad4ba0cb855415	33	0	62	17	0	153	46	0	0	16	0	53	0	9	0	44	0	0	0	0	0	0	12	0	16	0	0	46	0	0	28	73	85	0	0	0	28	22	49	33	0	0	0	0	0	0	0	0	0
f963cb667eeefe3c04057b4b36832b73	18	0	22	0	0	0	22	37	32	0	101	0	0	20	0	21	0	18	46	17	29	23	0	0	0	0	0	0	14	52	60	0	44	0	0	36	14	101	0	0	0	0	0	15	33	16	0	15	17
e7503c75a7d94ac0e441240ab72d4ef8	0	0	0	35	0	44	0	0	76	27	41	54	13	0	0	0	0	6	0	0	0	0	0	20	0	0	0	40	37	25	0	37	39	58	0	34	0	95	35	57	0	0	21	0	25	0	0	0	0
f50c4d5286cbee0debbe07b79faefb8c	59	108	91	0	0	0	0	0	0	14	19	0	15	0	0	0	0	0	0	0	0	0	21	31	43	0	0	0	35	0	23	0	33	47	53	27	0	26	59	40	0	0	0	33	0	30	0	0	0
d7469f8494a1702b7aa57ffdfbc885d7	50	100	90	0	0	16	0	0	0	0	0	0	21	0	0	0	0	0	0	0	0	0	22	22	53	0	0	0	0	0	26	81	27	74	41	32	0	22	69	33	0	0	0	0	10	18	0	0	0
1c61c3265fa0cf4e380ee194b2155220	0	0	0	0	0	0	0	0	0	0	0	0	0	0	0	0	0	0	0	0	0	0	0	0	0	0	41	0	0	0	0	78	0	37	150	146	0	134	25	148	0	0	0	0	0	0	0	0	48
6d390f7a656dd7b44e070f8ff6bc5251	0	22	0	0	0	0	32	0	0	22	200	87	0	0	183	0	0	0	0	0	0	0	0	0	0	0	0	0	0	36	0	0	0	0	0	0	0	92	0	0	0	0	0	32	0	0	0	0	0
7aebf72468f15858b61469ae1b516828	0	34	0	18	0	33	38	0	0	0	19	0	0	0	21	0	0	0	0	0	0	0	0	0	0	0	0	0	12	0	28	0	14	0	24	222	0	0	0	0	0	16	0	0	0	0	34	0	0
8acde9e147a89eafa82365121e6f0f32	0	0	0	0	0	0	38	15	0	0	0	0	0	0	0	0	0	0	0	0	0	0	0	0	0	0	0	0	0	0	0	0	0	0	0	0	0	0	0	0	0	16	0	15	0	0	0	0	132
2201e199a8e9a74904065db64250b5ec	62	0	23	0	0	19	41	0	0	0	0	0	31	163	0	0	0	0	0	0	0	0	63	0	116	0	0	0	0	0	0	0	0	0	0	0	112	35	0	39	0	0	0	0	0	45	20	0	0
841b014626da09538cc10b7b29fc56c9	11	0	0	0	0	41	55	0	0	0	0	44	0	0	0	0	0	0	0	0	0	0	0	0	0	0	0	0	0	0	0	0	0	0	6	0	0	0	0	32	0	0	0	8	0	0	0	0	0
0f2b856fd77f87ecddcab3e57f87efc2	0	134	0	0	0	0	0	32	0	0	0	22	0	0	304	99	0	0	0	0	0	0	0	91	0	16	0	0	0	0	0	0	0	47	0	0	21	0	22	0	0	0	0	0	0	0	0	0	0
f223d31fa8ed7ab163a127d52c53e601	0	0	34	0	0	0	22	0	45	36	0	15	0	0	0	0	0	0	0	0	0	0	0	0	28	23	29	0	0	0	26	58	34	12	64	0	46	44	19	51	0	29	51	65	0	23	0	0	34
a31c2a943241153717c2c31dbfd282ff	0	0	0	34	0	0	0	0	65	30	37	39	0	0	0	0	0	0	0	0	6	13	0	0	0	6	0	44	28	47	38	40	22	49	18	36	33	87	34	47	9	0	16	0	0	0	0	10	0
51e03674dadc6335585cda30c12b5866	0	0	0	0	0	0	0	0	0	0	0	0	40	0	0	0	55	61	71	80	48	73	0	0	0	0	0	0	0	0	0	0	49	296	0	0	0	0	0	0	14	0	0	0	0	0	0	0	0
c8b7d0a0d382322f5b7c623653d052c9	0	0	0	0	0	0	50	0	0	0	256	0	0	25	0	0	0	6	0	0	0	0	0	15	0	0	0	0	0	0	0	44	42	0	280	0	0	32	26	0	0	0	0	0	0	0	0	0	0
b282a7a230506a3323164fffa1a2e743	0	0	23	0	0	0	28	0	0	0	0	0	21	0	18	0	0	28	65	25	53	0	0	26	0	0	0	0	0	0	0	35	47	29	26	0	40	46	0	0	0	0	0	0	17	0	45	0	24
f85fb5ebdb2a72a4be16f7b12bd6ce69	43	119	89	0	0	0	0	0	0	0	14	0	21	0	0	0	0	0	0	0	0	0	24	28	46	0	0	0	0	0	23	71	28	60	48	31	0	19	58	27	0	0	0	0	0	17	0	0	0
20a2ba96c90f5d99da76cc4c10a2dd4a	0	0	0	0	0	0	0	0	0	0	0	0	0	0	0	0	0	0	0	0	0	0	0	0	0	0	0	0	0	0	0	0	0	0	0	0	0	0	0	0	0	0	0	0	0	0	0	0	0
3d28433abd4114c2ad2afde9b8f5f2d2	0	0	0	0	0	0	54	0	0	22	0	0	0	0	0	0	0	0	0	0	0	0	0	45	20	0	0	29	0	48	83	41	60	0	40	0	33	42	33	32	29	55	0	0	0	0	32	32	32
922e6ee6eef5e330bf763f77c16e78a3	46	0	0	0	0	40	32	0	63	23	20	0	0	15	0	0	0	0	0	7	13	0	0	34	37	44	64	42	26	66	31	0	0	0	0	29	0	0	0	35	0	0	45	0	0	38	11	0	0
b68d2e72d18dbaf50afdf600ed1f00d7	0	0	0	0	0	0	35	0	0	0	0	0	0	0	0	0	0	0	0	0	0	0	0	0	0	0	0	0	0	0	0	0	0	0	16	0	0	0	0	0	0	16	0	16	0	0	0	0	131
97e3342fa4c548ee87cf19a22f34020e	82	126	0	25	0	70	0	0	0	0	0	0	0	0	0	0	0	0	0	0	0	0	0	0	46	7	0	19	0	0	25	0	0	53	9	0	0	0	39	0	0	42	96	38	28	31	0	0	20
cc0885d8d73da9fca077a91f290658f8	0	35	72	20	0	0	23	0	62	23	0	0	28	0	0	0	0	14	30	0	0	28	0	64	0	76	0	0	7	42	0	0	0	0	0	0	31	20	0	0	39	0	36	0	29	40	0	21	0
e6c810f606eff2c697a0cd898023059c	0	0	0	0	0	0	27	0	0	18	226	80	0	0	159	0	0	0	0	0	0	0	0	0	0	0	0	0	0	32	0	0	0	0	0	0	0	91	0	0	0	0	0	24	0	0	0	0	0
5249c108845bfe41d21fc1287e323a4b	45	0	0	0	0	0	168	0	0	0	28	0	0	0	0	0	0	51	0	0	0	34	0	0	10	0	0	0	0	27	0	37	37	36	19	0	0	40	21	0	0	0	0	0	23	0	18	0	132
622c206438ef17009c412a8327662196	39	100	67	0	0	23	0	0	0	0	0	0	17	0	0	0	0	0	0	0	0	0	27	20	52	0	0	0	0	0	34	69	30	52	50	36	0	19	62	34	0	0	0	0	0	23	0	0	0
104097760c458c307968c024fea88fe9	0	61	0	0	0	125	0	0	0	0	13	0	0	31	0	21	0	0	0	0	0	0	0	0	0	0	0	34	0	0	0	0	58	0	0	0	0	0	44	22	0	0	0	182	0	66	0	0	96
203b71b73ae13cf5954827e46552ea4e	0	0	0	0	0	0	0	0	0	0	0	0	0	7	0	0	0	0	0	0	0	0	0	49	0	0	0	474	0	0	0	0	0	0	0	57	0	101	0	0	0	0	0	26	0	39	0	0	0
1fdcf0ac4d1a564e992921d26bb032e8	49	35	34	36	0	149	20	0	0	0	38	0	0	0	32	41	0	0	0	0	0	0	0	25	32	23	0	0	0	0	0	50	0	45	0	0	0	0	30	21	0	22	0	0	0	0	0	24	45
1ef7548aefca23fdae2a6d1a676e865d	0	0	0	0	0	0	0	0	0	0	0	0	0	0	0	0	48	56	61	58	41	62	0	19	0	0	0	20	25	75	0	22	17	0	0	65	22	27	0	47	16	0	0	0	39	0	0	0	30
eff809e1d123204c05d86fb507f65358	0	49	40	0	0	59	118	0	34	0	0	0	0	0	54	26	0	0	0	0	0	0	0	0	22	0	15	0	0	0	0	47	38	0	70	0	31	0	69	0	0	0	0	0	0	0	40	35	0
e76e0811967026f3b850a12d07dbcfbd	0	0	0	0	0	0	0	0	0	0	0	0	0	0	0	0	59	61	84	90	63	66	0	0	0	0	0	0	0	0	0	0	0	291	0	0	0	0	0	30	0	0	0	0	0	0	0	0	0
6bafc51b60de127ca136ecafd8c95c48	31	0	121	21	0	0	0	0	114	0	15	0	23	0	0	0	0	0	0	0	0	0	0	0	0	0	27	0	27	23	49	0	0	0	31	0	0	61	0	0	0	0	20	174	0	0	0	6	0
d364068bdef5d7d4f7362c593e4dcb39	0	0	0	0	0	0	0	0	0	0	0	0	0	0	0	0	47	64	97	92	72	79	0	0	0	0	0	0	0	0	0	0	0	288	0	0	0	0	0	0	0	0	0	0	0	0	0	0	0
ee50f53d88422ef489607bf7c54e60ec	0	0	0	0	0	13	35	0	0	0	0	0	0	0	0	0	0	0	0	0	0	0	0	37	0	0	23	31	0	0	0	0	32	0	202	33	23	0	45	0	0	0	0	191	70	0	0	0	0
156c3e656a3f71328b9a6509c58d12eb	16	11	19	19	0	18	115	41	0	0	32	0	0	0	0	0	0	0	0	0	0	0	0	32	0	0	0	0	0	0	0	40	0	0	31	0	0	41	13	37	18	0	0	0	0	0	0	0	0
07190f534d251515b5a280195b071183	37	384	0	0	0	0	0	0	0	0	0	0	0	0	0	0	36	0	0	42	41	0	0	0	0	0	0	0	0	0	0	0	0	46	0	0	0	0	50	0	0	11	0	0	0	29	0	0	51
314d16337ff5601b898ebd91b3e35061	0	0	0	0	0	0	12	0	30	0	23	0	0	0	0	0	66	52	73	42	48	60	0	22	0	0	0	31	11	66	0	0	20	0	0	70	0	25	0	40	0	0	0	0	0	0	0	0	36
2a0b8cff16187b7f064a17dd9ed2145f	33	0	59	0	0	0	0	30	26	0	0	0	11	0	21	0	0	27	0	23	0	18	14	23	33	40	0	0	0	38	0	28	0	80	7	29	39	0	0	12	31	45	35	0	0	0	0	24	0
6499e9a35b4b17332242f55870e4089e	0	0	0	41	0	0	0	0	55	31	45	31	0	31	0	0	0	0	7	0	0	0	0	0	0	0	0	35	26	26	0	41	39	49	0	29	0	69	25	51	0	0	16	46	0	33	0	0	0
39569c7c19afb9233ca21d9e35c5de50	0	28	34	0	0	149	20	48	34	27	47	0	16	20	33	48	0	0	0	0	0	0	0	25	24	0	43	0	0	0	0	42	0	0	0	0	0	0	35	0	0	32	0	0	0	0	0	19	0
ad47ada670889faae5f26cb501f01104	49	32	61	31	0	0	44	0	0	42	31	0	17	0	0	0	38	0	19	0	15	16	0	15	0	0	18	0	22	33	32	25	0	0	0	0	0	19	0	45	47	0	0	19	0	0	0	0	53
a738919dc0c46fea782ce7cda495d656	0	0	0	0	0	0	0	0	0	0	0	0	0	0	0	0	0	0	0	0	0	0	6	0	33	0	0	38	101	47	0	0	0	0	0	0	0	44	0	0	8	28	66	149	87	34	0	0	81
9089c459dcf23315e23ea5eb0c919da5	31	0	59	0	0	0	0	0	84	85	0	0	0	0	0	0	0	0	50	0	0	0	0	69	0	37	26	31	49	40	0	0	0	0	0	72	0	0	0	15	0	0	36	0	0	0	0	37	0
8cb95fc2abe855829c136df5463e7879	17	11	15	26	0	17	124	43	0	0	0	0	0	31	28	0	0	0	0	0	0	0	0	0	0	0	0	0	0	0	0	28	0	0	0	0	0	54	15	20	25	0	0	0	0	0	0	0	0
f105d90d2f4494e8fa66cff085bf4054	52	29	64	42	0	0	41	46	0	40	20	0	0	0	0	0	0	0	15	0	18	29	0	20	0	0	24	26	26	35	21	34	0	0	8	0	0	30	0	32	0	0	0	0	0	0	0	0	58
3a50e3e1f7031471b70b9848cd2806fe	0	0	0	0	0	74	118	0	0	0	0	0	0	0	0	0	59	50	85	77	61	73	0	0	0	0	0	0	0	0	0	0	0	0	0	0	0	0	0	0	0	0	0	0	0	0	111	0	0
744936af49e02cced0b9adcf4ff6f0bb	0	112	0	0	0	0	0	38	0	0	0	0	0	0	301	86	0	0	0	0	0	0	0	80	0	19	0	0	0	0	0	0	0	47	0	0	24	0	0	0	0	0	0	0	0	0	0	0	0
c818f7b46e77eb6c1155fe83bd6d0d28	57	0	13	0	0	0	45	0	0	0	33	0	43	141	0	0	0	0	0	0	0	0	0	0	123	0	16	0	0	0	0	0	0	0	0	0	99	22	0	47	0	0	0	0	0	48	0	0	0
5b0f4fcbc3c94c6439424523fc207735	0	0	37	0	0	0	32	0	17	0	0	0	37	34	15	0	48	45	0	0	0	0	0	20	0	0	49	35	0	0	40	0	27	0	0	0	13	36	0	42	47	0	0	0	54	0	78	0	0
2b8008c14e23d7b749f4c26c633004c8	0	0	0	0	0	0	0	0	0	0	0	0	0	0	0	0	0	0	0	0	0	0	0	0	0	10	39	41	113	0	19	0	0	0	0	0	0	27	0	0	0	39	72	147	79	0	0	34	83
39034ba5c398d52ad3732f2efc076f32	0	0	15	0	0	0	0	0	30	0	0	0	0	0	0	32	36	0	74	0	33	0	0	0	26	0	0	39	0	29	0	0	0	49	52	0	26	0	31	0	0	0	0	0	0	0	39	0	0
b45fd818502377498c68017aff8e5f90	25	0	0	39	0	0	0	0	59	108	22	20	0	0	0	0	0	0	0	47	29	0	0	58	0	38	19	18	47	28	52	0	0	0	0	55	0	33	0	0	0	0	0	0	0	0	0	0	0
4f004ab31c1cad4797d9a8d6520b6fd6	0	81	0	17	0	0	0	0	42	0	44	0	0	0	0	0	0	0	0	0	0	0	0	0	0	0	0	0	32	34	0	0	0	0	0	0	0	19	17	22	0	22	0	0	0	90	55	0	0
f3fc39ba74d820ecc97d4c72c32ebfb0	0	0	0	0	0	0	0	0	0	0	0	0	0	16	0	0	0	0	18	28	0	0	0	0	0	0	0	0	0	7	0	177	97	0	0	32	0	0	0	226	0	27	0	0	28	0	0	12	27
6c9e4d2cb8818d7330b3ab295fb27d78	0	35	0	0	0	42	168	0	0	0	0	0	0	0	44	0	0	0	0	0	0	0	0	0	0	14	0	0	0	0	0	51	30	0	86	0	31	0	58	0	0	10	45	0	0	51	26	0	0
e964adbb76e67988ffc81fb127294f19	0	0	26	0	0	0	0	0	49	42	0	12	28	0	0	0	0	0	0	0	0	0	0	0	0	19	0	0	40	0	36	63	26	0	70	0	0	50	14	37	0	22	56	52	0	25	0	0	24
db7bfe5934eb907fc0fe9bc301fb4b57	0	0	0	0	0	0	0	0	0	0	0	0	0	0	0	0	0	0	0	0	0	0	0	0	0	0	0	0	0	0	0	0	0	0	0	0	0	0	0	0	0	0	0	0	0	0	0	0	0
514f315e832dc3673633c584337a7399	0	43	0	0	0	79	130	0	0	0	0	0	0	0	0	198	0	0	0	0	0	0	0	21	21	0	0	0	0	0	0	38	0	0	90	0	21	0	24	0	0	0	0	0	0	21	0	0	0
bd6dfca42e401448919e76b5bc1a5e01	22	0	59	36	0	0	0	0	0	65	35	0	30	0	0	0	0	0	0	0	0	0	0	51	0	20	0	58	42	47	42	0	57	0	0	0	0	40	0	0	47	0	0	0	34	0	0	0	0
3b8e1e7ad0877706b7dd1d4216c2e182	0	0	0	10	0	0	46	0	0	0	236	0	0	0	0	32	0	0	0	0	0	0	0	23	0	0	0	0	0	0	0	36	0	0	252	0	0	32	18	0	0	0	0	0	0	0	0	0	0
e83dfc50ab52f4028da9dcc4730b43ab	0	0	0	0	0	3	0	0	15	61	27	0	0	0	0	190	0	0	0	0	0	0	11	46	0	0	0	0	0	193	34	0	0	0	0	50	0	0	25	0	0	0	30	0	0	0	0	0	0
40a0772154bb8ae16479214a84d9bcfb	57	0	28	0	0	20	35	28	41	34	14	0	0	0	0	0	0	0	0	0	0	0	0	36	0	0	0	0	30	0	0	0	22	25	30	0	0	21	0	36	32	0	38	26	32	0	69	30	0
a5f5f62a6ca2ac8838131429d2a22610	0	33	37	0	0	172	22	0	0	0	31	14	0	0	28	26	0	0	0	0	0	0	44	28	33	0	0	0	0	20	40	0	44	0	0	0	29	29	20	0	0	16	0	0	0	0	0	17	0
17b6ca3d881cf90448a4c88640a5175b	0	0	44	0	0	0	30	0	0	0	0	0	0	46	0	0	0	0	0	0	0	0	0	37	0	0	0	0	0	0	0	0	27	0	180	37	0	0	31	0	0	0	0	150	76	0	0	22	0
278c338aa29599b41deb539e8f10720f	0	0	0	0	0	0	0	0	0	0	189	0	0	0	0	0	18	0	0	0	0	0	0	52	0	0	0	55	0	65	27	0	31	0	0	25	0	51	0	0	0	27	33	57	48	0	0	0	0
cfba02f09cc25fafd600343f4ff736da	20	0	15	23	0	14	136	49	0	0	0	0	0	0	0	0	0	0	0	0	0	0	0	0	0	0	0	0	0	0	0	36	0	0	28	0	0	59	16	24	0	0	0	0	0	0	0	0	0
b01504dfdbb92c9def2baba6b8a6de05	0	36	0	0	0	0	42	0	0	0	0	47	0	0	24	20	0	0	0	0	0	0	0	0	0	0	0	0	0	0	0	34	0	0	0	0	29	70	0	0	51	0	0	65	0	0	48	0	0
56cb860bb4735a5f239ce897f3e76d8a	26	93	77	0	0	0	0	0	0	14	24	0	16	33	0	0	0	0	0	0	0	0	27	24	30	0	0	0	0	0	22	0	39	50	51	31	0	0	49	23	0	0	0	14	15	16	0	0	0
911b527676d83b6162084a5fc64fdb4c	0	0	17	0	0	0	56	0	28	0	0	0	0	0	0	0	0	0	39	0	0	0	0	0	0	0	0	0	0	0	0	0	44	0	41	0	0	0	0	14	0	0	0	0	0	0	34	0	0
5c3ba159922804548af61abc6cb5c9f9	0	0	0	0	0	28	50	0	0	0	0	0	0	0	34	10	0	0	0	0	0	0	0	0	10	0	23	0	0	0	0	0	0	0	0	0	0	0	0	0	0	0	0	0	0	0	0	0	0
8ff097b173fcdfbe3ad77d5de3f6a73b	0	10	0	10	0	29	0	0	31	24	33	0	13	0	6	0	16	0	0	21	0	12	0	53	0	0	22	61	0	27	28	33	27	0	24	23	43	0	0	0	0	0	0	0	106	0	18	0	0
a0e64c14ddbf4ab60691f67848e336d1	23	31	55	0	0	0	17	0	29	0	0	0	28	0	0	0	0	0	0	0	0	0	38	54	0	89	0	49	2	0	0	0	25	0	0	0	38	0	0	0	34	0	0	0	28	25	34	0	36
e8a92cfad8ac43ebf5110207f01b3464	0	42	0	0	0	0	0	0	0	10	0	0	47	0	24	0	0	0	0	0	58	0	0	18	0	0	0	0	0	0	0	25	0	0	0	6	19	0	0	0	0	0	0	41	0	39	53	23	0
17fb0f68e5de010e1cd67ef9012bf048	37	0	55	12	0	75	80	25	29	0	0	16	0	0	0	0	0	0	0	0	0	0	0	0	19	0	0	0	0	0	0	70	0	0	0	0	0	0	0	0	0	0	0	0	0	0	0	0	0
39ef7c03f7d76ba63f04cbe967dda3b0	26	98	79	0	0	0	0	0	33	0	0	0	10	0	0	0	0	0	0	0	0	0	32	15	27	0	0	0	13	0	23	62	23	37	51	29	0	13	48	22	0	0	0	0	0	21	0	0	0
783166bb550c6d6fb12e1db569fe2521	0	28	0	0	0	54	133	52	0	0	0	35	0	22	44	0	0	0	0	0	17	0	0	0	0	0	0	0	0	0	0	0	15	41	57	0	0	0	49	0	38	0	0	31	0	0	24	0	20
e24303029ea28351123efddbc633c4b7	61	27	26	41	0	14	24	0	53	45	30	0	0	0	0	0	0	0	0	0	0	0	35	0	18	25	24	52	0	34	33	41	0	0	33	0	0	22	0	0	0	0	17	0	0	0	0	0	0
abae8af825ff99920a6e5f4b644a623f	0	0	35	0	0	0	0	0	49	45	0	7	0	0	0	0	0	0	0	0	0	0	0	0	0	19	30	47	0	0	45	49	34	0	62	0	0	32	14	35	0	23	28	52	0	23	0	0	26
989e2f824098313a4643b14e6859cd79	0	0	0	0	0	36	29	0	0	10	13	0	0	0	20	0	0	0	0	0	0	0	0	0	0	0	0	0	0	0	0	0	0	35	27	209	0	0	0	0	0	0	0	0	0	0	25	0	0
17f4e0e8d2069e05ab35bf7a4ce14f3b	29	0	0	0	0	0	0	0	34	53	59	0	0	0	0	0	0	0	0	15	0	0	0	20	28	0	47	0	0	26	23	38	16	0	20	50	0	21	21	0	21	48	0	0	50	0	0	0	0
da5788f05360589d9d07cd00c9199690	0	12	9	0	0	31	59	39	0	0	0	0	0	0	0	0	0	0	0	0	0	0	0	0	0	30	0	0	0	0	0	0	0	0	0	0	0	0	0	0	0	0	0	0	0	0	0	0	0
feb523bb857511cdb9dc09d50c316f11	65	0	159	21	0	0	0	0	14	44	0	0	0	0	0	0	0	0	0	9	16	0	0	57	0	58	0	0	85	86	0	0	0	0	0	0	0	34	0	0	0	0	0	0	0	0	0	0	0
1ec65cabb6baf50bafdc262958176e19	0	0	0	29	0	0	0	0	0	0	176	0	0	0	0	0	0	0	0	0	0	0	0	73	0	0	0	48	0	57	29	0	0	0	0	26	0	57	0	0	0	27	0	62	34	0	0	27	0
92b4406971249785c636323b970bec6d	0	33	0	0	0	42	143	0	0	0	0	27	19	0	44	0	0	0	0	24	0	27	0	0	0	0	0	0	0	0	0	0	24	0	69	0	0	0	76	40	43	0	0	0	0	0	30	0	0
f65a255989cb2c0e8a78767237853ecf	0	392	0	0	0	0	0	0	0	0	0	8	0	0	0	32	0	0	35	0	0	32	0	0	0	0	0	0	0	0	0	0	0	41	0	0	0	0	0	0	0	0	0	22	0	22	0	0	52
25b2c2baf2178085477749533a66dbca	0	0	0	0	0	0	140	0	0	0	37	0	0	0	34	0	0	0	0	0	38	30	0	0	0	0	0	0	0	26	0	28	28	33	24	0	0	0	23	0	0	0	0	0	19	0	19	0	127
0e60fc765dfe6d6b3308a4118519f987	0	0	0	0	0	0	0	0	0	31	25	0	12	0	0	0	17	12	0	0	25	0	0	0	0	0	0	0	0	0	0	151	113	0	0	0	0	0	0	180	0	21	0	25	0	0	0	0	23
41ba123e16b0e052f38d1e1bded473ef	0	0	0	0	0	0	26	0	0	0	0	60	0	0	19	0	12	0	0	17	0	0	15	0	0	0	0	16	19	17	0	27	19	0	20	9	0	43	0	0	0	9	0	0	0	40	143	0	0
af5f93899b6743d045847c3442f6c9f2	0	0	0	0	0	30	52	0	0	0	0	0	0	0	0	0	0	0	0	0	0	0	0	0	0	0	0	0	0	0	0	0	0	0	0	0	0	0	0	0	0	0	24	0	0	0	23	0	14
b87c5605a7a7b959c457893572d07e0c	16	0	60	23	0	0	80	0	0	0	15	21	15	0	54	0	0	0	0	0	0	0	0	37	0	14	0	0	0	0	0	22	27	0	24	0	0	61	23	40	35	37	0	0	0	0	0	0	0
0269be80b506c5ead30c865c574f2d11	43	0	0	0	0	0	0	0	34	20	41	20	0	0	0	0	0	13	19	0	0	0	0	42	0	0	0	35	31	46	29	0	40	0	0	0	0	31	16	16	0	14	50	56	0	33	0	0	0
c5c3180ba9fcfb32f01b85557361df0f	55	0	156	22	0	0	0	0	0	0	0	0	0	0	0	0	0	0	25	11	0	14	0	45	0	36	0	19	57	77	0	0	0	0	0	0	0	0	0	0	0	0	59	0	0	29	0	0	23
f1fa385c617651ce36b6ce1810d62286	0	32	0	0	0	57	56	0	28	33	0	0	0	0	47	25	0	0	0	0	0	0	0	0	0	0	0	0	0	0	0	25	37	0	16	0	0	0	33	24	0	0	0	0	0	0	0	0	0
090f079e89652b85d047885a0f8e4f13	0	0	19	0	0	22	38	0	0	29	14	0	0	0	0	0	0	0	0	0	0	0	0	0	47	0	41	36	0	44	56	33	16	0	0	50	0	18	0	27	0	29	0	30	20	0	58	0	0
9d94c649de538b5ed07d24df30c84959	64	30	18	17	0	36	52	0	67	0	25	27	0	31	0	34	0	0	0	0	0	0	26	22	0	0	0	0	0	0	29	0	0	0	0	0	15	59	0	0	15	25	0	0	34	0	0	0	0
b38689a47d4d7df1a04218e86ddf1280	0	0	0	0	0	0	0	0	0	0	0	199	0	0	0	0	0	0	0	0	0	0	0	0	31	0	18	0	0	0	0	0	172	0	65	31	0	0	44	35	0	0	0	30	0	0	0	0	0
4e98db91cbfb7b7a53b628d7775e15cc	0	0	0	0	0	0	0	0	0	56	30	0	0	45	0	154	0	0	10	0	0	0	0	0	0	0	16	0	0	151	38	0	0	0	0	50	0	0	28	0	0	8	24	0	0	0	0	0	13
d434864b9fe412f6fc3e671df15751fb	0	0	32	45	0	0	0	0	0	0	0	28	0	0	0	0	0	0	0	0	0	0	0	41	0	42	0	27	0	0	0	0	0	0	0	0	0	45	0	22	0	0	0	0	30	26	53	0	0
6f691cac43a3489234bcc7997ab1bdf4	0	0	27	0	0	0	220	0	17	0	0	24	0	0	0	22	0	0	0	0	0	0	0	0	0	25	0	0	0	0	0	34	32	0	0	0	0	18	0	0	0	0	99	43	0	61	0	0	0
059a8eccfdda0e54dd6e424a3144d3e4	0	21	13	0	0	0	0	18	13	0	17	0	0	0	0	0	0	0	0	0	0	0	0	0	0	16	0	0	0	0	0	0	0	0	0	0	0	0	0	0	0	0	0	23	0	18	47	0	0
d329e86341b207110582041e7cafdf84	0	0	0	0	0	11	37	0	0	0	0	0	0	0	0	0	0	0	0	0	0	0	0	41	0	0	0	0	0	0	0	0	30	0	192	37	0	0	27	0	45	0	0	134	63	0	0	0	0
97a4512ba731ec0311ed9619fbdce5ee	0	36	0	0	0	65	99	0	0	0	0	0	0	0	0	170	0	0	0	0	0	0	0	22	29	0	0	0	0	0	0	52	0	0	83	0	20	0	18	0	0	0	0	0	0	22	0	0	0
e1815b422c1f82bd6c080f729679b073	0	0	90	20	0	0	0	0	95	0	20	0	0	0	0	0	0	0	0	0	0	0	0	0	0	29	34	0	21	24	41	0	0	0	28	0	0	51	0	0	0	0	15	148	0	0	0	0	0
a572143ec2596f2762caf13a3861f3c7	0	0	69	20	0	0	0	0	86	25	17	0	0	0	0	0	0	0	0	0	0	0	0	0	0	0	34	0	19	25	47	0	37	0	0	0	0	56	0	0	0	13	20	145	0	0	0	0	0
9b06e9f60d6d7f0ef5fc5f7f2568625f	0	0	0	0	0	383	0	0	0	0	0	0	0	0	19	0	0	0	0	0	0	0	0	0	0	0	0	0	0	0	0	0	0	24	0	0	80	0	0	0	0	0	0	0	46	0	61	0	0
c3949070d277c81882987ca45806d053	37	0	38	0	0	0	36	29	33	0	0	0	11	0	0	0	31	0	0	13	0	13	16	23	43	38	0	0	0	0	0	34	0	70	0	0	31	0	0	14	27	43	31	0	0	0	0	0	0
74e9af819f38850ed10ccef699425e5c	0	0	0	0	0	64	85	0	0	0	0	0	0	0	0	0	47	56	72	82	62	69	0	0	0	0	0	0	0	0	0	0	0	0	0	0	0	0	0	0	0	0	0	0	0	0	72	0	0
c546d02c0e60f808466d1620aaae1338	0	0	0	0	0	0	0	0	0	0	0	0	0	0	30	0	0	0	0	0	0	25	0	0	0	0	0	0	0	0	0	155	85	0	0	0	0	0	0	219	0	25	51	0	0	0	0	0	19
31e3dc21d378e4c2cea525c9e351a0fa	61	134	0	0	0	52	0	0	0	0	0	0	0	0	0	0	0	0	0	0	0	0	0	0	35	0	16	0	0	0	0	0	0	36	0	0	29	0	0	0	0	41	83	32	25	26	0	13	24
383b8ab4884632da1e2c43d3910448ae	32	27	73	27	0	50	0	50	0	87	0	34	42	0	0	0	0	0	0	0	0	0	0	0	0	0	0	0	0	0	0	0	46	0	44	0	0	0	34	0	0	0	0	0	17	0	20	0	0
4542afc0559da6996d0bacd23bd79595	11	39	27	44	0	32	46	0	40	0	0	0	0	0	39	0	0	0	0	0	0	0	48	0	47	32	13	0	13	21	0	37	0	21	0	0	0	31	17	15	0	8	26	0	0	0	0	0	0
1921609837b63702c5210329d1f80676	0	0	0	0	0	0	0	0	0	0	0	0	0	0	19	0	65	48	69	48	55	54	112	0	22	0	0	0	0	0	0	0	64	0	0	0	0	0	33	18	0	0	0	0	0	0	0	0	0
916c4a7baeb2f43f4f191fa0bf6a469c	0	0	0	20	0	0	0	0	60	30	24	34	0	0	0	0	0	0	0	10	0	0	0	0	40	0	8	36	22	26	0	31	36	36	0	25	0	67	31	52	0	0	17	0	0	0	0	0	0
bdc91df5bc550f05c3829ce544496aad	0	0	0	0	0	0	0	0	0	0	0	0	0	0	0	0	0	0	0	0	0	0	0	0	0	0	0	0	0	0	0	0	32	0	0	0	0	11	30	0	0	0	0	0	0	0	0	0	0
619e061a0d75e76289b391e127cd1cc0	0	0	0	0	0	387	0	0	0	0	0	0	0	0	0	0	0	0	0	0	0	0	0	0	0	0	0	0	0	0	0	0	0	0	0	0	89	0	0	0	0	0	0	0	54	0	71	0	0
6802e90519ddef1eb7cb3407f470070a	0	0	0	0	0	369	0	0	0	0	0	0	0	0	0	0	0	0	0	0	0	0	0	0	0	0	0	0	0	0	0	0	0	0	0	0	88	0	0	0	0	0	0	0	55	0	88	0	0
68747ebb909ac48e248dcef3c2a55ace	0	45	44	21	0	0	25	0	0	0	0	0	0	0	31	22	0	0	0	0	0	0	0	0	0	0	0	0	0	0	0	54	58	31	0	0	22	0	13	13	0	89	64	0	0	39	0	0	28
b6776644ce731ac3894730b446c2d24a	30	0	12	14	0	0	41	72	32	0	0	0	0	0	0	0	0	0	0	0	0	26	0	57	0	0	25	0	27	0	19	26	37	0	0	0	27	0	0	39	47	0	0	0	0	0	43	22	0
5f1d4d819849dddbacd46bbda39a7e4c	0	16	18	0	0	49	52	0	0	0	0	19	17	0	28	21	0	0	0	0	0	0	0	19	25	0	61	0	56	27	23	37	0	0	0	36	0	0	0	34	0	0	0	0	0	38	19	0	0
7870a963256800da4ac19baf1b946e4b	0	34	26	0	0	146	22	0	0	0	30	14	0	0	28	28	0	0	0	0	0	0	0	18	20	17	0	0	64	0	36	0	0	0	0	0	0	22	23	0	0	20	0	24	0	0	0	19	0
eac2201652f9573973ffd1085a185a56	43	107	0	0	0	74	0	0	0	0	0	0	0	0	0	0	0	0	0	0	0	0	0	0	36	0	0	0	0	0	39	0	0	47	0	0	0	0	0	37	0	29	73	28	23	33	0	0	21
5ebf24440cbaa45c19011e1e94cdf656	0	0	0	0	0	0	0	0	0	0	0	0	0	0	0	0	0	0	42	31	21	31	0	24	0	0	0	0	0	0	0	73	0	0	0	0	0	23	0	20	0	0	57	27	17	0	0	0	0
e4e96faabcb1dac117972263a1ef1654	0	37	0	0	0	61	45	0	0	0	0	0	0	0	45	24	0	0	0	0	0	0	0	0	0	0	0	0	0	0	31	31	0	47	33	0	0	32	0	0	0	0	0	0	0	0	0	0	0
61e2ca04df29e36a37ba2cfa69f2dbc4	36	0	0	0	0	0	60	0	0	60	48	0	0	0	10	0	0	0	0	0	0	15	0	30	31	0	0	42	0	17	30	52	0	0	23	0	0	27	21	0	0	0	0	0	0	0	0	0	0
55a2518c9861b8333da1fc7c8042ef08	0	71	43	0	0	0	19	0	0	20	0	0	0	5	0	0	0	0	0	0	0	0	0	0	0	0	0	0	0	37	10	51	0	0	0	12	0	22	0	0	0	0	0	0	0	80	55	0	0
38b73f20701d1a03b760bc324082d525	0	33	0	26	0	56	110	0	0	0	0	0	0	0	0	182	0	0	0	0	0	0	0	19	21	0	0	0	0	0	0	33	0	0	66	0	21	0	18	0	0	0	0	0	0	0	0	0	0
19898982fb254a070634d78bfbeccf82	0	0	0	0	0	0	0	0	0	40	109	0	26	24	0	0	0	0	0	0	0	0	22	43	0	20	16	48	0	32	49	0	0	0	0	30	0	33	0	12	0	30	0	0	13	0	0	0	37
b4e5ea807d80a2a32c89679b049f5220	0	0	0	0	0	23	0	0	0	35	34	28	0	0	0	0	0	0	22	0	13	12	29	49	0	20	24	63	0	17	0	0	0	0	0	24	0	0	0	0	0	0	0	21	122	0	18	29	0
22c6b67bb1b729298ceee7ce7ef3aec0	0	0	0	0	0	0	0	0	0	0	35	0	56	0	0	0	0	0	0	0	0	0	0	0	40	0	29	0	0	0	0	77	33	27	40	0	9	17	14	0	64	0	41	0	42	0	0	55	0
45059dc4e9097eb471c190c1afd83b56	0	13	0	0	0	0	0	0	38	11	0	0	0	0	0	0	0	0	0	62	0	32	31	0	27	0	0	36	0	23	0	0	0	0	36	0	0	0	0	0	0	0	0	0	0	0	38	0	0
46e31cad2666e7b218e0ca1565192532	0	0	0	0	0	0	0	0	0	24	160	0	0	0	0	0	25	0	0	0	0	0	0	55	0	0	0	42	0	55	21	0	0	0	0	27	0	49	0	0	0	20	0	43	30	0	0	23	0
54c60da2317a6f887b138db837f64d40	0	0	0	0	0	0	0	0	0	0	0	0	0	0	19	0	46	59	73	46	51	47	97	0	24	0	0	0	0	0	0	0	38	0	0	0	0	0	0	18	52	0	0	0	0	0	0	0	0
bf3dcd0e537cbf5bac0c4b9fd0d5bc6c	0	0	30	0	0	17	38	0	28	0	0	0	0	0	14	0	0	0	0	0	0	0	54	20	0	0	0	30	0	0	33	0	40	0	0	0	0	46	0	42	0	39	0	0	52	0	86	0	0
4e4f383dbacd901c02a9ec6b9cdfcdba	0	47	28	0	0	0	0	0	0	0	0	33	0	0	35	0	0	34	0	52	0	0	0	0	26	0	0	19	0	22	0	0	0	63	0	0	48	0	0	0	0	33	0	29	0	0	11	0	0
82f4bd8911438b6ee2476a2eeebd70ee	0	0	0	0	0	0	0	0	0	0	0	0	0	0	0	0	88	79	101	124	77	95	0	0	0	0	0	0	0	0	0	0	0	0	0	0	0	0	0	0	0	0	0	0	0	0	0	0	0
618fbe59f45886a9227f7c79ee458d57	35	0	26	0	0	0	0	0	0	58	48	0	0	0	0	0	0	0	0	0	0	0	54	23	42	11	0	0	30	30	40	46	0	36	22	0	0	43	0	0	0	0	12	0	0	0	0	0	7
f1d98cf626065442404bb0e961762f3e	0	0	30	0	0	0	0	0	0	59	0	0	0	0	0	0	0	0	0	0	0	15	0	45	0	0	0	34	0	0	0	0	0	0	0	15	0	45	0	21	0	0	0	0	0	30	0	0	0
8fd25abffd645494e8178558275f98af	0	0	0	0	0	0	65	0	36	23	101	41	23	0	0	0	0	0	0	0	0	0	34	0	49	0	0	0	0	0	38	0	0	0	0	0	58	0	0	41	0	51	0	0	0	0	0	0	0
a1d0cc4ceb485c5fdeedbbbd31c73864	0	0	12	0	0	0	0	0	16	14	0	0	0	0	0	0	0	0	0	0	19	27	0	0	0	0	0	0	0	33	0	0	0	0	0	0	0	0	0	17	0	0	0	0	0	0	25	0	0
333075c1a5e3b11abfe7cf403492f4a8	0	14	32	0	0	27	0	28	0	0	0	0	13	0	0	7	0	0	0	0	0	15	0	0	0	33	38	0	0	0	0	32	0	0	0	0	0	0	0	29	0	0	30	0	16	0	111	0	0
8901002dedb0111ee1ae19b7eab1b40f	0	0	21	0	0	13	0	0	0	0	0	26	18	0	0	0	50	0	26	49	0	51	0	22	0	27	23	22	0	0	25	54	0	0	0	0	0	35	0	0	48	0	0	0	0	21	0	24	0
e97adeca0df6a414913c7f25bb35f246	0	0	0	10	0	0	0	0	0	0	37	29	21	0	33	0	0	0	0	0	0	0	0	18	0	0	30	15	0	24	30	22	28	25	44	29	0	18	0	0	0	0	57	29	0	0	18	0	38
3cae33cfdcec18ba725bdc6b652c61b8	0	0	0	0	0	0	0	0	0	0	0	0	0	0	0	0	105	101	78	101	102	67	0	0	0	0	0	0	0	0	0	0	0	0	0	0	0	0	0	0	0	0	0	0	0	0	0	0	0
894652ae34e8e6b9857ced6e938df386	0	0	54	0	0	0	40	0	27	0	0	0	0	0	0	37	0	0	42	0	0	0	0	40	0	22	0	16	0	35	0	45	0	0	24	0	78	0	0	25	0	0	0	26	41	0	0	0	0
3dabbb6ec19de911bd3f011e6e91048a	33	14	73	22	0	51	0	46	0	75	0	36	44	0	0	0	0	0	0	0	0	0	0	0	0	0	0	0	0	0	0	0	25	0	36	0	0	0	19	0	0	0	0	0	30	0	14	0	0
6da2c0a77a8ad9eb71159a4f3afdedf9	0	0	0	0	0	0	0	0	0	0	0	180	0	0	0	0	10	0	0	0	0	0	16	0	32	0	0	0	0	0	0	0	185	0	49	25	0	0	0	34	0	0	0	20	0	0	0	0	0
0930f156d94c36952142819d64bd5294	32	0	0	22	0	0	28	0	41	0	54	0	8	0	0	0	0	0	0	0	0	0	0	0	0	21	45	0	0	0	0	42	0	0	24	46	0	51	14	40	0	0	0	54	0	28	0	0	0
63cfc4b73b26e67ea0bfc98266f259b7	0	13	52	0	0	22	0	0	0	30	28	0	0	0	19	0	0	0	0	0	0	11	0	26	0	0	0	40	20	54	24	51	21	0	0	23	11	38	26	0	15	0	0	26	0	0	0	0	0
446736728facd600f2b8dac04eb38d95	0	0	0	0	0	0	0	0	0	53	28	0	0	0	0	164	7	0	0	0	0	0	0	0	0	0	0	0	0	186	41	0	0	0	0	36	0	0	0	0	0	0	35	0	0	0	0	0	0
663c2ad22b552af294a5bd231355fe66	0	0	0	0	0	0	0	0	22	0	0	0	30	27	40	28	0	0	0	0	0	0	31	33	49	8	5	28	0	0	0	85	27	34	0	0	0	26	29	0	0	40	0	0	0	0	0	0	0
3e55c0fedf204ff0aaeccf5210d1c1f9	0	0	27	0	0	0	0	0	37	0	0	0	0	0	0	17	17	0	0	26	0	0	0	31	42	24	0	53	30	36	0	0	51	65	0	20	0	49	0	0	0	0	0	9	0	5	0	0	0
be0d3142157db40fd5c0032a84f4c652	0	0	81	0	0	0	0	0	0	0	0	0	6	0	0	0	72	0	30	32	34	29	0	0	0	0	0	24	12	0	0	32	0	0	0	0	0	0	0	47	0	0	24	0	0	38	26	0	49
7cd3edf7de3da67a2883d919506e7d55	0	0	0	7	0	0	61	0	32	0	84	34	0	0	0	0	0	0	0	0	0	0	0	10	48	39	0	0	0	0	0	0	0	0	0	0	55	54	0	41	0	51	0	0	0	0	0	19	0
cc23b022811bbbdf6b28fd12aca32080	0	0	0	0	0	36	0	0	54	0	0	34	0	54	0	0	16	0	0	0	0	0	0	11	0	0	0	20	65	30	0	16	21	0	0	18	42	18	0	45	0	0	0	17	0	0	20	18	0
5ddcf445c519b7306ad29a2f3faf5bf7	0	0	0	0	0	0	18	0	0	0	57	0	0	31	44	0	11	0	0	0	0	50	24	25	0	0	33	30	0	39	0	0	0	0	0	0	0	173	0	0	0	0	0	0	0	0	0	0	0
d6d175942edd50f1a800a19a58426983	0	0	0	0	0	0	12	0	34	0	0	0	0	0	64	0	0	0	0	0	0	0	0	0	23	0	0	45	0	29	0	36	0	0	47	0	0	14	28	0	0	0	0	43	0	0	36	0	0
955b26db5aa40d7bee6385d933cfe7cc	0	0	15	0	0	0	24	37	0	29	0	0	0	0	0	0	0	0	7	0	0	10	0	0	5	8	0	0	0	0	51	0	0	0	6	0	0	29	0	0	35	45	32	85	36	28	0	51	0
96521c5fa92cb46170a6f035e03a68f9	0	0	26	36	0	0	0	0	0	0	0	0	27	15	0	0	0	0	0	22	0	0	0	33	0	0	0	29	0	0	23	0	0	0	0	0	0	26	0	28	0	0	0	0	0	19	0	17	0
1118b389461329889dfc79651b61673e	0	0	13	0	0	0	69	0	21	0	0	0	0	0	0	0	0	0	0	0	13	34	0	0	33	11	0	0	0	0	0	0	53	0	46	0	0	24	11	16	0	25	43	0	40	43	0	0	36
8074ba3bc826375b021499b02a91bebd	0	0	0	0	0	0	0	0	0	0	24	0	0	0	32	0	0	43	0	29	30	34	0	27	0	0	0	0	0	0	0	0	0	0	0	0	0	0	0	19	0	0	41	37	44	0	0	0	0
46618c20f14bcc288c3073b717b58d79	0	0	22	0	0	0	0	0	38	0	0	0	0	0	0	0	0	0	0	0	0	0	42	20	46	33	54	0	18	45	37	0	48	0	25	30	0	20	33	0	0	0	0	0	0	0	0	19	0
a3f5735a55170b568299f354cea786d7	0	0	0	0	0	0	0	0	0	0	0	0	0	0	0	0	0	0	0	0	0	0	0	0	0	0	0	0	0	0	0	0	34	0	0	0	0	11	22	0	0	0	0	0	0	0	0	0	0
b6ab0e6653a88d331450ba8109191d64	21	0	0	39	0	21	0	0	0	55	64	0	8	15	0	0	0	0	13	0	0	0	0	32	32	0	0	0	0	23	25	46	0	0	15	0	0	33	0	36	0	0	0	0	0	0	0	5	0
9ad43964090379e08de6bdbaf63bea9e	0	53	15	0	0	0	0	0	24	40	0	0	0	0	0	0	0	33	32	0	0	0	15	24	0	23	20	18	0	32	0	45	32	0	0	10	0	35	0	0	0	0	35	0	0	27	0	0	15
a34123839e0c5d8e3c027ba072a4c1d7	0	30	0	0	0	54	87	0	0	0	0	0	0	0	0	148	0	0	0	0	0	0	0	25	18	0	0	0	0	0	0	46	0	0	86	0	13	0	19	0	0	0	0	0	0	0	0	0	0
0f72709117a522eecd548da2eb73a2f4	0	0	25	0	0	0	191	0	0	0	0	20	0	0	0	21	0	0	0	0	0	0	0	0	0	29	0	0	0	0	0	0	0	0	0	27	0	0	38	0	0	0	95	32	0	48	0	0	0
4d9bda9d6bcd5a7473b565db85c1060a	0	0	0	0	0	25	0	0	62	29	28	0	7	0	0	0	0	0	0	0	0	0	32	0	0	0	0	0	0	31	33	31	22	0	36	40	0	22	28	0	0	14	0	59	0	0	0	0	23
7393e23a093250e5c0d3670da48bb6a5	0	0	0	0	0	0	0	0	42	0	92	39	0	0	0	0	0	0	0	0	0	0	0	0	0	63	0	0	0	170	0	0	0	0	0	0	0	27	0	0	0	0	0	0	88	0	0	0	0
61a9fbab2a358bb57871002e1a945ab5	0	0	21	21	0	0	32	40	9	0	0	0	0	26	0	42	0	0	0	0	0	0	27	0	0	0	25	0	54	0	0	0	0	0	0	0	0	0	0	6	0	49	19	80	32	37	0	0	0
17e65720f4750e34fb6ecf568c8ec2ba	0	0	0	0	0	0	0	0	32	30	26	0	0	0	0	0	0	0	11	0	0	0	0	32	0	0	25	34	0	30	0	47	35	0	71	0	7	42	0	32	0	8	31	0	0	26	0	0	0
a529ce41e8a3233171065ed05d0e08a1	44	19	0	32	0	0	0	47	35	5	0	0	11	0	0	0	0	0	0	27	0	0	0	0	0	0	14	0	0	59	26	23	0	0	0	22	0	0	0	0	35	32	0	0	0	44	0	42	0
019c701be5453aad82078b1b91555f70	0	0	0	0	0	7	0	0	28	0	0	0	0	0	0	0	0	53	0	0	0	0	0	0	16	0	0	35	57	24	54	0	0	0	36	0	0	0	0	0	0	0	0	0	0	0	23	0	11
4c124d64d2b0530c954a8061a9d711a4	0	0	0	0	0	0	28	0	40	62	0	0	23	0	24	0	0	0	0	0	0	0	0	0	47	0	0	35	0	30	0	29	0	0	21	0	25	0	0	0	0	0	48	26	9	0	26	0	43
ff99fd4209530d6cd72f06372f42806b	0	27	27	0	0	34	43	0	0	42	0	18	0	0	0	23	0	0	0	0	0	0	0	24	0	26	0	0	0	0	22	0	26	40	25	0	0	0	26	0	0	0	35	38	29	0	0	8	0
300e2fda6af079699675cc40a511da5e	14	75	0	0	0	0	0	12	0	0	0	0	0	0	13	0	0	0	0	0	0	0	0	19	0	0	0	12	0	35	0	0	0	0	0	0	0	24	16	0	0	0	0	15	0	80	33	0	0
5266962c17a06afffdfad2a9adf5a8af	53	0	161	13	0	0	0	0	0	0	43	0	0	0	0	0	0	0	0	0	0	0	0	44	0	47	0	0	75	72	0	0	0	0	0	0	0	0	0	0	0	0	0	0	0	0	0	0	0
bec9c5963fbf69510a2142491e1287c0	0	0	0	0	0	0	0	0	0	0	0	0	10	0	0	0	0	35	0	24	23	25	0	21	0	0	0	0	70	0	0	0	0	0	0	0	0	0	0	8	0	0	43	29	22	0	0	0	48
34bdc6ad3a78d2c8393059ebd589e84d	0	21	19	0	0	22	39	0	0	0	0	0	15	0	0	0	0	0	0	0	0	0	0	0	0	0	0	0	0	0	0	34	38	0	20	0	0	19	0	18	0	0	43	28	0	0	0	17	0
0d4d6a131e953595f545643090fd634a	29	0	100	13	0	50	0	38	0	67	0	31	30	16	0	0	0	0	0	0	0	0	0	0	0	0	0	0	0	0	0	0	41	0	20	0	19	0	25	0	0	0	0	0	0	0	0	0	0
3546e492a96c2282b3d58dab9c3803c5	25	0	63	34	0	0	0	0	17	0	38	0	53	0	0	0	0	0	0	0	0	0	0	57	0	27	0	89	0	51	0	0	0	0	0	0	0	43	0	0	0	0	0	0	0	0	0	0	0
feaf2a70598444bd317341cfdf52f0bb	0	0	7	0	0	0	0	0	0	0	0	0	15	0	0	0	0	0	0	17	0	0	0	31	0	0	0	42	22	38	37	26	0	0	0	62	13	0	0	19	0	0	36	54	36	0	0	37	0
e8df1e04c833652a5d1ee95a7625464b	0	83	0	0	0	0	0	0	0	0	0	0	5	0	0	0	0	0	0	0	0	0	0	0	0	0	0	0	0	31	0	0	46	27	0	0	0	23	0	0	0	0	26	0	0	49	45	0	40
3843b52c4659f4cff99c55ba7fe8c300	0	38	20	0	0	19	16	0	38	21	21	0	0	32	0	0	0	0	0	0	0	0	22	23	31	14	27	0	0	42	0	37	15	23	0	0	0	25	0	27	0	0	0	0	0	0	0	0	0
9fb357cb9cf1c8c8c23de7a7e01aa71b	0	0	0	0	0	0	0	0	0	23	35	26	0	0	21	12	0	0	0	0	0	0	0	16	0	8	0	24	0	47	0	17	42	0	38	31	0	33	27	53	0	0	14	0	0	0	0	0	24
08f8a8e8caac6ae810932903d33768bf	0	0	0	0	0	0	0	0	0	0	0	0	0	0	19	0	51	48	56	34	51	43	87	0	21	0	0	0	0	0	0	0	53	0	18	0	0	0	0	10	0	0	0	0	0	0	0	0	0
cfc8a8145f369c13e88ca58068474ae3	0	0	0	0	0	0	0	0	0	0	0	0	0	0	0	0	82	74	94	96	68	77	0	0	0	0	0	0	0	0	0	0	0	0	0	0	0	0	0	0	0	0	0	0	0	0	0	0	0
43ba6d8bddd5f187c717eed1b9bd5634	0	38	0	0	0	50	48	0	0	0	0	0	0	0	43	31	0	0	0	0	0	0	0	0	0	0	25	0	0	0	0	19	0	0	26	0	0	0	0	0	0	0	0	0	0	0	47	0	0
516a296073891bf992d80c16ca9ed236	0	0	8	0	0	0	0	0	0	0	0	0	0	0	0	0	0	0	0	0	0	0	0	0	0	0	0	23	93	0	0	0	0	0	0	0	0	27	0	0	0	25	53	111	75	0	0	0	74
582163757c4449fe4770c4a4afa3204f	4	0	50	43	0	22	0	0	0	32	0	7	0	0	0	0	0	0	0	0	0	0	0	0	0	0	13	33	0	0	0	9	0	42	15	24	87	0	18	89	0	0	0	0	0	0	0	0	0
05ac5284233adaab02510ca64c47f845	0	0	0	0	0	0	0	0	0	0	0	0	0	0	0	0	0	0	0	0	0	0	0	0	0	0	0	0	0	0	0	0	32	18	0	0	0	0	29	0	0	0	0	0	0	0	0	0	0
5794d152b5810a498ff248942109b1fa	0	0	0	0	0	0	0	0	0	0	0	0	0	0	0	0	0	0	0	0	0	0	0	0	0	0	0	0	0	0	0	0	0	0	0	0	0	0	0	0	0	0	0	0	0	0	0	0	0
15f973e7f4cc5baddf601c7989426450	0	337	0	0	0	0	0	0	0	0	0	0	0	0	12	0	0	29	0	0	0	0	0	0	0	0	0	0	0	0	0	0	0	30	0	0	0	0	0	0	0	0	0	0	0	34	0	0	44
e3fc229b59c9931ee2dfbb5eb5b53e27	0	0	27	0	0	19	0	0	0	26	0	18	0	0	0	0	0	10	0	0	0	0	0	44	40	0	16	49	22	21	0	0	0	0	0	22	0	0	0	0	0	0	0	0	119	0	23	29	0
bdc35f046ab87c02dee27f810fc25fe7	0	0	19	0	0	30	29	0	0	0	0	8	0	0	23	0	0	0	0	0	0	0	0	31	0	0	0	0	0	0	0	16	0	0	0	7	0	0	0	0	0	30	27	0	0	21	17	0	26
8f7d056943216a9da97bbe6fb0f87696	0	0	0	0	0	0	0	0	0	0	0	0	0	0	0	0	92	91	88	101	58	55	0	0	0	0	0	0	0	0	0	0	0	0	0	0	0	0	0	0	0	0	0	0	0	0	0	0	0
59691b06acdf5072e65c1b2419e6f44d	20	0	48	35	0	0	0	0	0	0	27	0	17	0	0	0	0	0	0	0	0	0	0	45	0	23	0	55	23	34	0	0	0	0	14	0	0	38	0	0	22	0	30	29	24	0	0	0	0
1df8c9e7a4636f935bc62840661afebf	0	0	24	0	0	0	0	0	0	0	0	0	0	0	43	0	17	0	45	46	29	0	17	0	0	0	0	40	0	36	0	0	0	0	0	0	0	187	0	0	0	0	0	0	0	0	0	0	0
c8ff5e088513821a5c3fd89cb0c80b0b	0	0	0	0	0	0	0	14	65	0	0	0	0	0	0	10	0	0	19	15	0	24	16	0	24	0	0	25	15	0	19	0	0	0	0	43	19	0	0	0	0	0	0	0	0	29	24	0	18
49c89eae7d0c6b58bba757932ea2b31c	0	166	0	0	0	0	0	0	0	0	0	0	0	0	0	0	0	0	0	0	0	0	0	0	0	0	0	0	0	0	0	0	0	0	0	0	0	0	0	0	0	0	0	0	0	0	0	0	0
8095b32b5850d9542a9ebbb627f29fa2	0	0	0	0	0	0	0	0	47	0	86	0	0	0	0	0	0	0	0	0	0	0	0	45	0	48	0	0	0	149	0	0	0	0	0	0	0	21	0	0	0	0	0	0	86	0	0	0	0
6ad17243ae665b4e5a46ba39efaa66c5	0	26	0	0	0	0	0	0	0	0	14	31	16	0	0	0	22	17	29	20	39	26	0	34	0	0	0	0	42	29	0	21	0	0	32	23	0	0	0	0	28	0	0	0	0	0	0	31	0
29154284b25ed8272d1cab826d213128	0	0	0	0	0	0	0	0	0	0	0	0	0	0	0	0	0	0	44	48	37	0	0	23	0	0	0	108	0	53	0	0	0	0	0	80	22	27	0	0	0	0	0	0	0	36	0	0	0
f021870f0e108507ec7f780a275e1a51	0	0	9	0	0	0	69	0	16	0	0	0	19	0	0	0	0	0	17	0	0	0	0	0	0	0	0	0	0	0	55	0	54	0	25	0	0	20	10	21	0	17	0	38	37	41	0	0	28
7060f257ddbcc51804f5e774f45103d2	0	0	22	0	0	0	0	0	0	0	0	32	14	0	0	0	0	0	20	0	51	0	0	32	12	20	21	19	13	0	35	54	0	0	0	0	0	42	0	0	0	0	0	25	37	26	0	0	0
08b60260a11473a4a16efbbffcb3939a	0	0	0	12	0	34	49	0	0	0	0	22	0	0	30	0	0	0	0	0	0	0	0	8	11	0	0	0	0	20	0	26	25	0	29	0	0	42	39	47	0	0	0	0	0	20	53	8	0
70b97e87d9f8f9c2e7073ee7b15b3313	0	0	0	0	0	0	30	0	16	0	0	13	0	0	15	0	0	0	0	0	14	0	0	17	0	0	15	14	0	19	0	27	0	0	0	0	16	19	0	0	0	0	17	0	28	0	0	0	0
d50b40b8970eba2c5244e66d43b71248	20	0	0	0	0	0	0	0	62	74	0	0	0	0	0	0	0	37	0	0	0	0	0	52	13	0	19	24	35	19	0	0	43	0	0	47	0	0	0	0	0	0	0	0	26	0	0	0	0
4e15d3c10a110e5831e885ed76066706	0	0	22	14	0	0	18	0	0	0	14	0	0	0	0	0	0	0	0	35	17	51	0	22	13	24	17	0	0	0	0	0	57	0	0	0	0	0	0	48	0	0	11	0	0	0	69	39	0
976e8012a9217eaa69764b5232081c31	0	0	0	0	0	0	0	0	0	0	0	0	0	0	0	0	0	0	0	0	0	0	0	0	0	0	0	0	0	0	0	0	0	0	0	0	0	0	0	0	0	0	0	0	0	0	0	0	0
c6dd2160985afb8ebd2e2bc4ca407a60	0	0	27	0	0	0	0	0	0	0	0	0	0	0	21	0	0	27	0	0	0	29	0	21	0	0	0	0	0	0	0	0	49	0	27	0	0	0	32	34	0	0	0	0	20	0	53	0	0
8f3e75a7ffcbb4d6fabde526841f6de3	44	18	16	0	0	0	19	30	0	22	12	0	0	0	0	0	0	0	0	0	0	0	0	0	0	0	0	0	0	0	0	29	0	9	0	0	0	32	0	0	0	48	30	77	20	37	23	0	0
a62c53e100d0bbe4ebf2c1157de90391	0	0	0	0	0	0	0	0	0	23	49	28	0	0	27	0	0	0	19	22	0	0	0	16	0	0	0	0	0	0	0	23	75	36	0	37	36	37	23	0	7	0	0	0	0	0	0	0	0
2a007fd5171ee50eb1cb698ddab14c3b	66	0	25	0	0	8	0	0	51	0	0	0	0	0	46	0	0	0	17	0	19	0	0	29	30	20	0	0	28	35	0	47	0	0	0	11	0	0	0	32	0	0	0	0	0	0	0	0	0
f8953744c329e1e9b65060ecf673de6f	43	0	135	19	0	0	20	0	0	0	0	0	0	0	0	0	0	0	0	0	0	0	0	40	0	38	0	0	78	63	0	0	0	0	0	0	0	0	0	0	0	0	0	0	0	27	0	0	0
34fc7aae15605586dabda01945f09403	28	0	62	17	0	37	0	48	0	59	0	30	33	19	0	0	0	0	0	0	0	0	0	0	0	0	0	0	0	0	0	0	43	0	28	0	12	0	23	0	0	0	0	0	0	0	0	0	0
e9ee23fbeb21d3160953a7b1640a12cc	0	0	20	0	0	0	0	0	25	25	22	44	0	0	29	0	0	0	0	0	0	0	0	0	0	0	26	25	33	0	21	0	34	0	0	16	0	44	34	32	0	0	0	0	0	0	0	0	32
3408733443a1744cbb3f6aebd3dc9f21	0	0	0	0	0	29	0	0	36	20	0	0	0	0	0	0	0	0	0	0	0	0	0	49	0	0	17	39	0	23	24	0	31	27	0	19	0	21	0	0	0	0	0	0	102	0	22	0	0
57a31c9285f6c2c08a93db0c2c187dea	36	76	56	0	0	0	0	0	0	0	0	0	0	0	0	0	26	0	16	25	19	27	0	30	42	0	0	0	0	0	0	37	0	0	26	0	0	0	0	0	0	16	0	0	0	0	26	0	0
2d468aacbef4c0ccfe7ed926ff49a8cd	0	0	0	0	0	0	0	0	0	17	46	21	0	0	17	0	0	0	0	0	0	30	0	19	19	0	0	0	27	0	44	17	83	0	0	43	0	37	22	0	0	0	0	0	15	0	0	0	0
b061ae8a9156eecebfc2da79707e6f6b	0	0	0	0	0	0	0	0	23	23	0	25	0	0	0	0	23	33	25	20	26	32	21	0	23	51	10	0	0	0	27	18	0	27	0	24	0	0	0	0	0	0	25	0	0	0	0	0	0
33e347c0eb0f4f17a1d3d3ed21058443	17	38	12	0	0	0	24	0	47	35	0	0	18	0	23	0	0	0	0	0	0	0	0	44	0	0	7	0	19	18	39	39	25	0	0	0	0	0	0	20	0	5	0	0	0	0	0	23	0
dd52585070050ae281574621e2bca840	0	36	65	0	0	0	17	20	39	0	0	0	0	0	0	0	0	0	0	21	0	0	0	64	0	70	0	0	5	0	0	0	0	0	0	0	39	0	0	0	27	0	0	23	26	0	0	0	0
020019aa2387a24babd93080cf645baf	0	10	0	0	0	0	33	0	0	0	0	0	0	0	0	24	0	0	0	0	0	0	0	34	0	15	0	0	0	0	0	23	0	37	0	0	0	18	27	14	0	0	36	0	0	0	21	0	0
4ba43159fc0097f63753fa7c211a9295	0	0	0	0	0	0	0	0	47	0	75	0	0	0	0	0	0	0	0	0	0	0	0	0	0	46	0	0	0	162	0	0	6	0	0	0	0	23	0	0	0	0	0	0	91	0	0	0	0
cc13548a5a734aadef872c5c3f21cd9c	0	0	0	0	0	0	0	0	0	0	0	0	40	0	0	0	0	0	0	0	0	0	31	0	0	37	0	0	0	0	0	0	11	0	0	34	0	0	0	0	34	0	0	0	0	0	0	262	0
a0dea10e2823247b638a145c9429a065	23	0	0	0	0	0	0	0	51	85	0	0	0	0	0	0	30	0	0	0	0	0	0	60	14	0	32	18	48	29	0	0	0	0	0	58	0	0	0	0	0	0	0	0	0	0	0	0	0
d5929ecb06aa3b8389588d99bdf73ab9	38	38	35	0	0	25	24	0	0	0	0	0	0	0	106	27	0	0	0	0	0	0	0	0	0	0	0	0	0	0	0	0	0	0	0	0	0	0	88	0	0	27	0	0	0	0	0	0	0
d21f97734bbede27156b5c54b4cb9e6d	0	0	37	0	0	29	0	0	0	47	0	25	0	0	0	35	0	0	0	12	0	0	0	0	59	0	0	16	0	19	0	9	14	0	0	24	0	18	0	0	0	0	0	23	45	0	13	19	0
9ea8abca27459dbb1e98d0aa34104177	0	0	0	0	0	0	0	0	0	0	0	144	0	0	0	0	0	0	0	0	0	0	0	0	0	0	0	0	0	0	0	0	196	0	38	22	0	0	0	44	0	0	0	0	0	0	0	0	0
aa3d7864ad793ed0701abfa191b65ffe	0	144	0	0	0	34	0	0	0	0	0	0	0	0	0	0	0	0	0	0	0	0	0	0	0	0	0	0	0	0	0	0	0	0	0	0	0	0	0	0	0	0	0	0	0	0	0	0	0
6c286f21be6b6827adc8c1e7c2223207	0	45	0	0	0	0	19	0	37	0	26	0	0	0	34	22	0	0	0	0	0	0	0	0	0	0	0	29	0	38	0	55	0	34	44	0	0	0	0	0	0	0	0	37	0	20	0	0	0
d4ebabd8b9755a7c545b731fc1004b67	0	0	0	0	0	0	0	0	0	0	0	0	0	0	0	0	0	0	0	0	0	0	0	0	0	0	0	0	0	0	0	0	0	0	0	0	0	0	0	0	0	0	0	0	0	0	0	0	0
94bd861ffd533f706ae34d462a473cfa	0	0	0	0	0	0	0	0	0	36	81	0	8	13	0	0	0	6	0	0	0	0	24	38	0	32	0	32	30	0	0	0	27	0	0	30	0	24	0	0	0	0	24	0	0	0	0	0	30
b66a9ce81146dd35c60e1de10e71fea7	0	0	0	0	0	0	0	0	26	22	31	0	0	0	0	0	0	0	0	0	0	0	0	25	0	32	0	36	23	35	17	0	0	22	0	0	0	44	0	21	0	0	31	42	0	27	0	0	0
f7e952bfd9617f4ad8c5c363b6211b43	0	77	0	0	0	0	26	0	20	0	0	0	0	0	0	0	29	0	0	0	0	0	37	0	0	20	0	0	20	31	0	0	0	0	0	0	0	55	61	0	0	0	0	0	0	0	56	0	0
1ec7be696079bec4b6cef6bd05aa9eea	0	0	0	0	0	0	0	0	34	26	77	0	0	0	0	0	0	0	0	0	0	0	25	36	0	0	9	50	35	39	36	0	0	0	0	0	0	32	0	0	0	0	0	0	16	0	0	17	0
57a7e20a727dad31c4113e26fdb357bb	0	0	13	43	0	0	25	21	31	0	0	20	0	0	0	0	0	0	0	0	0	0	0	14	39	12	18	30	22	0	0	0	0	0	0	30	0	0	0	21	0	0	26	32	0	18	0	16	0
b912265924d8ed92e7b463d9a8057126	41	0	0	0	0	48	18	0	0	0	0	0	9	0	0	0	0	35	30	0	16	0	0	0	0	19	0	0	0	0	0	92	0	24	0	0	30	0	0	0	0	0	0	0	0	0	49	0	0
1933b76dc3f622edb240db5a3c4913ea	0	0	36	0	0	24	0	0	0	11	21	45	0	0	0	0	0	0	0	0	0	0	50	30	0	27	30	0	0	27	19	0	27	0	0	0	0	19	0	0	0	0	0	0	0	0	0	32	32
536f8f3ee1ae6e86a410292047c59803	0	0	20	0	0	0	24	0	11	16	45	0	0	3	0	15	0	0	0	0	0	0	0	0	0	0	0	0	15	0	0	23	30	0	15	14	0	24	23	33	0	0	0	37	44	0	38	0	0
b8b197262897bfc110809d0e9af79493	0	35	21	0	0	14	16	20	38	29	18	0	0	0	12	0	0	0	0	0	0	0	0	0	36	0	20	0	17	25	0	44	0	0	0	0	0	28	0	0	32	0	0	23	0	0	0	0	0
ca111ed1780b5eb999ca864e31fd1472	0	0	0	0	0	0	0	0	0	0	0	0	0	0	0	0	0	0	0	0	0	0	0	0	0	0	0	0	0	0	0	0	0	0	0	0	0	0	0	0	0	0	0	0	0	0	0	0	0
0e1a27c16e426dbb27ac6ec8152e6320	40	17	0	36	0	27	37	21	26	0	0	0	0	0	0	0	0	0	0	0	0	0	0	0	32	0	0	0	0	0	0	32	0	0	0	0	0	20	0	22	0	0	0	0	0	54	0	0	0
534f321922bf2a4d52a03bd0b4199889	0	0	15	0	0	0	70	0	14	0	0	0	0	0	0	0	0	11	0	17	0	0	0	0	0	0	0	0	0	0	0	38	57	0	33	0	0	22	8	22	0	15	0	0	42	29	0	0	33
b7c7130e8255bc4ce2ad04009d09eb65	0	0	0	0	0	0	27	0	0	0	0	0	0	0	36	0	0	0	39	0	0	0	42	44	0	20	0	0	0	41	0	22	0	26	22	0	23	0	0	0	0	0	0	16	8	0	22	0	38
5625e4c57fd44213b3763e9b14072cb5	24	0	0	0	0	0	0	0	0	0	0	0	0	0	48	0	0	0	0	0	0	0	21	0	0	0	0	37	0	30	0	0	35	0	0	0	0	182	0	47	0	0	0	0	0	0	0	0	0
5403d62afed1bcd80655f573bfefdd88	0	0	21	26	0	18	26	0	0	24	19	0	22	46	0	0	0	0	0	0	0	0	0	0	0	0	0	23	0	0	0	28	28	0	0	0	0	16	20	18	0	0	0	10	20	0	59	0	0
2faa8de3a4d21bbb4184ef8941e23cc0	0	0	0	0	0	0	0	0	26	120	0	0	0	0	0	0	0	0	30	37	0	32	0	0	0	0	0	0	0	0	0	0	0	0	0	0	0	91	0	0	0	0	0	86	0	0	0	0	0
cea6536ea57a5269bd23957ff3d5e613	0	0	0	0	0	0	0	0	0	9	0	31	0	0	80	19	0	0	0	0	0	0	0	23	44	10	0	0	0	0	0	0	27	0	31	0	0	45	40	40	6	0	11	6	0	0	0	0	0
4c86d1f0cec0eedc74c68f4c263c759f	0	63	0	0	0	109	32	29	65	0	57	0	0	0	0	0	0	0	0	0	0	0	0	0	0	0	0	0	0	0	0	0	0	0	0	44	0	0	0	0	0	0	0	0	0	0	22	0	0
91e2acf4757cf505aff32c42cd0f8d05	21	0	0	0	0	34	55	0	0	0	0	15	0	0	0	0	24	24	36	48	32	41	0	9	0	0	0	0	15	0	0	0	0	0	0	0	0	0	0	0	0	0	0	0	0	0	51	15	0
e31b7f83268a8de89b8bf99c80a548d8	0	37	26	0	0	16	20	0	43	29	23	0	15	0	0	0	0	0	0	0	0	0	0	0	20	0	35	0	27	35	27	33	0	0	0	0	0	34	0	0	0	0	0	0	0	0	0	0	0
4f91fba026d975a7338782fb185d6f60	0	0	0	0	0	0	0	0	22	25	48	24	9	0	22	0	25	20	0	0	21	0	0	15	0	0	0	0	0	0	0	18	66	0	0	37	0	42	26	0	0	0	0	0	0	0	0	0	0
83103598fbc2d4ef4d428663891189ef	0	0	0	20	0	33	0	0	0	18	22	0	0	13	29	23	0	0	0	0	0	0	29	0	0	0	0	0	0	41	30	0	18	0	0	0	41	10	0	27	14	0	31	0	0	0	0	0	20
ded5e1376a2a9d53a9321dda75b05391	0	0	0	0	0	0	0	0	0	65	0	0	0	0	0	0	0	0	19	0	8	0	0	0	0	0	0	0	0	0	36	44	0	0	0	0	0	0	0	18	0	0	82	147	0	0	0	0	0
042febb85cb939dd951f21e59f0e5523	0	27	0	0	0	36	32	0	0	0	40	0	0	0	0	36	0	0	0	0	0	0	0	0	0	0	0	0	0	0	31	0	19	0	13	51	0	33	17	0	0	23	0	26	0	0	34	0	0
bb4d6308a6c629866c1b3dfe0c45750d	0	0	24	0	0	0	53	0	17	0	0	0	0	0	0	0	0	10	0	0	0	0	0	0	0	0	0	33	0	0	0	0	42	0	30	33	0	14	12	31	0	17	0	0	42	33	0	0	27
1c35f6871e993e77134d28472e47dc65	0	0	31	0	0	0	0	0	33	17	0	45	0	0	0	0	0	14	0	0	0	0	0	14	29	22	0	0	46	44	0	40	0	0	0	18	37	0	0	0	0	0	27	0	0	0	0	0	0
aa64f4b676d9f738ed25c348f5431209	20	0	54	37	0	0	0	0	0	0	37	0	31	0	0	0	0	0	0	0	21	0	0	58	0	34	0	35	0	34	0	0	0	25	0	0	0	30	0	0	0	0	0	0	0	0	0	0	0
04f29771ca5c54d0a1446cebd8088324	0	27	59	0	0	0	28	0	30	0	0	12	0	0	0	0	0	0	0	0	0	0	0	57	0	67	11	0	6	0	0	0	0	0	0	24	34	0	0	0	26	0	0	0	34	0	0	0	0
1db2e4b2b89f9d276e35c24339550986	0	72	52	0	0	0	50	0	0	0	0	0	0	0	0	0	0	0	0	0	0	0	0	0	0	0	0	0	0	0	0	0	71	0	0	0	0	0	20	46	0	0	0	0	42	0	0	61	0
6167b738e36aa7d6c3958b4183650d77	57	0	0	0	0	27	13	0	0	18	16	0	0	0	0	0	0	0	0	0	0	0	33	0	36	0	0	36	33	25	31	0	15	0	0	0	0	16	0	0	0	0	0	0	13	18	0	0	25
2d6af4276c6c1d6d25f90306834c4675	0	0	89	0	0	26	0	0	65	10	0	0	0	16	29	0	0	0	0	0	0	0	0	37	0	0	0	0	0	0	0	0	0	0	29	13	0	0	0	0	0	0	0	0	60	38	0	0	0
d5a8c4d1daaf1c1e8d9531ff2b374e04	0	0	0	0	0	0	0	0	48	28	72	0	0	0	0	0	0	0	9	0	0	0	0	0	21	0	0	22	0	35	0	0	29	9	20	20	0	30	0	42	0	0	0	0	27	0	0	0	0
e88aeb46bf6c9ba0b799955af5c971de	0	0	0	0	0	0	43	0	0	0	0	0	0	0	0	0	0	36	0	45	0	30	0	29	0	0	0	0	0	37	0	19	21	0	0	0	68	0	0	18	0	0	0	22	43	0	0	0	0
142030ace396601568a5d013513e3f3b	0	0	0	0	0	0	0	0	22	52	0	0	35	0	0	0	0	0	0	0	0	0	0	0	0	0	0	0	0	38	59	18	0	29	0	32	21	27	42	18	0	0	0	0	17	0	0	0	0
a15451ef01c5b891b137596a3bff71b5	0	0	92	0	0	0	0	0	0	0	0	0	0	0	0	0	0	0	26	21	32	24	0	21	0	0	0	0	0	0	0	34	34	24	0	0	0	0	0	0	0	0	27	0	0	23	17	0	34
4b04adf2339b1c3576a7869119b9e4b2	0	0	0	0	0	20	0	0	0	26	28	0	36	0	0	22	0	0	7	0	0	0	0	17	0	0	0	33	27	41	24	0	0	38	16	29	0	0	0	24	0	21	0	0	0	0	0	0	0
e91fc05705d0667c01b30dffb2652531	0	0	0	0	0	0	18	0	14	0	0	0	0	0	0	0	0	16	0	0	0	14	0	29	16	0	0	49	27	26	38	31	0	0	0	0	0	0	0	0	0	0	46	39	26	0	19	0	0
665a44caa7ec1c2ae2b69ef628d7c361	17	36	0	0	0	0	34	0	0	0	0	0	7	0	0	30	0	0	0	0	0	0	0	0	22	23	0	14	0	0	0	34	0	28	0	0	11	35	0	0	8	0	39	33	0	0	36	0	0
508fede1223d3eb336cb523983eb5f90	0	0	29	10	0	0	0	0	0	16	0	0	0	0	0	0	0	0	0	0	0	0	0	0	0	0	0	71	51	51	32	43	26	0	0	0	0	0	0	0	0	0	56	0	22	0	0	0	0
1eec0ad1acb4b7a398fed7c52f30a7ab	0	0	18	0	0	0	0	0	0	0	0	0	0	0	0	0	0	0	0	0	0	0	0	50	0	0	0	33	0	0	0	0	0	0	0	0	0	36	0	30	0	0	0	0	0	32	0	0	0
21f916b2e65ca80309b1a49017c4f760	0	0	0	0	0	0	0	0	0	0	0	0	12	0	0	0	0	0	28	34	19	14	0	15	0	0	0	0	0	0	0	0	0	0	0	0	0	0	0	13	0	0	46	32	11	0	0	0	0
04193ea9b8a1d85483cfb0ed7c0c8b11	30	38	18	0	0	0	22	0	34	0	0	0	0	13	0	0	0	0	0	0	0	0	0	18	0	0	0	0	0	31	0	0	5	15	11	0	0	58	0	0	0	59	18	23	13	0	0	0	0
e2ef33a07ce52ab37c530052bab58f79	0	0	23	0	0	0	0	0	31	0	0	0	0	0	60	0	0	0	24	0	0	0	0	21	0	32	23	26	15	0	0	44	0	0	0	0	0	34	0	0	0	0	34	0	0	20	0	0	18
324491ed99624e262285b06884964fc4	25	0	26	0	0	0	0	0	0	0	0	32	0	0	59	0	0	0	0	0	0	0	0	0	0	9	0	32	36	0	11	36	17	0	0	27	0	34	23	0	0	36	0	0	0	0	0	0	0
d40ec1d3a7846047ce26d0bba0bfac1e	0	0	89	0	0	0	0	0	0	0	0	0	0	0	0	0	0	29	16	24	24	22	0	0	0	0	0	0	0	0	0	35	0	0	0	0	0	12	0	0	0	0	25	0	0	30	27	31	36
3aa5a4016b36a4263893e51c7a9c751b	0	0	41	32	0	0	9	0	0	31	0	0	0	0	0	0	0	0	0	0	0	0	0	0	0	0	0	0	0	0	0	0	34	38	0	0	49	42	0	71	0	0	0	0	0	0	10	0	0
3a953ab3f66f93bd36b5099866b721a8	0	29	21	5	0	0	0	0	0	26	0	0	0	0	22	19	0	0	0	0	0	0	0	30	35	0	0	0	27	0	0	45	0	13	0	0	0	40	0	0	0	30	0	0	31	22	0	0	0
265f680939f853554b7532c3014dcb32	0	0	27	0	0	44	25	0	31	0	0	0	22	0	13	11	0	0	0	0	0	0	0	18	0	0	0	29	32	0	30	38	0	0	0	0	7	0	0	0	0	0	26	21	0	20	0	0	0
22d65476c84c3d22f6c9c0ad51491d63	0	0	0	0	0	10	0	0	0	0	0	0	0	0	0	0	0	0	0	0	0	0	0	0	0	0	0	0	0	0	0	0	0	14	0	0	0	0	0	0	0	35	18	33	0	24	0	0	0
c0344f9ffe490b2f7cf346d58e9a75c4	0	0	0	0	0	0	0	0	0	0	0	0	0	35	0	0	54	41	54	65	53	57	0	0	0	0	0	0	0	0	0	0	0	0	0	0	0	0	33	0	0	0	0	0	0	0	0	0	0
0f8424ecee00fe82f74112b4f8ebda64	0	0	0	0	0	0	0	0	0	0	0	0	0	0	0	0	64	54	72	75	63	64	0	0	0	0	0	0	0	0	0	0	0	0	0	0	0	0	0	0	0	0	0	0	0	0	0	0	0
9bfc7eb4bd8a2aebfa6af0923afdbf7d	0	0	0	0	0	0	0	0	0	0	0	0	20	65	0	58	0	0	0	0	0	0	27	21	27	0	0	41	12	0	0	0	0	0	0	0	0	0	0	0	0	27	28	0	21	42	0	0	0
84aca4cf3ab130e32ce6c5be4f2998a3	0	0	0	0	0	0	0	0	0	0	29	0	0	0	0	0	0	0	0	0	0	0	0	0	42	0	0	0	0	0	24	82	36	0	44	16	0	0	0	26	0	0	0	0	46	0	0	42	0
1573ca710ed9cd950fb523330b5f4f68	0	36	57	0	0	29	98	0	0	0	0	0	0	0	30	0	0	0	0	0	0	0	0	0	0	0	0	0	0	0	0	0	0	0	0	0	0	0	32	0	0	0	0	0	0	0	0	0	0
9c2eb2a40948719a894333fc2a5e777a	0	48	0	0	0	0	14	0	40	0	35	0	0	0	36	0	0	0	0	0	0	0	0	0	0	0	0	27	0	37	0	48	49	0	0	0	0	0	0	0	0	27	0	0	0	24	0	0	0
c09ee2c09db9e188dbca639a7b3d7ea4	0	0	35	0	0	0	0	0	13	0	0	28	0	18	83	28	0	0	0	0	0	0	0	0	0	0	17	0	0	0	0	42	25	12	3	0	0	30	21	29	0	0	0	0	0	0	0	0	0
f289e5ce1a005d2d703699c56ec1ca90	0	0	68	0	0	17	0	0	0	0	0	0	0	0	31	38	0	0	0	0	0	0	0	20	0	0	0	34	0	0	0	0	0	0	32	0	0	0	24	0	16	0	19	27	57	0	0	0	0
2527aaad835acf60b9e57cf5e51e9718	0	0	0	0	0	0	0	0	0	22	76	0	0	0	0	0	0	0	0	0	0	0	24	31	0	0	16	49	0	33	35	0	0	0	0	30	0	30	0	0	0	0	0	16	21	0	0	0	0
bf3a27945b790420ecf81358d6aef703	0	0	0	0	0	0	49	0	0	0	73	0	0	0	0	0	0	0	0	0	0	0	0	0	47	0	0	0	0	50	0	0	43	0	0	16	49	0	0	0	0	47	0	8	0	0	0	0	0
155e84bec060a65fad700095e2f59f1b	0	0	0	0	0	0	0	0	0	0	0	0	0	0	0	0	47	36	67	75	56	59	11	0	0	0	0	0	0	0	0	0	0	0	0	0	0	29	0	0	0	0	0	0	0	0	0	0	0
3a7591e9920aa2739e5f9cef1ac50b39	30	85	39	30	0	0	30	0	0	0	0	0	0	0	0	0	0	0	0	0	0	30	0	29	34	0	0	0	0	0	0	37	0	0	0	0	0	0	0	0	0	0	0	0	0	0	35	0	0
cd54a717b5a15f0e5cb4f97a14cb2744	0	0	16	0	0	0	164	0	0	0	0	22	0	0	0	0	0	0	0	0	0	0	0	0	0	0	0	0	0	0	0	0	0	0	0	0	0	0	0	0	0	0	95	35	0	47	0	0	0
a44dadcea34a9685b90a549a18e95334	0	65	0	0	0	0	13	0	26	23	37	0	0	0	15	0	0	0	0	0	0	0	0	0	0	0	0	34	0	27	0	39	0	0	0	0	28	0	0	0	0	0	23	0	0	25	0	0	23
d2a7989164fd68ff6cd21502e525963c	0	32	0	0	0	0	0	43	0	0	0	0	0	0	24	0	0	0	0	0	0	0	0	37	0	0	0	0	0	0	0	29	0	0	59	0	30	0	40	0	26	25	33	0	0	0	0	0	0
9fdc1614a5bde345cea5023386c2e176	0	0	25	17	0	0	19	0	0	9	28	0	0	0	0	0	10	0	0	0	14	0	0	50	0	0	0	0	0	0	0	28	0	0	0	0	0	0	10	13	0	0	25	22	0	0	0	0	0
57cfeb39df95deceea07934679e5479b	0	0	0	33	0	39	0	0	0	18	18	50	0	0	0	0	0	0	0	0	0	0	36	22	0	0	0	24	30	45	17	0	0	0	0	17	0	27	0	0	0	0	0	0	0	0	0	0	0
c3f76ebf973898cf4b8affd528e9ab1e	49	0	0	0	0	0	50	0	0	0	61	0	0	0	0	0	0	0	0	0	0	0	0	0	40	0	0	0	0	43	0	0	0	0	0	0	49	0	0	0	19	43	21	0	0	0	0	0	0
dcb1b7b050339affd38e254e08933c1b	0	26	0	0	0	0	0	0	22	0	0	42	0	0	25	0	35	0	0	0	38	0	0	15	0	21	0	0	0	0	0	24	0	20	0	0	0	0	0	0	0	29	0	18	0	0	42	0	0
3b4fb1845a60d94ebe2776b084d0000a	69	0	0	0	0	0	0	0	0	0	0	0	67	0	0	0	0	0	0	0	0	0	0	0	0	40	0	0	0	0	35	0	48	14	0	0	0	33	0	18	27	23	0	0	0	0	0	0	0
8282f3a5024c511d1814b1bdc35b8b8e	0	32	0	0	0	0	0	0	0	0	0	0	0	10	0	0	0	20	0	47	0	47	0	0	0	0	0	0	0	36	0	0	0	0	0	0	19	0	0	0	0	36	0	20	34	0	0	52	0
4d3b873f90eb64b0accba65715508268	0	0	0	0	0	0	0	0	29	123	28	0	0	0	0	0	0	21	0	0	29	0	0	0	0	0	0	0	0	0	0	0	0	0	0	0	0	79	0	0	0	0	0	64	0	0	0	0	0
262d74b32215393f0d9df6bcf0ad87c9	0	24	0	0	0	144	0	0	0	0	0	0	18	0	0	0	34	23	0	30	0	0	0	0	0	0	0	0	0	0	53	0	0	0	0	0	46	0	0	0	0	0	0	0	0	0	0	0	0
04ef4f9927c302a87764c93f0997afe0	0	0	95	0	0	0	39	0	0	0	0	0	0	0	0	0	0	0	0	0	0	0	0	0	0	0	0	0	0	0	96	0	0	0	0	0	0	0	0	0	0	0	0	62	0	0	49	0	31
895db1aa937b7d13b5a49d9c184c35f5	0	0	19	0	0	0	26	24	0	0	0	0	0	0	0	0	0	0	0	0	0	0	0	0	0	0	0	12	0	8	0	0	0	0	0	7	0	0	20	0	0	53	26	82	29	25	0	0	40
17affb3f4b0179106e835db169febf7d	67	0	0	0	0	0	0	0	0	0	0	0	52	0	0	0	0	0	0	0	0	0	0	0	0	30	0	0	0	0	28	0	43	16	0	0	0	36	24	0	45	28	0	0	0	0	0	0	0
4ac424ce07f93dd4ee7e1b9fc32d216c	29	0	0	0	0	0	0	0	0	0	0	0	0	0	0	0	0	0	0	0	0	0	0	0	0	37	0	0	0	0	0	0	37	0	0	29	0	0	0	22	0	0	11	0	0	0	0	20	0
ece01f59372795f8eba0b8b00c84a031	0	0	0	0	0	22	40	20	34	0	0	34	0	0	0	12	0	0	0	0	0	0	0	30	0	0	0	0	0	0	0	22	0	0	0	15	15	0	0	0	0	32	0	34	0	0	17	41	0
d3482c1fa3185dc50415e61a4cdd36c8	0	0	0	0	0	0	0	0	15	0	0	0	0	0	0	0	0	0	0	0	0	0	22	0	16	0	0	0	0	0	41	0	0	0	0	0	0	0	0	0	47	0	0	0	0	0	0	227	0
0ca66f60a461247113343c5e3e85bcd9	23	23	0	0	0	0	0	0	0	0	0	0	0	0	0	0	16	0	42	0	22	0	0	40	0	0	0	0	0	0	0	35	0	0	0	0	0	0	0	0	24	25	49	0	0	32	6	0	0
ff95185b929433352126723956c60552	0	41	9	0	0	0	0	26	0	0	0	0	0	0	48	0	0	0	0	0	0	0	0	25	0	0	0	0	0	0	0	22	0	0	45	0	35	0	23	0	33	35	24	0	0	0	0	0	0
169d6eaedeb66d98f614dbe21bede1f9	0	0	22	0	0	0	0	27	0	0	0	0	0	0	20	0	54	0	0	0	0	34	0	8	0	0	0	0	0	0	0	0	38	0	31	0	0	0	0	0	0	0	0	21	0	0	44	0	0
4ab8a67bc7faa2353a95b10a9c7ab432	0	0	0	0	0	0	0	0	0	0	28	28	0	0	60	18	0	0	0	0	0	0	0	0	0	0	19	0	10	12	0	46	32	0	0	14	11	0	57	31	0	0	0	0	0	0	0	0	0
4265f5cb7c9400d8551ed2e2cc6f6494	0	0	13	0	0	0	0	0	0	26	0	0	0	0	0	0	0	27	0	0	0	28	0	24	0	17	0	106	0	49	0	0	0	0	0	73	0	0	0	0	0	0	0	0	0	0	0	0	0
74553e77b80382bb84470d64889d72b6	41	31	0	0	0	0	0	27	0	0	0	0	0	0	0	0	0	0	0	0	0	0	0	0	0	0	19	0	14	0	0	25	0	0	0	16	26	0	0	0	0	34	0	23	0	0	0	0	0
6f5e80600df9bde5b62837c7a26cfc24	29	63	55	0	0	0	0	0	0	0	0	0	0	0	0	0	21	0	18	0	20	19	0	38	32	0	0	0	0	0	0	16	0	0	0	0	0	0	0	0	0	28	0	0	0	0	21	0	0
2ba30cdcee94b04825dc8ff31cf0fba1	28	0	65	0	0	0	0	0	0	0	0	0	0	0	0	0	0	34	31	30	24	24	0	0	0	0	0	0	0	0	0	23	0	0	0	0	0	0	0	0	0	0	19	0	0	27	21	0	32
315854ff97b30e081ae4fd71122e203a	0	89	43	0	0	0	36	0	0	0	0	0	0	0	0	0	0	0	0	0	0	0	0	0	0	0	0	0	0	0	0	0	67	0	0	0	0	50	21	0	0	0	0	0	0	0	0	51	0
0fba45f47fa57a3cbc8cbb7ea529cf0a	0	0	16	0	0	0	0	0	46	18	24	0	0	0	18	0	0	0	0	0	0	0	27	0	0	0	0	0	0	27	54	0	30	0	37	49	11	0	0	0	0	0	0	0	0	0	0	0	0
12def6429edf762420c63d78ac1c3b35	0	55	0	0	0	88	25	19	67	0	0	0	0	0	0	24	0	0	0	0	0	0	0	0	0	0	0	0	0	0	0	0	0	0	0	47	0	0	0	0	0	0	0	0	0	0	31	0	0
beabe58fa8893f3deb9461a5de2562b4	0	0	20	0	0	0	53	0	22	0	0	0	0	0	0	0	0	0	0	0	0	0	0	0	0	51	0	0	34	0	18	0	0	0	0	0	0	83	0	17	0	0	0	0	41	0	0	0	17
092c1a2d7c6868bd56906b46c0e449c9	0	0	0	0	0	0	0	0	33	19	16	0	0	0	0	0	0	0	0	0	0	0	0	0	33	0	28	21	29	0	15	0	25	0	0	0	0	42	24	26	0	0	0	0	25	0	20	0	0
44629e69b7e2cd45b5dd8de711bd581e	0	0	0	0	0	0	0	0	0	0	0	0	0	19	37	26	0	0	0	0	0	0	26	0	0	0	0	29	0	0	48	70	0	0	0	0	5	29	0	33	0	0	34	0	0	0	0	0	0
3c3b526e76d435b3f6d26d9747b5b9e4	0	85	39	26	0	0	40	0	0	0	0	0	0	0	0	0	0	0	0	0	0	0	0	0	0	0	0	0	0	0	0	0	91	0	0	0	0	0	17	0	0	0	0	0	0	0	0	56	0
42809b2d6a5d97bb0a41f88e249f6859	0	70	0	0	0	0	0	0	0	0	0	0	0	0	0	0	0	0	0	0	0	0	0	0	0	0	0	0	0	0	0	0	0	0	0	0	0	0	0	0	0	0	0	0	0	0	0	0	0
b85f03c6b44afb508681e1df864e001c	0	0	0	0	0	0	0	0	0	0	0	0	0	0	0	0	0	0	0	0	0	0	42	0	0	0	40	30	169	73	0	0	0	0	0	0	0	0	0	0	0	0	0	0	0	0	0	0	0
e0389dab7465655961fbee6f7542d69d	0	0	0	0	0	0	36	0	26	0	0	53	8	0	0	0	19	0	34	22	0	0	0	0	0	56	0	19	0	0	0	23	0	15	0	0	0	0	0	0	41	0	0	0	0	0	0	0	0
3c033dd0e8435862151b65718544085a	0	0	0	0	0	0	0	0	32	29	0	0	0	0	0	0	0	0	0	0	0	0	7	0	39	0	14	57	0	47	0	0	0	0	0	0	0	0	0	0	0	25	49	0	0	34	0	0	17
7ef810f581780a0509c7b1e5f100037d	0	0	0	0	0	0	0	0	0	0	0	24	0	0	0	0	0	0	0	0	0	0	21	0	0	0	27	17	0	32	31	11	28	0	0	22	0	18	45	0	0	0	0	17	0	39	18	0	0
088764b388cb20f0bc8347f5bea2df5e	53	15	0	0	0	0	0	0	22	0	12	23	0	0	0	0	0	0	0	0	0	0	0	40	33	0	0	0	22	52	0	30	0	35	0	11	0	0	0	0	0	0	0	0	0	0	0	0	0
b44124ba1a023b0ab71b7fbf6670c44d	0	0	0	0	0	0	0	0	25	19	15	0	8	27	0	0	0	0	0	7	0	0	0	24	0	30	16	16	0	0	0	0	30	35	0	0	0	37	0	28	0	0	0	31	0	0	0	0	0
48bea3d5002a4686ef304c46d5ddb7ac	0	0	0	0	0	0	0	0	19	0	0	0	0	0	0	0	0	0	0	0	0	26	0	13	0	0	0	0	16	0	10	0	0	0	0	0	0	0	0	0	0	0	0	0	0	0	0	10	28
af1e32597e0ec733cc977c59781f66aa	0	0	0	0	0	0	0	0	0	0	0	0	0	0	0	0	0	0	0	0	0	0	0	0	0	0	0	0	0	0	0	0	0	0	0	0	0	0	0	0	0	0	0	0	0	0	0	0	0
9d70312bf4297a3d4a5082f800d91ada	0	38	0	0	0	0	0	0	0	0	0	0	0	0	0	25	14	0	0	0	0	0	0	13	0	0	0	0	0	0	16	31	0	0	0	0	0	0	17	0	0	0	13	0	0	0	0	0	0
a1e0ee2ad161d3bc3a2c10f9ee0cf2b5	0	0	0	26	0	17	0	0	0	42	20	0	0	0	0	0	0	0	0	0	0	0	0	0	0	0	43	0	0	48	0	0	0	0	0	52	0	0	0	0	8	18	32	30	10	0	0	0	0
9bf666c39aa602c37c7f00533b50a5f4	0	0	0	0	0	0	0	0	0	33	69	0	0	0	0	0	0	0	0	0	0	12	0	36	0	0	0	26	0	0	40	0	37	0	0	23	10	23	24	0	0	0	0	0	0	13	0	0	0
4d8d057f9d04ef24419def282733860b	0	0	0	0	0	0	0	0	0	0	0	0	0	21	33	0	0	25	0	0	0	0	14	0	17	0	0	28	0	28	0	0	0	0	0	27	0	153	0	0	0	0	0	0	0	0	0	0	0
ca3280e46125f39e45abb638e266c085	0	0	50	31	0	0	0	0	0	24	0	0	0	0	4	0	0	0	0	0	0	0	0	26	0	0	0	0	0	0	0	0	0	28	0	0	50	0	0	76	0	0	0	53	0	0	0	0	0
24638b492120ac6e9b8c0d2043b9a03b	39	41	0	0	0	0	0	0	32	32	0	0	0	0	0	0	0	0	0	0	0	0	0	0	0	0	0	0	0	11	0	31	0	12	0	0	0	33	0	0	16	25	0	0	19	25	28	0	0
23b9a0cfece5ca0c17e95100e8636cbf	0	44	0	0	0	112	32	25	63	0	0	0	0	0	0	0	0	0	0	0	0	0	0	0	0	0	0	0	0	0	0	0	0	0	0	31	0	0	0	0	0	0	0	0	0	0	37	0	0
8d7e78e1a3cdd0d7e9bed5d04a142e00	0	0	0	0	0	0	30	0	0	0	0	0	0	0	0	0	0	0	0	0	0	0	0	32	16	35	0	0	14	40	0	20	0	0	0	0	65	0	0	32	0	0	0	13	47	0	0	0	0
4789a1c0a0f3505eeccf2ff12a5dc899	0	0	10	0	0	0	0	0	0	0	29	0	12	0	0	0	0	0	0	0	16	0	0	0	0	0	0	0	0	0	0	0	0	0	0	11	0	0	0	0	0	0	0	0	11	0	0	0	0
aa50389bd10b6a78f8e908a77682a8d5	0	0	16	0	0	0	36	0	0	24	19	15	0	0	13	0	0	0	0	0	0	0	0	0	0	20	49	29	0	0	0	25	0	0	0	0	0	0	29	27	8	0	0	32	0	0	0	0	0
40173758f221f84d5b75a1630f1824dd	0	35	22	0	0	0	0	0	0	0	0	12	0	0	41	0	0	0	0	0	0	0	0	0	0	0	0	0	0	0	0	46	53	13	0	0	37	0	0	0	0	0	82	0	0	0	0	0	0
2f5a30a3ed353cc1c4364324ddc64b2a	128	54	129	0	0	0	29	0	0	0	0	0	0	0	0	0	0	0	0	0	0	0	0	0	0	0	0	0	0	0	0	0	0	0	0	0	0	0	0	0	0	0	0	0	0	0	0	0	0
8c275bb3eaadec381f1b06d9bbc8ad00	0	0	0	0	0	0	0	0	0	0	0	0	27	0	0	0	45	40	63	46	44	56	0	0	0	0	0	0	0	0	0	0	19	0	0	0	0	0	0	0	0	0	0	0	0	0	0	0	0
071c392c636358b02c49dac07be1b4ba	0	0	41	0	0	17	28	40	0	0	0	0	0	0	65	28	0	0	0	0	0	0	0	0	0	0	0	0	0	0	0	0	0	0	0	0	0	0	51	0	0	0	0	0	0	0	0	0	0
ec7bfa0adedf3b0593748c377ea42edc	0	0	0	0	0	0	0	0	0	0	0	0	0	0	0	0	46	51	76	55	45	64	0	0	0	0	0	0	0	0	0	0	0	0	0	0	0	0	0	0	0	0	0	0	0	0	0	0	0
27a4ba133ac7da1c6645f80e5ff5bb5e	0	73	42	32	0	0	42	0	0	0	0	0	0	0	0	0	0	0	0	0	0	0	0	0	0	0	0	0	0	0	0	0	72	0	0	0	0	0	22	0	0	0	0	0	0	0	0	53	0
73b3b6e50d5c1c561c3cb5683d22de5e	0	0	0	0	0	14	0	0	0	0	0	0	0	0	0	0	0	29	0	43	36	33	0	0	0	0	0	0	0	0	12	33	31	16	0	0	16	0	0	10	0	0	18	0	0	8	23	0	14
45dffc650a7a1aae1e87e09d90effdff	51	0	0	0	0	0	0	0	0	0	0	0	60	0	0	0	0	0	0	0	0	0	0	0	0	36	0	0	0	0	35	0	41	0	0	0	0	40	0	15	34	23	0	0	0	0	0	0	0
f15f4c4df0104e095cf70b730503f426	0	0	0	0	0	0	63	0	0	34	45	0	0	0	0	0	0	0	0	0	0	0	0	0	0	0	0	45	0	0	0	28	0	0	0	0	0	43	19	55	0	0	0	0	0	0	0	0	0
e6c1df46aa202312f4fd743f36f08eac	0	0	29	0	0	31	0	0	0	0	0	0	0	33	49	0	0	0	0	0	0	0	46	0	0	0	23	0	0	0	46	0	0	0	0	0	0	22	0	0	0	0	27	0	0	25	0	0	0
e19f9a2e4c5ed7d81efdf9742be9691d	0	0	14	0	0	0	0	0	27	22	0	0	7	0	0	0	0	0	0	0	0	0	0	71	0	0	0	36	43	0	0	0	0	0	0	20	0	25	0	0	0	24	0	0	42	0	0	0	0
6e4f71cb038b4295311795103588bfc1	10	0	0	0	0	0	38	0	0	40	0	0	0	0	0	0	0	0	0	0	0	0	0	0	0	0	26	0	0	0	0	0	20	0	29	18	0	51	25	0	0	9	28	0	0	0	36	0	0
64cf53255a0270004c90108162a96012	0	35	57	0	0	17	75	0	0	0	0	0	0	0	41	0	0	0	0	0	0	0	0	0	0	0	0	0	0	0	0	0	0	0	0	0	0	0	23	0	0	0	0	0	0	0	0	0	0
7536e23dbcfc60e66de4c122dafe5699	0	0	29	0	0	0	0	0	0	0	0	0	0	0	24	0	0	0	0	31	0	0	0	17	0	0	0	0	0	0	0	0	28	0	23	0	0	0	0	0	0	0	0	16	0	0	35	0	0
2cb124f8ecfc87cdd33760fe5616d849	0	0	0	0	0	0	0	0	0	0	0	0	0	0	0	0	0	6	0	0	0	9	0	0	0	0	0	0	0	0	0	0	34	0	35	21	16	0	0	0	0	0	0	0	0	0	44	0	0
b1840eb6ead86bf929c3921cfd50fb71	0	0	0	0	0	0	0	0	0	0	21	0	0	14	19	0	0	0	0	0	0	18	0	0	0	0	13	0	0	0	0	0	0	0	0	53	0	0	0	0	0	0	0	0	37	0	47	0	0
7b5a8d9e68dd0565cd82cd7b99ab87c2	0	0	0	0	0	0	0	0	0	0	19	0	0	9	24	0	0	0	0	0	0	0	0	0	0	0	15	0	0	0	0	0	0	0	0	44	0	0	0	0	0	0	0	0	43	0	43	0	0
5b20a10c905b3533d78e69a226ce82ee	0	0	17	0	0	0	0	0	0	44	0	0	0	23	32	37	0	0	0	0	0	0	36	15	0	0	38	0	0	0	0	17	0	0	0	0	0	0	0	25	14	0	24	0	0	0	0	0	0
7062d40604b125d64c426069888e1bfc	0	0	0	0	0	0	0	0	0	0	0	0	0	0	0	0	0	0	0	0	0	0	0	0	0	0	0	0	0	0	0	0	0	0	0	0	0	0	0	0	0	0	0	0	0	0	0	0	0
ed37e260b95a36c0f49fcef1f8034244	0	0	0	0	0	0	0	0	0	0	0	0	0	0	0	0	0	0	0	0	0	0	0	0	0	0	0	0	0	0	0	0	0	0	0	0	0	15	0	0	0	0	59	74	0	145	0	27	0
5e6bf80f94f32795dda1d7c646cca048	15	42	16	0	0	24	34	0	0	0	0	35	0	0	25	0	0	0	0	0	0	0	0	0	0	0	10	0	0	23	0	43	0	0	0	0	0	0	0	23	0	7	0	0	0	0	22	0	0
8b4be91cccd0a237ecf8d1cf89a05f31	0	0	0	0	0	0	24	0	0	0	0	0	0	0	0	0	0	0	0	0	0	0	0	28	0	0	0	15	0	0	0	0	25	14	42	0	25	29	31	18	0	11	0	35	0	0	22	0	0
fdd43ddfcbaedc80701ee3e9de16ee0c	0	0	0	0	0	0	0	0	0	0	0	0	0	0	0	0	0	0	0	0	0	17	0	17	0	0	0	16	24	37	29	32	0	0	0	0	0	0	0	15	0	0	32	42	41	0	0	0	17
f7aab6ec9d245dcea4044b5d962ee7ac	31	52	36	0	0	0	0	0	0	0	0	0	0	0	0	0	0	0	18	0	0	0	0	31	36	0	0	0	0	0	0	38	0	0	24	0	0	0	0	0	0	25	0	0	0	0	27	0	0
db07ab17c4965a9739d5000ef17e0465	0	30	26	0	0	0	0	0	0	0	0	11	0	0	27	0	0	0	0	0	0	0	0	0	0	0	0	0	0	0	0	49	40	25	0	0	26	0	0	0	0	0	84	0	0	0	0	0	0
8665278fe91e03a8abe4414c7eb3596e	0	0	0	0	0	0	0	0	0	0	20	0	0	0	31	0	0	0	0	0	0	0	0	0	0	0	0	0	0	0	0	0	0	0	0	61	0	0	0	0	0	14	0	0	43	0	43	0	0
ce771422fd39dd72c9e3a43b7e68a1f0	0	0	0	0	0	0	0	0	0	0	0	0	0	0	0	0	0	0	0	0	0	0	0	0	0	21	0	0	0	0	0	33	28	37	0	0	0	34	0	0	0	28	25	28	39	29	0	0	15
b1805ad120d0c2cd754232b8890c402a	0	27	0	0	0	17	55	0	0	0	0	20	0	0	49	0	0	0	0	0	0	5	0	7	13	0	0	0	0	11	0	0	21	0	26	0	0	20	0	0	0	0	0	0	0	0	27	0	16
cdacacc9546dc006aa38cf5d4174ca93	0	0	0	0	0	0	42	0	0	0	0	0	0	0	0	0	0	0	0	0	42	0	0	21	0	0	0	0	0	36	0	26	0	0	0	0	68	0	0	19	0	0	0	22	38	0	0	0	0
d771e64c6520127502718901b4102e53	0	0	13	0	0	0	0	0	0	10	14	0	9	0	0	0	0	0	0	0	0	0	0	0	0	0	8	11	14	0	0	25	30	0	21	0	11	31	0	34	0	0	12	0	0	0	44	0	26
f806afe92746061d74f785695501fdaa	0	0	0	0	0	0	61	0	0	29	27	0	0	24	0	0	0	0	0	0	0	0	0	38	0	0	0	40	0	0	0	0	0	0	0	0	0	30	17	47	0	0	0	0	0	0	0	0	0
cabe691f9f52587fd14b18411b693105	0	0	0	0	0	0	0	0	0	0	0	0	0	0	0	0	43	0	0	0	0	0	0	21	0	0	0	89	0	45	49	0	0	0	0	66	0	0	0	0	0	0	0	0	0	0	0	0	0
4193e0a2e26fd35dc258d140ef95cde8	0	0	21	31	0	0	0	0	0	0	0	0	0	0	0	0	0	0	0	0	0	0	0	0	0	0	0	57	0	40	38	0	0	0	0	22	0	27	0	0	0	0	0	48	0	28	0	0	0
bcafe69348c77bc1a2f1b95078dd27c7	0	0	18	0	0	28	75	0	0	0	0	0	0	0	0	0	0	0	0	0	0	0	0	0	18	0	0	25	0	0	0	0	0	0	0	0	0	53	0	22	0	0	0	0	0	0	73	0	0
e9ceac9b8a9922019e77fbec2f2c5cd6	0	0	42	0	0	0	26	0	0	0	9	0	0	0	0	9	0	0	0	0	0	0	0	0	0	0	0	0	0	0	0	0	26	0	26	0	0	27	30	0	0	0	0	25	14	0	41	0	36
01b4b08a097226bdecbb81ae17b00766	0	25	0	0	0	0	0	23	0	0	0	0	0	0	29	0	0	0	0	0	0	0	0	28	0	0	0	0	0	0	0	0	0	0	62	0	26	0	32	0	21	23	24	0	0	0	0	17	0
3c3da89502ce8f5286d8ccca23913009	0	0	94	0	0	0	35	0	0	0	0	0	0	0	0	0	0	0	0	0	0	0	0	0	0	0	0	0	0	0	51	0	0	0	0	0	0	29	0	28	0	0	0	40	0	0	0	0	33
cad6bd03c1f1bfc86cf09fe23d932fd2	0	31	0	0	0	0	0	0	0	0	0	0	0	0	0	12	0	0	0	0	0	14	0	0	0	0	0	0	0	0	0	14	20	0	0	0	0	0	32	0	0	0	0	0	0	0	16	0	0
8e284bdb3d44e4b22bbc0e33bfbe3ef0	0	31	21	0	0	37	43	0	0	0	0	15	0	0	25	21	0	0	0	0	0	0	0	11	0	0	0	49	0	0	28	0	0	0	0	0	0	0	0	0	0	0	0	0	0	0	0	0	25
7f08fd03c92d53bcaaf44dc291645d58	0	0	31	0	0	0	0	0	0	0	0	0	0	0	28	0	0	0	0	0	0	0	0	0	17	0	0	0	22	0	0	30	0	0	0	0	0	96	33	15	0	0	0	22	0	0	0	0	12
37cc9c1d421149c3e61cee44f521e7b9	0	0	28	0	0	0	0	0	0	50	18	0	0	0	0	0	0	0	0	0	0	0	0	19	0	0	0	55	0	0	0	0	0	0	0	0	0	0	0	0	0	0	23	113	0	0	0	0	0
1d6940bc5bfe2072ca05e12ef011374d	0	0	25	0	0	0	0	0	0	60	26	0	0	0	0	0	0	0	0	0	0	0	0	27	0	0	0	45	0	0	0	0	0	0	0	0	0	0	0	0	0	0	16	107	0	0	0	0	0
133578cfda5ab52d0100c3398b4d076b	39	23	6	0	0	0	0	0	26	0	0	0	0	0	0	0	0	0	17	0	0	15	0	0	0	0	0	0	0	48	22	30	0	0	0	32	0	7	0	0	0	27	12	0	0	0	0	0	0
86658693543af148cdedf4f806a8f02f	0	160	0	0	0	0	0	0	0	0	29	28	25	0	0	0	0	0	0	0	0	0	0	0	0	0	0	0	0	0	0	0	0	62	0	0	0	0	0	0	0	0	0	0	0	0	0	0	0
f85057939f9bf259224d87baa232f8e8	0	16	0	0	0	0	0	0	0	0	0	0	0	0	84	0	0	0	0	0	0	0	0	0	0	0	0	0	0	0	0	0	28	0	0	0	0	0	39	0	0	0	0	0	136	0	0	0	0
98a25c53b7d28c35e2038654ee466201	0	0	0	0	0	51	0	0	0	0	0	0	0	0	0	0	10	0	0	12	0	0	0	52	0	0	0	0	0	0	0	0	0	0	0	0	0	0	0	0	0	0	50	116	0	0	12	0	0
1dfbc5b35b29d6bc58ff8f96da86bfda	0	0	0	0	0	0	0	0	0	37	9	0	17	24	0	0	38	36	31	33	38	40	0	0	0	0	0	0	0	0	0	0	0	0	0	0	0	0	0	0	0	0	0	0	0	0	0	0	0
f8b2bacd3f03cfaf34e6bf3921ffb208	49	0	0	0	0	0	0	0	0	0	0	0	37	0	5	0	0	0	0	0	0	0	0	0	0	33	0	0	0	0	35	0	40	0	0	0	0	37	14	0	36	16	0	0	0	0	0	0	0
168179a63151807668e36fed3338515f	0	0	0	0	0	0	0	0	0	0	17	0	0	0	26	0	0	0	0	0	0	0	0	0	0	0	0	0	0	0	0	0	0	0	0	53	0	0	0	0	0	15	0	0	39	0	45	0	0
fb15e0c66dd7368dc7c588df6966522c	0	142	0	0	0	0	0	0	0	0	25	24	33	0	0	0	0	0	0	0	0	0	0	0	0	0	0	0	0	0	0	0	0	76	0	0	0	0	0	0	0	0	0	0	0	0	0	0	0
4ef073d442328646570e90b6fb0bf82b	0	0	44	36	0	21	0	0	0	19	0	0	0	0	0	0	0	0	0	0	0	0	0	0	0	0	0	30	0	0	0	0	0	32	0	0	51	0	0	51	11	0	0	0	0	0	0	0	0
5e5c71f56c848ac1f317592df00add76	0	37	45	0	0	0	67	0	0	0	0	0	0	0	24	0	0	0	0	0	0	0	0	0	0	0	0	0	0	0	0	0	0	0	0	0	0	0	21	0	0	0	0	0	0	0	0	0	0
c5df279de92cc0ddd431698728d9274f	0	24	0	0	0	0	0	24	0	0	0	0	0	0	28	0	0	0	0	0	0	0	0	24	0	0	0	0	0	0	0	0	0	0	38	0	22	0	29	8	22	27	35	0	0	0	0	17	0
b4504e1a590a5efd8d5f7e1ec24e19b3	12	44	16	0	0	0	24	0	0	0	0	0	0	0	24	0	0	0	0	0	0	0	0	31	0	0	11	37	0	20	0	44	0	0	0	0	0	0	0	20	0	11	0	0	0	0	0	0	0
7d0463cb9b478375bc86b83b08abf2a2	33	0	0	0	0	0	0	0	0	0	0	0	0	0	0	0	0	0	0	0	0	0	49	0	0	0	0	0	58	48	0	0	0	0	0	0	0	68	0	0	0	0	0	0	0	34	0	0	0
cfe3e935c372b03f6715dc4fc0400069	23	0	10	0	0	0	19	0	35	17	18	0	0	0	0	0	0	0	0	0	0	0	7	12	0	0	0	0	0	0	26	41	0	0	0	0	0	0	0	0	33	0	28	21	0	0	0	0	0
65ffeb7e4c3b75958885e9009d4cab92	0	0	36	0	0	18	27	0	0	0	0	0	0	0	76	22	0	0	0	0	0	0	0	0	0	0	0	0	0	0	0	0	0	0	0	0	0	0	69	0	0	0	0	0	0	0	0	0	0
4769a0a57bfc46494310e0a2e8111c5a	0	0	0	0	0	0	0	0	28	109	0	0	0	0	0	0	18	0	0	0	0	0	0	0	0	0	0	0	0	0	0	0	0	0	0	0	0	69	0	0	0	0	0	61	0	0	0	0	0
4576433103b14e5d1b836cef3492be51	0	0	0	0	0	33	0	0	0	0	0	0	0	0	0	0	0	0	0	0	0	0	0	0	0	0	0	0	45	0	0	0	0	0	0	0	0	0	0	0	0	38	51	117	0	0	0	0	0
f3572d89aff3385573768478b71e0d5b	0	0	0	0	0	68	0	0	37	0	0	0	0	0	0	0	0	0	0	0	0	0	0	0	0	0	0	59	30	0	0	0	0	0	0	0	0	0	0	0	0	0	0	30	25	0	34	0	0
597993c2ec02fed52d03f431f49dc86b	0	0	0	0	0	0	0	0	0	0	0	0	18	0	0	0	11	0	0	0	17	0	0	37	0	54	0	0	0	0	0	32	0	0	0	0	0	0	0	0	31	0	53	0	0	19	0	10	0
6a4dd9bee33a6eac7c006a62c5d04f78	0	0	0	0	0	0	0	0	31	0	0	0	0	0	0	0	0	0	0	0	0	0	0	0	0	0	0	55	0	46	0	0	0	0	0	0	0	0	0	0	36	22	31	0	0	31	0	0	28
ffb45bcfb10380e4bdcdb8533d1bd108	0	0	0	0	0	0	0	0	0	0	0	0	0	0	0	0	29	55	56	48	35	57	0	0	0	0	0	0	0	0	0	0	0	0	0	0	0	0	0	0	0	0	0	0	0	0	0	0	0
36ea2a6ce0aec1ef2ea3b7a530556a45	0	0	0	0	0	0	0	0	0	0	0	0	14	0	0	0	0	0	0	0	0	0	0	0	0	16	33	30	0	35	39	0	0	0	0	0	0	0	0	0	0	0	24	35	0	16	0	0	37
ebcdfa93382f3408df4d6b91218f2328	0	0	0	0	0	0	0	0	0	0	0	0	0	14	50	33	0	0	0	0	0	0	23	21	0	0	0	32	0	0	0	70	0	0	0	6	0	28	0	0	0	0	0	0	0	0	0	0	0
09602b5bc5e8262e563c0776a6a1805a	31	57	43	0	0	0	0	0	0	0	0	0	0	0	0	0	0	0	19	0	0	0	0	25	31	0	0	0	0	0	0	32	0	0	0	0	0	0	0	0	0	18	0	0	0	0	20	0	0
15f284242c82f16a9f3c24fa7dc7c86b	11	0	0	0	0	0	0	0	0	41	0	0	0	0	0	0	6	0	0	10	0	0	0	0	31	0	0	0	7	0	53	34	0	0	14	0	0	32	0	0	0	0	0	0	22	0	0	0	15
4272d88f12014aa7c7e6e459aebbaef8	0	0	0	0	0	0	0	0	0	0	0	0	0	0	0	0	22	19	0	20	0	0	0	0	0	0	16	28	0	25	0	0	0	0	0	0	0	13	0	0	0	0	0	0	0	0	0	0	0
00d32c006131a7e46d43140fc0190174	0	0	0	0	0	0	0	0	39	0	0	0	0	18	0	0	0	0	17	0	0	0	13	0	0	64	0	0	0	0	0	83	0	0	0	0	0	0	0	0	0	0	0	0	0	0	0	41	0
c964460cbce160602e44234176698c39	0	35	0	0	0	20	0	0	0	0	27	0	0	0	0	0	0	0	0	0	0	0	0	0	0	0	40	59	0	0	34	23	0	0	0	0	0	0	0	0	0	0	0	32	0	0	0	0	0
4e2d6e2d3c4dcda8c86896aea058dea9	0	0	0	0	0	0	0	0	0	0	38	0	8	0	0	0	0	0	0	0	0	0	0	0	0	0	0	41	31	28	0	0	0	0	0	36	0	0	0	0	0	0	9	0	28	0	0	0	50
562d1ed3562bc0f21b9402642067c9a9	0	0	0	0	0	0	0	0	0	0	0	0	0	0	51	30	26	0	0	0	18	0	0	0	0	0	0	0	0	0	0	0	0	18	0	0	0	0	0	0	0	0	59	17	0	0	0	0	49
0698b3957ac027d2e00b638e79ff0eaa	0	0	0	0	0	0	0	0	0	54	43	0	0	0	0	0	16	0	0	0	22	0	0	0	0	0	0	0	0	28	0	0	24	0	0	34	0	14	0	0	0	0	0	0	32	0	0	0	0
baa824c043f0eed585d56a0bff84df12	0	0	0	0	0	0	0	0	48	0	0	0	0	0	0	0	0	24	46	26	27	34	0	0	29	0	12	0	20	0	0	0	0	0	0	0	0	0	0	0	0	0	0	0	0	0	0	0	0
3d10986afe6b59950d9cf2e75ecdfa1e	22	0	0	0	0	0	0	0	0	43	23	0	10	0	0	0	0	0	0	0	0	0	0	0	0	0	0	0	18	17	0	0	19	26	0	0	10	35	0	15	0	10	0	0	0	0	0	0	17
06f7047ba04596ec4bb20118e917c085	0	15	0	0	0	0	0	0	0	0	0	0	0	0	26	0	24	0	14	0	0	0	0	0	10	0	9	0	0	0	0	0	37	10	0	16	16	0	0	20	39	0	0	0	0	0	29	0	0
ebea17c345bc97027fe6f1dd1dbc0db3	0	0	14	0	0	0	0	0	28	0	0	0	0	0	28	0	0	0	0	0	0	0	0	0	0	0	0	0	0	23	0	22	0	0	26	0	0	0	0	21	0	0	26	30	0	47	0	0	0
321942ecc205858e2dee1f38506a66ad	0	0	0	0	0	0	0	0	0	0	0	0	0	0	0	0	0	0	0	0	0	0	0	21	0	0	0	0	0	0	0	0	0	0	0	0	0	0	0	0	0	0	0	16	176	0	23	29	0
2508e280d7c09775ce832ebacf217203	0	0	30	0	0	20	19	0	0	0	0	0	0	0	52	23	0	0	0	0	0	0	0	0	0	0	0	0	0	0	0	0	0	0	0	0	0	0	45	0	0	0	0	0	0	0	0	0	0
b007898612af2b0a35c659429db711d5	0	0	0	0	0	0	39	0	0	0	0	0	0	25	0	0	0	0	0	0	0	0	0	0	0	0	0	17	29	0	0	0	15	0	23	0	7	30	30	0	0	0	0	0	0	0	49	0	0
aec14b7fad4cab8b11799b5a77b4402c	25	0	21	0	0	0	0	0	29	0	0	0	0	0	0	0	0	0	0	11	0	0	0	32	0	0	20	0	0	0	0	0	44	0	0	0	0	0	28	30	0	0	0	0	0	0	23	0	0
041533a6177ec091f1eb83c7b127d4bf	0	0	0	0	0	0	0	0	0	19	36	0	0	0	0	0	0	0	0	0	0	0	0	0	0	0	34	0	27	0	34	0	0	0	0	18	0	39	0	0	0	29	0	0	26	0	0	0	0
7846775c1e5f5302595d705f9eeea16d	26	0	9	0	0	0	26	0	30	0	0	0	0	16	0	0	0	0	0	0	0	0	0	0	37	0	0	0	0	0	0	0	0	0	0	17	0	43	0	0	0	7	37	0	0	13	0	0	0
6617ee50da81f978d92565e9fab734a2	0	0	0	0	0	0	0	0	0	0	0	0	0	0	0	0	0	27	0	0	0	23	19	21	0	0	0	71	0	39	0	0	0	0	0	50	0	0	0	0	0	0	0	0	11	0	0	0	0
2db58b1fdc189026e7c4c79d21b55179	0	0	12	0	0	0	0	0	0	0	36	0	0	0	0	0	0	0	0	0	0	0	0	0	0	0	0	71	14	0	0	0	0	0	25	0	0	61	0	18	0	0	0	0	0	0	0	0	23
c3fee43eea7859f74c4c6575c255090d	0	0	0	0	0	0	0	0	0	0	0	0	0	0	0	0	0	0	0	0	0	0	0	0	0	0	0	0	0	0	0	0	0	0	0	0	0	0	0	0	0	168	91	0	0	0	0	0	0
ac18ea8edbf6caf3c1c30baff2ed5684	32	0	31	0	0	0	0	0	35	0	0	0	12	0	0	0	0	0	0	0	0	0	0	21	13	40	0	0	0	30	0	0	0	0	0	20	0	0	0	0	23	0	0	0	0	0	0	0	0
64bd33682fe1d06b8f9635526bd0386f	0	0	47	0	0	0	0	0	0	0	0	0	0	0	0	0	0	0	0	0	0	0	76	0	0	0	0	0	61	73	0	0	0	0	0	0	0	0	0	0	0	0	0	0	0	0	0	0	0
5b79d1211a8c9f01758c016cfa2472aa	0	0	0	0	0	0	51	0	0	31	31	0	0	0	0	0	0	0	0	0	0	0	0	26	0	0	0	23	0	0	0	0	0	0	0	0	0	35	14	46	0	0	0	0	0	0	0	0	0
4d8922261fa5b2302ae47690b9bba1b9	0	0	0	0	0	0	0	0	0	0	0	0	0	0	0	0	0	0	0	15	0	0	0	51	0	0	119	33	0	0	39	0	0	0	0	0	0	0	0	0	0	0	0	0	0	0	0	0	0
614652ccd3220b85522d91a831f06826	0	0	0	0	0	0	0	0	0	0	0	0	4	0	0	0	0	0	10	0	11	0	0	0	0	0	0	0	0	0	0	0	0	0	0	0	0	0	43	38	0	0	0	0	0	0	49	0	0
029d500af4e200ae2b6eeb6b72539b98	0	0	0	0	0	0	0	0	0	0	0	0	0	59	0	0	0	0	0	0	0	0	22	16	43	0	0	28	0	0	0	0	0	0	0	0	0	0	0	0	0	0	25	16	17	0	0	0	30
6ea7f3b028ce85b00f32247177e16e16	0	0	0	0	0	0	0	0	0	0	0	0	0	0	0	0	0	0	0	0	0	0	34	0	0	0	0	14	0	0	0	0	25	0	0	8	13	0	0	0	0	0	0	0	0	0	45	0	0
7296e2f134b1a18f18e4aaf84232a15d	0	30	0	0	0	0	0	0	0	37	0	17	0	27	0	0	0	0	14	14	0	0	0	0	27	0	0	0	0	0	0	0	26	0	0	23	0	0	0	40	0	0	0	0	0	0	0	0	0
0acf66bdada3850d55fa2784734b92b0	0	0	19	0	0	12	0	0	0	33	0	0	0	0	0	0	0	0	0	0	0	0	0	0	20	0	0	32	24	0	57	0	0	0	18	0	0	0	0	0	0	19	0	0	10	11	0	0	0
f876a1f2f41e6b404a72f3d25dc3c688	18	0	0	0	0	0	0	0	0	0	0	0	0	51	0	0	0	0	0	0	0	0	0	0	0	0	0	0	0	0	0	0	0	0	24	19	24	35	14	0	0	36	0	0	0	12	0	0	21
5b1ccb0a986e689dfb263dddf738f3f9	0	8	0	0	0	0	0	0	0	0	0	0	0	0	0	0	0	0	0	0	0	0	0	0	31	31	0	0	43	48	47	0	33	0	0	0	0	0	13	0	0	0	0	0	0	0	0	0	0
3f96083e4c0788c28894179d552ef7c9	0	0	29	0	0	28	0	23	0	18	0	0	12	20	11	0	0	0	0	0	0	0	0	0	0	0	0	0	0	26	0	0	0	0	0	0	0	0	0	0	0	0	28	0	0	0	16	21	22
9dffcf92c3a6947b0f17f78c427b92b5	0	0	27	0	0	0	0	0	15	0	0	0	0	0	0	0	0	0	0	0	0	0	31	35	0	0	0	14	0	0	21	0	0	0	0	0	0	74	0	21	0	0	0	16	0	0	0	0	0
4e6a7504a7ca7809e35328aa7bfbbed1	0	0	0	0	0	0	0	0	18	31	0	8	6	5	0	0	0	0	0	0	0	0	0	36	50	0	0	16	0	0	0	34	0	0	0	0	0	50	0	0	0	0	0	0	0	0	0	0	0
1ede475fce41f77356747a6193df1dea	0	0	0	0	0	0	0	0	0	0	0	0	0	0	0	0	0	0	0	0	0	0	0	52	0	0	0	0	0	0	0	0	0	0	0	0	0	0	0	0	0	0	0	17	0	0	0	0	0
4b21b48949e1c29062a54048fa6fa396	15	0	0	0	0	28	0	0	0	0	0	0	0	0	0	0	0	0	0	0	0	0	0	0	0	0	0	0	42	48	0	0	0	0	0	0	0	59	0	0	0	43	0	0	0	18	0	0	0
af66ff0b9cb18794fe16361e3649142d	0	0	0	0	0	0	22	0	0	0	0	0	0	0	0	0	0	0	0	0	0	0	0	12	0	0	0	0	0	0	0	18	0	0	0	0	0	0	0	0	0	0	0	0	0	0	108	0	0
799ac73b6f4965bbdb523d5a5bd91029	0	0	0	0	0	0	0	0	0	0	37	0	0	0	0	0	0	0	18	0	0	27	0	10	0	0	0	0	0	33	0	0	0	0	0	40	0	0	0	0	0	0	0	48	27	6	0	7	0
9869160cbfd67058f032cf62def3ae2e	7	0	0	0	0	0	0	0	13	0	0	0	0	0	0	7	0	4	0	0	6	0	0	0	0	0	0	0	0	0	0	0	22	13	34	5	0	25	59	0	0	0	0	7	0	0	30	0	20
58c230d6754db2c692b80fd00a2128bb	0	0	0	0	0	0	0	0	0	0	0	20	0	0	0	24	19	18	29	25	16	12	0	0	0	0	0	0	0	0	0	0	0	0	0	18	25	0	0	0	21	0	0	25	0	0	0	0	0
a51514fe7f71017162d93a4ee8eb23fc	0	0	28	0	0	0	0	0	0	0	0	20	0	18	0	0	0	0	0	0	0	0	0	51	0	0	21	0	0	0	0	0	0	0	0	0	0	0	7	33	0	0	10	34	0	0	29	0	0
eccda3b3a9f5f902c33ec31ff72bcd90	0	0	0	0	0	0	30	0	0	0	0	0	0	0	51	0	0	0	0	0	0	0	0	0	0	0	0	0	48	0	0	22	16	0	19	0	0	0	0	28	0	0	0	0	37	0	0	0	0
9e34bff8b2be9107f7a67f121bcdaae9	0	0	50	0	0	0	0	0	0	0	23	0	0	0	0	0	0	0	0	0	0	0	53	0	0	0	0	0	42	69	0	0	0	0	0	0	0	0	0	0	0	0	11	0	0	0	0	0	0
6fec3cc0362eff716e2f8c36d2d73c32	0	0	0	16	0	0	0	0	0	0	0	0	0	0	0	0	0	0	0	0	0	16	0	0	0	0	0	0	0	0	0	0	0	0	0	0	0	0	0	0	0	0	87	129	0	0	0	0	0
6456a80da5f3868aa02186ff8fb3a600	0	0	0	0	0	13	80	0	0	0	0	0	0	0	0	0	0	0	0	0	0	0	21	0	0	0	33	0	41	0	0	46	0	0	0	0	0	0	0	0	0	0	14	0	0	0	0	0	0
93bcc3dc870a2697c46ca4052d56bc26	0	0	0	0	0	0	0	13	0	0	0	0	0	0	0	0	0	0	0	0	0	0	0	0	0	0	16	0	0	48	0	19	0	10	0	0	0	0	0	16	0	0	11	0	0	0	0	29	0
361670e34b71b565995c28b164028816	27	0	21	0	0	0	17	0	0	0	0	0	0	0	0	0	0	0	27	23	0	0	0	0	0	0	0	26	0	22	53	31	0	0	0	0	0	0	0	0	0	0	0	0	0	0	0	0	0
a8c63e89022c599b2490bcc885c06d89	28	21	0	0	0	0	0	0	22	0	0	0	0	0	0	0	0	21	0	0	0	0	0	0	0	18	0	20	0	45	0	23	0	0	0	18	29	0	0	0	0	0	0	0	0	0	0	0	0
af233048b371f7d3a5eab7f1b3bfe6b5	0	15	13	0	0	0	65	0	0	0	0	0	0	0	0	0	0	0	0	12	0	0	18	0	0	0	0	24	0	0	0	0	0	0	0	0	0	0	0	22	0	0	0	0	0	0	76	0	0
739ceb153382523deb4345b426aed6d6	0	0	0	0	0	0	0	0	0	8	18	0	0	0	0	0	0	0	0	0	0	0	0	23	0	0	0	0	0	0	0	0	0	0	0	9	0	40	12	18	0	0	0	35	0	46	36	0	0
8c3affef8896145ab060bfb64aa532e9	0	0	20	0	0	27	0	0	0	0	0	0	0	0	0	7	0	0	0	0	0	0	0	26	0	0	0	0	0	0	0	30	0	0	0	19	0	13	0	0	0	0	0	39	36	0	27	0	0
56c75273dfc13cf01f4424ccebe340e0	0	0	0	26	0	0	30	0	0	0	0	0	0	0	59	0	0	0	0	0	0	0	0	0	0	0	0	0	0	0	0	28	27	0	16	0	0	0	0	20	0	0	0	0	38	0	0	0	0
df409dbce0c8f09b819b2eae9ebf1a4b	0	0	23	0	0	0	88	0	0	0	0	0	0	0	0	0	0	0	0	0	0	0	0	0	0	0	34	0	0	0	0	0	0	0	0	0	0	0	0	21	0	0	0	0	0	0	77	0	0
ab44c87d4d43ebcdfe38adf4316524b7	0	0	0	0	0	0	0	0	0	0	0	0	0	0	0	0	0	0	0	0	0	0	0	28	0	0	0	0	0	0	0	0	0	0	0	0	0	0	0	0	0	0	0	0	182	0	29	0	4
864fa86a8b72e16ad68d5e9b73144db7	44	22	0	0	0	29	0	0	0	0	0	0	0	0	0	10	0	0	0	0	0	0	0	0	0	0	14	15	0	0	0	23	0	0	0	0	0	15	0	0	52	0	0	0	0	0	18	0	0
d79ed142729ef827561548266a69d1c6	0	0	15	0	0	0	16	0	15	0	0	0	0	0	0	0	0	0	0	0	0	0	0	0	0	0	0	0	17	0	0	0	0	0	0	0	0	91	0	14	0	0	31	0	12	0	20	0	11
9cc8384cd510c927a578e12a56544c9b	0	0	0	0	0	25	13	0	0	0	0	0	0	0	0	0	0	0	0	0	0	0	0	0	0	0	0	0	0	18	0	0	0	0	0	43	0	54	25	0	0	0	0	0	0	30	24	10	0
87529f37ebe4fc5834a595d9026d4e98	0	0	0	0	0	18	0	0	0	0	0	16	0	0	21	12	0	0	0	0	0	0	0	0	0	0	0	0	0	0	0	0	29	0	0	14	14	36	25	0	0	0	0	0	0	0	31	0	24
7865e1a481f79adbe9aa3fab11f242fe	0	0	0	0	0	0	22	0	0	0	0	56	0	0	0	0	0	0	0	0	0	0	0	0	0	32	0	10	0	0	29	0	0	0	0	0	0	0	0	0	40	0	0	0	0	0	51	0	0
c61d67b84cf0b677bea5cc8f9e3dfbd3	0	0	0	0	0	0	20	0	12	0	0	0	0	0	0	0	0	0	0	0	0	0	0	22	0	13	0	0	0	0	0	39	0	0	0	0	0	0	0	0	0	24	60	0	0	0	49	0	0
1981d149877626a7354c7fbceecd8f6b	0	0	0	0	0	0	0	0	0	0	0	0	0	0	0	0	0	0	0	0	0	0	22	34	0	27	0	0	0	20	32	0	0	0	0	0	0	0	0	0	0	0	0	0	0	0	0	0	0
b1251463c10787ebdf11b0be820eda13	0	0	27	0	0	0	73	0	0	0	0	0	15	0	0	0	0	0	0	0	0	0	0	0	0	0	0	0	0	0	0	0	0	0	11	0	0	0	0	26	0	0	0	0	0	0	86	0	0
1da5f63d052be7a9698ed1ebf0856665	0	0	0	0	0	0	0	0	45	0	77	0	0	0	0	0	0	0	0	0	0	0	0	0	0	0	0	0	0	0	61	0	23	0	19	0	0	0	0	0	0	0	0	0	0	0	0	0	0
170ca8192abec1b97b627d1dee4eda2c	0	0	0	0	0	0	0	0	42	0	0	0	0	0	0	0	0	0	0	0	0	0	0	0	0	0	0	0	0	0	0	43	0	0	0	0	0	31	0	50	0	0	22	21	0	0	29	0	0
539d5c18eb709e97ec3b825500d13e97	0	0	0	0	0	0	0	0	13	27	0	0	33	0	0	0	0	0	0	0	0	0	0	0	0	0	0	0	0	0	35	22	0	23	0	0	19	17	29	0	0	0	0	0	17	0	0	0	0
4cf3302eb47c567e8116922038087b5e	0	0	0	0	0	0	0	0	0	0	14	0	0	0	0	0	45	22	29	23	20	39	0	0	24	19	0	0	0	0	0	0	0	0	0	0	0	0	0	0	0	0	0	0	0	0	0	0	0
10f5acc03c4fff3e984a9cc003681c4c	0	64	28	0	0	0	29	0	0	0	0	0	0	0	0	0	0	0	0	0	0	0	0	29	45	0	0	0	0	0	0	27	0	0	0	0	0	0	0	0	0	0	0	0	0	0	12	0	0
7dd5c936300715ae16d95fce9230b5eb	0	20	0	0	0	0	0	0	0	0	0	0	0	0	50	0	0	0	0	0	0	0	0	0	0	0	0	0	0	0	0	33	0	0	0	0	0	0	36	0	0	0	0	0	94	0	0	0	0
483a9eac98206f96e386717d4d27fd96	0	0	23	0	0	0	11	0	16	0	0	12	0	0	0	0	0	0	0	0	0	0	0	37	6	0	0	0	0	14	35	0	7	0	0	23	5	14	0	0	0	0	0	0	0	0	0	0	8
a4d9f26eb07eb050df6855146fd4c20b	0	0	0	0	0	0	0	0	0	31	20	16	0	0	0	0	0	0	0	0	0	0	6	30	26	0	0	0	0	0	0	0	15	0	0	17	0	0	0	15	0	0	0	36	0	20	0	0	0
12db76af19943b616b645431ad5b543a	0	38	0	0	0	20	35	0	0	0	0	0	0	0	0	0	0	0	0	0	0	0	0	0	0	0	0	54	0	27	0	21	0	0	0	0	0	0	0	0	0	0	0	35	0	0	0	0	0
02660809ddfeb15cbba55295ae058cfe	0	14	76	9	0	18	12	0	0	0	11	0	0	0	25	0	0	0	0	0	0	0	0	0	0	0	0	0	0	0	0	0	0	0	0	0	0	0	0	0	0	0	0	0	64	0	0	0	0
6536f1b87e6ddc4735f79a1456412736	0	0	13	0	0	0	0	0	0	0	0	22	0	0	18	0	0	0	0	0	0	0	0	18	37	0	0	0	0	0	0	21	0	0	0	0	0	66	0	21	0	0	0	0	0	0	13	0	0
f28143fdaf2ba6518bb83bf9b10e4732	0	0	0	0	0	0	0	0	0	0	0	0	0	25	37	30	0	0	0	0	0	0	19	0	0	0	0	24	5	0	0	57	0	0	0	0	0	19	0	0	0	0	0	0	0	13	0	0	0
7df1349563c881105e716400ec533e2d	0	0	0	0	0	0	0	0	0	0	0	0	0	0	0	0	0	54	42	20	46	29	0	0	0	0	0	9	29	0	0	0	0	0	0	0	0	0	0	0	0	0	0	0	0	0	0	0	0
d0d2178b8a0cf1ed3fd8905b6d8ddccc	23	0	37	0	0	0	0	0	0	0	16	0	0	0	0	0	0	0	8	0	0	0	0	0	0	0	0	0	0	0	0	0	29	15	30	0	12	0	0	16	0	0	0	0	0	0	20	21	0
3839a60a6c55e226caf91b5f4a05b39f	0	0	0	0	0	0	8	0	0	0	38	0	0	0	0	0	0	0	0	0	0	0	52	30	0	0	0	0	0	0	0	0	0	7	32	0	0	0	24	11	0	0	0	0	25	0	0	0	0
39e9561eb09a3fa2afba732ba0d632f1	0	0	0	0	0	0	0	0	0	13	0	0	23	0	0	0	0	0	0	0	0	0	0	0	54	0	0	26	15	0	24	0	0	0	0	0	0	0	0	0	0	0	32	0	0	39	0	0	0
bfa1c2c9596a28f47a0b14a5920b3137	0	0	0	0	0	0	0	0	0	0	0	24	0	0	0	0	0	0	0	0	0	0	0	0	0	0	0	0	0	0	0	0	0	0	0	0	0	0	0	0	0	0	0	0	0	0	0	0	0
666f6b1a9c13de9916df3f3cd27a78dd	0	0	0	0	0	0	0	0	0	0	0	0	0	0	0	0	0	0	0	0	0	0	0	0	0	0	0	0	0	0	0	0	47	0	147	0	0	0	0	0	0	0	0	0	0	0	0	0	32
0e3b07fa800d42dbb6a2504c5cc2b82a	0	0	25	0	0	0	0	0	0	0	0	0	0	0	0	0	8	0	0	0	0	0	0	0	0	21	0	43	0	0	0	0	20	0	0	25	0	20	0	14	8	0	29	0	0	0	0	0	12
625cc1d160e48247ca9518c64069d23e	0	0	0	0	0	0	0	45	0	0	0	0	0	0	0	0	0	0	0	0	0	0	0	0	0	0	0	0	0	0	0	0	0	0	0	0	0	0	11	0	26	0	0	0	0	0	0	126	0
12aec47e01e8845bcf964b4e1a296bb6	0	0	0	0	0	0	0	0	0	0	0	0	6	11	63	13	0	0	0	0	0	0	0	0	0	0	0	0	0	0	33	0	14	0	17	0	0	0	41	27	0	0	0	0	0	0	0	0	0
e042676dfab0961e7e80e9f9145a4de3	0	0	0	0	0	0	0	0	0	0	0	0	0	0	0	0	0	51	94	37	43	0	0	0	0	0	0	0	0	0	0	0	0	0	0	0	0	0	0	0	0	0	0	0	0	0	0	0	0
fdee1e3e77731e56c7a90a8b75f66cb1	0	0	0	0	0	0	21	0	0	0	0	40	0	0	0	0	0	0	0	0	0	0	0	16	8	0	0	31	0	0	0	0	24	0	0	0	0	16	16	0	0	0	27	0	0	0	23	0	0
6b45d285a625a57e5fd983521cba402d	12	0	0	0	0	0	0	0	0	0	0	0	11	0	0	0	11	0	0	0	0	0	0	28	0	0	0	30	0	0	0	22	0	0	0	0	0	0	0	32	0	13	0	37	25	0	0	0	0
c44d8b663dcfc0aa4c4c02c68888c587	0	0	0	6	0	0	0	0	0	0	39	0	0	0	42	0	3	0	6	0	0	0	6	0	25	0	0	0	0	0	0	0	24	0	0	0	0	37	23	0	0	0	0	0	0	8	0	0	0
b18386f73c58167fba5341ac84d098d7	0	0	15	0	0	0	0	0	0	0	0	0	0	0	22	0	0	0	0	0	0	0	0	0	32	27	0	24	0	24	0	22	34	0	0	0	0	0	0	18	0	0	0	0	0	0	0	0	0
62b229081bacfb5391680470521fa018	0	0	0	0	0	0	0	0	0	0	0	0	6	0	38	0	0	0	0	0	0	4	0	41	0	0	0	0	0	33	0	0	21	0	0	0	0	25	18	0	7	0	19	6	0	0	0	0	0
e5dc70ec5bab9e939e0868172fcffffe	0	0	0	0	0	0	0	0	0	0	0	0	0	29	0	0	0	0	0	0	0	0	0	0	0	53	0	0	43	0	16	0	0	0	0	0	0	0	0	0	0	0	0	0	0	77	0	0	0
e02f475bde5d1cc246552b61aec7edc1	0	0	0	0	0	0	67	0	0	14	0	0	0	43	36	19	0	0	0	0	0	0	0	0	0	0	0	0	0	0	0	0	0	0	0	0	0	0	38	0	0	0	0	0	0	0	0	0	0
331bdc5c1c07bcacbf2e81608756c2b4	0	0	0	0	0	0	0	0	0	0	0	0	0	40	0	0	0	0	0	0	0	0	0	0	0	0	0	0	29	33	0	0	0	0	16	26	17	34	0	0	0	0	0	0	0	22	0	0	0
b5bb4cfa27e739756df7448bd5448134	0	0	0	0	0	0	90	0	0	0	32	0	9	0	0	0	0	0	35	0	0	0	0	0	0	0	0	0	0	0	0	0	0	0	0	0	0	8	0	0	0	0	0	0	42	0	0	0	0
8e60f70adba8aea0bb3890ae9680ecfd	0	0	0	0	0	0	0	0	0	30	0	0	0	0	0	0	0	22	0	33	23	30	0	0	0	0	0	32	0	0	46	0	0	0	0	0	0	0	0	0	0	0	0	0	0	0	0	0	0
9f880869fedd0841e70de7c5436471e4	0	0	0	0	0	0	0	0	0	0	0	0	0	0	0	0	24	0	0	0	24	30	0	0	0	0	0	21	64	53	0	0	0	0	0	0	0	0	0	0	0	0	0	0	0	0	0	0	0
ee3520496c02e45e9eaa358a0e0e84b4	0	0	0	0	0	0	0	0	0	0	0	0	0	0	0	0	0	0	0	0	0	0	0	17	0	35	7	0	0	31	0	0	0	0	20	19	0	0	0	0	25	0	0	20	42	0	0	0	0
6773db2dcc68784c015d840be1d909f4	0	26	0	0	0	0	0	0	0	0	0	0	20	0	0	0	0	15	0	0	0	0	0	18	0	0	0	0	0	0	0	0	0	24	26	0	0	0	18	0	0	27	0	13	0	0	0	0	15
6bac3da3b169b45b823e7a0394fd5df6	0	0	0	0	0	0	81	0	0	0	43	0	0	0	0	24	0	0	0	27	0	0	0	0	0	0	0	0	0	0	0	0	30	0	0	0	0	10	0	0	0	0	0	0	0	0	0	0	0
644949ddfadbfe589dd39853130604dd	0	0	0	0	0	0	0	0	27	0	0	0	0	0	43	16	0	0	0	0	0	0	0	0	0	0	0	22	0	0	0	0	19	14	0	0	0	0	38	23	0	4	0	0	9	0	0	0	0
187f46dcd0c41d8532821d9704aca2de	0	0	12	0	0	0	0	0	14	0	19	40	0	0	14	0	0	0	0	0	0	0	0	0	14	0	0	0	0	0	0	0	0	0	0	0	0	79	0	22	0	0	0	0	0	0	0	0	0
0ec9b1996142fb7c53c4d2221b5886de	0	0	0	0	0	0	0	0	0	0	0	0	0	0	0	0	0	0	0	0	0	0	0	0	0	0	0	0	0	0	0	0	0	0	0	0	0	0	0	0	0	0	8	0	173	17	16	0	0
f24cae4b135e03a8f500e8dfdf4204a7	25	0	0	0	0	14	0	0	36	27	0	0	0	12	0	0	0	0	0	0	0	0	0	19	0	0	0	0	0	0	0	0	0	0	0	0	0	63	0	0	0	17	0	0	0	0	0	0	0
a6ef5cb53c508b87196317a8b3d46207	0	0	19	0	0	0	0	0	21	0	0	0	0	0	18	0	0	0	0	0	0	0	27	0	0	0	26	0	0	0	0	0	0	0	40	0	0	0	0	12	14	0	0	0	0	0	0	36	0
4bfb7d405d5cf4b478c319d93981d531	0	0	0	0	0	0	0	0	19	0	23	0	0	0	0	0	0	0	0	0	0	0	0	0	0	0	0	41	0	0	25	0	15	0	30	0	0	0	0	11	0	0	27	0	22	0	0	0	0
95ae6c9b344d1e9976db8682846da0b7	0	0	0	44	0	0	76	0	0	0	0	0	0	0	0	0	0	0	0	0	0	0	0	0	0	0	0	42	0	0	0	0	0	0	0	0	0	0	0	0	0	0	0	0	50	0	0	0	0
b007bd444c740ef776bdaf6516400823	0	0	0	0	0	0	0	0	0	0	0	0	0	0	0	16	0	0	0	0	0	0	0	0	0	0	0	0	0	0	0	0	41	0	0	0	0	0	0	0	28	0	0	0	0	0	0	127	0
4f0257314c76395ab01147886b6a2ae8	0	0	0	0	0	63	58	0	0	0	0	0	0	0	0	0	0	0	0	0	0	0	0	0	0	0	0	0	0	0	0	0	0	0	0	0	0	46	0	0	0	0	0	0	19	0	24	0	0
1034f3607f387fc55bb95d2a437adccf	0	0	0	0	0	0	0	0	0	10	16	0	0	0	0	0	0	0	0	0	0	0	0	0	13	0	0	0	0	0	0	0	0	0	0	0	0	0	0	0	0	0	0	8	0	16	0	0	11
5cfd52122c9fcf248019ee5dd1f9a1f7	0	0	0	0	0	0	0	0	0	0	0	0	0	0	0	0	0	0	0	0	0	0	0	44	0	0	0	0	0	41	23	0	0	0	0	0	0	0	0	0	0	16	36	0	0	38	0	0	12
737e4e2a2642b30b8e68e04a6ee3eba8	0	0	0	0	0	0	0	0	0	0	0	0	0	0	0	0	0	0	0	0	0	0	0	0	0	0	0	0	0	0	0	0	0	0	0	0	0	0	0	0	0	0	0	0	0	0	0	0	0
f1b92dbeba1016a3ea2424f8ac5e50fa	0	0	0	0	0	0	0	0	0	0	0	0	0	0	0	0	0	0	0	0	0	0	0	0	0	0	0	0	0	0	0	0	0	0	0	0	0	0	0	0	0	0	0	0	0	0	0	0	0
05a429cd5dd61d9d6b68cbdd6906ee1d	0	36	0	0	0	0	0	0	0	0	0	0	0	0	0	0	0	0	0	0	0	32	0	0	0	0	0	0	0	17	0	0	0	0	0	0	0	0	0	0	0	39	0	36	0	0	5	43	0
99cbf75cf293766705b57baf93d545c7	0	0	0	0	0	0	0	0	0	0	0	0	0	0	0	0	0	0	0	0	3	0	0	0	0	0	0	0	0	0	0	31	0	0	0	0	21	0	0	0	0	0	0	0	0	0	0	0	0
8263850ce8d5454ebf81b34be17fd272	0	0	0	0	0	0	0	0	0	0	0	0	0	0	0	0	71	0	0	56	0	80	0	0	0	0	0	0	0	0	0	0	0	0	0	0	0	0	0	0	0	0	0	0	0	0	0	0	0
bd1ff7d182c41defd1b88321a7bdc083	22	0	0	0	0	0	0	0	0	0	0	0	0	0	0	0	0	0	0	0	0	0	0	0	0	0	0	0	0	0	0	0	0	0	30	30	29	30	19	0	0	0	0	0	0	26	0	0	20
23f968fd7561803ca9c9f68c38324ad4	19	0	15	0	0	0	0	8	0	0	0	0	0	0	0	0	0	0	0	0	22	27	0	29	0	0	0	0	26	29	0	0	20	0	0	11	0	0	0	0	0	0	0	0	0	0	0	0	0
908ae76c5f5900ddf513bfee9ada3d34	0	0	0	0	0	0	16	0	0	0	49	15	0	0	0	0	0	0	0	0	0	0	0	0	0	0	0	0	0	17	0	0	0	0	0	0	0	0	0	30	0	0	0	24	24	0	28	0	0
3b3446663f65585676f312911412fa1a	0	0	0	0	0	0	0	0	0	0	0	0	13	0	0	0	0	15	0	0	0	0	0	0	0	13	21	0	0	34	0	0	15	0	0	36	0	39	0	0	0	0	0	0	0	0	0	0	0
9205a3937caddfed02549a9001b163ed	0	0	36	0	0	0	0	0	0	0	19	0	0	0	0	0	0	0	0	0	0	0	0	30	0	0	0	0	0	29	0	29	0	0	29	0	0	0	0	0	0	0	0	13	0	0	0	0	15
11a39becf0432144347e5447ee059615	0	0	0	0	0	0	0	0	0	0	0	0	0	16	0	0	0	0	0	0	0	0	0	0	0	44	0	0	44	0	17	0	0	0	0	0	0	0	0	0	0	0	0	0	0	79	0	0	0
e13ba8a114588db9010e2a91b61c867f	0	0	0	0	0	0	0	0	0	0	0	0	0	0	0	0	0	0	0	0	0	0	0	0	0	0	0	0	0	0	0	0	0	23	0	0	0	0	0	0	28	0	0	0	0	0	0	149	0
ca925bbe5f37e0e691ce759aecddeb72	0	0	0	0	0	0	0	0	0	0	0	19	0	0	22	0	0	0	0	0	0	0	0	0	0	0	0	0	0	0	0	22	30	0	32	15	0	0	0	0	0	0	0	0	22	0	37	0	0
0fc9968c5680152fe030c27f730267bd	0	0	0	0	0	0	0	0	0	0	0	19	0	0	11	0	0	0	0	0	0	0	0	0	0	0	0	0	0	0	0	19	48	0	0	0	0	27	0	35	0	0	24	16	0	0	0	0	0
043a823c7a726faf543f8f92fefe90ff	0	0	20	0	0	0	0	0	0	0	0	0	0	0	0	0	0	0	0	0	0	0	0	0	0	0	0	10	0	0	0	0	0	0	0	0	0	0	0	0	45	0	0	90	12	0	21	0	0
2ccbbc3ef5ab93d14c51fe3ce4d74bd4	0	0	30	0	0	15	0	0	0	0	0	0	0	0	54	0	0	0	0	0	0	0	0	0	53	0	0	0	0	0	0	0	0	0	0	11	0	16	0	0	0	0	0	0	0	18	0	0	0
5227d49d76dfa53d7feca6e43459435c	0	0	0	0	0	0	0	0	0	7	0	0	0	56	0	0	0	0	0	0	0	0	21	0	39	0	0	22	0	0	11	0	0	0	0	0	0	0	0	0	0	0	25	0	16	0	0	0	0
74bf8b5fa50563ab16e269736646253b	0	0	0	0	0	0	0	0	0	0	29	0	0	0	0	0	0	0	0	0	0	0	13	28	0	26	0	0	16	0	17	0	0	0	0	0	0	0	0	0	0	0	0	0	0	0	0	0	0
862af8cf660403895edaf8bfef379cce	0	0	0	0	0	0	0	0	0	0	0	0	0	58	0	0	0	0	0	0	0	0	14	0	31	0	0	24	0	0	0	0	0	0	0	0	0	0	0	0	32	0	18	0	19	0	0	0	0
e808ce8ef9b507169f27b818ff88d1b1	0	0	0	0	0	0	0	30	0	0	0	0	0	0	0	0	0	0	0	0	0	0	0	0	0	31	0	0	0	0	0	0	0	0	0	0	0	0	0	0	49	0	0	0	0	0	0	0	85
b2aa5c08c826b48f22098fcd774fb337	0	0	0	0	0	0	0	0	0	21	63	10	0	0	0	0	0	0	0	0	6	0	0	0	0	0	0	23	0	0	0	0	25	0	0	18	0	29	0	0	0	0	0	0	0	0	0	0	0
42954ecba731c8b08aa27a649ca6ba59	29	19	24	18	0	0	0	0	0	0	0	0	0	0	0	0	0	0	0	0	0	0	0	0	0	0	0	0	22	0	13	47	0	0	0	0	0	0	0	0	0	0	22	0	0	0	0	0	0
78b1242429c52e5d59355d64860d295f	0	0	10	0	0	0	0	11	10	0	0	0	0	19	0	0	0	0	0	0	0	0	0	0	0	0	15	0	0	0	0	0	33	0	28	0	0	0	0	0	0	0	0	0	21	0	46	0	0
6fd6cf1ff9e4b0ce9c249fa1b53442e1	0	0	0	0	0	138	0	0	0	0	0	0	0	0	0	0	0	0	0	0	0	0	0	0	0	0	0	0	32	0	0	0	0	0	0	0	0	0	0	0	0	0	0	0	23	0	0	0	0
154b6c583905ad5bfcbd8f5f9d44ee91	0	0	0	0	0	0	0	0	0	0	0	0	0	0	0	0	0	30	0	27	0	0	0	0	0	0	0	30	52	54	0	0	0	0	0	0	0	0	0	0	0	0	0	0	0	0	0	0	0
0f12d81482fd177c86f48a80bca1ab5d	0	0	0	0	0	0	0	0	48	36	0	0	0	0	0	0	0	0	0	0	0	0	0	0	0	0	0	0	63	26	0	0	0	0	0	0	0	0	0	0	0	0	0	0	0	18	0	0	0
529f4332f3d3d2c63f4df8810ed6f737	0	0	0	0	0	0	0	0	13	0	0	46	0	0	24	0	0	0	0	0	0	0	0	0	0	0	0	41	0	0	0	0	47	0	0	0	0	0	15	0	0	0	0	0	0	0	0	0	5
f3b843b0966e1219e75373e00d6ceb96	0	0	0	0	0	0	0	0	0	0	0	0	0	0	31	0	0	0	0	0	0	0	0	9	0	0	0	0	0	0	8	0	34	0	0	0	3	0	29	40	0	0	0	0	0	0	37	0	0
844e9200b95e100ff839a1b41875a38b	0	0	0	0	0	73	0	0	0	0	0	0	13	0	0	0	0	0	0	26	0	0	0	0	0	0	0	0	0	0	0	0	0	0	0	0	0	0	0	0	0	0	30	0	20	0	27	0	0
c7c8cc2cc752c466a931ec70291b0de3	0	0	0	0	0	0	0	0	27	0	11	27	0	0	0	0	0	0	0	6	0	0	0	0	0	0	0	0	46	26	36	0	0	0	0	0	0	0	0	9	0	0	0	0	0	0	0	0	0
5086074e4f95b112b5df7175027cf021	0	0	0	0	0	0	0	0	0	0	39	0	0	0	0	0	0	0	0	0	0	0	0	0	0	30	86	0	0	0	0	0	0	0	0	0	0	0	0	23	0	0	9	0	0	0	0	0	0
5b9b19b766fdfa4b3b0554887b986b29	0	0	0	5	0	0	26	0	0	0	0	0	0	0	52	0	0	0	0	0	0	0	0	0	0	0	0	0	0	28	0	0	22	0	0	0	0	14	0	0	0	26	0	0	0	4	0	9	0
a8bf2bd67450b0185ee14ab39d8da1f0	47	0	48	0	0	34	0	0	13	0	0	0	0	0	0	0	0	0	0	0	0	0	0	0	0	0	0	0	0	0	0	43	0	0	0	0	0	0	0	0	0	0	0	0	0	0	0	0	0
d254b47d6f3441b0c325d01b9f43f062	0	0	0	0	0	0	0	0	0	0	28	0	0	0	14	0	0	0	0	0	0	0	0	0	13	0	0	0	12	21	24	0	0	0	0	0	0	0	0	24	0	0	0	0	0	13	36	0	0
151d14ce96c54f45ef4ddd086d983856	0	36	0	0	0	0	0	0	0	0	33	0	0	0	0	0	0	0	0	0	0	0	0	0	0	0	0	0	0	0	0	0	19	0	0	0	0	0	0	0	0	0	0	0	0	0	18	0	0
f1fb5486edda84c93615c840dfb3d2e1	0	0	0	0	0	0	0	0	0	0	0	0	0	0	0	17	0	0	0	0	0	0	0	0	0	0	0	21	0	0	0	0	0	0	51	0	0	0	27	0	0	0	0	0	0	0	20	0	0
9c4206657c2bfe5253eac66cc2ab4447	0	0	0	0	0	0	0	0	0	43	0	0	0	0	0	0	0	0	0	0	0	0	0	0	0	0	0	0	0	26	37	0	20	37	0	0	0	0	0	0	0	0	0	0	0	0	0	0	20
0e1ee6f4f229da0388dcecd085efcba9	16	0	25	23	0	0	0	0	0	0	15	0	0	0	0	0	0	0	0	0	0	0	0	27	0	19	0	0	0	30	0	0	0	0	0	27	0	0	0	0	0	0	0	0	0	0	0	0	0
73c20d58483a50d5b064688263954ec1	0	0	13	0	0	0	0	0	0	0	0	0	0	0	0	0	0	0	0	0	0	0	0	0	0	0	0	0	19	0	24	0	0	0	0	0	0	80	0	17	0	0	0	0	0	0	0	0	29
904f7dd925d88e927fb95be520b1579f	0	0	0	0	0	29	0	0	0	0	0	0	0	0	0	0	0	0	0	0	0	0	0	0	0	0	0	0	0	0	0	0	0	0	75	0	0	0	24	0	0	0	0	0	0	0	22	0	31
a58e5fa4153390ffba39fdbaf9e2a299	0	0	0	0	0	0	0	0	0	42	0	0	0	0	0	0	0	0	0	0	0	0	0	37	0	0	0	0	0	0	15	0	0	0	0	30	0	23	0	0	0	34	0	0	0	0	0	0	0
d0e0456ee92e02e14c18c06da3b40fd3	0	0	0	0	0	0	0	0	0	0	0	0	0	0	0	0	0	0	0	0	0	0	134	0	47	0	0	0	0	0	0	0	0	0	0	0	0	0	0	0	0	0	0	0	0	0	0	0	0
c86c038e72fa4fa578fe3662e862d84e	0	0	0	0	0	0	0	0	0	0	0	0	0	0	0	0	0	0	0	0	0	0	31	0	0	0	0	20	0	13	34	0	0	0	0	0	7	0	0	0	14	23	6	33	0	0	0	0	0
fd3bebe5786f1901205263a15c3b0ce1	0	0	0	0	0	0	0	0	0	0	0	0	0	0	0	0	0	0	0	0	0	0	0	0	0	0	93	0	0	0	61	0	0	0	0	27	0	0	0	0	0	0	0	0	0	0	0	0	0
416cda7141adad83e3312a6a23bdc29a	0	0	0	0	0	33	0	0	0	0	0	0	0	0	18	0	0	0	0	0	0	0	0	0	0	0	0	22	0	0	54	0	0	0	0	0	0	0	0	0	0	0	0	0	0	0	52	0	0
70dc5dd9144e7ea056338e8f611ba1d6	19	0	26	12	0	0	85	0	0	0	0	0	0	0	36	0	0	0	0	0	0	0	0	0	0	0	0	0	0	0	0	0	0	0	0	0	0	0	0	0	0	0	0	0	0	0	0	0	0
5efc3524c11a4150700bfdb7573ea120	0	0	42	0	0	0	0	0	0	18	0	0	0	0	0	0	0	0	13	0	0	15	0	0	0	0	0	0	19	0	0	17	0	10	0	0	0	0	0	0	0	0	0	30	0	14	0	0	0
cc78aa0edac9e34f12d1326ade1ea600	0	35	11	7	0	0	0	0	9	0	0	4	0	0	0	0	0	0	0	0	0	0	0	32	0	10	9	0	0	0	0	14	0	0	5	0	5	0	0	0	0	0	14	0	0	0	22	0	0
aee7745da9360bc5b3ad5fc05ed26569	0	0	0	0	0	0	0	0	0	0	0	22	0	0	0	0	0	0	0	0	0	0	0	0	0	0	0	0	0	24	0	0	0	0	21	37	0	0	0	0	7	17	0	13	24	0	0	12	0
324e6a6b21c3a05d374519bbf136e90d	35	0	0	0	0	41	0	0	0	0	0	36	0	0	0	0	0	0	0	0	0	0	0	0	0	0	0	0	0	0	0	0	13	0	0	0	0	0	0	15	0	0	0	0	0	0	0	0	0
fd1eafa4467496d103cb04ebd68e7e0b	9	0	0	0	0	0	0	0	18	0	0	0	0	0	10	0	0	0	0	0	0	19	0	0	0	0	0	31	0	0	28	0	0	0	0	0	0	0	0	0	0	0	0	0	0	0	61	0	0
f6f534a780f708888c6feeb286b9f264	0	19	0	0	0	0	28	0	0	0	0	10	0	0	0	0	0	0	0	0	0	0	0	0	0	0	0	0	0	0	0	22	0	0	0	0	14	13	0	12	0	0	0	0	0	0	0	0	9
7e01d2df568c53a5915637d24ed17295	18	26	0	0	0	0	0	23	0	0	0	0	0	0	0	0	0	0	0	0	0	0	0	0	0	0	0	0	0	0	0	28	0	0	0	0	0	0	0	0	0	26	0	0	0	0	13	0	0
69e141502938a5692f2acde48e10d7c7	0	0	41	0	0	22	0	0	0	0	0	0	0	0	62	0	0	11	0	0	0	0	0	0	0	0	0	0	0	0	0	0	0	0	0	0	0	23	0	0	0	0	0	0	0	16	0	0	0
ab538e9ad9c63f15eabfbd8a6b91645e	0	0	0	0	0	0	0	0	0	0	39	0	0	0	0	0	0	20	0	23	0	0	0	0	0	0	0	0	0	22	7	0	0	0	0	29	0	0	0	0	0	0	0	0	35	0	0	0	0
2e72ca1ab56d1821e52c0dde1233dea8	23	0	32	0	0	0	77	0	0	0	31	0	0	0	0	0	0	0	0	0	0	0	0	0	0	0	0	0	0	0	0	0	0	0	0	0	0	11	0	0	0	0	0	0	0	0	0	0	0
53ff1e3fa558e7021c7310c09c1307db	0	0	0	0	0	0	19	27	31	21	25	0	0	0	0	0	0	0	0	0	0	0	0	0	11	0	0	0	16	0	0	0	0	0	0	0	0	0	0	0	0	0	0	0	0	0	24	0	0
2ddc51e3ca3e5e4a7895b0884cc30a29	0	0	0	0	0	0	0	0	0	0	0	0	0	0	0	0	0	0	0	0	0	0	0	0	0	0	0	17	60	54	0	0	0	0	0	43	0	0	0	0	0	0	0	0	0	0	0	0	0
4348ef7baa3a453ad2a498985347bbe0	0	0	34	0	0	22	0	0	0	0	0	0	0	0	37	0	0	0	0	0	0	0	0	0	0	0	0	0	0	0	0	0	0	0	0	0	0	19	20	0	0	0	21	0	0	20	0	0	0
21c6c0523c512b5d440f37ce01985ba1	0	0	22	0	0	0	0	0	27	0	0	0	0	0	16	0	0	0	0	0	0	0	0	0	0	0	0	0	0	0	0	0	0	0	0	0	0	91	0	17	0	0	0	0	0	0	0	0	0
e2e2a5d5a338d22307b642aacbc2b23b	0	12	0	0	0	0	0	0	0	0	0	0	0	0	0	0	0	0	0	0	0	0	0	0	0	0	0	18	0	34	12	0	0	0	26	0	0	0	10	13	0	0	13	0	0	0	15	0	18
ab7d0f22f9a0546e31eb4c768700b081	0	0	0	0	0	0	31	0	0	0	0	0	0	0	0	0	0	0	0	0	0	0	0	20	0	0	0	0	0	23	0	15	0	0	0	0	48	0	0	0	0	0	0	0	34	0	0	0	0
d579fafb33081b218a3c34516295418c	0	0	0	0	0	0	0	0	29	27	0	0	0	0	0	0	0	0	0	0	0	0	0	0	0	0	0	0	0	0	0	20	0	11	0	18	19	0	0	22	0	0	0	25	0	0	0	0	0
c15c8e94cbda2b0ad6a8325e69780240	0	0	0	0	0	0	0	0	8	0	0	0	0	0	0	0	21	0	16	30	0	19	0	0	0	0	0	23	0	0	0	0	0	0	0	0	0	0	0	0	0	0	0	36	0	18	0	0	0
93e308cc546eb8fa11d04f02c4f5117a	26	0	0	20	0	8	16	0	0	0	0	0	0	8	24	0	0	0	0	0	0	0	0	0	0	0	0	0	0	0	0	34	0	0	0	0	0	0	0	0	0	0	0	0	0	0	34	0	0
806284276b875f2e7afed7accd8fcabf	0	0	0	0	0	0	0	0	36	36	0	0	17	0	0	0	0	0	0	0	0	0	0	0	0	0	0	0	81	0	0	0	0	0	0	0	0	0	0	0	0	0	0	0	0	0	0	0	0
dfdf4870663d62bc6acdef26158b55aa	0	0	0	0	0	0	0	0	0	0	0	0	0	0	0	0	0	0	0	0	0	0	0	0	0	0	0	0	0	0	0	0	0	0	0	0	0	0	0	0	0	0	0	0	0	0	0	0	0
0c8c5cc7476e241bc7fa4b41825f2f58	26	0	18	36	0	0	28	0	0	0	0	0	9	0	0	0	0	0	0	0	0	0	0	0	0	0	0	0	0	0	0	0	0	0	0	0	0	0	0	42	0	0	0	0	0	10	0	0	0
7fe10e73d72861e37b879ee83a3dfa12	0	0	0	0	0	0	0	0	0	20	0	0	0	0	31	0	0	0	0	0	0	0	0	0	11	0	0	0	0	0	0	53	0	0	0	0	0	0	31	0	0	0	0	0	9	14	0	0	0
8258f4b7902e1e77196646439fe23582	0	11	0	0	0	0	0	0	0	0	0	0	0	0	0	0	0	0	0	0	0	0	0	0	0	0	0	0	0	0	0	0	0	13	0	0	0	0	0	0	0	0	14	30	0	16	0	0	0
2620c5481def04baa31142be45cfd231	0	0	37	20	0	0	0	23	0	0	0	20	0	0	0	0	0	0	0	0	0	0	0	0	24	0	0	0	0	0	0	0	0	19	0	0	0	0	0	0	0	0	0	0	0	0	9	0	16
aa2b2b879521cb9699b899f7fe06edab	0	0	0	0	0	0	0	0	0	0	0	0	0	0	0	23	0	0	0	0	0	0	0	0	0	0	0	0	0	0	0	0	0	0	0	0	0	0	29	0	31	0	0	29	0	0	0	0	56
40acd10681fa86036490a5932f32ea36	0	0	0	0	0	0	0	0	0	0	0	0	0	0	0	0	0	0	0	0	0	0	0	0	0	0	0	0	0	0	0	0	0	0	0	0	0	0	0	0	0	0	0	52	34	31	0	21	30
c5865619f71b24db2a02ae6f8e43501e	0	0	0	0	0	0	0	0	0	0	0	0	12	0	48	0	0	0	0	9	0	0	0	0	0	7	0	0	0	0	44	0	0	0	0	0	0	24	0	0	0	0	0	0	0	0	0	0	0
190b93cea5acc144dc11b8d581b73653	0	0	0	0	0	0	0	0	0	0	0	0	0	0	0	0	0	0	0	0	0	0	25	31	0	0	0	31	27	0	53	0	0	0	0	0	0	0	0	0	0	0	0	0	0	0	0	0	0
d61c56d36b32938df1b5b8396801f897	0	0	0	0	0	33	0	0	0	0	0	0	0	0	0	0	0	0	0	0	0	0	0	0	0	0	0	0	0	0	0	0	0	0	61	0	0	0	22	0	0	0	0	0	0	0	12	0	38
413ba126268dbad8d14f32b774db6591	0	0	0	0	0	0	0	0	17	0	0	0	0	0	0	0	0	0	0	0	0	0	0	0	0	0	0	0	23	0	0	0	34	34	0	0	0	0	0	0	0	0	13	0	0	28	0	0	16
582746502b1c5a2b60b435fd2d3ca68b	0	0	0	0	0	0	0	0	0	0	53	0	0	0	0	0	0	0	0	0	0	0	0	0	0	0	32	0	0	0	0	0	0	0	0	0	0	0	0	0	0	0	0	0	80	0	0	0	0
508a6090efe9b4d5e6893e922970acc8	0	0	0	0	0	0	0	0	0	0	0	0	0	0	0	0	0	0	0	0	0	0	14	0	0	0	29	0	39	32	28	0	0	0	0	0	0	23	0	0	0	0	0	0	0	0	0	0	0
5985449f1eace2d41aae8e4be21974b4	25	0	0	0	0	0	73	0	0	0	27	0	0	0	0	0	0	0	0	0	0	0	0	0	0	0	0	0	0	0	0	33	0	0	0	0	0	6	0	0	0	0	0	0	0	0	0	0	0
8995daf082dfe26c695f2f03c88b7f89	0	0	0	0	0	0	0	0	0	0	0	0	0	0	0	0	0	0	0	0	0	0	0	51	0	0	0	0	0	0	0	0	0	0	0	0	0	0	0	0	0	0	0	0	0	0	0	0	0
59f8d6741445f2855c9ce62da5db2922	0	0	0	0	0	32	0	0	0	0	0	0	0	0	0	0	0	0	0	0	0	0	0	0	0	0	0	0	0	0	0	0	29	0	60	0	0	0	0	0	0	0	0	0	0	0	17	0	25
33948794d8f90be6d0dc38dadd0fa5a9	0	0	0	0	0	0	0	0	11	0	0	0	0	0	0	0	0	0	0	0	0	0	0	0	0	0	0	0	0	0	0	0	0	0	0	0	0	0	0	0	11	0	15	27	17	19	0	42	21
7ef00953b057c79412fb009cf506399e	0	0	0	0	0	0	0	0	0	0	0	0	0	0	0	0	0	0	0	0	0	0	0	0	0	0	0	0	0	0	0	0	0	0	0	0	0	0	0	0	0	0	0	0	0	0	0	0	0
3d89c69ed422d5cda1c6f587a1a0a1a3	0	0	0	0	0	0	0	0	15	0	0	0	0	0	0	0	0	0	0	0	0	0	0	0	0	27	0	20	16	0	0	0	0	0	0	0	0	41	0	0	0	0	0	25	0	0	0	18	0
1e705e4b64721c327d73cd0c2a4dfde4	0	0	0	0	0	0	0	0	0	0	0	0	0	0	52	25	0	0	24	0	15	0	0	0	0	0	0	0	0	0	0	0	0	0	24	0	0	0	0	0	0	0	0	22	0	0	0	0	0
4391528ba9b5ae12d91c115089933c52	0	0	0	0	0	0	0	0	0	0	0	0	0	0	0	0	0	0	0	0	0	0	0	18	16	0	0	0	25	7	0	0	0	0	0	25	0	38	0	32	0	0	0	0	0	0	0	0	0
56b8f454fb99a5a7ba1accfee11a1022	0	32	0	0	0	22	0	0	0	0	0	0	0	0	0	0	0	0	0	0	0	0	0	0	0	0	0	50	19	0	0	16	0	0	0	0	0	0	0	0	0	0	0	21	0	0	0	0	0
2126af92175a32213400973c35d32413	0	0	0	0	0	0	0	0	0	0	0	40	8	0	0	0	0	20	0	22	24	28	0	18	0	0	0	0	0	0	0	0	0	0	0	0	0	0	0	0	0	0	0	0	0	0	0	0	0
a808871f490562440c6b9f02d3fea1e1	22	0	0	0	0	0	0	0	17	0	0	0	0	0	0	0	0	0	0	0	0	0	0	0	0	0	0	30	0	28	0	0	0	0	0	20	0	0	0	0	0	27	15	0	0	0	0	0	0
ecd9f935a8b0b5b865b295effb977854	0	0	35	0	0	0	0	0	0	0	0	0	0	0	0	0	0	12	0	0	0	0	0	0	17	0	0	0	0	0	0	0	0	0	19	0	0	0	0	0	0	6	0	0	0	0	0	0	0
bfe3fc22df04e8dbd0afe69f434af1e4	0	0	20	6	0	0	0	0	0	0	0	0	16	0	0	0	0	0	0	0	0	0	0	0	0	0	25	0	0	0	0	0	27	19	0	0	0	37	9	0	0	0	0	0	0	0	0	0	0
d4139669c138dc6983a2105c6d38fa02	0	0	0	0	0	27	38	0	0	0	0	0	0	0	53	0	0	0	0	0	0	0	0	0	0	0	0	0	0	0	0	0	0	0	0	0	0	0	0	0	0	0	0	0	0	0	0	0	0
ef18e8bf0a28bca89c3d10c76563ca6c	0	0	0	0	0	0	0	0	14	0	0	0	0	0	0	0	0	0	0	0	0	0	0	28	0	0	0	0	0	0	34	0	28	30	0	0	0	0	0	0	0	0	0	0	0	0	0	9	16
842e028e25061dda035f555a654e298e	0	0	0	0	0	0	0	0	33	0	55	0	0	0	0	0	0	0	0	0	0	0	0	0	0	0	0	34	0	0	0	0	0	0	0	35	0	0	0	0	0	0	0	0	0	0	0	0	0
c76981096e0206c34f4212fd31675b39	0	0	0	0	0	0	0	0	21	0	0	0	0	0	0	0	0	0	0	0	0	0	0	0	0	0	0	37	0	35	0	0	29	0	0	0	0	26	0	0	0	0	9	0	0	0	0	0	0
fb9978b5a791da0d3c81aae5a8fae09e	0	0	0	0	0	0	0	0	0	10	0	0	0	0	0	0	0	0	0	0	0	0	0	13	0	40	0	0	59	0	0	0	0	0	0	17	0	0	0	0	17	0	0	0	0	0	0	0	0
828ea73ab061f15b091ce99708ed55d8	0	0	0	0	0	0	0	0	0	0	0	0	0	18	0	4	0	0	0	0	0	0	0	17	0	0	0	38	0	0	35	0	0	0	0	0	0	0	0	0	0	0	44	0	0	0	0	0	0
0e72021929175804c863195f70ad24fa	0	0	0	18	0	24	0	0	0	0	0	0	0	10	0	0	0	0	0	0	0	0	0	38	0	0	0	0	0	0	0	0	0	22	0	0	0	0	0	34	0	9	0	0	0	0	0	0	0
c9bc2c0d62bbec4a6c0ac6fe91e154fc	0	0	0	0	0	0	0	0	0	0	0	0	0	0	0	0	0	0	7	6	0	0	0	0	0	0	0	0	0	0	0	0	18	0	23	0	0	35	0	0	0	0	0	0	0	10	36	0	20
faf4129a16f6b69e0947039c59aedade	22	0	18	0	0	0	66	0	0	0	0	28	0	0	20	0	0	0	0	0	0	0	0	0	0	0	0	0	0	0	0	0	0	0	0	0	0	0	0	0	0	0	0	0	0	0	0	0	0
50a4829854fd41e2747277d4b9d0b634	0	0	0	0	0	0	0	0	28	0	0	0	0	0	0	0	0	0	0	0	0	0	0	0	0	0	0	0	0	0	0	0	0	0	0	43	0	0	0	16	0	0	33	34	0	0	0	0	0
a1307a58df5b2c24fd7f8ef6419214d7	0	0	0	0	0	0	0	0	0	0	0	0	0	0	35	0	0	0	0	0	0	0	0	0	0	0	0	0	0	0	0	30	0	0	0	0	20	9	28	0	0	0	0	18	0	0	0	0	0
732c83ddb648a97e337dd49268197dba	0	0	0	0	0	0	65	0	12	0	0	0	0	20	0	0	0	0	0	0	0	0	0	13	0	0	0	0	0	0	0	0	0	0	0	0	0	30	0	0	0	13	0	0	0	0	0	0	0
0479a4e66910f3a174fed271fbf7c27f	0	0	0	0	0	0	0	0	62	0	0	0	0	0	0	0	0	0	0	0	0	0	0	0	0	0	18	0	0	49	0	0	0	0	0	24	0	0	0	0	0	0	0	0	0	0	0	0	0
2face9061b222eeca20dad86a8e936e6	0	0	0	0	0	0	0	0	0	0	0	0	0	0	0	0	0	0	0	0	0	0	0	0	0	0	0	0	0	0	0	0	0	0	0	0	0	0	0	0	0	0	36	28	18	50	0	0	21
19c7c6f77651c96ba2f13f43ca5bea54	0	0	0	0	0	27	32	0	31	0	0	0	0	0	0	20	0	0	0	0	0	0	0	0	0	0	0	0	0	30	0	0	0	0	0	0	0	0	0	0	0	0	0	0	0	12	0	0	0
c714229343a0014eaf73a08f7bee900c	0	27	0	0	0	0	0	0	0	0	0	0	0	7	0	0	0	0	0	11	0	0	0	0	0	0	0	0	0	0	0	27	31	0	0	0	0	0	0	0	0	0	0	35	0	13	0	0	0
6dfdc64543ae82c31a3534e0c30b0a63	0	0	0	0	0	23	0	0	0	0	0	0	0	0	0	0	0	0	0	0	0	0	0	0	0	0	0	0	0	0	0	0	0	0	0	0	0	0	0	0	0	0	0	0	0	0	0	0	0
22fa11715e9b62b97aef1fe0916dfebf	0	0	0	0	0	0	0	0	0	0	0	0	0	18	0	0	0	0	0	16	0	0	0	0	0	0	0	25	19	0	43	0	0	0	0	0	0	0	0	0	0	0	0	0	0	29	0	0	0
6e6b336ec7576fdb6ecbe5583071c4b2	0	0	0	0	0	53	0	0	0	0	0	0	0	0	0	0	0	0	0	0	0	0	0	31	0	0	0	0	0	0	0	0	27	0	0	0	0	0	0	0	0	0	0	0	21	0	17	0	0
fcc9c895ca15419e0859b04dfee5cc31	0	0	0	0	0	0	0	0	0	0	0	0	0	0	0	0	0	0	0	0	0	0	0	0	0	0	0	0	0	0	0	0	0	0	0	0	0	0	0	0	0	0	0	0	0	0	13	0	0
03fb921d20e2d85e7706f996db013d23	10	0	0	0	0	0	0	0	0	7	7	0	0	0	0	0	0	0	0	0	0	0	0	0	0	0	0	0	0	0	26	0	0	0	0	0	0	7	0	0	0	0	0	14	11	16	18	0	30
6b0f459cc10b803c8103a4e4f8e0d8ee	34	0	0	0	0	0	0	0	0	0	0	0	0	45	0	0	0	0	0	0	0	0	0	0	30	0	0	0	0	0	0	0	0	0	0	0	36	0	0	0	0	0	0	0	0	0	0	0	0
76dbac633d19e3045cc89e394584ea4d	7	0	25	30	0	0	0	0	0	0	0	0	0	0	0	0	0	0	0	0	0	0	0	0	0	0	0	0	0	0	0	0	0	0	0	0	0	0	0	0	0	0	0	83	0	0	0	0	0
39a9c6fce3858ff8b329520991f18dc3	0	0	0	0	0	16	0	0	0	0	26	0	3	0	0	0	0	0	0	0	0	0	0	0	6	0	0	0	8	0	0	11	17	0	19	13	0	0	0	0	0	0	0	0	12	0	14	0	0
381ea4514c1558288b80186c09a413e7	0	0	0	0	0	0	0	0	0	0	0	0	0	0	0	0	0	0	9	0	0	0	0	36	0	0	0	0	0	0	0	0	0	0	0	0	0	0	0	0	0	0	0	21	24	12	0	0	43
5513503ba40bf5ce07a1af00799196bd	0	26	31	0	0	0	0	0	0	0	0	0	0	0	0	0	0	0	0	0	0	0	0	42	0	0	0	0	0	19	0	0	0	0	0	0	0	26	0	0	0	0	0	0	0	0	0	0	0
ebe926f41b94682139f48d41deb236d4	0	0	0	0	0	0	37	0	0	0	0	0	0	0	0	0	0	0	0	0	0	0	0	0	0	0	0	0	0	28	0	0	0	0	0	0	36	0	15	0	0	0	0	0	27	0	0	0	0
ebf81094cce35c4b0ee49f77ddf7abe1	0	0	0	0	0	0	0	0	0	43	41	0	0	0	34	0	0	0	0	0	0	0	0	0	0	0	0	0	0	0	0	0	0	0	0	0	0	0	0	0	0	0	0	0	0	0	0	0	0
db3a4f65ec10beaa69d39835d00e418d	0	0	0	0	0	21	0	27	0	0	0	0	0	0	0	0	0	0	0	0	0	0	0	0	0	0	0	0	0	0	0	0	0	0	45	0	0	0	0	0	0	0	0	0	0	0	19	0	29
988444af1cfd15bc7888ff06eb74eccc	0	0	0	0	0	0	0	0	0	37	0	0	0	0	0	0	0	0	0	0	0	0	0	0	0	0	39	40	0	0	0	0	0	0	0	0	0	25	0	0	0	0	0	0	0	0	0	0	0
0a683b1e276d224b7c7850b6d7f68337	0	0	0	0	0	0	0	0	0	0	0	0	0	0	29	0	0	0	30	0	13	24	0	0	27	0	0	0	0	0	0	0	0	18	0	0	0	0	0	0	0	0	0	0	0	0	0	0	0
827aa8716d4aa184f5fa939b411af999	0	0	0	0	0	0	0	0	0	0	0	0	0	0	55	29	0	0	0	40	0	0	0	0	0	0	0	0	0	0	0	0	0	0	0	0	0	0	0	0	0	0	0	16	0	0	0	0	0
63fb3adb9700390d2de4ce459d28645c	0	51	0	0	0	0	0	0	0	0	0	0	0	0	0	26	0	0	0	0	0	0	0	0	0	0	0	0	0	0	0	62	0	0	0	0	0	0	0	0	0	0	0	0	0	0	0	0	0
43e8a84c81fa847660333aa2c61a3dae	0	0	0	0	0	0	0	0	0	0	9	0	0	0	7	0	0	0	0	0	0	0	0	19	0	28	0	15	0	0	0	0	12	0	22	0	0	0	0	22	0	0	0	0	5	0	0	0	0
c0f779f0a524eb4878543a6cba6c709b	0	0	0	0	0	21	0	0	0	0	0	0	0	0	0	0	0	0	0	0	0	0	0	0	0	0	0	0	0	0	0	0	0	0	0	0	0	0	0	0	0	0	0	0	0	0	0	0	0
29118dc9bd45db5c91d1380834b9471b	0	0	0	0	0	0	72	0	0	0	0	0	0	0	24	0	0	0	0	0	0	0	0	0	0	0	0	30	0	0	12	0	0	0	0	0	0	0	0	0	0	0	0	0	0	0	0	0	0
59760aaafd1a56c87192270aa80f4f61	0	38	0	0	0	0	0	0	0	0	0	0	0	0	10	0	0	0	0	0	0	0	0	16	0	0	0	0	0	0	0	43	0	0	0	0	0	11	0	0	0	13	6	0	0	0	0	0	0
df16369d85fabf5f2dc782595e966470	0	0	0	0	0	0	0	0	0	15	0	0	0	0	0	7	0	0	0	0	0	0	0	0	0	0	14	23	21	12	0	17	0	0	0	0	0	0	0	0	0	0	0	0	0	0	0	0	0
b8116f4c6bda6a3534ceb73a30338f59	0	0	0	0	0	0	0	0	0	14	0	0	22	0	0	0	0	0	0	0	0	0	0	11	0	42	0	28	0	0	0	0	0	0	0	0	0	0	0	0	20	0	0	0	0	0	0	0	0
37f42aefb9fb25bafb072f68f8151b6f	0	0	0	0	0	0	0	0	0	0	0	0	0	0	0	0	0	0	0	0	0	0	0	0	0	0	0	0	0	0	0	34	0	0	0	0	0	0	0	54	0	0	29	20	0	0	0	0	0
d6a92846a04c6e83117dfad2db1a97fe	0	0	23	0	0	0	20	0	0	6	5	0	0	0	0	0	0	0	0	8	0	0	0	0	0	0	0	0	0	7	0	0	0	0	0	0	6	10	0	0	0	0	0	0	4	0	0	0	0
d3c1361506ce441d4a50d5fe9d753c6c	0	0	0	0	0	0	0	0	0	0	0	0	0	0	0	0	0	0	8	0	0	0	0	29	0	0	0	0	0	0	0	0	0	0	0	0	0	0	0	0	0	0	0	28	11	8	0	0	52
1d535e4ea70bce6688dd72caccc50801	0	0	0	0	0	0	0	0	0	0	0	0	0	0	0	0	0	0	0	0	0	0	0	0	0	0	0	0	0	0	0	0	0	0	0	0	0	0	0	0	0	10	0	0	0	53	0	0	38
c23d809fb21fde7ac42f0e6777aaf479	0	0	17	0	0	0	0	0	12	0	17	0	0	12	0	0	0	0	0	0	0	0	0	0	0	0	12	0	0	0	0	0	20	0	0	0	0	0	19	18	8	0	0	0	0	0	0	0	0
23935ca26cb4f2a54f1ca95b59a8af6f	0	0	0	0	0	0	36	0	0	0	16	0	0	0	0	0	0	0	0	0	0	0	0	10	0	0	0	0	0	0	0	0	0	0	24	0	8	20	0	0	4	0	0	4	0	0	0	0	13
9089eb9680d915a615b3b6ebebecbf46	0	10	30	0	0	21	0	20	0	38	0	0	15	0	0	0	0	0	0	0	0	0	0	0	0	0	0	0	0	0	0	0	0	0	0	0	0	0	0	0	0	0	0	0	0	0	0	0	0
d093f318a8f47b4c66d4cc827842caf7	0	0	0	0	0	0	82	0	0	0	0	0	0	0	0	0	0	0	0	0	0	0	0	0	0	0	0	0	0	11	0	0	0	0	0	0	0	0	0	24	0	0	0	0	0	17	0	0	0
e65977db8100e56a33e4a88bb8d8b8a8	0	0	0	0	0	0	0	0	0	0	0	0	0	0	0	0	0	17	0	0	0	0	0	18	0	0	0	0	0	0	0	18	0	0	0	0	0	0	0	0	0	0	0	0	0	0	43	0	0
d412610404aa23269b7e8de0b7b4e2ac	0	0	0	0	0	0	0	0	0	0	0	0	0	0	0	0	0	12	18	0	0	0	0	25	0	0	0	0	0	0	0	0	0	0	0	0	0	42	0	0	0	0	0	0	37	0	0	0	0
7cc1f42a77e3e1bff94a3b553b208d12	0	0	0	19	0	0	0	0	0	25	0	18	0	0	0	0	0	0	0	0	0	0	0	0	0	0	13	0	0	0	0	0	0	0	0	0	0	17	0	0	0	0	28	0	0	0	0	13	0
37e251543770ac8e2b9d9422bff0c5bc	0	0	0	0	0	0	0	0	0	32	0	0	0	0	0	0	0	0	0	0	0	0	0	0	0	0	22	0	0	0	14	0	0	0	0	0	0	0	0	0	0	0	30	21	0	14	0	0	0
19db669b01a1886a225c0576f5c37892	0	16	0	0	0	30	24	0	0	0	0	0	0	0	0	0	0	0	0	0	0	0	0	0	0	0	0	0	0	27	0	20	0	0	0	0	0	0	0	0	0	0	15	0	0	0	0	0	0
8fbabf7847330d5d4c4a0ea2bcd0f399	0	0	0	0	0	0	0	0	0	43	0	0	0	0	0	0	0	0	0	0	0	0	0	21	0	0	21	0	0	33	0	0	0	0	0	0	0	0	0	0	0	0	0	0	0	14	0	0	0
3e067da2928d4419a099063abf5a6455	0	0	0	0	0	0	0	0	0	0	0	0	0	0	0	0	12	0	0	0	0	0	0	0	0	0	0	0	0	0	0	0	0	19	0	0	0	0	0	0	0	0	0	0	0	0	35	0	0
92af9c5938615e5c40e6aa3a828b4472	0	33	20	0	0	0	0	0	0	0	0	0	0	0	0	0	0	0	0	0	0	0	0	21	0	0	0	0	0	32	0	0	0	0	0	0	0	0	0	0	0	0	25	0	0	0	0	0	0
c51cc050e1540e27e88a73288a4f656e	0	31	0	0	0	21	22	0	29	0	0	0	0	0	0	0	0	0	0	0	0	0	0	0	0	0	0	0	0	0	0	0	0	0	0	13	0	0	0	0	0	0	0	0	0	0	0	0	0
cf27b0f92fb632823486822eb5b05584	0	0	0	0	0	0	0	0	0	18	0	0	0	0	0	0	0	0	0	0	0	0	0	9	9	0	0	0	0	0	0	14	22	9	0	21	0	29	0	0	0	0	0	0	0	0	0	0	0
1bd43a5e09f4477cfba7e105a00704ef	0	0	0	0	0	0	0	0	0	0	0	0	34	0	0	0	11	0	0	0	24	0	0	20	0	0	0	0	0	0	0	0	0	0	0	0	0	0	0	0	0	0	0	0	11	0	31	0	0
28cefe0929af8db914b05dd51358bd3f	0	0	25	0	0	0	0	0	0	0	16	0	0	0	0	0	0	0	0	0	0	0	0	23	0	0	0	0	13	24	0	0	0	0	19	0	0	0	0	0	0	0	0	0	10	0	0	0	0
2d992a9d394a8cf573a1d597187a4e43	0	0	0	0	0	0	0	0	0	0	0	0	0	0	0	0	0	0	0	70	0	60	0	0	0	0	0	0	0	0	0	0	0	0	0	0	0	0	0	0	0	0	0	0	0	0	0	0	0
d91a1327539850fefe361ae8d6ca01e4	0	0	0	0	0	0	28	0	0	0	0	0	0	0	0	0	0	0	0	0	0	0	0	0	0	0	0	0	0	28	0	0	0	0	0	0	42	0	0	0	0	0	0	0	31	0	0	0	0
8dc65104b767d8ee6b7be14ee2d2d054	0	0	0	0	0	0	0	0	0	0	0	0	0	38	0	0	0	0	0	0	0	0	0	0	14	0	0	0	0	0	0	0	0	0	0	0	21	0	0	20	0	0	0	0	0	36	0	0	0
2371a6ae81b49e2c22c2c52ff88d0672	0	0	33	20	0	0	0	0	13	0	0	0	0	0	0	0	0	0	0	0	0	0	0	0	0	0	0	0	0	0	0	19	0	11	0	0	0	0	7	0	0	0	25	0	0	0	0	0	0
55cae83f98745393b59b6928a3aa99c3	0	0	0	0	0	0	0	0	0	39	0	0	0	0	0	0	0	0	0	0	0	0	0	14	0	0	0	0	0	0	0	0	0	0	0	0	0	0	0	0	0	9	32	0	0	0	0	0	34
a4c3d959664a7351ffd6be0d65018f8e	0	0	0	0	0	0	0	0	0	0	0	0	0	0	0	0	0	0	0	0	0	0	0	0	0	0	0	0	0	0	0	0	0	29	21	16	14	34	0	0	0	0	0	0	0	14	0	0	0
cc31786174b4d15fa9205d5c176c0237	0	0	0	18	0	0	19	0	0	0	0	0	0	0	19	0	0	0	0	0	0	0	0	0	0	0	0	0	0	26	0	0	27	0	0	0	0	0	0	0	0	0	0	0	0	0	18	0	0
90a83533bb6c10ec675071f76369fbb8	0	0	0	0	0	18	0	0	27	23	0	0	0	0	0	11	0	0	0	0	0	0	0	0	0	0	0	0	0	0	0	32	0	0	0	0	0	0	0	0	0	16	0	0	0	0	0	0	0
3f7c287ab678db57e30a0616bf359bfb	0	0	0	0	0	0	0	0	0	0	0	6	0	0	0	0	0	0	0	0	0	0	0	24	0	0	0	0	0	0	0	0	0	0	0	0	0	0	0	0	0	0	19	36	0	13	0	0	29
432b369449402b7c27b49ac3f2b8ede1	47	0	0	15	0	0	0	0	18	0	0	19	0	0	0	0	0	0	0	0	0	0	0	0	0	0	0	0	0	0	0	27	0	0	0	0	0	0	0	0	0	0	0	0	0	0	0	0	0
0b771779f8b5af7b8597c00e94182ee1	0	26	32	0	0	0	0	0	0	0	0	0	0	0	0	0	0	0	0	0	0	0	0	28	0	0	0	0	0	22	0	0	0	0	0	0	0	18	0	0	0	0	0	0	0	0	0	0	0
1b2ef9ac5948e66b9d2807888e04254c	0	0	0	0	0	15	0	0	0	0	0	0	0	0	0	10	0	0	0	0	0	0	0	0	0	0	0	13	0	0	32	23	0	0	0	0	0	0	0	0	0	0	0	0	0	0	14	0	19
94ff44effea436f38ae8db5919452691	0	0	0	0	0	0	0	0	0	0	0	0	0	0	0	0	0	0	0	0	0	0	0	16	0	36	0	0	0	0	0	0	0	0	0	16	0	0	0	0	14	0	17	0	0	0	0	27	0
ac3ea6ca3265cdb02addb8cfb960581c	0	0	0	0	0	0	0	0	37	0	65	0	0	0	0	0	0	0	0	0	0	0	0	0	0	0	0	0	0	0	0	0	0	0	0	0	0	0	12	11	0	0	0	0	0	0	0	0	0
5b0c3e40522a1201e1532dc50f53bce2	0	0	0	0	0	0	0	0	0	39	10	0	0	0	0	0	0	0	0	0	0	0	0	23	0	0	0	0	0	0	0	0	0	0	0	0	0	0	0	0	8	0	22	0	0	23	0	0	0
3aef6edb3ea32f013184cd54428c3898	0	0	10	0	0	0	0	0	0	0	23	0	0	0	0	0	0	0	0	0	0	0	0	0	0	7	0	0	0	24	10	8	0	0	0	23	0	0	0	0	0	0	0	19	0	0	0	0	0
b62ce5c5133cb39186c8b72d8e02360d	0	0	0	0	0	0	0	0	0	0	0	0	0	0	0	0	0	35	0	37	52	0	0	0	0	0	0	0	0	0	0	0	0	0	0	0	0	0	0	0	0	0	0	0	0	0	0	0	0
005229d301ca9c83dc852efee111166b	16	0	27	20	0	0	0	0	0	0	15	0	0	0	0	0	0	0	0	0	0	0	0	21	0	0	0	0	0	24	0	0	0	0	0	0	0	0	0	0	0	0	0	0	0	0	0	0	0
4a3da6112f391db4ba9fdc8f3ddd77dc	0	0	0	0	0	0	0	0	0	0	0	0	0	0	0	0	0	0	0	0	0	0	13	44	0	0	21	0	0	0	21	0	0	0	0	0	0	0	0	0	24	0	0	0	0	0	0	0	0
649b5172cac80be76ea7082c2b285ff3	0	0	0	0	0	0	0	0	0	0	0	0	0	0	0	0	0	0	0	0	0	0	0	0	0	0	0	0	0	86	37	0	0	0	0	0	0	0	0	0	0	0	0	0	0	0	0	0	0
6e71cbd45f9487246fa9aa6329870eb1	0	38	0	0	0	0	19	0	27	0	0	0	0	0	0	0	0	0	0	0	0	0	0	0	0	0	0	0	0	0	20	0	0	0	0	0	0	18	0	0	0	0	0	0	0	0	0	0	0
3b96ee86b46dce76b35e183a7b2b9521	0	0	0	0	0	0	0	0	42	0	0	0	0	0	0	0	0	15	17	0	0	0	0	0	0	0	0	0	0	0	0	0	0	0	0	0	0	47	0	0	0	0	0	0	0	0	0	0	0
5f5013f6d4e5ea3e7f5e032f03d38331	13	0	0	0	0	0	0	0	0	0	0	0	0	0	36	0	0	15	0	0	12	17	0	0	0	0	0	0	0	0	0	0	27	0	0	0	0	0	0	0	0	0	0	0	0	0	0	0	0
b870e88be874af2b1e93d0cc56426196	0	0	16	0	0	30	0	0	0	11	22	0	0	0	0	0	0	0	0	0	0	0	41	0	0	0	0	0	0	0	0	0	0	0	0	0	0	0	0	0	0	0	0	0	0	0	0	0	0
20d65fbcf57d64490db7fd56fb73e51e	0	0	0	0	0	0	0	0	0	0	0	10	0	0	0	0	0	0	0	0	0	0	0	0	0	0	0	0	8	0	0	13	7	13	13	0	0	0	0	5	0	0	0	0	0	0	0	0	0
71ecd58c525d3d264de96465d4e8324a	18	0	18	0	0	0	0	12	0	21	0	0	0	0	0	0	0	0	0	0	0	0	0	0	0	0	0	0	0	0	0	0	0	0	0	0	0	22	0	0	0	0	0	28	0	0	0	0	0
e950f5a2a607595e8aed31386acddd60	0	0	37	0	0	22	0	26	0	34	0	0	0	0	0	0	0	0	0	0	0	0	0	0	0	0	0	0	0	0	0	0	0	0	0	0	0	0	0	0	0	0	0	0	0	0	0	0	0
0e5fe30bc88fa9fb68df26f6b4d9e5c1	0	0	0	0	0	0	0	0	15	0	0	0	0	0	0	0	0	0	0	0	0	0	0	24	12	0	0	27	0	0	0	0	0	0	0	41	0	0	0	0	0	0	0	0	0	0	0	0	0
eb25eb17d0662eb18a29669cc4108ec9	15	0	0	0	0	0	0	0	0	10	0	25	0	0	0	0	0	0	0	0	0	0	0	0	0	0	0	0	0	0	0	0	0	0	17	0	0	0	0	0	0	15	0	0	0	0	26	0	10
fd00112e2e32c74f425cecc0e60d8a17	0	0	0	23	0	0	34	5	19	0	0	0	0	0	0	0	0	0	0	0	0	0	0	0	0	0	0	8	9	0	0	0	0	0	0	0	0	0	0	0	0	0	0	0	0	0	0	0	0
10577c25459c18f58fa96c9ec05cb722	0	0	0	0	0	0	0	0	0	0	0	0	0	0	0	0	0	0	0	0	0	0	0	0	0	0	0	0	0	0	0	0	0	0	0	0	0	0	0	7	0	0	0	0	0	0	0	0	0
2fc623ff870b705060bc853c6d617361	0	0	117	0	0	0	0	0	0	0	0	0	0	0	0	0	0	0	0	0	0	0	0	0	0	0	0	0	0	0	0	0	0	0	0	0	0	0	0	0	0	0	0	0	0	0	0	0	0
04867bb8208fd4ac8772fa37dc560501	0	0	0	0	0	0	0	0	0	0	0	0	0	0	0	0	0	0	0	0	0	0	0	0	0	0	0	0	0	0	51	0	0	0	0	0	0	0	0	0	0	0	0	0	66	0	0	0	0
fe6d59042b1f7645d257dc7ff7d2b59d	0	0	16	0	0	0	0	0	0	0	0	0	0	0	0	0	0	0	0	0	0	0	0	0	0	0	0	0	0	0	0	0	0	0	23	0	0	0	0	22	0	0	0	0	0	0	0	5	13
a0428638fd0c681678550dd04a4108ad	0	0	0	0	0	0	23	0	0	0	0	0	0	0	0	0	0	0	0	0	0	0	0	0	0	0	0	0	0	0	0	0	0	0	69	0	0	24	0	0	0	0	0	0	0	0	0	0	0
4e79dbb44e5226cf062ffac74ab739c4	0	0	0	0	0	0	0	0	0	6	0	0	0	0	0	0	0	0	0	0	0	0	0	0	0	0	0	0	0	0	0	0	0	0	12	0	0	0	0	18	0	0	0	0	0	39	41	0	0
5dbecd5d634a2fbdb7d1f537179f3308	0	0	0	0	0	0	0	0	0	0	0	0	0	0	0	0	0	0	20	35	0	13	0	0	0	0	0	0	0	0	0	0	0	0	0	0	0	0	0	0	0	0	0	0	0	14	0	0	34
dfb56df3704ba07aae6e5993e06d0c3d	0	0	0	0	0	0	0	0	0	0	28	36	0	0	0	0	0	0	0	0	0	0	13	38	0	0	0	0	0	0	0	0	0	0	0	0	0	0	0	0	0	0	0	0	0	0	0	0	0
fa23238c01bf609e3d69a20a61280c0c	0	0	0	0	0	0	0	0	0	0	0	0	0	0	0	0	0	0	0	0	0	0	0	0	0	0	0	0	0	0	0	0	0	0	0	0	0	0	0	0	0	0	55	29	19	0	0	0	12
b2da9d6935dac3729d4c54d3ea2c9ac4	0	0	0	0	0	0	0	0	0	0	17	0	0	0	0	0	0	0	0	0	0	0	0	0	0	0	0	0	11	42	0	0	0	0	0	0	0	0	0	0	0	0	0	44	0	0	0	0	0
322121365757d327f02f45d77ad13103	0	0	0	0	0	0	0	0	0	0	0	0	0	0	0	0	0	22	0	0	0	0	0	14	0	14	0	0	0	0	0	0	0	0	0	0	0	0	0	0	0	0	0	25	0	24	0	0	15
1642496c5ad97a22f26500181715042e	0	0	0	0	0	0	0	0	0	0	0	0	0	0	0	0	0	0	0	0	0	0	0	0	0	0	24	0	50	20	20	0	0	0	0	0	0	0	0	0	0	0	0	0	0	0	0	0	0
701e9543da377fbaba7c4c674936b462	0	20	0	0	0	0	0	0	0	0	0	0	0	0	0	0	0	0	0	20	0	22	0	0	0	0	0	10	0	0	0	20	0	20	0	0	0	0	0	0	0	0	0	0	0	0	0	0	0
60b297f05c8aa4e1d580640bfc8c6156	0	0	20	25	0	0	0	0	0	0	0	0	0	0	0	0	0	0	0	0	0	0	0	0	0	0	0	0	0	0	0	0	0	0	0	0	0	0	0	0	0	0	0	0	0	0	0	0	67
f803bd537422a0dc4c6637c7091ae873	0	0	13	19	0	0	0	0	52	0	0	0	0	0	0	0	0	0	0	0	0	0	0	0	0	0	0	0	0	0	0	0	0	0	0	0	0	0	0	0	0	0	28	0	0	0	0	0	0
c879ae66229171338a1eceb559db525a	0	0	0	0	0	0	0	0	0	0	0	0	0	0	0	0	38	0	39	0	0	35	0	0	0	0	0	0	0	0	0	0	0	0	0	0	0	0	0	0	0	0	0	0	0	0	0	0	0
c928cf4dc8b52d357ef65e9568a77dde	0	0	32	0	0	0	0	0	19	0	0	0	0	0	0	0	0	0	0	0	0	0	0	0	10	0	0	0	10	6	0	0	0	0	0	0	0	13	0	11	0	0	0	10	0	0	0	0	0
a2e274f7106e9f1331cd3357a6e90e40	0	0	0	0	0	0	0	0	0	0	0	0	0	0	35	0	0	0	0	0	0	0	0	0	0	0	0	10	0	0	0	0	0	13	0	0	0	31	22	0	0	0	0	0	0	0	0	0	0
a0a9164255cc91fd85a8ea0d99501ba8	0	0	0	0	0	0	0	0	0	0	0	0	0	0	0	0	0	0	0	0	0	0	17	31	0	0	0	0	0	0	0	0	0	0	0	0	0	58	0	0	0	0	0	0	0	0	0	0	5
45cf0fac630b429dcbf3dc46572921a6	12	0	0	0	0	0	0	0	0	0	30	0	6	0	0	0	0	0	0	0	0	0	0	0	0	10	0	0	0	18	0	0	0	11	13	0	0	0	0	0	0	0	0	0	0	0	0	0	0
a640be9a42e2b25b2ee5eb704b85b6a4	0	0	0	0	0	0	0	0	0	44	0	0	0	0	0	0	0	0	0	0	0	0	0	0	0	14	0	0	0	0	0	41	0	0	11	0	0	0	0	0	0	0	0	0	0	0	0	0	0
90da20dac6ea4649f15e6bdb456624df	0	0	0	0	0	0	0	0	0	0	0	0	0	0	0	0	41	0	0	37	0	0	0	0	0	0	0	0	0	0	0	0	0	0	0	0	0	32	0	0	0	0	0	0	0	0	0	0	0
c632f698c8fda8acf97eae43314404ff	0	0	0	0	0	0	0	0	0	0	0	0	0	0	0	0	0	0	0	0	0	17	0	0	0	0	0	0	0	27	0	0	0	0	0	0	0	0	0	0	0	0	39	0	0	27	0	0	0
ce2c8f6c352a8f7db95fb3cafec9ff9f	0	0	0	0	0	0	0	0	0	0	0	0	0	0	0	0	0	0	0	0	0	0	0	0	0	0	0	0	0	0	0	0	0	0	0	0	0	0	0	0	0	24	19	27	0	22	0	0	18
c6bccce504735b143a5b743fe2c5b799	0	0	0	0	0	0	0	0	0	0	0	0	0	0	0	0	0	0	0	0	0	0	0	0	0	0	0	0	0	0	0	0	0	0	0	0	0	0	0	0	0	0	0	0	0	0	0	0	0
e8f2d79e2915ba80447229c431021442	0	0	0	0	0	0	0	0	0	35	0	0	0	0	0	0	0	0	0	0	0	0	0	0	0	0	0	0	0	0	0	0	0	0	0	0	0	0	0	0	0	0	0	31	0	0	43	0	0
1b189cd7dd00048d095ad16b3571fcbe	0	0	0	0	0	0	0	0	0	0	0	0	0	0	0	0	0	0	0	0	0	0	0	0	0	0	0	0	0	0	15	0	0	0	0	0	0	0	0	0	0	28	33	0	0	0	0	0	33
85b21abf3972ba495087aee078000fcc	11	0	0	0	0	0	0	0	19	30	13	0	0	0	0	0	0	0	0	0	0	0	0	0	0	0	21	0	0	0	0	0	0	0	0	0	0	0	0	0	0	0	0	0	0	0	0	10	4
4c467028a1af19ee295d586b2d67f7a0	0	29	0	0	0	0	17	0	16	0	0	0	0	0	0	0	0	0	0	0	0	0	0	0	0	11	0	0	0	0	15	0	0	0	0	0	0	0	0	0	0	0	0	0	0	0	0	0	0
e152436efd6686128d32dab79f1f4d42	0	0	0	27	0	0	0	0	0	0	0	0	0	0	25	0	0	0	0	0	0	0	0	0	0	0	0	0	0	16	0	0	0	0	0	0	0	0	23	0	0	0	17	0	0	0	0	0	0
ee18798737c0ec3b2709e8915fe2fbbf	0	0	0	0	0	0	0	0	30	0	0	0	0	0	0	0	0	0	0	0	0	0	0	15	0	0	0	0	0	0	0	0	25	0	0	0	0	0	0	0	0	0	37	0	0	0	0	0	0
b89cc7d2e08cecb094a0ec6fea30c997	0	0	0	0	0	0	0	0	0	0	0	0	0	0	0	0	0	0	0	0	0	0	0	0	0	0	0	0	0	19	0	0	0	0	0	0	0	0	0	0	0	0	17	0	0	45	0	0	26
64e579afaecdedb45c6af94c2db3751e	0	19	0	0	0	0	0	0	0	0	0	0	0	0	0	0	0	0	0	0	0	0	0	0	0	0	0	0	20	0	0	21	0	0	0	0	0	0	0	0	0	0	0	31	0	0	15	0	0
2201008a9b34da0f4e38e276ac202878	0	0	0	0	0	0	43	0	0	0	0	0	0	0	25	0	0	0	0	0	0	0	0	0	0	0	0	9	0	0	0	0	0	0	0	0	0	0	0	0	0	0	13	0	5	0	0	0	0
ab8aff789f0ef394b123d9098579c182	0	0	0	0	0	0	0	0	0	0	29	0	8	0	0	0	0	0	0	0	0	0	0	0	0	0	0	0	0	0	0	0	0	0	0	0	0	0	0	0	0	0	0	0	0	46	0	0	23
07177ffa5070e98d9e6becec438a9f56	0	0	0	0	0	0	0	0	0	0	0	0	0	0	0	32	0	0	0	0	0	0	0	0	0	0	0	0	0	0	0	0	0	0	0	0	0	0	34	0	0	20	0	20	0	0	0	0	0
e294080d988758dc60701ff9f14a346f	0	0	0	0	0	0	0	0	0	0	0	0	0	0	0	0	0	0	0	0	0	0	0	0	0	0	34	0	0	0	44	0	0	0	0	0	0	0	0	0	0	0	0	0	28	0	0	0	0
2001bd55e1a0797236dd161752b4d7be	0	0	0	0	0	0	0	0	27	0	0	0	0	0	0	0	0	0	0	0	0	0	0	0	0	36	15	0	0	0	0	0	0	0	0	0	0	16	0	0	0	0	11	0	0	0	0	0	0
916e96249a1fae4b5c0d64936cf1ca0c	0	0	0	0	0	0	0	0	0	0	0	0	0	19	0	0	0	0	0	0	0	0	0	0	0	0	0	0	29	0	0	0	0	0	16	0	0	22	0	19	0	0	0	0	0	0	0	0	0
917439cfdb76c957ae2b4fc972f01f80	0	0	0	0	0	0	0	0	0	0	0	0	0	0	0	0	0	0	0	0	0	0	0	0	0	0	0	0	0	0	0	0	31	0	0	0	0	0	0	0	0	0	0	0	0	35	0	0	39
70b55b92b8238a634427a59f8813c1ab	0	0	0	0	0	0	0	0	0	0	0	0	49	0	0	0	20	0	0	0	0	0	0	35	0	0	0	0	0	0	0	0	0	0	0	0	0	0	0	0	0	0	0	0	0	0	0	0	0
976f896638ee8aeb862e48f079972e66	0	0	0	0	0	0	0	0	0	0	0	0	0	0	0	0	0	0	0	0	0	0	0	0	0	0	0	0	0	0	0	73	0	0	31	0	0	0	0	0	0	0	0	0	0	0	0	0	0
7aba29a3efac30d0136f7ce46feed198	0	0	0	0	0	0	0	0	0	0	0	0	0	0	0	0	0	0	0	0	0	0	0	0	0	0	0	0	0	0	0	30	0	0	30	0	0	0	0	0	0	0	44	0	0	0	0	0	0
e1078778277fec86f69e6f859d63c733	0	9	0	0	0	0	0	0	0	0	19	0	0	0	0	0	0	0	0	0	0	0	0	19	0	0	0	0	0	0	10	21	0	0	0	0	0	0	0	0	0	0	0	0	0	25	0	0	0
73f0de9c38ff5304b7a800401a069d34	0	0	22	0	0	9	9	0	0	0	0	0	0	0	0	0	0	0	0	0	0	0	0	0	0	0	0	0	0	0	0	0	0	0	0	0	0	0	0	0	0	0	11	52	0	0	0	0	0
1de757d4d16fb72dcca1e21290c2a0c1	0	0	0	0	0	0	50	0	0	0	0	0	0	0	0	0	0	0	0	0	0	0	0	11	0	0	0	0	0	0	0	0	0	13	0	0	0	0	0	0	0	0	15	0	0	14	0	0	0
eb775fe168246fa9a32d20668bb53bfd	0	0	0	0	0	0	41	0	0	0	0	0	7	0	0	0	0	0	0	0	0	0	0	0	11	5	0	0	0	0	0	0	0	7	13	0	0	0	0	11	0	0	0	7	0	0	0	0	0
166bd1dba5d3e682933a9ad44f4bf4d7	0	0	0	0	0	0	0	0	0	0	0	0	0	0	0	0	0	0	0	0	0	0	0	102	0	0	0	0	0	0	0	0	0	0	0	0	0	0	0	0	0	0	0	0	0	0	0	0	0
acd096b1742e04bb9a6edaa157dfcf74	25	0	0	32	0	0	44	0	0	0	0	0	0	0	0	0	0	0	0	0	0	0	0	0	0	0	0	0	0	0	0	0	0	0	0	0	0	0	0	0	0	0	0	0	0	0	0	0	0
6366df8530417b733d9d0a57cf39aa03	0	0	0	0	0	0	0	0	0	0	0	0	0	0	0	5	0	0	0	0	0	0	0	0	0	0	0	0	0	0	0	0	0	0	0	0	0	18	15	0	0	0	0	0	11	0	40	0	12
a724dda33e29d687814427240e900aef	0	16	0	0	0	0	12	0	0	0	0	0	0	0	0	0	0	0	0	0	0	0	0	15	20	0	0	0	0	0	0	0	14	0	0	0	23	0	0	0	0	0	0	0	0	0	0	0	0
bb858493e78183ed797a257707d492a6	0	0	0	0	0	0	0	0	0	5	0	0	0	0	30	0	0	0	0	0	0	0	0	0	0	0	0	0	0	0	0	20	26	0	0	0	7	0	0	0	0	0	0	0	0	0	0	12	0
63242faa124a4b1eeb026d65ae26be06	0	0	0	0	0	0	0	0	0	0	0	0	0	0	0	0	0	0	0	0	0	0	0	0	0	0	0	0	0	35	0	0	0	0	0	33	0	0	0	0	0	0	0	0	32	0	0	0	0
f791360baa00dfde47a11607d8f4e5e7	0	0	41	0	0	0	33	0	0	0	0	0	0	0	0	0	0	0	0	0	0	0	0	0	0	0	0	0	0	0	0	0	25	0	0	0	0	0	0	0	0	0	0	0	0	0	0	0	0
05462638936ee200e911381f61a18db1	0	0	0	0	0	0	0	0	0	0	0	0	0	0	0	0	0	0	0	0	0	0	40	0	0	0	0	0	0	0	0	0	0	0	0	0	0	0	0	0	0	0	0	0	0	0	0	0	0
ffe19a993cf2c58d706461e059b37ccf	0	0	0	0	0	0	0	0	0	0	0	0	0	0	0	0	0	0	0	0	0	0	0	0	0	0	40	0	0	0	0	25	0	0	0	0	0	0	0	0	0	0	0	0	0	34	0	0	0
b86f76dd7e49bce9b2d727e430645e43	0	0	0	0	0	0	0	0	0	0	20	0	0	0	0	0	0	0	0	0	0	0	0	0	0	0	0	17	0	0	20	0	0	0	0	0	0	0	0	0	0	20	0	14	0	0	7	0	0
74f1bcfe27263141cdd2854613ba82a9	0	0	0	0	0	0	0	0	0	0	0	18	0	0	0	0	0	0	0	0	0	0	0	0	0	0	0	0	0	0	0	0	36	0	0	0	0	0	0	0	7	0	0	0	0	0	0	0	0
a84ba512b3cb329d3b35a76ba77fca9c	0	0	0	0	0	0	0	0	0	0	0	17	0	0	0	0	0	0	0	0	19	0	0	0	0	0	0	0	7	0	0	0	0	0	0	0	0	0	0	0	0	0	0	26	0	29	0	0	0
b1a7a3e2de993950555120d267ea8287	18	0	0	38	0	0	33	8	0	0	0	0	0	0	0	0	0	0	0	0	0	0	0	0	0	0	0	0	0	0	0	0	0	0	0	0	0	0	0	0	0	0	0	0	0	0	0	0	0
9e470c11559996040622a6bcf5e8aabc	0	0	0	0	0	0	29	0	0	0	0	0	0	0	0	0	0	0	0	0	0	0	0	0	0	0	0	0	0	0	0	0	0	0	0	0	34	0	0	0	34	0	0	0	0	0	0	0	0
44dcf73e9f2836500ad818abd3a69e08	0	0	0	0	0	0	0	0	0	0	0	0	0	7	0	0	0	20	14	0	0	9	0	0	0	0	0	0	0	16	0	0	0	0	0	0	10	0	0	0	0	0	0	0	0	0	0	21	0
44ebb3b8de81eb9535c92e9152ce7340	0	0	0	0	0	0	0	0	0	0	0	0	0	0	0	0	0	0	37	0	0	45	0	0	0	0	0	0	0	0	0	0	0	0	0	0	0	0	0	0	0	0	0	0	0	0	0	0	0
dd393a7c11b9edd2d5ff3f43994236ba	0	0	0	0	0	0	0	0	0	0	0	0	0	0	0	0	0	0	0	0	0	0	0	0	0	0	0	0	0	0	0	0	0	0	0	0	0	0	0	0	0	0	0	0	0	0	0	0	0
064a18e2d2fd94e318537df9282f80e2	0	0	7	0	0	0	0	0	0	0	27	0	0	0	9	0	0	0	0	0	0	0	0	0	0	0	7	0	0	0	0	0	0	0	16	0	5	0	0	24	0	0	0	0	0	0	0	0	0
bdb63cc0622f5d231e763aa6c27830b6	0	0	0	0	0	0	0	0	22	0	0	0	0	0	0	0	0	0	0	0	0	0	0	0	0	0	0	0	0	0	0	50	0	0	0	0	0	0	0	0	23	0	0	0	0	0	0	0	0
d77211802845896627146eb57b319e2c	0	0	0	0	0	0	0	0	0	0	0	0	0	0	0	0	0	0	0	0	0	0	0	13	0	0	0	0	0	0	0	0	0	0	0	0	0	14	0	0	0	0	0	0	0	0	0	0	68
dbc8780d1339c0ce16cb747f221897ab	0	0	0	0	0	0	0	0	0	0	0	0	0	0	0	0	0	0	0	0	0	0	0	0	0	0	0	0	0	35	0	0	0	0	0	0	0	0	0	0	0	19	0	41	0	0	0	0	0
fda3a579dd6faef650f98fead56d4470	0	0	0	0	0	0	0	0	0	14	0	0	0	0	0	0	0	0	0	0	0	0	0	0	0	0	0	0	0	0	0	7	0	0	0	0	0	59	0	13	0	0	0	0	0	0	0	0	0
960a673bad6e01cb8293738b8b4d1289	0	0	0	0	0	0	0	0	0	0	0	10	0	0	0	0	0	0	0	0	0	0	0	0	0	0	0	0	0	8	25	0	0	0	0	0	0	13	0	19	0	0	0	0	0	0	0	0	0
bc4959cbf9d58e9f5ed0f9818ed796c4	0	0	0	0	0	0	0	0	0	0	0	0	0	0	0	0	0	0	0	0	0	0	0	0	0	0	0	0	0	0	0	0	0	0	0	40	0	0	0	19	0	0	0	0	0	0	0	33	0
ad2b56f496d222f1942b767d34cc2411	0	0	0	0	0	0	0	0	0	0	0	0	0	0	0	0	0	0	0	0	0	0	0	0	0	0	0	0	0	0	0	0	0	0	0	0	0	0	0	0	0	0	0	0	0	0	0	0	0
b95b4fb9a46b9889c43df09e8e878649	41	0	0	0	0	0	16	0	0	0	0	0	0	0	0	0	0	0	0	0	0	0	0	0	0	0	0	0	0	0	0	0	0	0	0	0	0	0	0	0	0	0	34	0	0	0	0	0	0
dd0834bdd06d0a7bfd7d3b20b404f689	0	27	0	0	0	0	0	0	0	0	0	0	0	0	0	0	0	0	0	0	0	0	0	0	0	0	23	22	0	0	0	0	0	0	0	0	0	0	0	0	0	0	0	0	0	0	19	0	0
5a1650771d6e5a5d598ffdb2a3614935	0	0	9	0	0	17	0	0	0	0	0	0	0	0	0	8	13	0	0	8	0	0	19	0	0	0	0	0	17	0	0	0	0	0	0	0	0	0	0	0	0	0	0	0	0	0	0	0	0
95c1835884f2482211e6ef303001b7e4	0	0	0	0	0	0	18	0	10	0	0	0	0	0	15	0	0	0	0	0	0	0	0	0	0	0	13	0	0	0	0	0	0	0	0	0	0	0	0	0	0	0	13	0	0	10	0	0	12
6f6e2f5d40e929b5c4fe5fa34e8c0ac4	0	0	0	0	0	0	12	0	0	0	0	14	0	0	16	0	0	0	0	0	0	0	0	20	0	0	0	0	0	0	0	0	0	0	20	0	0	0	0	0	0	0	0	0	0	0	9	0	0
26455555068f851ef0cede9e5e660443	0	0	0	0	0	0	0	0	9	0	0	0	0	0	41	0	0	0	0	0	0	0	0	0	8	0	0	0	0	0	0	0	5	0	0	0	0	0	0	0	0	0	0	0	0	0	0	0	0
eb0e13d68216478556c30491da4bd361	0	0	0	0	0	0	0	0	0	91	0	0	0	0	0	0	0	0	0	0	0	0	0	0	0	0	0	0	0	0	0	0	0	0	0	0	0	0	0	0	0	0	0	0	0	0	0	0	0
9bf41b4aefda111e3016735310f8beef	0	0	0	0	0	0	0	0	0	0	0	0	0	0	0	0	41	0	0	0	17	33	0	0	0	0	0	0	0	0	0	0	0	0	0	0	0	0	0	0	0	0	0	0	0	0	0	0	0
db0e79b0ef89bc2b665e391d45ca9dac	0	0	0	0	0	0	0	0	0	0	0	0	0	0	0	0	0	0	0	0	0	0	0	25	0	24	0	16	0	0	0	0	0	0	0	0	0	26	0	0	0	0	0	0	0	0	0	0	0
14f832a1a93b36b732cc9ec9fa333d65	0	0	24	0	0	0	0	0	0	0	0	0	0	0	15	0	0	0	0	0	0	0	0	13	0	0	0	0	0	0	0	0	0	0	0	0	0	38	0	0	0	0	0	0	0	0	0	0	0
8621b1f0b9aea2744a8072fbbcebfa2d	0	0	0	0	0	0	0	0	0	0	0	0	0	0	27	0	12	0	28	23	0	0	0	0	0	0	0	0	0	0	0	0	0	0	0	0	0	0	0	0	0	0	0	0	0	0	0	0	0
99b287aef9a61a19e0bab976a9bcecc4	0	0	0	0	0	0	0	0	0	0	0	0	0	0	24	0	0	0	0	0	0	0	0	7	0	0	0	0	0	0	0	0	0	8	0	0	0	0	0	0	0	0	0	21	0	0	30	0	0
e7281156b136ed818a52b45836d2946b	0	0	0	0	0	0	0	0	89	0	0	0	0	0	0	0	0	0	0	0	0	0	0	0	0	0	0	0	0	0	0	0	0	0	0	0	0	0	0	0	0	0	0	0	0	0	0	0	0
b885d505411f4d97d1393a127894e717	0	0	0	0	0	0	0	0	0	89	0	0	0	0	0	0	0	0	0	0	0	0	0	0	0	0	0	0	0	0	0	0	0	0	0	0	0	0	0	0	0	0	0	0	0	0	0	0	0
666e778e970cefd7c5b23797c270b8f9	0	0	14	0	0	0	0	0	0	0	0	0	0	0	24	0	0	0	0	0	0	0	0	0	0	0	0	0	0	0	0	0	0	0	0	0	12	0	15	0	0	0	0	8	0	0	0	0	0
99c5a3aa12d1c8df8ed3f3d0dbe178a3	0	0	0	0	0	26	0	0	0	0	9	0	0	0	0	0	0	0	0	0	0	0	0	0	0	0	0	0	0	0	0	0	0	0	18	9	4	22	0	0	0	0	0	0	0	0	0	0	0
c212d572ddaed376c49c302abf055fe1	0	0	0	0	0	0	0	0	0	32	18	0	0	0	0	0	0	0	0	0	0	0	0	0	0	0	0	24	0	13	0	0	0	0	0	0	0	0	0	0	0	0	0	0	0	0	0	0	0
e580bbbd3faae545f3bb72a259edbd18	0	0	0	0	0	0	0	0	0	11	8	0	9	0	0	0	0	0	0	0	0	0	0	29	0	12	0	0	0	0	18	0	0	0	0	0	0	0	0	0	0	0	0	0	0	0	0	0	0
70079befd2f9a12b8b417cb4e8e024df	0	0	0	0	0	0	0	0	0	0	0	0	0	24	0	0	0	0	0	5	0	0	0	17	0	0	0	0	0	0	16	0	0	0	0	5	0	0	0	0	0	0	20	0	0	0	0	0	0
b2a58059283316a7ca7067dd1d91b7e1	0	0	0	0	0	0	44	0	0	0	0	0	0	0	0	0	0	0	0	0	0	0	0	0	0	0	0	0	0	0	0	0	0	0	0	0	0	0	0	0	0	0	0	30	0	0	12	0	0
8a4bd6f75c0a10858dc0594f8f278fbe	0	0	0	0	0	0	0	0	0	0	0	0	0	0	0	28	0	0	0	0	0	0	0	0	0	0	0	0	0	0	0	0	0	0	0	0	0	0	0	0	16	0	0	0	0	0	0	0	0
ba87a89473e58b993dc7a1cd0a14c0a3	0	38	0	0	0	0	16	0	0	0	0	0	0	0	0	0	0	0	18	0	0	0	0	0	0	0	0	13	0	0	0	0	0	0	0	0	0	0	0	0	0	0	0	0	0	0	0	0	0
055ecd516bd637d3771a09affc49c106	0	0	11	0	0	0	0	0	0	0	0	0	0	0	0	0	0	0	0	0	0	0	0	28	0	0	0	0	0	0	0	0	0	0	0	0	0	11	0	0	0	0	0	0	10	0	0	0	0
c801459e7b07b85dd1ff360d6e83a9ef	0	0	0	0	0	0	0	0	0	0	0	0	0	0	0	0	0	0	0	0	0	0	0	0	0	0	0	0	0	0	0	0	0	0	0	0	0	0	0	0	0	0	0	16	0	38	0	0	30
927a60c58e713f7526c7e37914d5ca6c	0	0	0	0	0	0	0	0	0	0	0	0	0	0	0	0	0	0	0	0	0	0	0	0	0	0	0	0	0	0	0	0	0	0	0	0	0	0	0	0	0	0	0	0	0	0	0	0	0
fc0ce8e5f4ff301d47e56b49a7b13157	11	0	0	0	0	0	13	0	0	0	0	0	0	0	0	0	0	0	0	0	0	0	0	0	0	0	8	0	0	0	10	0	17	0	0	0	0	12	0	0	0	0	0	0	0	0	0	0	12
49180879a97ced6b94810161659b153a	0	0	0	0	0	0	0	0	0	0	53	0	0	0	0	0	0	0	0	0	0	0	0	0	0	0	0	0	0	0	0	0	0	0	0	0	0	30	0	0	0	0	0	0	0	0	0	0	0
609fa8152349146557689d560b31fe13	0	0	0	0	0	0	21	0	0	0	0	0	0	0	0	0	0	0	0	0	0	0	0	0	0	0	0	0	0	0	0	0	0	0	0	0	0	0	0	0	0	0	0	0	0	0	8	0	0
66787bf8b273ce9058830ee7d198a99e	0	0	0	0	0	0	0	0	0	0	24	0	0	0	0	0	0	0	0	0	0	0	0	0	0	0	0	0	0	0	0	0	0	0	0	0	0	0	30	0	0	0	0	28	0	0	0	0	0
8f90249dd756e69e8ae966e0df2fb9e4	0	0	0	0	0	0	0	0	0	0	18	0	0	0	0	0	0	0	0	0	0	0	0	0	0	0	0	16	0	0	27	0	0	0	0	21	0	0	0	0	0	0	0	0	0	0	0	0	0
97ba4e7febf3803f73ff45a064fed2a0	0	0	0	0	0	0	0	0	0	0	0	0	0	0	0	28	0	0	0	0	0	0	0	0	0	0	0	0	0	0	0	0	0	0	0	0	0	0	0	0	0	0	0	0	0	0	0	0	0
f8d59ca2ea9edc3643e781d2658665f3	0	0	0	0	0	0	0	0	0	0	0	0	0	0	0	0	0	0	0	0	0	0	0	0	0	0	0	0	0	0	0	0	0	0	34	0	0	0	0	0	0	0	0	0	0	0	0	47	0
77cfc517a2e7271146e31495d6d12e25	0	0	0	0	0	0	0	0	0	0	0	0	0	0	0	0	0	0	0	0	0	0	0	0	0	0	0	0	0	0	0	0	0	0	0	0	0	0	0	0	0	20	0	36	0	0	25	0	0
c0e361d3a8cfc86bdc00cb9e7c640379	0	0	32	0	0	0	0	0	0	20	0	0	0	0	0	0	0	0	0	0	0	0	6	0	0	0	6	0	0	0	9	0	7	0	0	0	0	0	0	0	0	0	0	0	0	0	0	0	0
6ed69ff2813633e35417f8c63ee9dea1	0	0	0	0	0	0	0	0	0	0	43	0	0	0	0	0	0	0	0	0	37	0	0	0	0	0	0	0	0	0	0	0	0	0	0	0	0	0	0	0	0	0	0	0	0	0	0	0	0
c7761b29c7a5f93ee8ac06b86ed8d9f9	0	0	0	0	0	0	0	0	0	0	0	0	0	0	0	0	0	0	0	0	0	0	0	0	0	0	0	23	0	23	24	0	0	0	0	0	0	0	0	0	0	4	6	0	0	0	0	0	0
42844570bcca8f67419704cb0f76299f	0	0	0	0	0	0	0	0	0	0	22	9	0	0	17	0	0	0	0	0	0	0	0	0	0	0	0	0	0	0	0	0	0	0	0	16	0	0	10	0	0	5	0	0	0	0	0	0	0
e2814d40af07902a3d9195625c345ff5	0	0	0	0	0	0	0	0	0	0	0	0	0	0	0	3	0	0	0	0	0	0	0	0	0	0	0	0	0	12	0	0	0	0	0	0	0	0	7	0	0	0	0	0	0	0	0	0	0
985e90372d1226865af86698b0be0ecd	0	0	0	0	0	0	0	0	0	0	0	0	0	0	0	0	0	0	0	0	27	0	0	0	0	0	0	0	0	0	0	0	0	0	0	0	0	0	20	22	0	0	0	0	0	0	0	0	10
9fd7a82937ef4905db69aecf12261bc2	0	0	0	0	0	0	0	0	0	0	0	0	0	0	0	0	0	0	0	0	0	0	5	16	0	0	0	0	0	0	0	0	0	0	0	0	0	0	0	0	0	10	0	0	0	0	6	0	42
f8e9e18936ef13c3ac7394c7c663eecb	24	0	0	0	0	0	0	0	0	0	0	0	0	0	0	0	0	0	0	0	0	0	0	0	0	0	0	0	0	0	0	0	0	0	0	0	0	54	0	0	0	0	0	0	0	0	0	0	0
f48f302d99d374edfab5030b7feddf14	0	0	16	0	0	0	0	0	0	0	0	0	0	0	0	0	0	0	0	0	0	0	0	0	0	0	0	16	0	0	25	0	0	0	0	21	0	0	0	0	0	0	0	0	0	0	0	0	0
14a9ca44cd370d630fb0801bf3eba926	0	0	0	0	0	0	0	0	0	0	0	0	0	0	0	0	0	0	0	0	0	0	0	0	0	0	0	54	0	24	0	0	0	0	0	0	0	0	0	0	0	0	0	0	0	0	0	0	0
7cd5d140877003c6b40b72497186704f	0	0	0	0	0	0	0	0	0	0	0	0	0	0	0	0	0	0	0	0	0	0	0	0	0	0	0	0	0	0	0	0	0	0	26	0	0	25	27	0	0	0	0	0	0	0	0	0	0
8aff3bcc509467753c921594aedc71ea	0	0	0	0	0	0	0	0	0	0	0	0	0	0	0	0	0	0	0	0	0	0	0	0	0	0	0	0	0	0	0	0	0	0	0	0	0	30	0	0	0	0	36	0	12	0	0	0	0
f24f4d3c20bf8adf3d4ffd879f0a1420	0	12	0	0	0	0	0	0	0	0	0	23	0	0	0	0	0	0	0	0	0	0	0	0	0	0	0	0	0	0	0	14	0	0	0	0	0	0	0	0	0	0	0	0	0	0	0	0	0
ff97dcd85eb6db8b56269de733cfe8fb	0	0	0	0	0	0	0	0	19	0	0	0	0	0	0	0	0	0	0	24	0	0	0	0	0	0	0	0	0	0	0	22	0	0	0	0	0	0	12	0	0	0	0	0	0	0	0	0	0
167b4afbfef353af074d5b172cc48a86	0	0	0	0	0	0	0	0	9	13	0	0	0	0	0	0	0	0	0	0	0	0	0	0	0	0	0	0	0	0	0	9	0	0	0	0	0	0	0	10	0	12	24	0	0	0	0	0	0
801b1bdbb983b73559d3e93f88247a50	0	0	0	0	0	0	0	0	0	0	0	0	0	0	23	0	0	0	0	0	0	0	0	0	0	0	0	0	0	0	0	0	0	0	0	0	0	0	0	0	0	0	0	26	0	28	0	0	0
9c0f25e958105a8667a9f15a27b718af	0	0	0	0	0	0	0	0	0	0	0	0	0	0	0	0	0	0	0	0	0	0	13	0	0	0	0	27	0	0	0	0	0	0	0	0	0	0	0	0	0	0	0	0	0	0	0	0	0
46d7b59c2c0ab08ba17da081832d76bd	0	0	0	0	0	0	0	0	0	0	0	0	0	0	0	0	0	0	0	0	0	0	0	0	0	0	0	0	0	0	0	0	13	0	0	0	0	15	0	0	0	0	16	8	0	0	0	0	25
536b58bb9152d91b739432f3730be915	0	0	0	0	0	0	0	0	0	0	0	0	0	0	0	0	27	0	30	0	0	19	0	0	0	0	0	0	0	0	0	0	0	0	0	0	0	0	0	0	0	0	0	0	0	0	0	0	0
053a8a2a6d029d5f55bc9d4ee77a0ddc	0	0	0	0	0	0	32	0	0	0	26	0	0	0	0	0	0	0	0	0	0	0	0	0	0	0	0	0	0	0	0	0	0	0	0	0	17	0	0	0	0	0	0	0	0	0	0	0	0
2f4559539e7e5e3ee9feac9f3f0403e3	0	0	0	0	0	0	0	0	0	0	0	0	0	0	0	0	0	0	0	0	0	0	0	10	0	0	0	0	0	0	37	0	0	0	0	0	0	0	0	0	0	27	0	0	0	0	0	0	0
40afe21f97914a7c70f87b64553da07b	0	0	0	0	0	0	0	0	0	0	0	0	0	0	0	0	0	0	0	0	0	0	0	0	0	0	0	0	0	21	21	7	0	0	0	25	0	0	0	0	0	0	0	0	0	0	0	0	0
41f73ff6ac43e52ab8fd510826d72574	8	8	0	4	0	0	0	4	0	5	0	0	0	0	0	0	0	0	0	0	0	0	0	0	0	0	8	0	0	0	0	7	0	13	0	0	0	0	0	0	0	0	0	9	7	0	0	0	0
9fc97bad2a1d62e2ec820d22d865710f	0	0	0	21	0	0	0	0	0	0	0	0	0	0	0	0	0	0	0	0	0	0	0	0	0	0	0	13	0	0	0	0	12	0	0	0	0	0	0	0	0	0	0	0	0	0	27	0	0
6a288fe1c9fe39533b8d2b7f6c7ef9bb	0	0	0	0	0	0	0	0	12	0	0	0	0	0	0	0	0	0	0	0	0	0	0	0	0	0	0	29	22	0	0	10	0	0	0	0	0	0	0	0	0	0	0	0	0	0	0	0	0
09a8f67e4b244c7ab68990551c481a80	0	0	0	0	0	0	0	0	0	25	0	0	0	0	0	0	0	0	0	0	0	0	0	0	0	0	0	0	0	20	0	0	0	0	0	0	0	0	0	0	0	0	0	0	14	0	0	14	0
23adb6db3b80e9c281dc583633257987	0	0	0	0	0	0	0	0	0	0	12	0	0	0	0	0	0	0	0	0	0	0	0	27	0	0	0	0	0	0	22	0	0	0	0	12	0	0	0	0	0	0	0	0	0	0	0	0	0
4375e05f7fd97b84dc45bcd13e9de65a	0	0	0	0	0	0	0	0	0	0	0	0	18	0	0	0	0	0	0	0	0	0	0	0	0	0	0	19	0	36	0	0	0	0	0	0	0	0	0	0	0	0	0	0	0	0	0	0	0
98761553397ae476bac61c7370b1d7b3	0	0	0	0	0	0	0	0	0	0	0	0	0	0	0	0	16	13	0	0	24	11	0	0	0	0	0	0	0	0	0	0	0	0	0	0	0	0	9	0	0	0	0	0	0	0	0	0	0
736e8bce8649a5bd622f5e4cc759c5c1	0	0	0	0	0	0	0	0	0	0	0	0	0	0	0	0	0	0	0	0	0	0	0	0	0	0	21	0	0	0	35	0	0	0	0	0	0	0	0	0	0	0	0	0	0	0	0	0	0
87fa4dfa13946af3719626774bab685b	0	0	0	0	0	0	0	0	0	0	0	0	0	0	0	0	0	0	0	0	0	0	0	0	0	0	0	16	0	0	0	0	0	12	0	0	0	9	0	0	0	15	0	0	0	0	21	0	0
9bb8234662e439b132afc8f5f7eb1fa2	0	0	0	0	0	0	0	0	0	0	0	0	0	0	0	0	0	0	0	0	0	0	0	0	0	0	0	0	0	0	0	0	0	0	73	0	0	0	0	0	0	0	0	0	0	0	0	0	0
e0156e452ac8fc5a98d54576b127571a	0	0	0	0	0	0	0	0	0	0	0	0	0	0	0	0	0	0	0	0	0	0	0	0	0	0	0	0	0	0	0	0	0	0	0	0	0	0	0	0	0	0	0	0	73	0	0	0	0
41b2a9f5c621a25615776f8e1d8cce15	0	18	0	0	0	0	22	0	0	0	0	0	0	0	0	0	0	0	0	0	0	0	0	0	0	0	0	0	0	0	0	15	0	17	0	0	0	0	0	0	0	0	0	0	0	0	0	0	0
7ad9ecb6764b48fe0adbe1b6b7ef1d5e	0	0	0	0	0	0	0	0	0	10	8	0	0	0	0	29	0	0	0	0	0	0	0	0	0	0	0	0	0	0	0	0	0	0	25	0	0	0	0	0	0	0	0	0	0	0	0	0	0
27d1e32508c4c41ebf6d74b02815f3e7	0	0	0	0	0	0	0	0	0	0	0	0	0	0	0	0	8	0	0	0	0	0	0	0	0	0	0	0	0	0	0	0	0	0	0	0	0	0	0	0	0	0	0	0	22	18	0	0	24
08b4c325a322ae42a34cb9d8d6154fad	0	0	0	0	0	0	0	0	0	0	0	0	0	0	0	0	0	0	19	0	0	0	0	0	0	0	0	0	0	0	0	0	0	0	0	27	0	0	0	0	0	0	26	0	0	0	0	0	0
31790182e5746c26709fa8e947ae8525	0	0	0	0	0	0	0	0	0	0	0	0	0	0	0	0	0	0	0	0	0	0	0	0	0	0	11	11	17	11	0	0	0	0	0	8	0	0	14	0	0	0	0	0	0	0	0	0	0
4439499d2beebd757bb2c695ab00b34a	0	0	0	0	0	0	0	0	0	0	0	0	0	0	0	0	0	0	0	0	0	0	0	0	0	0	0	0	0	0	0	0	0	72	0	0	0	0	0	0	0	0	0	0	0	0	0	0	0
93656e534e8aa0e0d571a181c0c924d7	0	0	0	0	0	0	0	0	0	0	0	0	0	0	0	0	0	0	0	0	0	0	0	0	0	0	0	0	0	0	0	0	0	0	71	0	0	0	0	0	0	0	0	0	0	0	0	0	0
f76e863706cff152c22231e2d4b13699	0	0	0	0	0	0	0	0	0	0	0	0	0	0	0	0	0	0	0	0	0	0	0	0	0	0	0	0	0	0	0	0	0	0	0	23	0	0	0	0	0	0	0	0	0	0	0	0	0
005ed523a5c6e6d4c205a117d614bd92	0	0	0	0	0	0	0	0	4	0	0	0	0	0	0	0	0	0	0	0	7	0	0	0	0	0	0	0	0	0	0	0	0	0	0	13	0	0	0	8	0	0	0	0	0	0	0	0	0
054b9e08ea393a0609800372dca9ae63	0	0	0	0	0	0	0	0	0	0	0	0	0	0	0	0	0	0	0	0	0	0	0	0	0	19	0	0	23	28	0	0	0	0	0	0	0	0	0	0	0	0	0	0	0	0	0	0	0
e63618ad1ed6893353a9b7af53c0911e	0	0	0	0	0	0	56	0	0	13	0	0	0	0	0	0	0	0	0	0	0	0	0	0	0	0	0	0	0	0	0	0	0	0	0	0	0	0	0	0	0	0	0	0	0	0	0	0	0
0c0a2856efba6cf99f37fc6257c464f1	0	0	0	0	0	0	0	0	13	0	0	0	0	0	0	0	0	0	0	0	0	0	0	0	0	0	0	34	0	0	14	0	0	0	0	0	0	0	0	0	0	0	0	0	0	0	8	0	0
1c8f5cd5fd4672fcd6cc0e98ce632c67	0	0	0	0	0	0	0	0	0	0	0	0	0	19	0	0	0	0	0	0	0	0	0	0	24	0	0	0	0	26	0	0	0	0	0	0	0	0	0	0	0	0	0	0	0	0	0	0	0
01550f27dc8356845944e6a7258bf8f7	0	0	0	0	0	0	0	0	0	0	0	0	0	9	0	0	0	0	0	0	0	0	0	0	0	0	0	0	0	0	0	0	19	0	0	0	0	0	0	41	0	0	0	0	0	0	0	0	0
f705f2694d1c0c690ce805c31da82ac4	0	0	0	0	0	0	0	0	0	0	0	0	0	0	22	0	0	0	0	0	0	0	0	0	0	0	0	0	0	0	0	0	29	0	18	0	0	0	0	0	0	0	0	0	0	0	0	0	0
d7bc083f49d5e872a49191088ac59bba	0	0	0	0	0	0	0	0	0	0	0	0	0	0	0	0	12	22	0	25	10	0	0	0	0	0	0	0	0	0	0	0	0	0	0	0	0	0	0	0	0	0	0	0	0	0	0	0	0
0ef6a8c206293a26eb48c431f74f0484	0	0	0	0	0	0	0	0	0	0	0	0	0	0	0	0	0	0	0	0	0	0	0	0	0	0	0	0	0	23	0	0	0	0	0	0	0	8	0	8	0	0	0	0	0	0	10	0	0
e3961d8cdec205bfebb8f72f65d50fb6	0	0	0	0	0	0	0	0	0	0	0	0	0	0	0	0	0	0	0	0	0	0	0	0	0	0	0	0	0	0	0	0	0	0	0	0	0	0	0	0	0	0	0	0	0	0	0	0	0
ee466b1996b15a3a4ed64136d2cb7ab4	0	5	10	0	0	0	0	0	10	0	21	0	0	0	0	0	0	0	0	0	0	0	0	0	0	0	6	0	0	5	0	0	0	0	0	0	0	0	0	0	0	0	0	0	0	5	0	6	0
3eb670296230f5ade8475715d86fd0a9	0	0	10	0	0	0	0	0	9	21	0	0	0	0	0	0	0	0	0	0	0	0	0	0	0	0	0	0	0	0	0	0	0	0	0	0	0	21	0	0	0	0	0	0	0	7	0	0	0
386a96f770d3430be1065be532d687a4	0	0	0	0	0	33	35	0	0	0	0	0	0	0	0	0	0	0	0	0	0	0	0	0	0	0	0	0	0	0	0	0	0	0	0	0	0	0	0	0	0	0	0	0	0	0	0	0	0
a77316bae22219b5e8a52f775a9e25f6	0	0	0	0	0	0	0	0	19	0	24	0	0	0	0	0	0	0	0	0	0	0	0	10	0	0	0	0	0	15	0	0	0	0	0	0	0	0	0	0	0	0	0	0	0	0	0	0	0
dfdcc4f5f90aea7913792bf1b249cd05	0	0	0	0	0	0	0	0	0	25	0	0	0	0	0	0	0	0	0	0	0	0	0	0	0	0	20	0	0	0	23	0	0	0	0	0	0	0	0	0	0	0	0	0	0	0	0	0	0
0861c2496724d22871765a6a54e268cd	0	0	0	0	0	0	0	0	0	0	0	0	0	0	0	0	0	0	68	0	0	0	0	0	0	0	0	0	0	0	0	0	0	0	0	0	0	0	0	0	0	0	0	0	0	0	0	0	0
e296004d019d275e3b7bdb123ef580e4	0	0	0	0	0	0	0	0	0	0	0	0	0	0	0	0	0	0	0	0	0	0	0	0	0	0	0	0	0	0	0	0	0	0	0	0	0	0	0	0	0	0	0	0	0	0	0	0	0
7884fcbc54341f7c643d8beb486ae6ab	0	0	0	0	0	0	0	0	0	0	0	0	0	0	0	0	0	0	0	0	0	0	0	0	0	0	0	0	0	0	0	0	0	0	0	0	0	0	0	0	0	0	0	0	0	0	0	0	0
dc100c7c5934fcde3ff4673bfd0aebb1	0	0	0	0	0	0	0	0	25	0	0	26	0	0	0	0	0	0	0	0	0	0	0	0	0	0	0	0	0	0	0	0	0	0	0	0	0	0	16	0	0	0	0	0	0	0	0	0	0
38ba8c9bece775c5c4ec29879b9226fc	0	0	0	0	0	0	0	0	0	33	0	0	0	0	0	0	0	0	0	0	0	0	0	0	0	0	0	8	11	0	0	0	0	0	0	0	0	15	0	0	0	0	0	0	0	0	0	0	0
7b51e88e1d9956790814237cbc1b4a24	0	0	0	0	0	0	0	0	0	23	0	0	0	0	0	0	0	0	0	0	0	0	14	0	0	0	30	0	0	0	0	0	0	0	0	0	0	0	0	0	0	0	0	0	0	0	0	0	0
d4f5b84fd279dc5e7af573f5e2080222	0	0	0	0	0	0	0	0	0	0	0	0	29	0	0	0	0	0	0	0	0	0	0	0	0	0	38	0	0	0	0	0	0	0	0	0	0	0	0	0	0	0	0	0	0	0	0	0	0
de41f2f1dcf526d0e4494618a15e898e	0	0	0	0	0	25	0	0	0	0	0	0	0	0	0	6	0	0	0	0	0	0	11	0	0	0	0	0	0	0	0	0	0	0	8	16	0	0	0	0	0	0	0	0	0	0	0	0	0
77ecf71980ba3d7ba6c8197093f241c8	0	0	0	0	0	0	0	0	0	33	0	0	13	0	0	20	0	0	0	0	0	0	0	0	0	0	0	0	0	0	0	0	0	0	0	0	0	0	0	0	0	0	0	0	0	0	0	0	0
aa6390fa740a94116ba7310367b405fc	0	0	0	0	0	0	0	0	0	26	22	0	0	0	0	0	0	0	0	0	0	0	0	0	0	0	0	0	0	0	0	0	0	0	0	18	0	0	0	0	0	0	0	0	0	0	0	0	0
61a2a888874222307e525ee8ebbb9073	0	0	0	0	0	0	0	0	0	0	0	0	0	0	0	0	0	0	0	0	0	0	0	0	0	0	0	0	0	0	0	0	0	0	0	0	0	0	0	16	0	0	0	13	0	0	0	0	0
2699e6860969e4433a4fdaf9b99027ae	0	0	0	0	0	0	0	0	0	0	0	0	0	0	0	0	0	0	0	0	0	0	0	0	0	0	0	0	0	0	0	0	0	0	0	0	0	0	0	0	0	0	0	0	0	0	0	0	0
22e53fdd9780147da5795e75d11eacc1	0	0	16	8	0	11	0	0	0	0	0	0	0	0	0	13	0	0	0	0	0	0	0	0	0	0	0	0	11	0	0	0	0	0	0	0	6	0	0	0	0	0	0	0	0	0	0	0	0
11e05f0fb5211e9d35e2ab6e6e91beac	0	0	0	23	0	0	0	20	0	0	0	0	0	0	0	0	0	0	0	0	0	0	0	0	0	0	0	0	0	0	0	0	8	0	0	0	0	0	0	0	0	0	0	14	0	0	0	0	0
c412a0e955b4b4ba97e813757387113e	0	0	0	0	0	0	0	0	0	0	0	0	0	0	32	0	0	15	0	0	0	0	0	0	0	0	0	0	0	0	0	0	0	18	0	0	0	0	0	0	0	0	0	0	0	0	0	0	0
9e046f1dd057b80a5fa0dedca13868dd	0	0	0	0	0	0	0	0	0	0	0	0	0	0	0	0	0	0	0	0	0	0	0	11	0	0	0	0	0	0	0	0	14	0	0	16	0	0	0	10	0	0	14	0	0	0	0	0	0
ff1a50808c6fcf29b318be954c5d106f	0	10	0	0	0	0	0	0	0	0	0	0	0	0	0	0	0	0	0	0	0	0	0	0	0	0	0	0	0	0	0	0	10	0	0	0	0	0	0	0	0	0	0	0	0	0	0	0	0
e5d9e0b5090aad72bd4eba541dc184e6	0	0	0	0	0	0	0	0	0	0	0	0	0	0	0	0	0	0	0	40	24	0	0	0	0	0	0	0	0	0	0	0	0	0	0	0	0	0	0	0	0	0	0	0	0	0	0	0	0
852b485b0138bb3ac94968993092d20a	0	0	16	0	0	0	0	0	19	0	0	0	0	0	0	0	0	0	0	0	0	0	7	0	0	0	0	0	0	0	0	0	0	0	0	0	0	21	0	0	0	0	0	0	0	0	0	0	0
777232aae73224d0b9074f021f36b8fc	0	0	10	0	0	13	0	0	0	0	0	0	0	0	0	0	0	0	18	0	15	0	0	0	0	0	0	0	0	0	0	0	7	0	0	0	0	0	0	0	0	0	0	0	0	0	0	0	0
5e7a4e27acab6493b0c58babeab654c4	0	0	0	0	0	0	0	0	0	9	0	0	0	0	0	0	0	0	0	0	0	0	0	0	0	0	0	0	0	0	0	0	0	0	11	0	0	0	0	16	0	0	0	0	0	0	0	0	0
0257e1128fbcd5c510ed54ab18ca8dc5	0	0	0	0	0	0	0	0	0	0	31	0	0	0	0	0	0	0	0	0	0	0	0	0	32	0	0	0	0	0	0	0	0	0	0	0	0	0	0	0	0	0	0	0	0	0	0	0	0
cf5b37d10d74a88b58623cdb08bf648c	0	0	0	0	0	0	0	0	0	0	31	0	0	0	0	0	0	0	0	0	0	0	0	0	0	0	0	0	0	0	0	0	0	0	0	0	0	0	0	0	0	0	0	0	32	0	0	0	0
db547076bdbb4c7b25da59f0eb222016	0	0	0	0	0	0	0	0	0	0	0	0	0	0	0	0	0	0	0	0	0	0	0	27	0	0	0	0	0	0	0	0	0	0	0	26	0	0	0	0	0	0	0	0	10	0	0	0	0
e84d1d31c14066474278b8a620db024c	0	0	0	0	0	0	0	0	0	0	0	0	0	0	0	0	0	0	0	0	0	0	0	27	0	0	0	0	0	0	0	0	0	17	0	19	0	0	0	0	0	0	0	0	0	0	0	0	0
bb92977b279bb344de2ad30e8c4ea305	0	0	0	0	0	0	0	0	0	0	0	0	0	0	0	0	0	0	0	0	0	0	0	12	0	0	0	0	17	0	12	0	0	0	0	0	0	0	0	0	0	0	0	0	21	0	0	0	0
45c8b5ecc99feb6c2ed04f9b84104d47	0	0	0	0	0	0	0	0	0	0	0	0	0	0	0	0	0	0	0	0	0	0	0	0	0	0	0	0	0	0	0	0	0	0	0	0	0	0	0	0	0	38	24	0	0	0	0	0	0
4ceb412e05ff971f4ac5fadebe7c6be1	0	6	0	0	0	0	0	0	0	0	0	0	0	0	0	0	0	0	0	0	0	0	0	0	0	0	0	17	0	0	0	0	0	0	14	0	24	0	0	0	0	0	0	0	0	0	0	0	0
69431c43ec486f4970df9b219be50253	0	0	0	0	0	14	0	0	0	0	0	9	0	0	0	0	0	0	0	0	0	0	0	0	10	0	0	0	0	0	0	0	0	0	0	0	0	12	0	0	0	0	0	0	0	0	0	0	0
bdf5768e27853a77f2e555c4c615e9b7	0	0	0	0	0	0	0	0	0	0	13	0	0	0	0	0	0	0	0	0	0	0	0	0	0	0	0	0	0	11	0	8	29	0	0	0	0	0	0	0	0	0	0	0	0	0	0	0	0
572b92c090608be38c944d448739379e	0	0	0	0	0	0	0	0	0	0	0	0	0	0	0	0	0	0	13	0	0	20	0	0	0	0	0	0	0	14	14	0	0	0	0	0	0	0	0	0	0	0	0	0	0	0	0	0	0
7c066501fdff209039829d27a81bbe74	0	0	0	0	0	0	0	0	0	0	0	0	0	0	0	0	0	0	0	0	0	0	0	0	0	12	0	0	0	0	0	0	0	0	0	0	0	0	0	0	0	0	0	0	37	0	0	12	0
57e2949170a6fba8547a73e2e46946fb	0	0	0	0	0	0	0	0	0	0	0	0	0	0	0	0	0	0	0	0	0	0	0	0	0	0	0	20	0	0	0	0	0	0	0	0	0	0	0	0	0	41	0	0	0	0	0	0	0
2a45395b7bfddb0496747dedf4ece0f1	0	0	0	0	0	0	0	10	0	0	0	0	0	0	0	0	0	0	0	0	0	0	0	11	26	0	13	0	0	0	0	0	0	0	0	0	0	0	0	0	0	0	0	0	0	0	0	0	0
7a657699823a133bae392e6b2c69e07b	0	0	0	0	0	0	0	0	0	0	44	0	0	0	0	0	0	0	0	0	0	0	0	0	0	0	0	0	0	0	0	0	16	0	0	0	0	0	0	0	0	0	0	0	0	0	0	0	0
27d88146b44b9f9e70a81bd1370d8ead	0	0	0	0	0	0	0	0	0	0	7	0	0	0	0	0	0	0	0	0	0	0	0	0	0	0	0	0	0	0	0	16	25	0	0	0	12	0	0	0	0	0	0	0	0	0	0	0	0
051997b040e4b880bd0076dc8a36169b	0	0	0	0	0	0	0	0	0	0	0	0	0	0	0	0	0	0	0	8	0	0	0	0	0	0	0	0	0	0	0	0	0	0	0	0	0	0	0	0	0	0	0	0	0	0	15	0	0
b7b78531360c5cf3a1fd663d3d363371	0	0	0	0	0	0	0	0	0	0	0	0	0	0	0	0	0	0	0	0	0	0	0	0	0	0	0	0	0	0	0	16	29	0	0	0	0	0	0	0	0	0	0	0	0	0	15	0	0
2a66355bff740f41d8624981331af2a4	0	0	0	0	0	0	0	0	0	0	0	0	0	0	0	0	0	0	0	0	0	0	0	0	0	0	0	0	0	0	0	0	0	0	0	0	0	0	0	0	0	0	0	0	0	0	0	0	0
58706c31435078966125eb88e9224de4	0	0	0	0	0	0	0	0	0	0	0	0	0	0	33	0	0	0	0	0	0	0	0	0	0	0	0	0	0	0	0	0	0	0	10	0	0	0	0	0	0	0	7	0	0	9	0	0	0
c0fd501c377e807ac1e01f15b3c38994	0	0	0	0	0	0	0	0	0	0	0	0	0	0	0	0	0	0	30	0	0	0	0	0	0	0	0	0	0	0	0	0	0	0	0	0	29	0	0	0	0	0	0	0	0	0	0	0	0
9fe0e03c1ade7084f6d603353c468663	0	0	0	0	0	0	0	0	0	0	0	0	0	0	0	0	0	0	0	0	0	31	0	0	0	0	0	0	0	0	0	0	0	0	0	0	0	0	0	0	0	0	0	28	0	0	0	0	0
6818ce2e4804ef5390d5da9a7c157e44	0	0	0	0	0	6	0	9	0	0	0	0	5	0	0	4	0	0	0	0	0	0	0	0	0	0	0	0	0	0	0	0	0	0	0	0	6	0	0	0	9	4	7	0	0	0	0	0	0
1f7a14fbf2a9a647cc395d75890c3104	0	0	0	0	0	0	44	0	0	0	0	0	0	0	0	0	0	0	0	0	0	0	0	0	0	0	0	0	0	0	0	0	0	0	0	0	0	0	0	0	0	14	0	0	0	0	0	0	0
01f50ffaf884d716f885cb226ca624f4	0	0	0	0	0	0	0	0	0	0	0	0	0	0	38	0	0	0	0	0	0	0	0	0	0	0	0	0	0	0	0	0	0	20	0	0	0	0	0	0	0	0	0	0	0	0	0	0	0
4bd68c15346de929225c20fcc34cf1bd	0	0	0	0	0	39	0	0	0	0	0	0	0	0	0	0	0	0	0	0	0	0	0	0	0	0	0	0	0	0	0	0	0	0	0	0	0	18	0	0	0	0	0	0	0	0	0	0	0
580f2d246a8b52972684c24846b87492	0	0	0	0	0	0	0	0	0	0	14	0	0	0	0	0	0	0	0	0	0	0	0	0	0	8	0	25	0	0	0	0	0	0	0	0	0	0	0	0	0	0	0	0	0	0	0	10	0
b86fe9d870086e438ea39bfe51bec3ad	0	0	0	0	0	0	0	0	0	0	0	0	0	0	0	0	0	10	0	0	0	28	0	8	0	0	0	0	0	0	0	0	0	11	0	0	0	0	0	0	0	0	0	0	0	0	0	0	0
884d61ddc6b6cd1b29123ab662016e42	0	0	0	0	0	0	0	0	0	0	0	0	0	0	0	0	0	0	0	0	0	13	0	0	0	0	0	0	0	0	0	0	0	0	0	0	0	0	0	0	0	0	0	0	23	20	0	0	0
266fb5ebc009a7d0723b893c822a4c2c	0	0	0	0	0	0	0	0	0	0	0	0	0	0	0	0	0	0	0	0	0	0	0	16	0	0	0	14	0	0	0	0	0	0	10	0	0	0	0	0	0	0	0	16	0	0	0	0	0
f5829fb65c2db2919f430722cc82ed91	0	0	0	0	0	0	0	0	0	0	0	0	0	0	0	0	0	0	0	0	0	0	0	0	0	0	0	0	0	56	0	0	0	0	0	0	0	0	0	0	0	0	0	0	0	0	0	0	0
201975538dded03cb57d2164f1be04fa	0	0	0	0	0	0	0	0	0	0	0	0	0	0	0	0	0	0	0	0	0	0	0	0	0	0	0	0	0	0	0	0	29	0	0	0	0	0	0	0	0	0	0	0	0	0	12	0	15
afde44ac2ea6d89d208133fed0d289c3	0	0	23	0	0	0	0	0	0	0	0	0	0	0	0	0	0	0	0	0	0	0	0	0	0	0	0	0	0	0	0	32	0	0	0	0	0	0	0	0	0	0	0	0	0	0	0	0	0
927852e3d312dc7fdb17860311741af3	0	0	0	0	0	0	0	0	0	5	0	0	0	0	0	0	0	0	16	17	0	0	0	0	0	0	0	0	17	0	0	0	0	0	0	0	0	0	0	0	0	0	0	0	0	0	0	0	0
5b272ee21461eaf006e7d22b3658a451	0	0	0	0	0	0	0	0	0	0	0	0	0	0	0	0	0	0	0	0	26	0	0	29	0	0	0	0	0	0	0	0	0	0	0	0	0	0	0	0	0	0	0	0	0	0	0	0	0
02eb3d8873595cbfca9a13bb76792650	0	0	0	0	0	0	0	0	0	0	0	0	0	0	0	0	0	0	0	0	0	0	0	0	0	0	0	0	0	0	0	0	0	0	0	0	0	29	0	26	0	0	0	0	0	0	0	0	0
51c66503f3008811ee12b3ef796cea4a	0	0	0	0	0	0	0	0	0	0	0	0	0	0	0	0	0	0	0	0	0	0	0	0	0	0	0	0	0	0	0	0	0	0	0	0	0	0	0	0	0	0	0	0	0	0	0	0	0
1b3df2eb11101a7743ff53d4275f3973	0	21	0	0	0	0	0	5	0	0	0	0	0	0	0	0	0	0	0	0	0	0	0	0	0	0	0	0	0	0	0	4	0	0	0	0	0	0	0	0	0	0	0	0	0	0	0	0	0
496f26b9a816f503bb13838dd975fffb	0	0	0	0	0	0	0	0	5	8	10	0	0	0	0	0	0	0	0	0	0	0	0	10	0	0	0	0	0	21	0	0	0	0	0	0	0	0	0	0	0	0	0	0	0	0	0	0	0
010e92b4e54f7f8eab0e7336f695975b	0	0	0	0	0	0	0	0	0	0	10	0	0	0	0	0	0	0	0	0	0	0	0	15	0	0	0	12	0	17	0	0	0	0	0	0	0	0	0	0	0	0	0	0	0	0	0	0	0
89c7609f940034d6997edc64ef6faaf7	0	0	0	0	0	0	0	0	0	0	0	0	0	0	0	0	0	0	34	0	0	0	0	0	0	0	0	0	0	0	0	0	0	0	0	0	0	0	0	0	0	0	0	0	0	0	0	20	0
532c467ab85a04e9891291d38cf525a8	0	0	0	0	0	0	0	0	0	0	0	0	0	0	0	0	0	0	0	22	0	0	0	32	0	0	0	0	0	0	0	0	0	0	0	0	0	0	0	0	0	0	0	0	0	0	0	0	0
5679cb734dcd8290106efa8592ef1f1c	0	0	0	0	0	0	0	0	0	0	0	0	0	0	0	0	0	0	0	0	12	0	0	0	0	0	0	0	0	0	0	0	0	0	0	0	0	0	8	0	0	0	0	0	0	0	0	0	0
cbe5e30c8c8dac28d24bfb5e0f418c72	0	0	0	0	0	0	0	0	0	0	0	0	0	0	0	0	0	0	0	0	0	0	0	0	0	0	0	0	0	0	0	30	12	0	0	0	12	0	0	0	0	0	0	0	0	0	0	0	0
a54c04eba18395f92f042a2b6df2cc15	0	0	0	0	0	0	0	0	0	0	0	0	0	0	0	0	0	0	0	0	0	0	0	0	0	0	0	0	0	0	0	0	0	0	0	0	0	0	0	0	0	0	0	0	0	0	0	0	0
10f55a31aa99170af73cd44f7e044639	0	0	10	0	0	0	0	0	0	0	0	0	0	0	0	0	0	0	0	0	0	0	0	15	0	0	0	0	13	0	0	0	0	0	0	0	0	0	0	0	0	0	0	0	15	0	0	0	0
08a129af032af11e317f439ceef61cd7	0	0	0	53	0	0	0	0	0	0	0	0	0	0	0	0	0	0	0	0	0	0	0	0	0	0	0	0	0	0	0	0	0	0	0	0	0	0	0	0	0	0	0	0	0	0	0	0	0
276b475f7f7b2577e741381f72ab3ccc	0	0	0	0	0	53	0	0	0	0	0	0	0	0	0	0	0	0	0	0	0	0	0	0	0	0	0	0	0	0	0	0	0	0	0	0	0	0	0	0	0	0	0	0	0	0	0	0	0
44f08ae6618e9fb409af3b2228735eb5	0	0	0	0	0	0	31	0	0	0	0	0	0	5	0	0	0	0	0	0	0	0	0	0	0	0	0	0	0	0	0	0	0	0	0	0	0	0	9	0	0	0	0	0	0	0	0	0	8
9b38c94f7fe15889be3a230817f11070	0	0	0	0	0	0	0	0	0	0	0	0	0	0	0	0	0	0	0	0	0	0	0	0	0	0	0	0	0	0	0	0	0	0	53	0	0	0	0	0	0	0	0	0	0	0	0	0	0
d14d5cb8fb1899ef92a561bfe1cd799a	0	0	0	0	0	0	0	0	0	0	0	0	0	0	0	0	0	0	0	0	0	0	0	0	0	0	0	0	0	0	0	0	0	0	0	0	0	0	0	0	0	0	0	0	0	0	0	53	0
deb61357eb9f25e9cb41a0cdd2470c86	0	0	0	0	0	0	0	0	0	0	0	0	0	0	0	0	0	0	0	0	0	0	0	0	0	0	0	0	0	0	0	0	0	0	0	0	0	0	0	0	0	0	0	0	0	0	0	0	0
09fe9fed7a8ef23e91a97ab6c1bf0349	0	0	0	0	0	0	0	0	0	0	0	0	18	0	0	0	0	0	0	0	0	0	0	0	0	0	0	0	0	0	0	0	34	0	0	0	0	0	0	0	0	0	0	0	0	0	0	0	0
1a80b3e002d1036ee243c51b4e2dd759	0	0	0	0	0	0	0	0	0	0	0	0	0	0	0	0	0	24	0	28	0	0	0	0	0	0	0	0	0	0	0	0	0	0	0	0	0	0	0	0	0	0	0	0	0	0	0	0	0
c76e0bbdb8665c9bf799fa2f8e2d3f2f	0	0	0	0	0	0	0	0	0	0	0	0	0	0	0	0	0	0	0	0	0	0	0	14	0	0	0	0	11	27	0	0	0	0	0	0	0	0	0	0	0	0	0	0	0	0	0	0	0
536b290195e2293f9fc5cbc052081c83	0	0	0	0	0	0	0	0	0	0	0	0	0	0	0	0	0	0	0	0	0	0	0	0	0	0	0	4	0	0	0	0	0	0	0	0	0	0	26	0	0	0	0	0	0	22	0	0	0
edad6e13b11c646bb34ca20b937dfb5b	0	0	0	0	0	0	0	0	0	0	0	0	0	0	0	0	0	0	0	0	0	0	0	0	0	0	0	0	0	0	0	15	0	0	0	0	0	0	0	0	0	0	0	28	0	0	0	0	0
e51628421d25c2ed107a8150e19bb9b2	0	0	0	0	0	0	0	0	0	0	0	0	0	0	0	0	0	0	0	0	0	0	0	0	0	0	0	0	0	0	0	0	0	0	0	0	0	0	0	0	0	0	15	14	9	0	0	14	0
9839b46d456d744716ce1ddd5ef4305b	0	0	0	0	0	0	0	0	0	51	0	0	0	0	0	0	0	0	0	0	0	0	0	0	0	0	0	0	0	0	0	0	0	0	0	0	0	0	0	0	0	0	0	0	0	0	0	0	0
9b00523ebf6e102203701e6d80324211	0	0	0	0	0	0	0	0	0	0	0	0	0	0	0	0	0	0	0	20	0	31	0	0	0	0	0	0	0	0	0	0	0	0	0	0	0	0	0	0	0	0	0	0	0	0	0	0	0
ab831d5f5f25af4e2fc38d9dd847af86	0	0	0	0	0	0	0	0	0	0	0	0	0	0	0	0	0	0	0	0	0	41	0	0	0	0	0	0	0	0	0	0	0	0	0	0	0	0	0	0	0	0	0	0	0	0	0	0	0
45af1d393b1105746a1b94d3142cea20	0	0	0	0	0	0	0	0	0	0	0	0	0	0	0	0	0	0	0	0	0	13	0	5	0	0	0	0	0	20	0	0	0	0	0	0	0	13	0	0	0	0	0	0	0	0	0	0	0
b8bcb2b608ad82de6d77acea2bacdc7c	0	0	0	0	0	0	0	0	0	0	0	0	0	0	0	0	0	0	0	0	0	0	0	0	6	0	0	0	0	0	0	0	0	0	0	44	0	0	0	0	0	0	0	0	0	0	0	0	0
6d88a2d0c6ff85d58ccc69ec5175d9b1	0	0	0	0	0	0	0	0	0	0	0	0	0	0	0	0	0	0	0	0	0	0	0	0	0	0	0	0	0	0	0	0	50	0	0	0	0	0	0	0	0	0	0	0	0	0	0	0	0
b4bb434d4d50454b95015352dc8b0730	0	0	0	0	0	0	0	0	0	0	0	0	0	0	0	0	0	0	0	0	0	0	0	0	0	0	0	0	0	0	0	0	0	0	32	0	0	0	0	0	0	18	0	0	0	0	0	0	0
a325015e01b12a7e29e05cd6855e70c1	17	0	0	0	0	0	0	0	0	0	0	0	0	0	0	0	0	0	0	0	0	32	0	0	0	0	0	0	0	0	0	0	0	0	0	0	0	0	0	0	0	0	0	0	0	0	0	0	0
02c770e9f319e594f4461d6ea0abd3ad	14	0	0	0	0	0	0	0	0	0	0	0	0	0	0	0	0	0	0	0	0	0	5	0	0	0	0	0	0	12	8	0	0	0	0	0	0	0	0	0	0	0	0	0	10	0	0	0	0
5c2f4c626b60cd701b23fb39eb6466f3	0	18	0	0	0	0	0	0	0	0	0	0	0	0	31	0	0	0	0	0	0	0	0	0	0	0	0	0	0	0	0	0	0	0	0	0	0	0	0	0	0	0	0	0	0	0	0	0	0
a82045f1ebb17d00bd210693f75366c4	0	0	0	0	0	0	49	0	0	0	0	0	0	0	0	0	0	0	0	0	0	0	0	0	0	0	0	0	0	0	0	0	0	0	0	0	0	0	0	0	0	0	0	0	0	0	0	0	0
f550ed7c95ed4ad4836ce64b973592e6	0	0	0	0	0	0	0	0	0	0	0	0	0	0	0	0	0	0	0	0	0	0	0	0	0	0	0	0	23	0	0	0	0	0	0	0	0	0	0	0	0	0	0	26	0	0	0	0	0
5bfaeee3921011296404e1d4771bd4e1	0	0	0	0	0	0	0	0	0	0	0	0	0	0	0	0	0	0	0	0	0	0	0	0	0	0	0	0	0	0	0	0	0	0	0	0	49	0	0	0	0	0	0	0	0	0	0	0	0
371ec8b23922e66cb46a5bf082245a18	0	0	0	0	0	0	12	0	0	0	0	0	0	0	0	0	0	0	0	0	0	0	0	0	0	0	0	0	0	0	0	0	0	0	0	0	0	0	0	0	0	0	0	0	0	0	0	0	0
21c794cbd3fd967d95198f274953ca50	0	0	0	0	0	0	0	0	0	0	12	0	0	0	27	0	0	0	0	0	0	0	0	0	0	0	0	0	0	0	0	0	0	0	0	0	0	0	0	0	0	0	0	0	0	0	0	0	0
b1958c873cb903d522e91cc0ee6d5bc5	0	0	0	0	0	0	0	0	0	0	0	0	0	0	0	0	0	0	0	20	0	0	0	0	0	0	0	0	0	0	0	0	0	0	0	0	0	0	0	0	0	0	0	0	0	0	0	0	0
3fd5be1a547fb9cd7e7add0b2daf9538	0	0	0	0	0	0	0	0	0	0	0	0	0	0	0	0	0	0	0	18	0	0	0	0	0	0	0	0	0	0	30	0	0	0	0	0	0	0	0	0	0	0	0	0	0	0	0	0	0
b032a7375eebd27aef1069eebc2ac983	0	0	0	0	0	0	0	0	0	0	0	0	0	0	0	0	0	0	0	0	0	0	0	0	0	0	0	0	0	0	0	0	0	48	0	0	0	0	0	0	0	0	0	0	0	0	0	0	0
60c38a0e3243e276656c48e3b0e39fb9	0	0	0	0	0	0	0	0	0	0	0	0	0	0	0	0	0	0	0	0	0	0	0	0	0	0	0	0	0	0	0	0	0	0	0	0	0	0	0	0	0	0	0	0	0	0	0	0	0
7657877e8c68a24eff18a1aeca4817d8	7	0	0	0	0	0	15	0	0	15	0	0	0	0	0	0	0	0	0	0	0	0	0	0	0	0	0	0	10	0	0	0	0	0	0	0	0	0	0	0	0	0	0	0	0	0	0	0	0
0cafd1d5f293461db9ea7ee98278901b	0	0	0	0	0	0	17	0	0	0	0	10	0	0	0	0	11	0	0	0	0	0	0	0	0	0	0	0	0	0	0	0	0	0	0	0	0	0	0	0	0	0	0	0	0	0	0	0	0
bdcc8b10d6346255da530546d6f2efcf	0	0	0	0	0	0	0	0	0	0	0	0	0	0	0	0	0	0	0	0	0	0	0	0	0	0	0	0	0	0	0	0	0	0	0	23	0	0	0	0	0	0	0	0	0	24	0	0	0
19ce92b20fed5d7beaae21ab44b1ffd8	0	0	0	0	0	0	0	0	0	46	0	0	0	0	0	0	0	0	0	0	0	0	0	0	0	0	0	0	0	0	0	0	0	0	0	0	0	0	0	0	0	0	0	0	0	0	0	0	0
e8aa74b80e1697f62791fbbc248a0cf7	0	0	0	0	0	0	0	0	0	0	0	0	0	4	15	0	0	0	0	0	0	0	0	0	0	0	0	0	27	0	0	0	0	0	0	0	0	0	0	0	0	0	0	0	0	0	0	0	0
c76467d0c5c289c04a33ea6b29627c10	0	0	0	0	0	0	0	0	0	0	0	0	0	0	0	0	7	0	0	0	0	0	4	0	0	0	0	0	0	0	0	0	0	0	15	0	0	20	0	0	0	0	0	0	0	0	0	0	0
37b29b82cd09453d169d8a0b5fd7e5ab	0	0	0	0	0	0	0	0	0	0	0	0	0	0	0	0	0	0	0	0	0	0	0	0	0	0	0	0	16	0	0	30	0	0	0	0	0	0	0	0	0	0	0	0	0	0	0	0	0
f2d7a73ba4a076dbd22a9e765fd8f481	0	0	0	0	0	0	0	0	0	0	0	0	0	0	0	0	0	0	0	0	0	0	0	0	0	0	0	0	45	0	0	0	0	0	0	0	0	0	0	0	0	0	0	0	0	0	0	0	0
e83cee68bb1dd1d3f4f13192948c7a14	0	0	0	0	0	0	0	0	0	0	0	0	0	0	0	0	0	0	0	0	0	0	0	0	0	0	0	0	19	26	0	0	0	0	0	0	0	0	0	0	0	0	0	0	0	0	0	0	0
c994b6991e35fcfc9b151ccfdf4f46ef	0	0	0	0	0	0	0	0	0	0	0	0	0	0	0	0	0	0	0	0	0	0	0	0	0	0	0	0	0	0	0	15	0	0	0	0	0	0	0	0	0	0	0	0	0	0	0	0	0
be97e3d2863826f11e3e54a317bafc54	0	0	0	0	0	0	0	0	0	0	0	0	0	0	0	0	0	0	0	0	0	0	0	0	0	0	0	0	0	0	0	0	0	0	0	0	0	0	0	0	0	0	0	0	0	0	7	0	0
646e98556b37f7aca8f5737d5794fbe9	0	22	9	0	0	0	0	0	0	0	0	0	0	0	0	0	0	0	0	0	0	0	0	0	0	0	0	0	0	0	0	0	13	0	0	0	0	0	0	0	0	0	0	0	0	0	0	0	0
4851f1ccae53092466f9c806f3ebba47	0	0	0	0	0	0	0	0	0	0	17	0	0	0	0	0	0	0	0	0	0	0	0	0	0	0	0	0	0	27	0	0	0	0	0	0	0	0	0	0	0	0	0	0	0	0	0	0	0
5fc86dbf5bb0aeea37e386490ca4f60b	0	0	0	0	0	0	0	0	0	0	0	0	0	0	0	0	0	0	44	0	0	0	0	0	0	0	0	0	0	0	0	0	0	0	0	0	0	0	0	0	0	0	0	0	0	0	0	0	0
5e5527294865508618e21838c5ee61c0	0	0	0	0	0	0	0	0	0	0	0	0	0	0	0	0	0	0	0	0	0	0	0	0	0	0	0	0	0	0	0	0	0	0	3	29	5	0	0	0	0	0	0	0	7	0	0	0	0
568070bd657a7d5513863629e2668184	0	0	0	0	0	0	0	0	0	0	0	0	0	0	0	0	0	0	0	0	0	0	0	0	0	0	0	0	0	0	0	0	0	0	0	0	0	0	0	0	44	0	0	0	0	0	0	0	0
9a9bed0b2a765a732718e01158587c52	0	0	0	0	0	0	0	0	0	0	0	0	0	0	0	0	0	0	0	0	0	0	0	0	0	0	0	0	0	0	0	0	0	0	0	0	0	0	0	0	0	0	0	0	0	0	0	0	0
e41fcb4c35b2b30c1c04205e3c62c503	0	0	0	0	0	0	43	0	0	0	0	0	0	0	0	0	0	0	0	0	0	0	0	0	0	0	0	0	0	0	0	0	0	0	0	0	0	0	0	0	0	0	0	0	0	0	0	0	0
a931304c4813272cce8dc06b4d3dc72a	0	0	0	0	0	0	9	0	0	0	0	0	0	0	0	0	0	0	0	0	0	0	0	11	0	0	0	0	0	0	0	0	0	0	6	0	0	0	0	0	0	0	0	0	0	0	0	0	0
06c89be407de3f5b3b451285ed10085f	0	0	0	0	0	0	0	0	0	0	0	0	0	0	0	0	0	0	0	0	0	0	0	0	0	0	0	0	0	0	0	0	0	0	0	0	0	0	0	0	0	0	0	14	21	8	0	0	0
c7e32c82895c72c4a2e1585220586573	0	0	0	0	0	0	0	0	0	0	0	0	0	0	0	0	0	0	19	0	0	23	0	0	0	0	0	0	0	0	0	0	0	0	0	0	0	0	0	0	0	0	0	0	0	0	0	0	0
1fd07686caca0c088a32a82b103a670c	0	0	0	0	0	0	0	0	0	0	0	0	0	0	0	0	0	0	0	0	0	0	0	0	0	0	0	7	0	0	0	0	0	0	0	0	0	0	0	0	0	0	0	0	0	0	34	0	0
f2710222d8a8e8452b6ab3763721f333	0	0	0	0	0	0	0	0	0	0	0	0	0	0	0	0	0	0	0	0	0	0	0	0	0	0	0	0	0	0	0	0	41	0	0	0	0	0	0	0	0	0	0	0	0	0	0	0	0
3984100d853796c33a2b3a612f5c8a0c	0	15	0	0	0	0	0	0	0	0	15	0	0	0	0	0	0	0	0	0	0	0	0	0	0	0	0	0	0	0	0	0	0	0	0	0	0	0	0	0	0	0	0	10	0	0	0	0	0
fb0fd3ca035640873fa628ee795aa6bd	0	0	0	0	0	0	0	0	0	0	0	0	0	0	0	0	0	0	40	0	0	0	0	0	0	0	0	0	0	0	0	0	0	0	0	0	0	0	0	0	0	0	0	0	0	0	0	0	0
1c518d9d1bcf3d7fa4e4b72aeee5848c	0	0	0	0	0	0	0	0	0	0	0	0	0	0	0	0	0	0	0	0	0	0	0	24	0	0	0	0	0	16	0	0	0	0	0	0	0	0	0	0	0	0	0	0	0	0	0	0	0
5e0eeb5f2d4e79a4f70a276bc9db35fc	0	0	0	0	0	0	0	0	0	0	0	0	0	0	0	0	0	0	0	0	0	0	0	0	0	0	0	0	21	0	0	0	0	0	0	0	0	0	0	0	0	0	0	0	0	0	0	0	0
715ebb6780a4734974c72c1d7e602386	0	0	0	0	0	0	0	0	0	0	0	0	0	0	0	0	0	0	0	0	0	0	0	0	0	0	0	0	0	0	0	0	0	40	0	0	0	0	0	0	0	0	0	0	0	0	0	0	0
88e524665ff53bc4d139ba75ebb8fa28	0	0	0	0	0	0	0	0	0	0	0	0	0	0	0	0	0	0	0	0	0	0	0	0	0	0	0	0	0	0	0	0	0	0	0	0	40	0	0	0	0	0	0	0	0	0	0	0	0
88a8945306259f605a89b2a47b59976a	0	0	39	0	0	0	0	0	0	0	0	0	0	0	0	0	0	0	0	0	0	0	0	0	0	0	0	0	0	0	0	0	0	0	0	0	0	0	0	0	0	0	0	0	0	0	0	0	0
8c0cc62280cb939a0604c5ebbf9d34d7	0	0	20	0	0	0	0	0	0	0	0	0	0	0	0	0	0	0	0	0	0	0	0	0	0	0	0	0	0	19	0	0	0	0	0	0	0	0	0	0	0	0	0	0	0	0	0	0	0
ba3a28a1fb6595c81421f4f4b49be827	0	0	8	0	0	17	0	0	0	0	0	0	0	0	0	0	0	0	0	0	0	0	0	0	0	0	0	0	0	0	0	0	0	0	0	0	0	0	0	0	0	0	0	14	0	0	0	0	0
9bb879a2b516baa0eb46895dcc37f914	0	0	0	0	0	0	8	0	0	0	0	6	0	0	0	0	0	0	0	0	0	0	0	4	0	0	0	7	0	0	0	0	0	0	0	0	0	0	0	0	0	0	0	0	0	0	0	0	0
2cb2c73c133a6ae45502fac112a457a5	0	0	0	0	0	0	0	0	0	0	13	0	0	0	0	0	0	0	0	0	0	0	0	0	0	0	0	0	9	0	0	0	0	0	0	0	0	17	0	0	0	0	0	0	0	0	0	0	0
82f4502990eca0ae2a0d38b5aefe6d76	0	0	0	0	0	0	0	0	0	0	0	0	0	0	0	0	0	0	0	0	0	23	0	0	0	0	0	0	0	0	16	0	0	0	0	0	0	0	0	0	0	0	0	0	0	0	0	0	0
23afd54453486752184495683f1d2629	0	0	0	0	0	0	0	0	0	0	0	0	0	0	0	0	0	0	0	0	0	0	16	0	0	0	0	0	0	0	0	0	0	0	0	0	0	0	0	23	0	0	0	0	0	0	0	0	0
58518f3d70ff50033866259410426d96	0	0	0	0	0	0	0	0	0	0	0	0	0	0	0	0	0	0	0	0	0	0	0	5	0	0	0	0	0	0	9	0	0	0	0	0	0	0	0	0	0	0	0	0	0	0	0	0	0
f5b52d38e87b5b5a749149436ecf5e64	0	0	0	0	0	0	0	0	0	0	0	0	0	0	0	0	0	0	0	0	0	0	0	0	29	0	0	0	0	0	0	0	0	0	0	0	0	0	0	0	0	0	0	0	0	0	0	0	0
9d155c5e2b0cc703d0a63ab4486a6b37	0	0	0	0	0	0	0	0	0	0	0	0	0	0	0	0	0	0	0	0	0	0	0	0	0	0	0	0	0	39	0	0	0	0	0	0	0	0	0	0	0	0	0	0	0	0	0	0	0
6288776e6d745738a505badf87a953c6	0	0	0	0	0	0	0	0	0	0	0	0	0	0	0	0	0	0	0	0	0	0	0	0	0	0	0	0	0	0	17	0	0	0	0	0	0	0	0	12	0	0	0	0	0	0	0	10	0
a2ad29ca6a5ac9d2395d78e43a502411	0	0	0	0	0	0	0	0	0	0	0	0	0	0	0	0	0	0	0	0	0	0	0	0	0	0	0	0	0	0	0	0	0	0	0	0	0	0	0	0	0	0	0	0	0	0	39	0	0
3266ba34c3b5632f4c58335f5266063c	0	0	0	0	14	0	0	0	0	0	0	0	2	0	0	0	0	0	0	0	0	0	0	10	0	0	0	0	0	0	0	0	0	0	0	0	5	0	0	0	2	0	0	2	0	0	0	0	0
6d890e31f759870bfa567abf52034c17	0	0	0	0	0	0	0	0	0	18	0	0	0	0	0	0	0	0	0	0	0	0	0	0	0	0	0	0	0	20	0	0	0	0	0	0	0	0	0	0	0	0	0	0	0	0	0	0	0
1649310abb926d30009cf374eb438119	0	0	0	0	0	0	0	0	0	8	0	0	0	0	0	0	0	0	0	0	0	0	0	0	0	0	0	7	0	0	0	0	11	0	0	0	0	12	0	0	0	0	0	0	0	0	0	0	0
ab06ebb55981063e08c2175298d89c45	0	0	0	0	0	0	0	0	0	0	0	0	0	0	0	6	0	0	8	0	0	8	0	0	0	0	0	0	0	0	16	0	0	0	0	0	0	0	0	0	0	0	0	0	0	0	0	0	0
ba206acae78a1acd45f0462c4b1f3863	0	0	0	0	0	0	0	0	0	0	0	0	0	0	0	0	0	0	19	0	0	19	0	0	0	0	0	0	0	0	0	0	0	0	0	0	0	0	0	0	0	0	0	0	0	0	0	0	0
b26dc48324d01de1e23f3bc9cf5c0907	0	0	0	0	0	0	0	0	0	0	0	0	0	0	0	0	0	0	0	0	0	0	0	38	0	0	0	0	0	0	0	0	0	0	0	0	0	0	0	0	0	0	0	0	0	0	0	0	0
4304ee2939ea0bafa01529ae5c4dd6f3	0	0	0	0	0	0	0	0	0	0	0	0	0	0	0	0	0	0	0	0	0	0	0	0	0	38	0	0	0	0	0	0	0	0	0	0	0	0	0	0	0	0	0	0	0	0	0	0	0
44d037a75948843df667cdbf7ea78377	0	0	0	0	0	0	0	0	0	0	0	0	0	0	0	0	0	0	0	0	0	0	0	0	0	0	0	8	0	0	0	0	0	0	0	0	0	0	0	0	7	0	0	0	0	0	0	0	0
27710ff304a5767aaed17664b46df2c4	0	0	0	0	0	0	0	0	0	0	0	0	0	0	0	0	0	0	0	0	0	0	0	0	0	0	0	0	0	0	0	0	0	0	38	0	0	0	0	0	0	0	0	0	0	0	0	0	0
48a3e6a08d60b785eabcdd5147c6bea6	0	0	0	0	0	0	0	0	0	0	0	0	0	0	0	0	0	0	0	0	0	0	0	0	0	0	0	0	0	0	0	0	0	0	0	0	0	0	0	0	0	0	0	0	0	0	38	0	0
6bb4625af4b05554591922b0780c5e8d	0	0	0	0	0	0	37	0	0	0	0	0	0	0	0	0	0	0	0	0	0	0	0	0	0	0	0	0	0	0	0	0	0	0	0	0	0	0	0	0	0	0	0	0	0	0	0	0	0
c2908df4bd9329975a5551a2183050d4	0	0	0	0	0	0	28	0	0	0	0	0	0	0	0	0	0	0	0	0	0	0	0	0	0	0	0	0	0	0	0	0	0	0	0	0	0	9	0	0	0	0	0	0	0	0	0	0	0
ab299d0471d365d846b83057fdc04f23	0	0	0	0	0	0	0	0	0	0	37	0	0	0	0	0	0	0	0	0	0	0	0	0	0	0	0	0	0	0	0	0	0	0	0	0	0	0	0	0	0	0	0	0	0	0	0	0	0
bb1696d4f72ee33f4a559781937699fb	0	0	0	0	0	0	0	0	0	0	0	0	0	0	0	0	0	0	0	0	0	0	0	0	0	0	0	0	0	0	0	0	37	0	0	0	0	0	0	0	0	0	0	0	0	0	0	0	0
1a0f1b24dae69b872d3b2c3bc7c1dcfd	0	10	0	0	0	0	0	0	0	0	0	0	0	0	0	0	0	0	0	0	0	0	0	0	0	0	4	0	0	0	0	0	0	0	0	0	0	0	0	0	0	0	7	0	0	0	15	0	0
8d90cd0810db33e4c67c4cbca1f4525c	0	0	0	0	0	0	0	0	0	0	6	0	0	0	0	0	0	0	0	0	12	0	0	0	0	0	0	0	0	0	0	0	0	0	0	0	0	0	0	0	0	11	0	7	0	0	0	0	0
44b5d5dd6bac122280d61b425f2d2c8c	0	0	0	0	0	0	0	0	0	0	0	0	0	0	0	0	0	36	0	0	0	0	0	0	0	0	0	0	0	0	0	0	0	0	0	0	0	0	0	0	0	0	0	0	0	0	0	0	0
6674335d52960ed2dca094ded10e66b1	0	0	0	0	0	0	0	0	0	0	0	0	0	0	0	0	0	0	0	0	0	36	0	0	0	0	0	0	0	0	0	0	0	0	0	0	0	0	0	0	0	0	0	0	0	0	0	0	0
3d811f91b7890a8df8468d8150f9dd5d	0	0	0	0	0	0	0	0	0	0	0	0	0	0	0	0	0	0	0	0	0	0	0	0	0	0	0	0	0	0	0	0	0	0	0	0	0	0	0	0	0	0	0	0	0	0	0	0	0
dcf7081c382f3a26f33d7e96f95e6184	0	13	0	8	0	14	0	0	0	0	0	0	0	0	0	0	0	0	0	0	0	0	0	0	0	0	0	0	0	0	0	0	0	0	0	0	0	0	0	0	0	0	0	0	0	0	0	0	0
11800eae2cffb873d7008e2637c6ec94	0	0	0	8	0	27	0	0	0	0	0	0	0	0	0	0	0	0	0	0	0	0	0	0	0	0	0	0	0	0	0	0	0	0	0	0	0	0	0	0	0	0	0	0	0	0	0	0	0
361abc07372f9a28e044426dcd32a93c	0	0	0	0	0	0	19	0	0	0	0	0	0	0	0	0	0	0	0	0	0	0	0	0	0	0	0	0	0	0	0	0	0	0	0	0	0	16	0	0	0	0	0	0	0	0	0	0	0
98fe9c9fac9cfc33e8c9ee000685ad31	0	0	0	0	0	0	0	0	0	0	0	0	0	0	0	0	0	0	0	0	0	0	0	0	0	0	0	0	0	0	0	23	0	0	0	0	0	0	0	0	0	0	0	0	0	0	0	12	0
93cb84fefe8a64d28e3ba480ab37ca4d	0	0	0	0	0	0	0	0	0	0	0	0	0	0	0	0	0	0	0	0	0	0	0	0	0	0	0	0	0	0	0	0	0	0	0	13	3	0	0	0	0	0	0	0	0	19	0	0	0
7dd012645874f41318df8597820111c2	0	0	0	0	0	0	0	0	0	0	0	0	0	0	0	0	0	0	0	0	0	0	0	0	0	0	0	0	0	0	0	0	0	0	0	0	0	0	0	0	0	0	0	0	0	0	0	0	0
0dd28d276c9097b8838dd44530c9a83c	0	0	0	0	0	0	0	0	0	9	0	0	0	0	0	0	0	0	0	0	0	0	0	0	0	0	0	0	0	16	0	0	0	0	0	9	0	0	0	0	0	0	0	0	0	0	0	0	0
d7e86854f8b668858a2179f19a755889	0	0	0	0	0	0	0	0	0	0	0	0	0	0	0	0	10	0	16	0	0	8	0	0	0	0	0	0	0	0	0	0	0	0	0	0	0	0	0	0	0	0	0	0	0	0	0	0	0
d1835ca6d43eae4831bd850f692eb1ef	0	0	0	0	0	0	0	0	0	0	0	0	0	0	0	0	0	0	0	0	0	0	34	0	0	0	0	0	0	0	0	0	0	0	0	0	0	0	0	0	0	0	0	0	0	0	0	0	0
73f2ab0583b995c09758be913ba2a470	0	0	0	0	0	0	0	0	0	0	0	0	0	0	0	0	0	0	0	0	0	0	0	0	0	0	0	0	0	0	0	0	0	0	0	0	0	0	0	0	0	0	0	0	0	0	0	0	0
9f4460d21826a729bc77afeb2f650f64	0	0	16	0	0	0	0	0	0	0	0	0	0	0	5	0	0	0	0	0	0	0	0	0	0	0	0	0	0	0	0	0	0	0	0	0	0	12	0	0	0	0	0	0	0	0	0	0	0
d22c71cde9ab48a67235bc10375e1706	0	0	0	0	0	0	0	0	0	0	0	0	0	0	0	33	0	0	0	0	0	0	0	0	0	0	0	0	0	0	0	0	0	0	0	0	0	0	0	0	0	0	0	0	0	0	0	0	0
c5faaada43c155a18d7e34c35764b1cf	0	0	0	0	0	0	0	0	0	0	0	0	0	0	0	0	0	0	0	0	0	0	0	0	0	0	0	0	0	18	0	0	0	0	0	0	0	0	15	0	0	0	0	0	0	0	0	0	0
960d925d653963e7296410d32668b212	0	0	0	0	0	0	0	0	0	0	0	0	0	0	13	0	0	0	0	0	0	0	0	0	0	0	0	0	0	0	0	0	19	0	0	0	0	0	0	0	0	0	0	0	0	0	0	0	0
463ae61ceab839d5cf4316ccf3001f83	0	0	0	0	0	0	0	0	0	0	0	0	0	0	0	32	0	0	0	0	0	0	0	0	0	0	0	0	0	0	0	0	0	0	0	0	0	0	0	0	0	0	0	0	0	0	0	0	0
f13d262ca921b446db505b677bfedaa5	0	0	0	0	0	0	0	0	0	0	0	0	0	0	0	16	0	0	0	0	0	0	0	0	0	0	0	0	0	0	0	0	0	16	0	0	0	0	0	0	0	0	0	0	0	0	0	0	0
0e67c58a12fba38131385f050770130b	0	0	0	0	0	0	0	0	0	0	0	0	0	0	0	0	0	0	0	0	0	16	0	0	0	0	0	0	0	0	0	0	0	0	0	0	0	0	0	0	0	0	0	0	0	16	0	0	0
10a1a4f869fd4c11cb3e5462ad5ccb4e	0	0	0	0	0	0	0	0	0	0	0	0	0	0	0	0	0	0	0	0	0	0	0	0	0	0	0	0	0	0	0	32	0	0	0	0	0	0	0	0	0	0	0	0	0	0	0	0	0
045cbc5fe6c97ab6063232b938dabed5	0	0	0	0	0	0	0	0	0	0	0	0	0	0	0	0	0	0	0	0	0	0	0	0	0	0	0	0	0	0	0	0	0	0	0	0	0	0	0	0	0	0	0	0	0	0	0	0	0
7115be413a6815e55af709365b2ba255	0	0	0	0	0	0	0	0	0	0	14	0	0	0	0	0	0	0	0	0	0	0	0	17	0	0	0	0	0	0	0	0	0	0	0	0	0	0	0	0	0	0	0	0	0	0	0	0	0
a66c6240ec6cb3a4120b312b7c8bfc97	0	0	0	0	0	0	0	0	0	0	0	0	0	0	0	0	0	0	0	0	0	0	0	0	0	0	0	0	0	31	0	0	0	0	0	0	0	0	0	0	0	0	0	0	0	0	0	0	0
bfaded0d85aca4f6500f29537bbd2138	0	0	0	0	0	0	0	0	0	0	0	0	0	0	0	0	0	0	0	0	0	0	0	0	0	0	0	0	0	7	0	11	13	0	0	0	0	0	0	0	0	0	0	0	0	0	0	0	0
81e523f48f656df3e6e9563db591c68d	0	0	0	0	0	0	0	0	0	0	0	0	0	0	0	0	0	0	0	0	0	0	0	0	0	0	0	0	0	0	14	17	0	0	0	0	0	0	0	0	0	0	0	0	0	0	0	0	0
8b85a7cbc5ae1b8363401ce05f7f8148	0	0	0	0	0	0	0	0	0	0	0	6	0	0	0	0	0	0	0	0	0	0	0	0	0	0	0	0	0	13	0	0	0	0	0	0	0	0	0	0	0	0	11	0	0	0	0	0	0
6b9578f7e7de198229188f06392b8e22	0	0	0	0	0	0	0	0	0	0	0	0	0	0	0	0	0	0	30	0	0	0	0	0	0	0	0	0	0	0	0	0	0	0	0	0	0	0	0	0	0	0	0	0	0	0	0	0	0
5a7926a271d74e1d8b0f4d2480fdbfcb	0	0	0	0	0	0	0	0	0	0	0	0	0	0	0	0	0	0	0	0	0	0	0	0	0	0	0	0	0	0	0	0	0	0	0	0	0	0	0	0	0	0	0	0	0	0	0	0	30
c34fac649a9744e77e0204bf1e0e60bc	0	0	0	0	0	0	0	0	29	0	0	0	0	0	0	0	0	0	0	0	0	0	0	0	0	0	0	0	0	0	0	0	0	0	0	0	0	0	0	0	0	0	0	0	0	0	0	0	0
38769d5c79601f04c62e008beaaa8fe5	0	0	0	0	0	0	0	0	0	0	0	0	0	0	0	0	13	0	0	6	0	10	0	0	0	0	0	0	0	0	0	0	0	0	0	0	0	0	0	0	0	0	0	0	0	0	0	0	0
ccc4e257b6542f0751cdea0e04548cec	0	0	0	0	0	0	0	0	0	0	0	0	0	0	0	0	0	0	0	0	0	0	0	0	0	0	0	0	0	0	0	0	0	0	0	0	3	4	0	0	0	0	15	0	0	7	0	0	0
3919ab13c6cc204b8da50f67b9f9261a	0	24	0	0	0	0	0	0	0	0	0	0	0	0	0	0	0	0	0	0	0	0	4	0	0	0	0	0	0	0	0	0	0	0	0	0	0	0	0	0	0	0	0	0	0	0	0	0	0
3bce504b819a01820e6e58e25a7305b8	0	20	0	0	0	0	0	0	0	0	0	0	0	0	0	0	0	0	0	0	0	0	0	0	0	0	0	0	0	0	0	0	0	0	0	0	0	0	0	0	0	0	0	0	0	0	8	0	0
e61a5d37148d9aaecc752441a6b481cc	0	0	0	0	0	0	14	0	0	0	0	0	3	0	0	0	0	0	0	0	0	0	0	0	0	0	0	0	0	0	0	0	0	0	0	0	0	0	0	0	0	0	0	11	0	0	0	0	0
0bc11cab4e067da0ab3f8f1adecbc40d	0	0	0	0	0	0	0	0	0	0	0	0	0	0	0	0	0	0	12	0	8	8	0	0	0	0	0	0	0	0	0	0	0	0	0	0	0	0	0	0	0	0	0	0	0	0	0	0	0
08bffd32c247c5eb9d66b7e8e48e0e7e	0	0	0	0	0	0	0	0	0	0	0	0	0	0	0	0	0	0	0	0	5	0	9	0	0	0	0	0	9	0	0	0	0	0	0	0	0	0	5	0	0	0	0	0	0	0	0	0	0
8b458e13096d63751dbd21fa4c7cc2f8	0	0	0	0	0	6	0	0	0	0	0	0	0	0	0	0	0	0	0	0	0	0	0	0	0	0	0	0	0	0	0	0	0	0	0	0	0	0	0	0	0	0	0	0	0	0	0	0	0
f3c6b6a9f5058b8277c29fe08a7f9c62	0	0	0	0	0	0	5	0	7	0	0	0	0	0	0	0	0	0	0	0	0	0	0	0	0	0	8	0	0	0	0	0	0	0	0	0	0	0	0	0	0	0	0	0	0	0	0	0	0
b486cbad74ae83eb2d552036fe661612	0	0	0	0	0	0	0	0	0	0	0	0	0	0	0	0	0	0	0	27	0	0	0	0	0	0	0	0	0	0	0	0	0	0	0	0	0	0	0	0	0	0	0	0	0	0	0	0	0
84b91752fadefd51d2c8265c47e9764c	0	0	0	0	0	0	0	0	0	0	0	0	0	0	0	0	0	0	0	0	0	0	27	0	0	0	0	0	0	0	0	0	0	0	0	0	0	0	0	0	0	0	0	0	0	0	0	0	0
667ba62f55fd82155a41771c27ea291a	0	0	0	0	0	0	0	0	0	0	0	0	0	0	0	0	0	0	0	0	0	0	0	0	0	0	0	0	0	0	0	0	0	0	0	0	0	27	0	0	0	0	0	0	0	0	0	0	0
6f24a26b0624153863a21647573eaa84	0	0	0	0	0	0	0	0	0	0	0	0	0	0	0	0	0	0	0	0	0	0	0	0	0	0	0	0	0	0	0	0	0	0	0	0	0	27	0	0	0	0	0	0	0	0	0	0	0
47e1cc93757aee340324c81610a4d081	0	0	0	0	0	0	0	0	0	0	0	0	0	0	0	0	0	0	0	0	0	0	0	0	0	0	0	0	0	0	0	0	0	0	0	0	0	0	0	4	0	23	0	0	0	0	0	0	0
050fd52759079c922ae8e957721b718b	0	0	0	0	0	0	0	0	0	0	0	0	0	0	0	0	0	0	0	0	0	0	0	0	0	0	0	0	0	0	0	0	0	0	0	0	0	0	0	0	0	0	17	10	0	0	0	0	0
6098c4d9cda4c878be60b0eba62d32f7	0	0	0	0	0	0	0	0	0	0	0	0	0	0	0	0	0	0	0	0	0	0	0	0	0	0	0	0	0	0	0	0	0	0	0	0	0	0	0	0	0	0	0	0	0	0	0	0	0
843ac4352efb86fc28256f8d56670c89	0	0	0	0	0	0	0	0	0	0	0	0	0	0	0	0	0	0	0	0	0	0	0	0	0	0	0	0	0	0	0	0	0	0	0	0	0	0	0	0	0	0	0	0	0	0	0	0	0
1118a40fd0f79781c8bcace2f57e3660	0	0	0	26	0	0	0	0	0	0	0	0	0	0	0	0	0	0	0	0	0	0	0	0	0	0	0	0	0	0	0	0	0	0	0	0	0	0	0	0	0	0	0	0	0	0	0	0	0
d9489621d1e8f336506a6af9ee2c0938	0	0	0	0	0	0	11	0	0	0	0	0	0	0	0	0	0	0	0	0	0	0	0	0	0	0	0	0	0	0	0	10	0	0	0	0	0	0	0	0	0	0	0	0	0	0	0	0	0
d76c1929f7910204e0bb5c6045ea0b3c	0	0	0	0	0	0	0	0	0	0	0	0	0	0	0	0	0	0	0	0	0	0	0	0	0	0	0	13	0	0	0	0	0	0	0	13	0	0	0	0	0	0	0	0	0	0	0	0	0
1a49949c8829c087cf293efb0c038d84	0	0	0	0	0	0	0	0	0	0	0	0	0	0	0	0	0	0	0	0	0	0	0	0	0	0	0	0	0	16	0	0	0	0	0	0	0	0	0	0	10	0	0	0	0	0	0	0	0
cc26ef180da4a1afd8e8dbd8f21af20c	0	0	0	0	0	0	0	0	0	0	0	0	0	0	0	0	0	0	0	0	0	0	0	0	0	0	0	0	0	0	0	0	0	0	0	0	0	0	0	0	0	0	0	0	0	0	0	0	26
7094f20c2242868fd4fad40314447007	0	0	0	0	0	0	0	0	0	0	0	0	0	0	0	0	0	0	0	0	0	0	0	0	0	0	0	0	0	0	0	0	0	0	0	0	0	0	0	0	0	0	0	0	0	0	0	0	0
f4e8b1512f5918cc623ff0f187545911	0	25	0	0	0	0	0	0	0	0	0	0	0	0	0	0	0	0	0	0	0	0	0	0	0	0	0	0	0	0	0	0	0	0	0	0	0	0	0	0	0	0	0	0	0	0	0	0	0
ec272405cd604ebd7422d4db864584b8	0	0	0	0	0	0	0	0	0	0	0	0	0	0	0	0	0	0	0	0	0	0	0	25	0	0	0	0	0	0	0	0	0	0	0	0	0	0	0	0	0	0	0	0	0	0	0	0	0
a31a20883c112be9e68d966578040de7	0	0	0	0	0	0	0	0	0	0	0	0	0	0	0	0	0	0	0	0	0	0	0	0	0	0	0	0	16	0	9	0	0	0	0	0	0	0	0	0	0	0	0	0	0	0	0	0	0
676a276ae16656b5c5e1e1f816515b71	0	0	0	0	0	0	0	0	0	0	0	0	0	0	0	0	0	0	0	0	0	0	0	0	0	0	0	0	7	0	0	0	0	0	0	0	0	0	0	7	0	0	5	0	0	0	0	0	0
d3c0223f21ef191ce066790284c06c32	0	0	0	0	0	0	0	0	0	0	0	0	0	0	0	0	0	0	0	0	0	0	0	0	0	0	0	0	0	25	0	0	0	0	0	0	0	0	0	0	0	0	0	0	0	0	0	0	0
69818a975b5130e9718d4169ed77538d	0	0	0	0	0	0	0	0	0	0	0	0	0	0	0	0	0	0	0	0	0	0	0	0	0	0	0	0	0	0	0	0	0	0	0	0	0	0	0	0	0	0	0	25	0	0	0	0	0
d66ffc419ff5eb73a72947681d41a254	0	0	0	0	0	0	0	0	0	0	0	0	0	0	0	0	0	0	0	0	0	0	0	0	0	0	0	0	0	0	0	0	0	0	0	0	0	0	0	0	0	0	0	0	25	0	0	0	0
73095a6ea5c9292514eb3c184a08fc89	0	0	0	0	0	0	0	0	0	0	0	0	0	0	0	0	0	0	0	0	0	0	0	0	0	0	0	0	0	0	0	0	0	0	0	0	0	0	0	0	0	0	0	0	0	0	0	0	0
42d8e72f50a48f0d64f154087e78c478	0	0	5	0	0	0	0	0	0	0	0	0	0	0	0	0	0	0	0	0	0	0	0	0	0	0	0	0	0	0	0	0	0	0	10	0	0	0	0	0	0	0	0	0	0	0	0	0	0
4783d5af0a2290271ee4c5de5b65ef42	0	0	0	12	0	0	0	0	0	0	0	0	0	0	0	0	0	0	0	0	0	0	0	0	0	0	12	0	0	0	0	0	0	0	0	0	0	0	0	0	0	0	0	0	0	0	0	0	0
30e42313c80676b2bdd3354f2793c6c4	0	0	0	0	0	8	0	0	0	0	0	0	0	0	0	0	0	0	0	0	0	0	0	0	0	0	0	0	0	0	0	0	0	0	0	0	0	0	0	9	0	0	0	0	0	0	0	7	0
12efc126bd347696a452f54ffe788bce	0	0	0	0	0	0	0	0	6	0	0	10	0	0	0	0	0	0	0	0	0	0	0	8	0	0	0	0	0	0	0	0	0	0	0	0	0	0	0	0	0	0	0	0	0	0	0	0	0
aaf700c09dd8ca479cb3ce2eb567a280	0	0	0	0	0	0	0	0	0	0	0	12	0	0	0	0	0	0	0	0	0	0	0	0	0	0	0	0	0	0	0	0	12	0	0	0	0	0	0	0	0	0	0	0	0	0	0	0	0
dcad75902064c6a2db15712942a854db	0	0	0	0	0	0	0	0	0	0	0	0	0	8	0	0	0	0	0	0	0	0	5	0	0	0	0	0	0	0	0	11	0	0	0	0	0	0	0	0	0	0	0	0	0	0	0	0	0
dda0008ad0f463c806779102d5baad0d	0	0	0	0	0	0	0	0	0	0	0	0	0	0	0	0	0	0	0	0	0	0	0	0	0	0	0	0	24	0	0	0	0	0	0	0	0	0	0	0	0	0	0	0	0	0	0	0	0
84005c5fecea0b23afb7540476c5aedb	0	0	0	0	0	0	0	0	0	0	0	0	0	0	0	0	0	0	0	0	0	0	0	0	0	0	0	0	0	0	0	0	0	0	0	0	0	0	0	0	0	0	0	0	0	0	24	0	0
c85f56157e499a3bb10a9cfc83705f5c	0	0	0	0	0	23	0	0	0	0	0	0	0	0	0	0	0	0	0	0	0	0	0	0	0	0	0	0	0	0	0	0	0	0	0	0	0	0	0	0	0	0	0	0	0	0	0	0	0
67c427c8b735659465d66c058f836fcf	0	0	0	0	0	0	0	14	0	0	0	0	0	0	0	0	0	0	0	0	0	0	0	0	0	0	0	0	0	0	0	0	0	0	0	0	0	0	0	0	0	0	0	0	0	0	0	0	0
567e135db13e83653185c007af75d0b5	0	0	0	0	0	0	0	0	0	0	12	0	0	0	0	0	0	0	0	0	0	0	0	0	0	0	0	11	0	0	0	0	0	0	0	0	0	0	0	0	0	0	0	0	0	0	0	0	0
c2094987eb09c15ff297bf3271e2d299	0	0	0	0	0	0	0	0	0	0	0	0	0	0	0	0	0	0	0	0	0	0	0	23	0	0	0	0	0	0	0	0	0	0	0	0	0	0	0	0	0	0	0	0	0	0	0	0	0
53b4208722690cd0a418d32cd1c0193f	0	0	0	0	0	0	0	0	0	0	0	0	0	0	0	0	0	0	0	0	0	0	0	23	0	0	0	0	0	0	0	0	0	0	0	0	0	0	0	0	0	0	0	0	0	0	0	0	0
51e4e42964070d35e15afd87bc51fa71	0	0	0	0	0	0	0	0	0	0	0	0	0	0	0	0	0	0	0	0	0	0	0	7	0	0	0	4	0	0	12	0	0	0	0	0	0	0	0	0	0	0	0	0	0	0	0	0	0
c3a8dff05e807680889b9820cc86d159	0	0	0	0	0	0	0	0	0	0	0	0	0	0	0	0	0	0	0	0	0	0	0	0	8	0	0	0	0	0	0	0	0	0	0	0	0	0	0	15	0	0	0	0	0	0	0	0	0
6434d97cffbd0bcb7212b53ceb94d02f	0	0	0	0	0	0	0	0	0	0	0	0	0	0	0	0	0	0	0	0	0	0	0	0	0	0	0	0	0	0	23	0	0	0	0	0	0	0	0	0	0	0	0	0	0	0	0	0	0
5a4e4d08ee680d7044b6a48d6d93203c	0	0	0	0	0	0	0	0	0	0	0	0	0	0	0	0	0	0	0	0	0	0	0	0	0	0	0	0	0	0	0	0	0	0	0	0	0	0	23	0	0	0	0	0	0	0	0	0	0
9b8e55eec8823973ac222e28e3a803ec	0	0	12	0	0	0	0	0	0	0	0	0	0	0	0	0	0	0	0	0	0	0	0	0	0	0	0	0	0	0	0	0	0	0	0	0	0	0	0	0	0	0	0	0	0	0	0	0	0
758f539a19ff3f745fa94f6722fc348f	0	0	0	0	0	17	0	0	0	0	0	0	0	0	0	0	0	0	0	0	0	0	0	0	0	0	0	0	0	5	0	0	0	0	0	0	0	0	0	0	0	0	0	0	0	0	0	0	0
e39fe0e3dac919993a14d9402259ceec	0	0	0	0	0	0	0	0	0	0	22	0	0	0	0	0	0	0	0	0	0	0	0	0	0	0	0	0	0	0	0	0	0	0	0	0	0	0	0	0	0	0	0	0	0	0	0	0	0
ea133ec1af74fbaefae7dd6c5d3493eb	0	0	0	0	0	0	0	0	0	0	0	0	0	0	0	0	22	0	0	0	0	0	0	0	0	0	0	0	0	0	0	0	0	0	0	0	0	0	0	0	0	0	0	0	0	0	0	0	0
8cd59170ff240fb67fdbd4e6f65b582c	0	0	0	0	0	0	0	0	0	0	0	0	0	0	0	0	0	0	0	0	0	0	0	0	0	0	0	0	22	0	0	0	0	0	0	0	0	0	0	0	0	0	0	0	0	0	0	0	0
b30cd3193a677f33c7c6733201cf6f17	0	0	0	0	0	0	0	0	0	0	0	0	0	0	0	0	0	0	0	0	0	0	0	0	0	0	0	0	0	0	0	0	0	0	0	0	0	0	0	0	0	0	22	0	0	0	0	0	0
b8c6c1d46f07f7c145bd16be5e5f3e60	0	0	0	0	0	0	0	0	0	9	0	0	4	0	0	0	0	0	0	0	0	0	0	0	0	0	0	0	0	0	0	0	8	0	0	0	0	0	0	0	0	0	0	0	0	0	0	0	0
9a539d92bfcee9be7170e29e71880283	0	0	0	0	0	0	0	0	0	0	0	0	0	0	0	0	0	21	0	0	0	0	0	0	0	0	0	0	0	0	0	0	0	0	0	0	0	0	0	0	0	0	0	0	0	0	0	0	0
d5b3c9d40e446c337df3b6a6043916dc	0	0	0	0	0	0	0	0	0	0	0	0	0	0	0	0	0	0	0	0	0	0	0	0	0	0	0	0	0	0	0	0	0	0	0	0	0	0	0	0	0	0	0	0	0	0	0	0	0
d9e3d33d11c7c73dbb7c8055c0cef2a3	8	0	0	0	0	0	0	0	0	0	0	0	12	0	0	0	0	0	0	0	0	0	0	0	0	0	0	0	0	0	0	0	0	0	0	0	0	0	0	0	0	0	0	0	0	0	0	0	0
66881b0a5dc5f60c88243dfe77dead96	0	0	0	0	0	0	0	0	0	0	20	0	0	0	0	0	0	0	0	0	0	0	0	0	0	0	0	0	0	0	0	0	0	0	0	0	0	0	0	0	0	0	0	0	0	0	0	0	0
02bc740bacf3500eb86a237d085201c3	0	0	0	0	0	0	0	0	0	0	0	0	0	0	0	0	0	0	0	20	0	0	0	0	0	0	0	0	0	0	0	0	0	0	0	0	0	0	0	0	0	0	0	0	0	0	0	0	0
2874345f6903ff48036efab4930b4ff1	0	0	0	0	0	0	0	0	0	0	0	0	0	0	0	0	0	0	0	0	0	0	0	0	0	0	0	20	0	0	0	0	0	0	0	0	0	0	0	0	0	0	0	0	0	0	0	0	0
d982b770ad27c6199a3b1ece1ee227d1	0	0	0	0	0	0	0	0	0	0	0	0	0	0	0	0	0	0	0	0	0	0	0	0	0	0	0	0	0	20	0	0	0	0	0	0	0	0	0	0	0	0	0	0	0	0	0	0	0
bdd894d243cdae3c2443091c320570f6	0	0	0	0	0	0	0	0	0	0	0	0	0	0	0	0	0	0	0	0	0	0	0	0	0	0	0	0	0	0	0	0	0	0	0	0	0	20	0	0	0	0	0	0	0	0	0	0	0
ad911e52abc0914125200776029101a4	0	0	0	0	0	0	0	0	0	0	0	0	0	0	0	0	0	0	0	0	0	19	0	0	0	0	0	0	0	0	0	0	0	0	0	0	0	0	0	0	0	0	0	0	0	0	0	0	0
25cbf2a38e88cdec5fb40e810c10b2b6	0	0	0	0	0	0	0	0	0	0	0	0	0	0	0	0	0	0	0	0	0	0	0	19	0	0	0	0	0	0	0	0	0	0	0	0	0	0	0	0	0	0	0	0	0	0	0	0	0
908fd5478086a9ca3174ac1650bde8e3	0	0	0	0	0	0	0	0	0	0	0	0	0	0	0	0	0	0	0	0	0	0	0	0	0	0	0	0	0	0	0	19	0	0	0	0	0	0	0	0	0	0	0	0	0	0	0	0	0
36ac3d51ca65836b1228fec3d25c70fa	0	0	0	0	0	0	0	0	0	0	0	0	0	0	0	0	0	0	0	0	0	0	0	0	0	0	0	0	0	0	0	9	0	0	0	0	0	0	0	0	0	0	0	0	0	0	0	10	0
f0fae404ebb3b0e281aa6928dab1dbfe	0	0	0	0	0	0	0	0	0	0	0	0	0	0	0	0	0	0	0	0	0	0	0	0	0	0	0	0	0	0	0	0	11	0	0	0	0	0	0	0	0	0	0	4	0	0	0	4	0
d12c859ccc1a8a88345148635070c16c	0	0	0	0	0	0	0	0	0	0	0	0	0	0	0	0	0	0	0	0	0	0	0	0	0	0	0	0	0	0	0	0	0	0	0	0	0	0	0	0	0	0	0	0	19	0	0	0	0
4f88afef3130994d4ceb60169d8f82f6	0	0	0	0	0	0	0	0	0	0	0	0	0	0	0	0	0	0	0	0	0	0	0	0	0	0	0	0	0	0	0	0	0	0	0	0	0	0	0	0	0	0	0	0	0	13	6	0	0
1dfe92c7a8be9ea18ff4fca98e9a13d7	0	0	0	0	0	0	10	0	0	0	0	0	0	0	0	0	0	0	0	0	0	0	0	0	0	0	0	0	0	0	0	0	0	0	0	0	0	0	0	0	0	0	0	8	0	0	0	0	0
89904934540b5621f8732c748a941b4f	0	0	0	0	0	0	0	0	0	0	0	0	0	0	0	0	0	0	18	0	0	0	0	0	0	0	0	0	0	0	0	0	0	0	0	0	0	0	0	0	0	0	0	0	0	0	0	0	0
ab65acb46f0fe75a1b8f8842ab1472d4	0	0	0	0	0	0	0	0	0	0	0	0	0	0	0	0	0	0	0	0	0	0	0	0	0	0	0	0	0	0	0	0	0	0	0	0	0	0	0	0	0	18	0	0	0	0	0	0	0
21b940209c79a705de5509ec8f2038b6	0	0	0	0	0	0	0	0	0	17	0	0	0	0	0	0	0	0	0	0	0	0	0	0	0	0	0	0	0	0	0	0	0	0	0	0	0	0	0	0	0	0	0	0	0	0	0	0	0
63e7ddbf48cd2596ed69324e23f4b7f6	0	0	0	0	0	0	0	0	0	0	0	0	0	0	0	0	0	0	0	0	0	0	0	0	0	0	0	0	0	17	0	0	0	0	0	0	0	0	0	0	0	0	0	0	0	0	0	0	0
f203f94661f5faf55490fa8fb1969f51	0	0	0	0	0	0	0	0	0	0	0	0	0	0	0	0	0	0	0	0	0	0	0	0	0	0	0	0	0	0	0	0	17	0	0	0	0	0	0	0	0	0	0	0	0	0	0	0	0
4bb71932170ee8f195a4104068fac4d2	0	0	0	0	0	0	0	0	0	0	0	0	0	0	0	0	0	0	0	0	0	0	0	0	0	0	0	0	0	0	0	0	0	17	0	0	0	0	0	0	0	0	0	0	0	0	0	0	0
0c412232ca75da6540dced5c28969eeb	0	16	0	0	0	0	0	0	0	0	0	0	0	0	0	0	0	0	0	0	0	0	0	0	0	0	0	0	0	0	0	0	0	0	0	0	0	0	0	0	0	0	0	0	0	0	0	0	0
03a300796c467e86a63b4f258b28e228	0	0	0	0	0	0	0	0	0	0	0	0	0	0	16	0	0	0	0	0	0	0	0	0	0	0	0	0	0	0	0	0	0	0	0	0	0	0	0	0	0	0	0	0	0	0	0	0	0
c2fa0f4f8fbf910808c99acde98e18b9	0	0	0	0	0	0	0	0	0	0	0	0	0	0	0	0	0	0	0	0	0	0	0	0	8	0	0	0	8	0	0	0	0	0	0	0	0	0	0	0	0	0	0	0	0	0	0	0	0
ae49f04463b4650bd69f0351940ee787	0	0	0	0	0	0	0	0	0	0	0	0	0	0	0	0	0	0	0	0	0	0	0	0	0	0	0	0	0	0	0	0	0	0	0	0	0	9	0	0	0	0	0	7	0	0	0	0	0
5b91053d23387e374028d461b585841d	0	0	0	0	0	0	0	0	0	0	0	0	0	0	0	0	0	0	0	0	0	0	0	0	0	0	0	0	0	0	0	0	0	0	0	0	0	0	0	0	0	0	0	0	0	0	0	0	16
3760132030fbc9c0f7dbc09aaeec0eec	0	0	0	0	0	0	0	0	0	0	0	0	0	0	0	0	0	0	0	0	0	0	0	0	0	0	0	0	0	0	0	0	0	0	0	0	0	0	0	0	0	0	0	0	0	0	0	0	0
48e6a0232737c6669dfd0e6cbc018d57	0	0	6	0	0	0	0	0	0	0	0	0	0	0	9	0	0	0	0	0	0	0	0	0	0	0	0	0	0	0	0	0	0	0	0	0	0	0	0	0	0	0	0	0	0	0	0	0	0
02ac0bd44425708e32d4bccccb49cd74	0	0	0	0	0	0	15	0	0	0	0	0	0	0	0	0	0	0	0	0	0	0	0	0	0	0	0	0	0	0	0	0	0	0	0	0	0	0	0	0	0	0	0	0	0	0	0	0	0
3e0dbab4bd740c62dc212e3d6c9c5c62	0	0	0	0	0	0	0	0	0	0	0	0	0	0	0	0	0	0	0	0	0	0	0	0	0	0	0	15	0	0	0	0	0	0	0	0	0	0	0	0	0	0	0	0	0	0	0	0	0
9109f7a46513c35f8e3e213210ddcd70	0	0	0	0	0	0	0	0	0	0	0	0	0	0	0	0	0	0	0	0	0	0	0	0	0	0	0	0	0	0	0	0	0	0	0	0	0	15	0	0	0	0	0	0	0	0	0	0	0
6d4a10f99a42e4e2ac1be9b30c7aa68c	0	0	0	0	0	0	0	0	0	0	0	0	0	0	0	0	0	0	0	0	0	0	0	0	0	0	0	0	0	0	0	0	0	0	0	0	0	0	15	0	0	0	0	0	0	0	0	0	0
59e2ec8e93d46f372e0a763725d7a82f	0	0	0	0	0	0	0	0	0	0	0	0	0	0	0	0	0	0	0	0	0	0	0	0	0	0	0	0	0	0	0	0	0	0	0	0	0	0	0	0	0	0	15	0	0	0	0	0	0
4f6b60e8685dc6262336c33c3a2488e1	0	0	0	0	0	0	0	0	0	0	0	0	0	0	0	0	0	0	0	0	0	0	0	0	0	0	0	0	0	0	0	0	0	0	0	0	0	0	0	0	0	0	0	0	0	0	0	0	0
bae40f846850b097b926765361ce470b	0	0	0	0	0	0	0	0	0	0	0	14	0	0	0	0	0	0	0	0	0	0	0	0	0	0	0	0	0	0	0	0	0	0	0	0	0	0	0	0	0	0	0	0	0	0	0	0	0
af7235fe76ff9b822fba7c01fa8e8861	0	0	0	0	0	0	0	0	0	0	0	0	0	0	0	0	0	0	0	0	0	0	0	0	0	0	0	0	0	0	0	0	14	0	0	0	0	0	0	0	0	0	0	0	0	0	0	0	0
6f2dad35f9a3f2b5e4359fdbafd9c5ea	0	0	0	0	0	0	0	0	0	0	0	0	0	0	0	0	0	0	0	0	0	0	0	0	0	0	0	0	0	0	0	0	14	0	0	0	0	0	0	0	0	0	0	0	0	0	0	0	0
79394d2d0b4e9378469d814193b3318a	0	0	0	0	0	0	0	0	0	0	0	0	0	0	0	0	0	0	0	0	0	0	0	0	0	0	0	0	0	0	0	0	0	0	0	0	0	0	0	14	0	0	0	0	0	0	0	0	0
4b817b54888de2f90b8d3dcc09c6c9d4	0	0	0	0	0	0	0	0	0	0	0	0	0	0	0	0	0	0	0	0	0	0	0	0	0	0	0	0	0	0	0	0	0	0	0	0	0	0	0	0	0	0	0	14	0	0	0	0	0
4d50ecc6ac0140fe7a428f7c8321c2f3	13	0	0	0	0	0	0	0	0	0	0	0	0	0	0	0	0	0	0	0	0	0	0	0	0	0	0	0	0	0	0	0	0	0	0	0	0	0	0	0	0	0	0	0	0	0	0	0	0
0e5c3d48986006277af68cc2805fa866	0	0	0	0	0	0	0	0	0	0	0	0	0	0	0	0	0	0	0	0	0	0	0	0	0	0	0	0	4	0	0	0	0	0	0	0	0	0	0	0	0	9	0	0	0	0	0	0	0
152c9b01c9d3822938af2227a4af8023	0	0	0	0	0	0	0	0	0	0	0	0	0	0	0	0	0	0	0	0	0	0	0	0	0	0	0	0	0	0	8	0	0	0	0	0	0	0	0	0	0	0	0	0	0	0	0	0	0
dc77cf5b43a3cb08a79b127ab1d6e986	0	0	0	0	0	0	0	0	0	0	0	0	0	0	0	0	0	0	0	0	0	0	0	0	0	0	0	0	0	0	0	0	0	0	0	0	0	0	0	0	0	0	0	0	0	0	13	0	0
2f4e85e3594687b51d34aaf1527cc999	0	0	0	0	0	0	0	0	0	0	0	0	0	0	0	0	0	0	0	0	0	0	0	0	0	0	0	0	0	0	0	0	0	0	0	0	0	0	0	0	0	0	0	0	0	0	0	0	0
da7ecf0facc3013e154045d9f943349b	0	0	0	0	0	0	0	0	0	0	0	0	0	0	0	0	0	0	0	0	0	0	0	0	0	0	0	0	0	0	0	0	0	0	0	0	0	0	0	0	0	0	0	0	0	0	0	0	0
f8103d9cd0da4ac0704ed0a6b8199f74	0	0	0	0	0	0	0	0	0	0	0	0	0	0	0	0	0	0	0	0	0	0	0	0	0	0	0	0	0	0	0	0	0	0	0	0	0	0	0	0	0	0	0	0	0	0	0	0	0
b229d4a7729ac291442dd0da188c52c8	0	0	0	0	0	0	0	0	0	0	12	0	0	0	0	0	0	0	0	0	0	0	0	0	0	0	0	0	0	0	0	0	0	0	0	0	0	0	0	0	0	0	0	0	0	0	0	0	0
e957b24874a85e81895cfe8f6d5c315e	0	0	0	0	0	0	0	0	0	0	0	0	0	0	12	0	0	0	0	0	0	0	0	0	0	0	0	0	0	0	0	0	0	0	0	0	0	0	0	0	0	0	0	0	0	0	0	0	0
591be9ce10e2055b82f86fae203bce73	0	0	0	0	0	0	0	0	0	0	0	0	0	0	0	0	0	0	0	0	0	0	0	0	0	0	0	0	0	0	0	12	0	0	0	0	0	0	0	0	0	0	0	0	0	0	0	0	0
d419710731089ad16c5c9385ba511a6d	0	0	0	0	0	0	0	0	0	0	0	0	0	0	0	0	0	0	0	0	0	0	0	0	0	0	0	0	0	0	0	0	0	0	0	0	0	0	0	0	0	0	0	0	0	0	12	0	0
26c288ec9626b6842ba1f42173e1a330	0	0	0	0	0	0	0	0	0	0	0	0	0	0	0	0	0	0	0	0	0	0	0	0	0	0	0	0	0	0	0	0	0	0	0	0	0	0	0	0	0	0	0	0	0	0	0	0	0
5aba5748984d27a5f2b818cd5930f902	0	0	0	0	0	0	0	0	0	0	0	0	0	0	0	0	0	0	0	0	0	0	0	0	0	0	0	0	0	0	0	0	0	0	0	0	0	0	0	0	0	0	0	0	0	0	0	0	0
9cd1c2f4dc511320f2d52463ec3fe1c2	0	11	0	0	0	0	0	0	0	0	0	0	0	0	0	0	0	0	0	0	0	0	0	0	0	0	0	0	0	0	0	0	0	0	0	0	0	0	0	0	0	0	0	0	0	0	0	0	0
b4b24a3cb090f61980a64480e5c70e82	0	0	0	0	0	0	0	0	0	11	0	0	0	0	0	0	0	0	0	0	0	0	0	0	0	0	0	0	0	0	0	0	0	0	0	0	0	0	0	0	0	0	0	0	0	0	0	0	0
c1c95c6899044b97aefddb3f3b77fefd	0	0	0	0	0	0	0	0	0	0	0	11	0	0	0	0	0	0	0	0	0	0	0	0	0	0	0	0	0	0	0	0	0	0	0	0	0	0	0	0	0	0	0	0	0	0	0	0	0
76bcb9a7ffddb3bcae1bc134359e6fcf	0	0	0	0	0	0	0	0	0	0	0	0	0	0	0	0	0	0	11	0	0	0	0	0	0	0	0	0	0	0	0	0	0	0	0	0	0	0	0	0	0	0	0	0	0	0	0	0	0
6cc02bc75fc074a39e9bb8c5f0943a72	0	0	0	0	0	0	0	0	0	0	0	0	0	0	0	0	0	0	0	11	0	0	0	0	0	0	0	0	0	0	0	0	0	0	0	0	0	0	0	0	0	0	0	0	0	0	0	0	0
dec324068c249bfde6dbddcae3de5b6a	0	0	0	0	0	0	0	0	0	0	0	0	0	0	0	0	0	0	0	0	0	0	0	11	0	0	0	0	0	0	0	0	0	0	0	0	0	0	0	0	0	0	0	0	0	0	0	0	0
67bc1f1665e5e9165072b0a3726cd653	0	0	0	0	0	0	0	0	0	0	0	0	0	0	0	0	0	0	0	0	0	0	0	0	0	11	0	0	0	0	0	0	0	0	0	0	0	0	0	0	0	0	0	0	0	0	0	0	0
5ef9b3db13ceb7ea0b5ca5c7ab0935c4	0	0	0	0	0	0	0	0	0	0	0	0	0	0	0	0	0	0	0	0	0	0	0	0	0	0	0	11	0	0	0	0	0	0	0	0	0	0	0	0	0	0	0	0	0	0	0	0	0
36babafc1d8e4cfd471df08494f87756	0	0	0	0	0	0	0	0	0	0	0	0	0	0	0	0	0	0	0	0	0	0	0	0	0	0	0	0	0	0	0	11	0	0	0	0	0	0	0	0	0	0	0	0	0	0	0	0	0
7e225a78f3745f3fe7a5f742985a06aa	0	0	0	0	0	0	0	0	0	0	0	0	0	0	0	0	0	0	0	0	0	0	0	0	0	0	0	0	0	0	0	0	0	0	0	0	0	0	0	0	0	11	0	0	0	0	0	0	0
c849e0dddf0161e45da375705c1830d2	0	0	0	0	0	0	0	0	0	0	0	0	0	0	0	0	0	0	0	0	0	0	0	0	0	0	0	0	0	0	0	0	0	0	0	0	0	0	0	0	0	0	0	0	11	0	0	0	0
8606efe0cbd830da8c048079e73a45bc	0	0	0	0	0	0	0	0	0	0	0	0	0	0	0	0	0	0	0	0	0	0	0	0	0	0	0	0	0	0	0	0	0	0	0	0	0	0	0	0	0	0	0	0	0	0	11	0	0
ae502663bd700b21cc954184a0580f9d	0	0	0	0	0	0	0	0	0	0	0	0	0	0	0	0	0	0	0	0	0	0	0	0	0	0	0	0	0	0	0	0	0	0	0	0	0	0	0	0	0	0	0	0	0	0	0	11	0
71c1d2c7dfda37a409f05179c065b99d	0	0	0	0	0	0	0	0	0	0	0	0	0	0	0	0	0	0	0	0	0	0	0	0	0	0	0	0	0	0	0	0	0	0	0	0	0	0	0	0	0	0	0	0	0	0	0	0	0
bee30d92d277578ae35a965c88feab36	0	0	0	0	0	0	0	0	0	0	0	0	0	0	0	0	0	0	0	0	0	0	0	0	0	0	0	0	0	0	0	0	0	0	0	0	0	0	0	0	0	0	0	0	0	0	0	0	0
331d4e325f14043283ead525db99b05e	0	0	0	0	0	0	0	0	0	0	0	0	0	0	0	0	0	0	0	0	0	0	0	0	0	0	0	0	0	0	0	0	0	0	0	0	0	0	0	0	0	0	0	0	0	0	0	0	0
d77e99bb59a73ef8688827585e205d2d	0	0	10	0	0	0	0	0	0	0	0	0	0	0	0	0	0	0	0	0	0	0	0	0	0	0	0	0	0	0	0	0	0	0	0	0	0	0	0	0	0	0	0	0	0	0	0	0	0
3a495d688afe9acfcfa3d4b5ea794229	0	0	0	0	0	0	0	0	0	0	10	0	0	0	0	0	0	0	0	0	0	0	0	0	0	0	0	0	0	0	0	0	0	0	0	0	0	0	0	0	0	0	0	0	0	0	0	0	0
881829836e573020822ed95f77c43dd7	0	0	0	0	0	0	0	0	0	0	10	0	0	0	0	0	0	0	0	0	0	0	0	0	0	0	0	0	0	0	0	0	0	0	0	0	0	0	0	0	0	0	0	0	0	0	0	0	0
5d0dcaa7546e297569f24fad72c56b02	0	0	0	0	0	0	0	0	0	0	0	0	0	0	0	10	0	0	0	0	0	0	0	0	0	0	0	0	0	0	0	0	0	0	0	0	0	0	0	0	0	0	0	0	0	0	0	0	0
49dda43756cc475a0064128c8fbed747	0	0	0	0	0	0	0	0	0	0	0	0	0	0	0	0	0	0	0	0	0	0	0	10	0	0	0	0	0	0	0	0	0	0	0	0	0	0	0	0	0	0	0	0	0	0	0	0	0
67ff805e691a0ab3ee8431f5e2caeb90	0	0	0	0	0	0	0	0	0	0	0	0	0	0	0	0	0	0	0	0	0	0	0	7	0	0	0	0	0	0	0	0	0	3	0	0	0	0	0	0	0	0	0	0	0	0	0	0	0
f9e2026db49e4d81e2cb5454a0a3b733	0	0	0	0	0	0	0	0	0	0	0	0	0	0	0	0	0	0	0	0	0	0	0	0	0	10	0	0	0	0	0	0	0	0	0	0	0	0	0	0	0	0	0	0	0	0	0	0	0
ff89771308b3b5d41ab9dd9838b1fef4	0	0	0	0	0	0	0	0	0	0	0	0	0	0	0	0	0	0	0	0	0	0	0	0	0	0	0	0	0	0	0	0	0	0	0	10	0	0	0	0	0	0	0	0	0	0	0	0	0
3f495970763f9b6748b2e96a0edb32b5	0	0	0	0	0	0	0	0	0	0	0	0	0	0	0	0	0	0	0	0	0	0	0	0	0	0	0	0	0	0	0	0	0	0	0	10	0	0	0	0	0	0	0	0	0	0	0	0	0
3ab5f079b97df61726b2c2ff951616b3	0	0	0	0	0	0	0	0	0	0	0	0	0	0	0	0	0	0	0	0	0	0	0	0	0	0	0	0	0	0	0	0	0	0	0	0	0	0	0	4	0	0	0	6	0	0	0	0	0
7fdda22f98f05d406720a27ca286d760	0	0	0	0	0	0	0	0	0	0	0	0	0	0	0	0	0	0	0	0	0	0	0	0	0	0	0	0	0	0	0	0	0	0	0	0	0	0	0	0	0	0	0	0	0	0	0	0	10
30cfe1b066c26afeb89cb6ef64bd9441	0	0	0	0	0	0	0	0	0	0	0	0	0	0	0	0	0	0	0	0	0	0	0	0	0	0	0	0	0	0	0	0	0	0	0	0	0	0	0	0	0	0	0	0	0	0	0	0	0
9731004b7652f232c3d27c4fbba76edb	0	0	0	0	0	0	9	0	0	0	0	0	0	0	0	0	0	0	0	0	0	0	0	0	0	0	0	0	0	0	0	0	0	0	0	0	0	0	0	0	0	0	0	0	0	0	0	0	0
37de4586053befd07eb541ca239a8b0d	0	0	0	0	0	0	0	0	0	0	0	0	0	0	0	0	0	0	0	0	0	0	0	0	0	9	0	0	0	0	0	0	0	0	0	0	0	0	0	0	0	0	0	0	0	0	0	0	0
315b0ef6d9fa99da513b814d9c079b1c	0	0	0	0	0	0	0	0	0	0	0	0	0	0	0	0	0	0	0	0	0	0	0	0	0	0	0	0	0	0	0	0	9	0	0	0	0	0	0	0	0	0	0	0	0	0	0	0	0
ade098e6af94438fc00075871aa3e5c5	0	0	0	0	0	0	0	0	0	0	0	0	0	0	0	0	0	0	0	0	0	0	0	0	0	0	0	0	0	0	0	0	0	9	0	0	0	0	0	0	0	0	0	0	0	0	0	0	0
e567e534cb4e404e696d131a298b1e35	0	0	0	0	0	0	0	0	0	0	0	0	0	0	0	0	0	0	0	0	0	0	0	0	0	0	0	0	0	0	0	0	0	0	0	9	0	0	0	0	0	0	0	0	0	0	0	0	0
44567ff12961efa8a7c13e5fad1ea833	0	0	0	0	0	0	0	0	0	0	0	0	0	0	0	0	0	0	0	0	0	0	0	0	0	0	0	0	0	0	0	0	0	0	0	0	0	0	0	9	0	0	0	0	0	0	0	0	0
2cf52fde2df83217a9dcb2ca695b5448	0	0	0	0	0	0	0	0	0	0	0	0	0	0	0	0	0	0	0	0	0	0	0	0	0	0	0	0	0	0	0	0	0	0	0	0	0	0	0	0	0	0	0	0	0	0	9	0	0
438404cec2f934e56f6808cff8c4dfaf	0	0	0	0	0	0	0	0	0	0	0	0	0	0	0	0	0	0	0	0	0	0	0	0	0	0	0	0	0	0	0	0	0	0	0	0	0	0	0	0	0	0	0	0	0	0	9	0	0
ba60c22fcd7156023a4cf125c1cf615e	0	0	0	0	0	0	0	0	0	0	0	0	0	0	0	0	0	0	0	0	0	0	0	0	0	0	0	0	0	0	0	0	0	0	0	0	0	0	0	0	0	0	0	0	0	0	0	0	9
d90609ec0c1357405a5a30ed378f7af2	0	0	0	0	0	0	8	0	0	0	0	0	0	0	0	0	0	0	0	0	0	0	0	0	0	0	0	0	0	0	0	0	0	0	0	0	0	0	0	0	0	0	0	0	0	0	0	0	0
bb4deafabb9f159675e5435c39a00bb4	0	0	0	0	0	0	0	0	0	0	0	0	0	0	0	0	0	0	8	0	0	0	0	0	0	0	0	0	0	0	0	0	0	0	0	0	0	0	0	0	0	0	0	0	0	0	0	0	0
7aa544cc32dc0025d18176e408bc547e	0	0	0	0	0	0	0	0	0	0	0	0	0	0	0	0	0	0	0	0	0	0	0	8	0	0	0	0	0	0	0	0	0	0	0	0	0	0	0	0	0	0	0	0	0	0	0	0	0
def29aa1a188b4a2d3630f7015e6916c	0	0	0	0	0	0	0	0	0	0	0	0	0	0	0	0	0	0	0	0	0	0	0	5	0	0	0	0	0	0	0	0	0	0	0	0	0	0	0	0	0	0	3	0	0	0	0	0	0
a62c19de8f740357a9be6175f233c1de	0	0	0	0	0	0	0	0	0	0	0	0	0	0	0	0	0	0	0	0	0	0	0	0	0	8	0	0	0	0	0	0	0	0	0	0	0	0	0	0	0	0	0	0	0	0	0	0	0
2737ca37c8a98927360d990e7f46b549	0	0	0	0	0	0	0	0	0	0	0	0	0	0	0	0	0	0	0	0	0	0	0	0	0	0	0	0	8	0	0	0	0	0	0	0	0	0	0	0	0	0	0	0	0	0	0	0	0
d2261d9d593a56c4bad248b58a1964c6	0	0	0	0	0	0	0	0	0	0	0	0	0	0	0	0	0	0	0	0	0	0	0	0	0	0	0	0	0	0	0	0	8	0	0	0	0	0	0	0	0	0	0	0	0	0	0	0	0
4aebe92ed8b13155de27f6c2cc85352a	0	0	0	0	0	0	0	0	0	0	0	0	0	0	0	0	0	0	0	0	0	0	0	0	0	0	0	0	0	0	0	0	0	0	0	0	0	0	0	0	0	0	0	8	0	0	0	0	0
6c3e84705e09d2ab27bce40cc7210104	0	0	0	0	0	0	0	0	0	0	0	0	0	0	0	0	0	0	0	0	0	0	0	0	0	0	0	0	0	0	0	0	0	0	0	0	0	0	0	0	0	0	0	8	0	0	0	0	0
4cb7d0469880001d72460af793f56077	0	0	0	0	0	0	0	0	0	0	0	0	0	0	0	0	0	0	0	0	0	0	0	0	0	0	0	0	0	0	0	0	0	0	0	0	0	0	0	0	0	0	0	8	0	0	0	0	0
f22604221466e14eb6d2d2e16e72826f	0	0	0	0	0	0	0	0	0	0	0	0	0	0	0	0	0	0	0	0	0	0	0	0	0	0	0	0	0	0	0	0	0	0	0	0	0	0	0	0	0	0	0	0	0	0	0	0	0
6d6f48fd7bcc13b1139d77a6357981c2	0	0	0	0	0	0	0	0	0	0	0	0	0	0	0	0	0	0	0	0	7	0	0	0	0	0	0	0	0	0	0	0	0	0	0	0	0	0	0	0	0	0	0	0	0	0	0	0	0
f51e482c10816398c85685d122d18c37	0	0	0	0	0	0	0	0	0	0	0	0	0	0	0	0	0	0	0	0	0	0	0	0	0	0	0	0	7	0	0	0	0	0	0	0	0	0	0	0	0	0	0	0	0	0	0	0	0
1e54cf6e66f2e18ce7088f550bf758f2	0	0	0	0	0	0	0	0	0	0	0	0	0	0	0	0	0	0	0	0	0	0	0	0	0	0	0	0	7	0	0	0	0	0	0	0	0	0	0	0	0	0	0	0	0	0	0	0	0
3a6297d4d541e3625afa8d3c3eee2845	0	0	0	0	0	0	0	0	0	0	0	0	0	0	0	0	0	0	0	0	0	0	0	0	0	0	0	0	0	0	0	0	0	0	0	0	0	0	0	0	0	0	7	0	0	0	0	0	0
6e73595dfba12fbb33887a22e3cb52b1	0	0	0	0	0	0	0	0	0	0	0	0	0	0	0	0	0	0	0	0	0	0	0	0	0	0	0	0	0	0	0	0	0	0	0	0	0	0	0	0	0	0	0	0	0	0	0	0	0
e297e734ed5c5d81ae60abe156bd5fc0	0	0	0	0	0	0	6	0	0	0	0	0	0	0	0	0	0	0	0	0	0	0	0	0	0	0	0	0	0	0	0	0	0	0	0	0	0	0	0	0	0	0	0	0	0	0	0	0	0
8fb1c6cbb73abbc85b5ff89516ab7b33	0	0	0	0	0	0	0	0	0	0	0	0	0	0	0	0	0	0	0	0	6	0	0	0	0	0	0	0	0	0	0	0	0	0	0	0	0	0	0	0	0	0	0	0	0	0	0	0	0
60908ec652866b7733463cbc293a80cf	0	0	0	0	0	0	0	0	0	0	0	0	0	0	0	0	0	0	0	0	0	0	0	0	6	0	0	0	0	0	0	0	0	0	0	0	0	0	0	0	0	0	0	0	0	0	0	0	0
a49d5d8268dc8f78ad3c8d69fc7817bb	0	0	0	0	0	0	0	0	0	0	0	0	0	0	0	0	0	0	0	0	0	0	0	0	0	0	0	0	6	0	0	0	0	0	0	0	0	0	0	0	0	0	0	0	0	0	0	0	0
59170347c472e7680df46abc8ef8abf4	0	0	0	0	0	0	0	0	0	0	0	0	0	0	0	0	0	0	0	0	0	0	0	0	0	0	0	0	0	0	6	0	0	0	0	0	0	0	0	0	0	0	0	0	0	0	0	0	0
dd17b332276daac5bc1135df8a115c13	0	0	0	0	0	0	0	0	0	0	0	0	0	0	0	0	0	0	0	0	0	0	0	0	0	0	0	0	0	0	0	0	0	0	3	0	0	0	3	0	0	0	0	0	0	0	0	0	0
7f2e12491954b04d45273ca724b69049	0	0	0	0	0	0	0	0	0	0	0	0	0	0	0	0	0	0	0	0	0	0	0	0	0	0	0	0	0	0	0	0	0	0	0	0	0	0	0	6	0	0	0	0	0	0	0	0	0
ca1a48120f512c1079b99106f081df64	0	0	0	0	0	0	0	0	0	0	0	0	0	0	0	0	0	0	0	0	0	0	0	0	0	0	0	0	0	0	0	0	0	0	0	0	0	0	0	0	6	0	0	0	0	0	0	0	0
de938bde63af41e911b30addaeb14382	0	0	0	0	0	0	0	0	0	0	0	0	0	0	0	0	0	0	0	0	0	0	0	0	0	0	0	0	0	0	0	0	0	0	0	0	0	0	0	0	0	0	0	0	0	6	0	0	0
b6c5fa0c0885c718a7f3f51989d85bc6	0	0	0	0	0	0	0	0	0	0	0	0	0	0	0	0	0	0	0	0	0	0	0	0	0	0	0	0	0	0	0	0	0	0	0	0	0	0	0	0	0	0	0	0	0	0	0	0	6
617a3135985d1776b1b2fe9ede13fef8	0	0	0	0	0	0	0	0	0	0	0	0	0	0	0	0	0	0	0	0	0	0	0	0	0	0	0	0	0	0	0	0	0	0	0	0	0	0	0	0	0	0	0	0	0	0	0	0	6
56bbbbe2feb7254348503894f3905dbd	0	0	0	0	0	0	0	0	0	0	0	0	0	0	0	0	0	0	0	0	0	0	0	0	0	0	0	0	0	0	0	0	0	0	0	0	0	0	0	0	0	0	0	0	0	0	0	0	6
4f4e0d3e6b9d35b00c17677a76990d80	0	0	0	0	0	0	0	0	5	0	0	0	0	0	0	0	0	0	0	0	0	0	0	0	0	0	0	0	0	0	0	0	0	0	0	0	0	0	0	0	0	0	0	0	0	0	0	0	0
22953093929d4576fefefd54ab149ee5	0	0	0	0	0	0	0	0	0	0	5	0	0	0	0	0	0	0	0	0	0	0	0	0	0	0	0	0	0	0	0	0	0	0	0	0	0	0	0	0	0	0	0	0	0	0	0	0	0
301d00be8e5e7ba7681be4c57c8a92eb	0	0	0	0	0	0	0	0	0	0	0	0	0	0	0	0	0	0	5	0	0	0	0	0	0	0	0	0	0	0	0	0	0	0	0	0	0	0	0	0	0	0	0	0	0	0	0	0	0
765458c0ff1acee5a3d749d1e48c51fb	0	0	0	0	0	0	0	0	0	0	0	0	0	0	0	0	0	0	0	0	0	0	0	0	0	0	0	0	0	0	0	0	0	0	0	0	0	0	5	0	0	0	0	0	0	0	0	0	0
c71fb720ecd9fee3fb586d433a3cc595	0	0	0	0	0	0	0	0	0	0	0	0	0	0	0	0	0	0	0	0	0	0	0	0	0	0	0	0	0	0	0	0	0	0	0	0	0	0	0	0	0	5	0	0	0	0	0	0	0
ee0112f36ceddca70e4c9692898bc25d	0	0	0	0	0	0	0	0	0	0	0	0	0	0	0	0	0	0	0	0	0	0	0	0	0	0	0	0	0	0	0	0	0	0	0	0	0	0	0	0	0	0	0	0	0	0	0	0	0
020138da7e822212435d13a56f60afee	0	0	0	0	0	0	0	0	0	0	4	0	0	0	0	0	0	0	0	0	0	0	0	0	0	0	0	0	0	0	0	0	0	0	0	0	0	0	0	0	0	0	0	0	0	0	0	0	0
2fdd2d2a51b0189275db7ba7ebb844d8	0	0	0	0	0	0	0	0	0	0	4	0	0	0	0	0	0	0	0	0	0	0	0	0	0	0	0	0	0	0	0	0	0	0	0	0	0	0	0	0	0	0	0	0	0	0	0	0	0
9ac84753d81e67da993040eabf485411	0	0	0	0	0	0	0	0	0	0	0	0	0	0	4	0	0	0	0	0	0	0	0	0	0	0	0	0	0	0	0	0	0	0	0	0	0	0	0	0	0	0	0	0	0	0	0	0	0
968f39a696ac57832c51d96745bb6691	0	0	0	0	0	0	0	0	0	0	0	0	0	0	0	0	0	0	0	0	0	0	0	4	0	0	0	0	0	0	0	0	0	0	0	0	0	0	0	0	0	0	0	0	0	0	0	0	0
203e8d10ee57fe3aee6ad4f86e8ce2c1	0	0	0	0	0	0	0	0	0	0	0	0	0	0	0	0	0	0	0	0	0	0	0	0	0	0	0	0	0	0	0	0	0	0	0	4	0	0	0	0	0	0	0	0	0	0	0	0	0
339f14ecbe54ca795ffcc54393555f6a	0	0	0	0	0	0	0	0	0	0	0	0	0	0	0	0	0	0	0	0	0	0	0	0	0	0	0	0	0	0	0	0	0	0	0	0	0	0	2	0	0	0	0	0	0	0	0	0	0
[truncated: 13 more rows]
[truncated: 10 more columns]
