# Supplementary material for: Timing and delivery route effects of cecal microbiome transplants on Salmonella Typhimurium infections in chickens: potential for in-hatchery delivery of microbial interventions
Source: Anim Microbiome. 2023 Feb 14;5:11. doi: 10.1186/s42523-023-00232-0 (PMC9926694; doi:10.1186/s42523-023-00232-0)
Supplement: Supplementary file 1 — Additional file 1. The main feature, taxonomic and metadata tables used to analyse and describe the data collected across the two CMT experiments. [file 42523_2023_232_MOESM1_ESM.zip › Pottenger_et_al_Data_Files/TrialA_7dpi_taxonomy.xls]

## Sheet: taxonomy
Feature ID	Taxon	Confidence
e15c2081ad69b094b67ec97787921db7	k__Bacteria; p__Firmicutes; c__Clostridia; o__Clostridiales; f__Ruminococcaceae; g__Faecalibacterium; s__prausnitzii	1
017a830e07e993f0ef485d4868c61514	k__Bacteria; p__Firmicutes; c__Clostridia; o__Clostridiales; f__Ruminococcaceae; g__Faecalibacterium; s__prausnitzii	1
0c7558388913b3e42fe636fc0e91e4e7	k__Bacteria; p__Firmicutes; c__Clostridia; o__Clostridiales; f__Ruminococcaceae; g__Faecalibacterium; s__prausnitzii	1
254456263f27a0f6d0eed34c6fdcaa1d	k__Bacteria; p__Firmicutes; c__Bacilli; o__Lactobacillales; f__Lactobacillaceae; g__Lactobacillus; s__	0.999996
c9dc4c8eff363e8e61afa084f7619254	k__Bacteria; p__Firmicutes; c__Bacilli; o__Lactobacillales; f__Lactobacillaceae; g__Lactobacillus; s__	0.999998
4297e4bae19c5cfb68fb81a60f740a4e	k__Bacteria; p__Firmicutes; c__Bacilli; o__Lactobacillales; f__Lactobacillaceae; g__Lactobacillus; s__	0.999997
c56d5d356d743d0f643722810b6de7c1	k__Bacteria; p__Firmicutes; c__Bacilli; o__Lactobacillales; f__Lactobacillaceae; g__Lactobacillus; s__	0.999997
5d69f7414f4c57246282fdd8c4f6dc22	k__Bacteria; p__Firmicutes; c__Clostridia; o__Clostridiales; f__Lachnospiraceae; g__; s__	0.850329
c86bc91c9e47ce01300a927d1319172a	k__Bacteria; p__Firmicutes; c__Bacilli; o__Lactobacillales; f__Lactobacillaceae; g__Lactobacillus; s__	0.999999
c81be75fe2662670e72815b31a0a29ad	k__Bacteria; p__Firmicutes; c__Clostridia; o__Clostridiales; f__Ruminococcaceae; g__Faecalibacterium; s__prausnitzii	1
75a1484cd2bdf2a92f7db5c916bd1473	k__Bacteria; p__Firmicutes; c__Clostridia; o__Clostridiales; f__Lachnospiraceae; g__; s__	0.800815
9c421a9933c8bcfa36faec47937067c9	k__Bacteria; p__Firmicutes; c__Clostridia; o__Clostridiales; f__Ruminococcaceae; g__Faecalibacterium; s__prausnitzii	1
c71a0328abaa29c019b2109c6d1569ff	k__Bacteria; p__Firmicutes; c__Clostridia; o__Clostridiales; f__Lachnospiraceae; g__; s__	0.986227
bffc43c87819bb51d31817e23fb0766c	k__Bacteria; p__Firmicutes; c__Clostridia; o__Clostridiales; f__Ruminococcaceae; g__Faecalibacterium; s__prausnitzii	1
bd70542041ed702c5e31591d41b5e0b9	k__Bacteria; p__Proteobacteria; c__Gammaproteobacteria; o__Enterobacteriales; f__Enterobacteriaceae	0.999999
5113b90a7e0fbf3afcd3a48f5e322cb2	k__Bacteria; p__Firmicutes; c__Clostridia; o__Clostridiales; f__Ruminococcaceae; g__Faecalibacterium; s__prausnitzii	1
91b11440685b150358d4f84356c47765	k__Bacteria; p__Firmicutes; c__Clostridia; o__Clostridiales; f__Lachnospiraceae; g__; s__	0.980865
355034a5402d8dadedddf6c93f9c507c	k__Bacteria; p__Firmicutes; c__Clostridia; o__Clostridiales; f__Lachnospiraceae; g__; s__	0.990117
ca879c6fceb11e80dce5f02445954a8d	k__Bacteria; p__Proteobacteria; c__Gammaproteobacteria; o__Enterobacteriales; f__Enterobacteriaceae	0.999999
a7f520103043100b889c861bd24ffa80	k__Bacteria; p__Firmicutes; c__Clostridia; o__Clostridiales; f__Ruminococcaceae; g__Faecalibacterium; s__prausnitzii	1
2318ac6fc4082e7be738689ea0b80e43	k__Bacteria; p__Firmicutes; c__Clostridia; o__Clostridiales; f__Ruminococcaceae; g__Faecalibacterium; s__prausnitzii	1
222876e2931c553cbe487b4639f9d3a7	k__Bacteria; p__Firmicutes; c__Bacilli; o__Lactobacillales; f__Lactobacillaceae; g__Lactobacillus; s__	0.997198
d8f0b26291f47c5ed8656321197dc817	k__Bacteria; p__Proteobacteria; c__Gammaproteobacteria; o__Enterobacteriales; f__Enterobacteriaceae	0.999999
5246afd39d3f3dbba82df77721c88624	k__Bacteria; p__Firmicutes; c__Bacilli; o__Lactobacillales; f__Lactobacillaceae; g__Lactobacillus; s__	0.99843
b632c65983d5c42569ce2dc2428f74aa	k__Bacteria; p__Firmicutes; c__Bacilli; o__Lactobacillales; f__Lactobacillaceae; g__Lactobacillus; s__	0.998008
94cbe3c95838cb285286979b9b161541	k__Bacteria; p__Firmicutes; c__Clostridia; o__Clostridiales; f__Ruminococcaceae; g__; s__	0.770862
737c733f2fe8591304bede57be204b7b	k__Bacteria; p__Firmicutes; c__Clostridia; o__Clostridiales; f__Lachnospiraceae; g__; s__	0.998916
94aedb3d28703e624196740d1057a96c	k__Bacteria; p__Firmicutes; c__Clostridia; o__Clostridiales; f__Ruminococcaceae	0.999316
e069640165c6ce6a3c1551b0c38adefd	k__Bacteria; p__Firmicutes; c__Clostridia; o__Clostridiales; f__Lachnospiraceae; g__; s__	0.998192
741d8223acd10ac0edeeb7edaeda9caa	k__Bacteria; p__Firmicutes; c__Clostridia; o__Clostridiales; f__Ruminococcaceae; g__; s__	0.859084
1284b0ebd40b5c8a3794506bde888c74	k__Bacteria; p__Firmicutes; c__Clostridia; o__Clostridiales; f__; g__; s__	0.999939
ad76b84d4a349433902e902b20e2e427	k__Bacteria; p__Firmicutes; c__Clostridia; o__Clostridiales; f__; g__; s__	0.999964
1ad6ce19b0763a9c4456fd178161bf4a	k__Bacteria; p__Firmicutes; c__Clostridia; o__Clostridiales; f__; g__; s__	0.999939
c9f1b0f5b6e6a86e395cbfd3e0408045	k__Bacteria; p__Firmicutes; c__Clostridia; o__Clostridiales; f__; g__; s__	0.999928
d1701442489e0472f8b8cec2160b2452	k__Bacteria; p__Firmicutes; c__Clostridia; o__Clostridiales; f__Ruminococcaceae; g__Ruminococcus; s__	0.999314
9bb3d790b198ab383ad0c7f81a4bfd06	k__Bacteria; p__Firmicutes; c__Clostridia; o__Clostridiales; f__Lachnospiraceae; g__; s__	0.973305
d656b7cdb7e3d09ca0a31b69bd55c706	k__Bacteria; p__Firmicutes; c__Clostridia; o__Clostridiales; f__Ruminococcaceae; g__Ruminococcus; s__	0.999463
73ffdc1183fb0087c2c56b40c9bb518b	k__Bacteria; p__Firmicutes; c__Clostridia; o__Clostridiales; f__Lachnospiraceae; g__; s__	0.897463
6627ba4cef605c9693bb1aef7aa16086	k__Bacteria; p__Firmicutes; c__Clostridia; o__Clostridiales; f__Lachnospiraceae; g__; s__	0.962903
be49158c3f9ccd1a7b9837af3954a545	k__Bacteria; p__Firmicutes; c__Clostridia; o__Clostridiales; f__Lachnospiraceae; g__; s__	0.998322
80bd364a7031d57330e099fb6d30271f	k__Bacteria; p__Firmicutes; c__Clostridia; o__Clostridiales; f__Lachnospiraceae; g__; s__	0.86211
1f67551800b85543069eeaaf16dfce74	k__Bacteria; p__Firmicutes; c__Clostridia; o__Clostridiales; f__Clostridiaceae	0.710565
16c7c1ded3c41939f81b8ac9bba3b17b	k__Bacteria; p__Firmicutes; c__Clostridia; o__Clostridiales; f__Lachnospiraceae; g__; s__	0.974039
f1037bec614b24d730f273cbf2066b78	k__Bacteria; p__Firmicutes; c__Clostridia; o__Clostridiales; f__Lachnospiraceae; g__; s__	0.997658
9a8171b2b9bc382e9055f767617ba4e6	k__Bacteria; p__Firmicutes; c__Clostridia; o__Clostridiales; f__Lachnospiraceae; g__; s__	0.998776
d1c8cc943ac8da495c57845e89bc32ea	k__Bacteria; p__Firmicutes; c__Clostridia; o__Clostridiales; f__Ruminococcaceae; g__; s__	0.856523
18ac311a3b236f51aa6de82c48f78634	k__Bacteria; p__Firmicutes; c__Clostridia; o__Clostridiales; f__Peptostreptococcaceae; g__; s__	0.999998
c2c65f6278a476f045497c7ad795eeb9	k__Bacteria; p__Firmicutes; c__Clostridia; o__Clostridiales; f__Lachnospiraceae; g__; s__	0.947408
f4d0f5a2a3cee17f790d220d754ad77f	k__Bacteria; p__Firmicutes; c__Clostridia; o__Clostridiales; f__Clostridiaceae	0.719732
06a2210a8c64bc9ef2eb0e60a402b5b4	k__Bacteria; p__Firmicutes; c__Clostridia; o__Clostridiales; f__Ruminococcaceae; g__; s__	0.98505
e61fa86fc74923d679cd6901d229dfe9	k__Bacteria; p__Firmicutes; c__Clostridia; o__Clostridiales; f__Lachnospiraceae; g__; s__	0.872669
e8e0cdbc0c6c4d483a7cc0152934a81f	k__Bacteria; p__Firmicutes; c__Clostridia; o__Clostridiales; f__Clostridiaceae	0.709626
d78cdc1d796e0a4784abaf8f187f2c66	k__Bacteria; p__Tenericutes; c__Mollicutes; o__RF39; f__; g__; s__	0.999981
1a97ed9d34c172bdc86d9239440bed60	k__Bacteria; p__Firmicutes; c__Clostridia; o__Clostridiales; f__Lachnospiraceae; g__; s__	0.99591
10a256eca4161954fb2ed65672015ec9	k__Bacteria; p__Firmicutes; c__Clostridia; o__Clostridiales; f__Ruminococcaceae; g__; s__	0.739632
64730f4f114b3063e604b6ac4a930f90	k__Bacteria; p__Firmicutes; c__Clostridia; o__Clostridiales; f__Ruminococcaceae; g__; s__	0.91529
30e10a390c4a29f200fd7e3bd182fa2c	k__Bacteria; p__Firmicutes; c__Clostridia; o__Clostridiales; f__Ruminococcaceae	0.775595
1400dfdcdddaa84b334f02c21d02786d	k__Bacteria; p__Firmicutes; c__Clostridia; o__Clostridiales; f__Lachnospiraceae; g__; s__	0.926468
36e7c0df29a7771f7956e34587227159	k__Bacteria; p__Firmicutes; c__Clostridia; o__Clostridiales; f__Ruminococcaceae; g__Faecalibacterium; s__prausnitzii	1
8633f157672e96709dde3389d7904bb8	k__Bacteria; p__Firmicutes; c__Clostridia; o__Clostridiales; f__Ruminococcaceae; g__; s__	0.979184
31af902b70250325d05f9038aac782b3	k__Bacteria; p__Firmicutes; c__Clostridia; o__Clostridiales; f__Clostridiaceae	0.718815
8b051f2920482d3080aea8935f07d303	k__Bacteria; p__Firmicutes; c__Clostridia; o__Clostridiales; f__Lachnospiraceae; g__Coprococcus; s__	0.995895
1eb9aada9fc3b2cd22c9639e827d2528	k__Bacteria; p__Firmicutes; c__Clostridia; o__Clostridiales; f__Ruminococcaceae; g__Ruminococcus; s__	0.986027
3c76b9c250f8f8b7ca0edcf2ecc158ce	k__Bacteria; p__Firmicutes; c__Clostridia; o__Clostridiales; f__Ruminococcaceae; g__; s__	0.837019
11f336df5cad53c90f20938a6c86e219	k__Bacteria; p__Firmicutes; c__Clostridia; o__Clostridiales; f__Lachnospiraceae; g__; s__	0.978378
d263a81476cec722e75e6f658e9e9187	k__Bacteria; p__Firmicutes; c__Clostridia; o__Clostridiales; f__Peptostreptococcaceae; g__; s__	0.999998
a8e509425d0045dbec5d82f6da5f1034	k__Bacteria; p__Firmicutes; c__Clostridia; o__Clostridiales; f__Ruminococcaceae; g__; s__	0.969457
cf6ec14843d4e7e8b899f5b1a70145c2	k__Bacteria; p__Firmicutes; c__Clostridia; o__Clostridiales; f__Lachnospiraceae; g__; s__	0.808884
20c8cf666ca8b705c7b2cf9523fca44f	k__Bacteria; p__Tenericutes; c__Mollicutes; o__RF39; f__; g__; s__	0.999981
8840e216cf87a8c94e0241463610cf19	k__Bacteria; p__Tenericutes; c__Mollicutes; o__RF39; f__; g__; s__	1
514cea3d792a5a97533e51125d441f89	k__Bacteria; p__Firmicutes; c__Clostridia; o__Clostridiales; f__Lachnospiraceae; g__; s__	0.997137
9735974548e39f94541e90d3b440b3c3	k__Bacteria; p__Firmicutes; c__Clostridia; o__Clostridiales; f__Ruminococcaceae; g__Oscillospira; s__	0.853171
b56d0792950ad0e68a7b720a5e6b8fb8	k__Bacteria; p__Firmicutes; c__Clostridia; o__Clostridiales; f__Ruminococcaceae; g__; s__	0.991626
a40c0272829a2e8994507bd118193ae3	k__Bacteria; p__Firmicutes; c__Clostridia; o__Clostridiales; f__Lachnospiraceae; g__; s__	0.960155
7fd32f0bf0b890af5351cfe478ddd372	k__Bacteria; p__Firmicutes; c__Clostridia; o__Clostridiales; f__Ruminococcaceae	0.750487
b13624c98c94b17798e5f6653ac36978	k__Bacteria; p__Firmicutes; c__Clostridia; o__Clostridiales; f__Ruminococcaceae; g__Faecalibacterium; s__prausnitzii	1
1553d33fe9b657298a146154063bcb4a	k__Bacteria; p__Firmicutes; c__Clostridia; o__Clostridiales; f__Ruminococcaceae; g__; s__	0.982758
98bbdc65f4ac642fb6f75446e17ae99f	k__Bacteria; p__Firmicutes; c__Clostridia; o__Clostridiales; f__Ruminococcaceae; g__Ruminococcus; s__	0.98903
b9bedead6fe1adb250132beac57274f2	k__Bacteria; p__Firmicutes; c__Clostridia; o__Clostridiales; f__Lachnospiraceae; g__Coprococcus; s__	0.994757
7ea61d492ad601356d3d53a3cde28112	k__Bacteria; p__Firmicutes; c__Clostridia; o__Clostridiales; f__Lachnospiraceae; g__; s__	0.998084
2f2a9c6d69c71aaab2b1e15994b066b5	k__Bacteria; p__Firmicutes; c__Clostridia; o__Clostridiales; f__Lachnospiraceae; g__; s__	0.970309
85dd39ec2285f9111f2d8b37e86d0fd3	k__Bacteria; p__Firmicutes; c__Clostridia; o__Clostridiales; f__Lachnospiraceae; g__; s__	0.998253
b6f545c4571ad50e8e6462643534c888	k__Bacteria; p__Firmicutes; c__Clostridia; o__Clostridiales; f__Peptostreptococcaceae; g__; s__	0.999998
0c01c6809784c693a8cce0cb8838c487	k__Bacteria; p__Firmicutes; c__Clostridia; o__Clostridiales; f__Ruminococcaceae; g__Oscillospira; s__	0.921108
9c985cc6f50b15658e1d3b3e1761fa90	k__Bacteria; p__Tenericutes; c__Mollicutes; o__RF39; f__; g__; s__	1
892a17b6b73c8c661d3ec299188a2d1a	k__Bacteria; p__Firmicutes; c__Clostridia; o__Clostridiales; f__Lachnospiraceae; g__; s__	0.930959
9c1d87a731753f51090271ef0258b930	k__Bacteria; p__Firmicutes; c__Clostridia; o__Clostridiales; f__Lachnospiraceae; g__; s__	0.984896
340c2109c0a15c37d573d7d27a11bef7	k__Bacteria; p__Firmicutes; c__Clostridia; o__Clostridiales; f__Lachnospiraceae; g__; s__	0.996022
912403d5892aee81d5d55dc6fa5cbc82	k__Bacteria; p__Tenericutes; c__Mollicutes; o__RF39; f__; g__; s__	0.999992
24121ebb0e04b674515c41ed5e3b136a	k__Bacteria; p__Firmicutes; c__Clostridia; o__Clostridiales	0.994962
010185e562f02b2472767a582f8967a0	k__Bacteria; p__Firmicutes; c__Clostridia; o__Clostridiales; f__Ruminococcaceae; g__; s__	0.87963
8a4f06bf25a0bb81739037030cce230f	k__Bacteria; p__Firmicutes; c__Clostridia; o__Clostridiales	0.99328
0af729cda5507a13b3cd9a942cf41f85	k__Bacteria; p__Firmicutes; c__Clostridia; o__Clostridiales; f__Lachnospiraceae; g__Coprococcus; s__	0.99589
fd747add82413beb2967778b1f228d2a	k__Bacteria; p__Firmicutes; c__Clostridia; o__Clostridiales; f__Lachnospiraceae; g__; s__	0.852631
c9fad4a3e0e4d9eb32a032031fb2d02a	k__Bacteria; p__Tenericutes; c__Mollicutes; o__RF39; f__; g__; s__	1
c7701e4b04cba064290b176999236eb3	k__Bacteria; p__Firmicutes; c__Erysipelotrichi; o__Erysipelotrichales; f__Erysipelotrichaceae; g__; s__	0.998642
78dfcd45ac8115deb39d722f41d0be8b	k__Bacteria; p__Firmicutes; c__Clostridia; o__Clostridiales; f__Lachnospiraceae; g__; s__	0.997284
4c894803ec802aa80ec12bf6e7c52d19	k__Bacteria; p__Firmicutes; c__Clostridia; o__Clostridiales; f__Lachnospiraceae; g__; s__	0.997985
b63e2ea89815d1aac8940e9f99f98deb	k__Bacteria; p__Firmicutes; c__Clostridia; o__Clostridiales; f__Lachnospiraceae; g__; s__	0.971692
ba58b377b57034a45ec00bddc8d222ea	k__Bacteria; p__Tenericutes; c__Mollicutes; o__RF39; f__; g__; s__	1
87947170393cb1ee17537185bc318ce1	k__Bacteria; p__Firmicutes; c__Clostridia; o__Clostridiales; f__Lachnospiraceae; g__; s__	0.979262
576eed7672d0d546b1b0d4e31f9ccc06	k__Bacteria; p__Firmicutes; c__Clostridia; o__Clostridiales; f__Ruminococcaceae; g__Ruminococcus; s__	0.991378
a5c0b58ef30878cf30d6d949d7adcb70	k__Bacteria; p__Firmicutes; c__Clostridia; o__Clostridiales; f__Ruminococcaceae; g__Faecalibacterium; s__prausnitzii	1
d7068d1e79b3b5a577ba004df3980957	k__Bacteria; p__Firmicutes; c__Clostridia; o__Clostridiales; f__Lachnospiraceae; g__; s__	0.984823
24d1e51c93c67740ab63e573cf0e1b85	k__Bacteria; p__Firmicutes; c__Clostridia; o__Clostridiales; f__Lachnospiraceae; g__; s__	0.99875
32116efcead373898d5e0e5e1e5badd2	k__Bacteria; p__Firmicutes; c__Clostridia; o__Clostridiales; f__Ruminococcaceae; g__; s__	0.976161
75b050ba05452488b080d2a38c0f5842	k__Bacteria; p__Firmicutes; c__Clostridia; o__Clostridiales; f__Lachnospiraceae; g__; s__	0.982352
5ce676745cb0ee924a2286ed32510059	k__Bacteria; p__Firmicutes; c__Clostridia; o__Clostridiales; f__Ruminococcaceae; g__; s__	0.778523
053e2fe12849faee70c0128a5f400547	k__Bacteria; p__Firmicutes; c__Clostridia; o__Clostridiales; f__Ruminococcaceae; g__Oscillospira; s__	0.868486
3603bd1a7bf7c71d64f4163832e75bc0	k__Bacteria; p__Firmicutes; c__Clostridia; o__Clostridiales; f__; g__; s__	0.999988
024957368b902db2ebf6e89ab9217872	k__Bacteria; p__Firmicutes; c__Clostridia; o__Clostridiales	0.999825
54a08ae1fdbf054fe9b18e03283e3286	k__Bacteria; p__Firmicutes; c__Clostridia; o__Clostridiales	0.993159
3968835c2562b02cc881132c876feef8	k__Bacteria; p__Firmicutes; c__Clostridia; o__Clostridiales; f__; g__; s__	0.999995
020958e5fceedfddcc1c1ff61ee787df	k__Bacteria; p__Tenericutes; c__Mollicutes; o__RF39; f__; g__; s__	1
172c2a75c9e498b0fda0064ad8e62fde	k__Bacteria; p__Firmicutes; c__Clostridia; o__Clostridiales; f__Lachnospiraceae; g__; s__	0.95341
dec4b3eb7ab3cd6b5848c7656e51e302	k__Bacteria; p__Firmicutes; c__Clostridia; o__Clostridiales; f__Ruminococcaceae; g__; s__	0.977645
2f63a8b230c7094dfc26fc1ab1574ebb	k__Bacteria; p__Firmicutes; c__Clostridia; o__Clostridiales	0.991065
4ef551c318d4684880d5de57a62a7947	k__Bacteria; p__Tenericutes; c__Mollicutes; o__RF39; f__; g__; s__	1
0fc3ba4dd06f564dd43d652cb73be0c6	k__Bacteria; p__Firmicutes; c__Clostridia; o__Clostridiales; f__Ruminococcaceae; g__; s__	0.993102
3fd94f72de70f9f0bc24a31b79b7782d	k__Bacteria; p__Firmicutes; c__Clostridia; o__Clostridiales; f__Lachnospiraceae; g__; s__	0.99865
7dd6096d1db6be97851c85f45a5022e5	k__Bacteria; p__Firmicutes; c__Clostridia; o__Clostridiales	0.994888
aaf7109aa96d38dfbf02ed9c23368609	k__Bacteria; p__Firmicutes; c__Clostridia; o__Clostridiales; f__Lachnospiraceae; g__; s__	0.998015
5ed7fe5391e0409fd9f4428c27d4cab6	k__Bacteria; p__Tenericutes; c__Mollicutes; o__RF39; f__; g__; s__	1
4ec109013170610472ee5e278faaaa91	k__Bacteria; p__Firmicutes; c__Clostridia; o__Clostridiales; f__Lachnospiraceae; g__Dorea; s__	0.988222
110de344c5c5f573765359bd11f9206a	k__Bacteria; p__Firmicutes; c__Clostridia; o__Clostridiales; f__Lachnospiraceae; g__; s__	0.998252
8d03a6272ed146e7b203c75e0a5019fd	k__Bacteria; p__Firmicutes; c__Clostridia; o__Clostridiales; f__Ruminococcaceae; g__; s__	0.928677
5b9531c8a70541d1e5461edd3d9438b7	k__Bacteria; p__Firmicutes; c__Clostridia; o__Clostridiales; f__; g__; s__	0.999989
b803e01e122f90c52b37e74df35a610b	k__Bacteria; p__Firmicutes; c__Clostridia; o__Clostridiales; f__Ruminococcaceae; g__; s__	0.862291
ce49e6aa271643890e9c958a0c93db56	k__Bacteria; p__Firmicutes; c__Erysipelotrichi; o__Erysipelotrichales; f__Erysipelotrichaceae; g__; s__	0.999109
693975b2a27b2ad99747c5fdfe759a18	k__Bacteria; p__Firmicutes; c__Clostridia; o__Clostridiales; f__; g__; s__	0.758986
5a55345381d6d2beca5a9ccef30e4ca3	k__Bacteria; p__Firmicutes; c__Clostridia; o__Clostridiales; f__Ruminococcaceae; g__; s__	0.954251
ba2a2dfede65412244235092169a0908	k__Bacteria; p__Firmicutes; c__Clostridia; o__Clostridiales	0.992921
cfa22177b03e37344b27d262d7ca3371	k__Bacteria; p__Firmicutes; c__Clostridia; o__Clostridiales; f__Lachnospiraceae; g__; s__	0.989335
bb02f2cab5d5b621e19bca7546ae84d0	k__Bacteria; p__Tenericutes; c__Mollicutes; o__RF39; f__; g__; s__	1
9c8dc0e1ab878bab551965298c9c7ddf	k__Bacteria; p__Firmicutes; c__Clostridia; o__Clostridiales; f__Ruminococcaceae; g__; s__	0.9856
4fdce93c22aa5f9754ef723cf54803f4	k__Bacteria; p__Firmicutes; c__Clostridia; o__Clostridiales; f__Lachnospiraceae; g__; s__	0.935628
e23383257f1cee489e4f4173afa1e7d2	k__Bacteria; p__Firmicutes; c__Clostridia; o__Clostridiales; f__; g__; s__	0.999996
8f55a57c03b68f4acdadb566baf6f66d	k__Bacteria; p__Firmicutes; c__Clostridia; o__Clostridiales; f__Lachnospiraceae; g__; s__	0.966877
9517e002099cfee29440642c2afb6f42	k__Bacteria; p__Firmicutes; c__Clostridia; o__Clostridiales; f__Lachnospiraceae; g__; s__	0.998116
a3705bbe04d5f3ab56285b8b3268f747	k__Bacteria; p__Firmicutes; c__Clostridia; o__Clostridiales; f__Lachnospiraceae; g__; s__	0.998898
09910017ea614e41f0d97df37f7d0fc9	k__Bacteria; p__Firmicutes; c__Clostridia; o__Clostridiales; f__; g__; s__	0.999696
d0d4a903f2e203f40ff34910c4744148	k__Bacteria; p__Firmicutes; c__Clostridia; o__Clostridiales; f__; g__; s__	0.999994
d1f09e944abaa85a1b02ac6dfcda25ab	k__Bacteria; p__Firmicutes; c__Clostridia; o__Clostridiales; f__; g__; s__	0.999988
0487c4a9f0e4ad3f442fd867a0867743	k__Bacteria; p__Firmicutes; c__Clostridia; o__Clostridiales; f__Lachnospiraceae; g__Pseudobutyrivibrio; s__	0.996685
bf87f88ee908f6b1f1524bcdad19c54f	k__Bacteria; p__Firmicutes; c__Clostridia; o__Clostridiales; f__Lachnospiraceae; g__; s__	0.985266
c46c6222e285bcbb6d3416b2ef19d5fe	k__Bacteria; p__Firmicutes; c__Clostridia; o__Clostridiales; f__Ruminococcaceae; g__; s__	0.987519
ec16bd8a375c48788ac1b35276399e95	k__Bacteria; p__Firmicutes; c__Clostridia; o__Clostridiales	0.999818
0d6c59fa32233701e4160b9c401dab31	k__Bacteria; p__Firmicutes; c__Clostridia; o__Clostridiales; f__Ruminococcaceae; g__; s__	0.974184
503fa18d17cbf062c5bd7b57df71a032	k__Bacteria; p__Firmicutes; c__Clostridia; o__Clostridiales; f__Ruminococcaceae; g__Oscillospira; s__	0.999361
9ab04b2a34f34b9895978ee1eb2854dc	k__Bacteria; p__Firmicutes; c__Clostridia; o__Clostridiales; f__Lachnospiraceae; g__Dorea; s__	0.991657
11c3f445429ba05571df3b4f83df444a	k__Bacteria; p__Tenericutes; c__Mollicutes; o__RF39; f__; g__; s__	0.999999
5b330a72c15b820a7a2c5f9962f764e3	k__Bacteria; p__Tenericutes; c__Mollicutes; o__RF39; f__; g__; s__	1
931a828a22db46464c3fd2e63f095912	k__Bacteria; p__Firmicutes; c__Clostridia; o__Clostridiales; f__Lachnospiraceae; g__; s__	0.999017
702295e5d3c4be6bad509ce1afff3650	k__Bacteria; p__Firmicutes; c__Clostridia; o__Clostridiales; f__Ruminococcaceae; g__; s__	0.992018
cf0410904d901004041832dac50e6d92	k__Bacteria; p__Firmicutes; c__Clostridia; o__Clostridiales; f__Lachnospiraceae; g__; s__	0.954093
e245b7cc048f8676ce299949b409f1ce	k__Bacteria; p__Firmicutes; c__Clostridia; o__Clostridiales; f__Ruminococcaceae; g__Faecalibacterium; s__prausnitzii	1
7f9a8e4ee3e7b8920c41ef2cdf7ea471	k__Bacteria; p__Firmicutes; c__Clostridia; o__Clostridiales; f__; g__; s__	0.999989
021125da79fd4f878d6be8df91e4897f	k__Bacteria; p__Tenericutes; c__Mollicutes; o__RF39; f__; g__; s__	0.999983
95a96c5224ff9717d008ef38b50ddfcd	k__Bacteria; p__Firmicutes; c__Clostridia; o__Clostridiales; f__Lachnospiraceae; g__; s__	0.993389
a442b196faf7509e9573280d17356873	k__Bacteria; p__Firmicutes; c__Clostridia; o__Clostridiales; f__Lachnospiraceae; g__; s__	0.97735
4c76077d5abfb9affbed0ae6f7c63591	k__Bacteria; p__Firmicutes; c__Clostridia; o__Clostridiales; f__; g__; s__	0.999699
3beb7d1f70436da283ad8f297eb1db95	k__Bacteria; p__Firmicutes; c__Clostridia; o__Clostridiales; f__Lachnospiraceae; g__Dorea; s__	0.986547
d5931b36ffb53fc552c8f195c5952db9	k__Bacteria; p__Firmicutes; c__Clostridia; o__Clostridiales; f__Ruminococcaceae; g__Oscillospira; s__	0.99951
9dfdce84f665c8aa83d49487cf9549e4	k__Bacteria; p__Firmicutes; c__Clostridia; o__Clostridiales; f__Lachnospiraceae; g__Pseudobutyrivibrio; s__	0.995246
70706011f09e291ecb266aefdacba456	k__Bacteria; p__Firmicutes; c__Clostridia; o__Clostridiales; f__Lachnospiraceae; g__Pseudobutyrivibrio; s__	0.997645
e2c6b0e50f6d8f1b8cb3c1ff0a57706b	k__Bacteria; p__Firmicutes; c__Clostridia; o__Clostridiales; f__Ruminococcaceae; g__Oscillospira; s__	0.778795
c9ed4335799b8dfd74d5f92f94a50737	k__Bacteria; p__Firmicutes; c__Clostridia; o__Clostridiales; f__Ruminococcaceae; g__Oscillospira; s__	0.792666
11df147a45e56dc9bc33a64dc672fa5a	k__Bacteria; p__Firmicutes; c__Clostridia; o__Clostridiales; f__Ruminococcaceae; g__; s__	0.974122
d28f5c5f01765edc17ce41f0b19429e8	k__Bacteria; p__Firmicutes; c__Clostridia; o__Clostridiales; f__Lachnospiraceae; g__; s__	0.96848
43f896f0a6168ccaf6c8b3883fe7c849	k__Bacteria; p__Firmicutes; c__Clostridia; o__Clostridiales; f__Lachnospiraceae	0.840561
27b3b6c782ca8d84ffb7ba06bc5b9e21	k__Bacteria; p__Firmicutes; c__Bacilli; o__Bacillales; f__Bacillaceae	0.997519
4bf6ba8363c4bf45e3c2e922244a82f3	k__Bacteria; p__Firmicutes; c__Clostridia; o__Clostridiales; f__Lachnospiraceae; g__Pseudobutyrivibrio; s__	0.996629
e5af27fecd6c2571211171434ec548e6	k__Bacteria; p__Firmicutes; c__Clostridia; o__Clostridiales; f__Ruminococcaceae; g__Oscillospira; s__	0.999112
034c8c124043bec4adfdb45479fa0500	k__Bacteria; p__Tenericutes; c__Mollicutes; o__RF39; f__; g__; s__	0.999982
ef2cb25da4bf0aa095fe7355eaeaa634	k__Bacteria; p__Tenericutes; c__Mollicutes; o__RF39; f__; g__; s__	0.999992
9461ce8c6ebd5ee4f30ffc60401eed63	k__Bacteria; p__Firmicutes; c__Erysipelotrichi; o__Erysipelotrichales; f__Erysipelotrichaceae; g__; s__	0.999843
cb8b4d5008671e5b44698d43e45ae5ea	k__Bacteria; p__Firmicutes; c__Clostridia; o__Clostridiales; f__Lachnospiraceae; g__; s__	0.88703
9ce4c82e9901f5b78f2b14a0cebbe655	k__Bacteria; p__Firmicutes; c__Clostridia; o__Clostridiales; f__Ruminococcaceae; g__Oscillospira; s__	0.879731
307089f2037bfb1f2f0907fd559ec140	k__Bacteria; p__Firmicutes; c__Clostridia; o__Clostridiales; f__Clostridiaceae; g__Natronincola_Anaerovirgula; s__	0.826038
3f4e6ad77b00da1a87e46a9bcbec8a35	k__Bacteria; p__Firmicutes; c__Clostridia; o__Clostridiales; f__Lachnospiraceae; g__; s__	0.983933
3c7fcd7837965a72d37f1d803646ffd8	k__Bacteria; p__Firmicutes; c__Clostridia; o__Clostridiales; f__Ruminococcaceae; g__; s__	0.947583
e7d9561e2ac528975cdc5d3e3797a77d	k__Bacteria; p__Firmicutes; c__Clostridia; o__Clostridiales; f__Clostridiaceae	0.888139
7049e2f268432bc8cef0c52e149f85d9	k__Bacteria; p__Firmicutes; c__Clostridia; o__Clostridiales; f__Clostridiaceae	0.741627
e0179bb6e6b1ea1ce5b859f23434a8fe	k__Bacteria; p__Firmicutes; c__Bacilli; o__Bacillales; f__Bacillaceae; g__; s__	0.850119
b885adadd8222cd6dee084c7fdcde0d2	k__Bacteria; p__Firmicutes; c__Clostridia; o__Clostridiales; f__; g__; s__	0.996456
28fff0cc50704ea0570bb07a396607a1	k__Bacteria; p__Firmicutes; c__Clostridia; o__Clostridiales; f__Ruminococcaceae	0.979562
a57c6ff1247afb37b18801d216969eef	k__Bacteria; p__Firmicutes; c__Clostridia; o__Clostridiales; f__; g__; s__	0.999699
c99badc2d9994373459c1ab4fa802181	k__Bacteria; p__Tenericutes; c__Mollicutes; o__RF39; f__; g__; s__	0.999992
ea6482787f18a614bcee7c94f0905ba4	k__Bacteria; p__Firmicutes; c__Clostridia; o__Clostridiales; f__Ruminococcaceae; g__Oscillospira; s__	0.888088
ae6e19401a183a42638ebf1af97f9406	k__Bacteria; p__Firmicutes; c__Clostridia; o__Clostridiales; f__Lachnospiraceae	0.800938
d9c046f691de7bd2a2a84413377f2427	k__Bacteria; p__Firmicutes; c__Clostridia; o__Clostridiales; f__Ruminococcaceae; g__; s__	0.985547
b353f80783e1e8a0a6e599192ca53b6b	k__Bacteria; p__Firmicutes; c__Clostridia; o__Clostridiales; f__Lachnospiraceae; g__; s__	0.993665
c721f51ed323a020ce33ed338fb760a1	k__Bacteria; p__Firmicutes; c__Clostridia; o__Clostridiales	0.997146
56bcd67c40cd5b01d3f6dc9683e0d6bc	k__Bacteria; p__Firmicutes; c__Clostridia; o__Clostridiales; f__Lachnospiraceae; g__; s__	0.99909
d5c74ec9a1a4428d3f8f9ba3536b79a4	k__Bacteria; p__Firmicutes; c__Clostridia; o__Clostridiales; f__Lachnospiraceae; g__; s__	0.847767
2ae5c6bc3243559d8998e424125e84cd	k__Bacteria; p__Firmicutes; c__Erysipelotrichi; o__Erysipelotrichales; f__Erysipelotrichaceae; g__; s__	0.999906
8e2c40585a6b0d3b61ec6fe87673748a	k__Bacteria; p__Firmicutes; c__Clostridia; o__Clostridiales; f__Ruminococcaceae	0.99968
fd2a5abdd6146a71e47c2e896aab3c53	k__Bacteria; p__Firmicutes; c__Clostridia; o__Clostridiales; f__Lachnospiraceae; g__; s__	0.991915
8ebb745497a00e9ff05ffd5dc032a5bc	k__Bacteria; p__Firmicutes; c__Clostridia; o__Clostridiales; f__Clostridiaceae; g__Natronincola_Anaerovirgula; s__	0.837119
c6906a63ccf96ea98fd30f8385f3b30d	k__Bacteria; p__Firmicutes; c__Clostridia; o__Clostridiales	0.999056
fa70da1f08571027f8a8532cb38bbfe8	k__Bacteria; p__Firmicutes; c__Clostridia; o__Clostridiales; f__Lachnospiraceae	0.872525
457145302a1fef34ed062ab26737f917	k__Bacteria; p__Firmicutes; c__Clostridia; o__Clostridiales; f__Lachnospiraceae; g__; s__	0.990354
383dffb5826b22b2502f503295c2bb2e	k__Bacteria; p__Firmicutes; c__Clostridia; o__Clostridiales; f__Lachnospiraceae; g__; s__	0.99116
dc12b8cd88ddbf97af246666f059b306	k__Bacteria; p__Firmicutes; c__Clostridia; o__Clostridiales; f__Lachnospiraceae; g__; s__	0.904838
0970e2deb45ac8ab290fe68202426a72	k__Bacteria; p__Firmicutes; c__Clostridia; o__Clostridiales	0.999211
cfd6238d0adfaf3849207a24f982c253	k__Bacteria; p__Firmicutes; c__Clostridia; o__Clostridiales; f__Ruminococcaceae; g__Ruminococcus; s__flavefaciens	0.77301
2768a72c7805903fc57e184270d5ce4d	k__Bacteria; p__Firmicutes; c__Bacilli; o__Bacillales; f__Bacillaceae; g__; s__	0.852062
b45e8e120a70c25cd9e270f6df5b500e	k__Bacteria; p__Firmicutes; c__Clostridia; o__Clostridiales; f__Ruminococcaceae; g__; s__	0.970368
39fd0e9c94cd416c42a2e19cc25e7272	k__Bacteria; p__Firmicutes; c__Clostridia; o__Clostridiales; f__Clostridiaceae; g__Natronincola_Anaerovirgula; s__	0.827857
d598cf2309c6e19dc9937ae7540e96f7	k__Bacteria; p__Firmicutes; c__Clostridia; o__Clostridiales; f__Clostridiaceae; g__Natronincola_Anaerovirgula; s__	0.704018
23cfeb1a079cba2b9d622883db56b8b3	k__Bacteria; p__Firmicutes; c__Clostridia; o__Clostridiales; f__Clostridiaceae; g__Natronincola_Anaerovirgula; s__	0.722159
3960543435271cf2b16a8ceb7081ec96	k__Bacteria; p__Firmicutes; c__Clostridia; o__Clostridiales; f__Lachnospiraceae	0.83701
e9abb1a03329e2eca06b172b4a3bc976	k__Bacteria; p__Firmicutes; c__Clostridia; o__Clostridiales; f__; g__; s__	0.996897
07e588474cbffebab990f77758262eae	k__Bacteria; p__Firmicutes; c__Clostridia; o__Clostridiales; f__Clostridiaceae	0.741356
0905849c0dfa6d58d9d3898bd916f650	k__Bacteria; p__Firmicutes; c__Clostridia; o__Clostridiales; f__Clostridiaceae; g__Natronincola_Anaerovirgula; s__	0.701616
cd1b65bd009b0d5d182a5ba58fbfc2e9	k__Bacteria; p__Firmicutes; c__Clostridia; o__Clostridiales; f__Lachnospiraceae; g__; s__	0.994709
dc1dbc9c6485f6cad8ff566fd5c662f8	k__Bacteria; p__Firmicutes; c__Clostridia; o__Clostridiales; f__; g__; s__	0.995932
d752015e2c4a982e0b9ea74fd120c313	k__Bacteria; p__Firmicutes; c__Erysipelotrichi; o__Erysipelotrichales; f__Erysipelotrichaceae; g__; s__	0.9999
6a27807e3253493d65540e8cf1ab7dd7	k__Bacteria; p__Firmicutes; c__Bacilli; o__Bacillales; f__Bacillaceae	0.997384
f40331e7a76cd708a59ef007a526a6cd	k__Bacteria; p__Firmicutes; c__Clostridia; o__Clostridiales; f__Lachnospiraceae; g__; s__	0.986776
af9ba873bf21238e0e18ae6a5c038c44	k__Bacteria; p__Firmicutes; c__Clostridia; o__Clostridiales; f__Lachnospiraceae; g__; s__	0.882248
9d61f31a40404cf4c97970c89dcaf3b8	k__Bacteria; p__Firmicutes; c__Clostridia; o__Clostridiales; f__Lachnospiraceae; g__Coprococcus; s__	0.731132
1587068ceed0043cbedadfbaba0a44f1	k__Bacteria; p__Firmicutes; c__Clostridia; o__Clostridiales; f__Lachnospiraceae; g__; s__	0.998439
5a3a1a6e38d5c41cb3d0bef1a7c1c31a	k__Bacteria; p__Firmicutes; c__Clostridia; o__Clostridiales; f__Ruminococcaceae; g__Ruminococcus; s__	0.999424
d10950be0e0368cf6e7a696a48818d26	k__Bacteria; p__Firmicutes; c__Bacilli; o__Bacillales; f__Bacillaceae; g__; s__	0.856355
b73baaf00aa6a9dc2291447d0b2b763b	k__Bacteria; p__Firmicutes; c__Clostridia; o__Clostridiales; f__Ruminococcaceae; g__Ruminococcus; s__flavefaciens	0.89648
e3b5943eaf0bbebfbc41cdb814ed8d93	k__Bacteria; p__Firmicutes; c__Clostridia; o__Clostridiales; f__Lachnospiraceae; g__; s__	0.992632
cf3f1345c56ca11511f59b0e7ec88027	k__Bacteria; p__Firmicutes; c__Clostridia; o__Clostridiales	0.999441
b85ceedf16dfcadf545cead717efd294	k__Bacteria; p__Firmicutes; c__Clostridia; o__Clostridiales; f__Lachnospiraceae	0.999223
7db234f631bbf49c431f33344efbcbf5	k__Bacteria; p__Firmicutes; c__Erysipelotrichi; o__Erysipelotrichales; f__Erysipelotrichaceae; g__; s__	0.929358
79422a839940b93f4551d69f5ccb1ee5	k__Bacteria; p__Firmicutes; c__Clostridia; o__Clostridiales; f__Clostridiaceae	0.710783
0a0715b8a1487c2919d077edda66df6a	k__Bacteria; p__Firmicutes; c__Clostridia; o__Clostridiales; f__Lachnospiraceae; g__Coprococcus; s__	0.916745
8caa2ae131652170ee566c0922ccbca1	k__Bacteria; p__Firmicutes; c__Clostridia; o__Clostridiales; f__Lachnospiraceae; g__; s__	0.985203
9020a6b311a62ac1444e8f5a1ba686ee	k__Bacteria; p__Firmicutes; c__Clostridia; o__Clostridiales; f__Lachnospiraceae; g__; s__	0.887852
c73ea0739ff5f25e6f84dfa20c14cb17	k__Bacteria; p__Firmicutes; c__Clostridia; o__Clostridiales; f__Clostridiaceae; g__Natronincola_Anaerovirgula; s__	0.71145
4da000ce6ded6a359a468b92d1d0c766	k__Bacteria; p__Firmicutes; c__Clostridia; o__Clostridiales; f__Clostridiaceae; g__Natronincola_Anaerovirgula; s__	0.838989
e573f951467c3b96f61f3e601dd309da	k__Bacteria; p__Firmicutes; c__Clostridia; o__Clostridiales	0.948633
31f70530d89f0c90b302cb0def3cee7a	k__Bacteria; p__Firmicutes; c__Clostridia; o__Clostridiales	0.962806
91479b84395dbaec217c68ca616df504	k__Bacteria; p__Firmicutes; c__Clostridia; o__Clostridiales; f__Clostridiaceae; g__Natronincola_Anaerovirgula; s__	0.722726
de75fdf4a89bf6f7e541637444eff293	k__Bacteria; p__Firmicutes; c__Clostridia; o__Clostridiales	0.996863
0ab79f7c6ba6223373123eb596a9500e	k__Bacteria; p__Firmicutes; c__Clostridia; o__Clostridiales; f__; g__; s__	0.995956
f21e3b54ece04d1869079abf3569f163	k__Bacteria; p__Firmicutes; c__Clostridia; o__Clostridiales; f__Lachnospiraceae; g__Coprococcus; s__	0.906229
f04bd73849d873994fbb52f662fa50cf	k__Bacteria; p__Firmicutes; c__Clostridia; o__Clostridiales	0.999243
d2883089a048d26c3e9885ae87a7c56a	k__Bacteria; p__Firmicutes; c__Erysipelotrichi; o__Erysipelotrichales; f__Erysipelotrichaceae; g__; s__	0.99994
d4290a800791d83ac15371b9487dbf35	k__Bacteria; p__Firmicutes; c__Clostridia; o__Clostridiales; f__Ruminococcaceae; g__; s__	0.882257
e4926498f9489f0df1524bf22b15e6b7	k__Bacteria; p__Firmicutes; c__Clostridia; o__Clostridiales; f__Lachnospiraceae; g__; s__	0.84245
90ce4bb394d9b35bc8fbe1a5da5d1c9a	k__Bacteria; p__Firmicutes; c__Clostridia; o__Clostridiales; f__; g__; s__	0.992765
fca6282db7d071a07681fef0ff4db970	k__Bacteria; p__Firmicutes; c__Clostridia; o__Clostridiales; f__Lachnospiraceae	0.995848
a9473ef3387aab99116e1163ec115918	k__Bacteria; p__Firmicutes; c__Clostridia; o__Clostridiales; f__Lachnospiraceae; g__; s__	0.981737
90f24c100d7b8f37365673e96d5b2618	k__Bacteria; p__Firmicutes; c__Clostridia; o__Clostridiales; f__Lachnospiraceae; g__; s__	0.993176
872ea940e2f5fe977400a074a0ab84e1	k__Bacteria; p__Firmicutes; c__Clostridia; o__Clostridiales; f__Lachnospiraceae; g__; s__	0.929908
db8efaada70d0100c0aeb1fc36973821	k__Bacteria; p__Firmicutes; c__Clostridia; o__Clostridiales; f__Ruminococcaceae; g__Ruminococcus; s__	0.999549
1f35a8c83869d1ec1f0b04cf58dead73	k__Bacteria; p__Firmicutes; c__Clostridia; o__Clostridiales; f__; g__; s__	0.995327
4cd970102ba62999008c00f02f7a4ed7	k__Bacteria; p__Firmicutes; c__Clostridia; o__Clostridiales; f__Lachnospiraceae; g__; s__	0.914399
3b3ee1d80635763a30c11aabb9c057b0	k__Bacteria; p__Firmicutes; c__Clostridia; o__Clostridiales; f__Lachnospiraceae; g__; s__	0.842838
728917571811d30fc415a323a3618605	k__Bacteria; p__Firmicutes; c__Clostridia; o__Clostridiales; f__Lachnospiraceae; g__; s__	0.998915
20f1b822e6592eb47826b02df386ff96	k__Bacteria; p__Firmicutes; c__Clostridia; o__Clostridiales; f__Lachnospiraceae; g__Clostridium; s__clostridioforme	0.84967
4b5dc03f37aebba5d82f94f02e5b88c9	k__Bacteria; p__Firmicutes; c__Clostridia; o__Clostridiales	0.975929
d039739c3853ae67beb04a4e38a1bce8	k__Bacteria; p__Firmicutes; c__Clostridia; o__Clostridiales	0.919927
22923a6a8b70d76dd48029dbe9b85410	k__Bacteria; p__Firmicutes; c__Clostridia; o__Clostridiales	0.999759
b48d141c5e0df3cfdd8c87f603d6b16a	k__Bacteria; p__Firmicutes; c__Clostridia; o__Clostridiales; f__Lachnospiraceae; g__Coprococcus; s__	0.904736
ce4b167494b1f5a18fdf4bb988ff5fb5	k__Bacteria; p__Firmicutes; c__Clostridia; o__Clostridiales	0.996768
b24a6b6a417e9b3a73a46679c8a0f653	k__Bacteria; p__Firmicutes; c__Clostridia; o__Clostridiales; f__Ruminococcaceae; g__Ruminococcus; s__flavefaciens	0.828026
b46abd32b1a8a579c5911f0892a646cd	k__Bacteria; p__Firmicutes; c__Clostridia; o__Clostridiales; f__Ruminococcaceae; g__Ruminococcus; s__	0.999548
cdc92f503244369b31b54d3c3ea77831	k__Bacteria; p__Firmicutes; c__Clostridia; o__Clostridiales; f__; g__; s__	0.999996
01eb894bf27c2475142dba86df238b5b	k__Bacteria; p__Firmicutes; c__Clostridia; o__Clostridiales; f__Clostridiaceae	0.774451
beb16fa5d8bd7ffcb0b909cfe74f5ccb	k__Bacteria; p__Firmicutes; c__Clostridia; o__Clostridiales; f__; g__; s__	0.995353
a3531a9f2efad71523d491245ec93084	k__Bacteria; p__Firmicutes; c__Clostridia; o__Clostridiales; f__Lachnospiraceae; g__; s__	0.990156
dde163c13267869cae01de70ccb4b8ac	k__Bacteria; p__Firmicutes	0.998617
8b86cc177c65ba595604edb065ce75be	k__Bacteria; p__Firmicutes; c__Clostridia; o__Clostridiales	0.949732
7d21ddfd73f78f980277f47f66862589	k__Bacteria; p__Firmicutes; c__Clostridia; o__Clostridiales; f__Lachnospiraceae; g__; s__	0.989532
6a0a76e739a413ea73113fa4c0495e84	k__Bacteria; p__Firmicutes; c__Clostridia; o__Clostridiales; f__Ruminococcaceae; g__; s__	0.784269
25244dd405091c575b2743588ffe6999	k__Bacteria; p__Firmicutes; c__Erysipelotrichi; o__Erysipelotrichales; f__Erysipelotrichaceae; g__; s__	0.956087
244c62c167dfdae99af838b7f408a02d	k__Bacteria; p__Firmicutes; c__Clostridia; o__Clostridiales; f__Lachnospiraceae; g__Coprococcus; s__	0.767384
6e403b3880af7696d4d00df2f475cc86	k__Bacteria; p__Firmicutes; c__Clostridia; o__Clostridiales; f__Lachnospiraceae; g__; s__	0.882564
0a9cbef81f7411f2912de43b58ca5a46	k__Bacteria; p__Firmicutes; c__Clostridia; o__Clostridiales; f__; g__; s__	0.993522
5e31cb927e9d254d36ebfe6cef364418	k__Bacteria; p__Firmicutes; c__Clostridia; o__Clostridiales	0.924982
fd613f7071270e5856eefe58401bd69f	k__Bacteria; p__Firmicutes; c__Clostridia; o__Clostridiales; f__Lachnospiraceae; g__Coprococcus; s__	0.895563
73d9d5dcdf356852dbd28fe444464859	k__Bacteria; p__Firmicutes; c__Clostridia; o__Clostridiales; f__Lachnospiraceae; g__; s__	0.884471
b1918c20d95c2287fc6c2c4a6a7b83a2	k__Bacteria; p__Firmicutes; c__Clostridia; o__Clostridiales; f__Lachnospiraceae	0.995356
645de85481d56d7897a542602680f827	k__Bacteria; p__Firmicutes; c__Erysipelotrichi; o__Erysipelotrichales; f__Erysipelotrichaceae; g__; s__	0.949712
aeb69965ea6eb9cd4abbec541165dda1	k__Bacteria; p__Firmicutes; c__Clostridia; o__Clostridiales; f__Clostridiaceae	0.710301
c2b6873a1414bb45f4fbfe17a198174a	k__Bacteria; p__Firmicutes; c__Clostridia; o__Clostridiales; f__Ruminococcaceae; g__Faecalibacterium; s__prausnitzii	1
36faf19e48645469a6d2b33df5ddb2ad	k__Bacteria; p__Firmicutes; c__Clostridia; o__Clostridiales; f__Ruminococcaceae; g__Ruminococcus; s__	0.999646
8ba0aafff06901289e0ffa780d41c67f	k__Bacteria; p__Firmicutes; c__Clostridia; o__Clostridiales; f__Lachnospiraceae	0.999243
10eed123e9a77f68f8f724a39b3b3744	k__Bacteria; p__Firmicutes; c__Clostridia; o__Clostridiales; f__Lachnospiraceae; g__; s__	0.732084
72250a8c6e7cee3f19a8da430ca26ee9	k__Bacteria; p__Firmicutes; c__Clostridia; o__Clostridiales; f__Lachnospiraceae; g__; s__	0.986453
fc397ef0484ffbfa1bead8f8767cd556	k__Bacteria; p__Firmicutes; c__Clostridia; o__Clostridiales; f__; g__; s__	0.999986
5aac6ea647da33b691df19e37f986e71	k__Bacteria; p__Firmicutes; c__Clostridia; o__Clostridiales; f__Peptococcaceae	0.710916
0de69b81eebdfd2e8740401658090185	k__Bacteria; p__Firmicutes; c__Clostridia; o__Clostridiales; f__Ruminococcaceae; g__; s__	0.930891
c4959f7bd622128b86b00b84cdd9e1fb	k__Bacteria; p__Firmicutes; c__Clostridia; o__Clostridiales; f__Lachnospiraceae; g__; s__	0.768874
a2d5ae9cda65e40d24ab352f6267bcb7	k__Bacteria; p__Firmicutes; c__Clostridia; o__Clostridiales; f__Ruminococcaceae	0.999884
1d7f3e66ac407202e663e4634e4cb76f	k__Bacteria; p__Firmicutes; c__Clostridia; o__Clostridiales; f__; g__; s__	0.991931
8a444748824bece1b7d73767a62ac7c3	k__Bacteria; p__Firmicutes; c__Clostridia	0.712285
0e589b9933e541282555ab7676d8e827	k__Bacteria; p__Firmicutes; c__Clostridia; o__Clostridiales; f__; g__; s__	0.999997
e7bad5a7354f402f0ad3cf880055cd1b	k__Bacteria; p__Firmicutes; c__Clostridia; o__Clostridiales	0.944315
9a0d99c3162cb4ca40e42b268615bf4e	k__Bacteria; p__Firmicutes; c__Clostridia; o__Clostridiales; f__Ruminococcaceae; g__Oscillospira; s__	0.978936
2187542908a7c460288c89d3101414f9	k__Bacteria; p__Firmicutes; c__Erysipelotrichi; o__Erysipelotrichales; f__Erysipelotrichaceae; g__; s__	0.968898
0cdb94639513ab4741d397cf7c3b9991	k__Bacteria; p__Firmicutes; c__Clostridia; o__Clostridiales; f__Clostridiaceae	0.813523
6f9b99026beb4c18b2b0e8358deaaa6c	k__Bacteria; p__Firmicutes; c__Clostridia; o__Clostridiales; f__; g__; s__	0.999996
ab21f0fc0c3466f0921adc1213315f59	k__Bacteria; p__Firmicutes; c__Clostridia; o__Clostridiales; f__Ruminococcaceae; g__; s__	0.999632
fe11abf3589e217a37cc574ae6673b49	k__Bacteria; p__Firmicutes; c__Clostridia; o__Clostridiales; f__; g__; s__	0.987286
0291c7dea47af46bd4081ba3981670ee	k__Bacteria; p__Firmicutes; c__Clostridia; o__Clostridiales; f__Ruminococcaceae; g__Faecalibacterium; s__prausnitzii	0.999259
7b0aaeea2f25142d444d697de56828ea	k__Bacteria; p__Firmicutes; c__Clostridia; o__Clostridiales; f__Lachnospiraceae; g__Clostridium; s__clostridioforme	0.895359
64c9c5e9c82d76ce854bbf804fcc82fb	k__Bacteria; p__Firmicutes; c__Clostridia; o__Clostridiales	0.917771
ca23ef809ff69bd65f63bc33bc3ae25d	k__Bacteria; p__Firmicutes; c__Clostridia; o__Clostridiales; f__; g__; s__	0.999997
a4931bc1b7623a9f12952fb76587db22	k__Bacteria; p__Firmicutes; c__Clostridia; o__Clostridiales; f__; g__; s__	0.99994
5ec8013b4b3ebdd244e557f005e5131c	k__Bacteria; p__Firmicutes; c__Clostridia; o__Clostridiales; f__Ruminococcaceae; g__; s__	0.867288
ae01c16e227056475cc9090ed6ecb80e	k__Bacteria; p__Tenericutes; c__Mollicutes; o__RF39; f__; g__; s__	1
54ca6d6116fa9abfd7cce5ef4826f7ae	k__Bacteria; p__Firmicutes; c__Clostridia; o__Clostridiales; f__; g__; s__	0.999988
e02591c952481983d2d479554fc4676f	k__Bacteria; p__Firmicutes; c__Clostridia; o__Clostridiales; f__Lachnospiraceae	0.996199
3d6af8b3c29820a406b511db68d3c6de	k__Bacteria; p__Firmicutes; c__Clostridia; o__Clostridiales; f__Lachnospiraceae; g__; s__	0.994327
cfb32db9b787d09fdba1e4ccc48b082a	k__Bacteria; p__Firmicutes; c__Clostridia; o__Clostridiales; f__; g__; s__	0.880383
de81bdb925eee339d58c048babfb9589	k__Bacteria; p__Firmicutes; c__Clostridia; o__Clostridiales; f__Ruminococcaceae; g__Ruminococcus	0.794627
6b067d0751bfb7ef7b391892b985bf70	k__Bacteria; p__Firmicutes; c__Clostridia; o__Clostridiales; f__Clostridiaceae	0.772302
e190121fcab54df9d2de814d0ad5fd50	k__Bacteria; p__Firmicutes; c__Clostridia; o__Clostridiales; f__Ruminococcaceae; g__Faecalibacterium; s__prausnitzii	0.998827
5756dc39cc6ec8d2932da46f1d1e4dd2	k__Bacteria; p__Firmicutes; c__Clostridia; o__Clostridiales; f__Lachnospiraceae; g__Clostridium; s__clostridioforme	0.731009
c7fec9b88bea48e47d35607d0613f80e	k__Bacteria; p__Firmicutes; c__Clostridia; o__Clostridiales; f__Lachnospiraceae; g__Blautia; s__	0.944848
d82d8c0122f28863a60f87986ef76acb	k__Bacteria; p__Firmicutes; c__Clostridia; o__Clostridiales; f__Clostridiaceae	0.821411
49f3a676dd4ee5d3707d8b19d7e5b1f3	k__Bacteria; p__Firmicutes; c__Clostridia; o__Clostridiales; f__; g__; s__	0.999989
5a7e11fa3cadff17cc457c4378012ede	k__Bacteria; p__Firmicutes; c__Clostridia; o__Clostridiales; f__; g__; s__	0.999987
92e7b0e8b234e62f8c98cb0156b6bdbe	k__Bacteria; p__Firmicutes; c__Clostridia; o__Clostridiales; f__; g__; s__	0.999988
079d60785b3b32627e0341a16d65e7fc	k__Bacteria; p__Firmicutes; c__Clostridia; o__Clostridiales; f__; g__; s__	0.999818
945d062c675c94e0c8117489dcc458d1	k__Bacteria; p__Firmicutes; c__Clostridia; o__Clostridiales; f__Clostridiaceae; g__Natronincola_Anaerovirgula; s__	0.74695
d565076d3a3df3eb5091ea0daee3ff33	k__Bacteria; p__Firmicutes; c__Clostridia; o__Clostridiales; f__Lachnospiraceae; g__Clostridium; s__clostridioforme	0.819057
fb2b7766ec89d663905b1bbc27380349	k__Bacteria; p__Firmicutes; c__Clostridia; o__Clostridiales; f__Ruminococcaceae; g__Oscillospira; s__	0.989852
0f98077192d9b750bbb9e770cb43bec9	k__Bacteria; p__Firmicutes; c__Clostridia; o__Clostridiales; f__Ruminococcaceae	0.99992
ae91d13c59512c456250d9db4fc968de	k__Bacteria; p__Firmicutes	0.998903
676e55bf24bac6c34553be236f3c0c3b	k__Bacteria; p__Firmicutes	0.998865
00bc0d69779aa615f39dc42cc6b3307e	k__Bacteria; p__Firmicutes; c__Clostridia; o__Clostridiales; f__; g__; s__	0.999991
bdbadc6918a1ad8a54528c8b7c0d977c	k__Bacteria; p__Firmicutes; c__Clostridia; o__Clostridiales; f__; g__; s__	0.990054
865f50a6d0efe672d97b3618c1e2b4fe	k__Bacteria; p__Firmicutes; c__Clostridia; o__Clostridiales; f__Lachnospiraceae; g__; s__	0.997646
5297fffa24917e2847c7ee83be35b7a6	k__Bacteria; p__Firmicutes; c__Clostridia; o__Clostridiales; f__; g__; s__	0.889334
2fd10111208dabbd16aaa175bfa55895	k__Bacteria; p__Firmicutes; c__Clostridia; o__Clostridiales; f__Clostridiaceae	0.786452
ae9ecdd8454f3ff2d3cb982789950cbe	k__Bacteria; p__Firmicutes; c__Clostridia; o__Clostridiales; f__Clostridiaceae	0.812542
358cbdf6b990aba84685d3b80be9e0a0	k__Bacteria; p__Firmicutes; c__Clostridia; o__Clostridiales; f__Ruminococcaceae; g__; s__	0.999795
2901a7f945f4a1d84025664543317bd1	k__Bacteria; p__Firmicutes; c__Clostridia; o__Clostridiales; f__; g__; s__	0.999988
87723f6f8d660f733e989e01f6c55e51	k__Bacteria; p__Firmicutes; c__Clostridia; o__Clostridiales; f__Ruminococcaceae; g__; s__	0.999159
925070d6664f33442331715b106518a2	k__Bacteria; p__Firmicutes; c__Clostridia; o__Clostridiales; f__; g__; s__	0.983378
a924f56cec551fa55da130c8749c68a9	k__Bacteria; p__Firmicutes; c__Clostridia; o__Clostridiales; f__Clostridiaceae	0.738405
ee86ff3fee3683ac8d84052f3cd10a1d	k__Bacteria; p__Firmicutes; c__Clostridia; o__Clostridiales; f__Ruminococcaceae; g__Ruminococcus	0.723734
b18f96f2434c8dd451e68b18719c5c25	k__Bacteria; p__Firmicutes; c__Clostridia; o__Clostridiales; f__Lachnospiraceae; g__; s__	0.859722
377406dcb5796bf5d10a2da463cf2736	k__Bacteria; p__Firmicutes; c__Clostridia; o__Clostridiales; f__; g__; s__	0.996847
730b68d9220a4b48b9cc48e384220090	k__Bacteria; p__Firmicutes; c__Clostridia; o__Clostridiales; f__Lachnospiraceae; g__; s__	0.992085
df8571af54f03d26113b628bfa66eed5	k__Bacteria; p__Firmicutes; c__Clostridia; o__Clostridiales; f__Lachnospiraceae; g__Clostridium; s__clostridioforme	0.816835
35c755d7322e2aa8fa2677a9b7dfdd62	k__Bacteria; p__Firmicutes; c__Clostridia; o__Clostridiales; f__; g__; s__	0.999956
142754f6a4fdb8b9a2d4d24b255bfd49	k__Bacteria; p__Firmicutes; c__Clostridia; o__Clostridiales; f__Lachnospiraceae	0.997206
5097f30e86262c562601a368bcfa168d	k__Bacteria; p__Firmicutes; c__Clostridia; o__Clostridiales; f__Ruminococcaceae; g__Faecalibacterium; s__prausnitzii	0.999323
33829541870565833c0ad6ba39935cdb	k__Bacteria; p__Firmicutes; c__Clostridia; o__Clostridiales; f__; g__; s__	0.999988
63f6ab68e2096ecf1b0f41fbaa9c0e19	k__Bacteria; p__Firmicutes; c__Clostridia; o__Clostridiales; f__; g__; s__	0.794732
60797e9a4dbf9806742df5e3f6bfe41f	k__Bacteria; p__Firmicutes; c__Clostridia; o__Clostridiales; f__[Acidaminobacteraceae]; g__; s__	0.802718
635cbce067fabe0f30cd6539161b058a	k__Bacteria; p__Firmicutes; c__Clostridia; o__Clostridiales; f__Lachnospiraceae; g__; s__	0.995982
f2dad71112255f6a15e6f78f2838aa82	k__Bacteria; p__Tenericutes; c__Mollicutes; o__RF39; f__; g__; s__	1
f5de73e382c5c62aa9570cdba9569f17	k__Bacteria; p__Tenericutes; c__Mollicutes; o__RF39; f__; g__; s__	1
7f252039e0dce2542b5a14993e05936c	k__Bacteria; p__Firmicutes; c__Clostridia; o__Clostridiales; f__; g__; s__	0.999838
1b460a81bbe5d1f2c419d2611041d92b	k__Bacteria; p__Tenericutes; c__Mollicutes; o__RF39; f__; g__; s__	1
facc43510edb91aa666a0939a0f2865a	k__Bacteria; p__Firmicutes; c__Clostridia; o__Clostridiales; f__Clostridiaceae; g__Natronincola_Anaerovirgula; s__	0.747065
ad2e544530f3e1bc90f1fed696ce88b5	k__Bacteria; p__Firmicutes; c__Clostridia; o__Clostridiales; f__Ruminococcaceae; g__Faecalibacterium; s__prausnitzii	0.998924
16305ba641b5306a38c3a65f640b7748	k__Bacteria; p__Firmicutes; c__Clostridia; o__Clostridiales; f__Clostridiaceae; g__Natronincola_Anaerovirgula; s__	0.750191
f95d3fc5dde85d3d94b182ddc0c1953c	k__Bacteria; p__Firmicutes; c__Clostridia; o__Clostridiales; f__Clostridiaceae	0.747018
9190cda1c93cf217daa8a965a0e77f1b	k__Bacteria; p__Firmicutes; c__Clostridia; o__Clostridiales; f__Lachnospiraceae; g__Blautia; s__	0.94104
8606326183a44900013bc984c1b08ac3	k__Bacteria; p__Firmicutes; c__Clostridia	0.70351
59c97d983335c1c99880f5e9b42d9f94	k__Bacteria; p__Firmicutes; c__Clostridia; o__Clostridiales; f__Ruminococcaceae; g__; s__	0.999532
c28ffc4d809b4147dba6020596bcce57	k__Bacteria; p__Firmicutes; c__Clostridia; o__Clostridiales; f__; g__; s__	0.999991
859336cb81c770dbc7e693c9f04498f6	k__Bacteria; p__Firmicutes; c__Clostridia; o__Clostridiales; f__Lachnospiraceae; g__; s__	0.996618
fa227c9ad647526d80af3033a92d6d2a	k__Bacteria; p__Firmicutes; c__Clostridia; o__Clostridiales; f__Lachnospiraceae; g__; s__	0.810752
38e2af2b81ef5fcbc7faa00e9e0d8236	k__Bacteria; p__Firmicutes; c__Clostridia; o__Clostridiales; f__; g__; s__	0.999819
8882ea925a41ef12687e8b63231c6cdc	k__Bacteria; p__Firmicutes; c__Clostridia; o__Clostridiales; f__; g__; s__	0.99431
2ec283b96728b1bf0fa0189e20776dde	k__Bacteria; p__Firmicutes; c__Clostridia; o__Clostridiales; f__Ruminococcaceae; g__Oscillospira; s__	0.981639
5b6bc72d4931ab49d2efdf419c946ff2	k__Bacteria; p__Firmicutes; c__Clostridia; o__Clostridiales; f__Ruminococcaceae; g__; s__	0.993151
a36b0fc5e5a313ac0de84e3cc3bd8ac7	k__Bacteria; p__Firmicutes; c__Clostridia; o__Clostridiales; f__; g__; s__	0.999992
7c4edbf6cb1e0a916c27d50c9cddb12c	k__Bacteria; p__Firmicutes; c__Clostridia; o__Clostridiales; f__Ruminococcaceae; g__; s__	0.999293
f71d921e3566f88ec0a8871745133362	k__Bacteria; p__Firmicutes; c__Clostridia; o__Clostridiales; f__Ruminococcaceae; g__; s__	0.949334
e09f0a5ae6de95f1ef73a55eaa4f6a60	k__Bacteria; p__Firmicutes	0.999127
064e230b276f0171bd5d155855b4e368	k__Bacteria; p__Firmicutes; c__Clostridia; o__Clostridiales; f__Ruminococcaceae; g__Faecalibacterium; s__prausnitzii	1
5ea66cd1b93b58f6ba4b2333274c56e4	k__Bacteria; p__Firmicutes; c__Clostridia; o__Clostridiales; f__Lachnospiraceae; g__Blautia; s__	0.918988
d121552a84ac43bfe03835eef34de448	k__Bacteria; p__Proteobacteria; c__Gammaproteobacteria; o__Enterobacteriales; f__Enterobacteriaceae; g__Shigella; s__flexneri	0.914663
75986080c5597dfa74a3eaaf63f30a0e	k__Bacteria; p__Firmicutes; c__Clostridia; o__Clostridiales; f__; g__; s__	0.996959
325850de87c121ed7d8da1962f226de5	k__Bacteria; p__Firmicutes; c__Clostridia; o__Clostridiales; f__Lachnospiraceae	0.999771
7a0e84ddbfcee9359b7f02d37f691798	k__Bacteria; p__Firmicutes; c__Clostridia; o__Clostridiales; f__Lachnospiraceae; g__; s__	0.998248
3315c3812d1e1fbebf881e24a09b7b30	k__Bacteria; p__Firmicutes; c__Clostridia; o__Clostridiales; f__; g__; s__	0.999983
8bfd4f12155c8d4afe572ab0e6960d52	k__Bacteria; p__Firmicutes; c__Clostridia; o__Clostridiales; f__; g__; s__	0.786162
c4a4051292667dd87a7c657d60797932	k__Bacteria; p__Firmicutes; c__Clostridia; o__Clostridiales; f__; g__; s__	0.999947
566e6ac8127757b635aa9f7278a69a3d	k__Bacteria; p__Firmicutes; c__Bacilli; o__Lactobacillales; f__Enterococcaceae; g__Enterococcus; s__	0.996733
0a393e62ae340a7066ece014569aca07	k__Bacteria; p__Firmicutes; c__Clostridia; o__Clostridiales; f__Ruminococcaceae; g__Oscillospira; s__	0.998655
763c1aee053484bc4a0f7592c7866d58	k__Bacteria; p__Tenericutes; c__Mollicutes; o__RF39; f__; g__; s__	1
a23127be6f79d7a7c73f6381492e978a	k__Bacteria; p__Firmicutes; c__Clostridia; o__Clostridiales; f__; g__; s__	0.877847
cc9f6ebafb08509afac1ffa5c6423fb4	k__Bacteria; p__Firmicutes; c__Clostridia; o__Clostridiales; f__; g__; s__	0.996459
37f616a2ab9fe35b75ad2592d66e5e83	k__Bacteria; p__Firmicutes; c__Clostridia; o__Clostridiales; f__Ruminococcaceae; g__; s__	0.999887
c726db65058ea16fcf32b0dbdd3ffd47	k__Bacteria; p__Firmicutes; c__Clostridia; o__Clostridiales; f__Ruminococcaceae; g__Ruminococcus; s__	0.994139
e7ca5fc39952b8088c8caa55e5e11e90	k__Bacteria; p__Firmicutes; c__Clostridia; o__Clostridiales; f__Lachnospiraceae; g__Blautia; s__	0.916457
78eb9229fea2e45b0f2d32f7bd4508c7	k__Bacteria; p__Firmicutes; c__Clostridia; o__Clostridiales; f__Clostridiaceae	0.737633
0e65ac222814e89e9a58ddfb2af48baa	k__Bacteria; p__Firmicutes; c__Clostridia; o__Clostridiales; f__Lachnospiraceae	0.995075
3848fd38e6c75357e5551d9ec7be904f	k__Bacteria; p__Tenericutes; c__Mollicutes; o__RF39; f__; g__; s__	1
773d87129d41956511a677469c6b5042	k__Bacteria; p__Firmicutes; c__Clostridia; o__Clostridiales; f__; g__; s__	0.999819
9a0e1485bca836118fe6999908dffe00	k__Bacteria; p__Firmicutes; c__Clostridia; o__Clostridiales; f__; g__; s__	0.999949
79820727c1b09071ee377a73e845c70b	k__Bacteria; p__Actinobacteria; c__Coriobacteriia; o__Coriobacteriales; f__Coriobacteriaceae; g__Collinsella; s__aerofaciens	0.978903
e6b29d44f17e6c48262dc558d480bc97	k__Bacteria; p__Firmicutes; c__Clostridia; o__Clostridiales; f__Ruminococcaceae; g__; s__	0.900207
83966b607fcbe1d9efe8a90eb8825867	k__Bacteria; p__Firmicutes; c__Clostridia; o__Clostridiales; f__; g__; s__	0.99483
65a9a75a6f3badb37058e1c0896cb666	k__Bacteria; p__Firmicutes; c__Clostridia; o__Clostridiales; f__; g__; s__	0.999908
6600b10a97690f165477eb9cac4e4eb5	k__Bacteria; p__Tenericutes; c__Mollicutes; o__RF39; f__; g__; s__	1
d8428fd1604e546bdbcff03fec3bf14c	k__Bacteria; p__Firmicutes; c__Clostridia; o__Clostridiales; f__Ruminococcaceae; g__; s__	0.715486
f1bf13e77dabea41e49222a3cf708045	k__Bacteria; p__Firmicutes; c__Clostridia; o__Clostridiales; f__Lachnospiraceae; g__; s__	0.998881
3c8f8a950bee45e13c31179c424f85f4	k__Bacteria; p__Firmicutes; c__Clostridia; o__Clostridiales; f__Lachnospiraceae; g__; s__	0.904627
88a8ca6b1e9d2553d31144ebc1d573ad	k__Bacteria; p__Firmicutes; c__Clostridia; o__Clostridiales; f__Ruminococcaceae; g__; s__	0.971322
d9ccf7e51c72ac64fd6bf782f3981e90	k__Bacteria; p__Firmicutes; c__Clostridia; o__Clostridiales; f__[Acidaminobacteraceae]; g__; s__	0.760882
648f1541a82e5dc6b22dfb378ca717b3	k__Bacteria; p__Firmicutes; c__Clostridia; o__Clostridiales; f__Ruminococcaceae; g__; s__	0.998492
3126b817e3c6baecb7f9700ea4b21bb1	k__Bacteria; p__Firmicutes; c__Clostridia; o__Clostridiales; f__[Acidaminobacteraceae]; g__; s__	0.803802
447dba7b4036cb5cbba76d0671c9946e	k__Bacteria; p__Firmicutes; c__Clostridia; o__Clostridiales; f__Ruminococcaceae; g__; s__	0.999618
3e0043bed95d3067a95bcb44ce1ccd8a	k__Bacteria; p__Proteobacteria; c__Gammaproteobacteria; o__Enterobacteriales; f__Enterobacteriaceae; g__Shigella; s__flexneri	0.9307
b8a07d3757def958e46943a8af45672d	k__Bacteria; p__Firmicutes; c__Clostridia; o__Clostridiales; f__Ruminococcaceae; g__Faecalibacterium; s__prausnitzii	0.997738
75c6b457a1bdf9216fc6c71b4d990b40	k__Bacteria; p__Firmicutes; c__Clostridia; o__Clostridiales; f__Clostridiaceae; g__Natronincola_Anaerovirgula; s__	0.750307
3543240589555b1eb4e81a6690b9915c	k__Bacteria; p__Firmicutes; c__Clostridia; o__Clostridiales; f__; g__; s__	0.761388
0dd0d18b06b008ad95aeb8cd33db7b4f	k__Bacteria; p__Firmicutes; c__Clostridia; o__Clostridiales; f__; g__; s__	0.797457
e4ed9213da2b9cdeab0a73a6381966f1	k__Bacteria; p__Firmicutes; c__Clostridia; o__Clostridiales; f__Ruminococcaceae; g__Oscillospira; s__	0.999852
5e26934e07cabda63470ef3fe1b793e0	k__Bacteria; p__Firmicutes; c__Clostridia; o__Clostridiales; f__; g__; s__	0.993928
2d0003cb92e77556845ab1cd2de86a63	k__Bacteria; p__Firmicutes; c__Clostridia; o__Clostridiales; f__Lachnospiraceae; g__; s__	0.997491
a4851d7fb5ac5b13c719287fe2629ed9	k__Bacteria; p__Firmicutes; c__Clostridia; o__Clostridiales; f__Ruminococcaceae; g__; s__	0.996516
5e5900608ca5f3b55ff735f74707a64a	k__Bacteria; p__Firmicutes; c__Clostridia; o__Clostridiales; f__Lachnospiraceae; g__Clostridium; s__clostridioforme	0.785063
85f02cb0f384164f4c2cf1b2630ee635	k__Bacteria; p__Firmicutes; c__Clostridia; o__Clostridiales; f__; g__; s__	0.999851
ae8a281262eee6c477a147f40729529d	k__Bacteria; p__Firmicutes; c__Clostridia; o__Clostridiales; f__Lachnospiraceae; g__; s__	0.94285
0bb7fffe6ba2a68f0f8172a0d3e1f660	k__Bacteria; p__Firmicutes; c__Clostridia; o__Clostridiales; f__Ruminococcaceae	0.719432
1985c1c6eb46710e2c80b63d7e2b18a0	k__Bacteria; p__Firmicutes; c__Clostridia; o__Clostridiales; f__Ruminococcaceae; g__Faecalibacterium; s__prausnitzii	1
a36106175767345f56759aa527f00afe	k__Bacteria; p__Firmicutes; c__Clostridia; o__Clostridiales; f__; g__; s__	0.99999
63cf19693ac70fd5e0c368a49af4d24f	k__Bacteria; p__Firmicutes; c__Clostridia; o__Clostridiales; f__Clostridiaceae	0.74625
c7572d22a46234e5a4f1fa0af83081e9	k__Bacteria; p__Firmicutes; c__Clostridia; o__Clostridiales; f__Ruminococcaceae; g__Oscillospira; s__	0.998848
3cc1f914f3d0e4d80f524de745cdfd56	k__Bacteria; p__Firmicutes; c__Clostridia; o__Clostridiales; f__Lachnospiraceae; g__; s__	0.786056
b7e008fa497a18c3f0c07d72b2d8e9cb	k__Bacteria; p__Firmicutes; c__Clostridia; o__Clostridiales; f__Ruminococcaceae; g__Oscillospira; s__	0.996373
041c137f1c9bc75bf1346b37840dadf7	k__Bacteria; p__Firmicutes; c__Clostridia; o__Clostridiales	0.99925
d8e2525656b3871bbf473dfa6903b2c4	k__Bacteria; p__Firmicutes; c__Clostridia; o__Clostridiales; f__; g__; s__	0.999965
ffd110b1706af64744c684eb4f179b2c	k__Bacteria; p__Firmicutes; c__Clostridia; o__Clostridiales; f__Lachnospiraceae; g__; s__	0.998434
63aa218388735e6ab6fcb2f3512d68c9	k__Bacteria; p__Firmicutes; c__Clostridia; o__Clostridiales; f__Ruminococcaceae; g__; s__	0.893293
0023b7e27771625d2e7af2db3be48d91	k__Bacteria; p__Firmicutes; c__Clostridia; o__Clostridiales; f__Ruminococcaceae; g__Oscillospira; s__	0.99359
f27cf5064ccad6d057c08038144a760f	k__Bacteria; p__Firmicutes; c__Bacilli; o__Lactobacillales; f__Enterococcaceae; g__Enterococcus; s__	0.996733
aef7edf3bc85e63a92a06bdc3a754479	k__Bacteria; p__Firmicutes; c__Clostridia; o__Clostridiales; f__; g__; s__	0.99993
8ec4df91ebd3fbb78714a63351fc481d	k__Bacteria; p__Firmicutes; c__Clostridia; o__Clostridiales; f__Ruminococcaceae; g__; s__	0.942217
76b7dcc2cc0c5826d416360f8e26b284	k__Bacteria; p__Firmicutes; c__Clostridia; o__Clostridiales; f__Clostridiaceae	0.918847
609f8aab11dee1c12950b803d56a5653	k__Bacteria; p__Firmicutes; c__Clostridia; o__Clostridiales; f__Ruminococcaceae; g__Ruminococcus; s__	0.999233
7d3a4dd8f05ecfc0599d2122d738f2e2	k__Bacteria; p__Firmicutes; c__Clostridia; o__Clostridiales; f__; g__; s__	0.994535
64163fb48bb9343b3d8c7ae20537e6e5	k__Bacteria; p__Firmicutes; c__Clostridia; o__Clostridiales; f__Ruminococcaceae; g__Ruminococcus; s__	0.995364
e922b54997ab5352c4a399565178bf5a	k__Bacteria; p__Firmicutes; c__Clostridia; o__Clostridiales; f__Ruminococcaceae; g__; s__	0.985955
a13cf6ffdddc0c65efb962e007daff67	k__Bacteria; p__Tenericutes; c__Mollicutes; o__RF39; f__; g__; s__	1
1deb2144e9337e7f47c79955db26040a	k__Bacteria; p__Firmicutes; c__Clostridia; o__Clostridiales; f__Ruminococcaceae; g__; s__	0.999756
b2b0b03b657a0b003d2e45152259e03a	k__Bacteria; p__Firmicutes; c__Clostridia; o__Clostridiales; f__Ruminococcaceae; g__; s__	0.993259
a695ac406a0b031e3fc22f6f30e10ff3	k__Bacteria; p__Firmicutes; c__Clostridia; o__Clostridiales; f__Clostridiaceae	0.805452
07fc5094c37fd15f5c4f5c21e030c410	k__Bacteria; p__Firmicutes; c__Clostridia; o__Clostridiales; f__; g__; s__	0.999735
17c9abb705ef220c0cdf35aba2574be5	k__Bacteria; p__Firmicutes; c__Clostridia; o__Clostridiales; f__Ruminococcaceae; g__Oscillospira; s__	0.998887
ccff0d4f2921f3709e49cfe8fb5ff3b3	k__Bacteria; p__Firmicutes; c__Clostridia; o__Clostridiales; f__; g__; s__	0.789167
72c391a21b43863ad9a696070b4710e9	k__Bacteria; p__Firmicutes; c__Clostridia; o__Clostridiales; f__; g__; s__	1
14da0171ca8f77474d14b7342a8b3ac0	k__Bacteria; p__Firmicutes; c__Clostridia; o__Clostridiales; f__Ruminococcaceae; g__; s__	0.995951
6fa5e7d0cb32a9bfa9fffd284e8fcd61	k__Bacteria; p__Firmicutes; c__Clostridia; o__Clostridiales; f__Ruminococcaceae; g__Faecalibacterium; s__prausnitzii	1
a054fb5f1295c91dc91381762d0af6ea	k__Bacteria; p__Firmicutes; c__Clostridia; o__Clostridiales; f__[Acidaminobacteraceae]; g__; s__	0.762151
d0ddb3e4bc68e2ed88ab1d9fa5febbf7	k__Bacteria; p__Firmicutes; c__Clostridia; o__Clostridiales; f__Ruminococcaceae; g__; s__	0.992892
742d159e909351739509be828f30acf1	k__Bacteria; p__Firmicutes; c__Clostridia; o__Clostridiales; f__Ruminococcaceae; g__; s__	0.816511
4ba2a02e0827ce76231fed2cd59a1852	k__Bacteria; p__Firmicutes; c__Clostridia; o__Clostridiales; f__; g__; s__	0.999877
82142f5818d7cc82fd64ec05135105d7	k__Bacteria; p__Firmicutes; c__Clostridia; o__Clostridiales; f__Ruminococcaceae; g__; s__	0.997944
fdfc269e6136bdb15b38782a5341ad2a	k__Bacteria; p__Firmicutes; c__Clostridia; o__Clostridiales; f__Lachnospiraceae; g__; s__	0.931872
d3caa2c207341275e6a5b5e29753135b	k__Bacteria; p__Firmicutes; c__Clostridia; o__Clostridiales; f__Ruminococcaceae; g__; s__	0.99548
b1aaedd90529319d80098dd45fa5e82a	k__Bacteria; p__Firmicutes; c__Clostridia; o__Clostridiales; f__Lachnospiraceae; g__; s__	0.711619
c55dac3bd46bcf70db8c485db5dbcfee	k__Bacteria; p__Proteobacteria; c__Gammaproteobacteria; o__Enterobacteriales; f__Enterobacteriaceae; g__Shigella; s__flexneri	0.875923
ba1218f8143a383cd434bada3515a130	k__Bacteria; p__Firmicutes; c__Clostridia; o__Clostridiales; f__Lachnospiraceae; g__; s__	0.8706
ffaa5a338c7abd1ed8a959926642aedd	k__Bacteria; p__Tenericutes; c__Mollicutes; o__RF39; f__; g__; s__	1
eebf7923450818ab8193fcd9d2ac3fdf	k__Bacteria; p__Firmicutes; c__Clostridia; o__Clostridiales; f__; g__; s__	0.766375
a58aa7f9182dff2389ac093c0ea9ca58	k__Bacteria; p__Firmicutes; c__Clostridia; o__Clostridiales; f__; g__; s__	0.999331
9f047df2d705fa4967d1c6a0efff48ba	k__Bacteria; p__Proteobacteria; c__Gammaproteobacteria; o__Enterobacteriales; f__Enterobacteriaceae; g__Shigella; s__flexneri	0.898964
72b4c0bc10a7921442761e68f8abcee9	k__Bacteria; p__Actinobacteria; c__Coriobacteriia; o__Coriobacteriales; f__Coriobacteriaceae; g__Collinsella; s__aerofaciens	0.979012
62437d29233fb388507826d2efc6134d	k__Bacteria; p__Firmicutes; c__Clostridia; o__Clostridiales; f__Ruminococcaceae; g__; s__	0.802023
55f24e9f576eea8f197838573225db68	k__Bacteria; p__Firmicutes; c__Clostridia; o__Clostridiales; f__Ruminococcaceae; g__Faecalibacterium; s__prausnitzii	0.996408
5aa413cabfff1f4bfb9e907e2ed36e29	k__Bacteria; p__Firmicutes; c__Clostridia; o__Clostridiales; f__Lachnospiraceae	0.999082
df9ff93d2ecf3f11c6a4ef87a4323f63	k__Bacteria; p__Firmicutes; c__Clostridia; o__Clostridiales	0.993365
02c61ff20adb3ffbff291743c4b8a4a3	k__Bacteria; p__Firmicutes; c__Clostridia; o__Clostridiales; f__Ruminococcaceae; g__; s__	0.97604
c75142c075cdd4a314ec779cc255fb1c	k__Bacteria; p__Firmicutes; c__Clostridia; o__Clostridiales; f__; g__; s__	0.992933
9248c7d55275291ff0d9b10472c8a659	k__Bacteria; p__Firmicutes; c__Erysipelotrichi; o__Erysipelotrichales; f__Erysipelotrichaceae; g__; s__	0.988337
6953321683f8f70e00c403da00a50f33	k__Bacteria; p__Firmicutes; c__Clostridia; o__Clostridiales; f__Ruminococcaceae; g__Oscillospira; s__	0.998195
334d32bc29eec479339be9b7121a81d7	k__Bacteria; p__Firmicutes; c__Clostridia; o__Clostridiales; f__Ruminococcaceae; g__; s__	0.999932
a48e05e090951c59b0728851b2b2ad43	k__Bacteria; p__Firmicutes; c__Clostridia; o__Clostridiales	0.987323
bd1dcb68c38e535a19dedc07db6339c0	k__Bacteria; p__Firmicutes; c__Clostridia; o__Clostridiales; f__Ruminococcaceae; g__Faecalibacterium; s__prausnitzii	0.999977
0f1915112dccd8fe25ac32fa6f4c1e7e	k__Bacteria; p__Firmicutes; c__Clostridia; o__Clostridiales; f__Ruminococcaceae; g__Oscillospira; s__	0.998397
f2fd6205094c08a5ecc2c9d85150428c	k__Bacteria; p__Firmicutes; c__Clostridia; o__Clostridiales	0.963385
d166d7260c51ea2652eff199acdfdd4d	k__Bacteria; p__Firmicutes; c__Clostridia; o__Clostridiales; f__Clostridiaceae; g__Geosporobacter_Thermotalea; s__	0.744838
cbd2fe53a583724cbce98780a033d5e9	k__Bacteria; p__Firmicutes; c__Clostridia; o__Clostridiales; f__Ruminococcaceae; g__Ruminococcus; s__	0.996386
f55cf74699a95950999be1675ba3a1b0	k__Bacteria; p__Firmicutes; c__Clostridia; o__Clostridiales	0.999473
215e2ebafd1997919e5651149fb56f57	k__Bacteria; p__Firmicutes; c__Clostridia; o__Clostridiales; f__Ruminococcaceae; g__Oscillospira; s__	0.99989
656cafe38d43fb2150254fad143e2152	k__Bacteria; p__Firmicutes; c__Clostridia; o__Clostridiales; f__; g__; s__	0.999858
749ae5c4ed4633368450e6f6ecbc12c9	k__Bacteria; p__Firmicutes; c__Clostridia; o__Clostridiales; f__; g__; s__	0.999844
933b93230f46f1172d5e54ad39cc4398	k__Bacteria; p__Firmicutes; c__Clostridia; o__Clostridiales; f__Ruminococcaceae; g__Oscillospira; s__	0.993509
0fa9bf8c456e27d7447218834bc291b2	k__Bacteria; p__Tenericutes; c__Mollicutes; o__RF39; f__; g__; s__	1
c678f871ea14bba3d6ee442b0bc8b988	k__Bacteria; p__Firmicutes; c__Bacilli; o__Lactobacillales; f__Enterococcaceae; g__Enterococcus; s__	0.996962
142ea41465fc5de7882990154563ac48	k__Bacteria; p__Firmicutes; c__Clostridia; o__Clostridiales; f__; g__; s__	0.999994
f5ef3b42ffba2ea1a72c723091bba3da	k__Bacteria; p__Tenericutes; c__Mollicutes; o__RF39; f__; g__; s__	0.999997
b8c92998714fc78faae641255bf17c13	k__Bacteria; p__Firmicutes; c__Clostridia; o__Clostridiales; f__Lachnospiraceae; g__; s__	0.906669
4554e783113ba1cb5b60bd2ad4d7d62a	k__Bacteria; p__Firmicutes; c__Clostridia; o__Clostridiales; f__; g__; s__	0.713858
28f40b931db887b59311fd34d57a742c	k__Bacteria; p__Firmicutes; c__Clostridia; o__Clostridiales; f__Ruminococcaceae; g__; s__	0.937781
4a87b3861b3bfc92d2c16d4d43f643dd	k__Bacteria; p__Firmicutes; c__Clostridia; o__Clostridiales; f__Lachnospiraceae; g__; s__	0.942481
732bdc1e5fa728a1dc4f7551accdfcee	k__Bacteria; p__Firmicutes; c__Clostridia; o__Clostridiales; f__Ruminococcaceae; g__Faecalibacterium; s__prausnitzii	0.997917
c04848d9bc0902b8e82aa3e5946f68ad	k__Bacteria; p__Firmicutes; c__Clostridia; o__Clostridiales; f__Lachnospiraceae; g__; s__	0.999206
a0894a64498d4f27ece8774828ed1760	k__Bacteria; p__Firmicutes; c__Clostridia; o__Clostridiales; f__Ruminococcaceae; g__; s__	0.991672
3c034fa2ee8bf38320fed6fa60719668	k__Bacteria; p__Firmicutes; c__Clostridia; o__Clostridiales; f__; g__; s__	0.999956
a1d152752c86c6fd72f8d1fbe7f7cc6f	k__Bacteria; p__Firmicutes; c__Clostridia; o__Clostridiales; f__Lachnospiraceae	0.995378
a36f2c9a3fada8f313f93f63b1c089a9	k__Bacteria; p__Firmicutes; c__Clostridia; o__Clostridiales; f__Lachnospiraceae; g__; s__	0.998891
f3e392eedaaae98134f72e6a330c6f6f	k__Bacteria; p__Firmicutes; c__Clostridia; o__Clostridiales; f__Lachnospiraceae; g__; s__	0.921559
2262fb1ac904498c212679b9e53e0e54	k__Bacteria; p__Firmicutes; c__Clostridia; o__Clostridiales; f__Ruminococcaceae; g__; s__	0.986607
9cd967d9b519b1b7722add2d29c8c577	k__Bacteria; p__Firmicutes; c__Clostridia; o__Clostridiales; f__Ruminococcaceae; g__; s__	0.991451
bbf41bed1c6401c41a84945983422692	k__Bacteria; p__Firmicutes; c__Clostridia; o__Clostridiales; f__Ruminococcaceae; g__Faecalibacterium; s__prausnitzii	1
daee0ca26f5400e3968c15daf2d8c2f9	k__Bacteria; p__Firmicutes; c__Clostridia; o__Clostridiales; f__Ruminococcaceae; g__; s__	0.999852
83a6c990765a2927d1da26153a1fa0b8	k__Bacteria; p__Firmicutes; c__Clostridia; o__Clostridiales	0.963778
91fb1af23a0e5b882349e747144fffb9	k__Bacteria; p__Firmicutes; c__Clostridia; o__Clostridiales; f__Ruminococcaceae; g__; s__	0.990417
97898809c73752b6eb205cb4b7bed409	k__Bacteria; p__Firmicutes; c__Clostridia; o__Clostridiales; f__Lachnospiraceae	0.995326
6ef5a0791c33c189e0d1f7533a83c009	k__Bacteria; p__Firmicutes; c__Clostridia; o__Clostridiales; f__Ruminococcaceae; g__Ruminococcus; s__	0.999361
e8c9a2e40b0e72f55e748cc61a22f909	k__Bacteria; p__Firmicutes; c__Clostridia; o__Clostridiales; f__Ruminococcaceae; g__; s__	0.995796
7e6b1ca611629aacacd686cd394093c5	k__Bacteria; p__Firmicutes; c__Clostridia; o__Clostridiales; f__Ruminococcaceae; g__Oscillospira; s__	0.998736
27fb6dc53e9992ea489c5bf6a6c676d5	k__Bacteria; p__Firmicutes; c__Clostridia; o__Clostridiales; f__Lachnospiraceae; g__; s__	0.984983
2774e898d9a8f98f067062dfe123fb1c	k__Bacteria; p__Firmicutes; c__Clostridia; o__Clostridiales; f__Clostridiaceae	0.926555
07c0370386a90e438c6fd864a1ece54a	k__Bacteria; p__Firmicutes; c__Clostridia; o__Clostridiales; f__Lachnospiraceae; g__; s__	0.943316
334d3c74519d507d5831e15708871d36	k__Bacteria; p__Firmicutes; c__Clostridia; o__Clostridiales; f__Lachnospiraceae; g__; s__	0.920635
eb0a45fd25acec132364109d817b67d6	k__Bacteria; p__Firmicutes; c__Clostridia; o__Clostridiales; f__Clostridiaceae	0.918681
7018518868ee7b96a5d9de815a7d9f40	k__Bacteria; p__Firmicutes; c__Clostridia; o__Clostridiales; f__Ruminococcaceae; g__Oscillospira; s__	0.988531
587e15ee2e0cfe182ce8d1df735968b2	k__Bacteria; p__Firmicutes; c__Clostridia; o__Clostridiales; f__Lachnospiraceae; g__; s__	0.828743
ba8c69ab8591a28c05a09afaee2f6936	k__Bacteria; p__Firmicutes; c__Clostridia; o__Clostridiales; f__; g__; s__	0.999874
0f44455ff02e1b58c7fafbbe7f1b22a0	k__Bacteria; p__Firmicutes; c__Clostridia; o__Clostridiales; f__Clostridiaceae	0.813716
854857c1ee93288245a4d2eb29beb944	k__Bacteria; p__Firmicutes; c__Clostridia; o__Clostridiales; f__Ruminococcaceae; g__Ruminococcus; s__	0.999401
1d48c33ce457456e0d3e32b39682cbe4	k__Bacteria; p__Firmicutes; c__Clostridia; o__Clostridiales; f__Clostridiaceae	0.707421
08bad7481a6f17c5913eaa58921b0b56	k__Bacteria; p__Firmicutes; c__Clostridia; o__Clostridiales; f__Ruminococcaceae; g__; s__	0.97293
48cda1cd2b88a97577ca57a88626e224	k__Bacteria; p__Firmicutes; c__Clostridia; o__Clostridiales; f__Ruminococcaceae; g__; s__	0.996276
c127bbad0e115dfeafd165261120ef8d	k__Bacteria; p__Firmicutes; c__Clostridia; o__Clostridiales; f__Ruminococcaceae; g__Ruminococcus; s__	0.9994
eadc33a2db7c8eb8fc5d9dcc7b9107bc	k__Bacteria; p__Firmicutes; c__Clostridia; o__Clostridiales; f__; g__; s__	1
ffebf71fb52b75fca7a50b05f12e1977	k__Bacteria; p__Firmicutes; c__Clostridia; o__Clostridiales	0.997939
2423d0b1207e9e367ea054ccbf8bdeb0	k__Bacteria; p__Firmicutes; c__Clostridia; o__Clostridiales; f__Ruminococcaceae; g__; s__	0.982271
a2ff1f7298abcc2e83b40024f83a0c37	k__Bacteria; p__Firmicutes; c__Clostridia; o__Clostridiales	0.993173
d46c09b3e31c64133467828742877e22	k__Bacteria; p__Firmicutes; c__Clostridia; o__Clostridiales; f__Lachnospiraceae; g__; s__	0.959099
3fbe620cd9b8f36013ea6c4527266bc0	k__Bacteria; p__Firmicutes; c__Bacilli; o__Lactobacillales; f__Enterococcaceae; g__Enterococcus; s__	0.996962
3828da46f33a78ff3c77d366bdf038bc	k__Bacteria; p__Firmicutes; c__Clostridia; o__Clostridiales; f__; g__; s__	0.999313
1de39384d71a083cc424687a876f16e5	k__Bacteria; p__Firmicutes; c__Clostridia; o__Clostridiales; f__Lachnospiraceae; g__; s__	0.959563
280cbaffe2cd285209a70731cdd62b42	k__Bacteria; p__Firmicutes; c__Clostridia; o__Clostridiales; f__Clostridiaceae	0.804768
fb2051041e88a8574b8f23c8fa44baa9	k__Bacteria; p__Firmicutes; c__Clostridia; o__Clostridiales; f__; g__; s__	0.999996
68c2d16d1255c815068d8cd14bc2517a	k__Bacteria; p__Firmicutes; c__Clostridia; o__Clostridiales; f__Ruminococcaceae; g__; s__	0.952004
c3d406468ad90657a4822ef1f41a15d1	k__Bacteria; p__Firmicutes; c__Clostridia; o__Clostridiales	0.993085
7ce5f90c67652d47ce71144f3b7dc31e	k__Bacteria; p__Firmicutes; c__Clostridia; o__Clostridiales; f__Ruminococcaceae; g__Ruminococcus; s__	0.999499
815d74f5b0f413c63f6c0bec3d1b0cd7	k__Bacteria; p__Firmicutes; c__Clostridia; o__Clostridiales; f__; g__; s__	0.721098
3ab66f1ca612891a9564dfaeedf7080f	k__Bacteria; p__Tenericutes; c__Mollicutes; o__RF39; f__; g__; s__	0.999866
43eba5902f55680fe1cc1fd42868c520	k__Bacteria; p__Firmicutes; c__Clostridia; o__Clostridiales; f__Lachnospiraceae; g__; s__	0.871991
c8f4c2ffbcfbd5944f97b2e2d71144c2	k__Bacteria; p__Firmicutes; c__Clostridia; o__Clostridiales; f__; g__; s__	1
35262cb969879aed6e3a64184970fbec	k__Bacteria; p__Firmicutes; c__Clostridia; o__Clostridiales; f__Lachnospiraceae; g__; s__	0.76587
bc8787ea3f92204a3cd11a7d649cb6c5	k__Bacteria; p__Firmicutes; c__Clostridia; o__Clostridiales; f__Ruminococcaceae; g__Faecalibacterium; s__prausnitzii	0.996686
ac1c3e2ca279089cbe95b07b922d4f39	k__Bacteria; p__Actinobacteria; c__Coriobacteriia; o__Coriobacteriales; f__Coriobacteriaceae; g__Collinsella; s__aerofaciens	0.981398
9cab85ba310b0883263875d1e322cac5	k__Bacteria; p__Firmicutes; c__Clostridia; o__Clostridiales; f__Ruminococcaceae; g__; s__	0.992236
3c236289a55d33a831e055b3b43fcfab	k__Bacteria; p__Firmicutes; c__Clostridia; o__Clostridiales; f__; g__; s__	0.999335
e00ea50448ac42a72bb466d84c0efece	k__Bacteria; p__Firmicutes; c__Clostridia; o__Clostridiales; f__Ruminococcaceae	0.788545
18511e377185fe0b8250c8f18ee5eb53	k__Bacteria; p__Firmicutes; c__Clostridia; o__Clostridiales; f__Ruminococcaceae; g__Oscillospira; s__	0.999792
ae9079c29ef5fc1bb9b467ca3d00f16b	k__Bacteria; p__Firmicutes; c__Clostridia; o__Clostridiales; f__Lachnospiraceae	0.995479
2556fc004ea14ba93d2993132ad08bad	k__Bacteria; p__Firmicutes; c__Clostridia; o__Clostridiales; f__Ruminococcaceae; g__Oscillospira; s__	0.996846
70925b4e0f51cc2e850e8277e5be6fe7	k__Bacteria; p__Firmicutes; c__Clostridia; o__Clostridiales; f__Ruminococcaceae; g__Oscillospira; s__	0.999468
bb7b942ae6e959305cc89a6e58a71f9c	k__Bacteria; p__Firmicutes; c__Clostridia; o__Clostridiales; f__Lachnospiraceae	0.998906
fea4026c3ca16ebdf2251981a36830e8	k__Bacteria; p__Firmicutes; c__Clostridia; o__Clostridiales	0.960523
313fd6beec47007695b778d1f08de374	k__Bacteria; p__Firmicutes; c__Clostridia; o__Clostridiales; f__Ruminococcaceae; g__Ruminococcus; s__	0.999531
7165e9b9ea6724ba00d458121db4a538	k__Bacteria; p__Firmicutes; c__Clostridia; o__Clostridiales; f__Ruminococcaceae; g__Oscillospira; s__	0.997974
06ce48b6765b33e82a1be361ba2669d1	k__Bacteria; p__Tenericutes; c__Mollicutes; o__RF39; f__; g__; s__	0.999997
ce9f525cb8436d3850c8aa258e270ff9	k__Bacteria; p__Firmicutes; c__Clostridia; o__Clostridiales; f__Ruminococcaceae; g__; s__	0.821365
e26576086035b972c48939154c791b3e	k__Bacteria; p__Firmicutes; c__Clostridia; o__Clostridiales; f__; g__; s__	0.999999
2d2e6da43781d23bc2c76bbbe661849e	k__Bacteria; p__Firmicutes; c__Clostridia; o__Clostridiales; f__Ruminococcaceae; g__Faecalibacterium; s__prausnitzii	0.999974
37499f4583caff065e791ab75cdb0cce	k__Bacteria; p__Actinobacteria; c__Coriobacteriia; o__Coriobacteriales; f__Coriobacteriaceae; g__Collinsella; s__aerofaciens	0.981508
5a20cbb0489bccf207df9d8358c9fa2b	k__Bacteria; p__Firmicutes; c__Clostridia; o__Clostridiales; f__Lachnospiraceae; g__; s__	0.907607
ba798dce2175fd6d7b6a79709696b217	k__Bacteria; p__Firmicutes; c__Clostridia; o__Clostridiales	0.96088
ded8ba6cfb4b9b4f8d7a373094e3f91f	k__Bacteria; p__Firmicutes; c__Clostridia; o__Clostridiales; f__Lachnospiraceae; g__; s__	0.931412
69564143a4540436a8b64f1180adbdb8	k__Bacteria; p__Firmicutes; c__Clostridia; o__Clostridiales; f__Clostridiaceae; g__Geosporobacter_Thermotalea; s__	0.750533
ac1f1a921c45f18443d36aa14e91a278	k__Bacteria; p__Firmicutes; c__Clostridia; o__Clostridiales; f__Ruminococcaceae	0.997062
66d0fc8116293815e49aec9cb771c39a	k__Bacteria; p__Firmicutes; c__Clostridia; o__Clostridiales; f__Lachnospiraceae; g__; s__	0.828374
40c7b859b525aca155decd4f9d2a17e9	k__Bacteria; p__Firmicutes; c__Clostridia; o__Clostridiales; f__Ruminococcaceae; g__; s__	0.745419
6fe54a842cf7a34b4ebd9d847976a610	k__Bacteria; p__Firmicutes; c__Clostridia; o__Clostridiales; f__; g__; s__	0.999995
6ccd963f72b51134c9f9394526cc3054	k__Bacteria; p__Firmicutes; c__Clostridia; o__Clostridiales; f__Clostridiaceae; g__Natronincola_Anaerovirgula; s__	0.72881
4c60ae88a96b3ed6503357d39068725a	k__Bacteria; p__Firmicutes; c__Clostridia; o__Clostridiales	0.999405
ee44adb383a986dd344253b319e7060e	k__Bacteria; p__Firmicutes; c__Clostridia; o__Clostridiales	0.992854
679e573e2562740e989af09634754080	k__Bacteria; p__Firmicutes; c__Clostridia; o__Clostridiales; f__Lachnospiraceae	0.809346
2affc71e5a1bec94fc7a67173df8308b	k__Bacteria; p__Firmicutes; c__Clostridia; o__Clostridiales; f__Lachnospiraceae	0.734141
19092c7dee8a0801def9d8a1239c1573	k__Bacteria; p__Firmicutes; c__Clostridia; o__Clostridiales; f__Lachnospiraceae; g__; s__	0.984016
39f869f2d4b34afe099c206c7b3d8580	k__Bacteria; p__Firmicutes; c__Clostridia; o__Clostridiales; f__Lachnospiraceae; g__; s__	0.874519
36bb22377267a05a2e5db271867b1b07	k__Bacteria; p__Firmicutes; c__Clostridia; o__Clostridiales	0.96402
e2306a3f407dfd50da1711dfd33ec764	k__Bacteria; p__Firmicutes; c__Clostridia; o__Clostridiales; f__Lachnospiraceae; g__; s__	0.950037
d34bd4be1367565b1fa4e146bec0e27d	k__Bacteria; p__Firmicutes; c__Clostridia; o__Clostridiales; f__Ruminococcaceae; g__; s__	0.995185
04a985ce7d166edde841b404bed4c680	k__Bacteria; p__Firmicutes; c__Clostridia; o__Clostridiales; f__Ruminococcaceae; g__; s__	0.997484
9390b8a2d9cfcdd3463e35e8978beec9	k__Bacteria; p__Firmicutes; c__Clostridia; o__Clostridiales; f__Ruminococcaceae; g__; s__	0.923735
b11b88b451299ebf7ee0a9f916c82b58	k__Bacteria; p__Firmicutes; c__Clostridia; o__Clostridiales	0.998681
5902ad8440d1f31df3c00e3029e6f985	k__Bacteria; p__Firmicutes; c__Clostridia; o__Clostridiales; f__; g__; s__	1
6a8edac0cb37bd16ae9c6656e925f0d6	k__Bacteria; p__Firmicutes; c__Clostridia; o__Clostridiales; f__Ruminococcaceae	0.846111
e3ec74edc1f6a8a38d59221fb7622c86	k__Bacteria; p__Firmicutes; c__Clostridia; o__Clostridiales; f__; g__; s__	0.99493
7377c1c578f70aa38fc9ca2bd1222ad0	k__Bacteria; p__Firmicutes; c__Clostridia; o__Clostridiales; f__Lachnospiraceae; g__; s__	0.997808
f91468b73a165da034d7140eb1301384	k__Bacteria; p__Firmicutes; c__Clostridia; o__Clostridiales; f__Lachnospiraceae	0.858664
c7d63b2201ce4d023d25b9525fc39c72	k__Bacteria; p__Firmicutes; c__Clostridia; o__Clostridiales	0.967545
01837b246a19af4f10474e4c2cecf767	k__Bacteria; p__Firmicutes; c__Clostridia; o__Clostridiales	0.986963
79b6133eea48ed31c63c6563c834548c	k__Bacteria; p__Firmicutes; c__Clostridia; o__Clostridiales; f__; g__; s__	0.992737
df53204e1f8f62af5bdd8d0711900b63	k__Bacteria; p__Firmicutes; c__Clostridia; o__Clostridiales; f__Ruminococcaceae; g__Ruminococcus; s__	0.999498
1dd3264b7ba8f2f932ac7e9c4ec25fb5	k__Bacteria; p__Firmicutes; c__Clostridia; o__Clostridiales; f__Ruminococcaceae; g__Oscillospira; s__	0.999862
b439c23762d337e0f4ee6f751ae70ac8	k__Bacteria; p__Firmicutes; c__Clostridia; o__Clostridiales; f__Clostridiaceae	0.738658
54d97c43a51352cff0e55b3afd94ed45	k__Bacteria; p__Tenericutes; c__Mollicutes; o__RF39; f__; g__; s__	0.999999
a50e9e2bacd1306c8ca88bcff02afa59	k__Bacteria; p__Firmicutes; c__Erysipelotrichi; o__Erysipelotrichales; f__Erysipelotrichaceae; g__; s__	0.991958
e97608811d4f37c0ef190dd60c89d539	k__Bacteria; p__Firmicutes; c__Clostridia; o__Clostridiales; f__Lachnospiraceae; g__; s__	0.944197
144bdccfde97b49a046b14f9bdb14f7b	k__Bacteria; p__Firmicutes; c__Clostridia; o__Clostridiales; f__Clostridiaceae; g__; s__	0.977997
ad94136b77db6bef8b076fb22b3f4f73	k__Bacteria; p__Firmicutes; c__Clostridia; o__Clostridiales; f__Ruminococcaceae	0.995252
17a5a3ab1291d0e1e85ca40e0f070559	k__Bacteria; p__Firmicutes; c__Clostridia; o__Clostridiales; f__Ruminococcaceae; g__; s__	0.989998
5e8b10b7206cf45a7f03a5f61eb8bffd	k__Bacteria; p__Firmicutes; c__Clostridia; o__Clostridiales; f__; g__; s__	0.999999
7804c92f045328213f5e445c96a92b32	k__Bacteria; p__Firmicutes; c__Clostridia; o__Clostridiales; f__Lachnospiraceae; g__; s__	0.975725
08b75ca0b5f9b41cda2c7ab482bde83c	k__Bacteria; p__Firmicutes; c__Clostridia; o__Clostridiales; f__Clostridiaceae	0.748746
85b5230f5736f4bf7fa9d2a74f87ede4	k__Bacteria; p__Firmicutes; c__Clostridia; o__Clostridiales; f__; g__; s__	0.999996
a0e11c1efdb7b1bc886f9b104537c265	k__Bacteria; p__Firmicutes; c__Clostridia; o__Clostridiales; f__Ruminococcaceae; g__Faecalibacterium; s__prausnitzii	0.999974
1373498c6bd8dffa988530c1b2876647	k__Bacteria; p__Tenericutes; c__Mollicutes; o__RF39; f__; g__; s__	0.999997
aed063fed6a4a7f68f7995fab1406854	k__Bacteria; p__Firmicutes; c__Clostridia; o__Clostridiales; f__Ruminococcaceae; g__Faecalibacterium; s__prausnitzii	1
34bddb0092e44e9bcd6563d33e24b22e	k__Bacteria; p__Firmicutes; c__Clostridia; o__Clostridiales; f__Ruminococcaceae; g__Oscillospira; s__	0.999032
382c2de0c022ff96cd2b2d6beac1d7f4	k__Bacteria; p__Firmicutes; c__Clostridia; o__Clostridiales; f__Ruminococcaceae; g__; s__	0.800446
3386e846df8ab147aaaa7ae603af1d00	k__Bacteria; p__Firmicutes; c__Clostridia; o__Clostridiales	0.923367
7c6811e56df5f804ad0a322d5d69ea5c	k__Bacteria; p__Firmicutes; c__Clostridia; o__Clostridiales	1
a8b18e473fd265fb1ae51ec6af399f56	k__Bacteria; p__Firmicutes; c__Clostridia; o__Clostridiales; f__Ruminococcaceae; g__; s__	0.892633
07c12d86c582e9d4d0cd2818c7ccd61a	k__Bacteria; p__Firmicutes; c__Clostridia; o__Clostridiales; f__Ruminococcaceae; g__; s__	0.718166
98c594e31daa84b839a419341d508d18	k__Bacteria; p__Firmicutes; c__Clostridia; o__Clostridiales; f__; g__; s__	0.992575
478ea5468e683cccc3f286ee7f778072	k__Bacteria; p__Firmicutes; c__Clostridia; o__Clostridiales; f__Clostridiaceae; g__Natronincola_Anaerovirgula; s__	0.729555
c19edae3afccfce6d58daf6e652006a0	k__Bacteria; p__Firmicutes; c__Clostridia; o__Clostridiales; f__; g__; s__	0.994815
7fb756abee2970de18d94094a7b3e9d1	k__Bacteria; p__Firmicutes; c__Clostridia; o__Clostridiales	0.998148
a7c0614618c46724b1a59cc4bdc315ad	k__Bacteria; p__Firmicutes; c__Clostridia; o__Clostridiales; f__Lachnospiraceae; g__; s__	0.905512
70cef5df2cd4482c03dd349a917009a9	k__Bacteria; p__Firmicutes; c__Clostridia; o__Clostridiales; f__Ruminococcaceae; g__Faecalibacterium; s__prausnitzii	1
b782d38b4344301f82753a6927b043a7	k__Bacteria; p__Firmicutes; c__Clostridia; o__Clostridiales; f__Clostridiaceae; g__; s__	0.975021
17c27dce3e48e7211ae67fa2a0fa212d	k__Bacteria; p__Firmicutes; c__Clostridia; o__Clostridiales; f__Ruminococcaceae; g__; s__	0.996791
60a4bbc069ca6f0f171fa4b6215e86bd	k__Bacteria; p__Firmicutes; c__Clostridia; o__Clostridiales	0.968127
2629c6bc9cf6233c7c95ac0c5368ae46	k__Bacteria; p__Firmicutes; c__Clostridia; o__Clostridiales; f__Ruminococcaceae; g__; s__	0.994637
18bb913f876d4247000ffe9c6503c559	k__Bacteria; p__Firmicutes; c__Erysipelotrichi; o__Erysipelotrichales; f__Erysipelotrichaceae; g__; s__	0.993069
fe79bdfae0d37c1dbe220f7e98647b9f	k__Bacteria; p__Firmicutes; c__Clostridia; o__Clostridiales; f__; g__; s__	0.999997
3332d9d0f543b266bd226aa1c84a69cf	k__Bacteria; p__Firmicutes; c__Clostridia; o__Clostridiales; f__; g__; s__	0.999317
0e1c5536ec4017c8a1719bec45763075	k__Bacteria; p__Firmicutes; c__Clostridia; o__Clostridiales; f__Ruminococcaceae; g__Faecalibacterium; s__prausnitzii	0.999972
1f7780a9dc5ee6e13389a16b67a8a4bc	k__Bacteria; p__Firmicutes; c__Clostridia; o__Clostridiales; f__Ruminococcaceae	0.801267
be17eae33b69303c09d53b6816702267	k__Bacteria; p__Tenericutes; c__Mollicutes; o__RF39; f__; g__; s__	0.999952
48b0ba871731b2fd0cc20bdd56ba4559	k__Bacteria; p__Firmicutes; c__Clostridia; o__Clostridiales; f__Clostridiaceae	0.748417
605bdbb296c134eddd1c871c0425306d	k__Bacteria; p__Firmicutes; c__Clostridia; o__Clostridiales; f__Ruminococcaceae; g__Ruminococcus; s__	0.999607
328990117b5c0678c19026b6f1584fdb	k__Bacteria; p__Firmicutes; c__Clostridia; o__Clostridiales; f__Clostridiaceae; g__Natronincola_Anaerovirgula; s__	0.756153
4c2678b51827137ca31707f71ffe20ac	k__Bacteria; p__Tenericutes; c__Mollicutes; o__RF39; f__; g__; s__	0.999865
4faec0e7953f595ed1e7463c05bdcb64	k__Bacteria; p__Firmicutes; c__Clostridia; o__Clostridiales; f__Lachnospiraceae; g__; s__	0.738046
85ebd7d37b7fa518493e4405f38f3fc9	k__Bacteria; p__Firmicutes; c__Clostridia; o__Clostridiales; f__; g__; s__	0.999951
2da91328e0eb80f1144e7ab7f8dbe80e	k__Bacteria; p__Firmicutes; c__Clostridia; o__Clostridiales; f__Clostridiaceae; g__Geosporobacter_Thermotalea; s__	0.757377
54615cacce252bfca408e4e5d36ce4c6	k__Bacteria; p__Firmicutes; c__Clostridia; o__Clostridiales; f__Lachnospiraceae; g__; s__	0.930667
585f8efa56dd2551f330ccaa955ecb59	k__Bacteria; p__Firmicutes; c__Clostridia; o__Clostridiales; f__Lachnospiraceae; g__; s__	0.986543
13906ed33579e7161eca50b57d767ad3	k__Bacteria; p__Firmicutes; c__Erysipelotrichi; o__Erysipelotrichales; f__Erysipelotrichaceae; g__; s__	0.912104
25a3b279431b1e2b235c5c5aeaaa8071	k__Bacteria; p__Firmicutes; c__Clostridia; o__Clostridiales; f__Ruminococcaceae; g__Faecalibacterium; s__prausnitzii	1
3fcc64bcbde17321dd93e5c95e09abbb	k__Bacteria; p__Firmicutes; c__Clostridia; o__Clostridiales; f__Lachnospiraceae; g__; s__	0.998457
b761908bd476acc19268c1d724c585ac	k__Bacteria; p__Firmicutes; c__Clostridia; o__Clostridiales; f__Ruminococcaceae; g__; s__	0.852366
b7a73c64f9f694925eb8b2f9ec4c3a65	k__Bacteria; p__Firmicutes; c__Clostridia; o__Clostridiales; f__Clostridiaceae; g__Natronincola_Anaerovirgula; s__	0.756936
ad76b9f1ef36323449d7dc12c69c5a3d	k__Bacteria; p__Firmicutes; c__Clostridia; o__Clostridiales; f__Lachnospiraceae	0.75897
79b0e62735a5a019beb05645a7c2c5a6	k__Bacteria; p__Firmicutes; c__Clostridia; o__Clostridiales	0.960758
2e758b07b1c8be1517debd8b42ca1659	k__Bacteria; p__Firmicutes; c__Clostridia; o__Clostridiales	0.968746
c49c31c42954c6ef0672b4e53583c7c5	k__Bacteria; p__Tenericutes; c__Mollicutes; o__RF39; f__; g__; s__	0.999999
ea85c2cd4b8c065ec4f4dde166a54a43	k__Bacteria; p__Firmicutes; c__Clostridia; o__Clostridiales; f__Lachnospiraceae; g__; s__	0.991358
f8f16dc1b89970ae93846dbeb3c7f8f4	k__Bacteria; p__Firmicutes; c__Clostridia; o__Clostridiales; f__Ruminococcaceae	0.867308
fe79290ba73cd594b99df5c88c50ed19	k__Bacteria; p__Firmicutes; c__Clostridia; o__Clostridiales; f__Lachnospiraceae; g__; s__	0.930851
a334121805386facfa43e607e65e75d1	k__Bacteria; p__Firmicutes; c__Clostridia; o__Clostridiales; f__Ruminococcaceae; g__Faecalibacterium; s__prausnitzii	1
0bd9e1d377906303cb59db251b036f9e	k__Bacteria; p__Firmicutes; c__Clostridia; o__Clostridiales	0.964408
786f4b65736f9fb6139b817f6538a964	k__Bacteria; p__Firmicutes; c__Erysipelotrichi; o__Erysipelotrichales; f__Erysipelotrichaceae; g__; s__	0.923972
b78d07cd7f8ad9bc556ed829eb2c8b65	k__Bacteria; p__Firmicutes; c__Clostridia; o__Clostridiales; f__Ruminococcaceae; g__Oscillospira; s__	0.741402
385edca693bd22fe0fd59868e5f0a5e4	k__Bacteria; p__Firmicutes; c__Clostridia; o__Clostridiales; f__Ruminococcaceae; g__Ruminococcus; s__	0.997832
e66bdfdc9adbde489b3d2ff4efc237f7	k__Bacteria; p__Firmicutes; c__Clostridia; o__Clostridiales; f__Ruminococcaceae; g__Oscillospira; s__	0.999716
dd3397e7672a9445db0d6fd1ebcad0ad	k__Bacteria; p__Firmicutes; c__Clostridia; o__Clostridiales; f__Lachnospiraceae; g__Clostridium; s__clostridioforme	0.826296
b7b38e7a66c7c3b03c0ed34d3e2114ab	k__Bacteria; p__Firmicutes; c__Clostridia; o__Clostridiales; f__Lachnospiraceae; g__; s__	0.959289
01ffd6fcc5683ad653f436f05ad0c99d	k__Bacteria; p__Firmicutes; c__Clostridia; o__Clostridiales; f__Lachnospiraceae; g__; s__	0.994728
da571250d2f16e4d05d21c6622025594	k__Bacteria; p__Firmicutes; c__Clostridia; o__Clostridiales	0.928107
e9c638590db517ea51a16e10dd639aa1	k__Bacteria; p__Firmicutes; c__Clostridia; o__Clostridiales; f__Ruminococcaceae; g__Oscillospira; s__	0.999558
da8e5b416a624046236b3e1a9272b368	k__Bacteria; p__Firmicutes; c__Clostridia; o__Clostridiales; f__Ruminococcaceae; g__; s__	0.998206
2ee7ca169a6bb8d84f3acb5f9fecf5b4	k__Bacteria; p__Firmicutes; c__Clostridia; o__Clostridiales; f__Clostridiaceae	0.738322
f80b40c5263b1c2291dd61abe32b632f	k__Bacteria; p__Firmicutes; c__Clostridia; o__Clostridiales; f__Clostridiaceae; g__Geosporobacter_Thermotalea; s__	0.763278
2275e708b98a33de097f98b6368966fd	k__Bacteria; p__Firmicutes; c__Clostridia; o__Clostridiales; f__; g__; s__	0.999988
4fffbdb649beb48ec29d00a1bca36352	k__Bacteria; p__Firmicutes; c__Clostridia; o__Clostridiales; f__Ruminococcaceae; g__; s__	0.956682
812332b89f5881953c03b32db1b51d31	k__Bacteria; p__Firmicutes; c__Clostridia; o__Clostridiales	0.960369
8573b2d4f492cbffb6d0dddf19a72c82	k__Bacteria; p__Firmicutes; c__Clostridia; o__Clostridiales; f__Lachnospiraceae	0.868301
0f1ec390b070ff8126fb266692b7a5d1	k__Bacteria; p__Firmicutes; c__Clostridia; o__Clostridiales; f__Lachnospiraceae; g__; s__	0.993966
d3fdcc82c8b35d62f17b26e026762022	k__Bacteria; p__Firmicutes; c__Clostridia; o__Clostridiales; f__; g__; s__	0.999682
7a18d8f7b3b9dbc4742aaaea5fd81033	k__Bacteria; p__Firmicutes; c__Clostridia; o__Clostridiales	0.999764
d811fcec085f6c501a91176bf80bd35d	k__Bacteria; p__Firmicutes; c__Clostridia; o__Clostridiales; f__Lachnospiraceae; g__; s__	0.990814
61810d5a73cdfd1b17de828112bada52	k__Bacteria; p__Tenericutes; c__Mollicutes; o__RF39; f__; g__; s__	0.86791
69fcdb1220998d19d809709376101e50	k__Bacteria; p__Firmicutes; c__Clostridia; o__Clostridiales	0.969205
74d00222a53e6915dee328bbb53f5f70	k__Bacteria; p__Firmicutes; c__Clostridia; o__Clostridiales; f__Ruminococcaceae; g__Faecalibacterium; s__prausnitzii	1
85d58c4bfac0fa76ed6524ee8272e22a	k__Bacteria; p__Tenericutes; c__Mollicutes; o__RF39; f__; g__; s__	0.865919
69db8a9c74e1421a635439177129c23d	k__Bacteria; p__Firmicutes; c__Clostridia; o__Clostridiales; f__Ruminococcaceae	0.846365
1d170d46a82acadc1bfacfbe0b550ec3	k__Bacteria; p__Firmicutes; c__Clostridia; o__Clostridiales	0.9639
1eb49fbf02bd68b4be13cf97f5c7d47c	k__Bacteria; p__Firmicutes; c__Clostridia; o__Clostridiales; f__Ruminococcaceae; g__; s__	0.99327
e7b61d046d74e5e69120ced489b5d505	k__Bacteria; p__Firmicutes; c__Clostridia; o__Clostridiales; f__Lachnospiraceae	0.740615
8543705a7bb8ec5963ef7b1e7e3629f2	k__Bacteria; p__Firmicutes; c__Clostridia; o__Clostridiales; f__; g__; s__	0.992714
b46a175d07d7fd6a592b09a6d04c2662	k__Bacteria; p__Firmicutes; c__Clostridia; o__Clostridiales; f__Lachnospiraceae; g__Clostridium; s__clostridioforme	0.881726
c858138a9cabba65eedc52703d848a7b	k__Bacteria; p__Firmicutes; c__Clostridia; o__Clostridiales; f__Ruminococcaceae; g__Ruminococcus; s__	0.99832
b607f13a2cf2e7dd4e4b55196265b646	k__Bacteria; p__Firmicutes; c__Clostridia; o__Clostridiales; f__Ruminococcaceae; g__; s__	0.913249
42e7390a755a9fb6966ffbe94d842f9d	k__Bacteria; p__Firmicutes; c__Clostridia; o__Clostridiales; f__Lachnospiraceae; g__Coprococcus; s__	0.911815
54988d454b9436b335e8f1093b737542	k__Bacteria; p__Firmicutes; c__Clostridia; o__Clostridiales	0.992899
c8c6202e5c40a3e2613eeaa6d0c7550f	k__Bacteria; p__Firmicutes; c__Clostridia; o__Clostridiales; f__Lachnospiraceae; g__Clostridium; s__clostridioforme	0.784548
495491afb00f7dc53d8ee406eece71e6	k__Bacteria; p__Firmicutes; c__Clostridia; o__Clostridiales; f__Ruminococcaceae; g__; s__	0.996231
d8710c32f6b5e72292a5aa37b929e4d8	k__Bacteria; p__Firmicutes; c__Clostridia; o__Clostridiales	0.999691
13400596f8c57cbdb9baf3375c7849a8	k__Bacteria; p__Firmicutes; c__Clostridia; o__Clostridiales; f__; g__; s__	0.999951
4edf59409aa6fe47786ed92482b723c4	k__Bacteria; p__Firmicutes; c__Clostridia; o__Clostridiales; f__; g__; s__	0.940744
8377a1b7f8424a14d3432cfc69372033	k__Bacteria; p__Firmicutes; c__Clostridia; o__Clostridiales; f__; g__; s__	0.999953
9b2fe7da8247d7c610d670cf3b52829b	k__Bacteria; p__Firmicutes; c__Clostridia; o__Clostridiales	0.963809
c9fa4cfe48d758ca39baa48f31aad09d	k__Bacteria; p__Firmicutes; c__Clostridia; o__Clostridiales	0.964503
3369a4a84a436339c9333db6d45680a2	k__Bacteria; p__Firmicutes; c__Clostridia; o__Clostridiales	0.997157
6293a958bbc326c8c74ca449ebc7005f	k__Bacteria; p__Firmicutes; c__Erysipelotrichi; o__Erysipelotrichales; f__Erysipelotrichaceae; g__; s__	0.995215
0723272458b6ea5de661b2fd68f95f96	k__Bacteria; p__Firmicutes; c__Erysipelotrichi; o__Erysipelotrichales; f__Erysipelotrichaceae; g__; s__	0.943715
bf146ee1bc247614cfd7837f899a126a	k__Bacteria; p__Firmicutes; c__Clostridia; o__Clostridiales; f__; g__; s__	0.999953
504497fff20f1ad6659a224fb5572db5	k__Bacteria; p__Firmicutes; c__Clostridia; o__Clostridiales	0.809821
1646744c81c17e032670cbb7f33ae2cc	k__Bacteria; p__Firmicutes; c__Clostridia; o__Clostridiales; f__Lachnospiraceae; g__; s__	0.938879
5874af83e5e6dfd1584b1e1f72795baf	k__Bacteria; p__Firmicutes; c__Clostridia; o__Clostridiales	1
01dea3eba8d49595c0f440cfe167ef8d	k__Bacteria; p__Firmicutes; c__Clostridia; o__Clostridiales; f__Lachnospiraceae; g__; s__	0.887275
46947e450cfc0a2f9969d594ede17f16	k__Bacteria; p__Firmicutes; c__Erysipelotrichi; o__Erysipelotrichales; f__Erysipelotrichaceae; g__; s__	0.945752
b36393a965a71ea72d288e58ad024fcd	k__Bacteria; p__Firmicutes; c__Clostridia; o__Clostridiales; f__Lachnospiraceae; g__; s__	0.953005
803a534dd139449aa532b956b7e76345	k__Bacteria; p__Firmicutes; c__Clostridia; o__Clostridiales; f__Lachnospiraceae	0.936565
25b015558ec1b408f7ed848edcdd0d39	k__Bacteria; p__Firmicutes; c__Clostridia; o__Clostridiales	0.836708
7681c890517680862e6a8c29dfbd4ca7	k__Bacteria; p__Tenericutes; c__Mollicutes; o__RF39; f__; g__; s__	0.999952
df1f67d419c8b9a2c8621004f55491d9	k__Bacteria; p__Firmicutes; c__Clostridia; o__Clostridiales	0.999673
39459bb2830f38c89808a5b5a743406e	k__Bacteria; p__Firmicutes; c__Clostridia; o__Clostridiales; f__Ruminococcaceae; g__Oscillospira; s__	0.99436
377024e72ed09356829f68b918110c74	k__Bacteria; p__Firmicutes; c__Clostridia; o__Clostridiales	1
b9d14c926a9a5ee53eda4d2211ade721	k__Bacteria; p__Firmicutes; c__Clostridia; o__Clostridiales; f__; g__; s__	1
13fbd52a3f59c653bacb390eb2484a59	k__Bacteria; p__Tenericutes; c__Mollicutes; o__RF39; f__; g__; s__	0.94321
31b74dfab85958ab100679155e10c554	k__Bacteria; p__Firmicutes; c__Clostridia; o__Clostridiales	0.999687
08b5c2bf8cf8814baaa02ddbc6670825	k__Bacteria; p__Tenericutes; c__Mollicutes; o__RF39; f__; g__; s__	1
c03cf227e019627d7d81536ed5cd57d6	k__Bacteria; p__Firmicutes; c__Clostridia; o__Clostridiales; f__; g__; s__	0.999988
1830248c0e667a3f8abd49dbdc79dbcf	k__Bacteria; p__Firmicutes; c__Clostridia; o__Clostridiales; f__Ruminococcaceae; g__; s__	0.998066
a294162d3d9cd25e9658bed3d93a2093	k__Bacteria; p__Firmicutes; c__Clostridia; o__Clostridiales; f__Clostridiaceae; g__; s__	0.967906
7631d4e58f8824aecc88038e0a7b617c	k__Bacteria; p__Firmicutes; c__Clostridia; o__Clostridiales; f__Lachnospiraceae	0.824378
4f2f64fd8bacf07b9ca365940af68fa4	k__Bacteria; p__Firmicutes; c__Erysipelotrichi; o__Erysipelotrichales; f__Erysipelotrichaceae; g__; s__	0.952801
d40ea5de7040527700c4bc5ef2e58991	k__Bacteria; p__Firmicutes; c__Clostridia; o__Clostridiales; f__Lachnospiraceae	0.872735
334602124474dc00b0d2b9be62fe48fc	k__Bacteria; p__Firmicutes; c__Clostridia; o__Clostridiales	0.999746
5f76f988f777cf2f216ccd79e13a56b1	k__Bacteria; p__Firmicutes; c__Clostridia; o__Clostridiales; f__Ruminococcaceae; g__; s__	0.995833
6aad4e72a4e1865e01b349610f880599	k__Bacteria; p__Firmicutes; c__Clostridia; o__Clostridiales; f__Ruminococcaceae	0.999774
d42876b9f37377a7634b4ed4338051f3	k__Bacteria; p__Firmicutes; c__Clostridia; o__Clostridiales; f__Ruminococcaceae; g__Oscillospira; s__	0.99728
be7e497c33f139ca189f0b9461e0bc01	k__Bacteria; p__Firmicutes; c__Clostridia; o__Clostridiales; f__Lachnospiraceae; g__Clostridium; s__clostridioforme	0.853951
462af01ede6e04109268724165a86804	k__Bacteria; p__Firmicutes; c__Clostridia; o__Clostridiales; f__Lachnospiraceae; g__; s__	0.921884
7f41bd59e5efe53392e69b555a7a48ae	k__Bacteria; p__Firmicutes; c__Clostridia; o__Clostridiales; f__Ruminococcaceae; g__Oscillospira; s__	0.989796
e6c7545ed929ad9da7daa33e1ebf124a	k__Bacteria; p__Firmicutes; c__Clostridia; o__Clostridiales; f__Lachnospiraceae	0.843695
a76d210cfb0465d1f91fc2dd8be2d957	k__Bacteria; p__Firmicutes; c__Clostridia; o__Clostridiales; f__Ruminococcaceae; g__; s__	0.998931
286b816c4487a3918f9aa233aa3020e4	k__Bacteria; p__Firmicutes; c__Clostridia; o__Clostridiales; f__Lachnospiraceae; g__; s__	0.994374
5d0206f0dec894316a99b130fc44d2e8	k__Bacteria; p__Firmicutes; c__Clostridia; o__Clostridiales; f__Lachnospiraceae; g__; s__	0.903843
18a534cf7fe7765f20d019d337a49834	k__Bacteria; p__Firmicutes; c__Clostridia; o__Clostridiales; f__Ruminococcaceae; g__Ruminococcus; s__	0.997665
2583a27818cfd8fc9d3ad53e19115623	k__Bacteria; p__Firmicutes; c__Clostridia; o__Clostridiales; f__; g__; s__	0.999994
aeb3b004912ce1300bf8548e24539a73	k__Bacteria; p__Firmicutes; c__Clostridia; o__Clostridiales; f__Lachnospiraceae; g__; s__	0.998988
bee11ef4a78ea5aad3687227f51efd9b	k__Bacteria; p__Firmicutes; c__Erysipelotrichi; o__Erysipelotrichales; f__Erysipelotrichaceae; g__; s__	0.929953
359054cb081fd978b9dadbcb0b0cefe1	k__Bacteria; p__Firmicutes; c__Clostridia; o__Clostridiales; f__Lachnospiraceae; g__Coprococcus; s__	0.940413
e35fc31627598deff94650661cbecd01	k__Bacteria; p__Firmicutes; c__Clostridia; o__Clostridiales; f__Ruminococcaceae; g__Oscillospira; s__	0.941962
32dd43d1f81cbc026bccb3f9d3c43fda	k__Bacteria; p__Firmicutes; c__Clostridia; o__Clostridiales; f__Clostridiaceae	0.735921
272b9d864ea9e129f62233288ad58127	k__Bacteria; p__Firmicutes; c__Clostridia; o__Clostridiales; f__Lachnospiraceae; g__Coprococcus; s__	0.957009
3a16c6cba96ad1d949d141c47f341649	k__Bacteria; p__Firmicutes; c__Clostridia; o__Clostridiales	0.992874
78f53320c722395b32423d596d7d15a2	k__Bacteria; p__Firmicutes; c__Clostridia; o__Clostridiales; f__Clostridiaceae; g__; s__	0.971643
eeca09bf235b2bfbb481cf7f858435a3	k__Bacteria; p__Firmicutes; c__Clostridia; o__Clostridiales	0.964354
612c6cfba54bc25056477a6a0da7c623	k__Bacteria; p__Firmicutes; c__Clostridia; o__Clostridiales	0.999173
b0dc7c4a294d58bb61d0bc73852545d3	k__Bacteria; p__Firmicutes; c__Clostridia; o__Clostridiales	0.961945
240c6ac53b006948434a6b73f9e573e1	k__Bacteria; p__Firmicutes; c__Clostridia; o__Clostridiales; f__Ruminococcaceae; g__Ruminococcus; s__	0.998121
a513ff894f251a4d1827dd99ec322a61	k__Bacteria; p__Firmicutes; c__Clostridia; o__Clostridiales	0.999651
afc4813a4414233e08f0317f1b9ec85d	k__Bacteria; p__Firmicutes; c__Clostridia; o__Clostridiales; f__Ruminococcaceae; g__Oscillospira; s__	0.81263
dd97d9dde0a60b292af54afe5362c64c	k__Bacteria; p__Tenericutes; c__Mollicutes; o__RF39; f__; g__; s__	1
897b5857fc3c2ef67b96d5c579253103	k__Bacteria; p__Firmicutes; c__Clostridia; o__Clostridiales; f__; g__; s__	1
d2323bd6887591ed5efddda2b97c85fc	k__Bacteria; p__Firmicutes; c__Clostridia; o__Clostridiales; f__Lachnospiraceae; g__; s__	0.942853
771a0b0c6122946b74fca6b0c3226942	k__Bacteria; p__Firmicutes; c__Clostridia; o__Clostridiales; f__Ruminococcaceae; g__; s__	0.997391
9e3583e747e86d543ed5aa3486270732	k__Bacteria; p__Firmicutes; c__Clostridia; o__Clostridiales; f__Lachnospiraceae; g__; s__	0.97534
d078c163ebdec947981a1ec55c356029	k__Bacteria; p__Tenericutes; c__Mollicutes; o__RF39; f__; g__; s__	0.999978
39284b19765f4aa351ce320782a36ec3	k__Bacteria; p__Firmicutes; c__Clostridia; o__Clostridiales; f__Ruminococcaceae; g__; s__	0.741342
afd3fc0a1b80108a53eeeb72917a56dc	k__Bacteria; p__Firmicutes; c__Clostridia; o__Clostridiales; f__Ruminococcaceae; g__Oscillospira; s__	0.995085
d03aef9d2bbb9cd0e912f834756e26dc	k__Bacteria; p__Firmicutes; c__Clostridia; o__Clostridiales; f__; g__; s__	1
11486a77af543feafb70ae846acb63bc	k__Bacteria; p__Firmicutes; c__Clostridia; o__Clostridiales; f__; g__; s__	0.999822
ef3e47089152701578e6f9e471ba781e	k__Bacteria; p__Firmicutes; c__Clostridia; o__Clostridiales; f__; g__; s__	0.99999
4ecd2fa804c1777ad9c0eadb722fa81d	k__Bacteria; p__Firmicutes; c__Clostridia; o__Clostridiales; f__Ruminococcaceae; g__Oscillospira; s__	0.817874
aa941c4448477b77fba9d79c62035028	k__Bacteria; p__Firmicutes; c__Clostridia; o__Clostridiales; f__Lachnospiraceae; g__; s__	0.869396
e51e92faac1537052790f7324a9c8da2	k__Bacteria; p__Firmicutes; c__Clostridia; o__Clostridiales	0.996505
273dc8005a4e8f3c5c0722601097a121	k__Bacteria; p__Firmicutes; c__Clostridia; o__Clostridiales; f__Ruminococcaceae; g__; s__	0.994442
44cb16af8003da473f81088c2f82815b	k__Bacteria; p__Firmicutes; c__Erysipelotrichi; o__Erysipelotrichales; f__Erysipelotrichaceae	0.986952
964b532293f399fbb294cccfbce16b0f	k__Bacteria; p__Firmicutes; c__Clostridia; o__Clostridiales; f__; g__; s__	0.992098
16119f91d2f6e45d070132a043a3dbbe	k__Bacteria; p__Firmicutes; c__Clostridia; o__Clostridiales; f__Lachnospiraceae	0.936992
59e1d4b6a4b5b5883118a666c43b0bcc	k__Bacteria; p__Firmicutes; c__Clostridia; o__Clostridiales; f__Lachnospiraceae; g__Coprococcus; s__	0.919109
72fad954e702628b9dd433a1c7dbde84	k__Bacteria; p__Firmicutes; c__Clostridia; o__Clostridiales; f__; g__; s__	0.943046
46e2a07e2fcc9cfc2cad4ba0cb855415	k__Bacteria; p__Firmicutes; c__Erysipelotrichi; o__Erysipelotrichales; f__Erysipelotrichaceae; g__; s__	0.952884
f963cb667eeefe3c04057b4b36832b73	k__Bacteria; p__Firmicutes; c__Clostridia; o__Clostridiales; f__Lachnospiraceae; g__; s__	0.962236
e7503c75a7d94ac0e441240ab72d4ef8	k__Bacteria; p__Firmicutes; c__Clostridia; o__Clostridiales; f__Ruminococcaceae; g__; s__	0.849697
f50c4d5286cbee0debbe07b79faefb8c	k__Bacteria; p__Firmicutes; c__Clostridia; o__Clostridiales; f__Ruminococcaceae; g__Ruminococcus; s__	0.998196
d7469f8494a1702b7aa57ffdfbc885d7	k__Bacteria; p__Firmicutes; c__Clostridia; o__Clostridiales; f__Ruminococcaceae; g__Ruminococcus; s__	0.998706
1c61c3265fa0cf4e380ee194b2155220	k__Bacteria; p__Firmicutes; c__Clostridia; o__Clostridiales; f__Ruminococcaceae; g__; s__	0.997692
6d390f7a656dd7b44e070f8ff6bc5251	k__Bacteria; p__Firmicutes; c__Clostridia; o__Clostridiales; f__; g__; s__	0.999997
7aebf72468f15858b61469ae1b516828	k__Bacteria; p__Firmicutes; c__Clostridia; o__Clostridiales	0.992687
8acde9e147a89eafa82365121e6f0f32	k__Bacteria; p__Firmicutes; c__Clostridia; o__Clostridiales; f__Lachnospiraceae	0.947075
2201e199a8e9a74904065db64250b5ec	k__Bacteria; p__Firmicutes; c__Clostridia; o__Clostridiales; f__Lachnospiraceae; g__; s__	0.985503
841b014626da09538cc10b7b29fc56c9	k__Bacteria; p__Firmicutes; c__Clostridia; o__Clostridiales; f__Ruminococcaceae; g__Ruminococcus; s__	0.999698
0f2b856fd77f87ecddcab3e57f87efc2	k__Bacteria; p__Firmicutes; c__Clostridia; o__Clostridiales; f__Lachnospiraceae; g__; s__	0.929986
f223d31fa8ed7ab163a127d52c53e601	k__Bacteria; p__Firmicutes; c__Clostridia; o__Clostridiales; f__Ruminococcaceae; g__Oscillospira; s__	0.90248
a31c2a943241153717c2c31dbfd282ff	k__Bacteria; p__Firmicutes; c__Clostridia; o__Clostridiales; f__Ruminococcaceae; g__; s__	0.730407
51e03674dadc6335585cda30c12b5866	k__Bacteria; p__Firmicutes; c__Clostridia; o__Clostridiales; f__Lachnospiraceae; g__; s__	0.959604
c8b7d0a0d382322f5b7c623653d052c9	k__Bacteria; p__Tenericutes; c__Mollicutes; o__RF39; f__; g__; s__	1
b282a7a230506a3323164fffa1a2e743	k__Bacteria; p__Firmicutes; c__Clostridia; o__Clostridiales; f__Lachnospiraceae	0.999416
f85fb5ebdb2a72a4be16f7b12bd6ce69	k__Bacteria; p__Firmicutes; c__Clostridia; o__Clostridiales; f__Ruminococcaceae; g__Ruminococcus; s__	0.999042
20a2ba96c90f5d99da76cc4c10a2dd4a	k__Bacteria; p__Firmicutes; c__Clostridia; o__Clostridiales; f__Lachnospiraceae; g__; s__	0.993913
3d28433abd4114c2ad2afde9b8f5f2d2	k__Bacteria; p__Firmicutes; c__Erysipelotrichi; o__Erysipelotrichales; f__Erysipelotrichaceae; g__; s__	0.966532
922e6ee6eef5e330bf763f77c16e78a3	k__Bacteria; p__Firmicutes; c__Clostridia; o__Clostridiales; f__Ruminococcaceae; g__; s__	0.973811
b68d2e72d18dbaf50afdf600ed1f00d7	k__Bacteria; p__Firmicutes; c__Clostridia; o__Clostridiales; f__Lachnospiraceae	0.944994
97e3342fa4c548ee87cf19a22f34020e	k__Bacteria; p__Firmicutes; c__Clostridia; o__Clostridiales; f__Ruminococcaceae; g__; s__	0.99853
cc0885d8d73da9fca077a91f290658f8	k__Bacteria; p__Firmicutes; c__Clostridia; o__Clostridiales; f__Lachnospiraceae; g__Coprococcus; s__	0.982188
e6c810f606eff2c697a0cd898023059c	k__Bacteria; p__Firmicutes; c__Clostridia; o__Clostridiales; f__; g__; s__	0.999991
5249c108845bfe41d21fc1287e323a4b	k__Bacteria; p__Firmicutes; c__Clostridia; o__Clostridiales; f__; g__; s__	0.993043
622c206438ef17009c412a8327662196	k__Bacteria; p__Firmicutes; c__Clostridia; o__Clostridiales; f__Ruminococcaceae; g__Ruminococcus; s__	0.998895
104097760c458c307968c024fea88fe9	k__Bacteria; p__Firmicutes; c__Clostridia; o__Clostridiales; f__; g__; s__	0.99972
203b71b73ae13cf5954827e46552ea4e	k__Bacteria	0.999999
1fdcf0ac4d1a564e992921d26bb032e8	k__Bacteria; p__Firmicutes; c__Clostridia; o__Clostridiales; f__Ruminococcaceae; g__Oscillospira; s__	0.998792
1ef7548aefca23fdae2a6d1a676e865d	k__Bacteria; p__Firmicutes; c__Clostridia; o__Clostridiales; f__; g__; s__	0.939555
eff809e1d123204c05d86fb507f65358	k__Bacteria; p__Firmicutes; c__Clostridia; o__Clostridiales; f__Ruminococcaceae; g__; s__	0.999059
e76e0811967026f3b850a12d07dbcfbd	k__Bacteria; p__Firmicutes; c__Clostridia; o__Clostridiales; f__Lachnospiraceae; g__; s__	0.944209
6bafc51b60de127ca136ecafd8c95c48	k__Bacteria; p__Firmicutes; c__Clostridia; o__Clostridiales; f__Ruminococcaceae; g__Oscillospira; s__	0.971265
d364068bdef5d7d4f7362c593e4dcb39	k__Bacteria; p__Firmicutes; c__Clostridia; o__Clostridiales; f__Lachnospiraceae; g__; s__	0.921491
ee50f53d88422ef489607bf7c54e60ec	k__Bacteria; p__Firmicutes; c__Clostridia; o__Clostridiales; f__; g__; s__	0.999902
156c3e656a3f71328b9a6509c58d12eb	k__Bacteria; p__Firmicutes; c__Clostridia; o__Clostridiales; f__Clostridiaceae	0.71845
07190f534d251515b5a280195b071183	k__Bacteria; p__Firmicutes; c__Clostridia; o__Clostridiales; f__; g__; s__	0.983235
314d16337ff5601b898ebd91b3e35061	k__Bacteria; p__Firmicutes; c__Clostridia; o__Clostridiales; f__; g__; s__	0.936649
2a0b8cff16187b7f064a17dd9ed2145f	k__Bacteria; p__Firmicutes; c__Clostridia; o__Clostridiales; f__Lachnospiraceae; g__Coprococcus; s__	0.879052
6499e9a35b4b17332242f55870e4089e	k__Bacteria; p__Firmicutes; c__Clostridia; o__Clostridiales; f__Ruminococcaceae; g__; s__	0.911264
39569c7c19afb9233ca21d9e35c5de50	k__Bacteria; p__Firmicutes; c__Clostridia; o__Clostridiales; f__Ruminococcaceae; g__Oscillospira; s__	0.997486
ad47ada670889faae5f26cb501f01104	k__Bacteria; p__Firmicutes; c__Clostridia; o__Clostridiales; f__Ruminococcaceae; g__; s__	0.996889
a738919dc0c46fea782ce7cda495d656	k__Bacteria; p__Firmicutes; c__Clostridia; o__Clostridiales; f__; g__; s__	0.720083
9089c459dcf23315e23ea5eb0c919da5	k__Bacteria; p__Firmicutes; c__Clostridia; o__Clostridiales; f__Ruminococcaceae; g__; s__	0.975522
8cb95fc2abe855829c136df5463e7879	k__Bacteria; p__Firmicutes; c__Clostridia; o__Clostridiales	0.99907
f105d90d2f4494e8fa66cff085bf4054	k__Bacteria; p__Firmicutes; c__Clostridia; o__Clostridiales; f__Ruminococcaceae; g__; s__	0.998546
3a50e3e1f7031471b70b9848cd2806fe	k__Bacteria; p__Firmicutes; c__Clostridia; o__Clostridiales; f__Lachnospiraceae; g__; s__	0.972449
744936af49e02cced0b9adcf4ff6f0bb	k__Bacteria; p__Firmicutes; c__Clostridia; o__Clostridiales; f__Lachnospiraceae; g__; s__	0.904008
c818f7b46e77eb6c1155fe83bd6d0d28	k__Bacteria; p__Firmicutes; c__Clostridia; o__Clostridiales; f__Lachnospiraceae; g__; s__	0.990454
5b0f4fcbc3c94c6439424523fc207735	k__Bacteria; p__Firmicutes; c__Clostridia; o__Clostridiales; f__Lachnospiraceae; g__; s__	0.755582
2b8008c14e23d7b749f4c26c633004c8	k__Bacteria; p__Firmicutes; c__Clostridia; o__Clostridiales; f__; g__; s__	0.726261
39034ba5c398d52ad3732f2efc076f32	k__Bacteria; p__Firmicutes; c__Clostridia; o__Clostridiales; f__Ruminococcaceae; g__Ruminococcus; s__	0.997315
b45fd818502377498c68017aff8e5f90	k__Bacteria; p__Firmicutes; c__Clostridia; o__Clostridiales; f__Ruminococcaceae; g__; s__	0.950118
4f004ab31c1cad4797d9a8d6520b6fd6	k__Bacteria; p__Firmicutes; c__Clostridia; o__Clostridiales; f__Ruminococcaceae; g__; s__	0.999445
f3fc39ba74d820ecc97d4c72c32ebfb0	k__Bacteria; p__Firmicutes; c__Clostridia; o__Clostridiales; f__Ruminococcaceae; g__; s__	0.937814
6c9e4d2cb8818d7330b3ab295fb27d78	k__Bacteria; p__Firmicutes; c__Clostridia; o__Clostridiales; f__Ruminococcaceae; g__; s__	0.998062
e964adbb76e67988ffc81fb127294f19	k__Bacteria; p__Firmicutes; c__Clostridia; o__Clostridiales; f__Ruminococcaceae; g__Oscillospira; s__	0.712856
db7bfe5934eb907fc0fe9bc301fb4b57	k__Bacteria; p__Firmicutes; c__Clostridia; o__Clostridiales; f__Lachnospiraceae; g__; s__	0.995624
514f315e832dc3673633c584337a7399	k__Bacteria; p__Firmicutes; c__Clostridia; o__Clostridiales; f__; g__; s__	0.99999
bd6dfca42e401448919e76b5bc1a5e01	k__Bacteria; p__Firmicutes; c__Clostridia; o__Clostridiales; f__Ruminococcaceae; g__Faecalibacterium; s__prausnitzii	0.999995
3b8e1e7ad0877706b7dd1d4216c2e182	k__Bacteria; p__Tenericutes; c__Mollicutes; o__RF39; f__; g__; s__	1
e83dfc50ab52f4028da9dcc4730b43ab	k__Bacteria; p__Firmicutes; c__Clostridia; o__Clostridiales	0.997622
40a0772154bb8ae16479214a84d9bcfb	k__Bacteria; p__Firmicutes; c__Clostridia; o__Clostridiales; f__Lachnospiraceae	0.725405
a5f5f62a6ca2ac8838131429d2a22610	k__Bacteria; p__Firmicutes; c__Clostridia; o__Clostridiales; f__Ruminococcaceae; g__Oscillospira; s__	0.99544
17b6ca3d881cf90448a4c88640a5175b	k__Bacteria; p__Firmicutes; c__Clostridia; o__Clostridiales; f__; g__; s__	0.999701
278c338aa29599b41deb539e8f10720f	k__Bacteria; p__Tenericutes; c__Mollicutes; o__RF39; f__; g__; s__	0.999978
cfba02f09cc25fafd600343f4ff736da	k__Bacteria; p__Firmicutes; c__Clostridia; o__Clostridiales; f__Clostridiaceae	0.719119
b01504dfdbb92c9def2baba6b8a6de05	k__Bacteria; p__Firmicutes; c__Clostridia; o__Clostridiales; f__Lachnospiraceae; g__Coprococcus; s__	0.958347
56cb860bb4735a5f239ce897f3e76d8a	k__Bacteria; p__Firmicutes; c__Clostridia; o__Clostridiales; f__Ruminococcaceae; g__Ruminococcus; s__	0.998566
911b527676d83b6162084a5fc64fdb4c	k__Bacteria; p__Firmicutes; c__Clostridia; o__Clostridiales; f__Ruminococcaceae; g__Oscillospira; s__	0.895543
5c3ba159922804548af61abc6cb5c9f9	k__Bacteria; p__Firmicutes; c__Clostridia; o__Clostridiales; f__Ruminococcaceae; g__Ruminococcus; s__	0.999762
8ff097b173fcdfbe3ad77d5de3f6a73b	k__Bacteria; p__Firmicutes; c__Clostridia; o__Clostridiales; f__Lachnospiraceae	0.992488
a0e64c14ddbf4ab60691f67848e336d1	k__Bacteria; p__Firmicutes; c__Clostridia; o__Clostridiales; f__Lachnospiraceae; g__Coprococcus; s__	0.982176
e8a92cfad8ac43ebf5110207f01b3464	k__Bacteria; p__Firmicutes; c__Clostridia; o__Clostridiales; f__Lachnospiraceae; g__Coprococcus; s__	0.943822
17fb0f68e5de010e1cd67ef9012bf048	k__Bacteria; p__Firmicutes; c__Clostridia; o__Clostridiales; f__Clostridiaceae	0.735432
39ef7c03f7d76ba63f04cbe967dda3b0	k__Bacteria; p__Firmicutes; c__Clostridia; o__Clostridiales; f__Ruminococcaceae; g__Ruminococcus; s__	0.999213
783166bb550c6d6fb12e1db569fe2521	k__Bacteria; p__Firmicutes; c__Clostridia; o__Clostridiales; f__Ruminococcaceae; g__; s__	0.998831
e24303029ea28351123efddbc633c4b7	k__Bacteria; p__Firmicutes; c__Clostridia; o__Clostridiales; f__Ruminococcaceae; g__Oscillospira; s__	0.834753
abae8af825ff99920a6e5f4b644a623f	k__Bacteria; p__Firmicutes; c__Clostridia; o__Clostridiales; f__Ruminococcaceae; g__Oscillospira; s__	0.836586
989e2f824098313a4643b14e6859cd79	k__Bacteria; p__Firmicutes; c__Clostridia; o__Clostridiales	0.992643
17f4e0e8d2069e05ab35bf7a4ce14f3b	k__Bacteria; p__Firmicutes; c__Clostridia; o__Clostridiales; f__Ruminococcaceae; g__Ruminococcus; s__	0.999548
da5788f05360589d9d07cd00c9199690	k__Bacteria; p__Firmicutes; c__Clostridia; o__Clostridiales; f__Ruminococcaceae; g__Ruminococcus; s__	0.99982
feb523bb857511cdb9dc09d50c316f11	k__Bacteria; p__Firmicutes; c__Clostridia; o__Clostridiales; f__Ruminococcaceae; g__; s__	0.983471
1ec65cabb6baf50bafdc262958176e19	k__Bacteria; p__Tenericutes; c__Mollicutes; o__RF39; f__; g__; s__	0.999991
92b4406971249785c636323b970bec6d	k__Bacteria; p__Firmicutes; c__Clostridia; o__Clostridiales; f__Ruminococcaceae; g__; s__	0.999428
f65a255989cb2c0e8a78767237853ecf	k__Bacteria; p__Firmicutes; c__Clostridia; o__Clostridiales; f__; g__; s__	0.988725
25b2c2baf2178085477749533a66dbca	k__Bacteria; p__Firmicutes; c__Clostridia; o__Clostridiales; f__; g__; s__	0.992618
0e60fc765dfe6d6b3308a4118519f987	k__Bacteria; p__Firmicutes; c__Clostridia; o__Clostridiales; f__Ruminococcaceae; g__; s__	0.956333
41ba123e16b0e052f38d1e1bded473ef	k__Bacteria; p__Firmicutes; c__Erysipelotrichi; o__Erysipelotrichales; f__Erysipelotrichaceae	0.990021
af5f93899b6743d045847c3442f6c9f2	k__Bacteria; p__Firmicutes; c__Clostridia; o__Clostridiales; f__Ruminococcaceae; g__Ruminococcus; s__	0.999771
b87c5605a7a7b959c457893572d07e0c	k__Bacteria; p__Firmicutes; c__Clostridia; o__Clostridiales; f__Lachnospiraceae	0.850648
0269be80b506c5ead30c865c574f2d11	k__Bacteria; p__Firmicutes; c__Clostridia; o__Clostridiales; f__Ruminococcaceae; g__; s__	0.998452
c5c3180ba9fcfb32f01b85557361df0f	k__Bacteria; p__Firmicutes; c__Clostridia; o__Clostridiales; f__Ruminococcaceae; g__; s__	0.966374
f1fa385c617651ce36b6ce1810d62286	k__Bacteria; p__Firmicutes; c__Clostridia; o__Clostridiales; f__Ruminococcaceae	0.999872
090f079e89652b85d047885a0f8e4f13	k__Bacteria; p__Firmicutes; c__Clostridia; o__Clostridiales	0.999878
9d94c649de538b5ed07d24df30c84959	k__Bacteria; p__Firmicutes; c__Clostridia; o__Clostridiales; f__Ruminococcaceae; g__; s__	0.967199
b38689a47d4d7df1a04218e86ddf1280	k__Bacteria; p__Tenericutes; c__Mollicutes; o__RF39; f__; g__; s__	1
4e98db91cbfb7b7a53b628d7775e15cc	k__Bacteria; p__Firmicutes; c__Clostridia; o__Clostridiales	0.997558
d434864b9fe412f6fc3e671df15751fb	k__Bacteria; p__Firmicutes; c__Clostridia; o__Clostridiales; f__Ruminococcaceae; g__Oscillospira; s__	0.989972
6f691cac43a3489234bcc7997ab1bdf4	k__Bacteria; p__Firmicutes; c__Clostridia; o__Clostridiales; f__; g__; s__	0.999836
059a8eccfdda0e54dd6e424a3144d3e4	k__Bacteria; p__Firmicutes; c__Clostridia; o__Clostridiales; f__Ruminococcaceae; g__Oscillospira; s__	0.70908
d329e86341b207110582041e7cafdf84	k__Bacteria; p__Firmicutes; c__Clostridia; o__Clostridiales; f__; g__; s__	0.999844
97a4512ba731ec0311ed9619fbdce5ee	k__Bacteria; p__Firmicutes; c__Clostridia; o__Clostridiales; f__; g__; s__	0.999989
e1815b422c1f82bd6c080f729679b073	k__Bacteria; p__Firmicutes; c__Clostridia; o__Clostridiales; f__Ruminococcaceae; g__Oscillospira; s__	0.9491
a572143ec2596f2762caf13a3861f3c7	k__Bacteria; p__Firmicutes; c__Clostridia; o__Clostridiales; f__Ruminococcaceae; g__Oscillospira; s__	0.899248
9b06e9f60d6d7f0ef5fc5f7f2568625f	k__Bacteria; p__Firmicutes; c__Clostridia; o__Clostridiales; f__Lachnospiraceae; g__; s__	0.93294
c3949070d277c81882987ca45806d053	k__Bacteria; p__Firmicutes; c__Clostridia; o__Clostridiales; f__Lachnospiraceae; g__Coprococcus; s__	0.889188
74e9af819f38850ed10ccef699425e5c	k__Bacteria; p__Firmicutes; c__Clostridia; o__Clostridiales; f__Lachnospiraceae; g__; s__	0.961631
c546d02c0e60f808466d1620aaae1338	k__Bacteria; p__Firmicutes; c__Clostridia; o__Clostridiales; f__Ruminococcaceae; g__; s__	0.851778
31e3dc21d378e4c2cea525c9e351a0fa	k__Bacteria; p__Firmicutes; c__Clostridia; o__Clostridiales; f__Ruminococcaceae; g__; s__	0.996859
383b8ab4884632da1e2c43d3910448ae	k__Bacteria; p__Firmicutes; c__Clostridia; o__Clostridiales	1
4542afc0559da6996d0bacd23bd79595	k__Bacteria; p__Firmicutes; c__Clostridia; o__Clostridiales	0.999826
1921609837b63702c5210329d1f80676	k__Bacteria; p__Firmicutes; c__Clostridia; o__Clostridiales; f__Lachnospiraceae; g__; s__	0.985728
916c4a7baeb2f43f4f191fa0bf6a469c	k__Bacteria; p__Firmicutes; c__Clostridia; o__Clostridiales; f__Ruminococcaceae; g__; s__	0.831127
bdc91df5bc550f05c3829ce544496aad	k__Bacteria; p__Firmicutes; c__Clostridia; o__Clostridiales; f__Ruminococcaceae; g__; s__	0.999541
619e061a0d75e76289b391e127cd1cc0	k__Bacteria; p__Firmicutes; c__Clostridia; o__Clostridiales; f__Lachnospiraceae; g__; s__	0.873143
6802e90519ddef1eb7cb3407f470070a	k__Bacteria; p__Firmicutes; c__Clostridia; o__Clostridiales; f__Lachnospiraceae; g__; s__	0.906778
68747ebb909ac48e248dcef3c2a55ace	k__Bacteria; p__Firmicutes; c__Clostridia; o__Clostridiales; f__Ruminococcaceae; g__; s__	0.962093
b6776644ce731ac3894730b446c2d24a	k__Bacteria; p__Firmicutes; c__Clostridia; o__Clostridiales; f__Lachnospiraceae; g__Coprococcus; s__	0.723105
5f1d4d819849dddbacd46bbda39a7e4c	k__Bacteria; p__Firmicutes; c__Clostridia; o__Clostridiales; f__Ruminococcaceae; g__; s__	0.981493
7870a963256800da4ac19baf1b946e4b	k__Bacteria; p__Firmicutes; c__Clostridia; o__Clostridiales; f__Ruminococcaceae; g__Oscillospira; s__	0.99781
eac2201652f9573973ffd1085a185a56	k__Bacteria; p__Firmicutes; c__Clostridia; o__Clostridiales; f__Ruminococcaceae; g__; s__	0.999169
5ebf24440cbaa45c19011e1e94cdf656	k__Bacteria; p__Firmicutes; c__Clostridia; o__Clostridiales; f__Lachnospiraceae	0.999565
e4e96faabcb1dac117972263a1ef1654	k__Bacteria; p__Firmicutes; c__Clostridia; o__Clostridiales; f__Ruminococcaceae; g__; s__	0.838329
61e2ca04df29e36a37ba2cfa69f2dbc4	k__Bacteria; p__Firmicutes; c__Clostridia; o__Clostridiales; f__Ruminococcaceae; g__Ruminococcus; s__	0.999422
55a2518c9861b8333da1fc7c8042ef08	k__Bacteria; p__Firmicutes; c__Clostridia; o__Clostridiales; f__Ruminococcaceae; g__; s__	0.999691
38b73f20701d1a03b760bc324082d525	k__Bacteria; p__Firmicutes; c__Clostridia; o__Clostridiales; f__; g__; s__	0.999992
19898982fb254a070634d78bfbeccf82	k__Bacteria; p__Tenericutes; c__Mollicutes; o__RF39; f__; g__; s__	0.999998
b4e5ea807d80a2a32c89679b049f5220	k__Bacteria; p__Firmicutes; c__Clostridia; o__Clostridiales; f__Lachnospiraceae	0.989341
22c6b67bb1b729298ceee7ce7ef3aec0	k__Bacteria; p__Firmicutes; c__Clostridia; o__Clostridiales; f__Ruminococcaceae; g__Faecalibacterium; s__prausnitzii	0.988705
45059dc4e9097eb471c190c1afd83b56	k__Bacteria; p__Firmicutes; c__Clostridia; o__Clostridiales; f__Ruminococcaceae; g__Ruminococcus; s__	0.997942
46e31cad2666e7b218e0ca1565192532	k__Bacteria; p__Tenericutes; c__Mollicutes; o__RF39; f__; g__; s__	0.999991
54c60da2317a6f887b138db837f64d40	k__Bacteria; p__Firmicutes; c__Clostridia; o__Clostridiales; f__Lachnospiraceae; g__; s__	0.99103
bf3dcd0e537cbf5bac0c4b9fd0d5bc6c	k__Bacteria; p__Firmicutes; c__Clostridia; o__Clostridiales	1
4e4f383dbacd901c02a9ec6b9cdfcdba	k__Bacteria; p__Firmicutes; c__Clostridia; o__Clostridiales	0.999747
82f4bd8911438b6ee2476a2eeebd70ee	k__Bacteria; p__Firmicutes; c__Clostridia; o__Clostridiales; f__Ruminococcaceae; g__Faecalibacterium; s__prausnitzii	1
618fbe59f45886a9227f7c79ee458d57	k__Bacteria; p__Firmicutes; c__Clostridia; o__Clostridiales; f__Ruminococcaceae; g__Ruminococcus; s__	0.999261
f1d98cf626065442404bb0e961762f3e	k__Bacteria; p__Firmicutes; c__Clostridia; o__Clostridiales; f__Ruminococcaceae; g__Oscillospira; s__	0.980436
8fd25abffd645494e8178558275f98af	k__Bacteria; p__Firmicutes; c__Clostridia; o__Clostridiales; f__Ruminococcaceae; g__; s__	0.99984
a1d0cc4ceb485c5fdeedbbbd31c73864	k__Bacteria; p__Firmicutes; c__Clostridia; o__Clostridiales; f__Ruminococcaceae; g__Oscillospira; s__	0.831263
333075c1a5e3b11abfe7cf403492f4a8	k__Bacteria; p__Firmicutes; c__Erysipelotrichi; o__Erysipelotrichales; f__Erysipelotrichaceae	0.988716
8901002dedb0111ee1ae19b7eab1b40f	k__Bacteria; p__Firmicutes; c__Clostridia; o__Clostridiales; f__Lachnospiraceae; g__Pseudobutyrivibrio; s__	0.818187
e97adeca0df6a414913c7f25bb35f246	k__Bacteria; p__Firmicutes; c__Clostridia; o__Clostridiales; f__Clostridiaceae; g__; s__	0.99004
3cae33cfdcec18ba725bdc6b652c61b8	k__Bacteria; p__Firmicutes; c__Bacilli; o__Bacillales; f__Bacillaceae	0.996665
894652ae34e8e6b9857ced6e938df386	k__Bacteria; p__Firmicutes; c__Clostridia; o__Clostridiales; f__Lachnospiraceae; g__Pseudobutyrivibrio; s__	0.801225
3dabbb6ec19de911bd3f011e6e91048a	k__Bacteria; p__Firmicutes; c__Clostridia; o__Clostridiales	1
6da2c0a77a8ad9eb71159a4f3afdedf9	k__Bacteria; p__Tenericutes; c__Mollicutes; o__RF39; f__; g__; s__	1
0930f156d94c36952142819d64bd5294	k__Bacteria; p__Firmicutes; c__Clostridia; o__Clostridiales; f__Ruminococcaceae; g__; s__	0.943915
63cfc4b73b26e67ea0bfc98266f259b7	k__Bacteria; p__Firmicutes; c__Clostridia; o__Clostridiales; f__Ruminococcaceae; g__; s__	0.946694
446736728facd600f2b8dac04eb38d95	k__Bacteria; p__Firmicutes; c__Clostridia; o__Clostridiales	0.997035
663c2ad22b552af294a5bd231355fe66	k__Bacteria; p__Firmicutes; c__Clostridia; o__Clostridiales	0.996786
3e55c0fedf204ff0aaeccf5210d1c1f9	k__Bacteria; p__Firmicutes; c__Clostridia; o__Clostridiales; f__SBYG_4172; g__; s__	0.792984
be0d3142157db40fd5c0032a84f4c652	k__Bacteria; p__Firmicutes; c__Clostridia; o__Clostridiales; f__Ruminococcaceae; g__; s__	0.886815
7cd3edf7de3da67a2883d919506e7d55	k__Bacteria; p__Firmicutes; c__Clostridia; o__Clostridiales; f__Ruminococcaceae; g__; s__	0.999661
cc23b022811bbbdf6b28fd12aca32080	k__Bacteria; p__Firmicutes; c__Clostridia; o__Clostridiales; f__Clostridiaceae; g__; s__	0.991593
5ddcf445c519b7306ad29a2f3faf5bf7	k__Bacteria; p__Firmicutes; c__Clostridia; o__Clostridiales; f__Lachnospiraceae; g__; s__	0.984446
d6d175942edd50f1a800a19a58426983	k__Bacteria; p__Firmicutes; c__Clostridia; o__Clostridiales; f__Ruminococcaceae; g__Ruminococcus; s__	0.997892
955b26db5aa40d7bee6385d933cfe7cc	k__Bacteria	1
96521c5fa92cb46170a6f035e03a68f9	k__Bacteria; p__Firmicutes; c__Clostridia; o__Clostridiales; f__Ruminococcaceae; g__Oscillospira; s__	0.982796
1118b389461329889dfc79651b61673e	k__Bacteria; p__Firmicutes; c__Clostridia; o__Clostridiales; f__Ruminococcaceae; g__; s__	0.991324
8074ba3bc826375b021499b02a91bebd	k__Bacteria; p__Firmicutes; c__Clostridia; o__Clostridiales; f__Lachnospiraceae	0.999474
46618c20f14bcc288c3073b717b58d79	k__Bacteria; p__Firmicutes; c__Clostridia; o__Clostridiales; f__SBYG_4172; g__; s__	0.775307
a3f5735a55170b568299f354cea786d7	k__Bacteria; p__Firmicutes; c__Clostridia; o__Clostridiales; f__Ruminococcaceae; g__; s__	0.998861
b6ab0e6653a88d331450ba8109191d64	k__Bacteria; p__Firmicutes; c__Clostridia; o__Clostridiales; f__Ruminococcaceae; g__Ruminococcus; s__	0.999422
9ad43964090379e08de6bdbaf63bea9e	k__Bacteria; p__Firmicutes; c__Clostridia; o__Clostridiales; f__Lachnospiraceae; g__Pseudobutyrivibrio; s__	0.865242
a34123839e0c5d8e3c027ba072a4c1d7	k__Bacteria; p__Firmicutes; c__Clostridia; o__Clostridiales; f__; g__; s__	0.999991
0f72709117a522eecd548da2eb73a2f4	k__Bacteria; p__Firmicutes; c__Clostridia; o__Clostridiales; f__; g__; s__	0.999889
4d9bda9d6bcd5a7473b565db85c1060a	k__Bacteria; p__Firmicutes; c__Clostridia; o__Clostridiales; f__Ruminococcaceae; g__Ruminococcus; s__	0.999649
7393e23a093250e5c0d3670da48bb6a5	k__Bacteria; p__Firmicutes; c__Clostridia; o__Clostridiales; f__Ruminococcaceae; g__Ruminococcus; s__	0.99966
61a9fbab2a358bb57871002e1a945ab5	k__Bacteria	1
17e65720f4750e34fb6ecf568c8ec2ba	k__Bacteria; p__Firmicutes; c__Clostridia; o__Clostridiales	0.988982
a529ce41e8a3233171065ed05d0e08a1	k__Bacteria; p__Firmicutes; c__Clostridia; o__Clostridiales; f__Ruminococcaceae	0.999502
019c701be5453aad82078b1b91555f70	k__Bacteria; p__Firmicutes; c__Clostridia; o__Clostridiales; f__Ruminococcaceae; g__Ruminococcus; s__	0.998387
4c124d64d2b0530c954a8061a9d711a4	k__Bacteria; p__Firmicutes; c__Clostridia; o__Clostridiales; f__Ruminococcaceae	0.999841
ff99fd4209530d6cd72f06372f42806b	k__Bacteria; p__Firmicutes; c__Clostridia; o__Clostridiales; f__Ruminococcaceae; g__; s__	0.933427
300e2fda6af079699675cc40a511da5e	k__Bacteria; p__Firmicutes; c__Clostridia; o__Clostridiales; f__Ruminococcaceae; g__; s__	0.998823
5266962c17a06afffdfad2a9adf5a8af	k__Bacteria; p__Firmicutes; c__Clostridia; o__Clostridiales; f__Ruminococcaceae; g__; s__	0.990747
bec9c5963fbf69510a2142491e1287c0	k__Bacteria; p__Firmicutes; c__Clostridia; o__Clostridiales; f__Lachnospiraceae	0.999532
34bdc6ad3a78d2c8393059ebd589e84d	k__Bacteria; p__Firmicutes; c__Clostridia; o__Clostridiales	0.998051
0d4d6a131e953595f545643090fd634a	k__Bacteria; p__Firmicutes; c__Clostridia; o__Clostridiales	1
3546e492a96c2282b3d58dab9c3803c5	k__Bacteria; p__Firmicutes; c__Clostridia; o__Clostridiales; f__Ruminococcaceae; g__Faecalibacterium; s__prausnitzii	0.999995
feaf2a70598444bd317341cfdf52f0bb	k__Bacteria; p__Firmicutes; c__Clostridia; o__Clostridiales; f__Ruminococcaceae; g__; s__	0.996788
e8df1e04c833652a5d1ee95a7625464b	k__Bacteria; p__Firmicutes; c__Clostridia; o__Clostridiales; f__Ruminococcaceae; g__; s__	0.999344
3843b52c4659f4cff99c55ba7fe8c300	k__Bacteria; p__Firmicutes; c__Clostridia; o__Clostridiales; f__Ruminococcaceae; g__Oscillospira; s__	0.738951
9fb357cb9cf1c8c8c23de7a7e01aa71b	k__Bacteria; p__Firmicutes; c__Clostridia; o__Clostridiales; f__Ruminococcaceae; g__; s__	0.900263
08f8a8e8caac6ae810932903d33768bf	k__Bacteria; p__Firmicutes; c__Clostridia; o__Clostridiales; f__Lachnospiraceae; g__; s__	0.977485
cfc8a8145f369c13e88ca58068474ae3	k__Bacteria; p__Firmicutes; c__Bacilli; o__Lactobacillales; f__Lactobacillaceae; g__Lactobacillus; s__	0.999994
43ba6d8bddd5f187c717eed1b9bd5634	k__Bacteria; p__Firmicutes; c__Clostridia; o__Clostridiales; f__Ruminococcaceae; g__; s__	0.713048
516a296073891bf992d80c16ca9ed236	k__Bacteria; p__Firmicutes; c__Clostridia; o__Clostridiales; f__; g__; s__	0.726489
582163757c4449fe4770c4a4afa3204f	k__Bacteria; p__Firmicutes; c__Clostridia; o__Clostridiales; f__Clostridiaceae; g__; s__	0.998293
05ac5284233adaab02510ca64c47f845	k__Bacteria; p__Firmicutes; c__Clostridia; o__Clostridiales; f__Ruminococcaceae; g__; s__	0.999745
5794d152b5810a498ff248942109b1fa	k__Bacteria; p__Firmicutes; c__Clostridia; o__Clostridiales; f__Lachnospiraceae; g__; s__	0.769385
15f973e7f4cc5baddf601c7989426450	k__Bacteria; p__Firmicutes; c__Clostridia; o__Clostridiales; f__; g__; s__	0.985161
e3fc229b59c9931ee2dfbb5eb5b53e27	k__Bacteria; p__Firmicutes; c__Clostridia; o__Clostridiales; f__Lachnospiraceae	0.985795
bdc35f046ab87c02dee27f810fc25fe7	k__Bacteria; p__Firmicutes; c__Clostridia; o__Clostridiales; f__Ruminococcaceae; g__; s__	0.99973
8f7d056943216a9da97bbe6fb0f87696	k__Bacteria; p__Firmicutes; c__Bacilli; o__Bacillales; f__Bacillaceae	0.996665
59691b06acdf5072e65c1b2419e6f44d	k__Bacteria; p__Firmicutes; c__Clostridia; o__Clostridiales; f__Ruminococcaceae; g__Faecalibacterium; s__prausnitzii	0.999995
1df8c9e7a4636f935bc62840661afebf	k__Bacteria; p__Firmicutes; c__Clostridia; o__Clostridiales; f__Lachnospiraceae; g__; s__	0.989805
c8ff5e088513821a5c3fd89cb0c80b0b	k__Bacteria; p__Firmicutes; c__Clostridia; o__Clostridiales; f__Clostridiaceae; g__; s__	0.998532
49c89eae7d0c6b58bba757932ea2b31c	k__Bacteria; p__Firmicutes; c__Clostridia; o__Clostridiales; f__Ruminococcaceae; g__; s__	0.999347
8095b32b5850d9542a9ebbb627f29fa2	k__Bacteria; p__Firmicutes; c__Clostridia; o__Clostridiales; f__Ruminococcaceae; g__Ruminococcus; s__	0.999719
6ad17243ae665b4e5a46ba39efaa66c5	k__Bacteria; p__Firmicutes; c__Clostridia; o__Clostridiales; f__Lachnospiraceae	0.751581
29154284b25ed8272d1cab826d213128	k__Bacteria; p__Firmicutes; c__Clostridia; o__Clostridiales; f__Lachnospiraceae	0.706962
f021870f0e108507ec7f780a275e1a51	k__Bacteria; p__Firmicutes; c__Clostridia; o__Clostridiales; f__Ruminococcaceae; g__; s__	0.98221
7060f257ddbcc51804f5e774f45103d2	k__Bacteria; p__Firmicutes; c__Clostridia; o__Clostridiales; f__Lachnospiraceae; g__Pseudobutyrivibrio; s__	0.757347
08b60260a11473a4a16efbbffcb3939a	k__Bacteria; p__Firmicutes; c__Clostridia; o__Clostridiales; f__Ruminococcaceae	0.837075
70b97e87d9f8f9c2e7073ee7b15b3313	k__Bacteria; p__Firmicutes; c__Clostridia; o__Clostridiales; f__Lachnospiraceae; g__; s__	0.790028
d50b40b8970eba2c5244e66d43b71248	k__Bacteria; p__Firmicutes; c__Clostridia; o__Clostridiales; f__Ruminococcaceae; g__; s__	0.971614
4e15d3c10a110e5831e885ed76066706	k__Bacteria; p__Firmicutes; c__Clostridia; o__Clostridiales; f__Lachnospiraceae	0.950868
976e8012a9217eaa69764b5232081c31	k__Bacteria; p__Firmicutes; c__Clostridia; o__Clostridiales	0.999962
c6dd2160985afb8ebd2e2bc4ca407a60	k__Bacteria; p__Firmicutes; c__Clostridia; o__Clostridiales; f__Lachnospiraceae	0.999365
8f3e75a7ffcbb4d6fabde526841f6de3	k__Bacteria	1
a62c53e100d0bbe4ebf2c1157de90391	k__Bacteria; p__Firmicutes; c__Clostridia; o__Clostridiales; f__Ruminococcaceae; g__; s__	0.929252
2a007fd5171ee50eb1cb698ddab14c3b	k__Bacteria; p__Firmicutes; c__Clostridia; o__Clostridiales; f__SBYG_4172; g__; s__	0.802116
f8953744c329e1e9b65060ecf673de6f	k__Bacteria; p__Firmicutes; c__Clostridia; o__Clostridiales; f__Ruminococcaceae; g__; s__	0.98103
34fc7aae15605586dabda01945f09403	k__Bacteria; p__Firmicutes; c__Clostridia; o__Clostridiales	1
e9ee23fbeb21d3160953a7b1640a12cc	k__Bacteria; p__Firmicutes; c__Clostridia; o__Clostridiales	0.983363
3408733443a1744cbb3f6aebd3dc9f21	k__Bacteria; p__Firmicutes; c__Clostridia; o__Clostridiales; f__Lachnospiraceae	0.990471
57a31c9285f6c2c08a93db0c2c187dea	k__Bacteria; p__Firmicutes; c__Clostridia; o__Clostridiales; f__Lachnospiraceae; g__; s__	0.997817
2d468aacbef4c0ccfe7ed926ff49a8cd	k__Bacteria; p__Firmicutes; c__Clostridia; o__Clostridiales; f__Ruminococcaceae; g__; s__	0.83309
b061ae8a9156eecebfc2da79707e6f6b	k__Bacteria; p__Firmicutes; c__Clostridia; o__Clostridiales	1
33e347c0eb0f4f17a1d3d3ed21058443	k__Bacteria; p__Firmicutes; c__Clostridia; o__Clostridiales	0.999816
dd52585070050ae281574621e2bca840	k__Bacteria; p__Firmicutes; c__Clostridia; o__Clostridiales; f__Lachnospiraceae; g__Coprococcus; s__	0.977391
020019aa2387a24babd93080cf645baf	k__Bacteria; p__Firmicutes; c__Clostridia; o__Clostridiales	0.998034
4ba43159fc0097f63753fa7c211a9295	k__Bacteria; p__Firmicutes; c__Clostridia; o__Clostridiales; f__Ruminococcaceae; g__Ruminococcus; s__	0.999738
cc13548a5a734aadef872c5c3f21cd9c	k__Bacteria; p__Firmicutes; c__Clostridia; o__Clostridiales; f__Ruminococcaceae; g__; s__	0.882877
a0dea10e2823247b638a145c9429a065	k__Bacteria; p__Firmicutes; c__Clostridia; o__Clostridiales; f__Ruminococcaceae; g__; s__	0.986194
d5929ecb06aa3b8389588d99bdf73ab9	k__Bacteria; p__Firmicutes; c__Clostridia; o__Clostridiales; f__Clostridiaceae; g__Natronincola_Anaerovirgula; s__	0.744135
d21f97734bbede27156b5c54b4cb9e6d	k__Bacteria; p__Firmicutes; c__Clostridia; o__Clostridiales; f__Clostridiaceae; g__; s__	0.988559
9ea8abca27459dbb1e98d0aa34104177	k__Bacteria; p__Tenericutes; c__Mollicutes; o__RF39; f__; g__; s__	1
aa3d7864ad793ed0701abfa191b65ffe	k__Bacteria; p__Firmicutes; c__Clostridia; o__Clostridiales; f__Ruminococcaceae; g__; s__	0.998514
6c286f21be6b6827adc8c1e7c2223207	k__Bacteria; p__Firmicutes; c__Clostridia; o__Clostridiales; f__Ruminococcaceae; g__Oscillospira; s__	0.973474
d4ebabd8b9755a7c545b731fc1004b67	k__Bacteria; p__Firmicutes; c__Clostridia; o__Clostridiales	0.999955
94bd861ffd533f706ae34d462a473cfa	k__Bacteria; p__Firmicutes; c__Clostridia; o__Clostridiales; f__; g__; s__	0.793504
b66a9ce81146dd35c60e1de10e71fea7	k__Bacteria; p__Firmicutes; c__Clostridia; o__Clostridiales; f__Ruminococcaceae; g__; s__	0.999119
f7e952bfd9617f4ad8c5c363b6211b43	k__Bacteria; p__Firmicutes; c__Clostridia; o__Clostridiales; f__Lachnospiraceae	0.950492
1ec7be696079bec4b6cef6bd05aa9eea	k__Bacteria; p__Tenericutes; c__Mollicutes; o__RF39; f__; g__; s__	0.999999
57a7e20a727dad31c4113e26fdb357bb	k__Bacteria; p__Firmicutes; c__Clostridia; o__Clostridiales; f__Ruminococcaceae	0.992649
b912265924d8ed92e7b463d9a8057126	k__Bacteria; p__Firmicutes; c__Clostridia; o__Clostridiales; f__Lachnospiraceae	0.948226
1933b76dc3f622edb240db5a3c4913ea	k__Bacteria; p__Firmicutes; c__Clostridia; o__Clostridiales; f__Ruminococcaceae; g__Ruminococcus; s__	0.999725
536f8f3ee1ae6e86a410292047c59803	k__Bacteria; p__Firmicutes; c__Clostridia; o__Clostridiales; f__Ruminococcaceae	0.944159
b8b197262897bfc110809d0e9af79493	k__Bacteria; p__Firmicutes; c__Clostridia; o__Clostridiales; f__Ruminococcaceae; g__Oscillospira; s__	0.853321
ca111ed1780b5eb999ca864e31fd1472	k__Bacteria; p__Firmicutes; c__Clostridia; o__Clostridiales; f__Lachnospiraceae; g__; s__	0.822562
0e1a27c16e426dbb27ac6ec8152e6320	k__Bacteria; p__Firmicutes; c__Clostridia; o__Clostridiales	0.998643
534f321922bf2a4d52a03bd0b4199889	k__Bacteria; p__Firmicutes; c__Clostridia; o__Clostridiales; f__Ruminococcaceae; g__; s__	0.99495
b7c7130e8255bc4ce2ad04009d09eb65	k__Bacteria; p__Firmicutes; c__Clostridia; o__Clostridiales; f__Ruminococcaceae	0.999748
5625e4c57fd44213b3763e9b14072cb5	k__Bacteria; p__Firmicutes; c__Clostridia; o__Clostridiales; f__Lachnospiraceae; g__; s__	0.991932
5403d62afed1bcd80655f573bfefdd88	k__Bacteria; p__Firmicutes; c__Clostridia; o__Clostridiales	0.999875
2faa8de3a4d21bbb4184ef8941e23cc0	k__Bacteria; p__Firmicutes; c__Clostridia; o__Clostridiales; f__; g__; s__	0.70146
cea6536ea57a5269bd23957ff3d5e613	k__Bacteria; p__Firmicutes; c__Clostridia; o__Clostridiales; f__Ruminococcaceae; g__; s__	0.857425
4c86d1f0cec0eedc74c68f4c263c759f	k__Bacteria; p__Firmicutes; c__Clostridia; o__Clostridiales; f__Ruminococcaceae; g__; s__	0.805165
91e2acf4757cf505aff32c42cd0f8d05	k__Bacteria; p__Firmicutes; c__Clostridia; o__Clostridiales; f__Lachnospiraceae; g__; s__	0.984332
e31b7f83268a8de89b8bf99c80a548d8	k__Bacteria; p__Firmicutes; c__Clostridia; o__Clostridiales; f__Ruminococcaceae; g__Oscillospira; s__	0.911292
4f91fba026d975a7338782fb185d6f60	k__Bacteria; p__Firmicutes; c__Clostridia; o__Clostridiales; f__Ruminococcaceae; g__; s__	0.959601
83103598fbc2d4ef4d428663891189ef	k__Bacteria; p__Firmicutes; c__Clostridia; o__Clostridiales; f__Ruminococcaceae; g__Ruminococcus; s__	0.999784
ded5e1376a2a9d53a9321dda75b05391	k__Bacteria; p__Tenericutes; c__Mollicutes; o__RF39; f__; g__; s__	0.999999
042febb85cb939dd951f21e59f0e5523	k__Bacteria; p__Firmicutes; c__Clostridia; o__Clostridiales; f__Ruminococcaceae	0.999679
bb4d6308a6c629866c1b3dfe0c45750d	k__Bacteria; p__Firmicutes; c__Clostridia; o__Clostridiales; f__Ruminococcaceae; g__; s__	0.989603
1c35f6871e993e77134d28472e47dc65	k__Bacteria; p__Firmicutes; c__Clostridia; o__Clostridiales; f__SBYG_4172; g__; s__	0.7913
aa64f4b676d9f738ed25c348f5431209	k__Bacteria; p__Firmicutes; c__Clostridia; o__Clostridiales; f__Ruminococcaceae; g__Faecalibacterium; s__prausnitzii	0.999995
04f29771ca5c54d0a1446cebd8088324	k__Bacteria; p__Firmicutes; c__Clostridia; o__Clostridiales; f__Lachnospiraceae; g__Coprococcus; s__	0.977378
1db2e4b2b89f9d276e35c24339550986	k__Bacteria; p__Firmicutes; c__Clostridia; o__Clostridiales; f__; g__; s__	0.999987
6167b738e36aa7d6c3958b4183650d77	k__Bacteria; p__Firmicutes; c__Clostridia; o__Clostridiales; f__Ruminococcaceae; g__Ruminococcus; s__	0.999725
2d6af4276c6c1d6d25f90306834c4675	k__Bacteria; p__Firmicutes; c__Clostridia; o__Clostridiales; f__Clostridiaceae; g__Natronincola_Anaerovirgula; s__	0.803578
d5a8c4d1daaf1c1e8d9531ff2b374e04	k__Bacteria; p__Firmicutes; c__Clostridia; o__Clostridiales; f__; g__; s__	0.796372
e88aeb46bf6c9ba0b799955af5c971de	k__Bacteria; p__Firmicutes; c__Clostridia; o__Clostridiales; f__Lachnospiraceae; g__Pseudobutyrivibrio; s__	0.851081
142030ace396601568a5d013513e3f3b	k__Bacteria; p__Firmicutes; c__Clostridia; o__Clostridiales; f__; g__; s__	0.999984
a15451ef01c5b891b137596a3bff71b5	k__Bacteria; p__Firmicutes; c__Clostridia; o__Clostridiales; f__Ruminococcaceae; g__; s__	0.789628
4b04adf2339b1c3576a7869119b9e4b2	k__Bacteria; p__Firmicutes; c__Clostridia; o__Clostridiales; f__Ruminococcaceae; g__; s__	0.985439
e91fc05705d0667c01b30dffb2652531	k__Bacteria; p__Firmicutes; c__Clostridia; o__Clostridiales; f__Lachnospiraceae	0.996451
665a44caa7ec1c2ae2b69ef628d7c361	k__Bacteria; p__Firmicutes; c__Clostridia; o__Clostridiales; f__Lachnospiraceae	0.919637
508fede1223d3eb336cb523983eb5f90	k__Bacteria; p__Firmicutes; c__Clostridia; o__Clostridiales; f__Ruminococcaceae; g__; s__	0.968331
1eec0ad1acb4b7a398fed7c52f30a7ab	k__Bacteria; p__Firmicutes; c__Clostridia; o__Clostridiales; f__Ruminococcaceae; g__Oscillospira; s__	0.96593
21f916b2e65ca80309b1a49017c4f760	k__Bacteria; p__Firmicutes; c__Clostridia; o__Clostridiales; f__Lachnospiraceae; g__; s__	0.734886
04193ea9b8a1d85483cfb0ed7c0c8b11	k__Bacteria; p__Firmicutes; c__Clostridia; o__Clostridiales; f__Ruminococcaceae	0.994936
e2ef33a07ce52ab37c530052bab58f79	k__Bacteria; p__Firmicutes; c__Clostridia; o__Clostridiales; f__Lachnospiraceae; g__Pseudobutyrivibrio; s__	0.816475
324491ed99624e262285b06884964fc4	k__Bacteria; p__Firmicutes; c__Clostridia; o__Clostridiales	0.995657
d40ec1d3a7846047ce26d0bba0bfac1e	k__Bacteria; p__Firmicutes; c__Clostridia; o__Clostridiales; f__Ruminococcaceae; g__; s__	0.932543
3aa5a4016b36a4263893e51c7a9c751b	k__Bacteria; p__Firmicutes; c__Clostridia; o__Clostridiales; f__Clostridiaceae; g__; s__	0.997973
3a953ab3f66f93bd36b5099866b721a8	k__Bacteria; p__Firmicutes; c__Clostridia; o__Clostridiales; f__Ruminococcaceae; g__; s__	0.988258
265f680939f853554b7532c3014dcb32	k__Bacteria; p__Firmicutes; c__Clostridia; o__Clostridiales; f__Ruminococcaceae; g__; s__	0.721774
22d65476c84c3d22f6c9c0ad51491d63	k__Bacteria; p__Firmicutes; c__Clostridia; o__Clostridiales; f__Lachnospiraceae; g__; s__	0.725413
c0344f9ffe490b2f7cf346d58e9a75c4	k__Bacteria; p__Firmicutes; c__Clostridia; o__Clostridiales; f__; g__; s__	0.936165
0f8424ecee00fe82f74112b4f8ebda64	k__Bacteria; p__Firmicutes; c__Clostridia; o__Clostridiales; f__Lachnospiraceae; g__; s__	0.998449
9bfc7eb4bd8a2aebfa6af0923afdbf7d	k__Bacteria; p__Firmicutes; c__Clostridia; o__Clostridiales; f__; g__; s__	0.707638
84aca4cf3ab130e32ce6c5be4f2998a3	k__Bacteria; p__Firmicutes; c__Clostridia; o__Clostridiales; f__Ruminococcaceae; g__Faecalibacterium; s__prausnitzii	0.98315
1573ca710ed9cd950fb523330b5f4f68	k__Bacteria; p__Firmicutes; c__Clostridia; o__Clostridiales; f__Lachnospiraceae; g__Blautia; s__	0.923193
9c2eb2a40948719a894333fc2a5e777a	k__Bacteria; p__Firmicutes; c__Clostridia; o__Clostridiales; f__Ruminococcaceae; g__Oscillospira; s__	0.986518
c09ee2c09db9e188dbca639a7b3d7ea4	k__Bacteria; p__Firmicutes; c__Clostridia; o__Clostridiales	0.99514
f289e5ce1a005d2d703699c56ec1ca90	k__Bacteria; p__Firmicutes; c__Clostridia; o__Clostridiales; f__Clostridiaceae; g__Natronincola_Anaerovirgula; s__	0.824426
2527aaad835acf60b9e57cf5e51e9718	k__Bacteria; p__Tenericutes; c__Mollicutes; o__RF39; f__; g__; s__	0.999998
bf3a27945b790420ecf81358d6aef703	k__Bacteria; p__Firmicutes; c__Clostridia; o__Clostridiales; f__Ruminococcaceae; g__; s__	0.999912
155e84bec060a65fad700095e2f59f1b	k__Bacteria; p__Firmicutes; c__Clostridia; o__Clostridiales; f__; g__; s__	0.938196
3a7591e9920aa2739e5f9cef1ac50b39	k__Bacteria; p__Firmicutes; c__Clostridia; o__Clostridiales; f__Lachnospiraceae; g__; s__	0.998858
cd54a717b5a15f0e5cb4f97a14cb2744	k__Bacteria; p__Firmicutes; c__Clostridia; o__Clostridiales; f__; g__; s__	0.999853
a44dadcea34a9685b90a549a18e95334	k__Bacteria; p__Firmicutes; c__Clostridia; o__Clostridiales; f__Ruminococcaceae; g__Oscillospira; s__	0.976706
d2a7989164fd68ff6cd21502e525963c	k__Bacteria; p__Firmicutes; c__Clostridia; o__Clostridiales; f__Lachnospiraceae; g__; s__	0.931114
9fdc1614a5bde345cea5023386c2e176	k__Bacteria; p__Firmicutes; c__Clostridia; o__Clostridiales; f__Clostridiaceae; g__; s__	0.998562
57cfeb39df95deceea07934679e5479b	k__Bacteria; p__Firmicutes; c__Clostridia; o__Clostridiales; f__Ruminococcaceae; g__; s__	0.96999
c3f76ebf973898cf4b8affd528e9ab1e	k__Bacteria; p__Firmicutes; c__Clostridia; o__Clostridiales; f__Ruminococcaceae; g__; s__	0.999813
dcb1b7b050339affd38e254e08933c1b	k__Bacteria; p__Firmicutes; c__Clostridia; o__Clostridiales	0.99982
3b4fb1845a60d94ebe2776b084d0000a	k__Bacteria; p__Firmicutes; c__Bacilli; o__Bacillales; f__Bacillaceae; g__; s__	0.806925
8282f3a5024c511d1814b1bdc35b8b8e	k__Bacteria; p__Firmicutes; c__Clostridia; o__Clostridiales	0.999899
4d3b873f90eb64b0accba65715508268	k__Bacteria; p__Firmicutes; c__Clostridia; o__Clostridiales; f__; g__; s__	0.703718
262d74b32215393f0d9df6bcf0ad87c9	k__Bacteria; p__Firmicutes; c__Clostridia; o__Clostridiales; f__Lachnospiraceae; g__; s__	0.999456
04ef4f9927c302a87764c93f0997afe0	k__Bacteria; p__Firmicutes; c__Clostridia; o__Clostridiales; f__Lachnospiraceae; g__; s__	0.996707
895db1aa937b7d13b5a49d9c184c35f5	k__Bacteria	1
17affb3f4b0179106e835db169febf7d	k__Bacteria; p__Firmicutes; c__Bacilli; o__Bacillales; f__Bacillaceae; g__; s__	0.807916
4ac424ce07f93dd4ee7e1b9fc32d216c	k__Bacteria; p__Firmicutes; c__Clostridia; o__Clostridiales; f__Lachnospiraceae; g__; s__	0.78787
ece01f59372795f8eba0b8b00c84a031	k__Bacteria; p__Firmicutes; c__Clostridia; o__Clostridiales; f__Clostridiaceae; g__; s__	0.997561
d3482c1fa3185dc50415e61a4cdd36c8	k__Bacteria; p__Firmicutes; c__Clostridia; o__Clostridiales; f__Ruminococcaceae; g__; s__	0.782633
0ca66f60a461247113343c5e3e85bcd9	k__Bacteria; p__Firmicutes; c__Clostridia; o__Clostridiales	0.99983
ff95185b929433352126723956c60552	k__Bacteria; p__Firmicutes; c__Clostridia; o__Clostridiales; f__Lachnospiraceae; g__; s__	0.903713
169d6eaedeb66d98f614dbe21bede1f9	k__Bacteria; p__Firmicutes; c__Clostridia; o__Clostridiales; f__Lachnospiraceae	0.999347
4ab8a67bc7faa2353a95b10a9c7ab432	k__Bacteria; p__Firmicutes; c__Clostridia; o__Clostridiales; f__Ruminococcaceae; g__; s__	0.743531
4265f5cb7c9400d8551ed2e2cc6f6494	k__Bacteria; p__Firmicutes; c__Clostridia; o__Clostridiales	1
74553e77b80382bb84470d64889d72b6	k__Bacteria; p__Firmicutes; c__Clostridia; o__Clostridiales	0.999849
6f5e80600df9bde5b62837c7a26cfc24	k__Bacteria; p__Firmicutes; c__Clostridia; o__Clostridiales; f__Lachnospiraceae; g__; s__	0.996337
2ba30cdcee94b04825dc8ff31cf0fba1	k__Bacteria; p__Firmicutes; c__Clostridia; o__Clostridiales; f__Ruminococcaceae; g__; s__	0.868711
315854ff97b30e081ae4fd71122e203a	k__Bacteria; p__Firmicutes; c__Clostridia; o__Clostridiales; f__; g__; s__	0.999987
0fba45f47fa57a3cbc8cbb7ea529cf0a	k__Bacteria; p__Firmicutes; c__Clostridia; o__Clostridiales; f__Ruminococcaceae; g__; s__	0.986098
12def6429edf762420c63d78ac1c3b35	k__Bacteria; p__Firmicutes; c__Clostridia; o__Clostridiales; f__Ruminococcaceae; g__; s__	0.713046
beabe58fa8893f3deb9461a5de2562b4	k__Bacteria; p__Firmicutes; c__Clostridia; o__Clostridiales; f__Lachnospiraceae; g__; s__	0.998636
092c1a2d7c6868bd56906b46c0e449c9	k__Bacteria; p__Firmicutes; c__Clostridia; o__Clostridiales	0.984196
44629e69b7e2cd45b5dd8de711bd581e	k__Bacteria; p__Firmicutes; c__Clostridia; o__Clostridiales	0.996311
3c3b526e76d435b3f6d26d9747b5b9e4	k__Bacteria; p__Firmicutes; c__Clostridia; o__Clostridiales; f__; g__; s__	0.999987
42809b2d6a5d97bb0a41f88e249f6859	k__Bacteria; p__Firmicutes; c__Clostridia; o__Clostridiales; f__Ruminococcaceae; g__; s__	0.998877
b85f03c6b44afb508681e1df864e001c	k__Bacteria; p__Firmicutes; c__Clostridia; o__Clostridiales; f__Clostridiaceae; g__Natronincola_Anaerovirgula; s__	0.741638
e0389dab7465655961fbee6f7542d69d	k__Bacteria; p__Firmicutes; c__Clostridia; o__Clostridiales; f__Lachnospiraceae	0.773113
3c033dd0e8435862151b65718544085a	k__Bacteria; p__Firmicutes; c__Clostridia; o__Clostridiales; f__; g__; s__	0.999971
7ef810f581780a0509c7b1e5f100037d	k__Bacteria; p__Firmicutes; c__Clostridia; o__Clostridiales; f__Clostridiaceae; g__; s__	0.986583
088764b388cb20f0bc8347f5bea2df5e	k__Bacteria; p__Firmicutes; c__Clostridia; o__Clostridiales; f__Ruminococcaceae; g__Ruminococcus; s__	0.754367
b44124ba1a023b0ab71b7fbf6670c44d	k__Bacteria; p__Firmicutes; c__Clostridia; o__Clostridiales	0.989416
48bea3d5002a4686ef304c46d5ddb7ac	k__Bacteria; p__Firmicutes; c__Clostridia; o__Clostridiales; f__Lachnospiraceae	0.976735
af1e32597e0ec733cc977c59781f66aa	k__Bacteria; p__Firmicutes; c__Clostridia; o__Clostridiales	0.999964
9d70312bf4297a3d4a5082f800d91ada	k__Bacteria; p__Firmicutes; c__Clostridia; o__Clostridiales; f__Lachnospiraceae; g__; s__	0.840841
a1e0ee2ad161d3bc3a2c10f9ee0cf2b5	k__Bacteria; p__Firmicutes; c__Clostridia; o__Clostridiales; f__Ruminococcaceae; g__; s__	0.989704
9bf666c39aa602c37c7f00533b50a5f4	k__Bacteria; p__Firmicutes; c__Clostridia; o__Clostridiales; f__; g__; s__	0.81536
4d8d057f9d04ef24419def282733860b	k__Bacteria; p__Firmicutes; c__Clostridia; o__Clostridiales; f__Lachnospiraceae; g__; s__	0.987787
ca3280e46125f39e45abb638e266c085	k__Bacteria; p__Firmicutes; c__Clostridia; o__Clostridiales; f__Clostridiaceae; g__; s__	0.997482
24638b492120ac6e9b8c0d2043b9a03b	k__Bacteria; p__Firmicutes; c__Clostridia; o__Clostridiales; f__Ruminococcaceae; g__Oscillospira; s__	0.776258
23b9a0cfece5ca0c17e95100e8636cbf	k__Bacteria; p__Firmicutes; c__Clostridia; o__Clostridiales; f__Ruminococcaceae	0.999645
8d7e78e1a3cdd0d7e9bed5d04a142e00	k__Bacteria; p__Firmicutes; c__Clostridia; o__Clostridiales; f__Lachnospiraceae; g__Pseudobutyrivibrio; s__	0.736516
4789a1c0a0f3505eeccf2ff12a5dc899	k__Bacteria; p__Firmicutes; c__Clostridia; o__Clostridiales; f__Lachnospiraceae	0.978507
aa50389bd10b6a78f8e908a77682a8d5	k__Bacteria; p__Firmicutes; c__Clostridia; o__Clostridiales; f__Ruminococcaceae; g__; s__	0.993371
40173758f221f84d5b75a1630f1824dd	k__Bacteria; p__Firmicutes; c__Clostridia; o__Clostridiales; f__Ruminococcaceae; g__; s__	0.978443
2f5a30a3ed353cc1c4364324ddc64b2a	k__Bacteria; p__Firmicutes; c__Clostridia; o__Clostridiales; f__Ruminococcaceae; g__; s__	0.764214
8c275bb3eaadec381f1b06d9bbc8ad00	k__Bacteria; p__Firmicutes; c__Clostridia; o__Clostridiales; f__; g__; s__	0.93159
071c392c636358b02c49dac07be1b4ba	k__Bacteria; p__Firmicutes; c__Clostridia; o__Clostridiales; f__Clostridiaceae; g__Natronincola_Anaerovirgula; s__	0.763995
ec7bfa0adedf3b0593748c377ea42edc	k__Bacteria; p__Firmicutes; c__Clostridia; o__Clostridiales; f__Lachnospiraceae; g__; s__	0.998934
27a4ba133ac7da1c6645f80e5ff5bb5e	k__Bacteria; p__Firmicutes; c__Clostridia; o__Clostridiales; f__; g__; s__	0.999987
73b3b6e50d5c1c561c3cb5683d22de5e	k__Bacteria; p__Firmicutes; c__Clostridia; o__Clostridiales; f__Lachnospiraceae; g__; s__	0.993215
45dffc650a7a1aae1e87e09d90effdff	k__Bacteria; p__Firmicutes; c__Bacilli; o__Bacillales; f__Bacillaceae; g__; s__	0.816124
f15f4c4df0104e095cf70b730503f426	k__Bacteria; p__Firmicutes; c__Clostridia; o__Clostridiales; f__Ruminococcaceae; g__; s__	0.765517
e6c1df46aa202312f4fd743f36f08eac	k__Bacteria; p__Firmicutes; c__Clostridia; o__Clostridiales; f__Ruminococcaceae; g__Oscillospira; s__	0.979653
e19f9a2e4c5ed7d81efdf9742be9691d	k__Bacteria; p__Firmicutes; c__Clostridia; o__Clostridiales; f__Ruminococcaceae	0.972676
6e4f71cb038b4295311795103588bfc1	k__Bacteria; p__Firmicutes; c__Clostridia; o__Clostridiales; f__Ruminococcaceae	0.880492
64cf53255a0270004c90108162a96012	k__Bacteria; p__Firmicutes; c__Clostridia; o__Clostridiales; f__Lachnospiraceae; g__Blautia; s__	0.921938
7536e23dbcfc60e66de4c122dafe5699	k__Bacteria; p__Firmicutes; c__Clostridia; o__Clostridiales; f__Lachnospiraceae	0.999428
2cb124f8ecfc87cdd33760fe5616d849	k__Bacteria; p__Firmicutes; c__Clostridia; o__Clostridiales; f__Lachnospiraceae; g__; s__	0.75108
b1840eb6ead86bf929c3921cfd50fb71	k__Bacteria; p__Actinobacteria; c__Coriobacteriia; o__Coriobacteriales; f__Coriobacteriaceae; g__Collinsella; s__aerofaciens	0.990452
7b5a8d9e68dd0565cd82cd7b99ab87c2	k__Bacteria; p__Actinobacteria; c__Coriobacteriia; o__Coriobacteriales; f__Coriobacteriaceae; g__Collinsella; s__aerofaciens	0.990526
5b20a10c905b3533d78e69a226ce82ee	k__Bacteria; p__Firmicutes; c__Clostridia; o__Clostridiales; f__Ruminococcaceae; g__Oscillospira; s__	0.985637
7062d40604b125d64c426069888e1bfc	k__Bacteria; p__Firmicutes; c__Clostridia; o__Clostridiales; f__Lachnospiraceae; g__; s__	0.836795
ed37e260b95a36c0f49fcef1f8034244	k__Bacteria; p__Firmicutes; c__Clostridia; o__Clostridiales; f__; g__; s__	0.941093
5e6bf80f94f32795dda1d7c646cca048	k__Bacteria; p__Firmicutes; c__Clostridia; o__Clostridiales	0.999882
8b4be91cccd0a237ecf8d1cf89a05f31	k__Bacteria; p__Firmicutes; c__Clostridia; o__Clostridiales; f__Lachnospiraceae; g__; s__	0.989278
fdd43ddfcbaedc80701ee3e9de16ee0c	k__Bacteria; p__Firmicutes; c__Clostridia; o__Clostridiales; f__Ruminococcaceae; g__; s__	0.998174
f7aab6ec9d245dcea4044b5d962ee7ac	k__Bacteria; p__Firmicutes; c__Clostridia; o__Clostridiales; f__Lachnospiraceae; g__; s__	0.998524
db07ab17c4965a9739d5000ef17e0465	k__Bacteria; p__Firmicutes; c__Clostridia; o__Clostridiales; f__Ruminococcaceae; g__; s__	0.956239
8665278fe91e03a8abe4414c7eb3596e	k__Bacteria; p__Actinobacteria; c__Coriobacteriia; o__Coriobacteriales; f__Coriobacteriaceae; g__Collinsella; s__aerofaciens	0.98949
ce771422fd39dd72c9e3a43b7e68a1f0	k__Bacteria; p__Firmicutes; c__Clostridia; o__Clostridiales; f__; g__; s__	0.991351
b1805ad120d0c2cd754232b8890c402a	k__Bacteria; p__Firmicutes; c__Clostridia; o__Clostridiales; f__Clostridiaceae; g__; s__	0.909318
cdacacc9546dc006aa38cf5d4174ca93	k__Bacteria; p__Firmicutes; c__Clostridia; o__Clostridiales; f__Lachnospiraceae; g__Pseudobutyrivibrio; s__	0.798565
d771e64c6520127502718901b4102e53	k__Bacteria; p__Firmicutes; c__Clostridia; o__Clostridiales; f__Clostridiaceae; g__; s__	0.92807
f806afe92746061d74f785695501fdaa	k__Bacteria; p__Firmicutes; c__Clostridia; o__Clostridiales; f__Ruminococcaceae	0.998401
cabe691f9f52587fd14b18411b693105	k__Bacteria; p__Firmicutes; c__Clostridia; o__Clostridiales; f__Lachnospiraceae	0.769717
4193e0a2e26fd35dc258d140ef95cde8	k__Bacteria; p__Firmicutes; c__Clostridia; o__Clostridiales; f__Ruminococcaceae	0.969855
bcafe69348c77bc1a2f1b95078dd27c7	k__Bacteria; p__Firmicutes; c__Clostridia; o__Clostridiales; f__; g__; s__	0.999922
e9ceac9b8a9922019e77fbec2f2c5cd6	k__Bacteria; p__Firmicutes; c__Clostridia; o__Clostridiales; f__Ruminococcaceae	0.823199
01b4b08a097226bdecbb81ae17b00766	k__Bacteria; p__Firmicutes; c__Clostridia; o__Clostridiales; f__Lachnospiraceae; g__; s__	0.869543
3c3da89502ce8f5286d8ccca23913009	k__Bacteria; p__Firmicutes; c__Clostridia; o__Clostridiales; f__Lachnospiraceae; g__; s__	0.996518
cad6bd03c1f1bfc86cf09fe23d932fd2	k__Bacteria; p__Firmicutes; c__Clostridia; o__Clostridiales; f__Ruminococcaceae; g__Ruminococcus; s__	0.997514
8e284bdb3d44e4b22bbc0e33bfbe3ef0	k__Bacteria; p__Firmicutes; c__Clostridia; o__Clostridiales; f__Ruminococcaceae; g__; s__	0.96177
7f08fd03c92d53bcaaf44dc291645d58	k__Bacteria; p__Firmicutes; c__Clostridia; o__Clostridiales; f__Lachnospiraceae; g__; s__	0.992739
37cc9c1d421149c3e61cee44f521e7b9	k__Bacteria; p__Firmicutes; c__Clostridia; o__Clostridiales; f__Ruminococcaceae; g__; s__	0.947788
1d6940bc5bfe2072ca05e12ef011374d	k__Bacteria; p__Firmicutes; c__Clostridia; o__Clostridiales; f__Ruminococcaceae; g__; s__	0.974018
133578cfda5ab52d0100c3398b4d076b	k__Bacteria; p__Firmicutes; c__Clostridia; o__Clostridiales; f__Ruminococcaceae	0.99967
86658693543af148cdedf4f806a8f02f	k__Bacteria; p__Firmicutes; c__Clostridia; o__Clostridiales; f__Lachnospiraceae; g__; s__	0.998002
f85057939f9bf259224d87baa232f8e8	k__Bacteria; p__Firmicutes; c__Clostridia; o__Clostridiales; f__Lachnospiraceae; g__; s__	0.991146
98a25c53b7d28c35e2038654ee466201	k__Bacteria; p__Tenericutes; c__Mollicutes; o__RF39; f__; g__; s__	0.999999
1dfbc5b35b29d6bc58ff8f96da86bfda	k__Bacteria; p__Firmicutes; c__Bacilli; o__Bacillales; f__Staphylococcaceae; g__Staphylococcus; s__	0.940893
f8b2bacd3f03cfaf34e6bf3921ffb208	k__Bacteria; p__Firmicutes; c__Bacilli; o__Bacillales; f__Bacillaceae; g__; s__	0.817449
168179a63151807668e36fed3338515f	k__Bacteria; p__Actinobacteria; c__Coriobacteriia; o__Coriobacteriales; f__Coriobacteriaceae; g__Collinsella; s__aerofaciens	0.989565
fb15e0c66dd7368dc7c588df6966522c	k__Bacteria; p__Firmicutes; c__Clostridia; o__Clostridiales; f__Lachnospiraceae; g__; s__	0.998619
4ef073d442328646570e90b6fb0bf82b	k__Bacteria; p__Firmicutes; c__Clostridia; o__Clostridiales; f__Clostridiaceae; g__; s__	0.997882
5e5c71f56c848ac1f317592df00add76	k__Bacteria; p__Firmicutes; c__Clostridia; o__Clostridiales; f__Lachnospiraceae; g__Blautia; s__	0.887693
c5df279de92cc0ddd431698728d9274f	k__Bacteria; p__Firmicutes; c__Clostridia; o__Clostridiales; f__Lachnospiraceae; g__; s__	0.905762
b4504e1a590a5efd8d5f7e1ec24e19b3	k__Bacteria; p__Firmicutes; c__Clostridia; o__Clostridiales	0.999873
7d0463cb9b478375bc86b83b08abf2a2	k__Bacteria; p__Firmicutes; c__Clostridia; o__Clostridiales; f__; g__; s__	0.999482
cfe3e935c372b03f6715dc4fc0400069	k__Bacteria; p__Firmicutes; c__Clostridia; o__Clostridiales; f__Ruminococcaceae; g__; s__	0.824894
65ffeb7e4c3b75958885e9009d4cab92	k__Bacteria; p__Firmicutes; c__Clostridia; o__Clostridiales; f__Clostridiaceae; g__Natronincola_Anaerovirgula; s__	0.745065
4769a0a57bfc46494310e0a2e8111c5a	k__Bacteria; p__Firmicutes; c__Clostridia; o__Clostridiales; f__; g__; s__	0.701604
4576433103b14e5d1b836cef3492be51	k__Bacteria; p__Tenericutes; c__Mollicutes; o__RF39; f__; g__; s__	1
f3572d89aff3385573768478b71e0d5b	k__Bacteria; p__Firmicutes; c__Clostridia; o__Clostridiales; f__Lachnospiraceae; g__; s__	0.99044
597993c2ec02fed52d03f431f49dc86b	k__Bacteria; p__Firmicutes; c__Clostridia; o__Clostridiales; f__Lachnospiraceae	0.794078
6a4dd9bee33a6eac7c006a62c5d04f78	k__Bacteria; p__Firmicutes; c__Clostridia; o__Clostridiales; f__; g__; s__	0.999971
ffb45bcfb10380e4bdcdb8533d1bd108	k__Bacteria; p__Firmicutes; c__Clostridia; o__Clostridiales; f__; g__; s__	0.932181
36ea2a6ce0aec1ef2ea3b7a530556a45	k__Bacteria; p__Tenericutes; c__Mollicutes; o__RF39; f__; g__; s__	0.993916
ebcdfa93382f3408df4d6b91218f2328	k__Bacteria; p__Firmicutes; c__Clostridia; o__Clostridiales	0.997117
09602b5bc5e8262e563c0776a6a1805a	k__Bacteria; p__Firmicutes; c__Clostridia; o__Clostridiales; f__Lachnospiraceae; g__; s__	0.997518
15f284242c82f16a9f3c24fa7dc7c86b	k__Bacteria; p__Firmicutes; c__Clostridia; o__Clostridiales	0.984808
4272d88f12014aa7c7e6e459aebbaef8	k__Bacteria; p__Firmicutes; c__Clostridia; o__Clostridiales; f__Lachnospiraceae	0.978758
00d32c006131a7e46d43140fc0190174	k__Bacteria; p__Firmicutes; c__Clostridia; o__Clostridiales; f__Ruminococcaceae; g__Faecalibacterium; s__prausnitzii	0.990211
c964460cbce160602e44234176698c39	k__Bacteria; p__Firmicutes; c__Clostridia; o__Clostridiales; f__; g__; s__	0.999872
4e2d6e2d3c4dcda8c86896aea058dea9	k__Bacteria; p__Firmicutes; c__Clostridia; o__Clostridiales; f__Ruminococcaceae; g__; s__	0.997055
562d1ed3562bc0f21b9402642067c9a9	k__Bacteria; p__Firmicutes; c__Clostridia; o__Clostridiales; f__Lachnospiraceae; g__Blautia; s__	0.993497
0698b3957ac027d2e00b638e79ff0eaa	k__Bacteria; p__Firmicutes; c__Clostridia; o__Clostridiales; f__Ruminococcaceae; g__; s__	0.994697
baa824c043f0eed585d56a0bff84df12	k__Bacteria; p__Firmicutes; c__Clostridia; o__Clostridiales; f__Lachnospiraceae; g__Blautia; s__	0.761675
3d10986afe6b59950d9cf2e75ecdfa1e	k__Bacteria; p__Firmicutes; c__Clostridia; o__Clostridiales	0.921796
06f7047ba04596ec4bb20118e917c085	k__Bacteria; p__Firmicutes; c__Clostridia; o__Clostridiales; f__Lachnospiraceae; g__; s__	0.99503
ebea17c345bc97027fe6f1dd1dbc0db3	k__Bacteria; p__Firmicutes; c__Clostridia; o__Clostridiales; f__Ruminococcaceae; g__Oscillospira; s__	0.975113
321942ecc205858e2dee1f38506a66ad	k__Bacteria; p__Firmicutes; c__Erysipelotrichi; o__Erysipelotrichales; f__Erysipelotrichaceae; g__; s__	0.987248
2508e280d7c09775ce832ebacf217203	k__Bacteria; p__Firmicutes; c__Clostridia; o__Clostridiales; f__Clostridiaceae; g__Natronincola_Anaerovirgula; s__	0.764967
b007898612af2b0a35c659429db711d5	k__Bacteria; p__Firmicutes; c__Clostridia; o__Clostridiales; f__Ruminococcaceae	0.782937
aec14b7fad4cab8b11799b5a77b4402c	k__Bacteria; p__Firmicutes; c__Clostridia; o__Clostridiales; f__Lachnospiraceae	0.896654
041533a6177ec091f1eb83c7b127d4bf	k__Bacteria; p__Tenericutes; c__Mollicutes; o__RF39; f__; g__; s__	0.99998
7846775c1e5f5302595d705f9eeea16d	k__Bacteria; p__Firmicutes; c__Clostridia; o__Clostridiales; f__Lachnospiraceae	0.779333
6617ee50da81f978d92565e9fab734a2	k__Bacteria; p__Firmicutes; c__Clostridia; o__Clostridiales; f__Lachnospiraceae	0.726812
2db58b1fdc189026e7c4c79d21b55179	k__Bacteria; p__Firmicutes; c__Clostridia; o__Clostridiales; f__Lachnospiraceae; g__; s__	0.989726
c3fee43eea7859f74c4c6575c255090d	k__Bacteria; p__Firmicutes; c__Clostridia; o__Clostridiales; f__; g__; s__	0.994293
ac18ea8edbf6caf3c1c30baff2ed5684	k__Bacteria; p__Firmicutes; c__Clostridia; o__Clostridiales; f__Lachnospiraceae; g__; s__	0.981602
64bd33682fe1d06b8f9635526bd0386f	k__Bacteria; p__Firmicutes; c__Clostridia; o__Clostridiales; f__Ruminococcaceae; g__; s__	0.999447
5b79d1211a8c9f01758c016cfa2472aa	k__Bacteria; p__Firmicutes; c__Clostridia; o__Clostridiales; f__Ruminococcaceae; g__; s__	0.739787
4d8922261fa5b2302ae47690b9bba1b9	k__Bacteria; p__Tenericutes; c__Mollicutes; o__RF39; f__; g__; s__	0.999947
614652ccd3220b85522d91a831f06826	k__Bacteria; p__Firmicutes; c__Clostridia; o__Clostridiales; f__Lachnospiraceae	0.999028
029d500af4e200ae2b6eeb6b72539b98	k__Bacteria; p__Firmicutes; c__Clostridia; o__Clostridiales; f__; g__; s__	0.708113
6ea7f3b028ce85b00f32247177e16e16	k__Bacteria; p__Firmicutes; c__Clostridia; o__Clostridiales	0.999881
7296e2f134b1a18f18e4aaf84232a15d	k__Bacteria; p__Firmicutes; c__Clostridia; o__Clostridiales; f__Ruminococcaceae; g__; s__	0.907586
0acf66bdada3850d55fa2784734b92b0	k__Bacteria; p__Firmicutes; c__Clostridia; o__Clostridiales; f__Ruminococcaceae; g__; s__	0.978743
f876a1f2f41e6b404a72f3d25dc3c688	k__Bacteria; p__Firmicutes; c__Clostridia; o__Clostridiales; f__; g__; s__	0.999991
5b1ccb0a986e689dfb263dddf738f3f9	k__Bacteria; p__Firmicutes; c__Clostridia; o__Clostridiales; f__Ruminococcaceae; g__; s__	0.995288
3f96083e4c0788c28894179d552ef7c9	k__Bacteria; p__Firmicutes; c__Clostridia; o__Clostridiales; f__Ruminococcaceae; g__; s__	0.975581
9dffcf92c3a6947b0f17f78c427b92b5	k__Bacteria; p__Firmicutes; c__Clostridia; o__Clostridiales; f__Lachnospiraceae; g__; s__	0.999013
4e6a7504a7ca7809e35328aa7bfbbed1	k__Bacteria; p__Firmicutes; c__Clostridia; o__Clostridiales; f__Ruminococcaceae; g__Ruminococcus; s__	0.999558
1ede475fce41f77356747a6193df1dea	k__Bacteria; p__Firmicutes; c__Clostridia; o__Clostridiales; f__; g__; s__	0.999841
4b21b48949e1c29062a54048fa6fa396	k__Bacteria; p__Firmicutes; c__Clostridia; o__Clostridiales; f__; g__; s__	0.999546
af66ff0b9cb18794fe16361e3649142d	k__Bacteria; p__Firmicutes; c__Erysipelotrichi; o__Erysipelotrichales; f__Erysipelotrichaceae	0.991594
799ac73b6f4965bbdb523d5a5bd91029	k__Bacteria; p__Firmicutes; c__Clostridia; o__Clostridiales; f__Ruminococcaceae; g__; s__	0.989014
9869160cbfd67058f032cf62def3ae2e	k__Bacteria; p__Firmicutes; c__Clostridia; o__Clostridiales; f__Clostridiaceae; g__; s__	0.911111
58c230d6754db2c692b80fd00a2128bb	k__Bacteria; p__Firmicutes; c__Clostridia; o__Clostridiales; f__Lachnospiraceae	0.785399
a51514fe7f71017162d93a4ee8eb23fc	k__Bacteria; p__Firmicutes; c__Clostridia; o__Clostridiales; f__Ruminococcaceae; g__Oscillospira; s__	0.845844
eccda3b3a9f5f902c33ec31ff72bcd90	k__Bacteria; p__Firmicutes; c__Clostridia; o__Clostridiales; f__Ruminococcaceae	0.999825
9e34bff8b2be9107f7a67f121bcdaae9	k__Bacteria; p__Firmicutes; c__Clostridia; o__Clostridiales; f__Ruminococcaceae; g__; s__	0.998836
6fec3cc0362eff716e2f8c36d2d73c32	k__Bacteria; p__Tenericutes; c__Mollicutes; o__RF39; f__; g__; s__	1
6456a80da5f3868aa02186ff8fb3a600	k__Bacteria; p__Firmicutes; c__Clostridia; o__Clostridiales; f__Ruminococcaceae; g__; s__	0.992596
93bcc3dc870a2697c46ca4052d56bc26	k__Bacteria; p__Firmicutes; c__Clostridia; o__Clostridiales	0.999893
361670e34b71b565995c28b164028816	k__Bacteria; p__Firmicutes; c__Clostridia; o__Clostridiales; f__Ruminococcaceae; g__; s__	0.998412
a8c63e89022c599b2490bcc885c06d89	k__Bacteria; p__Firmicutes; c__Clostridia; o__Clostridiales; f__Ruminococcaceae	0.99961
af233048b371f7d3a5eab7f1b3bfe6b5	k__Bacteria; p__Firmicutes; c__Clostridia; o__Clostridiales; f__; g__; s__	0.999923
739ceb153382523deb4345b426aed6d6	k__Bacteria; p__Firmicutes; c__Clostridia; o__Clostridiales; f__Ruminococcaceae; g__Oscillospira; s__	0.99857
8c3affef8896145ab060bfb64aa532e9	k__Bacteria; p__Firmicutes; c__Clostridia; o__Clostridiales; f__Clostridiaceae; g__; s__	0.998195
56c75273dfc13cf01f4424ccebe340e0	k__Bacteria; p__Firmicutes; c__Clostridia; o__Clostridiales; f__Ruminococcaceae	0.999888
df409dbce0c8f09b819b2eae9ebf1a4b	k__Bacteria; p__Firmicutes; c__Clostridia; o__Clostridiales; f__; g__; s__	0.999922
ab44c87d4d43ebcdfe38adf4316524b7	k__Bacteria; p__Firmicutes; c__Erysipelotrichi; o__Erysipelotrichales; f__Erysipelotrichaceae; g__; s__	0.982589
864fa86a8b72e16ad68d5e9b73144db7	k__Bacteria; p__Firmicutes; c__Clostridia; o__Clostridiales; f__Clostridiaceae; g__; s__	0.998472
d79ed142729ef827561548266a69d1c6	k__Bacteria; p__Firmicutes; c__Clostridia; o__Clostridiales; f__Lachnospiraceae; g__; s__	0.994724
9cc8384cd510c927a578e12a56544c9b	k__Bacteria; p__Firmicutes; c__Clostridia; o__Clostridiales; f__Lachnospiraceae	0.996489
87529f37ebe4fc5834a595d9026d4e98	k__Bacteria; p__Firmicutes; c__Clostridia; o__Clostridiales; f__Clostridiaceae; g__; s__	0.997436
7865e1a481f79adbe9aa3fab11f242fe	k__Bacteria; p__Firmicutes; c__Clostridia; o__Clostridiales; f__Lachnospiraceae	0.948968
c61d67b84cf0b677bea5cc8f9e3dfbd3	k__Bacteria; p__Firmicutes; c__Clostridia; o__Clostridiales; f__Ruminococcaceae; g__Oscillospira; s__	0.998453
1981d149877626a7354c7fbceecd8f6b	k__Bacteria; p__Firmicutes; c__Clostridia; o__Clostridiales; f__; g__; s__	0.999967
b1251463c10787ebdf11b0be820eda13	k__Bacteria; p__Firmicutes; c__Clostridia; o__Clostridiales; f__; g__; s__	0.999923
1da5f63d052be7a9698ed1ebf0856665	k__Bacteria; p__Firmicutes; c__Clostridia; o__Clostridiales; f__Ruminococcaceae; g__; s__	0.845264
170ca8192abec1b97b627d1dee4eda2c	k__Bacteria; p__Firmicutes; c__Clostridia; o__Clostridiales; f__Ruminococcaceae; g__Ruminococcus; s__	0.999526
539d5c18eb709e97ec3b825500d13e97	k__Bacteria; p__Firmicutes; c__Clostridia; o__Clostridiales; f__; g__; s__	0.999987
4cf3302eb47c567e8116922038087b5e	k__Bacteria; p__Firmicutes; c__Clostridia; o__Clostridiales; f__Lachnospiraceae	0.997179
10f5acc03c4fff3e984a9cc003681c4c	k__Bacteria; p__Firmicutes; c__Clostridia; o__Clostridiales; f__Lachnospiraceae; g__; s__	0.998634
7dd5c936300715ae16d95fce9230b5eb	k__Bacteria; p__Firmicutes; c__Clostridia; o__Clostridiales; f__Lachnospiraceae; g__; s__	0.991278
483a9eac98206f96e386717d4d27fd96	k__Bacteria; p__Firmicutes; c__Clostridia; o__Clostridiales	0.99077
a4d9f26eb07eb050df6855146fd4c20b	k__Bacteria; p__Firmicutes; c__Clostridia; o__Clostridiales	0.925663
12db76af19943b616b645431ad5b543a	k__Bacteria; p__Firmicutes; c__Clostridia; o__Clostridiales; f__; g__; s__	0.999851
02660809ddfeb15cbba55295ae058cfe	k__Bacteria; p__Firmicutes; c__Clostridia; o__Clostridiales; f__Clostridiaceae; g__Natronincola_Anaerovirgula; s__	0.82509
6536f1b87e6ddc4735f79a1456412736	k__Bacteria; p__Firmicutes; c__Clostridia; o__Clostridiales; f__Ruminococcaceae; g__Oscillospira; s__	0.971619
f28143fdaf2ba6518bb83bf9b10e4732	k__Bacteria; p__Firmicutes; c__Clostridia; o__Clostridiales	0.996417
7df1349563c881105e716400ec533e2d	k__Bacteria; p__Firmicutes; c__Clostridia; o__Clostridiales; f__Ruminococcaceae; g__Ruminococcus; s__flavefaciens	0.999988
d0d2178b8a0cf1ed3fd8905b6d8ddccc	k__Bacteria; p__Firmicutes; c__Clostridia; o__Clostridiales; f__Lachnospiraceae; g__; s__	0.9922
3839a60a6c55e226caf91b5f4a05b39f	k__Bacteria; p__Firmicutes; c__Clostridia; o__Clostridiales	0.98375
39e9561eb09a3fa2afba732ba0d632f1	k__Bacteria; p__Firmicutes; c__Clostridia; o__Clostridiales	0.97844
bfa1c2c9596a28f47a0b14a5920b3137	k__Bacteria; p__Firmicutes; c__Clostridia; o__Clostridiales; f__Lachnospiraceae; g__Pseudobutyrivibrio; s__	0.700329
666f6b1a9c13de9916df3f3cd27a78dd	k__Bacteria; p__Firmicutes; c__Clostridia; o__Clostridiales; f__Peptostreptococcaceae; g__; s__	0.999996
0e3b07fa800d42dbb6a2504c5cc2b82a	k__Bacteria; p__Firmicutes; c__Clostridia; o__Clostridiales; f__Ruminococcaceae	0.970515
625cc1d160e48247ca9518c64069d23e	k__Bacteria; p__Firmicutes; c__Clostridia; o__Clostridiales; f__Lachnospiraceae	0.908938
12aec47e01e8845bcf964b4e1a296bb6	k__Bacteria; p__Firmicutes; c__Clostridia; o__Clostridiales; f__Ruminococcaceae; g__; s__	0.915564
e042676dfab0961e7e80e9f9145a4de3	k__Bacteria; p__Firmicutes; c__Clostridia; o__Clostridiales; f__SBYG_4172; g__; s__	0.88473
fdee1e3e77731e56c7a90a8b75f66cb1	k__Bacteria; p__Firmicutes; c__Clostridia; o__Clostridiales; f__Ruminococcaceae	0.962562
6b45d285a625a57e5fd983521cba402d	k__Bacteria; p__Firmicutes; c__Clostridia; o__Clostridiales; f__Ruminococcaceae; g__Oscillospira; s__	0.985871
c44d8b663dcfc0aa4c4c02c68888c587	k__Bacteria; p__Firmicutes; c__Clostridia; o__Clostridiales	0.995959
b18386f73c58167fba5341ac84d098d7	k__Bacteria; p__Firmicutes; c__Clostridia; o__Clostridiales; f__Ruminococcaceae; g__Oscillospira; s__	0.950552
62b229081bacfb5391680470521fa018	k__Bacteria; p__Firmicutes; c__Clostridia; o__Clostridiales	0.99603
e5dc70ec5bab9e939e0868172fcffffe	k__Bacteria; p__Firmicutes; c__Clostridia; o__Clostridiales; f__Ruminococcaceae; g__Oscillospira; s__	0.997448
e02f475bde5d1cc246552b61aec7edc1	k__Bacteria; p__Firmicutes; c__Clostridia; o__Clostridiales; f__Clostridiaceae	0.885031
331bdc5c1c07bcacbf2e81608756c2b4	k__Bacteria; p__Firmicutes; c__Clostridia; o__Clostridiales; f__; g__; s__	0.999995
b5bb4cfa27e739756df7448bd5448134	k__Bacteria; p__Firmicutes; c__Clostridia; o__Clostridiales; f__; g__; s__	0.999947
8e60f70adba8aea0bb3890ae9680ecfd	k__Bacteria; p__Firmicutes; c__Clostridia; o__Clostridiales; f__Lachnospiraceae; g__Blautia; s__	0.744666
9f880869fedd0841e70de7c5436471e4	k__Bacteria; p__Firmicutes; c__Clostridia; o__Clostridiales; f__Lachnospiraceae; g__; s__	0.999133
ee3520496c02e45e9eaa358a0e0e84b4	k__Bacteria; p__Firmicutes; c__Clostridia; o__Clostridiales; f__Lachnospiraceae; g__; s__	0.973823
6773db2dcc68784c015d840be1d909f4	k__Bacteria; p__Firmicutes; c__Clostridia; o__Clostridiales	0.999877
6bac3da3b169b45b823e7a0394fd5df6	k__Bacteria; p__Firmicutes; c__Clostridia; o__Clostridiales; f__; g__; s__	0.99995
644949ddfadbfe589dd39853130604dd	k__Bacteria; p__Firmicutes; c__Clostridia; o__Clostridiales; f__Ruminococcaceae; g__; s__	0.839405
187f46dcd0c41d8532821d9704aca2de	k__Bacteria; p__Firmicutes; c__Clostridia; o__Clostridiales; f__Lachnospiraceae; g__; s__	0.998644
0ec9b1996142fb7c53c4d2221b5886de	k__Bacteria; p__Firmicutes; c__Erysipelotrichi; o__Erysipelotrichales; f__Erysipelotrichaceae; g__; s__	0.984872
f24cae4b135e03a8f500e8dfdf4204a7	k__Bacteria; p__Firmicutes; c__Clostridia; o__Clostridiales; f__Ruminococcaceae; g__; s__	0.994265
a6ef5cb53c508b87196317a8b3d46207	k__Bacteria; p__Firmicutes; c__Clostridia; o__Clostridiales; f__Ruminococcaceae; g__; s__	0.991703
4bfb7d405d5cf4b478c319d93981d531	k__Bacteria; p__Firmicutes; c__Clostridia; o__Clostridiales	0.949234
95ae6c9b344d1e9976db8682846da0b7	k__Bacteria; p__Firmicutes; c__Clostridia; o__Clostridiales; f__Lachnospiraceae; g__; s__	0.940206
b007bd444c740ef776bdaf6516400823	k__Bacteria; p__Firmicutes; c__Clostridia; o__Clostridiales; f__Lachnospiraceae	0.91366
4f0257314c76395ab01147886b6a2ae8	k__Bacteria; p__Firmicutes; c__Clostridia; o__Clostridiales; f__Lachnospiraceae; g__; s__	0.990285
1034f3607f387fc55bb95d2a437adccf	k__Bacteria; p__Firmicutes; c__Clostridia; o__Clostridiales	0.999894
5cfd52122c9fcf248019ee5dd1f9a1f7	k__Bacteria; p__Firmicutes; c__Clostridia; o__Clostridiales; f__; g__; s__	0.999971
737e4e2a2642b30b8e68e04a6ee3eba8	k__Bacteria; p__Firmicutes; c__Clostridia; o__Clostridiales; f__Lachnospiraceae	0.926947
f1b92dbeba1016a3ea2424f8ac5e50fa	k__Bacteria; p__Firmicutes; c__Clostridia; o__Clostridiales; f__Lachnospiraceae; g__Pseudobutyrivibrio; s__	0.700107
05a429cd5dd61d9d6b68cbdd6906ee1d	k__Bacteria; p__Firmicutes; c__Clostridia; o__Clostridiales	0.999696
99cbf75cf293766705b57baf93d545c7	k__Bacteria; p__Firmicutes; c__Clostridia; o__Clostridiales; f__Lachnospiraceae	0.923651
8263850ce8d5454ebf81b34be17fd272	k__Bacteria; p__Firmicutes; c__Clostridia; o__Clostridiales; f__SBYG_4172; g__; s__	0.861653
bd1ff7d182c41defd1b88321a7bdc083	k__Bacteria; p__Firmicutes; c__Clostridia; o__Clostridiales; f__; g__; s__	0.999994
23f968fd7561803ca9c9f68c38324ad4	k__Bacteria; p__Firmicutes; c__Clostridia; o__Clostridiales; f__Ruminococcaceae; g__; s__	0.999118
908ae76c5f5900ddf513bfee9ada3d34	k__Bacteria; p__Firmicutes; c__Clostridia; o__Clostridiales; f__Lachnospiraceae	0.996996
3b3446663f65585676f312911412fa1a	k__Bacteria; p__Firmicutes; c__Clostridia; o__Clostridiales; f__Clostridiaceae; g__; s__	0.99771
9205a3937caddfed02549a9001b163ed	k__Bacteria; p__Firmicutes; c__Clostridia; o__Clostridiales; f__Ruminococcaceae; g__Faecalibacterium; s__prausnitzii	0.999995
11a39becf0432144347e5447ee059615	k__Bacteria; p__Firmicutes; c__Clostridia; o__Clostridiales; f__Ruminococcaceae; g__Oscillospira; s__	0.997667
e13ba8a114588db9010e2a91b61c867f	k__Bacteria; p__Firmicutes; c__Clostridia; o__Clostridiales; f__Lachnospiraceae	0.909711
ca925bbe5f37e0e691ce759aecddeb72	k__Bacteria; p__Firmicutes; c__Clostridia; o__Clostridiales; f__Clostridiaceae; g__; s__	0.996727
0fc9968c5680152fe030c27f730267bd	k__Bacteria; p__Firmicutes; c__Clostridia; o__Clostridiales; f__Ruminococcaceae; g__Ruminococcus; s__	0.999627
043a823c7a726faf543f8f92fefe90ff	k__Bacteria; p__Firmicutes; c__Clostridia; o__Clostridiales; f__Lachnospiraceae; g__Pseudobutyrivibrio; s__	0.808156
2ccbbc3ef5ab93d14c51fe3ce4d74bd4	k__Bacteria; p__Firmicutes; c__Clostridia; o__Clostridiales; f__Ruminococcaceae; g__Oscillospira; s__	0.9821
5227d49d76dfa53d7feca6e43459435c	k__Bacteria; p__Firmicutes; c__Clostridia; o__Clostridiales; f__; g__; s__	0.728456
74bf8b5fa50563ab16e269736646253b	k__Bacteria; p__Firmicutes; c__Clostridia; o__Clostridiales; f__; g__; s__	0.999968
862af8cf660403895edaf8bfef379cce	k__Bacteria; p__Firmicutes; c__Clostridia; o__Clostridiales; f__; g__; s__	0.729005
e808ce8ef9b507169f27b818ff88d1b1	k__Bacteria; p__Tenericutes; c__Mollicutes; o__RF39; f__; g__; s__	0.999999
b2aa5c08c826b48f22098fcd774fb337	k__Bacteria; p__Firmicutes; c__Clostridia; o__Clostridiales; f__; g__; s__	0.819149
42954ecba731c8b08aa27a649ca6ba59	k__Bacteria; p__Firmicutes; c__Clostridia; o__Clostridiales; f__Ruminococcaceae; g__; s__	0.79159
78b1242429c52e5d59355d64860d295f	k__Bacteria; p__Firmicutes; c__Clostridia; o__Clostridiales	0.984703
6fd6cf1ff9e4b0ce9c249fa1b53442e1	k__Bacteria; p__Firmicutes; c__Bacilli; o__Bacillales; f__Bacillaceae; g__; s__	0.869761
154b6c583905ad5bfcbd8f5f9d44ee91	k__Bacteria; p__Firmicutes; c__Clostridia; o__Clostridiales; f__Lachnospiraceae; g__; s__	0.999083
0f12d81482fd177c86f48a80bca1ab5d	k__Bacteria; p__Firmicutes; c__Clostridia; o__Clostridiales; f__Ruminococcaceae	0.964228
529f4332f3d3d2c63f4df8810ed6f737	k__Bacteria; p__Firmicutes; c__Clostridia; o__Clostridiales; f__Ruminococcaceae; g__; s__	0.945079
f3b843b0966e1219e75373e00d6ceb96	k__Bacteria; p__Firmicutes; c__Clostridia; o__Clostridiales	0.997765
844e9200b95e100ff839a1b41875a38b	k__Bacteria; p__Firmicutes; c__Clostridia; o__Clostridiales; f__Lachnospiraceae; g__; s__	0.9931
c7c8cc2cc752c466a931ec70291b0de3	k__Bacteria; p__Firmicutes; c__Clostridia; o__Clostridiales; f__Ruminococcaceae; g__; s__	0.921853
5086074e4f95b112b5df7175027cf021	k__Bacteria; p__Firmicutes; c__Clostridia; o__Clostridiales; f__Ruminococcaceae	0.973909
5b9b19b766fdfa4b3b0554887b986b29	k__Bacteria; p__Firmicutes; c__Clostridia; o__Clostridiales; f__Ruminococcaceae	0.924208
a8bf2bd67450b0185ee14ab39d8da1f0	k__Bacteria; p__Firmicutes; c__Clostridia; o__Clostridiales; f__Lachnospiraceae; g__Coprococcus; s__	0.96953
d254b47d6f3441b0c325d01b9f43f062	k__Bacteria; p__Firmicutes; c__Clostridia; o__Clostridiales; f__Clostridiaceae; g__; s__	0.997226
151d14ce96c54f45ef4ddd086d983856	k__Bacteria; p__Firmicutes; c__Clostridia; o__Clostridiales; f__Ruminococcaceae; g__; s__	0.999843
f1fb5486edda84c93615c840dfb3d2e1	k__Bacteria; p__Firmicutes; c__Clostridia; o__Clostridiales; f__Ruminococcaceae; g__; s__	0.999441
9c4206657c2bfe5253eac66cc2ab4447	k__Bacteria; p__Firmicutes; c__Clostridia; o__Clostridiales; f__; g__; s__	0.99156
0e1ee6f4f229da0388dcecd085efcba9	k__Bacteria; p__Firmicutes; c__Clostridia; o__Clostridiales; f__Ruminococcaceae; g__Faecalibacterium; s__prausnitzii	0.999995
73c20d58483a50d5b064688263954ec1	k__Bacteria; p__Firmicutes; c__Clostridia; o__Clostridiales; f__Lachnospiraceae; g__; s__	0.992538
904f7dd925d88e927fb95be520b1579f	k__Bacteria; p__Firmicutes; c__Clostridia; o__Clostridiales; f__Peptostreptococcaceae; g__; s__	0.999897
a58e5fa4153390ffba39fdbaf9e2a299	k__Bacteria; p__Firmicutes; c__Clostridia; o__Clostridiales; f__Ruminococcaceae; g__Oscillospira; s__	0.901259
d0e0456ee92e02e14c18c06da3b40fd3	k__Bacteria; p__Firmicutes; c__Clostridia; o__Clostridiales; f__Ruminococcaceae; g__; s__	0.999741
c86c038e72fa4fa578fe3662e862d84e	k__Bacteria; p__Firmicutes; c__Clostridia; o__Clostridiales; f__Ruminococcaceae; g__Ruminococcus; s__	0.999654
fd3bebe5786f1901205263a15c3b0ce1	k__Bacteria; p__Firmicutes; c__Clostridia; o__Clostridiales; f__Ruminococcaceae; g__; s__	0.768937
416cda7141adad83e3312a6a23bdc29a	k__Bacteria; p__Firmicutes; c__Clostridia; o__Clostridiales; f__Lachnospiraceae	0.709162
70dc5dd9144e7ea056338e8f611ba1d6	k__Bacteria; p__Firmicutes; c__Clostridia; o__Clostridiales; f__Clostridiaceae	0.895074
5efc3524c11a4150700bfdb7573ea120	k__Bacteria; p__Firmicutes; c__Clostridia; o__Clostridiales; f__Ruminococcaceae; g__Oscillospira; s__	0.982833
cc78aa0edac9e34f12d1326ade1ea600	k__Bacteria; p__Firmicutes; c__Clostridia; o__Clostridiales; f__Christensenellaceae; g__; s__	0.855524
aee7745da9360bc5b3ad5fc05ed26569	k__Bacteria; p__Firmicutes; c__Clostridia; o__Clostridiales	0.985292
324e6a6b21c3a05d374519bbf136e90d	k__Bacteria; p__Firmicutes; c__Clostridia; o__Clostridiales; f__Clostridiaceae; g__; s__	0.997749
fd1eafa4467496d103cb04ebd68e7e0b	k__Bacteria; p__Firmicutes; c__Clostridia; o__Clostridiales; f__Lachnospiraceae; g__; s__	0.766639
f6f534a780f708888c6feeb286b9f264	k__Bacteria; p__Firmicutes; c__Clostridia; o__Clostridiales	0.998606
7e01d2df568c53a5915637d24ed17295	k__Bacteria; p__Firmicutes; c__Clostridia; o__Clostridiales	0.999793
69e141502938a5692f2acde48e10d7c7	k__Bacteria; p__Firmicutes; c__Clostridia; o__Clostridiales; f__Ruminococcaceae; g__Oscillospira; s__	0.964711
ab538e9ad9c63f15eabfbd8a6b91645e	k__Bacteria; p__Firmicutes; c__Clostridia; o__Clostridiales; f__Ruminococcaceae; g__; s__	0.993881
2e72ca1ab56d1821e52c0dde1233dea8	k__Bacteria; p__Firmicutes; c__Clostridia; o__Clostridiales; f__; g__; s__	0.999945
53ff1e3fa558e7021c7310c09c1307db	k__Bacteria; p__Firmicutes; c__Clostridia; o__Clostridiales; f__Ruminococcaceae	0.959111
2ddc51e3ca3e5e4a7895b0884cc30a29	k__Bacteria; p__Firmicutes; c__Clostridia; o__Clostridiales; f__Lachnospiraceae; g__; s__	0.999297
4348ef7baa3a453ad2a498985347bbe0	k__Bacteria; p__Firmicutes; c__Clostridia; o__Clostridiales; f__Ruminococcaceae; g__Oscillospira; s__	0.989517
21c6c0523c512b5d440f37ce01985ba1	k__Bacteria; p__Firmicutes; c__Clostridia; o__Clostridiales; f__Lachnospiraceae; g__; s__	0.99812
e2e2a5d5a338d22307b642aacbc2b23b	k__Bacteria; p__Firmicutes; c__Clostridia; o__Clostridiales; f__Lachnospiraceae; g__; s__	0.985804
ab7d0f22f9a0546e31eb4c768700b081	k__Bacteria; p__Firmicutes; c__Clostridia; o__Clostridiales; f__Lachnospiraceae; g__Pseudobutyrivibrio; s__	0.888094
d579fafb33081b218a3c34516295418c	k__Bacteria; p__Firmicutes; c__Clostridia; o__Clostridiales; f__Ruminococcaceae; g__Oscillospira; s__	0.985655
c15c8e94cbda2b0ad6a8325e69780240	k__Bacteria; p__Firmicutes; c__Clostridia; o__Clostridiales; f__Lachnospiraceae	0.846835
93e308cc546eb8fa11d04f02c4f5117a	k__Bacteria; p__Firmicutes; c__Clostridia; o__Clostridiales; f__Lachnospiraceae; g__; s__	0.708215
806284276b875f2e7afed7accd8fcabf	k__Bacteria; p__Firmicutes; c__Clostridia; o__Clostridiales; f__Ruminococcaceae	0.97624
dfdf4870663d62bc6acdef26158b55aa	k__Bacteria; p__Firmicutes; c__Clostridia; o__Clostridiales; f__Lachnospiraceae; g__; s__	0.825637
0c8c5cc7476e241bc7fa4b41825f2f58	k__Bacteria; p__Firmicutes; c__Clostridia; o__Clostridiales; f__Ruminococcaceae; g__; s__	0.999237
7fe10e73d72861e37b879ee83a3dfa12	k__Bacteria; p__Firmicutes; c__Clostridia; o__Clostridiales; f__Clostridiaceae; g__Clostridium; s__	0.805109
8258f4b7902e1e77196646439fe23582	k__Bacteria; p__Firmicutes; c__Clostridia; o__Clostridiales; f__Ruminococcaceae; g__Ruminococcus; s__	0.998839
2620c5481def04baa31142be45cfd231	k__Bacteria; p__Firmicutes; c__Clostridia; o__Clostridiales; f__Ruminococcaceae; g__; s__	0.936081
aa2b2b879521cb9699b899f7fe06edab	k__Bacteria; p__Firmicutes; c__Clostridia; o__Clostridiales; f__; g__; s__	0.999978
40acd10681fa86036490a5932f32ea36	k__Bacteria; p__Firmicutes; c__Clostridia; o__Clostridiales; f__; g__; s__	0.993662
c5865619f71b24db2a02ae6f8e43501e	k__Bacteria; p__Firmicutes; c__Clostridia; o__Clostridiales	0.999873
190b93cea5acc144dc11b8d581b73653	k__Bacteria; p__Firmicutes; c__Clostridia; o__Clostridiales; f__; g__; s__	0.999602
d61c56d36b32938df1b5b8396801f897	k__Bacteria; p__Firmicutes; c__Clostridia; o__Clostridiales; f__Peptostreptococcaceae; g__; s__	0.999897
413ba126268dbad8d14f32b774db6591	k__Bacteria; p__Firmicutes; c__Clostridia; o__Clostridiales; f__; g__; s__	0.990758
582746502b1c5a2b60b435fd2d3ca68b	k__Bacteria; p__Firmicutes; c__Clostridia; o__Clostridiales; f__Ruminococcaceae; g__; s__	0.999649
508a6090efe9b4d5e6893e922970acc8	k__Bacteria; p__Tenericutes; c__Mollicutes; o__RF39; f__; g__; s__	0.99998
5985449f1eace2d41aae8e4be21974b4	k__Bacteria; p__Firmicutes; c__Clostridia; o__Clostridiales; f__; g__; s__	0.999948
8995daf082dfe26c695f2f03c88b7f89	k__Bacteria; p__Firmicutes; c__Clostridia; o__Clostridiales; f__; g__; s__	0.999842
59f8d6741445f2855c9ce62da5db2922	k__Bacteria; p__Firmicutes; c__Clostridia; o__Clostridiales; f__Peptostreptococcaceae; g__; s__	0.999905
33948794d8f90be6d0dc38dadd0fa5a9	k__Bacteria; p__Tenericutes; c__Mollicutes; o__RF39; f__; g__; s__	0.993884
7ef00953b057c79412fb009cf506399e	k__Bacteria; p__Firmicutes; c__Clostridia; o__Clostridiales; f__Lachnospiraceae; g__; s__	0.783574
3d89c69ed422d5cda1c6f587a1a0a1a3	k__Bacteria; p__Firmicutes; c__Clostridia; o__Clostridiales; f__Ruminococcaceae; g__Oscillospira; s__	0.992029
1e705e4b64721c327d73cd0c2a4dfde4	k__Bacteria; p__Firmicutes; c__Clostridia; o__Clostridiales; f__Lachnospiraceae; g__Blautia; s__	0.995643
4391528ba9b5ae12d91c115089933c52	k__Bacteria; p__Firmicutes; c__Clostridia; o__Clostridiales; f__Ruminococcaceae; g__; s__	0.905069
56b8f454fb99a5a7ba1accfee11a1022	k__Bacteria; p__Firmicutes; c__Clostridia; o__Clostridiales; f__; g__; s__	0.99984
2126af92175a32213400973c35d32413	k__Bacteria; p__Firmicutes; c__Clostridia; o__Clostridiales; f__Lachnospiraceae	0.997332
a808871f490562440c6b9f02d3fea1e1	k__Bacteria; p__Firmicutes; c__Clostridia; o__Clostridiales; f__Ruminococcaceae	0.997917
ecd9f935a8b0b5b865b295effb977854	k__Bacteria; p__Firmicutes; c__Clostridia; o__Clostridiales; f__Ruminococcaceae; g__Ruminococcus; s__	0.998043
bfe3fc22df04e8dbd0afe69f434af1e4	k__Bacteria; p__Firmicutes; c__Clostridia; o__Clostridiales; f__Ruminococcaceae; g__; s__	0.844233
d4139669c138dc6983a2105c6d38fa02	k__Bacteria; p__Firmicutes; c__Clostridia; o__Clostridiales; f__Ruminococcaceae; g__Ruminococcus; s__	0.998041
ef18e8bf0a28bca89c3d10c76563ca6c	k__Bacteria; p__Firmicutes; c__Clostridia; o__Clostridiales; f__; g__; s__	0.991084
842e028e25061dda035f555a654e298e	k__Bacteria; p__Firmicutes; c__Clostridia; o__Clostridiales	0.999937
c76981096e0206c34f4212fd31675b39	k__Bacteria; p__Firmicutes; c__Clostridia; o__Clostridiales; f__Ruminococcaceae; g__; s__	0.749291
fb9978b5a791da0d3c81aae5a8fae09e	k__Bacteria; p__Firmicutes; c__Clostridia; o__Clostridiales; f__Lachnospiraceae; g__; s__	0.981767
828ea73ab061f15b091ce99708ed55d8	k__Bacteria; p__Firmicutes; c__Clostridia; o__Clostridiales	0.977614
0e72021929175804c863195f70ad24fa	k__Bacteria; p__Firmicutes; c__Clostridia; o__Clostridiales; f__Ruminococcaceae; g__; s__	0.889642
c9bc2c0d62bbec4a6c0ac6fe91e154fc	k__Bacteria; p__Firmicutes; c__Clostridia; o__Clostridiales; f__Clostridiaceae; g__; s__	0.929503
faf4129a16f6b69e0947039c59aedade	k__Bacteria; p__Firmicutes; c__Clostridia; o__Clostridiales; f__Clostridiaceae	0.894315
50a4829854fd41e2747277d4b9d0b634	k__Bacteria; p__Firmicutes; c__Clostridia; o__Clostridiales; f__Ruminococcaceae; g__Oscillospira; s__	0.995517
a1307a58df5b2c24fd7f8ef6419214d7	k__Bacteria; p__Actinobacteria; c__Coriobacteriia; o__Coriobacteriales; f__Coriobacteriaceae; g__Collinsella; s__aerofaciens	0.994315
732c83ddb648a97e337dd49268197dba	k__Bacteria; p__Firmicutes; c__Clostridia; o__Clostridiales; f__Ruminococcaceae; g__; s__	0.984483
0479a4e66910f3a174fed271fbf7c27f	k__Bacteria; p__Firmicutes; c__Clostridia; o__Clostridiales	0.999824
2face9061b222eeca20dad86a8e936e6	k__Bacteria; p__Firmicutes; c__Clostridia; o__Clostridiales; f__; g__; s__	1
19c7c6f77651c96ba2f13f43ca5bea54	k__Bacteria; p__Firmicutes; c__Clostridia; o__Clostridiales; f__Lachnospiraceae	0.764801
c714229343a0014eaf73a08f7bee900c	k__Bacteria; p__Firmicutes; c__Clostridia; o__Clostridiales; f__Ruminococcaceae; g__Oscillospira; s__	0.982804
6dfdc64543ae82c31a3534e0c30b0a63	k__Bacteria; p__Firmicutes; c__Clostridia; o__Clostridiales; f__; g__; s__	0.999969
22fa11715e9b62b97aef1fe0916dfebf	k__Bacteria; p__Firmicutes; c__Clostridia; o__Clostridiales; f__; g__; s__	0.999996
6e6b336ec7576fdb6ecbe5583071c4b2	k__Bacteria; p__Firmicutes; c__Clostridia; o__Clostridiales; f__Lachnospiraceae; g__; s__	0.98653
fcc9c895ca15419e0859b04dfee5cc31	k__Bacteria; p__Firmicutes; c__Clostridia; o__Clostridiales; f__Lachnospiraceae; g__; s__	0.987735
03fb921d20e2d85e7706f996db013d23	k__Bacteria; p__Firmicutes; c__Clostridia; o__Clostridiales; f__Lachnospiraceae	0.9295
6b0f459cc10b803c8103a4e4f8e0d8ee	k__Bacteria; p__Firmicutes; c__Clostridia; o__Clostridiales; f__Lachnospiraceae; g__; s__	0.99646
76dbac633d19e3045cc89e394584ea4d	k__Bacteria; p__Firmicutes; c__Clostridia; o__Clostridiales; f__Lachnospiraceae; g__Pseudobutyrivibrio; s__	0.818841
39a9c6fce3858ff8b329520991f18dc3	k__Bacteria; p__Actinobacteria; c__Coriobacteriia; o__Coriobacteriales; f__Coriobacteriaceae; g__Collinsella; s__aerofaciens	0.827957
381ea4514c1558288b80186c09a413e7	k__Bacteria; p__Firmicutes; c__Clostridia; o__Clostridiales; f__; g__; s__	0.999969
5513503ba40bf5ce07a1af00799196bd	k__Bacteria; p__Firmicutes; c__Clostridia; o__Clostridiales; f__Ruminococcaceae; g__Oscillospira; s__	0.998904
ebe926f41b94682139f48d41deb236d4	k__Bacteria; p__Firmicutes; c__Clostridia; o__Clostridiales; f__Lachnospiraceae; g__Pseudobutyrivibrio; s__	0.848324
ebf81094cce35c4b0ee49f77ddf7abe1	k__Bacteria; p__Firmicutes; c__Clostridia; o__Clostridiales	0.999109
db3a4f65ec10beaa69d39835d00e418d	k__Bacteria; p__Firmicutes; c__Clostridia; o__Clostridiales; f__Peptostreptococcaceae; g__; s__	0.999905
988444af1cfd15bc7888ff06eb74eccc	k__Bacteria; p__Firmicutes; c__Clostridia; o__Clostridiales	0.993353
0a683b1e276d224b7c7850b6d7f68337	k__Bacteria; p__Firmicutes; c__Clostridia; o__Clostridiales; f__Ruminococcaceae; g__; s__	0.713294
827aa8716d4aa184f5fa939b411af999	k__Bacteria; p__Firmicutes; c__Clostridia; o__Clostridiales; f__Lachnospiraceae; g__Blautia; s__	0.993304
63fb3adb9700390d2de4ce459d28645c	k__Bacteria; p__Firmicutes; c__Clostridia; o__Clostridiales; f__Ruminococcaceae; g__; s__	0.964483
43e8a84c81fa847660333aa2c61a3dae	k__Bacteria; p__Firmicutes; c__Clostridia; o__Clostridiales; f__Ruminococcaceae; g__Ruminococcus; s__	0.999653
c0f779f0a524eb4878543a6cba6c709b	k__Bacteria; p__Firmicutes; c__Clostridia; o__Clostridiales; f__; g__; s__	0.999987
29118dc9bd45db5c91d1380834b9471b	k__Bacteria; p__Firmicutes; c__Clostridia; o__Clostridiales; f__Ruminococcaceae; g__; s__	0.99589
59760aaafd1a56c87192270aa80f4f61	k__Bacteria; p__Firmicutes; c__Clostridia; o__Clostridiales; f__Ruminococcaceae; g__; s__	0.9998
df16369d85fabf5f2dc782595e966470	k__Bacteria; p__Firmicutes; c__Clostridia; o__Clostridiales	0.99073
b8116f4c6bda6a3534ceb73a30338f59	k__Bacteria; p__Firmicutes; c__Clostridia; o__Clostridiales; f__Ruminococcaceae; g__Oscillospira; s__	0.999605
37f42aefb9fb25bafb072f68f8151b6f	k__Bacteria; p__Firmicutes; c__Clostridia; o__Clostridiales; f__Ruminococcaceae; g__Ruminococcus; s__	0.999628
d6a92846a04c6e83117dfad2db1a97fe	k__Bacteria; p__Firmicutes; c__Clostridia; o__Clostridiales; f__Ruminococcaceae; g__Ruminococcus; s__	0.995561
d3c1361506ce441d4a50d5fe9d753c6c	k__Bacteria; p__Firmicutes; c__Clostridia; o__Clostridiales; f__; g__; s__	0.999969
1d535e4ea70bce6688dd72caccc50801	k__Bacteria; p__Firmicutes; c__Clostridia; o__Clostridiales; f__; g__; s__	0.999831
c23d809fb21fde7ac42f0e6777aaf479	k__Bacteria; p__Firmicutes; c__Clostridia; o__Clostridiales	0.951782
23935ca26cb4f2a54f1ca95b59a8af6f	k__Bacteria; p__Actinobacteria; c__Coriobacteriia; o__Coriobacteriales; f__Coriobacteriaceae; g__Collinsella; s__aerofaciens	0.828834
9089eb9680d915a615b3b6ebebecbf46	k__Bacteria; p__Firmicutes; c__Clostridia; o__Clostridiales; f__Clostridiaceae; g__Natronincola_Anaerovirgula; s__	0.752589
d093f318a8f47b4c66d4cc827842caf7	k__Bacteria; p__Firmicutes; c__Clostridia; o__Clostridiales; f__Ruminococcaceae; g__; s__	0.991336
e65977db8100e56a33e4a88bb8d8b8a8	k__Bacteria; p__Firmicutes; c__Clostridia; o__Clostridiales; f__Ruminococcaceae; g__Ruminococcus; s__	0.998838
d412610404aa23269b7e8de0b7b4e2ac	k__Bacteria; p__Tenericutes; c__Mollicutes; o__RF39; f__; g__; s__	0.999997
7cc1f42a77e3e1bff94a3b553b208d12	k__Bacteria; p__Firmicutes; c__Clostridia; o__Clostridiales; f__Ruminococcaceae; g__Oscillospira; s__	0.999175
37e251543770ac8e2b9d9422bff0c5bc	k__Bacteria; p__Firmicutes; c__Clostridia; o__Clostridiales	0.97615
19db669b01a1886a225c0576f5c37892	k__Bacteria; p__Firmicutes; c__Clostridia; o__Clostridiales; f__Ruminococcaceae; g__Oscillospira; s__	0.80287
8fbabf7847330d5d4c4a0ea2bcd0f399	k__Bacteria; p__Firmicutes; c__Clostridia; o__Clostridiales; f__Ruminococcaceae; g__; s__	0.844411
3e067da2928d4419a099063abf5a6455	k__Bacteria; p__Firmicutes; c__Clostridia; o__Clostridiales; f__Lachnospiraceae; g__; s__	0.812597
92af9c5938615e5c40e6aa3a828b4472	k__Bacteria; p__Firmicutes; c__Clostridia; o__Clostridiales; f__Ruminococcaceae; g__Oscillospira; s__	0.999076
c51cc050e1540e27e88a73288a4f656e	k__Bacteria; p__Firmicutes; c__Clostridia; o__Clostridiales; f__Ruminococcaceae; g__Oscillospira; s__	0.978763
cf27b0f92fb632823486822eb5b05584	k__Bacteria; p__Firmicutes; c__Clostridia; o__Clostridiales; f__Christensenellaceae; g__; s__	0.853846
1bd43a5e09f4477cfba7e105a00704ef	k__Bacteria; p__Firmicutes; c__Clostridia; o__Clostridiales; f__Lachnospiraceae; g__; s__	0.772694
28cefe0929af8db914b05dd51358bd3f	k__Bacteria; p__Firmicutes; c__Clostridia; o__Clostridiales; f__Ruminococcaceae; g__Faecalibacterium; s__prausnitzii	0.999995
2d992a9d394a8cf573a1d597187a4e43	k__Bacteria; p__Tenericutes; c__Mollicutes; o__RF39; f__; g__; s__	1
d91a1327539850fefe361ae8d6ca01e4	k__Bacteria; p__Firmicutes; c__Clostridia; o__Clostridiales; f__Lachnospiraceae; g__Pseudobutyrivibrio; s__	0.889737
8dc65104b767d8ee6b7be14ee2d2d054	k__Bacteria; p__Firmicutes; c__Clostridia; o__Clostridiales; f__Lachnospiraceae; g__; s__	0.996273
2371a6ae81b49e2c22c2c52ff88d0672	k__Bacteria; p__Firmicutes; c__Clostridia; o__Clostridiales; f__Lachnospiraceae; g__; s__	0.797961
55cae83f98745393b59b6928a3aa99c3	k__Bacteria; p__Firmicutes; c__Clostridia; o__Clostridiales; f__Ruminococcaceae; g__; s__	0.92055
a4c3d959664a7351ffd6be0d65018f8e	k__Bacteria; p__Firmicutes; c__Clostridia; o__Clostridiales; f__; g__; s__	0.999996
cc31786174b4d15fa9205d5c176c0237	k__Bacteria; p__Firmicutes; c__Clostridia; o__Clostridiales; f__Lachnospiraceae	0.996872
90a83533bb6c10ec675071f76369fbb8	k__Bacteria; p__Firmicutes; c__Clostridia; o__Clostridiales; f__Ruminococcaceae; g__; s__	0.988101
3f7c287ab678db57e30a0616bf359bfb	k__Bacteria; p__Tenericutes; c__Mollicutes; o__RF39; f__; g__; s__	0.997507
432b369449402b7c27b49ac3f2b8ede1	k__Bacteria; p__Firmicutes; c__Clostridia; o__Clostridiales; f__Lachnospiraceae	0.752777
0b771779f8b5af7b8597c00e94182ee1	k__Bacteria; p__Firmicutes; c__Clostridia; o__Clostridiales; f__Ruminococcaceae; g__Oscillospira; s__	0.998668
1b2ef9ac5948e66b9d2807888e04254c	k__Bacteria; p__Firmicutes; c__Clostridia; o__Clostridiales; f__Clostridiaceae; g__; s__	0.997916
94ff44effea436f38ae8db5919452691	k__Bacteria; p__Firmicutes; c__Clostridia; o__Clostridiales; f__Lachnospiraceae; g__; s__	0.987215
ac3ea6ca3265cdb02addb8cfb960581c	k__Bacteria; p__Firmicutes; c__Clostridia; o__Clostridiales; f__Ruminococcaceae; g__; s__	0.791557
5b0c3e40522a1201e1532dc50f53bce2	k__Bacteria; p__Firmicutes; c__Clostridia; o__Clostridiales; f__Ruminococcaceae	0.974773
3aef6edb3ea32f013184cd54428c3898	k__Bacteria; p__Firmicutes; c__Clostridia; o__Clostridiales; f__Clostridiaceae	0.757475
b62ce5c5133cb39186c8b72d8e02360d	k__Bacteria; p__Firmicutes; c__Clostridia; o__Clostridiales; f__Ruminococcaceae; g__Ruminococcus; s__	0.999844
005229d301ca9c83dc852efee111166b	k__Bacteria; p__Firmicutes; c__Clostridia; o__Clostridiales; f__Ruminococcaceae; g__Faecalibacterium; s__prausnitzii	0.999995
4a3da6112f391db4ba9fdc8f3ddd77dc	k__Bacteria; p__Tenericutes; c__Mollicutes; o__RF39; f__; g__; s__	0.999991
649b5172cac80be76ea7082c2b285ff3	k__Bacteria; p__Tenericutes; c__Mollicutes; o__RF39; f__; g__; s__	0.999998
6e71cbd45f9487246fa9aa6329870eb1	k__Bacteria; p__Firmicutes; c__Clostridia; o__Clostridiales; f__Ruminococcaceae; g__Oscillospira; s__	0.997239
3b96ee86b46dce76b35e183a7b2b9521	k__Bacteria; p__Firmicutes; c__Clostridia; o__Clostridiales; f__Lachnospiraceae; g__; s__	0.780167
5f5013f6d4e5ea3e7f5e032f03d38331	k__Bacteria; p__Firmicutes; c__Clostridia; o__Clostridiales; f__Ruminococcaceae; g__; s__	0.722224
b870e88be874af2b1e93d0cc56426196	k__Bacteria; p__Firmicutes; c__Clostridia; o__Clostridiales; f__Ruminococcaceae; g__; s__	0.982783
20d65fbcf57d64490db7fd56fb73e51e	k__Bacteria; p__Firmicutes; c__Clostridia; o__Clostridiales; f__Ruminococcaceae; g__; s__	0.988893
71ecd58c525d3d264de96465d4e8324a	k__Bacteria; p__Firmicutes; c__Clostridia; o__Clostridiales; f__Ruminococcaceae; g__; s__	0.999577
e950f5a2a607595e8aed31386acddd60	k__Bacteria; p__Firmicutes; c__Clostridia; o__Clostridiales; f__Clostridiaceae; g__Natronincola_Anaerovirgula; s__	0.700067
0e5fe30bc88fa9fb68df26f6b4d9e5c1	k__Bacteria; p__Firmicutes; c__Clostridia; o__Clostridiales; f__Ruminococcaceae; g__; s__	0.954773
eb25eb17d0662eb18a29669cc4108ec9	k__Bacteria; p__Firmicutes; c__Clostridia; o__Clostridiales; f__Lachnospiraceae	0.916529
fd00112e2e32c74f425cecc0e60d8a17	k__Bacteria; p__Firmicutes; c__Clostridia; o__Clostridiales	0.999894
10577c25459c18f58fa96c9ec05cb722	k__Bacteria; p__Firmicutes; c__Clostridia; o__Clostridiales; f__Lachnospiraceae	0.97979
2fc623ff870b705060bc853c6d617361	k__Bacteria; p__Firmicutes; c__Clostridia; o__Clostridiales; f__Lachnospiraceae; g__; s__	0.991699
04867bb8208fd4ac8772fa37dc560501	k__Bacteria; p__Firmicutes; c__Clostridia; o__Clostridiales; f__Ruminococcaceae; g__Faecalibacterium; s__prausnitzii	1
fe6d59042b1f7645d257dc7ff7d2b59d	k__Bacteria; p__Actinobacteria; c__Coriobacteriia; o__Coriobacteriales; f__Coriobacteriaceae; g__Collinsella; s__aerofaciens	0.99431
a0428638fd0c681678550dd04a4108ad	k__Bacteria; p__Firmicutes; c__Clostridia; o__Clostridiales; f__Lachnospiraceae	0.982137
4e79dbb44e5226cf062ffac74ab739c4	k__Bacteria; p__Firmicutes; c__Clostridia; o__Clostridiales; f__Ruminococcaceae; g__Oscillospira; s__	0.998457
5dbecd5d634a2fbdb7d1f537179f3308	k__Bacteria; p__Firmicutes; c__Clostridia; o__Clostridiales; f__Lachnospiraceae	0.999274
dfb56df3704ba07aae6e5993e06d0c3d	k__Bacteria; p__Tenericutes; c__Mollicutes; o__RF39; f__; g__; s__	1
fa23238c01bf609e3d69a20a61280c0c	k__Bacteria; p__Firmicutes; c__Clostridia; o__Clostridiales; f__; g__; s__	1
b2da9d6935dac3729d4c54d3ea2c9ac4	k__Bacteria; p__Firmicutes; c__Clostridia; o__Clostridiales; f__Ruminococcaceae	0.968684
322121365757d327f02f45d77ad13103	k__Bacteria; p__Firmicutes; c__Clostridia; o__Clostridiales; f__Lachnospiraceae; g__; s__	0.755761
1642496c5ad97a22f26500181715042e	k__Bacteria; p__Firmicutes; c__Clostridia; o__Clostridiales; f__Ruminococcaceae; g__; s__	0.722142
701e9543da377fbaba7c4c674936b462	k__Bacteria; p__Firmicutes; c__Clostridia; o__Clostridiales; f__Lachnospiraceae	0.811122
60b297f05c8aa4e1d580640bfc8c6156	k__Bacteria; p__Firmicutes; c__Clostridia; o__Clostridiales; f__Ruminococcaceae; g__; s__	0.992354
f803bd537422a0dc4c6637c7091ae873	k__Bacteria; p__Firmicutes; c__Clostridia; o__Clostridiales; f__Ruminococcaceae; g__Oscillospira; s__	0.911845
c879ae66229171338a1eceb559db525a	k__Bacteria; p__Firmicutes; c__Clostridia; o__Clostridiales; f__Ruminococcaceae; g__Ruminococcus; s__	0.999843
c928cf4dc8b52d357ef65e9568a77dde	k__Bacteria; p__Firmicutes; c__Clostridia; o__Clostridiales; f__Ruminococcaceae	0.995306
a2e274f7106e9f1331cd3357a6e90e40	k__Bacteria; p__Firmicutes; c__Clostridia; o__Clostridiales	0.998159
a0a9164255cc91fd85a8ea0d99501ba8	k__Bacteria; p__Tenericutes; c__Mollicutes; o__RF39; f__; g__; s__	0.999992
45cf0fac630b429dcbf3dc46572921a6	k__Bacteria; p__Firmicutes; c__Clostridia; o__Clostridiales	0.989363
a640be9a42e2b25b2ee5eb704b85b6a4	k__Bacteria; p__Firmicutes; c__Clostridia; o__Clostridiales; f__Ruminococcaceae; g__; s__	0.784083
90da20dac6ea4649f15e6bdb456624df	k__Bacteria; p__Firmicutes; c__Clostridia; o__Clostridiales; f__; g__; s__	0.952729
c632f698c8fda8acf97eae43314404ff	k__Bacteria; p__Tenericutes; c__Mollicutes; o__RF39; f__; g__; s__	0.999992
ce2c8f6c352a8f7db95fb3cafec9ff9f	k__Bacteria; p__Tenericutes; c__Mollicutes; o__RF39; f__; g__; s__	0.997514
c6bccce504735b143a5b743fe2c5b799	k__Bacteria; p__Firmicutes; c__Clostridia; o__Clostridiales; f__Lachnospiraceae; g__; s__	0.837118
e8f2d79e2915ba80447229c431021442	k__Bacteria; p__Firmicutes; c__Clostridia; o__Clostridiales; f__Ruminococcaceae; g__; s__	0.846488
1b189cd7dd00048d095ad16b3571fcbe	k__Bacteria; p__Firmicutes; c__Clostridia; o__Clostridiales	0.977635
85b21abf3972ba495087aee078000fcc	k__Bacteria; p__Firmicutes; c__Clostridia; o__Clostridiales; f__Ruminococcaceae; g__; s__	0.999849
4c467028a1af19ee295d586b2d67f7a0	k__Bacteria; p__Firmicutes; c__Clostridia; o__Clostridiales; f__Ruminococcaceae	0.99738
e152436efd6686128d32dab79f1f4d42	k__Bacteria; p__Firmicutes; c__Clostridia; o__Clostridiales; f__Ruminococcaceae; g__; s__	0.92799
ee18798737c0ec3b2709e8915fe2fbbf	k__Bacteria; p__Firmicutes; c__Clostridia; o__Clostridiales; f__Ruminococcaceae	0.9875
b89cc7d2e08cecb094a0ec6fea30c997	k__Bacteria; p__Firmicutes; c__Clostridia; o__Clostridiales; f__; g__; s__	0.999832
64e579afaecdedb45c6af94c2db3751e	k__Bacteria; p__Firmicutes; c__Clostridia; o__Clostridiales; f__Ruminococcaceae; g__Oscillospira; s__	0.885591
2201008a9b34da0f4e38e276ac202878	k__Bacteria; p__Firmicutes; c__Clostridia; o__Clostridiales; f__Ruminococcaceae; g__; s__	0.996992
ab8aff789f0ef394b123d9098579c182	k__Bacteria; p__Firmicutes; c__Clostridia; o__Clostridiales; f__; g__; s__	0.999831
07177ffa5070e98d9e6becec438a9f56	k__Bacteria; p__Firmicutes; c__Clostridia; o__Clostridiales; f__; g__; s__	0.999978
e294080d988758dc60701ff9f14a346f	k__Bacteria; p__Tenericutes; c__Mollicutes; o__RF39; f__; g__; s__	0.999991
2001bd55e1a0797236dd161752b4d7be	k__Bacteria; p__Firmicutes; c__Clostridia; o__Clostridiales; f__Ruminococcaceae; g__; s__	0.934498
916e96249a1fae4b5c0d64936cf1ca0c	k__Bacteria; p__Firmicutes; c__Clostridia; o__Clostridiales	0.993193
917439cfdb76c957ae2b4fc972f01f80	k__Bacteria; p__Firmicutes; c__Clostridia; o__Clostridiales; f__; g__; s__	0.999784
70b55b92b8238a634427a59f8813c1ab	k__Bacteria; p__Firmicutes; c__Clostridia; o__Clostridiales; f__Lachnospiraceae	0.999469
976f896638ee8aeb862e48f079972e66	k__Bacteria; p__Firmicutes; c__Clostridia; o__Clostridiales; f__Lachnospiraceae; g__; s__	0.908253
7aba29a3efac30d0136f7ce46feed198	k__Bacteria; p__Firmicutes; c__Clostridia; o__Clostridiales; f__Lachnospiraceae; g__; s__	0.987338
e1078778277fec86f69e6f859d63c733	k__Bacteria; p__Firmicutes; c__Clostridia; o__Clostridiales; f__Ruminococcaceae; g__Oscillospira; s__	0.821668
73f0de9c38ff5304b7a800401a069d34	k__Bacteria; p__Firmicutes; c__Clostridia; o__Clostridiales; f__Lachnospiraceae; g__Pseudobutyrivibrio; s__	0.79635
1de757d4d16fb72dcca1e21290c2a0c1	k__Bacteria; p__Firmicutes; c__Clostridia; o__Clostridiales; f__Ruminococcaceae; g__; s__	0.887505
eb775fe168246fa9a32d20668bb53bfd	k__Bacteria; p__Firmicutes; c__Clostridia; o__Clostridiales; f__Ruminococcaceae; g__; s__	0.999549
166bd1dba5d3e682933a9ad44f4bf4d7	k__Bacteria; p__Firmicutes; c__Bacilli; o__Bacillales; f__Bacillaceae; g__; s__	0.784364
acd096b1742e04bb9a6edaa157dfcf74	k__Bacteria; p__Firmicutes; c__Clostridia; o__Clostridiales	0.999736
6366df8530417b733d9d0a57cf39aa03	k__Bacteria; p__Firmicutes; c__Clostridia; o__Clostridiales; f__Clostridiaceae; g__; s__	0.999525
a724dda33e29d687814427240e900aef	k__Bacteria; p__Firmicutes; c__Clostridia; o__Clostridiales; f__Lachnospiraceae; g__Coprococcus; s__	0.968637
bb858493e78183ed797a257707d492a6	k__Bacteria; p__Firmicutes; c__Clostridia; o__Clostridiales; f__Lachnospiraceae; g__; s__	0.98859
63242faa124a4b1eeb026d65ae26be06	k__Bacteria; p__Firmicutes; c__Clostridia; o__Clostridiales; f__; g__; s__	0.999997
f791360baa00dfde47a11607d8f4e5e7	k__Bacteria; p__Firmicutes; c__Clostridia; o__Clostridiales; f__Ruminococcaceae; g__Ruminococcus; s__	0.999158
05462638936ee200e911381f61a18db1	k__Bacteria; p__Firmicutes; c__Clostridia; o__Clostridiales; f__Lachnospiraceae; g__; s__	0.914098
ffe19a993cf2c58d706461e059b37ccf	k__Bacteria; p__Firmicutes; c__Clostridia; o__Clostridiales; f__Ruminococcaceae; g__; s__	0.878663
b86f76dd7e49bce9b2d727e430645e43	k__Bacteria; p__Firmicutes; c__Clostridia; o__Clostridiales; f__Ruminococcaceae; g__; s__	0.98341
74f1bcfe27263141cdd2854613ba82a9	k__Bacteria; p__Actinobacteria; c__Coriobacteriia; o__Coriobacteriales; f__Coriobacteriaceae; g__Collinsella; s__aerofaciens	0.994316
a84ba512b3cb329d3b35a76ba77fca9c	k__Bacteria; p__Firmicutes; c__Clostridia; o__Clostridiales; f__Lachnospiraceae; g__; s__	0.732552
b1a7a3e2de993950555120d267ea8287	k__Bacteria; p__Firmicutes; c__Clostridia; o__Clostridiales	0.999714
9e470c11559996040622a6bcf5e8aabc	k__Bacteria; p__Firmicutes; c__Clostridia; o__Clostridiales; f__Lachnospiraceae; g__; s__	0.991897
44dcf73e9f2836500ad818abd3a69e08	k__Bacteria; p__Firmicutes; c__Clostridia; o__Clostridiales; f__Lachnospiraceae	0.926557
44ebb3b8de81eb9535c92e9152ce7340	k__Bacteria; p__Firmicutes; c__Clostridia; o__Clostridiales; f__Ruminococcaceae; g__Ruminococcus; s__	0.999801
dd393a7c11b9edd2d5ff3f43994236ba	k__Bacteria; p__Firmicutes; c__Clostridia; o__Clostridiales; f__Lachnospiraceae; g__; s__	0.824544
064a18e2d2fd94e318537df9282f80e2	k__Bacteria; p__Firmicutes; c__Clostridia; o__Clostridiales; f__Christensenellaceae; g__; s__	0.824423
bdb63cc0622f5d231e763aa6c27830b6	k__Bacteria; p__Firmicutes; c__Clostridia; o__Clostridiales; f__Ruminococcaceae; g__Oscillospira; s__	0.997723
d77211802845896627146eb57b319e2c	k__Bacteria; p__Tenericutes; c__Mollicutes; o__RF39; f__; g__; s__	1
dbc8780d1339c0ce16cb747f221897ab	k__Bacteria; p__Tenericutes; c__Mollicutes; o__RF39; f__; g__; s__	0.999992
fda3a579dd6faef650f98fead56d4470	k__Bacteria; p__Firmicutes; c__Clostridia; o__Clostridiales; f__Ruminococcaceae; g__; s__	0.877484
960a673bad6e01cb8293738b8b4d1289	k__Bacteria; p__Firmicutes; c__Clostridia; o__Clostridiales; f__Ruminococcaceae; g__Ruminococcus; s__	0.998458
bc4959cbf9d58e9f5ed0f9818ed796c4	k__Bacteria; p__Firmicutes; c__Clostridia; o__Clostridiales; f__Ruminococcaceae; g__; s__	0.709796
ad2b56f496d222f1942b767d34cc2411	k__Bacteria; p__Firmicutes; c__Clostridia; o__Clostridiales; f__Lachnospiraceae; g__; s__	0.991811
b95b4fb9a46b9889c43df09e8e878649	k__Bacteria; p__Firmicutes; c__Clostridia; o__Clostridiales; f__Ruminococcaceae; g__Oscillospira; s__	0.947079
dd0834bdd06d0a7bfd7d3b20b404f689	k__Bacteria; p__Firmicutes; c__Clostridia; o__Clostridiales; f__Ruminococcaceae; g__Ruminococcus; s__	0.998928
5a1650771d6e5a5d598ffdb2a3614935	k__Bacteria; p__Firmicutes; c__Clostridia; o__Clostridiales; f__Lachnospiraceae	0.939715
95c1835884f2482211e6ef303001b7e4	k__Bacteria; p__Firmicutes; c__Clostridia; o__Clostridiales; f__Ruminococcaceae; g__; s__	0.991954
6f6e2f5d40e929b5c4fe5fa34e8c0ac4	k__Bacteria; p__Firmicutes; c__Clostridia; o__Clostridiales; f__Lachnospiraceae; g__Coprococcus; s__	0.973168
26455555068f851ef0cede9e5e660443	k__Bacteria; p__Firmicutes; c__Clostridia; o__Clostridiales; f__Lachnospiraceae	0.936849
eb0e13d68216478556c30491da4bd361	k__Bacteria; p__Firmicutes; c__Clostridia; o__Clostridiales; f__Ruminococcaceae; g__; s__	0.990269
9bf41b4aefda111e3016735310f8beef	k__Bacteria; p__Proteobacteria; c__Gammaproteobacteria; o__Pseudomonadales; f__Pseudomonadaceae; g__Pseudomonas; s__	0.97528
db0e79b0ef89bc2b665e391d45ca9dac	k__Bacteria; p__Firmicutes; c__Clostridia; o__Clostridiales; f__Ruminococcaceae; g__Oscillospira; s__	0.99959
14f832a1a93b36b732cc9ec9fa333d65	k__Bacteria; p__Firmicutes; c__Clostridia; o__Clostridiales; f__Ruminococcaceae; g__; s__	0.999962
8621b1f0b9aea2744a8072fbbcebfa2d	k__Bacteria; p__Firmicutes; c__Clostridia; o__Clostridiales; f__Lachnospiraceae	0.999351
99b287aef9a61a19e0bab976a9bcecc4	k__Bacteria; p__Firmicutes; c__Clostridia; o__Clostridiales; f__Clostridiaceae; g__; s__	0.997827
e7281156b136ed818a52b45836d2946b	k__Bacteria; p__Firmicutes; c__Clostridia; o__Clostridiales; f__Lachnospiraceae; g__; s__	0.841657
b885d505411f4d97d1393a127894e717	k__Bacteria; p__Firmicutes; c__Clostridia; o__Clostridiales; f__Ruminococcaceae; g__; s__	0.988248
666e778e970cefd7c5b23797c270b8f9	k__Bacteria; p__Actinobacteria; c__Coriobacteriia; o__Coriobacteriales; f__Coriobacteriaceae; g__Collinsella; s__aerofaciens	0.997293
99c5a3aa12d1c8df8ed3f3d0dbe178a3	k__Bacteria; p__Firmicutes; c__Clostridia; o__Clostridiales; f__Ruminococcaceae; g__; s__	0.960857
c212d572ddaed376c49c302abf055fe1	k__Bacteria; p__Firmicutes; c__Clostridia; o__Clostridiales; f__Ruminococcaceae; g__; s__	0.991288
e580bbbd3faae545f3bb72a259edbd18	k__Bacteria; p__Firmicutes; c__Clostridia; o__Clostridiales; f__Ruminococcaceae	0.996438
70079befd2f9a12b8b417cb4e8e024df	k__Bacteria; p__Firmicutes; c__Clostridia; o__Clostridiales	0.976745
b2a58059283316a7ca7067dd1d91b7e1	k__Bacteria; p__Firmicutes; c__Clostridia; o__Clostridiales; f__Ruminococcaceae; g__; s__	0.980487
8a4bd6f75c0a10858dc0594f8f278fbe	k__Bacteria; p__Proteobacteria; c__Gammaproteobacteria; o__Enterobacteriales; f__Enterobacteriaceae	0.999995
ba87a89473e58b993dc7a1cd0a14c0a3	k__Bacteria; p__Firmicutes; c__Clostridia; o__Clostridiales; f__Ruminococcaceae; g__Oscillospira; s__	0.962522
055ecd516bd637d3771a09affc49c106	k__Bacteria; p__Firmicutes; c__Clostridia; o__Clostridiales; f__Ruminococcaceae; g__; s__	0.959624
c801459e7b07b85dd1ff360d6e83a9ef	k__Bacteria; p__Firmicutes; c__Clostridia; o__Clostridiales; f__; g__; s__	0.999832
927a60c58e713f7526c7e37914d5ca6c	k__Bacteria; p__Firmicutes; c__Clostridia; o__Clostridiales; f__Ruminococcaceae; g__Ruminococcus; s__	0.999809
fc0ce8e5f4ff301d47e56b49a7b13157	k__Bacteria; p__Firmicutes; c__Clostridia; o__Clostridiales; f__Ruminococcaceae	0.943651
49180879a97ced6b94810161659b153a	k__Bacteria; p__Firmicutes; c__Clostridia; o__Clostridiales; f__; g__; s__	0.999997
609fa8152349146557689d560b31fe13	k__Bacteria; p__Firmicutes; c__Clostridia; o__Clostridiales; f__Lachnospiraceae; g__; s__	0.991938
66787bf8b273ce9058830ee7d198a99e	k__Bacteria; p__Firmicutes; c__Clostridia; o__Clostridiales; f__; g__; s__	0.999978
8f90249dd756e69e8ae966e0df2fb9e4	k__Bacteria; p__Firmicutes; c__Clostridia; o__Clostridiales	0.999862
97ba4e7febf3803f73ff45a064fed2a0	k__Bacteria; p__Proteobacteria; c__Gammaproteobacteria; o__Enterobacteriales; f__Enterobacteriaceae	0.999995
f8d59ca2ea9edc3643e781d2658665f3	k__Bacteria; p__Tenericutes; c__Mollicutes; o__RF39; f__; g__; s__	0.999983
77cfc517a2e7271146e31495d6d12e25	k__Bacteria; p__Firmicutes; c__Clostridia; o__Clostridiales; f__Ruminococcaceae; g__Oscillospira; s__	0.916815
c0e361d3a8cfc86bdc00cb9e7c640379	k__Bacteria; p__Firmicutes; c__Clostridia; o__Clostridiales; f__Ruminococcaceae	0.781351
6ed69ff2813633e35417f8c63ee9dea1	k__Bacteria; p__Tenericutes; c__Mollicutes; o__RF39; f__; g__; s__	1
c7761b29c7a5f93ee8ac06b86ed8d9f9	k__Bacteria; p__Firmicutes; c__Clostridia; o__Clostridiales; f__Ruminococcaceae; g__; s__	0.999442
42844570bcca8f67419704cb0f76299f	k__Bacteria; p__Firmicutes; c__Clostridia; o__Clostridiales	0.930751
e2814d40af07902a3d9195625c345ff5	k__Bacteria; p__Firmicutes; c__Clostridia; o__Clostridiales; f__Ruminococcaceae; g__; s__	0.995513
985e90372d1226865af86698b0be0ecd	k__Bacteria; p__Firmicutes; c__Clostridia; o__Clostridiales; f__Lachnospiraceae	0.997567
9fd7a82937ef4905db69aecf12261bc2	k__Bacteria; p__Firmicutes; c__Clostridia; o__Clostridiales; f__Clostridiaceae	0.769256
f8e9e18936ef13c3ac7394c7c663eecb	k__Bacteria; p__Firmicutes; c__Clostridia; o__Clostridiales; f__Lachnospiraceae; g__; s__	0.929307
f48f302d99d374edfab5030b7feddf14	k__Bacteria; p__Firmicutes; c__Clostridia; o__Clostridiales	0.999825
14a9ca44cd370d630fb0801bf3eba926	k__Bacteria; p__Firmicutes; c__Clostridia; o__Clostridiales; f__Ruminococcaceae; g__Ruminococcus	0.778296
7cd5d140877003c6b40b72497186704f	k__Bacteria; p__Firmicutes; c__Bacilli; o__Lactobacillales; f__Streptococcaceae; g__Streptococcus; s__sobrinus	0.84019
8aff3bcc509467753c921594aedc71ea	k__Bacteria; p__Firmicutes; c__Clostridia; o__Clostridiales; f__; g__; s__	0.999917
f24f4d3c20bf8adf3d4ffd879f0a1420	k__Bacteria; p__Actinobacteria; c__Coriobacteriia; o__Coriobacteriales; f__Coriobacteriaceae; g__Collinsella; s__aerofaciens	0.997302
ff97dcd85eb6db8b56269de733cfe8fb	k__Bacteria; p__Firmicutes; c__Clostridia; o__Clostridiales; f__Ruminococcaceae; g__Faecalibacterium; s__prausnitzii	0.999963
167b4afbfef353af074d5b172cc48a86	k__Bacteria; p__Firmicutes; c__Clostridia; o__Clostridiales; f__Ruminococcaceae; g__; s__	0.928289
801b1bdbb983b73559d3e93f88247a50	k__Bacteria; p__Firmicutes; c__Clostridia; o__Clostridiales; f__Lachnospiraceae; g__; s__	0.796395
9c0f25e958105a8667a9f15a27b718af	k__Bacteria; p__Firmicutes; c__Clostridia; o__Clostridiales	0.999477
46d7b59c2c0ab08ba17da081832d76bd	k__Bacteria; p__Firmicutes; c__Clostridia; o__Clostridiales; f__; g__; s__	0.996171
536b58bb9152d91b739432f3730be915	k__Bacteria; p__Firmicutes; c__Clostridia; o__Clostridiales; f__; g__; s__	0.999928
053a8a2a6d029d5f55bc9d4ee77a0ddc	k__Bacteria; p__Firmicutes; c__Clostridia; o__Clostridiales; f__Lachnospiraceae; g__; s__	0.993369
2f4559539e7e5e3ee9feac9f3f0403e3	k__Bacteria; p__Firmicutes; c__Clostridia; o__Clostridiales; f__; g__; s__	0.999973
40afe21f97914a7c70f87b64553da07b	k__Bacteria; p__Firmicutes; c__Clostridia; o__Clostridiales; f__Ruminococcaceae; g__; s__	0.774084
41f73ff6ac43e52ab8fd510826d72574	k__Bacteria; p__Firmicutes; c__Clostridia; o__Clostridiales; f__Ruminococcaceae; g__; s__	0.922021
9fc97bad2a1d62e2ec820d22d865710f	k__Bacteria; p__Firmicutes; c__Clostridia; o__Clostridiales; f__Ruminococcaceae; g__Oscillospira; s__	0.786509
6a288fe1c9fe39533b8d2b7f6c7ef9bb	k__Bacteria; p__Firmicutes; c__Clostridia; o__Clostridiales; f__Ruminococcaceae; g__; s__	0.860712
09a8f67e4b244c7ab68990551c481a80	k__Bacteria; p__Firmicutes; c__Clostridia; o__Clostridiales; f__Ruminococcaceae; g__; s__	0.909177
23adb6db3b80e9c281dc583633257987	k__Bacteria; p__Firmicutes; c__Clostridia; o__Clostridiales; f__Ruminococcaceae; g__; s__	0.803097
4375e05f7fd97b84dc45bcd13e9de65a	k__Bacteria; p__Tenericutes; c__Mollicutes; o__RF39; f__; g__; s__	0.99998
98761553397ae476bac61c7370b1d7b3	k__Bacteria; p__Firmicutes; c__Clostridia; o__Clostridiales; f__Lachnospiraceae	0.99938
736e8bce8649a5bd622f5e4cc759c5c1	k__Bacteria; p__Firmicutes; c__Clostridia; o__Clostridiales; f__Lachnospiraceae; g__; s__	0.85556
87fa4dfa13946af3719626774bab685b	k__Bacteria; p__Firmicutes; c__Clostridia; o__Clostridiales; f__Christensenellaceae; g__; s__	0.819753
9bb8234662e439b132afc8f5f7eb1fa2	k__Bacteria; p__Firmicutes; c__Clostridia; o__Clostridiales; f__Peptostreptococcaceae; g__; s__	0.999998
e0156e452ac8fc5a98d54576b127571a	k__Bacteria; p__Firmicutes; c__Clostridia; o__Clostridiales; f__; g__; s__	0.999983
41b2a9f5c621a25615776f8e1d8cce15	k__Bacteria; p__Firmicutes; c__Clostridia; o__Clostridiales; f__Ruminococcaceae	0.985081
7ad9ecb6764b48fe0adbe1b6b7ef1d5e	k__Bacteria; p__Firmicutes; c__Bacilli; o__Lactobacillales; f__Streptococcaceae; g__Streptococcus; s__sobrinus	0.847364
27d1e32508c4c41ebf6d74b02815f3e7	k__Bacteria; p__Firmicutes; c__Clostridia; o__Clostridiales; f__Ruminococcaceae; g__; s__	0.990952
08b4c325a322ae42a34cb9d8d6154fad	k__Bacteria; p__Firmicutes; c__Clostridia; o__Clostridiales; f__Ruminococcaceae; g__Faecalibacterium; s__prausnitzii	0.999935
31790182e5746c26709fa8e947ae8525	k__Bacteria; p__Firmicutes; c__Clostridia; o__Clostridiales; f__Ruminococcaceae; g__Ruminococcus; s__	0.999728
4439499d2beebd757bb2c695ab00b34a	k__Bacteria; p__Proteobacteria; c__Gammaproteobacteria; o__Enterobacteriales; f__Enterobacteriaceae	0.999999
93656e534e8aa0e0d571a181c0c924d7	k__Bacteria; p__Firmicutes; c__Clostridia; o__Clostridiales; f__Peptostreptococcaceae; g__; s__	0.999998
f76e863706cff152c22231e2d4b13699	k__Bacteria; p__Firmicutes; c__Clostridia; o__Clostridiales	0.999231
005ed523a5c6e6d4c205a117d614bd92	k__Bacteria; p__Firmicutes; c__Clostridia; o__Clostridiales; f__Ruminococcaceae; g__Ruminococcus; s__	0.997259
054b9e08ea393a0609800372dca9ae63	k__Bacteria; p__Firmicutes; c__Clostridia; o__Clostridiales; f__; g__; s__	0.999657
e63618ad1ed6893353a9b7af53c0911e	k__Bacteria; p__Firmicutes; c__Clostridia; o__Clostridiales; f__Ruminococcaceae; g__; s__	0.9946
0c0a2856efba6cf99f37fc6257c464f1	k__Bacteria; p__Firmicutes; c__Clostridia; o__Clostridiales; f__Ruminococcaceae; g__Oscillospira; s__	0.999025
1c8f5cd5fd4672fcd6cc0e98ce632c67	k__Bacteria; p__Tenericutes; c__Mollicutes; o__RF39; f__; g__; s__	0.999981
01550f27dc8356845944e6a7258bf8f7	k__Bacteria; p__Firmicutes; c__Bacilli; o__Lactobacillales; f__Streptococcaceae; g__Streptococcus; s__sobrinus	0.852276
f705f2694d1c0c690ce805c31da82ac4	k__Bacteria; p__Firmicutes; c__Clostridia; o__Clostridiales; f__Clostridiaceae; g__; s__	0.999414
d7bc083f49d5e872a49191088ac59bba	k__Bacteria; p__Firmicutes; c__Bacilli; o__Lactobacillales; f__Enterococcaceae; g__Vagococcus; s__salmoninarum	0.853168
0ef6a8c206293a26eb48c431f74f0484	k__Bacteria; p__Firmicutes; c__Clostridia; o__Clostridiales; f__Ruminococcaceae; g__; s__	0.999676
e3961d8cdec205bfebb8f72f65d50fb6	k__Bacteria; p__Firmicutes; c__Clostridia; o__Clostridiales; f__Ruminococcaceae; g__; s__	0.986173
ee466b1996b15a3a4ed64136d2cb7ab4	k__Bacteria; p__Actinobacteria; c__Coriobacteriia; o__Coriobacteriales; f__Coriobacteriaceae; g__Collinsella; s__aerofaciens	0.827404
3eb670296230f5ade8475715d86fd0a9	k__Bacteria; p__Firmicutes; c__Clostridia; o__Clostridiales; f__Peptococcaceae; g__Desulfosporosinus; s__meridiei	0.884457
386a96f770d3430be1065be532d687a4	k__Bacteria; p__Firmicutes; c__Clostridia; o__Clostridiales; f__Lachnospiraceae; g__; s__	0.988463
a77316bae22219b5e8a52f775a9e25f6	k__Bacteria; p__Tenericutes; c__Mollicutes; o__RF39; f__; g__; s__	1
dfdcc4f5f90aea7913792bf1b249cd05	k__Bacteria; p__Firmicutes; c__Clostridia; o__Clostridiales; f__Ruminococcaceae; g__; s__	0.954616
0861c2496724d22871765a6a54e268cd	k__Bacteria; p__Firmicutes; c__Bacilli; o__Lactobacillales; f__Lactobacillaceae; g__Lactobacillus; s__	0.999999
e296004d019d275e3b7bdb123ef580e4	k__Bacteria; p__Firmicutes; c__Clostridia; o__Clostridiales; f__Lachnospiraceae; g__; s__	0.893722
7884fcbc54341f7c643d8beb486ae6ab	k__Bacteria; p__Firmicutes; c__Clostridia; o__Clostridiales; f__Lachnospiraceae; g__; s__	0.970178
dc100c7c5934fcde3ff4673bfd0aebb1	k__Bacteria; p__Firmicutes; c__Clostridia; o__Clostridiales; f__Christensenellaceae; g__; s__	0.821379
38ba8c9bece775c5c4ec29879b9226fc	k__Bacteria; p__Firmicutes; c__Clostridia; o__Clostridiales	0.957084
7b51e88e1d9956790814237cbc1b4a24	k__Bacteria; p__Firmicutes; c__Clostridia; o__Clostridiales; f__; g__; s__	0.999996
d4f5b84fd279dc5e7af573f5e2080222	k__Bacteria; p__Firmicutes; c__Clostridia; o__Clostridiales; f__; g__; s__	0.999915
de41f2f1dcf526d0e4494618a15e898e	k__Bacteria; p__Firmicutes; c__Clostridia; o__Clostridiales; f__Ruminococcaceae; g__; s__	0.990702
77ecf71980ba3d7ba6c8197093f241c8	k__Bacteria; p__Firmicutes; c__Bacilli; o__Bacillales; f__Staphylococcaceae; g__Staphylococcus; s__	0.928488
aa6390fa740a94116ba7310367b405fc	k__Bacteria; p__Firmicutes; c__Clostridia; o__Clostridiales	0.999865
61a2a888874222307e525ee8ebbb9073	k__Bacteria; p__Firmicutes; c__Clostridia; o__Clostridiales; f__Ruminococcaceae; g__Oscillospira; s__	0.986063
2699e6860969e4433a4fdaf9b99027ae	k__Bacteria; p__Firmicutes; c__Clostridia; o__Clostridiales; f__Lachnospiraceae; g__; s__	0.881101
22e53fdd9780147da5795e75d11eacc1	k__Bacteria; p__Firmicutes; c__Clostridia; o__Clostridiales; f__Ruminococcaceae; g__; s__	0.999883
11e05f0fb5211e9d35e2ab6e6e91beac	k__Bacteria; p__Firmicutes; c__Clostridia; o__Clostridiales; f__Lachnospiraceae; g__Coprococcus; s__	0.965404
c412a0e955b4b4ba97e813757387113e	k__Bacteria; p__Firmicutes; c__Clostridia; o__Clostridiales; f__Ruminococcaceae; g__; s__	0.81766
9e046f1dd057b80a5fa0dedca13868dd	k__Bacteria; p__Firmicutes; c__Clostridia; o__Clostridiales; f__Ruminococcaceae; g__Ruminococcus; s__bromii	0.71488
ff1a50808c6fcf29b318be954c5d106f	k__Bacteria; p__Firmicutes; c__Clostridia; o__Clostridiales; f__Ruminococcaceae; g__Oscillospira; s__	0.975207
e5d9e0b5090aad72bd4eba541dc184e6	k__Bacteria; p__Firmicutes; c__Clostridia; o__Clostridiales; f__Ruminococcaceae; g__; s__	0.99058
852b485b0138bb3ac94968993092d20a	k__Bacteria; p__Firmicutes; c__Clostridia; o__Clostridiales; f__Ruminococcaceae; g__; s__	0.992475
777232aae73224d0b9074f021f36b8fc	k__Bacteria; p__Firmicutes; c__Clostridia; o__Clostridiales; f__Lachnospiraceae	0.910581
5e7a4e27acab6493b0c58babeab654c4	k__Bacteria; p__Actinobacteria; c__Coriobacteriia; o__Coriobacteriales; f__Coriobacteriaceae; g__Collinsella; s__aerofaciens	0.997281
0257e1128fbcd5c510ed54ab18ca8dc5	k__Bacteria; p__Tenericutes; c__Mollicutes; o__RF39; f__; g__; s__	1
cf5b37d10d74a88b58623cdb08bf648c	k__Bacteria; p__Firmicutes; c__Clostridia; o__Clostridiales; f__Ruminococcaceae; g__; s__	0.999603
db547076bdbb4c7b25da59f0eb222016	k__Bacteria; p__Firmicutes; c__Clostridia; o__Clostridiales; f__Lachnospiraceae; g__; s__	0.983502
e84d1d31c14066474278b8a620db024c	k__Bacteria; p__Firmicutes; c__Clostridia; o__Clostridiales; f__Ruminococcaceae; g__; s__	0.990203
bb92977b279bb344de2ad30e8c4ea305	k__Bacteria; p__Firmicutes; c__Clostridia; o__Clostridiales; f__; g__; s__	0.997335
45c8b5ecc99feb6c2ed04f9b84104d47	k__Bacteria; p__Tenericutes; c__Mollicutes; o__RF39; f__; g__; s__	0.999992
4ceb412e05ff971f4ac5fadebe7c6be1	k__Bacteria; p__Firmicutes; c__Clostridia; o__Clostridiales	0.969615
69431c43ec486f4970df9b219be50253	k__Bacteria; p__Firmicutes; c__Clostridia; o__Clostridiales	0.999907
bdf5768e27853a77f2e555c4c615e9b7	k__Bacteria; p__Firmicutes; c__Clostridia; o__Clostridiales	0.933905
572b92c090608be38c944d448739379e	k__Bacteria; p__Firmicutes; c__Clostridia; o__Clostridiales; f__Ruminococcaceae; g__Ruminococcus; s__	0.997827
7c066501fdff209039829d27a81bbe74	k__Bacteria; p__Firmicutes; c__Clostridia; o__Clostridiales; f__Lachnospiraceae; g__; s__	0.812305
57e2949170a6fba8547a73e2e46946fb	k__Bacteria; p__Firmicutes; c__Clostridia; o__Clostridiales; f__Ruminococcaceae; g__; s__	0.99986
2a45395b7bfddb0496747dedf4ece0f1	k__Bacteria; p__Firmicutes; c__Clostridia; o__Clostridiales; f__Ruminococcaceae; g__Oscillospira; s__	0.99523
7a657699823a133bae392e6b2c69e07b	k__Bacteria; p__Firmicutes; c__Clostridia; o__Clostridiales; f__Ruminococcaceae; g__Oscillospira; s__	0.920141
27d88146b44b9f9e70a81bd1370d8ead	k__Bacteria; p__Firmicutes; c__Clostridia; o__Clostridiales; f__Ruminococcaceae; g__; s__	0.824908
051997b040e4b880bd0076dc8a36169b	k__Bacteria; p__Firmicutes; c__Bacilli	0.759511
b7b78531360c5cf3a1fd663d3d363371	k__Bacteria; p__Firmicutes; c__Clostridia; o__Clostridiales; f__Lachnospiraceae; g__; s__	0.85056
2a66355bff740f41d8624981331af2a4	k__Bacteria; p__Firmicutes	0.999649
58706c31435078966125eb88e9224de4	k__Bacteria; p__Firmicutes; c__Clostridia; o__Clostridiales	0.969714
c0fd501c377e807ac1e01f15b3c38994	k__Bacteria; p__Firmicutes; c__Clostridia; o__Clostridiales; f__Ruminococcaceae; g__; s__	0.995444
9fe0e03c1ade7084f6d603353c468663	k__Bacteria; p__Firmicutes; c__Clostridia; o__Clostridiales; f__; g__; s__	1
6818ce2e4804ef5390d5da9a7c157e44	k__Bacteria	0.966527
1f7a14fbf2a9a647cc395d75890c3104	k__Bacteria; p__Firmicutes; c__Clostridia; o__Clostridiales; f__Lachnospiraceae	0.910169
01f50ffaf884d716f885cb226ca624f4	k__Bacteria; p__Firmicutes; c__Clostridia; o__Clostridiales; f__Ruminococcaceae	0.996296
4bd68c15346de929225c20fcc34cf1bd	k__Bacteria; p__Firmicutes; c__Clostridia; o__Clostridiales; f__Ruminococcaceae; g__Oscillospira; s__	0.863587
580f2d246a8b52972684c24846b87492	k__Bacteria; p__Firmicutes; c__Clostridia; o__Clostridiales; f__Ruminococcaceae	0.956083
b86fe9d870086e438ea39bfe51bec3ad	k__Bacteria; p__Firmicutes; c__Clostridia; o__Clostridiales; f__Lachnospiraceae	0.847144
884d61ddc6b6cd1b29123ab662016e42	k__Bacteria; p__Firmicutes; c__Clostridia; o__Clostridiales; f__; g__; s__	0.994841
266fb5ebc009a7d0723b893c822a4c2c	k__Bacteria; p__Firmicutes; c__Clostridia; o__Clostridiales; f__Ruminococcaceae; g__; s__	0.994637
f5829fb65c2db2919f430722cc82ed91	k__Bacteria; p__Firmicutes; c__Clostridia; o__Clostridiales; f__; g__; s__	0.999826
201975538dded03cb57d2164f1be04fa	k__Bacteria; p__Actinobacteria; c__Coriobacteriia; o__Coriobacteriales; f__Coriobacteriaceae; g__Collinsella; s__aerofaciens	0.997291
afde44ac2ea6d89d208133fed0d289c3	k__Bacteria; p__Firmicutes; c__Clostridia; o__Clostridiales; f__Ruminococcaceae; g__Oscillospira; s__	0.998515
927852e3d312dc7fdb17860311741af3	k__Bacteria; p__Firmicutes; c__Clostridia; o__Clostridiales; f__Ruminococcaceae; g__; s__	0.986403
5b272ee21461eaf006e7d22b3658a451	k__Bacteria; p__Firmicutes; c__Clostridia; o__Clostridiales; f__; g__; s__	0.955056
02eb3d8873595cbfca9a13bb76792650	k__Bacteria; p__Firmicutes; c__Clostridia; o__Clostridiales; f__Lachnospiraceae; g__; s__	0.703095
51c66503f3008811ee12b3ef796cea4a	k__Bacteria; p__Firmicutes; c__Clostridia; o__Clostridiales; f__Ruminococcaceae; g__; s__	0.975381
1b3df2eb11101a7743ff53d4275f3973	k__Bacteria; p__Firmicutes; c__Clostridia; o__Clostridiales; f__Ruminococcaceae; g__Ruminococcus; s__	0.996515
496f26b9a816f503bb13838dd975fffb	k__Bacteria; p__Firmicutes; c__Clostridia; o__Clostridiales; f__Ruminococcaceae; g__Ruminococcus; s__	0.996633
010e92b4e54f7f8eab0e7336f695975b	k__Bacteria; p__Firmicutes; c__Clostridia; o__Clostridiales; f__Ruminococcaceae; g__Ruminococcus; s__	0.997231
89c7609f940034d6997edc64ef6faaf7	k__Bacteria; p__Tenericutes; c__Mollicutes; o__RF39; f__; g__; s__	1
532c467ab85a04e9891291d38cf525a8	k__Bacteria; p__Firmicutes; c__Clostridia; o__Clostridiales; f__Ruminococcaceae; g__Ruminococcus; s__flavefaciens	0.999994
5679cb734dcd8290106efa8592ef1f1c	k__Bacteria; p__Firmicutes; c__Clostridia; o__Clostridiales; f__Ruminococcaceae; g__Ruminococcus; s__	0.998518
cbe5e30c8c8dac28d24bfb5e0f418c72	k__Bacteria; p__Firmicutes; c__Clostridia; o__Clostridiales; f__Lachnospiraceae	0.777929
a54c04eba18395f92f042a2b6df2cc15	k__Bacteria; p__Firmicutes; c__Clostridia; o__Clostridiales; f__Lachnospiraceae; g__; s__	0.997015
10f55a31aa99170af73cd44f7e044639	k__Bacteria; p__Firmicutes; c__Clostridia; o__Clostridiales; f__Ruminococcaceae; g__; s__	0.98483
08a129af032af11e317f439ceef61cd7	k__Bacteria; p__Firmicutes; c__Clostridia; o__Clostridiales; f__; g__; s__	0.847807
276b475f7f7b2577e741381f72ab3ccc	k__Bacteria; p__Firmicutes; c__Clostridia; o__Clostridiales; f__Ruminococcaceae; g__; s__	0.999935
44f08ae6618e9fb409af3b2228735eb5	k__Bacteria; p__Firmicutes; c__Clostridia; o__Clostridiales; f__Ruminococcaceae; g__; s__	0.931384
9b38c94f7fe15889be3a230817f11070	k__Bacteria; p__Firmicutes; c__Clostridia; o__Clostridiales; f__Peptostreptococcaceae; g__; s__	0.999998
d14d5cb8fb1899ef92a561bfe1cd799a	k__Bacteria; p__Firmicutes; c__Clostridia; o__Clostridiales	0.999347
deb61357eb9f25e9cb41a0cdd2470c86	k__Bacteria; p__Firmicutes; c__Clostridia; o__Clostridiales; f__Lachnospiraceae	0.904218
09fe9fed7a8ef23e91a97ab6c1bf0349	k__Bacteria; p__Firmicutes; c__Clostridia; o__Clostridiales; f__; g__; s__	0.999994
1a80b3e002d1036ee243c51b4e2dd759	k__Bacteria; p__Proteobacteria; c__Gammaproteobacteria; o__Pseudomonadales; f__Pseudomonadaceae; g__Pseudomonas; s__	0.975271
c76e0bbdb8665c9bf799fa2f8e2d3f2f	k__Bacteria; p__Firmicutes; c__Clostridia; o__Clostridiales; f__Clostridiaceae	0.884083
536b290195e2293f9fc5cbc052081c83	k__Bacteria; p__Firmicutes; c__Clostridia; o__Clostridiales	0.863327
edad6e13b11c646bb34ca20b937dfb5b	k__Bacteria; p__Firmicutes; c__Clostridia; o__Clostridiales; f__Ruminococcaceae; g__; s__	0.980994
e51628421d25c2ed107a8150e19bb9b2	k__Bacteria; p__Firmicutes; c__Clostridia; o__Clostridiales; f__Ruminococcaceae; g__; s__	0.867624
9839b46d456d744716ce1ddd5ef4305b	k__Bacteria; p__Firmicutes; c__Bacilli; o__Bacillales; f__Bacillaceae; g__Bacillus; s__cereus	0.741799
9b00523ebf6e102203701e6d80324211	k__Bacteria; p__Firmicutes; c__Clostridia; o__Clostridiales; f__Ruminococcaceae; g__Ruminococcus; s__flavefaciens	0.999979
ab831d5f5f25af4e2fc38d9dd847af86	k__Bacteria; p__Firmicutes; c__Clostridia; o__Clostridiales; f__Ruminococcaceae; g__Ruminococcus; s__	0.999585
45af1d393b1105746a1b94d3142cea20	k__Bacteria; p__Firmicutes; c__Clostridia; o__Clostridiales	0.975066
b8bcb2b608ad82de6d77acea2bacdc7c	k__Bacteria; p__Firmicutes; c__Clostridia; o__Clostridiales; f__; g__; s__	0.945889
6d88a2d0c6ff85d58ccc69ec5175d9b1	k__Bacteria; p__Proteobacteria; c__Gammaproteobacteria; o__Enterobacteriales; f__Enterobacteriaceae; g__; s__	0.731915
b4bb434d4d50454b95015352dc8b0730	k__Bacteria; p__Firmicutes; c__Clostridia; o__Clostridiales; f__Ruminococcaceae; g__Oscillospira; s__	0.748655
a325015e01b12a7e29e05cd6855e70c1	k__Bacteria; p__Firmicutes; c__Clostridia; o__Clostridiales; f__Ruminococcaceae; g__; s__	0.997465
02c770e9f319e594f4461d6ea0abd3ad	k__Bacteria; p__Firmicutes; c__Clostridia; o__Clostridiales; f__Christensenellaceae; g__; s__	0.814765
5c2f4c626b60cd701b23fb39eb6466f3	k__Bacteria; p__Firmicutes; c__Clostridia; o__Clostridiales; f__Ruminococcaceae; g__Faecalibacterium; s__prausnitzii	0.999633
a82045f1ebb17d00bd210693f75366c4	k__Bacteria; p__Firmicutes; c__Clostridia; o__Clostridiales; f__; g__; s__	0.999937
f550ed7c95ed4ad4836ce64b973592e6	k__Bacteria; p__Firmicutes; c__Clostridia; o__Clostridiales; f__Ruminococcaceae; g__Oscillospira; s__	0.999149
5bfaeee3921011296404e1d4771bd4e1	k__Bacteria; p__Firmicutes; c__Clostridia; o__Clostridiales; f__Lachnospiraceae; g__; s__	0.969452
371ec8b23922e66cb46a5bf082245a18	k__Bacteria; p__Firmicutes; c__Clostridia; o__Clostridiales; f__Ruminococcaceae; g__Oscillospira; s__	0.981239
21c794cbd3fd967d95198f274953ca50	k__Bacteria; p__Actinobacteria; c__Coriobacteriia; o__Coriobacteriales; f__Coriobacteriaceae; g__Collinsella; s__aerofaciens	0.828216
b1958c873cb903d522e91cc0ee6d5bc5	k__Bacteria; p__Firmicutes; c__Clostridia; o__Clostridiales; f__Ruminococcaceae; g__Ruminococcus; s__	0.99909
3fd5be1a547fb9cd7e7add0b2daf9538	k__Bacteria; p__Firmicutes; c__Clostridia; o__Clostridiales; f__Lachnospiraceae	0.83098
b032a7375eebd27aef1069eebc2ac983	k__Bacteria; p__Firmicutes; c__Clostridia; o__Clostridiales; f__Lachnospiraceae; g__; s__	0.985795
60c38a0e3243e276656c48e3b0e39fb9	k__Bacteria; p__Firmicutes; c__Clostridia; o__Clostridiales; f__Ruminococcaceae; g__Ruminococcus; s__	0.999809
7657877e8c68a24eff18a1aeca4817d8	k__Bacteria; p__Firmicutes; c__Clostridia; o__Clostridiales	0.983858
0cafd1d5f293461db9ea7ee98278901b	k__Bacteria; p__Firmicutes; c__Clostridia; o__Clostridiales; f__Ruminococcaceae; g__Oscillospira; s__	0.989154
bdcc8b10d6346255da530546d6f2efcf	k__Bacteria; p__Firmicutes; c__Clostridia; o__Clostridiales; f__Lachnospiraceae; g__; s__	0.949941
19ce92b20fed5d7beaae21ab44b1ffd8	k__Bacteria; p__Firmicutes; c__Bacilli; o__Bacillales; f__Bacillaceae; g__Bacillus; s__cereus	0.726674
e8aa74b80e1697f62791fbbc248a0cf7	k__Bacteria; p__Firmicutes; c__Clostridia; o__Clostridiales; f__Ruminococcaceae; g__; s__	0.999681
c76467d0c5c289c04a33ea6b29627c10	k__Bacteria; p__Firmicutes; c__Clostridia; o__Clostridiales	0.955945
37b29b82cd09453d169d8a0b5fd7e5ab	k__Bacteria; p__Firmicutes; c__Clostridia; o__Clostridiales; f__Ruminococcaceae; g__Ruminococcus; s__	0.999157
f2d7a73ba4a076dbd22a9e765fd8f481	k__Bacteria; p__Firmicutes; c__Clostridia; o__Clostridiales	0.863043
e83cee68bb1dd1d3f4f13192948c7a14	k__Bacteria; p__Firmicutes; c__Clostridia; o__Clostridiales; f__Ruminococcaceae; g__Ruminococcus	0.705395
c994b6991e35fcfc9b151ccfdf4f46ef	k__Bacteria; p__Firmicutes; c__Clostridia; o__Clostridiales; f__Ruminococcaceae; g__Oscillospira; s__	0.99318
be97e3d2863826f11e3e54a317bafc54	k__Bacteria; p__Firmicutes; c__Clostridia; o__Clostridiales; f__Ruminococcaceae; g__Ruminococcus; s__	0.931759
646e98556b37f7aca8f5737d5794fbe9	k__Bacteria; p__Firmicutes; c__Clostridia; o__Clostridiales; f__Ruminococcaceae; g__Faecalibacterium; s__prausnitzii	0.999364
4851f1ccae53092466f9c806f3ebba47	k__Bacteria; p__Firmicutes; c__Clostridia; o__Clostridiales; f__Clostridiaceae	0.894451
5fc86dbf5bb0aeea37e386490ca4f60b	k__Bacteria; p__Proteobacteria; c__Gammaproteobacteria; o__Pseudomonadales; f__Pseudomonadaceae; g__Pseudomonas; s__	0.965859
5e5527294865508618e21838c5ee61c0	k__Bacteria; p__Firmicutes; c__Clostridia; o__Clostridiales	0.855561
568070bd657a7d5513863629e2668184	k__Bacteria; p__Firmicutes; c__Clostridia; o__Clostridiales; f__; g__; s__	0.999983
9a9bed0b2a765a732718e01158587c52	k__Bacteria; p__Firmicutes; c__Erysipelotrichi; o__Erysipelotrichales; f__Erysipelotrichaceae; g__; s__	0.999949
e41fcb4c35b2b30c1c04205e3c62c503	k__Bacteria; p__Actinobacteria; c__Coriobacteriia; o__Coriobacteriales; f__Coriobacteriaceae; g__Collinsella; s__aerofaciens	0.984586
a931304c4813272cce8dc06b4d3dc72a	k__Bacteria; p__Firmicutes; c__Clostridia; o__Clostridiales; f__Ruminococcaceae; g__Ruminococcus	0.988572
06c89be407de3f5b3b451285ed10085f	k__Bacteria; p__Tenericutes; c__Mollicutes; o__RF39; f__; g__; s__	0.990259
c7e32c82895c72c4a2e1585220586573	k__Bacteria; p__Firmicutes; c__Clostridia; o__Clostridiales; f__Lachnospiraceae	0.997309
1fd07686caca0c088a32a82b103a670c	k__Bacteria; p__Firmicutes; c__Clostridia; o__Clostridiales; f__Lachnospiraceae; g__; s__	0.954436
f2710222d8a8e8452b6ab3763721f333	k__Bacteria; p__Firmicutes; c__Clostridia; o__Clostridiales; f__Ruminococcaceae; g__; s__	0.989206
3984100d853796c33a2b3a612f5c8a0c	k__Bacteria; p__Firmicutes; c__Clostridia; o__Clostridiales; f__Clostridiaceae; g__; s__	0.999362
fb0fd3ca035640873fa628ee795aa6bd	k__Bacteria; p__Firmicutes; c__Clostridia; o__Clostridiales; f__; g__; s__	0.999646
1c518d9d1bcf3d7fa4e4b72aeee5848c	k__Bacteria; p__Firmicutes; c__Clostridia; o__Clostridiales; f__Ruminococcaceae; g__; s__	0.714602
5e0eeb5f2d4e79a4f70a276bc9db35fc	k__Bacteria; p__Firmicutes; c__Clostridia; o__Clostridiales; f__Lachnospiraceae; g__; s__	0.804486
715ebb6780a4734974c72c1d7e602386	k__Bacteria; p__Firmicutes; c__Clostridia; o__Clostridiales; f__Lachnospiraceae; g__; s__	0.985262
88e524665ff53bc4d139ba75ebb8fa28	k__Bacteria; p__Firmicutes; c__Clostridia; o__Clostridiales; f__Lachnospiraceae; g__; s__	0.999232
88a8945306259f605a89b2a47b59976a	k__Bacteria; p__Firmicutes; c__Clostridia; o__Clostridiales; f__; g__; s__	0.991381
8c0cc62280cb939a0604c5ebbf9d34d7	k__Bacteria; p__Firmicutes; c__Clostridia; o__Clostridiales	0.961753
ba3a28a1fb6595c81421f4f4b49be827	k__Bacteria; p__Firmicutes; c__Clostridia; o__Clostridiales; f__Ruminococcaceae; g__; s__	0.999737
9bb879a2b516baa0eb46895dcc37f914	k__Bacteria; p__Firmicutes; c__Clostridia; o__Clostridiales; f__Ruminococcaceae; g__; s__	0.991314
2cb2c73c133a6ae45502fac112a457a5	k__Bacteria; p__Firmicutes; c__Clostridia; o__Clostridiales; f__Lachnospiraceae; g__; s__	0.979287
82f4502990eca0ae2a0d38b5aefe6d76	k__Bacteria; p__Firmicutes; c__Clostridia; o__Clostridiales; f__Lachnospiraceae	0.98553
23afd54453486752184495683f1d2629	k__Bacteria; p__Firmicutes; c__Clostridia; o__Clostridiales; f__Ruminococcaceae; g__; s__	0.926377
58518f3d70ff50033866259410426d96	k__Bacteria; p__Firmicutes; c__Clostridia; o__Clostridiales; f__Ruminococcaceae; g__Ruminococcus; s__	0.996505
f5b52d38e87b5b5a749149436ecf5e64	k__Bacteria; p__Firmicutes; c__Clostridia; o__Clostridiales; f__Lachnospiraceae; g__Clostridium; s__clostridioforme	0.708436
9d155c5e2b0cc703d0a63ab4486a6b37	k__Bacteria; p__Firmicutes; c__Clostridia; o__Clostridiales; f__Ruminococcaceae; g__; s__	0.895897
6288776e6d745738a505badf87a953c6	k__Bacteria; p__Firmicutes; c__Clostridia; o__Clostridiales; f__Ruminococcaceae; g__; s__	0.997418
a2ad29ca6a5ac9d2395d78e43a502411	k__Bacteria; p__Firmicutes; c__Clostridia; o__Clostridiales; f__Lachnospiraceae; g__; s__	0.899546
3266ba34c3b5632f4c58335f5266063c	k__Bacteria	0.961749
6d890e31f759870bfa567abf52034c17	k__Bacteria; p__Firmicutes; c__Clostridia; o__Clostridiales; f__Ruminococcaceae; g__; s__	0.800826
1649310abb926d30009cf374eb438119	k__Bacteria; p__Firmicutes; c__Clostridia; o__Clostridiales; f__Ruminococcaceae	0.894486
ab06ebb55981063e08c2175298d89c45	k__Bacteria; p__Firmicutes; c__Clostridia; o__Clostridiales	0.966661
ba206acae78a1acd45f0462c4b1f3863	k__Bacteria; p__Firmicutes; c__Clostridia; o__Clostridiales; f__; g__; s__	0.816131
b26dc48324d01de1e23f3bc9cf5c0907	k__Bacteria; p__Tenericutes; c__Mollicutes; o__RF39; f__; g__; s__	1
4304ee2939ea0bafa01529ae5c4dd6f3	k__Bacteria; p__Firmicutes; c__Clostridia; o__Clostridiales; f__Ruminococcaceae; g__Oscillospira; s__	0.970836
44d037a75948843df667cdbf7ea78377	k__Bacteria; p__Firmicutes; c__Clostridia; o__Clostridiales; f__Ruminococcaceae; g__Ruminococcus	0.810081
27710ff304a5767aaed17664b46df2c4	k__Bacteria; p__Firmicutes; c__Bacilli; o__Bacillales; f__Bacillaceae; g__; s__	0.760451
48a3e6a08d60b785eabcdd5147c6bea6	k__Bacteria; p__Firmicutes; c__Clostridia; o__Clostridiales; f__Ruminococcaceae; g__Oscillospira; s__	0.987818
6bb4625af4b05554591922b0780c5e8d	k__Bacteria; p__Firmicutes; c__Clostridia; o__Clostridiales; f__Ruminococcaceae; g__; s__	0.993641
c2908df4bd9329975a5551a2183050d4	k__Bacteria; p__Firmicutes; c__Clostridia; o__Clostridiales; f__Ruminococcaceae; g__Oscillospira; s__	0.962184
ab299d0471d365d846b83057fdc04f23	k__Bacteria; p__Firmicutes; c__Clostridia; o__Clostridiales; f__; g__; s__	0.999877
bb1696d4f72ee33f4a559781937699fb	k__Bacteria; p__Firmicutes; c__Clostridia; o__Clostridiales; f__Lachnospiraceae; g__; s__	0.992576
1a0f1b24dae69b872d3b2c3bc7c1dcfd	k__Bacteria; p__Actinobacteria; c__Coriobacteriia; o__Coriobacteriales; f__Coriobacteriaceae; g__Collinsella; s__aerofaciens	0.994304
8d90cd0810db33e4c67c4cbca1f4525c	k__Bacteria; p__Firmicutes; c__Clostridia; o__Clostridiales; f__Ruminococcaceae; g__; s__	0.996277
44b5d5dd6bac122280d61b425f2d2c8c	k__Bacteria; p__Tenericutes; c__Mollicutes; o__RF39; f__; g__; s__	1
6674335d52960ed2dca094ded10e66b1	k__Bacteria; p__Firmicutes; c__Clostridia; o__Clostridiales; f__; g__; s__	0.958918
3d811f91b7890a8df8468d8150f9dd5d	k__Bacteria; p__Firmicutes; c__Clostridia; o__Clostridiales; f__Ruminococcaceae; g__; s__	0.997831
dcf7081c382f3a26f33d7e96f95e6184	k__Bacteria; p__Firmicutes; c__Clostridia; o__Clostridiales; f__Christensenellaceae; g__; s__	0.741778
11800eae2cffb873d7008e2637c6ec94	k__Bacteria; p__Firmicutes; c__Clostridia; o__Clostridiales	0.966624
361abc07372f9a28e044426dcd32a93c	k__Bacteria; p__Firmicutes; c__Clostridia; o__Clostridiales; f__Ruminococcaceae; g__Ruminococcus; s__	0.998293
98fe9c9fac9cfc33e8c9ee000685ad31	k__Bacteria; p__Firmicutes; c__Clostridia; o__Clostridiales; f__Lachnospiraceae	0.833423
93cb84fefe8a64d28e3ba480ab37ca4d	k__Bacteria; p__Firmicutes; c__Clostridia; o__Clostridiales; f__EtOH8; g__; s__	1
7dd012645874f41318df8597820111c2	k__Bacteria	0.966655
0dd28d276c9097b8838dd44530c9a83c	k__Bacteria; p__Firmicutes; c__Clostridia; o__Clostridiales; f__; g__; s__	0.99658
d7e86854f8b668858a2179f19a755889	k__Bacteria; p__Firmicutes; c__Bacilli; o__Lactobacillales; f__Leuconostocaceae; g__Weissella; s__cibaria	0.80722
d1835ca6d43eae4831bd850f692eb1ef	k__Bacteria; p__Firmicutes; c__Clostridia; o__Clostridiales; f__Ruminococcaceae; g__; s__	0.994236
73f2ab0583b995c09758be913ba2a470	k__Bacteria; p__Firmicutes; c__Bacilli	0.721194
9f4460d21826a729bc77afeb2f650f64	k__Bacteria; p__Firmicutes; c__Clostridia; o__Clostridiales; f__Christensenellaceae; g__; s__	0.747364
d22c71cde9ab48a67235bc10375e1706	k__Bacteria; p__Firmicutes; c__Clostridia; o__Clostridiales; f__Ruminococcaceae	0.990721
c5faaada43c155a18d7e34c35764b1cf	k__Bacteria; p__Firmicutes; c__Clostridia; o__Clostridiales; f__Ruminococcaceae; g__Oscillospira; s__	0.929769
960d925d653963e7296410d32668b212	k__Bacteria; p__Firmicutes; c__Clostridia; o__Clostridiales; f__Ruminococcaceae; g__; s__	0.846228
463ae61ceab839d5cf4316ccf3001f83	k__Bacteria; p__Firmicutes; c__Clostridia; o__Clostridiales; f__Ruminococcaceae; g__Oscillospira; s__	0.801525
f13d262ca921b446db505b677bfedaa5	k__Bacteria; p__Proteobacteria; c__Gammaproteobacteria; o__Enterobacteriales; f__Enterobacteriaceae; g__Shigella; s__flexneri	0.905191
0e67c58a12fba38131385f050770130b	k__Bacteria; p__Firmicutes; c__Clostridia; o__Clostridiales; f__Ruminococcaceae; g__Faecalibacterium; s__prausnitzii	0.99996
10a1a4f869fd4c11cb3e5462ad5ccb4e	k__Bacteria; p__Firmicutes; c__Clostridia; o__Clostridiales; f__Clostridiaceae	0.887259
045cbc5fe6c97ab6063232b938dabed5	k__Bacteria; p__Firmicutes; c__Erysipelotrichi; o__Erysipelotrichales; f__Erysipelotrichaceae; g__; s__	0.999948
7115be413a6815e55af709365b2ba255	k__Bacteria; p__Firmicutes; c__Clostridia; o__Clostridiales; f__Lachnospiraceae; g__; s__	0.860934
a66c6240ec6cb3a4120b312b7c8bfc97	k__Bacteria; p__Tenericutes; c__Mollicutes; o__RF39; f__; g__; s__	1
bfaded0d85aca4f6500f29537bbd2138	k__Bacteria; p__Firmicutes; c__Clostridia; o__Clostridiales; f__Peptococcaceae; g__Desulfosporosinus; s__meridiei	0.887321
81e523f48f656df3e6e9563db591c68d	k__Bacteria; p__Firmicutes; c__Clostridia; o__Clostridiales; f__Clostridiaceae; g__; s__	0.999566
8b85a7cbc5ae1b8363401ce05f7f8148	k__Bacteria; p__Firmicutes; c__Clostridia; o__Clostridiales; f__Ruminococcaceae; g__; s__	0.994325
6b9578f7e7de198229188f06392b8e22	k__Bacteria; p__Firmicutes; c__Clostridia; o__Clostridiales; f__Ruminococcaceae; g__Ruminococcus; s__	0.999471
5a7926a271d74e1d8b0f4d2480fdbfcb	k__Bacteria; p__Tenericutes; c__Mollicutes; o__RF39; f__; g__; s__	1
c34fac649a9744e77e0204bf1e0e60bc	k__Bacteria; p__Firmicutes; c__Clostridia; o__Clostridiales; f__; g__; s__	0.999104
38769d5c79601f04c62e008beaaa8fe5	k__Bacteria; p__Firmicutes; c__Bacilli; o__Bacillales; f__Staphylococcaceae; g__Staphylococcus; s__equorum	0.70198
ccc4e257b6542f0751cdea0e04548cec	k__Bacteria; p__Firmicutes; c__Clostridia; o__Clostridiales; f__Clostridiaceae	0.739544
3919ab13c6cc204b8da50f67b9f9261a	k__Bacteria; p__Firmicutes; c__Clostridia; o__Clostridiales; f__Ruminococcaceae	0.999971
3bce504b819a01820e6e58e25a7305b8	k__Bacteria; p__Firmicutes; c__Clostridia; o__Clostridiales; f__Ruminococcaceae; g__Ruminococcus	0.928895
e61a5d37148d9aaecc752441a6b481cc	k__Bacteria; p__Firmicutes; c__Clostridia; o__Clostridiales; f__Christensenellaceae; g__; s__	0.851468
0bc11cab4e067da0ab3f8f1adecbc40d	k__Bacteria; p__Firmicutes; c__Bacilli; o__Bacillales; f__Staphylococcaceae; g__Staphylococcus; s__equorum	0.800742
08bffd32c247c5eb9d66b7e8e48e0e7e	k__Bacteria; p__Firmicutes; c__Clostridia; o__Clostridiales; f__Ruminococcaceae; g__Ruminococcus; s__	0.997353
8b458e13096d63751dbd21fa4c7cc2f8	k__Bacteria; p__Firmicutes; c__Clostridia; o__Clostridiales; f__Ruminococcaceae; g__Ruminococcus	0.839221
f3c6b6a9f5058b8277c29fe08a7f9c62	k__Bacteria; p__Firmicutes; c__Clostridia; o__Clostridiales; f__Ruminococcaceae; g__; s__	0.950491
b486cbad74ae83eb2d552036fe661612	k__Bacteria; p__Firmicutes; c__Clostridia; o__Clostridiales; f__Lachnospiraceae	0.997727
84b91752fadefd51d2c8265c47e9764c	k__Bacteria; p__Firmicutes; c__Clostridia; o__Clostridiales; f__Ruminococcaceae; g__; s__	0.999336
667ba62f55fd82155a41771c27ea291a	k__Bacteria; p__Firmicutes; c__Clostridia; o__Clostridiales	0.992955
6f24a26b0624153863a21647573eaa84	k__Bacteria; p__Firmicutes; c__Clostridia; o__Clostridiales; f__Ruminococcaceae	0.998892
47e1cc93757aee340324c81610a4d081	k__Bacteria; p__Firmicutes; c__Clostridia; o__Clostridiales; f__EtOH8; g__; s__	1
050fd52759079c922ae8e957721b718b	k__Bacteria; p__Firmicutes; c__Clostridia; o__Clostridiales; f__Ruminococcaceae; g__Ruminococcus; s__	0.997824
6098c4d9cda4c878be60b0eba62d32f7	k__Bacteria; p__Firmicutes; c__Clostridia; o__Clostridiales; f__Clostridiaceae; g__Natronincola_Anaerovirgula; s__	0.737547
843ac4352efb86fc28256f8d56670c89	k__Bacteria; p__Firmicutes; c__Clostridia; o__Clostridiales; f__Ruminococcaceae; g__Ruminococcus; s__	0.999757
1118a40fd0f79781c8bcace2f57e3660	k__Bacteria; p__Firmicutes; c__Clostridia; o__Clostridiales; f__Ruminococcaceae; g__Ruminococcus; s__	0.999526
d9489621d1e8f336506a6af9ee2c0938	k__Bacteria; p__Firmicutes; c__Clostridia; o__Clostridiales; f__Ruminococcaceae; g__; s__	0.998122
d76c1929f7910204e0bb5c6045ea0b3c	k__Bacteria; p__Firmicutes; c__Clostridia; o__Clostridiales; f__Ruminococcaceae; g__; s__	0.998853
1a49949c8829c087cf293efb0c038d84	k__Bacteria; p__Firmicutes; c__Clostridia; o__Clostridiales; f__; g__; s__	0.999917
cc26ef180da4a1afd8e8dbd8f21af20c	k__Bacteria; p__Firmicutes; c__Clostridia; o__Clostridiales; f__Peptostreptococcaceae; g__; s__	0.999998
7094f20c2242868fd4fad40314447007	k__Bacteria; p__Firmicutes; c__Clostridia; o__Clostridiales; f__Clostridiaceae; g__Natronincola_Anaerovirgula; s__	0.740062
f4e8b1512f5918cc623ff0f187545911	k__Bacteria; p__Proteobacteria; c__Gammaproteobacteria; o__Enterobacteriales; f__Enterobacteriaceae; g__Shigella; s__flexneri	0.934984
ec272405cd604ebd7422d4db864584b8	k__Bacteria; p__Firmicutes; c__Clostridia; o__Clostridiales; f__Lachnospiraceae; g__; s__	0.707811
a31a20883c112be9e68d966578040de7	k__Bacteria; p__Firmicutes; c__Clostridia; o__Clostridiales; f__Christensenellaceae; g__; s__	0.855895
676a276ae16656b5c5e1e1f816515b71	k__Bacteria; p__Firmicutes; c__Clostridia; o__Clostridiales; f__Ruminococcaceae; g__; s__	0.996412
d3c0223f21ef191ce066790284c06c32	k__Bacteria; p__Firmicutes; c__Clostridia; o__Clostridiales; f__Ruminococcaceae; g__Oscillospira; s__	0.989125
69818a975b5130e9718d4169ed77538d	k__Bacteria; p__Firmicutes; c__Clostridia; o__Clostridiales; f__; g__; s__	1
d66ffc419ff5eb73a72947681d41a254	k__Bacteria; p__Firmicutes; c__Clostridia; o__Clostridiales; f__; g__; s__	0.999983
73095a6ea5c9292514eb3c184a08fc89	k__Bacteria; p__Firmicutes	0.999558
42d8e72f50a48f0d64f154087e78c478	k__Bacteria; p__Firmicutes; c__Clostridia; o__Clostridiales; f__Ruminococcaceae; g__; s__	0.99897
4783d5af0a2290271ee4c5de5b65ef42	k__Bacteria; p__Firmicutes; c__Clostridia; o__Clostridiales; f__Ruminococcaceae	0.994949
30e42313c80676b2bdd3354f2793c6c4	k__Bacteria; p__Firmicutes; c__Clostridia; o__Clostridiales; f__Ruminococcaceae; g__; s__	0.944974
12efc126bd347696a452f54ffe788bce	k__Bacteria; p__Firmicutes; c__Clostridia; o__Clostridiales; f__EtOH8; g__; s__	1
aaf700c09dd8ca479cb3ce2eb567a280	k__Bacteria; p__Firmicutes; c__Clostridia; o__Clostridiales; f__Ruminococcaceae; g__Ruminococcus	0.779294
dcad75902064c6a2db15712942a854db	k__Bacteria; p__Firmicutes; c__Clostridia; o__Clostridiales; f__Ruminococcaceae; g__Oscillospira; s__	0.75193
dda0008ad0f463c806779102d5baad0d	k__Bacteria; p__Firmicutes; c__Clostridia; o__Clostridiales; f__; g__; s__	0.966126
84005c5fecea0b23afb7540476c5aedb	k__Bacteria; p__Firmicutes; c__Clostridia; o__Clostridiales; f__Lachnospiraceae	0.901674
c85f56157e499a3bb10a9cfc83705f5c	k__Bacteria; p__Proteobacteria; c__Gammaproteobacteria; o__Enterobacteriales; f__Enterobacteriaceae	0.999996
67c427c8b735659465d66c058f836fcf	k__Bacteria	0.95588
567e135db13e83653185c007af75d0b5	k__Bacteria; p__Firmicutes; c__Clostridia; o__Clostridiales; f__Peptococcaceae; g__Desulfosporosinus; s__meridiei	0.907604
c2094987eb09c15ff297bf3271e2d299	k__Bacteria; p__Firmicutes; c__Clostridia; o__Clostridiales; f__Ruminococcaceae; g__; s__	0.70665
53b4208722690cd0a418d32cd1c0193f	k__Bacteria; p__Firmicutes; c__Clostridia; o__Clostridiales; f__Ruminococcaceae; g__; s__	0.861885
51e4e42964070d35e15afd87bc51fa71	k__Bacteria; p__Firmicutes; c__Clostridia; o__Clostridiales; f__Ruminococcaceae; g__; s__	0.864053
c3a8dff05e807680889b9820cc86d159	k__Bacteria; p__Firmicutes; c__Clostridia; o__Clostridiales; f__Ruminococcaceae; g__; s__	0.867342
6434d97cffbd0bcb7212b53ceb94d02f	k__Bacteria; p__Firmicutes; c__Clostridia; o__Clostridiales; f__Lachnospiraceae; g__Clostridium; s__clostridioforme	0.777633
5a4e4d08ee680d7044b6a48d6d93203c	k__Bacteria; p__Firmicutes; c__Clostridia; o__Clostridiales; f__Ruminococcaceae; g__Ruminococcus	0.760333
9b8e55eec8823973ac222e28e3a803ec	k__Bacteria; p__Firmicutes; c__Clostridia; o__Clostridiales; f__Ruminococcaceae	0.999714
758f539a19ff3f745fa94f6722fc348f	k__Bacteria; p__Firmicutes; c__Clostridia; o__Clostridiales; f__Ruminococcaceae; g__; s__	0.894552
e39fe0e3dac919993a14d9402259ceec	k__Bacteria; p__Firmicutes; c__Clostridia; o__Clostridiales; f__Ruminococcaceae; g__Oscillospira; s__	0.997543
ea133ec1af74fbaefae7dd6c5d3493eb	k__Bacteria; p__Firmicutes; c__Clostridia; o__Clostridiales; f__; g__; s__	0.999957
8cd59170ff240fb67fdbd4e6f65b582c	k__Bacteria; p__Firmicutes; c__Clostridia; o__Clostridiales; f__; g__; s__	0.999985
b30cd3193a677f33c7c6733201cf6f17	k__Bacteria; p__Firmicutes; c__Clostridia; o__Clostridiales; f__; g__; s__	0.99996
b8c6c1d46f07f7c145bd16be5e5f3e60	k__Bacteria; p__Firmicutes; c__Clostridia; o__Clostridiales; f__Clostridiaceae	0.724157
9a539d92bfcee9be7170e29e71880283	k__Bacteria; p__Firmicutes; c__Clostridia; o__Clostridiales; f__; g__; s__	0.999928
d5b3c9d40e446c337df3b6a6043916dc	k__Bacteria; p__Firmicutes; c__Clostridia; o__Clostridiales; f__Lachnospiraceae	0.870003
d9e3d33d11c7c73dbb7c8055c0cef2a3	k__Bacteria; p__Firmicutes; c__Clostridia; o__Clostridiales	0.999888
66881b0a5dc5f60c88243dfe77dead96	k__Bacteria; p__Firmicutes; c__Clostridia; o__Clostridiales; f__; g__; s__	0.999915
02bc740bacf3500eb86a237d085201c3	k__Bacteria; p__Firmicutes; c__Clostridia; o__Clostridiales; f__; g__; s__	0.822364
2874345f6903ff48036efab4930b4ff1	k__Bacteria; p__Firmicutes; c__Clostridia; o__Clostridiales; f__Ruminococcaceae; g__Ruminococcus; s__	0.997358
d982b770ad27c6199a3b1ece1ee227d1	k__Bacteria; p__Firmicutes; c__Clostridia; o__Clostridiales; f__Ruminococcaceae; g__Ruminococcus; s__bromii	0.767799
bdd894d243cdae3c2443091c320570f6	k__Bacteria; p__Firmicutes; c__Clostridia; o__Clostridiales	0.99324
ad911e52abc0914125200776029101a4	k__Bacteria; p__Firmicutes; c__Bacilli; o__Lactobacillales; f__Enterococcaceae; g__Vagococcus; s__salmoninarum	0.853833
25cbf2a38e88cdec5fb40e810c10b2b6	k__Bacteria; p__Tenericutes; c__Mollicutes; o__RF39; f__; g__; s__	1
908fd5478086a9ca3174ac1650bde8e3	k__Bacteria; p__Firmicutes; c__Clostridia; o__Clostridiales; f__Ruminococcaceae; g__Ruminococcus	0.894689
36ac3d51ca65836b1228fec3d25c70fa	k__Bacteria; p__Firmicutes; c__Clostridia; o__Clostridiales; f__Ruminococcaceae; g__; s__	0.995508
f0fae404ebb3b0e281aa6928dab1dbfe	k__Bacteria; p__Firmicutes; c__Clostridia; o__Clostridiales	0.85646
d12c859ccc1a8a88345148635070c16c	k__Bacteria; p__Tenericutes; c__Mollicutes; o__RF39; f__; g__; s__	0.999999
4f88afef3130994d4ceb60169d8f82f6	k__Bacteria; p__Firmicutes; c__Clostridia; o__Clostridiales; f__Ruminococcaceae; g__Oscillospira; s__	0.823196
1dfe92c7a8be9ea18ff4fca98e9a13d7	k__Bacteria; p__Firmicutes; c__Clostridia; o__Clostridiales; f__Ruminococcaceae; g__Ruminococcus; s__	0.964535
89904934540b5621f8732c748a941b4f	k__Bacteria; p__Firmicutes; c__Bacilli; o__Lactobacillales; f__Enterococcaceae; g__Vagococcus; s__salmoninarum	0.850245
ab65acb46f0fe75a1b8f8842ab1472d4	k__Bacteria; p__Firmicutes; c__Clostridia; o__Clostridiales; f__Lachnospiraceae; g__; s__	0.751358
21b940209c79a705de5509ec8f2038b6	k__Bacteria; p__Firmicutes; c__Clostridia; o__Clostridiales; f__Ruminococcaceae; g__Ruminococcus; s__bromii	0.713675
63e7ddbf48cd2596ed69324e23f4b7f6	k__Bacteria; p__Firmicutes; c__Clostridia; o__Clostridiales; f__; g__; s__	0.999983
f203f94661f5faf55490fa8fb1969f51	k__Bacteria; p__Firmicutes; c__Clostridia; o__Clostridiales	0.972572
4bb71932170ee8f195a4104068fac4d2	k__Bacteria; p__Firmicutes; c__Clostridia; o__Clostridiales; f__Ruminococcaceae; g__; s__	0.991047
0c412232ca75da6540dced5c28969eeb	k__Bacteria; p__Firmicutes; c__Bacilli; o__Lactobacillales; f__Enterococcaceae; g__Enterococcus; s__	0.998666
03a300796c467e86a63b4f258b28e228	k__Bacteria; p__Firmicutes; c__Bacilli; o__Lactobacillales; f__Streptococcaceae; g__Streptococcus; s__sobrinus	0.845439
c2fa0f4f8fbf910808c99acde98e18b9	k__Bacteria; p__Firmicutes; c__Clostridia; o__Clostridiales; f__Clostridiaceae; g__; s__	0.836152
ae49f04463b4650bd69f0351940ee787	k__Bacteria; p__Firmicutes; c__Clostridia; o__Clostridiales; f__Ruminococcaceae; g__; s__	0.867316
5b91053d23387e374028d461b585841d	k__Bacteria; p__Firmicutes; c__Clostridia; o__Clostridiales; f__Ruminococcaceae; g__; s__	0.972265
3760132030fbc9c0f7dbc09aaeec0eec	k__Bacteria; p__Firmicutes; c__Clostridia; o__Clostridiales; f__Ruminococcaceae; g__Ruminococcus; s__	0.99985
48e6a0232737c6669dfd0e6cbc018d57	k__Bacteria; p__Firmicutes; c__Clostridia; o__Clostridiales; f__Ruminococcaceae; g__; s__	0.913786
02ac0bd44425708e32d4bccccb49cd74	k__Bacteria; p__Firmicutes; c__Clostridia; o__Clostridiales; f__Lachnospiraceae; g__; s__	0.819384
3e0dbab4bd740c62dc212e3d6c9c5c62	k__Bacteria; p__Firmicutes; c__Clostridia; o__Clostridiales; f__Ruminococcaceae; g__Oscillospira; s__	0.836729
9109f7a46513c35f8e3e213210ddcd70	k__Bacteria; p__Firmicutes; c__Clostridia; o__Clostridiales; f__Lachnospiraceae	0.90265
6d4a10f99a42e4e2ac1be9b30c7aa68c	k__Bacteria; p__Firmicutes; c__Clostridia; o__Clostridiales; f__Ruminococcaceae; g__; s__	0.907853
59e2ec8e93d46f372e0a763725d7a82f	k__Bacteria; p__Firmicutes; c__Clostridia; o__Clostridiales; f__SBYG_4172; g__; s__	0.77655
4f6b60e8685dc6262336c33c3a2488e1	k__Bacteria; p__Firmicutes; c__Clostridia; o__Clostridiales; f__Ruminococcaceae; g__Ruminococcus; s__	0.728525
bae40f846850b097b926765361ce470b	k__Bacteria; p__Firmicutes; c__Clostridia; o__Clostridiales; f__Ruminococcaceae; g__Ruminococcus; s__bromii	0.778284
af7235fe76ff9b822fba7c01fa8e8861	k__Bacteria; p__Firmicutes; c__Clostridia; o__Clostridiales; f__; g__; s__	0.992231
6f2dad35f9a3f2b5e4359fdbafd9c5ea	k__Bacteria; p__Firmicutes; c__Clostridia; o__Clostridiales; f__Lachnospiraceae; g__; s__	0.967707
79394d2d0b4e9378469d814193b3318a	k__Bacteria; p__Firmicutes; c__Clostridia; o__Clostridiales	0.992809
4b817b54888de2f90b8d3dcc09c6c9d4	k__Bacteria; p__Firmicutes; c__Clostridia; o__Clostridiales; f__Ruminococcaceae; g__; s__	0.994284
4d50ecc6ac0140fe7a428f7c8321c2f3	k__Bacteria; p__Firmicutes; c__Clostridia; o__Clostridiales; f__Ruminococcaceae; g__Ruminococcus; s__	0.999513
0e5c3d48986006277af68cc2805fa866	k__Bacteria; p__Firmicutes; c__Clostridia; o__Clostridiales; f__Ruminococcaceae; g__; s__	0.783977
152c9b01c9d3822938af2227a4af8023	k__Bacteria; p__Firmicutes; c__Clostridia; o__Clostridiales; f__Ruminococcaceae; g__; s__	0.836328
dc77cf5b43a3cb08a79b127ab1d6e986	k__Bacteria; p__Firmicutes; c__Clostridia; o__Clostridiales; f__Ruminococcaceae	0.999961
2f4e85e3594687b51d34aaf1527cc999	k__Bacteria; p__Firmicutes; c__Clostridia; o__Clostridiales; f__Ruminococcaceae	0.99985
da7ecf0facc3013e154045d9f943349b	k__Bacteria; p__Firmicutes; c__Clostridia; o__Clostridiales; f__Lachnospiraceae; g__; s__	0.884386
f8103d9cd0da4ac0704ed0a6b8199f74	k__Bacteria; p__Firmicutes; c__Clostridia; o__Clostridiales; f__Lachnospiraceae; g__; s__	0.774126
b229d4a7729ac291442dd0da188c52c8	k__Bacteria; p__Firmicutes; c__Clostridia; o__Clostridiales; f__SBYG_4172; g__; s__	0.772943
e957b24874a85e81895cfe8f6d5c315e	k__Bacteria; p__Firmicutes; c__Clostridia; o__Clostridiales; f__Ruminococcaceae; g__Ruminococcus	0.966755
591be9ce10e2055b82f86fae203bce73	k__Bacteria; p__Firmicutes; c__Clostridia; o__Clostridiales; f__Clostridiaceae; g__; s__	0.852343
d419710731089ad16c5c9385ba511a6d	k__Bacteria; p__Firmicutes; c__Clostridia; o__Clostridiales; f__Ruminococcaceae; g__Ruminococcus; s__	0.999968
26c288ec9626b6842ba1f42173e1a330	k__Bacteria; p__Firmicutes; c__Clostridia; o__Clostridiales; f__Lachnospiraceae	0.896158
5aba5748984d27a5f2b818cd5930f902	k__Bacteria; p__Firmicutes; c__Clostridia; o__Clostridiales; f__Ruminococcaceae; g__Oscillospira; s__	0.860043
9cd1c2f4dc511320f2d52463ec3fe1c2	k__Bacteria; p__Firmicutes; c__Clostridia; o__Clostridiales; f__Lachnospiraceae; g__; s__	0.759048
b4b24a3cb090f61980a64480e5c70e82	k__Bacteria; p__Firmicutes; c__Clostridia; o__Clostridiales	0.996434
c1c95c6899044b97aefddb3f3b77fefd	k__Bacteria; p__Firmicutes; c__Clostridia; o__Clostridiales; f__Ruminococcaceae; g__; s__	0.998264
76bcb9a7ffddb3bcae1bc134359e6fcf	k__Bacteria; p__Firmicutes; c__Bacilli; o__Bacillales; f__Staphylococcaceae; g__Staphylococcus	0.784613
6cc02bc75fc074a39e9bb8c5f0943a72	k__Bacteria; p__Firmicutes; c__Bacilli; o__Lactobacillales; f__Leuconostocaceae; g__Weissella; s__cibaria	0.807223
dec324068c249bfde6dbddcae3de5b6a	k__Bacteria; p__Firmicutes; c__Clostridia; o__Clostridiales; f__Ruminococcaceae; g__; s__	0.998087
67bc1f1665e5e9165072b0a3726cd653	k__Bacteria; p__Firmicutes; c__Clostridia; o__Clostridiales; f__Ruminococcaceae; g__Oscillospira; s__	0.999024
5ef9b3db13ceb7ea0b5ca5c7ab0935c4	k__Bacteria; p__Firmicutes; c__Clostridia; o__Clostridiales; f__Ruminococcaceae; g__; s__	0.849278
36babafc1d8e4cfd471df08494f87756	k__Bacteria; p__Firmicutes; c__Clostridia; o__Clostridiales; f__; g__; s__	0.992619
7e225a78f3745f3fe7a5f742985a06aa	k__Bacteria; p__Firmicutes; c__Clostridia; o__Clostridiales; f__; g__; s__	0.997107
c849e0dddf0161e45da375705c1830d2	k__Bacteria; p__Firmicutes; c__Clostridia; o__Clostridiales; f__Lachnospiraceae	0.847697
8606efe0cbd830da8c048079e73a45bc	k__Bacteria; p__Firmicutes; c__Clostridia; o__Clostridiales; f__Ruminococcaceae; g__Ruminococcus; s__	0.999514
ae502663bd700b21cc954184a0580f9d	k__Bacteria; p__Firmicutes; c__Clostridia; o__Clostridiales; f__Clostridiaceae	0.88714
71c1d2c7dfda37a409f05179c065b99d	k__Bacteria; p__Firmicutes; c__Clostridia; o__Clostridiales; f__Ruminococcaceae; g__Oscillospira; s__	0.806606
bee30d92d277578ae35a965c88feab36	k__Bacteria; p__Firmicutes; c__Clostridia; o__Clostridiales; f__Ruminococcaceae; g__Oscillospira; s__	0.875487
331d4e325f14043283ead525db99b05e	k__Bacteria; p__Firmicutes; c__Clostridia; o__Clostridiales; f__Clostridiaceae; g__; s__	0.86029
d77e99bb59a73ef8688827585e205d2d	k__Bacteria; p__Firmicutes; c__Clostridia; o__Clostridiales; f__Ruminococcaceae; g__Ruminococcus; s__	0.999396
3a495d688afe9acfcfa3d4b5ea794229	k__Bacteria; p__Tenericutes; c__Mollicutes; o__RF39; f__; g__; s__	0.996771
881829836e573020822ed95f77c43dd7	k__Bacteria; p__Tenericutes; c__Mollicutes; o__RF39; f__; g__; s__	1
5d0dcaa7546e297569f24fad72c56b02	k__Bacteria; p__Firmicutes; c__Clostridia; o__Clostridiales; f__Ruminococcaceae	0.993297
49dda43756cc475a0064128c8fbed747	k__Bacteria; p__Firmicutes; c__Clostridia; o__Clostridiales	0.975441
67ff805e691a0ab3ee8431f5e2caeb90	k__Bacteria; p__Firmicutes; c__Clostridia; o__Clostridiales; f__Clostridiaceae; g__; s__	0.829122
f9e2026db49e4d81e2cb5454a0a3b733	k__Bacteria; p__Firmicutes; c__Clostridia; o__Clostridiales; f__Ruminococcaceae; g__; s__	0.908026
ff89771308b3b5d41ab9dd9838b1fef4	k__Bacteria; p__Firmicutes; c__Clostridia; o__Clostridiales; f__Christensenellaceae; g__; s__	0.861763
3f495970763f9b6748b2e96a0edb32b5	k__Bacteria; p__Firmicutes; c__Clostridia; o__Clostridiales; f__; g__; s__	0.999978
3ab5f079b97df61726b2c2ff951616b3	k__Bacteria; p__Firmicutes; c__Clostridia; o__Clostridiales; f__; g__; s__	0.992534
7fdda22f98f05d406720a27ca286d760	k__Bacteria; p__Firmicutes; c__Clostridia; o__Clostridiales; f__; g__; s__	0.841037
30cfe1b066c26afeb89cb6ef64bd9441	k__Bacteria; p__Firmicutes; c__Clostridia; o__Clostridiales; f__Lachnospiraceae; g__; s__	0.718202
9731004b7652f232c3d27c4fbba76edb	k__Bacteria; p__Firmicutes; c__Clostridia; o__Clostridiales; f__Ruminococcaceae	0.991805
37de4586053befd07eb541ca239a8b0d	k__Bacteria; p__Firmicutes; c__Clostridia; o__Clostridiales; f__; g__; s__	0.96938
315b0ef6d9fa99da513b814d9c079b1c	k__Bacteria; p__Firmicutes; c__Clostridia; o__Clostridiales; f__Ruminococcaceae; g__; s__	0.996927
ade098e6af94438fc00075871aa3e5c5	k__Bacteria	0.966247
e567e534cb4e404e696d131a298b1e35	k__Bacteria; p__Firmicutes; c__Clostridia; o__Clostridiales; f__Ruminococcaceae; g__Ruminococcus	0.972493
44567ff12961efa8a7c13e5fad1ea833	k__Bacteria; p__Firmicutes; c__Clostridia; o__Clostridiales; f__Lachnospiraceae; g__; s__	0.968068
2cf52fde2df83217a9dcb2ca695b5448	k__Bacteria; p__Firmicutes; c__Clostridia; o__Clostridiales; f__Ruminococcaceae; g__; s__	0.999997
438404cec2f934e56f6808cff8c4dfaf	k__Bacteria; p__Firmicutes; c__Clostridia; o__Clostridiales; f__Ruminococcaceae; g__; s__	0.949566
ba60c22fcd7156023a4cf125c1cf615e	k__Bacteria; p__Firmicutes; c__Clostridia; o__Clostridiales; f__Ruminococcaceae; g__; s__	0.998519
d90609ec0c1357405a5a30ed378f7af2	k__Bacteria; p__Firmicutes; c__Clostridia; o__Clostridiales; f__Ruminococcaceae; g__; s__	0.779343
bb4deafabb9f159675e5435c39a00bb4	k__Bacteria; p__Firmicutes; c__Clostridia; o__Clostridiales	0.999657
7aa544cc32dc0025d18176e408bc547e	k__Bacteria; p__Firmicutes; c__Clostridia; o__Clostridiales; f__Ruminococcaceae; g__; s__	0.999788
def29aa1a188b4a2d3630f7015e6916c	k__Bacteria; p__Firmicutes; c__Clostridia; o__Clostridiales; f__Lachnospiraceae; g__Coprococcus; s__	0.842446
a62c19de8f740357a9be6175f233c1de	k__Bacteria; p__Firmicutes; c__Clostridia; o__Clostridiales; f__Lachnospiraceae; g__Coprococcus; s__	0.874345
2737ca37c8a98927360d990e7f46b549	k__Bacteria; p__Firmicutes; c__Clostridia; o__Clostridiales; f__Ruminococcaceae; g__; s__	0.999155
d2261d9d593a56c4bad248b58a1964c6	k__Bacteria; p__Firmicutes; c__Clostridia; o__Clostridiales; f__Clostridiaceae	0.883232
4aebe92ed8b13155de27f6c2cc85352a	k__Bacteria; p__Firmicutes; c__Clostridia; o__Clostridiales; f__Ruminococcaceae; g__; s__	0.995675
6c3e84705e09d2ab27bce40cc7210104	k__Bacteria; p__Firmicutes; c__Clostridia; o__Clostridiales; f__Ruminococcaceae; g__Oscillospira; s__	0.907104
4cb7d0469880001d72460af793f56077	k__Bacteria; p__Firmicutes; c__Clostridia; o__Clostridiales	0.999937
f22604221466e14eb6d2d2e16e72826f	k__Bacteria; p__Firmicutes; c__Clostridia; o__Clostridiales; f__Ruminococcaceae	0.999959
6d6f48fd7bcc13b1139d77a6357981c2	k__Bacteria; p__Firmicutes; c__Bacilli; o__Bacillales; f__Staphylococcaceae; g__Staphylococcus; s__equorum	0.714035
f51e482c10816398c85685d122d18c37	k__Bacteria; p__Firmicutes; c__Clostridia; o__Clostridiales; f__Ruminococcaceae; g__; s__	0.999752
1e54cf6e66f2e18ce7088f550bf758f2	k__Bacteria; p__Firmicutes; c__Clostridia; o__Clostridiales; f__Lachnospiraceae; g__; s__	0.84885
3a6297d4d541e3625afa8d3c3eee2845	k__Bacteria; p__Firmicutes; c__Clostridia; o__Clostridiales; f__Ruminococcaceae; g__; s__	0.905073
6e73595dfba12fbb33887a22e3cb52b1	k__Bacteria; p__Firmicutes; c__Clostridia; o__Clostridiales; f__Lachnospiraceae	0.886393
e297e734ed5c5d81ae60abe156bd5fc0	k__Bacteria; p__Firmicutes; c__Clostridia; o__Clostridiales; f__Ruminococcaceae; g__Ruminococcus; s__	0.987032
8fb1c6cbb73abbc85b5ff89516ab7b33	k__Bacteria; p__Firmicutes; c__Bacilli; o__Lactobacillales; f__Leuconostocaceae; g__Weissella; s__cibaria	0.811698
60908ec652866b7733463cbc293a80cf	k__Bacteria; p__Tenericutes; c__Mollicutes; o__RF39; f__; g__; s__	1
a49d5d8268dc8f78ad3c8d69fc7817bb	k__Bacteria; p__Firmicutes; c__Clostridia; o__Clostridiales; f__Ruminococcaceae; g__Ruminococcus	0.979506
59170347c472e7680df46abc8ef8abf4	k__Bacteria; p__Tenericutes; c__Mollicutes; o__RF39; f__; g__; s__	0.996579
dd17b332276daac5bc1135df8a115c13	k__Bacteria	0.935582
7f2e12491954b04d45273ca724b69049	k__Bacteria; p__Firmicutes; c__Clostridia; o__Clostridiales; f__Peptococcaceae; g__Desulfosporosinus; s__meridiei	0.910066
ca1a48120f512c1079b99106f081df64	k__Bacteria; p__Firmicutes; c__Clostridia; o__Clostridiales; f__Christensenellaceae; g__; s__	0.706372
de938bde63af41e911b30addaeb14382	k__Bacteria; p__Firmicutes; c__Clostridia; o__Clostridiales; f__Ruminococcaceae; g__; s__	0.999733
b6c5fa0c0885c718a7f3f51989d85bc6	k__Bacteria	0.972367
617a3135985d1776b1b2fe9ede13fef8	k__Bacteria; p__Firmicutes; c__Clostridia; o__Clostridiales; f__Ruminococcaceae; g__; s__	0.902482
56bbbbe2feb7254348503894f3905dbd	k__Bacteria; p__Firmicutes; c__Clostridia; o__Clostridiales; f__Ruminococcaceae; g__; s__	0.863263
4f4e0d3e6b9d35b00c17677a76990d80	k__Bacteria; p__Firmicutes; c__Clostridia; o__Clostridiales; f__Ruminococcaceae; g__; s__	0.808386
22953093929d4576fefefd54ab149ee5	k__Bacteria; p__Firmicutes; c__Clostridia; o__Clostridiales; f__Clostridiaceae; g__; s__	0.855073
301d00be8e5e7ba7681be4c57c8a92eb	k__Bacteria; p__Actinobacteria; c__Actinobacteria; o__Actinomycetales; f__Intrasporangiaceae; g__Phycicoccus; s__	0.95019
765458c0ff1acee5a3d749d1e48c51fb	k__Bacteria; p__Firmicutes; c__Clostridia; o__Clostridiales; f__Ruminococcaceae	0.911385
c71fb720ecd9fee3fb586d433a3cc595	k__Bacteria	0.960705
ee0112f36ceddca70e4c9692898bc25d	k__Bacteria; p__Firmicutes; c__Clostridia; o__Clostridiales; f__Lachnospiraceae	0.998176
020138da7e822212435d13a56f60afee	k__Bacteria; p__Firmicutes; c__Clostridia; o__Clostridiales; f__EtOH8; g__; s__	1
2fdd2d2a51b0189275db7ba7ebb844d8	k__Bacteria; p__Proteobacteria; c__Alphaproteobacteria; o__Rhizobiales; f__Rhizobiaceae; g__Agrobacterium; s__	0.754732
9ac84753d81e67da993040eabf485411	k__Bacteria; p__Actinobacteria; c__Actinobacteria; o__Actinomycetales; f__Microbacteriaceae	0.999608
968f39a696ac57832c51d96745bb6691	k__Bacteria; p__Firmicutes; c__Clostridia; o__Clostridiales	0.999427
203e8d10ee57fe3aee6ad4f86e8ce2c1	k__Bacteria	0.915931
339f14ecbe54ca795ffcc54393555f6a	Unassigned	0.92767
1ba723da3bee885bf6c881812587d6bc	Unassigned	0.952247
[truncated: 12 more rows]
