# Supplementary material for: Timing and delivery route effects of cecal microbiome transplants on Salmonella Typhimurium infections in chickens: potential for in-hatchery delivery of microbial interventions
Source: Anim Microbiome. 2023 Feb 14;5:11. doi: 10.1186/s42523-023-00232-0 (PMC9926694; doi:10.1186/s42523-023-00232-0)
Supplement: Supplementary file 1 — Additional file 1. The main feature, taxonomic and metadata tables used to analyse and describe the data collected across the two CMT experiments. [file 42523_2023_232_MOESM1_ESM.zip › Pottenger_et_al_Data_Files/TrialA_metadata.xls]

## Sheet: 3dpi_metadata
sample-id	Label	Include	body-site	day	Treatment	Condition
T201	T201	1	ceca	3 dpi	PBS	PBS
T203	T203	1	ceca	3 dpi	PBS	PBS
T208	T208	1	ceca	3 dpi	PBS	PBS
T215	T215	1	ceca	3 dpi	PBS	PBS
T216	T216	1	ceca	3 dpi	PBS	PBS
T219	T219	1	ceca	3 dpi	PBS	PBS
T221	T221	1	ceca	3 dpi	PBS	PBS
T223	T223	1	ceca	3 dpi	PBS	PBS
T224	T224	1	ceca	3 dpi	PBS	PBS
T225	T225	1	ceca	3 dpi	PBS	PBS
B626	B626	1	ceca	3 dpi	PBS-ST	PBS
B630	B630	1	ceca	3 dpi	PBS-ST	PBS
B632	B632	1	ceca	3 dpi	PBS-ST	PBS
B636	B636	1	ceca	3 dpi	PBS-ST	PBS
B646	B646	1	ceca	3 dpi	PBS-ST	PBS
B647	B647	1	ceca	3 dpi	PBS-ST	PBS
B649	B649	1	ceca	3 dpi	PBS-ST	PBS
B651	B651	1	ceca	3 dpi	PBS-ST	PBS
B653	B653	1	ceca	3 dpi	PBS-ST	PBS
B640	B640	1	ceca	3 dpi	PBS-ST	PBS
P1305	P1305	1	ceca	3 dpi	04hr-CMT	CMT
P1308	P1308	1	ceca	3 dpi	04hr-CMT	CMT
P1309	P1309	1	ceca	3 dpi	04hr-CMT	CMT
P1310	P1310	1	ceca	3 dpi	04hr-CMT	CMT
P1312	P1312	1	ceca	3 dpi	04hr-CMT	CMT
P1317	P1317	1	ceca	3 dpi	04hr-CMT	CMT
P1320	P1320	1	ceca	3 dpi	04hr-CMT	CMT
P1322	P1322	1	ceca	3 dpi	04hr-CMT	CMT
P1323	P1323	1	ceca	3 dpi	04hr-CMT	CMT
P1327	P1327	1	ceca	3 dpi	04hr-CMT	CMT
BL1228	BL1228	1	ceca	3 dpi	24hr-CMT	CMT
BL1233	BL1233	1	ceca	3 dpi	24hr-CMT	CMT
BL1234	BL1234	1	ceca	3 dpi	24hr-CMT	CMT
BL1235	BL1235	1	ceca	3 dpi	24hr-CMT	CMT
BL1239	BL1239	1	ceca	3 dpi	24hr-CMT	CMT
BL1243	BL1243	1	ceca	3 dpi	24hr-CMT	CMT
BL1245	BL1245	1	ceca	3 dpi	24hr-CMT	CMT
BL1247	BL1247	1	ceca	3 dpi	24hr-CMT	CMT
BL1251	BL1251	1	ceca	3 dpi	24hr-CMT	CMT
BL1255	BL1255	1	ceca	3 dpi	24hr-CMT	CMT
O3727	O3727	1	ceca	3 dpi	48hr-CMT	CMT
O3730	O3730	1	ceca	3 dpi	48hr-CMT	CMT
O3735	O3735	1	ceca	3 dpi	48hr-CMT	CMT
O3736	O3736	1	ceca	3 dpi	48hr-CMT	CMT
O3740	O3740	1	ceca	3 dpi	48hr-CMT	CMT
O3744	O3744	1	ceca	3 dpi	48hr-CMT	CMT
O3745	O3745	1	ceca	3 dpi	48hr-CMT	CMT
O3746	O3746	1	ceca	3 dpi	48hr-CMT	CMT
O3751	O3751	1	ceca	3 dpi	48hr-CMT	CMT
O3752	O3752	1	ceca	3 dpi	48hr-CMT	CMT
PU2206	PU2206	1	ceca	3 dpi	72hr-CMT	CMT
PU209	PU209	1	ceca	3 dpi	72hr-CMT	CMT
PU2211	PU2211	1	ceca	3 dpi	72hr-CMT	CMT
PU2213	PU2213	1	ceca	3 dpi	72hr-CMT	CMT
PU2214	PU2214	1	ceca	3 dpi	72hr-CMT	CMT
PU2216	PU2216	1	ceca	3 dpi	72hr-CMT	CMT
PU2218	PU2218	1	ceca	3 dpi	72hr-CMT	CMT
PU2222	PU2222	1	ceca	3 dpi	72hr-CMT	CMT
PU2225	PU2225	1	ceca	3 dpi	72hr-CMT	CMT
PU2230	PU2230	1	ceca	3 dpi	72hr-CMT	CMT
CMT1	CMT2	1	ceca	donor	Donor-CMT	Donor
CMT2	CMT3	1	ceca	donor	Donor-CMT	Donor
CMT3	CMT4	1	ceca	donor	Donor-CMT	Donor
CMT4	CMT5	1	ceca	donor	Donor-CMT	Donor
CMT5	CMT6	1	ceca	donor	Donor-CMT	Donor
CMT6	CMT7	1	ceca	donor	Donor-CMT	Donor
T1	T1	1	ceca	7 dph	PBS	PBS
T2	T2	1	ceca	7 dph	PBS	PBS
T3	T3	1	ceca	7 dph	PBS	PBS
T4	T4	1	ceca	7 dph	PBS	PBS
T5	T5	1	ceca	7 dph	PBS	PBS
T6	T6	1	ceca	7 dph	PBS	PBS
T7	T7	1	ceca	7 dph	PBS	PBS
T8	T8	1	ceca	7 dph	PBS	PBS
T9	T9	1	ceca	7 dph	PBS	PBS
T10	T10	1	ceca	7 dph	PBS	PBS
B1	B1	1	ceca	7 dph	PBS-ST	PBS
B2	B2	1	ceca	7 dph	PBS-ST	PBS
B3	B3	1	ceca	7 dph	PBS-ST	PBS
B4	B4	1	ceca	7 dph	PBS-ST	PBS
B5	B5	1	ceca	7 dph	PBS-ST	PBS
B6	B6	1	ceca	7 dph	PBS-ST	PBS
B7	B7	1	ceca	7 dph	PBS-ST	PBS
B8	B8	1	ceca	7 dph	PBS-ST	PBS
B9	B9	1	ceca	7 dph	PBS-ST	PBS
B10	B10	1	ceca	7 dph	PBS-ST	PBS
P1	P1	1	ceca	7 dph	04hr-CMT	CMT
P2	P2	1	ceca	7 dph	04hr-CMT	CMT
P3	P3	1	ceca	7 dph	04hr-CMT	CMT
P4	P4	1	ceca	7 dph	04hr-CMT	CMT
P5	P5	1	ceca	7 dph	04hr-CMT	CMT
P6	P6	1	ceca	7 dph	04hr-CMT	CMT
P7	P7	1	ceca	7 dph	04hr-CMT	CMT
P8	P8	1	ceca	7 dph	04hr-CMT	CMT
P9	P9	1	ceca	7 dph	04hr-CMT	CMT
P10	P10	1	ceca	7 dph	04hr-CMT	CMT
BL1	BL1	1	ceca	7 dph	24hr-CMT	CMT
BL2	BL2	1	ceca	7 dph	24hr-CMT	CMT
BL3	BL3	1	ceca	7 dph	24hr-CMT	CMT
BL4	BL4	1	ceca	7 dph	24hr-CMT	CMT
BL5	BL5	1	ceca	7 dph	24hr-CMT	CMT
BL6	BL6	1	ceca	7 dph	24hr-CMT	CMT
BL7	BL7	1	ceca	7 dph	24hr-CMT	CMT
BL8	BL8	1	ceca	7 dph	24hr-CMT	CMT
BL9	BL9	1	ceca	7 dph	24hr-CMT	CMT
BL10	BL10	1	ceca	7 dph	24hr-CMT	CMT
O1	O1	1	ceca	7 dph	48hr-CMT	CMT
O2	O2	1	ceca	7 dph	48hr-CMT	CMT
O3	O3	1	ceca	7 dph	48hr-CMT	CMT
O4	O4	1	ceca	7 dph	48hr-CMT	CMT
O5	O5	1	ceca	7 dph	48hr-CMT	CMT
O6	O6	1	ceca	7 dph	48hr-CMT	CMT
O7	O7	1	ceca	7 dph	48hr-CMT	CMT
O8	O8	1	ceca	7 dph	48hr-CMT	CMT
O9	O9	1	ceca	7 dph	48hr-CMT	CMT
O10	O10	1	ceca	7 dph	48hr-CMT	CMT
PU1	PU1	1	ceca	7 dph	72hr-CMT	CMT
PU2	PU2	1	ceca	7 dph	72hr-CMT	CMT
PU3	PU3	1	ceca	7 dph	72hr-CMT	CMT
PU4	PU4	1	ceca	7 dph	72hr-CMT	CMT
PU5	PU5	1	ceca	7 dph	72hr-CMT	CMT
PU6	PU6	1	ceca	7 dph	72hr-CMT	CMT
PU7	PU7	1	ceca	7 dph	72hr-CMT	CMT
PU8	PU8	1	ceca	7 dph	72hr-CMT	CMT
PU9	PU9	1	ceca	7 dph	72hr-CMT	CMT
PU10	PU10	1	ceca	7 dph	72hr-CMT	CMT
T213	T213	1	ceca	7 dpi	PBS	PBS
T202	T202	1	ceca	7 dpi	PBS	PBS
T204	T204	1	ceca	7 dpi	PBS	PBS
T205	T205	1	ceca	7 dpi	PBS	PBS
T209	T209	1	ceca	7 dpi	PBS	PBS
T211	T211	1	ceca	7 dpi	PBS	PBS
T218	T218	1	ceca	7 dpi	PBS	PBS
T222	T222	1	ceca	7 dpi	PBS	PBS
T228	T228	1	ceca	7 dpi	PBS	PBS
T230	T230	1	ceca	7 dpi	PBS	PBS
B62	B62	1	ceca	7 dpi	PBS-ST	PBS
B648	B648	1	ceca	7 dpi	PBS-ST	PBS
B637	B637	1	ceca	7 dpi	PBS-ST	PBS
B635	B635	1	ceca	7 dpi	PBS-ST	PBS
B629	B629	1	ceca	7 dpi	PBS-ST	PBS
B634	B634	1	ceca	7 dpi	PBS-ST	PBS
B641	B641	1	ceca	7 dpi	PBS-ST	PBS
B644	B644	1	ceca	7 dpi	PBS-ST	PBS
P1306	P1306	1	ceca	7 dpi	04hr-CMT	CMT
P1311	P1311	1	ceca	7 dpi	04hr-CMT	CMT
P1315	P1315	1	ceca	7 dpi	04hr-CMT	CMT
P1307	P1307	1	ceca	7 dpi	04hr-CMT	CMT
P1313	P1313	1	ceca	7 dpi	04hr-CMT	CMT
P1314	P1314	1	ceca	7 dpi	04hr-CMT	CMT
P1316	P1316	1	ceca	7 dpi	04hr-CMT	CMT
P1324	P1324	1	ceca	7 dpi	04hr-CMT	CMT
P1329	P1329	1	ceca	7 dpi	04hr-CMT	CMT
BL1241	BL1241	1	ceca	7 dpi	24hr-CMT	CMT
BL1244	BL1244	1	ceca	7 dpi	24hr-CMT	CMT
BL1253	BL1253	1	ceca	7 dpi	24hr-CMT	CMT
BL1231	BL1231	1	ceca	7 dpi	24hr-CMT	CMT
BL1232	BL1232	1	ceca	7 dpi	24hr-CMT	CMT
BL1238	BL1238	1	ceca	7 dpi	24hr-CMT	CMT
BL1248	BL1248	1	ceca	7 dpi	24hr-CMT	CMT
BL1249	BL1249	1	ceca	7 dpi	24hr-CMT	CMT
O3737	O3737	1	ceca	7 dpi	48hr-CMT	CMT
O3742	O3742	1	ceca	7 dpi	48hr-CMT	CMT
O3733	O3733	1	ceca	7 dpi	48hr-CMT	CMT
O3739	O3739	1	ceca	7 dpi	48hr-CMT	CMT
O3747	O3747	1	ceca	7 dpi	48hr-CMT	CMT
O3748	O3748	1	ceca	7 dpi	48hr-CMT	CMT
O3750	O3750	1	ceca	7 dpi	48hr-CMT	CMT
O3753	O3753	1	ceca	7 dpi	48hr-CMT	CMT
O3754	O3754	1	ceca	7 dpi	48hr-CMT	CMT
PU2202	PU2202	1	ceca	7 dpi	72hr-CMT	CMT
PU2208	PU2208	1	ceca	7 dpi	72hr-CMT	CMT
PU2223	PU2223	1	ceca	7 dpi	72hr-CMT	CMT
PU2210	PU2210	1	ceca	7 dpi	72hr-CMT	CMT
PU2203	PU2203	1	ceca	7 dpi	72hr-CMT	CMT
PU2229	PU2229	1	ceca	7 dpi	72hr-CMT	CMT
PU2215	PU2215	1	ceca	7 dpi	72hr-CMT	CMT
PU2228	PU2228	1	ceca	7 dpi	72hr-CMT	CMT
PU2231	PU2231	1	ceca	7 dpi	72hr-CMT	CMT
T206	T206	1	ceca	14 dpi	PBS	PBS
T207	T207	1	ceca	14 dpi	PBS	PBS
T210	T210	1	ceca	14 dpi	PBS	PBS
T212	T212	1	ceca	14 dpi	PBS	PBS
T214	T214	1	ceca	14 dpi	PBS	PBS
T217	T217	1	ceca	14 dpi	PBS	PBS
T220	T220	1	ceca	14 dpi	PBS	PBS
T226	T226	1	ceca	14 dpi	PBS	PBS
T227	T227	1	ceca	14 dpi	PBS	PBS
T229	T229	1	ceca	14 dpi	PBS	PBS
B627	B627	1	ceca	14 dpi	PBS-ST	PBS
B633	B633	1	ceca	14 dpi	PBS-ST	PBS
B638	B638	1	ceca	14 dpi	PBS-ST	PBS
B639	B639	1	ceca	14 dpi	PBS-ST	PBS
B642	B642	1	ceca	14 dpi	PBS-ST	PBS
B643	B643	1	ceca	14 dpi	PBS-ST	PBS
B645	B645	1	ceca	14 dpi	PBS-ST	PBS
B650	B650	1	ceca	14 dpi	PBS-ST	PBS
B652	B652	1	ceca	14 dpi	PBS-ST	PBS
B655	B655	1	ceca	14 dpi	PBS-ST	PBS
P1301	P1301	1	ceca	14 dpi	04hr-CMT	Treatment
P1302	P1302	1	ceca	14 dpi	04hr-CMT	Treatment
P1303	P1303	1	ceca	14 dpi	04hr-CMT	Treatment
P1304	P1304	1	ceca	14 dpi	04hr-CMT	Treatment
P1318	P1318	1	ceca	14 dpi	04hr-CMT	Treatment
P1319	P1319	1	ceca	14 dpi	04hr-CMT	Treatment
P1321	P1321	1	ceca	14 dpi	04hr-CMT	Treatment
P1325	P1325	1	ceca	14 dpi	04hr-CMT	Treatment
P1326	P1326	1	ceca	14 dpi	04hr-CMT	Treatment
P1328	P1328	1	ceca	14 dpi	04hr-CMT	Treatment
BL1226	BL1226	1	ceca	14 dpi	24hr-CMT	Treatment
BL1227	BL1227	1	ceca	14 dpi	24hr-CMT	Treatment
BL1229	BL1229	1	ceca	14 dpi	24hr-CMT	Treatment
BL1230	BL1230	1	ceca	14 dpi	24hr-CMT	Treatment
BL1232	BL1232	1	ceca	14 dpi	24hr-CMT	Treatment
BL1240	BL1240	1	ceca	14 dpi	24hr-CMT	Treatment
BL1242	BL1242	1	ceca	14 dpi	24hr-CMT	Treatment
BL1246	BL1246	1	ceca	14 dpi	24hr-CMT	Treatment
BL1250	BL1250	1	ceca	14 dpi	24hr-CMT	Treatment
BL1254	BL1254	1	ceca	14 dpi	24hr-CMT	Treatment
O3726	O3726	1	ceca	14 dpi	48hr-CMT	Treatment
O3728	O3728	1	ceca	14 dpi	48hr-CMT	Treatment
O3729	O3729	1	ceca	14 dpi	48hr-CMT	Treatment
O3731	O3731	1	ceca	14 dpi	48hr-CMT	Treatment
O3732	O3732	1	ceca	14 dpi	48hr-CMT	Treatment
O3734	O3734	1	ceca	14 dpi	48hr-CMT	Treatment
O3738	O3738	1	ceca	14 dpi	48hr-CMT	Treatment
O3741	O3741	1	ceca	14 dpi	48hr-CMT	Treatment
O3743	O3743	1	ceca	14 dpi	48hr-CMT	Treatment
O3749	O3749	1	ceca	14 dpi	48hr-CMT	Treatment
PU2201	PU2201	1	ceca	14 dpi	72hr-CMT	Treatment
PU2204	PU2204	1	ceca	14 dpi	72hr-CMT	Treatment
PU2205	PU2205	1	ceca	14 dpi	72hr-CMT	Treatment
PU2207	PU2207	1	ceca	14 dpi	72hr-CMT	Treatment
PU2212	PU2212	1	ceca	14 dpi	72hr-CMT	Treatment
PU2214	PU2214	1	ceca	14 dpi	72hr-CMT	Treatment
PU2217	PU2217	1	ceca	14 dpi	72hr-CMT	Treatment
PU2220	PU2220	1	ceca	14 dpi	72hr-CMT	Treatment
PU2221	PU2221	1	ceca	14 dpi	72hr-CMT	Treatment
PU2227	PU2227	1	ceca	14 dpi	72hr-CMT	Treatment
