# Supplementary material for: Timing and delivery route effects of cecal microbiome transplants on Salmonella Typhimurium infections in chickens: potential for in-hatchery delivery of microbial interventions
Source: Anim Microbiome. 2023 Feb 14;5:11. doi: 10.1186/s42523-023-00232-0 (PMC9926694; doi:10.1186/s42523-023-00232-0)
Supplement: Supplementary file 1 — Additional file 1. The main feature, taxonomic and metadata tables used to analyse and describe the data collected across the two CMT experiments. [file 42523_2023_232_MOESM1_ESM.zip › Pottenger_et_al_Data_Files/TrialB_14dpi_feature-table.xls]

## Sheet: feature-table
# Constructed from biom file
#OTU ID	B801	B811	B813	B814	B816	B818	B828	B830	B831	B832	CMT1	CMT2	CMT3	CMT4	CMT5	CMT6	O17	O1726	O1727	O23	O24	O5	O6	O8	P832	P834	P841	P843	P845	P849	P850	P881	P886	PU1706	PU1707	PU1711	PU1712	PU1713	PU1716	PU1718	PU1728	PU1729	W656	W660	W664	W665	W669	W672	W673
c9dc4c8eff363e8e61afa084f7619254	6379	74	285	3561	992	1824	3655	2029	2971	831	1317	1440	1712	1864	1293	1826	979	0	14599	3565	1218	8540	2223	9552	351	3394	1969	3213	1114	2497	5483	4289	532	3215	753	7801	7410	1102	4749	2765	0	15433	1205	2044	114	1134	1842	235	3735
e15c2081ad69b094b67ec97787921db7	180	4693	9882	6893	4920	1008	856	30	119	15492	543	505	678	665	500	646	159	0	12072	4693	4126	6204	17533	3153	2872	3882	2893	111	1510	223	5571	3958	601	358	208	84	616	176	78	89	0	426	7520	521	5028	401	33	323	55
c86bc91c9e47ce01300a927d1319172a	5887	78	268	3202	913	1726	3534	1940	2559	812	1264	1229	1493	1562	1085	1490	848	0	12675	3172	1139	7431	1933	8588	360	3274	1775	2960	1135	2326	4761	3716	539	2799	698	6918	7027	1030	4350	2306	0	13903	1026	1898	113	994	1796	212	3503
16c850c42aa9576de537867658324da6	5465	62	220	3054	824	1609	3015	1804	2575	742	1089	1202	1396	1536	1035	1520	748	0	12000	2982	970	7157	1943	7949	289	2952	1545	2566	929	2103	4612	3563	464	2742	613	6488	6160	950	4016	2259	0	12991	1022	1815	106	937	1587	198	3185
017a830e07e993f0ef485d4868c61514	183	4247	8891	6324	4554	918	774	0	127	13872	485	426	660	627	423	567	107	0	10818	4397	3633	5568	14704	2689	2577	3511	2595	107	1368	186	4995	3455	558	290	180	60	537	152	76	82	0	429	6897	498	4551	344	27	247	46
254456263f27a0f6d0eed34c6fdcaa1d	2597	0	2836	2939	2356	1941	1120	1318	2033	1263	672	665	815	823	573	812	761	0	9018	844	1832	3971	758	3705	227	2071	324	356	482	1550	890	1591	321	2441	1601	9393	9176	3752	7338	5562	0	5227	1710	2480	229	1841	1513	395	3822
0c7558388913b3e42fe636fc0e91e4e7	193	3748	7814	5609	4138	828	710	0	93	11914	390	416	552	482	411	469	98	0	9591	3926	3399	4790	14446	2577	2360	3072	2388	118	1316	202	4539	3207	473	268	144	58	492	127	71	77	0	369	6172	409	4118	319	22	253	52
4297e4bae19c5cfb68fb81a60f740a4e	2413	0	2695	2764	2118	1934	1110	1245	1819	1142	587	630	679	717	477	681	656	0	7907	806	1712	3526	568	3243	194	1922	283	297	493	1388	741	1399	272	1916	1391	7885	8618	3372	6588	4546	0	4635	1586	2068	244	1745	1402	387	3534
5d69f7414f4c57246282fdd8c4f6dc22	536	2227	5360	437	1313	501	511	261	8941	2134	161	188	197	265	206	224	4608	0	2628	1252	1090	510	3876	1876	868	507	1190	1059	343	379	972	400	726	3298	2887	1725	6706	6390	1997	1981	0	6118	767	680	707	542	6083	5300	409
c56d5d356d743d0f643722810b6de7c1	2271	48	2513	2476	2424	1759	970	1165	1874	982	504	503	639	700	463	646	626	0	7874	659	1561	3660	589	3046	182	1650	246	307	417	1277	865	1440	285	2190	1274	8077	8173	3391	6124	4748	0	4717	1593	2248	268	1657	1224	321	3292
75a1484cd2bdf2a92f7db5c916bd1473	490	2030	4923	402	1195	455	509	247	8185	1971	124	134	216	238	194	198	2861	0	2286	1057	994	456	3368	1566	734	507	1090	943	281	360	932	406	709	3064	2598	1488	5941	5763	1849	1426	0	5586	712	624	640	482	5651	4739	437
222876e2931c553cbe487b4639f9d3a7	3070	0	2063	1915	2075	2475	1408	1063	1179	1507	500	450	476	531	448	435	1001	0	11861	1885	1975	6814	370	2632	25	4803	101	515	54	1481	890	310	84	289	435	921	1531	605	479	1399	0	620	2308	455	142	675	507	164	2110
bd70542041ed702c5e31591d41b5e0b9	58	40	110	67	34	38	1358	36	145	56	218	199	349	307	177	285	1683	0	1886	90	285	8252	1399	2492	17829	33	553	485	1292	889	340	657	1989	0	69	47	216	278	161	0	0	504	1610	1534	3728	1710	528	1919	861
ca879c6fceb11e80dce5f02445954a8d	61	39	93	50	29	34	1293	0	155	60	214	220	300	281	169	222	1303	0	1610	94	265	7549	1143	2340	15227	36	541	472	1159	840	307	633	1821	50	75	44	194	270	152	61	0	515	1484	1337	3330	1618	521	1758	801
457145302a1fef34ed062ab26737f917	27	0	268	0	342	0	0	61	0	0	0	31	46	0	0	35	0	0	40	0	0	82	189	113	35	0	28	0	490	0	41	0	0	3304	5173	4844	5395	769	2586	3692	0	10339	0	823	139	407	0	1131	1202
024957368b902db2ebf6e89ab9217872	0	0	0	0	0	44	664	0	0	0	138	120	166	161	115	143	0	0	0	0	0	34	0	7429	21	94	9516	344	239	3056	778	4524	2448	0	0	0	0	0	0	0	0	0	37	17	227	755	0	24	3236
8caa2ae131652170ee566c0922ccbca1	26	0	249	0	351	0	0	43	0	0	18	0	0	20	0	0	0	0	0	0	0	84	187	96	0	0	32	0	445	0	41	0	0	2763	4557	4126	4859	686	2399	2613	0	9072	0	767	154	352	0	1108	1121
90f24c100d7b8f37365673e96d5b2618	21	0	228	0	277	0	0	48	0	0	0	0	0	0	37	0	0	0	24	0	0	72	172	82	26	0	20	37	366	0	31	0	0	2672	4340	4073	4558	666	2248	2847	0	8143	15	678	157	343	0	981	1003
693975b2a27b2ad99747c5fdfe759a18	0	0	0	0	0	0	629	0	0	0	117	118	136	158	104	130	0	0	0	0	0	30	0	6380	27	95	8490	355	232	2612	766	3762	2282	0	0	0	0	0	0	0	0	0	0	0	208	674	4	0	2916
8633f157672e96709dde3389d7904bb8	151	90	109	62	93	65	208	265	58	202	126	0	106	212	148	120	527	0	1572	57	490	481	311	3788	620	0	247	1309	3712	433	677	369	1782	289	417	477	654	0	666	894	0	164	259	699	358	2649	0	1920	1170
7d21ddfd73f78f980277f47f66862589	15	0	210	0	259	0	0	45	0	0	0	0	0	20	0	0	0	0	0	0	0	65	128	85	0	0	23	0	354	0	32	0	14	2316	3928	3384	4109	605	1953	2141	0	7733	0	643	160	333	0	842	924
ec16bd8a375c48788ac1b35276399e95	0	0	0	0	0	0	549	0	0	0	89	78	131	118	103	147	0	0	0	0	0	28	0	6063	21	85	7429	323	206	2289	578	3518	2038	0	0	0	0	0	0	0	0	0	0	0	177	575	0	0	2675
7a1b5a60aa6c4ab8de5d6d384d0c1616	134	65	97	57	99	54	227	242	68	180	112	0	118	151	129	97	412	0	1385	66	490	469	295	3329	517	0	228	1224	3283	356	593	342	1689	246	369	446	635	0	622	814	0	140	252	603	319	2435	33	1822	1071
737c733f2fe8591304bede57be204b7b	0	0	0	0	0	0	698	0	0	31	1349	1342	1935	1659	1486	1824	0	0	1744	92	228	1966	483	1814	2031	244	42	217	972	1267	846	713	489	0	0	0	0	0	0	0	0	0	57	1178	751	872	0	0	1423
28fff0cc50704ea0570bb07a396607a1	1230	1034	1460	851	1726	2760	208	2873	0	1273	22	31	44	54	38	37	0	0	189	0	42	826	0	876	104	0	54	61	0	829	153	357	237	762	565	4962	253	0	1198	1806	0	75	82	0	0	206	0	288	27
36e7c0df29a7771f7956e34587227159	28	13	172	64	41	24	101	41	205	0	560	580	738	795	584	769	0	0	153	26	201	165	28	482	371	23	307	44	81	21	33	56	252	1379	2924	1859	2437	2225	4215	1002	0	3194	297	132	92	40	14	48	36
e069640165c6ce6a3c1551b0c38adefd	0	0	0	0	0	33	654	0	0	18	1121	1133	1772	1406	1243	1613	32	0	1542	94	216	1728	401	1532	1841	231	0	178	878	1100	839	667	433	0	0	0	0	0	0	0	0	0	59	1000	717	899	0	0	1252
5113b90a7e0fbf3afcd3a48f5e322cb2	47	0	47	107	117	0	114	1582	148	0	1674	1654	2267	2737	1556	2046	0	0	496	153	192	206	293	66	2765	156	4676	38	41	262	26	168	436	0	0	0	0	0	0	0	0	0	446	77	145	43	200	250	35
cfd6238d0adfaf3849207a24f982c253	1147	875	1367	710	1619	2692	170	2740	0	1146	19	28	55	32	28	41	0	0	206	0	40	766	0	725	92	0	65	51	0	827	144	266	228	628	478	4195	244	0	1015	1350	0	64	80	0	0	172	0	254	17
b13624c98c94b17798e5f6653ac36978	24	0	166	75	32	23	98	30	209	0	542	511	701	680	526	659	229	0	128	20	182	140	35	421	379	25	281	26	85	27	24	57	199	1160	2569	1587	2278	1963	3876	928	0	2867	265	99	87	43	17	48	27
a12a06683eca2cdeb0e9fa103ee6675f	1045	885	1183	716	1581	2428	174	2534	0	1019	19	25	29	44	38	26	0	0	208	0	29	704	0	736	66	0	43	60	0	745	131	266	234	630	509	4227	249	0	979	1450	0	71	72	0	0	172	0	233	28
18ac311a3b236f51aa6de82c48f78634	902	258	682	833	196	370	478	133	1274	27	366	474	666	549	459	518	144	0	2308	122	267	911	196	831	1244	131	592	53	257	222	80	125	257	430	411	32	154	424	1627	130	0	903	270	266	125	597	1281	34	99
566e6ac8127757b635aa9f7278a69a3d	52	92	0	262	0	733	1765	43	0	34	95	118	94	115	111	106	0	0	538	103	108	489	327	227	4956	103	1458	744	1200	563	1108	859	1098	0	63	46	0	23	30	0	0	46	228	199	1429	1190	54	110	305
a7f520103043100b889c861bd24ffa80	39	0	51	104	89	14	95	1454	155	0	1566	1439	2041	2213	1307	1881	0	0	461	149	149	196	240	46	2492	136	4308	32	51	237	22	153	441	0	0	0	0	0	0	0	0	0	412	75	141	35	219	245	30
c81be75fe2662670e72815b31a0a29ad	0	0	0	50	48	0	66	790	738	0	887	849	1233	1435	882	1145	0	0	1871	288	92	379	188	2827	1480	67	2422	10	0	119	0	343	2400	0	0	0	0	0	0	126	0	0	233	47	178	138	77	106	50
478295b351684647bec5341da80f00b1	1018	835	1029	612	1467	2366	158	2427	0	975	28	36	53	36	21	28	0	0	170	0	35	671	0	620	77	0	53	60	0	644	130	262	190	548	392	3735	205	0	911	1124	0	58	99	0	0	177	0	224	24
d1c8cc943ac8da495c57845e89bc32ea	74	0	465	202	150	45	56	0	1500	103	146	152	201	226	151	165	421	0	295	70	418	242	81	129	61	21	0	25	89	24	87	0	4	1346	471	783	1966	993	2748	358	0	3942	215	778	339	0	215	690	319
1284b0ebd40b5c8a3794506bde888c74	1368	233	39	1691	923	346	280	212	0	0	82	83	133	130	120	156	0	0	1079	93	187	120	251	635	3213	51	2674	87	48	276	139	246	17	0	0	0	0	0	0	0	0	0	617	0	436	2258	0	0	827
a5c0b58ef30878cf30d6d949d7adcb70	23	0	152	56	26	16	88	0	181	0	425	428	542	571	432	514	187	0	130	17	155	117	25	363	324	30	225	45	82	24	11	60	203	964	2201	1374	2052	1707	3443	757	0	2423	226	80	60	31	22	41	25
d263a81476cec722e75e6f658e9e9187	880	218	596	683	194	355	426	131	1216	37	346	396	541	443	351	480	116	0	2138	134	273	791	167	689	1125	125	519	54	225	176	90	86	221	302	366	35	140	358	1480	77	0	833	232	240	108	586	1343	31	93
2318ac6fc4082e7be738689ea0b80e43	57	0	28	91	64	0	90	1387	150	0	1267	1242	1745	2080	1281	1771	0	0	401	121	165	148	255	67	2400	116	3904	46	44	243	0	183	406	0	0	0	0	0	0	0	0	0	326	64	111	31	153	208	38
f27cf5064ccad6d057c08038144a760f	0	70	0	205	0	655	1643	29	0	0	110	85	90	102	76	95	61	0	473	105	100	436	243	166	4361	104	1265	669	1059	568	1021	763	1076	12	0	0	0	0	26	20	0	0	232	189	1372	1040	50	98	304
9390b8a2d9cfcdd3463e35e8978beec9	441	9635	46	0	171	1535	116	246	0	77	65	0	68	40	80	54	0	0	152	36	92	637	0	137	75	0	3845	48	0	2282	0	218	0	0	0	0	0	0	0	0	0	0	24	0	0	0	0	0	0
7e0d61525c4d44ae9c90270ebbd6ee72	58	0	29	107	79	0	84	1399	139	0	1295	1165	1615	1872	1147	1740	0	0	393	139	160	150	229	50	2276	120	3752	56	55	207	0	178	450	0	0	0	0	0	0	0	0	0	383	63	115	43	193	194	24
9c421a9933c8bcfa36faec47937067c9	0	0	0	62	51	0	49	772	772	0	798	765	1068	1231	699	989	0	0	1706	296	82	387	144	2449	1292	53	2260	21	0	128	0	333	2397	0	0	0	0	0	0	92	0	0	217	61	178	139	90	138	60
44435ab154d81043d55d357129f475f9	737	205	557	669	163	329	363	115	1123	37	273	338	487	473	356	415	130	0	1933	122	234	761	146	686	1073	134	486	61	216	163	104	93	221	312	338	43	135	323	1364	91	0	738	222	230	87	462	1154	31	73
27b3b6c782ca8d84ffb7ba06bc5b9e21	0	0	0	0	0	34	1630	0	0	0	1156	1138	800	1169	1093	746	0	0	23	0	0	0	0	0	6394	267	1571	159	243	50	99	119	366	112	60	0	0	0	390	26	0	102	155	27	31	423	457	0	41
b761908bd476acc19268c1d724c585ac	417	8602	31	0	157	1460	104	273	0	75	43	0	53	44	74	68	0	0	149	38	75	548	17	146	66	31	3493	60	0	2071	0	186	0	0	0	0	0	0	0	0	0	0	22	0	0	0	0	0	0
94cbe3c95838cb285286979b9b161541	0	116	0	2455	0	0	420	0	0	0	61	70	83	116	67	102	404	0	456	353	1486	437	382	34	41	1239	609	257	39	704	6254	290	38	0	0	0	0	0	0	0	0	0	423	0	71	39	0	0	126
10a256eca4161954fb2ed65672015ec9	49	0	404	162	128	0	55	45	1396	118	118	130	143	191	123	159	329	0	276	64	368	202	72	126	53	29	0	27	67	17	59	0	0	1070	451	663	1723	850	2380	315	0	3615	198	668	304	43	205	595	302
4fffbdb649beb48ec29d00a1bca36352	340	8679	31	27	152	1313	91	228	0	73	0	74	53	46	0	49	0	0	149	34	86	525	0	134	85	0	3287	36	0	1972	21	214	0	0	0	0	0	0	0	0	0	0	19	0	0	0	0	0	0
65aaf5ee18c98e43325d5b4c91cb0e29	0	0	22	56	50	0	56	691	639	0	692	681	875	1090	562	939	0	0	1561	248	57	334	135	2314	1128	51	1926	0	0	94	38	317	2283	0	0	0	0	0	0	91	0	0	200	47	174	97	93	110	46
b607f13a2cf2e7dd4e4b55196265b646	368	8110	27	37	186	1310	86	230	0	86	0	59	41	51	0	44	0	0	145	31	81	482	0	116	80	0	3126	52	0	1823	0	219	0	0	0	0	0	0	0	0	0	0	29	0	0	20	0	0	0
d1701442489e0472f8b8cec2160b2452	27	262	225	201	239	162	29	245	371	60	80	94	121	120	115	132	489	0	121	35	561	569	144	73	285	51	712	459	597	343	412	130	1382	142	1230	101	137	1801	511	0	0	587	87	119	112	434	1007	1405	190
0fc3ba4dd06f564dd43d652cb73be0c6	148	350	853	125	424	709	94	427	0	839	110	94	117	95	109	137	271	0	283	386	292	136	1374	55	747	91	419	839	295	197	269	871	486	223	696	821	563	94	521	125	0	660	202	81	298	70	50	139	31
94aedb3d28703e624196740d1057a96c	0	99	0	2178	0	0	396	0	0	0	50	66	77	90	66	90	357	0	377	380	1292	398	297	36	0	1093	569	243	58	647	5770	254	32	0	0	0	0	0	0	0	0	0	357	0	68	42	0	0	109
ba8f71ed66a186d3d4cc841b43a8f226	7	0	0	22	0	0	1516	0	0	0	999	982	739	983	861	638	0	0	0	0	0	28	0	0	5491	282	1371	157	203	61	63	108	345	91	73	12	0	64	438	0	0	89	157	0	39	379	439	0	34
3c76b9c250f8f8b7ca0edcf2ecc158ce	62	0	328	175	113	0	50	0	1265	57	92	123	143	170	96	150	248	0	231	62	295	200	41	117	67	29	0	0	57	0	76	16	0	931	357	624	1516	794	2144	215	0	3256	148	644	302	0	212	558	228
741d8223acd10ac0edeeb7edaeda9caa	0	116	0	2061	0	0	320	0	0	15	67	50	70	76	79	59	386	0	419	284	1189	363	283	24	31	1037	496	217	43	589	5237	218	31	0	0	0	0	0	0	0	0	0	330	0	68	49	0	0	126
d656b7cdb7e3d09ca0a31b69bd55c706	23	252	236	147	210	170	23	213	338	47	73	69	113	90	80	115	339	0	102	40	510	508	137	78	248	42	649	421	560	318	376	119	1327	130	1047	93	141	1586	459	0	0	548	110	105	104	411	830	1183	214
0487c4a9f0e4ad3f442fd867a0867743	112	23	21	192	70	196	148	230	681	108	45	36	28	35	31	26	34	0	684	118	398	411	389	533	1507	323	243	179	398	582	539	206	407	79	96	235	227	490	201	130	0	848	160	398	196	509	664	831	753
9c8dc0e1ab878bab551965298c9c7ddf	111	310	710	135	366	656	102	381	0	821	70	68	108	112	89	117	224	0	247	345	313	116	1178	63	645	85	346	775	244	212	232	798	410	194	702	817	512	87	470	119	0	589	182	62	282	83	30	105	32
6a27807e3253493d65540e8cf1ab7dd7	0	0	0	0	0	0	1293	0	21	0	838	875	838	924	772	474	0	0	0	0	0	0	0	8	4842	229	1264	167	164	58	100	82	318	73	61	0	28	0	331	0	0	89	139	0	28	356	410	0	35
b1694f6c2931953c85d912348a371910	0	126	0	1965	0	29	315	0	0	0	43	63	76	65	44	81	316	0	334	269	1107	337	230	18	0	1014	461	205	40	565	5057	248	37	0	0	0	0	0	0	0	0	0	312	0	73	41	0	0	109
d7068d1e79b3b5a577ba004df3980957	142	215	375	0	126	102	174	134	181	84	180	197	291	315	255	260	181	0	448	112	182	616	395	692	4182	203	0	45	146	809	978	427	164	0	0	0	0	0	0	0	0	0	168	157	360	192	99	238	176
9dfdce84f665c8aa83d49487cf9549e4	120	29	18	157	48	175	134	202	605	77	0	28	23	25	26	31	27	0	609	70	392	367	348	481	1330	337	214	174	327	478	568	211	357	74	93	201	181	469	174	118	0	774	179	410	203	438	699	668	694
ad76b84d4a349433902e902b20e2e427	0	0	0	1582	0	0	364	0	0	0	100	106	140	187	114	127	0	0	26	150	1335	2141	440	97	0	1989	322	60	0	240	103	1723	78	0	0	0	0	0	0	0	0	0	88	64	0	61	0	0	75
e61fa86fc74923d679cd6901d229dfe9	14	76	173	84	119	122	342	17	145	513	155	131	164	146	175	201	551	0	741	280	112	199	713	156	331	0	227	213	271	371	51	234	974	77	77	31	85	182	46	46	0	333	447	681	250	570	678	600	66
4bf6ba8363c4bf45e3c2e922244a82f3	97	17	27	158	65	153	130	184	546	96	0	0	25	29	0	0	0	0	599	92	342	336	322	408	1244	299	185	162	368	428	503	203	357	63	77	176	185	428	159	82	0	706	124	364	180	407	673	655	682
4aa14a5c09cc0289f811f54841a1d786	124	195	421	0	137	83	187	116	188	67	131	176	230	268	179	253	0	0	408	109	185	528	355	630	3614	208	0	44	138	709	897	377	122	0	0	0	0	0	0	0	0	0	135	175	389	189	103	205	156
0970e2deb45ac8ab290fe68202426a72	63	32	56	65	95	22	190	0	274	100	52	35	28	47	34	37	409	0	501	32	174	916	434	351	105	81	160	128	434	246	183	114	224	122	92	62	305	440	211	182	0	276	288	712	319	249	1230	468	442
9bb3d790b198ab383ad0c7f81a4bfd06	151	757	73	171	295	2629	363	86	99	38	226	263	326	401	287	277	631	0	348	59	83	586	174	89	114	87	830	102	117	297	0	174	270	0	35	19	44	54	247	50	0	64	286	154	57	90	451	294	88
d78cdc1d796e0a4784abaf8f187f2c66	117	177	12	229	84	0	56	0	0	426	30	40	39	66	35	39	191	0	2630	70	331	135	94	1642	397	148	159	386	920	52	79	25	0	0	0	2805	27	0	39	32	0	35	50	170	0	46	0	38	11
cf3cd7544abbdf7942bbea2c7dd7a841	0	0	0	1304	0	0	270	0	0	0	88	77	148	139	78	131	0	0	0	139	1223	1930	372	110	0	1814	312	52	0	232	113	1605	77	0	0	0	0	0	0	0	0	0	79	72	0	64	0	0	64
1a97ed9d34c172bdc86d9239440bed60	42	46	1049	90	297	60	45	239	460	307	48	45	64	88	61	64	525	0	1249	214	220	398	237	200	31	66	424	1079	115	48	46	89	213	101	433	464	451	202	139	85	0	511	71	66	92	50	273	151	35
cf6ec14843d4e7e8b899f5b1a70145c2	21	59	149	97	115	99	314	29	135	441	121	107	130	168	126	148	412	0	660	256	100	196	640	155	280	0	203	186	274	310	30	194	956	105	79	0	57	175	45	39	0	313	437	653	240	508	661	539	44
c71a0328abaa29c019b2109c6d1569ff	0	0	146	32	33	29	370	0	727	139	236	248	338	296	288	297	589	0	334	108	146	66	77	109	1038	0	21	129	310	78	77	46	150	58	121	0	47	2064	94	46	0	501	102	147	176	28	438	779	0
cf3f1345c56ca11511f59b0e7ec88027	83	22	56	54	101	31	156	29	218	66	33	36	40	37	32	29	339	0	430	47	120	892	410	303	77	96	166	130	400	209	165	111	194	91	71	52	262	385	171	136	0	259	282	548	280	219	1147	425	430
6627ba4cef605c9693bb1aef7aa16086	150	634	54	153	283	2422	363	102	103	46	197	239	298	301	262	251	558	0	339	69	83	527	142	103	109	85	760	84	99	223	51	173	241	0	28	29	32	45	206	36	0	59	204	113	60	78	429	283	84
e7d9561e2ac528975cdc5d3e3797a77d	39	0	241	22	79	0	22	0	0	48	53	0	39	74	37	43	649	0	0	0	214	202	370	22	0	0	464	1717	0	181	0	0	0	444	0	227	497	0	3174	275	0	651	89	0	21	148	0	12	375
5e47fdb452457205184fab2d2b2b46c9	47	56	961	105	305	61	46	208	431	306	42	36	56	56	39	50	400	0	1106	216	215	316	231	180	20	55	370	920	125	40	51	77	220	76	398	396	427	225	127	77	0	547	83	70	80	47	317	146	16
91b11440685b150358d4f84356c47765	24	0	121	26	41	37	368	0	737	131	202	211	292	274	245	259	399	0	316	116	152	40	76	116	896	17	25	107	291	90	76	46	146	52	107	0	51	1787	82	36	5	477	99	126	188	31	484	690	22
7ea61d492ad601356d3d53a3cde28112	71	72	76	132	384	181	46	40	143	87	90	102	126	131	102	118	0	0	31	29	0	218	54	138	98	55	234	85	322	30	205	72	65	404	1139	833	811	343	680	464	0	662	31	371	80	31	279	396	33
e2c6b0e50f6d8f1b8cb3c1ff0a57706b	130	125	207	59	400	47	40	161	261	272	42	41	47	56	52	49	133	0	204	38	154	166	193	168	605	76	245	146	163	275	60	113	236	154	296	89	881	170	275	119	0	653	139	72	234	234	1227	41	80
63a8a8be465faed6f494247ce6bb55ac	189	546	59	140	240	2233	291	60	83	42	185	207	252	315	208	232	481	0	308	64	66	446	163	107	79	87	665	104	109	241	0	165	202	0	16	25	32	29	204	48	0	58	198	118	74	84	366	259	88
b85ceedf16dfcadf545cead717efd294	88	64	0	0	0	0	0	0	0	124	200	197	286	297	228	245	0	0	0	221	0	887	50	4525	0	0	0	0	71	0	423	63	0	0	0	0	0	0	0	0	0	0	138	0	160	22	0	0	0
73ffdc1183fb0087c2c56b40c9bb518b	20	438	84	69	82	35	83	45	184	170	357	331	380	448	352	393	378	0	409	96	34	156	460	326	574	81	167	288	175	301	182	113	106	131	529	198	156	417	394	0	0	118	99	50	202	61	95	91	100
d598cf2309c6e19dc9937ae7540e96f7	21	0	212	0	64	0	23	0	0	44	0	42	34	0	0	39	509	0	22	21	185	197	273	0	0	38	421	1581	21	172	44	19	0	383	48	207	474	0	2771	225	0	669	83	0	34	150	0	12	323
7107226cf4f42129ff82b79ba14fe84d	89	189	0	199	63	0	63	0	0	355	26	35	41	46	28	48	130	0	2253	45	287	99	93	1317	335	131	124	354	810	50	65	12	25	0	0	2292	29	0	0	0	0	28	0	153	0	0	0	0	0
56bcd67c40cd5b01d3f6dc9683e0d6bc	157	304	33	52	62	44	71	65	0	205	156	200	189	224	200	210	0	0	134	103	65	93	250	129	390	39	53	21	214	238	631	390	437	0	0	0	0	20	2481	0	0	0	25	0	49	204	1292	280	63
0905849c0dfa6d58d9d3898bd916f650	30	0	187	0	56	21	26	51	0	32	30	0	32	49	31	29	550	0	0	0	169	180	253	0	0	0	404	1494	0	177	0	0	0	392	0	191	508	0	2551	238	0	521	100	0	31	132	0	9	310
9ce4c82e9901f5b78f2b14a0cebbe655	107	99	183	60	401	40	37	170	268	247	44	31	33	51	40	43	109	0	204	31	138	167	147	127	532	70	203	115	118	246	53	93	232	144	301	72	764	173	264	73	0	604	147	69	219	204	1069	36	73
06a2210a8c64bc9ef2eb0e60a402b5b4	29	224	0	70	232	178	415	161	188	201	0	0	0	25	22	0	143	0	54	215	73	32	458	36	2504	304	1168	91	37	336	260	549	127	51	151	53	72	0	128	62	0	80	60	0	54	197	32	10	36
9cd967d9b519b1b7722add2d29c8c577	32	0	720	0	128	46	63	78	33	0	46	68	105	94	85	94	83	0	323	39	56	392	911	311	663	36	502	114	125	238	27	232	291	141	135	175	449	109	541	222	0	336	255	0	134	165	0	72	107
1587068ceed0043cbedadfbaba0a44f1	131	234	41	32	51	0	44	0	0	192	158	178	163	230	181	199	0	0	110	115	41	98	204	123	359	0	51	37	207	242	508	350	421	52	0	30	0	0	2307	0	0	0	22	56	55	182	1193	301	60
a3705bbe04d5f3ab56285b8b3268f747	0	0	0	0	0	0	65	0	0	0	461	392	576	519	485	536	0	0	482	39	37	658	142	631	727	32	0	0	326	394	235	183	169	0	0	0	0	0	0	0	0	0	21	392	220	306	0	0	483
19b940dd56a0f761cdc4b42c170d424a	74	49	0	0	0	0	0	0	0	140	175	165	248	236	195	231	0	0	0	193	0	775	16	3853	0	0	0	0	69	0	371	60	0	0	0	0	0	0	0	0	0	0	112	0	183	22	0	0	38
5a3a1a6e38d5c41cb3d0bef1a7c1c31a	50	40	321	74	925	65	34	83	592	27	0	46	62	64	42	0	108	0	106	35	38	149	85	50	143	81	56	64	107	103	26	36	42	299	285	374	746	260	686	293	0	1615	58	67	26	72	61	313	61
78dfcd45ac8115deb39d722f41d0be8b	75	63	62	116	347	199	44	0	160	85	76	77	104	97	89	94	0	0	20	18	0	155	38	137	61	45	204	66	312	31	169	74	55	317	964	671	694	315	625	341	0	551	31	375	66	0	289	327	31
c73ea0739ff5f25e6f84dfa20c14cb17	26	11	167	0	52	0	25	0	0	43	0	43	39	0	0	35	466	0	0	0	160	173	248	0	0	0	392	1441	0	160	0	16	0	338	0	153	480	0	2405	206	0	490	77	0	27	154	0	12	242
5b330a72c15b820a7a2c5f9962f764e3	231	0	57	77	609	459	1263	0	0	58	87	71	122	113	58	131	238	0	160	0	0	159	643	203	0	0	0	0	1632	37	216	69	59	0	0	0	0	0	0	0	0	0	0	342	1374	82	0	0	63
80bd364a7031d57330e099fb6d30271f	20	345	71	37	47	39	93	47	206	158	292	304	301	391	290	331	0	0	369	93	35	161	335	240	452	56	148	268	155	283	152	84	120	104	438	181	148	387	340	58	0	115	84	33	215	84	94	109	81
9d61f31a40404cf4c97970c89dcaf3b8	0	0	19	0	0	14	212	0	0	24	0	34	38	0	32	0	0	0	629	190	18	51	0	1096	396	29	436	44	130	355	224	573	441	0	0	0	0	0	0	0	0	0	239	214	62	1019	0	46	375
75b050ba05452488b080d2a38c0f5842	47	38	595	32	600	34	16	329	8	22	0	0	0	22	0	19	0	0	2855	581	68	0	1734	249	20	0	0	0	0	24	21	41	78	95	0	184	32	0	30	117	0	0	295	0	155	0	0	0	0
a8e509425d0045dbec5d82f6da5f1034	32	177	0	69	179	166	355	190	182	165	0	17	0	0	0	25	111	0	53	222	52	35	356	31	2214	283	1059	81	37	307	221	497	111	52	136	61	66	44	112	56	0	68	58	0	56	177	38	0	37
2423d0b1207e9e367ea054ccbf8bdeb0	33	0	658	0	121	34	60	79	39	0	60	72	82	65	63	102	0	0	333	39	35	335	800	285	584	41	454	84	148	236	41	210	265	116	146	141	381	119	507	175	0	284	229	0	113	198	0	60	87
7c746c93a66372ca1e01ce0112b06956	125	242	49	38	51	50	42	0	0	169	133	156	175	176	172	175	0	0	102	127	40	83	193	91	297	0	60	17	194	239	477	319	362	0	21	0	63	0	2140	0	0	0	22	0	53	166	1085	242	58
11c3f445429ba05571df3b4f83df444a	629	0	199	125	194	223	586	0	0	0	37	32	60	65	44	67	90	0	137	94	142	558	92	1612	0	151	37	629	748	83	17	0	35	0	0	0	0	0	0	0	0	0	53	0	41	58	0	946	161
912403d5892aee81d5d55dc6fa5cbc82	87	158	0	152	81	0	35	0	0	312	27	28	43	49	29	26	129	0	1805	39	242	88	77	1108	273	98	98	259	657	60	51	20	0	0	0	1909	28	0	0	0	0	24	0	105	0	0	0	0	0
041c137f1c9bc75bf1346b37840dadf7	1205	116	569	362	868	616	102	72	0	393	0	0	0	34	29	28	0	0	782	152	567	390	457	354	57	282	13	44	339	61	0	33	0	0	0	0	0	0	0	0	0	0	0	0	10	28	0	0	0
5b6bc72d4931ab49d2efdf419c946ff2	324	61	0	229	508	351	172	0	0	0	0	0	57	59	38	21	613	0	339	145	242	371	251	388	801	621	984	313	0	64	183	86	98	0	0	0	0	0	0	0	0	0	389	0	52	81	0	63	101
4ec109013170610472ee5e278faaaa91	110	28	318	221	35	97	85	147	535	95	173	167	172	255	228	230	92	0	324	100	187	627	317	463	35	262	274	73	26	419	43	103	0	72	94	34	202	0	124	106	0	105	248	58	64	31	0	0	81
db8efaada70d0100c0aeb1fc36973821	42	32	273	64	865	58	29	64	570	40	0	0	0	0	0	0	99	0	90	32	35	161	65	51	117	54	55	73	83	103	32	42	36	264	244	299	684	220	622	258	0	1546	53	68	36	77	53	271	52
7df1349563c881105e716400ec533e2d	0	0	0	0	0	0	128	0	0	0	0	54	42	20	46	29	0	0	0	0	0	0	0	0	7572	0	84	37	0	0	0	0	0	0	0	0	0	0	0	0	0	0	0	0	0	0	0	0	0
95a96c5224ff9717d008ef38b50ddfcd	0	0	0	0	0	0	52	0	0	0	360	348	547	467	411	509	0	0	456	23	33	593	112	541	555	23	0	0	250	327	181	172	137	0	0	0	0	0	0	0	0	0	15	337	237	298	0	0	419
b73baaf00aa6a9dc2291447d0b2b763b	117	37	0	0	53	0	256	0	0	171	0	0	0	0	0	16	0	0	672	354	175	266	405	131	648	1460	654	0	214	366	0	172	0	0	0	0	0	0	0	0	0	0	405	0	23	123	0	0	0
728917571811d30fc415a323a3618605	112	232	30	38	44	0	50	0	0	157	131	184	174	170	176	149	0	0	92	96	43	100	182	105	287	0	36	22	183	212	457	320	312	0	0	29	0	0	1979	21	0	0	25	0	37	147	1069	277	42
d34bd4be1367565b1fa4e146bec0e27d	22	23	569	0	117	40	74	65	30	0	43	63	60	83	50	67	0	0	276	29	44	315	819	283	563	36	434	75	121	217	47	199	272	116	142	162	373	84	418	186	0	255	179	18	143	156	0	56	93
be49158c3f9ccd1a7b9837af3954a545	223	31	180	133	106	153	68	348	440	24	154	179	255	356	256	280	0	0	303	79	38	561	49	38	66	39	35	0	34	81	51	25	72	139	564	386	406	47	416	173	0	478	20	35	42	29	113	135	0
f55cf74699a95950999be1675ba3a1b0	1204	106	497	353	810	556	109	74	0	382	12	0	28	0	0	0	0	0	655	142	556	418	393	303	44	247	0	46	310	58	35	0	0	0	0	0	0	0	0	0	0	0	0	0	0	21	0	0	0
76b7dcc2cc0c5826d416360f8e26b284	90	46	0	66	268	130	0	1006	0	39	0	47	0	67	0	36	4269	0	0	16	0	0	0	0	0	17	37	200	0	43	0	0	0	0	0	0	0	0	0	0	0	0	14	0	0	0	0	0	0
22923a6a8b70d76dd48029dbe9b85410	0	0	21	0	0	0	206	0	0	22	0	0	0	34	0	25	0	0	500	164	27	40	0	926	341	30	442	37	115	338	203	495	403	0	0	0	0	0	0	0	0	0	226	173	76	891	0	51	348
998b60992cf62f6aabc8a86adbc150fc	210	0	67	70	516	388	1148	0	0	71	52	64	105	89	48	104	191	0	111	0	0	148	529	147	0	0	0	0	1478	0	199	53	62	0	0	0	0	0	0	0	0	0	22	340	1167	82	0	0	55
e873319bf0f5c5a3959ed51629ef2025	46	0	489	23	533	43	20	316	0	14	0	0	0	20	0	0	0	0	2480	490	53	36	1519	218	27	31	0	0	0	27	26	34	98	87	0	161	33	0	0	119	0	0	245	0	128	0	0	0	0
9c985cc6f50b15658e1d3b3e1761fa90	0	0	0	33	0	0	57	0	0	0	0	0	25	0	0	0	0	0	3715	307	46	652	1019	164	0	536	243	0	0	46	127	304	43	0	0	0	0	0	0	0	0	0	0	0	32	0	0	117	13
c726db65058ea16fcf32b0dbdd3ffd47	0	66	56	0	0	35	0	91	0	0	48	34	62	72	49	77	0	0	0	0	0	34	34	0	724	0	102	168	150	166	43	30	25	277	471	504	758	762	959	204	0	1087	0	35	0	100	0	124	42
b46abd32b1a8a579c5911f0892a646cd	41	30	243	83	765	42	26	55	527	28	0	0	0	0	0	45	82	0	101	0	27	122	54	41	106	58	51	73	83	95	17	0	33	240	221	285	664	226	603	260	0	1319	51	77	28	79	52	247	65
e922b54997ab5352c4a399565178bf5a	308	41	0	242	477	307	168	0	0	0	37	28	0	0	0	0	489	0	290	125	249	340	264	330	686	537	933	260	0	72	149	73	91	0	0	0	0	0	0	0	0	0	389	0	44	72	0	64	99
a40c0272829a2e8994507bd118193ae3	49	0	10	0	15	0	239	0	0	0	419	410	604	495	399	530	0	0	127	92	32	32	264	308	178	36	74	0	27	39	75	36	141	30	227	305	69	0	577	82	0	36	0	711	56	26	0	173	48
cd68d655815c91340c37a5ebfc31b37c	0	0	0	0	0	0	64	0	0	28	349	282	470	412	360	423	0	0	407	26	17	505	99	483	522	34	0	0	252	334	188	171	132	0	0	0	0	0	0	0	0	0	16	287	241	259	0	0	390
f21e8d8bbb031eadbfeb587300486d17	88	30	0	0	41	0	248	0	0	159	0	0	0	34	22	18	0	0	600	364	188	244	332	126	588	1320	580	0	185	355	0	151	0	0	0	0	0	0	0	0	0	0	358	0	19	126	0	0	0
1eb9aada9fc3b2cd22c9639e827d2528	90	194	40	148	28	98	84	93	160	55	56	47	76	56	49	73	298	0	234	45	134	139	265	166	662	24	70	36	268	105	223	111	0	36	151	63	78	49	183	26	0	104	80	150	147	43	1233	369	54
cbb0aa85895662ae355ff872418ee48d	541	21	161	107	166	208	503	0	0	0	34	31	50	48	34	43	97	0	104	67	134	473	73	1479	0	131	26	541	635	68	0	0	28	0	0	0	0	0	0	0	0	0	47	0	43	50	0	794	135
43f896f0a6168ccaf6c8b3883fe7c849	27	35	106	37	57	0	59	41	16	26	84	122	148	115	113	130	218	0	95	38	46	94	63	42	179	48	285	887	213	112	50	157	862	37	519	206	146	484	54	184	0	79	73	30	93	131	22	293	25
9ab04b2a34f34b9895978ee1eb2854dc	117	28	287	185	41	95	87	118	491	75	134	130	157	191	172	206	0	0	303	93	168	537	271	398	0	266	232	84	25	410	40	91	0	67	89	0	190	55	93	0	0	87	253	59	80	37	0	13	76
514cea3d792a5a97533e51125d441f89	0	0	0	0	0	0	0	0	0	0	241	261	357	292	256	335	73	0	0	0	0	241	0	24	1125	0	201	792	302	168	0	20	393	0	0	0	0	0	0	0	0	0	0	23	0	663	0	648	325
f1037bec614b24d730f273cbf2066b78	231	25	151	132	124	127	56	319	448	18	156	169	230	309	217	277	0	0	260	81	0	472	33	44	68	36	23	0	22	64	30	20	59	125	481	390	385	39	368	112	0	409	17	32	35	0	119	105	51
36faf19e48645469a6d2b33df5ddb2ad	51	26	231	73	775	62	17	61	490	33	45	0	0	0	0	0	99	0	65	0	25	125	47	27	96	44	49	67	80	93	29	0	32	225	234	245	640	208	518	223	0	1233	57	69	27	75	52	229	55
90ce4bb394d9b35bc8fbe1a5da5d1c9a	0	0	0	190	0	0	153	0	0	39	75	88	97	105	96	112	432	0	613	49	204	651	489	282	430	197	295	457	39	420	32	218	177	0	0	0	0	0	0	0	0	0	128	70	0	96	0	215	158
3603bd1a7bf7c71d64f4163832e75bc0	142	45	147	336	578	58	69	69	20	410	68	59	99	92	51	69	112	0	237	0	332	98	92	257	95	67	170	21	27	44	199	82	29	227	191	144	656	37	266	356	0	525	72	101	14	17	0	0	36
a4931bc1b7623a9f12952fb76587db22	176	51	75	0	44	29	64	38	0	43	22	30	29	28	0	0	0	0	642	54	210	224	760	67	529	200	0	195	247	111	62	48	265	413	0	242	114	368	1161	68	0	0	60	59	0	47	0	0	26
30e10a390c4a29f200fd7e3bd182fa2c	135	28	373	222	142	129	154	26	140	166	125	129	187	167	137	173	0	0	327	34	176	452	61	142	98	170	226	0	80	98	290	86	64	0	137	228	0	256	373	0	0	589	184	0	68	0	30	63	104
cfa22177b03e37344b27d262d7ca3371	50	0	452	26	509	26	16	269	0	0	0	0	0	20	0	0	0	0	2267	439	63	0	1450	189	14	0	0	0	0	34	20	29	70	91	0	179	34	0	0	116	0	0	231	0	115	0	0	0	0
6864883314c50e4f059c406fb4b627b7	198	0	58	63	455	338	1030	0	0	56	60	79	87	80	60	82	178	0	118	12	0	151	550	174	0	0	0	0	1352	0	176	47	66	0	0	0	0	0	0	0	0	0	0	282	1007	81	0	0	53
ab21f0fc0c3466f0921adc1213315f59	0	0	51	0	32	0	0	134	865	71	0	15	13	0	0	14	497	0	316	0	0	114	99	144	44	0	20	37	163	39	44	0	104	120	158	146	295	413	337	31	0	232	65	197	157	82	166	696	182
9ad8aa67344a432cb8f9100813325614	992	90	416	316	736	497	111	71	0	320	0	0	0	0	0	0	0	0	586	132	499	304	334	302	43	251	0	47	294	51	0	0	15	0	0	40	0	0	0	0	0	0	20	0	0	29	0	0	0
532c467ab85a04e9891291d38cf525a8	0	0	0	0	0	9	130	0	0	0	28	0	0	22	0	0	0	0	0	0	0	0	0	0	6541	0	67	37	0	0	0	0	0	0	0	0	0	0	0	0	0	0	0	0	0	0	0	0	0
14da0171ca8f77474d14b7342a8b3ac0	278	41	0	207	492	283	127	0	0	0	0	0	0	0	0	20	523	0	259	125	245	316	212	309	647	468	876	258	0	54	150	70	83	0	0	0	0	0	0	0	0	0	307	0	39	62	0	60	103
98bbdc65f4ac642fb6f75446e17ae99f	102	195	36	117	16	76	81	90	151	77	37	52	75	60	40	63	242	0	215	30	123	130	238	137	662	32	77	40	235	107	160	75	0	34	156	52	95	46	191	15	0	88	86	138	156	41	1159	356	56
892a17b6b73c8c661d3ec299188a2d1a	50	0	9	0	0	37	224	0	0	19	408	339	546	453	369	513	0	0	120	72	0	44	246	267	134	0	69	21	19	39	82	36	150	32	210	267	73	69	535	51	0	0	0	644	63	29	0	150	44
6d72274105a9358e9643101386bf419c	0	0	18	0	0	0	168	0	0	23	18	0	0	0	0	0	0	0	462	135	21	41	0	804	268	27	371	33	107	303	181	402	351	0	0	0	0	0	0	0	0	0	196	154	46	810	0	42	272
b885adadd8222cd6dee084c7fdcde0d2	138	22	200	329	71	89	199	59	0	218	48	43	71	49	39	43	119	0	193	70	48	277	288	277	482	135	221	114	205	65	229	69	47	208	28	53	949	0	141	76	0	308	60	56	40	131	0	0	79
8840e216cf87a8c94e0241463610cf19	0	17	0	128	0	0	103	0	0	30	0	0	48	0	46	29	0	0	559	229	256	247	971	64	760	700	830	67	0	74	0	25	0	0	0	897	0	0	0	335	0	0	76	0	0	0	0	41	0
7049e2f268432bc8cef0c52e149f85d9	37	80	42	29	185	40	0	31	28	29	0	29	0	0	0	0	157	0	43	47	0	85	32	36	187	37	259	452	512	105	28	75	274	50	1075	52	179	0	387	89	0	87	0	0	0	36	0	151	38
eb0a45fd25acec132364109d817b67d6	61	44	0	42	194	99	0	823	0	37	61	0	0	0	0	35	3600	0	0	0	0	0	0	0	0	26	22	193	0	31	0	0	0	0	0	0	0	0	0	0	0	0	16	0	0	0	0	0	0
2774e898d9a8f98f067062dfe123fb1c	61	53	0	61	203	109	14	887	0	42	0	0	0	0	52	0	3513	0	0	0	0	0	0	0	0	0	19	209	0	49	0	0	0	0	0	0	0	0	0	0	0	0	0	0	0	0	0	0	20
a0894a64498d4f27ece8774828ed1760	344	41	0	192	452	333	125	0	0	0	0	0	0	0	0	0	471	0	232	125	198	297	244	320	589	480	749	251	0	54	125	75	74	0	0	0	0	0	0	0	0	0	317	0	37	70	0	57	84
af9ba873bf21238e0e18ae6a5c038c44	74	221	98	273	173	186	189	125	590	109	34	21	21	15	0	42	0	0	176	75	77	31	276	94	272	70	348	107	21	47	46	41	28	245	320	415	131	17	158	291	0	404	72	37	0	76	346	0	0
7fd32f0bf0b890af5351cfe478ddd372	138	26	315	240	131	131	147	29	125	158	113	114	151	148	119	123	33	0	304	38	171	436	68	123	88	144	236	0	79	102	228	79	65	0	130	221	0	222	362	0	0	525	177	0	77	37	29	48	98
8a4f06bf25a0bb81739037030cce230f	190	240	0	94	144	109	102	468	0	115	0	0	0	0	0	0	0	0	354	37	370	184	607	217	61	327	518	315	36	426	157	339	205	0	0	189	0	0	0	112	0	0	48	0	73	163	0	0	43
6a70fb56132048a059d81c1fdc849a79	0	69	0	0	0	36	0	76	0	35	37	33	46	48	46	50	0	0	0	0	0	34	35	0	640	0	99	175	125	127	24	31	15	210	397	428	684	693	869	132	0	961	0	0	0	103	0	97	39
fca6282db7d071a07681fef0ff4db970	215	60	236	196	37	67	40	56	58	95	0	27	33	19	25	28	287	0	76	26	35	61	0	62	2003	168	277	320	0	52	48	124	0	0	0	0	0	0	0	0	0	461	121	12	0	0	43	0	0
4ecd2fa804c1777ad9c0eadb722fa81d	1083	197	365	53	211	433	52	130	0	431	0	0	0	0	0	0	98	0	157	28	44	144	91	271	120	62	200	73	88	25	35	109	120	355	43	167	211	0	89	237	0	29	116	46	62	84	0	0	23
ae6e19401a183a42638ebf1af97f9406	0	0	92	41	59	57	51	33	8	21	84	88	135	104	98	112	0	0	75	0	39	104	53	38	146	43	310	827	185	107	37	131	780	40	467	171	140	442	54	147	0	94	77	37	67	120	21	272	35
9b00523ebf6e102203701e6d80324211	0	0	0	0	0	0	97	0	0	0	0	0	0	20	0	31	0	0	0	0	0	0	0	0	6126	0	59	36	0	0	0	0	0	0	0	0	0	0	0	0	0	0	0	0	0	0	0	0	0
c2c65f6278a476f045497c7ad795eeb9	0	28	52	64	44	39	103	52	210	108	33	29	46	46	42	43	354	0	495	65	93	235	237	133	82	56	236	206	127	43	46	109	120	141	138	94	166	219	158	69	0	244	51	152	64	63	196	251	30
3fd94f72de70f9f0bc24a31b79b7782d	170	31	100	0	201	60	67	191	245	152	84	92	122	139	104	131	54	0	53	33	52	42	0	118	79	0	118	47	33	30	35	0	0	0	75	0	117	437	127	0	0	55	63	147	0	81	2069	325	68
0a9cbef81f7411f2912de43b58ca5a46	0	0	0	179	0	11	133	0	0	45	60	56	82	101	99	94	417	0	503	45	223	582	411	241	369	210	270	401	30	364	0	220	152	0	0	0	0	0	0	0	0	0	99	83	0	90	0	236	151
24121ebb0e04b674515c41ed5e3b136a	185	181	0	90	146	121	76	444	0	120	27	0	0	0	0	0	0	0	388	33	388	146	625	211	50	304	484	285	26	414	171	320	174	23	0	185	0	0	0	130	0	0	57	0	52	122	0	0	39
64163fb48bb9343b3d8c7ae20537e6e5	0	59	0	0	0	31	0	79	0	0	43	39	54	54	40	65	0	0	0	0	0	0	35	0	622	0	120	167	138	131	29	30	22	221	405	442	674	604	820	141	0	838	0	37	30	76	0	71	34
b3d6a5111a60fea5c3115a2b0666e650	93	176	36	121	19	58	66	60	151	57	30	38	49	68	48	40	258	0	197	32	107	88	214	140	662	23	68	35	216	83	164	80	40	32	139	74	80	50	139	24	0	71	78	120	121	33	1094	299	57
172c2a75c9e498b0fda0064ad8e62fde	145	215	0	0	0	67	69	47	0	56	138	162	223	183	200	148	66	0	407	29	0	249	0	165	1392	0	38	293	45	0	22	36	224	47	203	172	61	281	189	169	0	77	17	0	75	23	28	34	0
87723f6f8d660f733e989e01f6c55e51	0	0	50	0	26	15	23	114	720	54	0	0	0	27	0	0	348	0	263	0	0	102	99	131	0	0	21	0	170	39	45	31	122	121	134	107	273	414	311	36	0	216	64	172	164	81	169	620	124
b63e2ea89815d1aac8940e9f99f98deb	65	0	0	0	0	0	189	0	0	0	336	332	441	424	346	469	0	0	107	71	0	46	239	272	163	0	44	0	18	31	46	36	142	36	198	233	55	0	527	66	0	33	0	628	50	25	0	134	32
5b9531c8a70541d1e5461edd3d9438b7	122	39	151	309	537	48	69	60	0	371	55	55	73	55	67	64	0	0	243	25	284	79	58	219	63	63	139	19	0	34	164	74	16	241	201	124	560	34	247	306	0	473	45	90	18	16	0	0	50
7f252039e0dce2542b5a14993e05936c	22	43	28	63	109	162	43	55	278	559	0	0	0	0	0	0	397	0	0	0	62	0	0	96	0	20	483	53	158	54	119	119	0	202	228	150	535	155	625	0	0	735	46	42	84	87	13	36	92
fd2a5abdd6146a71e47c2e896aab3c53	0	0	0	0	0	0	56	0	0	0	325	294	337	326	268	373	0	0	347	27	26	398	90	450	436	25	0	0	195	268	176	142	105	0	0	0	0	0	0	0	0	0	20	266	188	198	0	0	339
11df147a45e56dc9bc33a64dc672fa5a	238	51	107	81	128	0	0	52	532	153	0	0	46	0	0	0	0	0	40	0	0	0	29	44	903	0	0	94	364	0	35	0	0	68	0	300	139	387	524	0	0	556	49	143	55	76	669	47	37
fa70da1f08571027f8a8532cb38bbfe8	20	0	89	27	52	0	42	22	14	29	60	77	101	112	122	100	174	0	74	38	39	94	73	34	134	50	236	736	185	92	43	147	733	49	435	180	126	369	51	140	0	80	63	39	72	111	13	229	29
010185e562f02b2472767a582f8967a0	0	0	15	38	41	14	0	271	1773	33	0	0	0	0	0	0	0	0	84	25	0	48	74	46	37	29	279	24	0	156	0	0	119	209	1355	19	99	251	107	56	0	143	34	0	25	0	209	163	0
35c755d7322e2aa8fa2677a9b7dfdd62	148	0	76	28	48	28	62	0	0	0	0	0	0	0	0	0	0	0	575	51	184	188	628	65	464	228	0	148	215	92	57	45	251	363	0	214	105	325	1033	52	0	0	60	67	27	0	0	0	33
e9abb1a03329e2eca06b172b4a3bc976	127	27	210	323	86	72	195	46	0	202	54	34	49	59	42	42	74	0	162	58	57	216	239	243	428	129	240	106	220	56	201	61	49	162	25	0	829	0	141	68	0	252	54	50	0	113	0	0	84
020958e5fceedfddcc1c1ff61ee787df	0	0	0	36	0	0	73	0	0	0	0	0	0	22	0	0	0	0	2919	259	43	484	886	119	0	462	203	0	0	0	100	236	25	0	0	0	0	0	0	0	0	0	0	0	0	0	0	79	0
d4290a800791d83ac15371b9487dbf35	29	207	24	459	59	72	42	79	21	172	22	25	40	42	31	39	60	0	55	34	40	37	0	31	361	103	167	124	190	72	152	86	0	215	292	246	473	233	513	90	0	745	21	0	0	0	0	0	0
dec4b3eb7ab3cd6b5848c7656e51e302	13	28	32	45	174	49	34	35	832	150	25	41	34	46	40	45	132	0	108	34	32	61	166	26	46	216	210	240	34	89	44	137	103	19	459	36	67	441	193	80	0	266	216	183	64	34	221	129	30
9517e002099cfee29440642c2afb6f42	144	49	87	0	184	65	63	165	255	140	95	78	112	135	104	112	0	0	49	33	0	50	0	75	57	0	94	0	22	32	31	0	40	39	64	0	103	457	117	0	0	53	0	118	0	82	2091	289	63
cbd2fe53a583724cbce98780a033d5e9	0	58	0	0	0	31	0	76	0	0	44	36	35	48	44	44	0	0	0	0	0	0	38	0	540	0	100	158	107	143	28	30	17	171	384	393	709	590	783	140	0	837	43	0	0	81	0	72	32
5ce676745cb0ee924a2286ed32510059	0	0	0	58	48	19	0	237	1648	37	0	0	0	0	12	0	0	0	74	0	0	55	61	37	43	17	269	31	50	130	57	0	139	173	1370	0	116	267	73	0	0	138	45	0	23	27	187	141	43
23cfeb1a079cba2b9d622883db56b8b3	39	79	58	33	122	34	53	34	39	23	30	0	30	0	16	0	131	0	0	40	0	63	0	40	183	40	247	421	384	105	0	72	258	42	915	31	138	0	332	0	0	77	0	0	0	61	0	109	46
f223d31fa8ed7ab163a127d52c53e601	989	206	300	51	184	377	62	137	0	353	0	0	0	0	0	0	73	0	164	22	51	119	74	258	72	46	197	59	71	28	30	105	83	298	44	181	181	0	118	256	0	30	121	38	70	65	0	39	26
3b3ee1d80635763a30c11aabb9c057b0	70	212	93	231	197	163	165	89	575	104	0	18	20	19	0	0	0	0	155	81	71	37	288	103	238	57	305	82	22	46	41	31	0	250	267	324	121	0	144	218	0	336	70	28	13	58	339	0	18
b1918c20d95c2287fc6c2c4a6a7b83a2	222	46	214	200	23	66	57	61	57	88	35	0	28	25	17	23	230	0	59	0	41	49	0	66	1661	159	242	321	0	39	41	114	0	0	30	0	0	0	0	0	0	465	133	0	37	0	0	0	0
358cbdf6b990aba84685d3b80be9e0a0	0	0	59	0	25	0	0	99	699	70	16	0	0	0	11	0	392	0	270	0	25	91	77	111	0	13	21	0	147	31	39	0	98	126	147	119	256	361	264	33	0	171	57	157	127	59	142	603	146
f40331e7a76cd708a59ef007a526a6cd	34	97	130	66	201	63	33	194	0	20	0	45	0	36	31	39	160	0	461	0	137	189	81	363	29	149	151	26	465	94	101	37	208	0	0	0	0	0	0	0	0	0	42	391	251	208	31	383	334
021125da79fd4f878d6be8df91e4897f	337	188	930	20	324	35	55	301	0	51	0	30	34	53	27	37	0	0	13	34	98	62	309	83	474	19	0	21	400	14	17	28	0	0	0	367	0	0	0	646	0	0	0	77	0	73	0	147	347
54a08ae1fdbf054fe9b18e03283e3286	202	211	43	75	149	116	90	406	0	113	0	0	0	0	0	0	0	0	325	41	354	138	480	182	43	264	472	243	43	372	167	261	178	25	0	148	0	0	0	100	0	0	30	0	36	135	0	40	38
1400dfdcdddaa84b334f02c21d02786d	18	27	62	52	32	0	87	59	196	93	36	29	42	58	37	37	302	0	464	61	67	222	220	128	71	54	227	186	82	30	50	86	100	108	130	108	153	179	128	59	0	237	39	137	45	58	181	232	28
c0f23a92610be01f51c8bc746a4697bb	74	23	0	50	151	105	14	761	0	22	0	0	52	0	0	0	3016	0	0	0	0	0	0	0	0	0	19	170	0	25	0	0	0	0	0	0	0	0	0	0	0	0	0	0	0	0	0	0	13
07e588474cbffebab990f77758262eae	38	79	38	32	146	24	0	47	0	21	0	0	0	39	0	27	138	0	0	31	0	62	39	33	200	24	232	410	355	106	0	74	235	43	858	40	133	25	298	64	0	56	19	0	0	49	0	107	30
00dde1feb012f60222dd8c87872380a6	97	20	286	177	118	107	133	20	132	133	88	72	134	114	98	136	0	0	260	0	151	380	33	103	77	146	180	0	75	95	232	54	51	0	113	221	0	257	342	0	0	452	145	40	63	0	19	44	83
7dd6096d1db6be97851c85f45a5022e5	161	161	0	73	173	95	86	390	0	102	0	0	0	0	0	0	0	0	375	32	354	118	507	201	36	287	400	259	37	402	150	283	171	18	0	163	0	0	0	95	0	0	43	0	45	122	0	0	32
3c7fcd7837965a72d37f1d803646ffd8	269	47	77	61	128	0	0	54	519	111	0	0	0	0	0	0	0	0	37	0	0	55	36	34	844	0	0	64	335	0	27	0	0	48	0	264	117	330	463	0	0	533	0	132	55	97	643	43	39
9735974548e39f94541e90d3b440b3c3	75	109	66	96	84	99	76	82	47	178	112	112	135	135	124	141	162	0	296	95	177	184	425	130	92	52	149	195	82	120	55	126	243	89	55	61	65	48	51	64	0	53	162	17	43	38	120	26	49
7f9a8e4ee3e7b8920c41ef2cdf7ea471	133	30	140	352	424	57	46	46	0	313	53	48	77	59	41	56	0	0	197	0	214	86	61	239	75	58	127	29	0	43	170	58	29	199	163	106	529	22	198	261	0	411	50	89	0	0	0	0	41
65a9a75a6f3badb37058e1c0896cb666	19	27	28	55	120	160	28	58	247	521	0	0	0	0	0	0	328	0	0	59	63	0	0	115	0	24	426	56	124	42	100	109	0	135	175	137	495	139	570	0	0	616	31	43	100	76	0	34	78
c9fad4a3e0e4d9eb32a032031fb2d02a	0	18	0	120	0	0	90	0	0	22	35	36	0	0	0	28	0	0	484	158	197	198	843	53	628	620	665	59	0	50	0	27	0	0	0	691	0	0	0	304	0	0	54	0	0	0	0	32	0
59c97d983335c1c99880f5e9b42d9f94	18	0	41	0	29	0	0	115	709	64	0	0	0	0	0	0	362	0	210	28	0	88	82	99	0	0	24	0	125	37	33	0	80	117	143	87	259	336	269	19	0	164	43	154	144	71	155	576	132
fb576fbee1fa91aec490d9088312ba28	146	0	62	0	50	26	52	0	0	0	24	0	35	21	0	0	0	0	558	32	163	171	608	54	418	164	0	123	155	90	37	37	208	326	0	196	121	264	950	57	0	29	72	62	0	0	0	0	25
5aa413cabfff1f4bfb9e907e2ed36e29	0	34	0	0	0	73	216	65	0	0	75	89	122	107	111	119	0	0	724	26	404	0	105	67	2376	121	0	0	0	343	0	0	0	0	0	0	0	0	0	0	0	0	0	0	0	0	0	0	0
ba58b377b57034a45ec00bddc8d222ea	0	13	0	124	0	0	112	0	0	19	0	0	0	0	0	0	57	0	452	187	238	174	781	40	649	588	700	68	0	64	0	28	0	0	0	687	0	0	0	255	0	0	51	51	0	24	0	39	0
4fdce93c22aa5f9754ef723cf54803f4	147	222	0	13	0	59	59	33	0	63	115	146	177	164	148	146	56	0	359	17	0	198	0	140	1250	0	33	295	0	0	31	26	199	50	169	130	44	243	179	139	0	66	0	0	66	32	36	30	0
d55fc27851f4af4de8d5101574ab1efb	0	0	0	0	0	0	0	0	0	0	184	221	234	258	178	236	0	0	0	0	0	181	31	16	826	0	159	602	252	154	0	0	331	0	0	0	0	0	0	0	0	0	0	0	0	507	0	550	242
8f55a57c03b68f4acdadb566baf6f66d	174	211	0	0	0	69	52	36	0	70	110	148	161	149	166	150	70	0	358	18	0	191	0	144	1211	0	0	295	0	0	31	25	183	43	170	153	55	229	190	147	0	64	14	0	60	42	43	29	0
2f63a8b230c7094dfc26fc1ab1574ebb	166	241	0	78	148	122	61	344	0	122	0	0	0	0	0	0	32	0	306	28	295	152	481	168	41	279	379	262	24	405	140	292	163	0	0	154	0	0	0	96	0	0	39	0	45	123	0	0	32
3960543435271cf2b16a8ceb7081ec96	0	0	73	36	41	0	49	25	22	23	73	68	112	93	91	93	0	0	73	0	35	91	41	35	134	40	228	675	188	93	50	121	689	39	402	151	108	363	54	110	0	61	55	25	75	106	14	253	38
a48e05e090951c59b0728851b2b2ad43	0	34	236	0	50	0	0	19	0	45	0	0	0	46	30	0	0	0	0	0	28	38	0	0	123	0	80	44	0	20	0	0	0	1479	753	920	802	0	407	111	0	75	18	0	0	0	0	0	0
5a55345381d6d2beca5a9ccef30e4ca3	22	0	47	35	193	0	36	38	730	164	34	28	34	45	17	39	133	0	103	25	0	51	134	24	34	218	235	197	26	71	0	140	101	24	422	31	59	390	168	55	0	274	205	193	71	32	216	142	29
10eed123e9a77f68f8f724a39b3b3744	186	36	188	179	23	49	45	57	46	78	0	36	28	23	15	22	239	0	59	0	28	43	27	45	1693	117	207	287	0	41	33	128	0	0	0	0	10	0	0	0	0	390	76	0	0	0	0	0	0
1f67551800b85543069eeaaf16dfce74	120	124	174	28	211	142	34	1039	321	16	0	0	0	0	0	0	423	0	87	23	0	52	39	21	0	108	44	34	50	22	0	70	73	108	58	43	191	913	67	0	0	234	24	0	0	42	52	36	69
931a828a22db46464c3fd2e63f095912	139	45	67	0	163	80	61	139	210	117	75	95	72	159	91	98	39	0	37	0	0	40	36	95	95	0	93	0	18	0	0	39	0	0	50	0	78	373	103	0	0	52	0	135	0	56	1914	235	45
ffebf71fb52b75fca7a50b05f12e1977	366	105	171	0	132	82	38	93	817	72	60	65	97	97	75	75	10	0	208	31	34	306	246	249	455	0	94	22	117	119	0	231	0	23	0	61	9	0	0	0	0	0	46	159	0	194	0	0	44
91479b84395dbaec217c68ca616df504	56	69	40	33	115	33	0	32	0	25	0	0	0	0	0	0	111	0	0	27	0	55	0	25	182	26	216	390	346	83	0	67	233	35	805	33	130	0	302	0	0	67	0	0	20	46	0	107	36
b11b88b451299ebf7ee0a9f916c82b58	427	104	162	25	126	96	0	109	793	58	69	65	97	107	66	87	0	0	233	27	44	301	202	227	400	41	101	33	98	100	0	211	0	0	0	48	0	0	0	0	0	21	44	162	8	170	0	0	59
8d03a6272ed146e7b203c75e0a5019fd	8	39	0	45	43	0	0	209	1497	21	0	0	0	0	0	0	0	0	69	0	0	47	56	24	34	15	248	17	0	116	0	0	127	164	1216	0	98	229	76	46	0	102	26	37	26	0	157	134	0
e964adbb76e67988ffc81fb127294f19	883	180	269	33	176	320	39	136	0	318	0	0	0	0	0	0	67	0	135	34	29	138	84	221	92	46	152	93	75	23	38	92	74	277	38	148	161	0	71	203	0	20	94	36	64	60	0	0	20
6a0a76e739a413ea73113fa4c0495e84	31	163	24	369	50	78	0	68	15	143	25	28	38	36	26	29	0	0	43	0	35	32	38	31	324	88	146	101	164	61	114	84	0	168	286	218	410	179	457	71	0	705	21	0	29	0	0	0	0
73d9d5dcdf356852dbd28fe444464859	59	170	76	218	172	148	118	103	468	72	0	18	26	16	15	0	0	0	139	43	54	23	247	74	204	44	269	78	22	41	37	33	0	192	251	288	96	0	131	190	0	325	58	24	14	48	318	0	18
e02591c952481983d2d479554fc4676f	192	57	193	159	23	58	45	41	51	66	24	0	17	25	32	17	213	0	56	0	25	55	0	64	1581	131	208	277	0	41	33	92	0	0	0	0	0	0	0	0	0	371	75	0	0	0	0	0	0
ef2cb25da4bf0aa095fe7355eaeaa634	326	176	806	16	255	0	37	299	0	67	36	0	25	48	0	27	0	0	0	32	83	58	268	85	400	23	0	18	363	0	0	24	0	0	0	318	0	0	0	577	0	0	0	78	0	50	0	132	320
fe11abf3589e217a37cc574ae6673b49	22	77	120	242	126	85	61	46	0	62	0	0	43	0	25	34	102	0	119	133	0	135	148	111	0	238	276	836	73	109	107	196	22	0	0	825	0	0	21	112	0	53	66	0	0	0	0	0	22
1a7baf24ec99ee9f5dac0a012c1aa737	44	158	0	73	247	0	0	0	0	48	0	0	0	0	0	0	123	0	77	0	32	40	136	11	126	18	35	28	95	77	20	38	151	519	383	375	722	80	186	491	0	303	32	32	26	72	0	33	32
b803e01e122f90c52b37e74df35a610b	0	0	0	51	62	0	0	210	1427	31	0	0	0	0	0	0	0	0	61	0	0	36	43	23	24	18	236	26	0	108	0	0	129	145	1226	0	94	245	78	0	0	94	30	0	34	0	155	133	0
ba2a2dfede65412244235092169a0908	182	151	0	67	107	100	66	356	0	108	0	17	0	0	0	0	0	0	301	19	292	124	438	161	34	253	338	194	19	360	138	255	150	19	0	143	11	0	0	74	0	5	32	0	27	122	0	0	34
1b460a81bbe5d1f2c419d2611041d92b	379	32	17	79	856	291	152	176	0	197	31	0	37	35	24	42	0	0	1007	58	117	288	160	101	0	82	154	125	0	65	0	134	38	0	0	52	0	0	0	0	0	0	63	6	0	7	0	0	66
cf0410904d901004041832dac50e6d92	148	205	0	0	0	62	44	44	0	69	108	106	169	143	148	144	63	0	299	16	0	210	0	114	1100	0	0	271	0	0	21	29	173	37	143	112	48	207	157	109	0	68	0	0	48	34	32	22	0
07fc5094c37fd15f5c4f5c21e030c410	21	40	36	41	103	134	26	37	233	412	0	0	0	0	0	0	320	0	0	0	36	29	0	104	0	21	358	42	127	34	90	91	0	152	156	128	429	122	520	0	0	593	38	40	71	66	0	0	76
fc397ef0484ffbfa1bead8f8767cd556	8	99	106	267	709	0	0	0	404	19	0	0	0	0	17	0	90	0	0	0	0	0	36	0	0	0	0	0	0	12	71	0	0	97	48	1010	896	77	285	54	0	416	0	0	0	20	0	0	0
034c8c124043bec4adfdb45479fa0500	273	151	726	27	264	39	50	260	0	49	0	26	40	25	23	26	0	0	0	0	81	36	265	65	375	17	23	29	366	0	0	20	0	0	0	292	0	0	0	566	0	36	7	82	41	59	0	128	291
0de69b81eebdfd2e8740401658090185	32	159	21	330	35	79	0	60	15	147	22	15	32	28	27	32	56	0	34	0	38	38	0	38	308	87	140	102	158	61	110	90	0	176	279	181	376	198	418	83	0	667	0	0	0	0	0	0	0
945d062c675c94e0c8117489dcc458d1	148	61	0	34	0	51	133	73	169	0	0	0	0	0	0	0	59	0	30	0	0	0	110	62	793	116	60	84	112	0	1248	111	0	42	46	0	31	21	256	0	0	38	82	93	128	51	44	165	0
0c01c6809784c693a8cce0cb8838c487	51	115	55	66	95	103	81	76	50	143	97	88	110	88	95	122	146	0	270	112	151	205	344	123	83	32	126	155	57	113	34	111	219	68	53	48	57	0	42	59	0	43	135	18	39	35	138	37	0
1d48c33ce457456e0d3e32b39682cbe4	0	0	214	0	44	30	0	19	0	51	20	24	43	0	0	0	0	0	0	0	0	19	23	0	117	0	86	39	0	0	0	0	0	1258	687	827	712	0	321	95	0	97	16	0	0	0	0	0	25
7c4edbf6cb1e0a916c27d50c9cddb12c	241	52	85	0	231	30	311	44	0	0	88	115	152	179	110	149	21	0	228	0	65	64	79	178	627	40	70	84	641	53	51	208	0	0	0	0	0	0	0	0	0	0	22	0	0	0	0	0	0
e0179bb6e6b1ea1ce5b859f23434a8fe	32	22	0	80	25	43	152	36	0	73	92	99	130	98	82	94	0	0	347	56	86	215	78	175	116	62	126	0	56	60	105	37	111	110	101	225	385	0	364	87	0	209	39	49	66	46	0	0	76
a3531a9f2efad71523d491245ec93084	25	68	101	49	164	39	20	160	0	0	0	0	40	29	27	20	127	0	355	0	141	155	70	254	35	110	120	24	440	65	95	33	169	0	0	0	0	0	0	0	0	0	45	310	185	183	0	403	277
e83dfc50ab52f4028da9dcc4730b43ab	101	0	0	0	0	0	0	96	0	19	0	0	0	0	0	0	0	0	0	0	0	89	61	0	0	24	303	129	0	28	0	0	350	215	476	87	1675	0	342	43	0	309	12	0	0	30	0	0	14
cb8b4d5008671e5b44698d43e45ae5ea	0	22	183	27	120	18	58	0	120	252	58	50	32	0	56	38	95	0	188	26	0	136	203	84	39	0	65	135	109	37	121	60	172	21	32	0	54	361	46	31	0	370	54	102	39	46	513	217	0
bb7b942ae6e959305cc89a6e58a71f9c	0	19	0	0	0	56	181	70	0	0	58	84	100	104	72	110	0	0	653	0	327	0	106	71	1980	108	0	0	0	273	0	0	0	0	0	0	0	0	0	0	0	0	0	0	0	0	0	0	0
a59f965c15113721211465bab5aaf14e	51	96	51	89	71	106	55	56	50	147	78	91	107	93	91	101	146	0	217	88	115	186	308	101	78	32	115	170	48	120	38	124	205	70	55	38	65	47	60	57	0	33	144	37	32	26	141	29	38
b45e8e120a70c25cd9e270f6df5b500e	163	47	95	65	129	65	0	0	424	114	0	0	0	0	0	0	0	0	34	0	0	0	0	0	701	0	0	64	296	0	26	0	0	0	0	185	98	269	431	0	0	426	0	127	29	67	598	51	26
0e65ac222814e89e9a58ddfb2af48baa	49	669	711	23	0	32	0	64	68	33	22	31	32	28	23	29	235	0	153	0	0	36	35	125	10	0	275	70	21	34	45	0	24	173	73	103	212	30	109	131	0	407	0	47	0	23	0	14	66
0d6c59fa32233701e4160b9c401dab31	18	0	25	31	155	0	37	40	726	116	26	23	27	30	29	40	90	0	67	34	0	31	119	22	29	183	185	189	19	55	0	101	80	14	365	25	53	305	157	42	0	218	164	176	69	23	190	106	21
e8e0cdbc0c6c4d483a7cc0152934a81f	121	122	126	23	165	122	26	926	236	23	0	0	0	0	0	0	351	0	58	11	0	41	25	34	0	91	39	23	40	26	0	53	55	92	48	34	205	770	47	0	0	171	13	0	35	40	62	41	49
c721f51ed323a020ce33ed338fb760a1	48	39	35	88	25	156	82	55	0	47	0	0	0	0	0	0	357	0	286	31	124	155	25	111	210	190	412	219	260	55	0	115	24	0	255	0	174	47	84	0	0	270	117	0	31	58	0	0	73
656cafe38d43fb2150254fad143e2152	25	27	23	42	89	102	21	43	275	374	0	0	0	0	0	0	268	0	0	0	49	17	0	90	0	29	350	34	120	41	104	93	0	120	134	108	409	99	466	0	0	523	15	31	84	59	0	0	68
bdbadc6918a1ad8a54528c8b7c0d977c	31	61	112	205	139	79	50	0	0	60	0	0	0	48	0	0	92	0	105	109	54	92	127	134	0	237	241	719	76	107	84	161	21	10	0	746	0	7	24	87	0	63	74	0	0	0	0	0	36
648f1541a82e5dc6b22dfb378ca717b3	232	41	74	0	228	0	316	39	0	0	105	99	124	175	91	130	0	0	209	0	81	55	57	134	609	0	70	85	606	54	52	193	14	0	0	0	0	0	0	0	0	0	26	0	0	0	0	0	0
e573f951467c3b96f61f3e601dd309da	49	0	0	0	68	0	27	1014	0	138	17	0	50	22	41	0	50	0	732	128	0	179	38	66	86	0	179	36	45	261	74	105	0	0	0	0	0	0	0	0	0	0	39	0	0	63	0	0	130
01837b246a19af4f10474e4c2cecf767	0	26	167	39	46	0	0	23	0	43	0	0	0	0	0	0	0	0	22	0	33	18	0	0	94	0	79	25	0	0	0	18	0	1223	620	774	696	0	293	83	0	68	20	0	0	0	0	0	0
facc43510edb91aa666a0939a0f2865a	138	49	0	0	0	53	130	62	156	0	0	0	0	0	0	0	0	0	25	0	0	0	91	50	711	82	70	100	95	16	1236	94	36	0	40	0	43	29	257	29	0	0	69	108	164	39	40	129	0
18a534cf7fe7765f20d019d337a49834	0	140	0	82	140	32	63	98	44	0	0	0	0	0	0	0	153	0	142	49	136	0	50	28	2215	25	92	0	81	60	0	26	105	0	0	0	0	0	0	0	0	0	0	0	0	127	28	409	91
f4d0f5a2a3cee17f790d220d754ad77f	119	146	164	0	212	119	24	1012	265	0	0	0	0	0	0	0	0	0	56	21	62	42	0	22	0	87	40	35	37	20	0	56	60	105	51	26	188	801	73	32	0	180	25	0	0	36	41	34	42
385edca693bd22fe0fd59868e5f0a5e4	0	0	0	0	0	0	18	0	0	32	99	102	140	148	107	110	0	0	367	125	0	186	256	264	36	64	0	0	110	0	0	0	0	57	110	233	101	239	195	198	0	650	32	0	0	0	0	0	0
54ca6d6116fa9abfd7cce5ef4826f7ae	0	91	86	228	644	0	0	0	384	0	27	0	0	0	0	0	0	0	33	0	12	0	42	0	0	0	0	0	0	0	64	0	0	86	60	865	790	84	253	37	0	457	0	0	0	0	0	0	16
20f1b822e6592eb47826b02df386ff96	0	249	108	87	46	41	29	26	0	75	80	77	114	97	110	94	0	0	94	37	56	61	103	100	18	0	49	0	192	97	59	25	199	166	136	66	285	151	273	87	0	111	0	100	159	58	0	149	59
d7469f8494a1702b7aa57ffdfbc885d7	0	218	0	80	141	29	42	113	57	0	0	0	0	0	0	0	148	0	125	43	112	0	70	0	2156	16	87	0	82	50	0	38	90	0	0	0	0	0	0	0	0	0	0	0	0	89	22	476	91
72250a8c6e7cee3f19a8da430ca26ee9	19	70	106	57	139	57	0	152	0	0	38	0	0	0	0	0	90	0	343	0	111	151	64	256	20	121	115	23	424	52	82	31	159	0	0	0	0	0	0	0	0	0	36	278	222	178	0	333	256
b734d92681846905020adbfbea83ccb9	384	77	123	0	125	114	0	100	675	41	61	60	61	75	55	68	0	0	187	13	0	261	217	170	320	0	107	26	87	112	56	175	0	0	0	38	0	0	0	0	0	21	31	131	0	153	0	0	48
e3ec74edc1f6a8a38d59221fb7622c86	264	90	31	0	0	12	54	83	0	359	0	0	0	0	0	0	0	0	354	57	109	212	184	267	866	12	319	60	0	48	212	175	0	0	0	0	0	0	0	0	0	0	48	0	0	77	0	0	47
9a0e1485bca836118fe6999908dffe00	20	41	27	57	93	152	36	50	279	86	0	0	0	0	0	0	357	0	0	0	31	22	0	108	0	0	0	34	87	22	43	45	0	184	202	164	545	165	602	0	0	732	0	42	0	0	0	0	0
31f70530d89f0c90b302cb0def3cee7a	0	25	28	0	0	11	149	0	0	0	98	80	112	102	74	109	0	0	398	137	165	389	273	127	420	207	458	49	0	114	159	186	0	0	0	0	0	0	0	0	0	0	173	0	0	65	0	0	0
925070d6664f33442331715b106518a2	20	62	98	204	88	90	50	0	0	42	39	40	0	0	29	26	94	0	106	104	0	110	145	114	0	191	197	732	64	86	78	189	18	0	0	639	43	0	21	84	0	63	63	0	0	0	0	0	20
2768a72c7805903fc57e184270d5ce4d	40	14	30	96	23	41	160	31	6	73	76	79	99	93	52	77	38	0	314	56	71	183	83	126	121	65	126	32	50	52	96	34	107	86	92	160	336	0	306	66	0	194	50	35	0	39	0	0	78
446736728facd600f2b8dac04eb38d95	104	0	0	0	0	0	0	88	0	20	7	0	0	0	0	0	0	0	0	0	0	75	36	0	0	11	287	99	0	20	0	0	351	195	443	75	1477	0	303	30	0	268	0	0	0	21	0	32	0
053e2fe12849faee70c0128a5f400547	52	81	58	69	66	98	57	65	33	127	81	68	97	96	77	113	111	0	196	83	129	179	252	90	84	48	93	162	60	104	56	102	185	76	41	57	40	0	51	39	0	43	135	28	33	36	127	23	0
5a7e11fa3cadff17cc457c4378012ede	0	72	120	222	643	0	0	19	327	0	0	0	0	0	12	0	83	0	0	0	0	0	37	0	0	0	0	0	0	0	61	0	0	86	42	887	722	51	234	35	0	379	37	0	0	0	0	0	0
1b8ac2753ed8d725ab26a892b28284d6	307	0	15	69	687	235	136	165	0	170	0	0	30	34	23	0	58	0	931	56	101	247	117	97	0	71	118	126	0	62	0	114	0	0	0	44	0	0	0	0	0	0	57	0	0	0	0	0	48
d039739c3853ae67beb04a4e38a1bce8	118	274	159	557	490	152	70	564	0	664	30	44	0	0	21	0	0	0	0	0	218	0	134	0	325	51	53	48	0	62	0	0	0	0	0	0	0	0	0	0	0	0	0	0	0	28	0	0	0
763c1aee053484bc4a0f7592c7866d58	296	0	20	73	717	215	120	140	0	158	28	62	43	37	25	44	0	0	838	56	89	261	130	98	0	73	135	101	0	48	0	119	0	0	0	48	0	0	0	0	0	0	67	0	0	0	0	0	53
4b5dc03f37aebba5d82f94f02e5b88c9	0	0	26	8	0	0	164	0	0	0	90	72	114	106	89	83	0	0	417	134	170	403	227	138	461	205	390	55	26	101	151	165	0	0	0	0	0	0	0	0	0	0	166	0	0	48	0	0	0
a1d152752c86c6fd72f8d1fbe7f7cc6f	41	594	666	34	55	46	34	44	72	0	16	23	29	20	18	18	178	0	133	26	62	27	25	89	0	32	246	63	21	0	0	55	25	152	70	85	189	0	120	71	0	382	0	0	17	32	0	0	0
92e7b0e8b234e62f8c98cb0156b6bdbe	0	64	97	233	639	0	0	0	362	0	0	35	30	41	0	24	0	0	30	0	0	0	40	0	0	22	0	0	0	0	57	0	0	92	32	798	699	71	241	31	0	376	0	0	0	0	0	0	0
8882ea925a41ef12687e8b63231c6cdc	128	129	169	177	306	87	36	30	0	86	36	35	38	49	29	27	78	0	64	25	57	90	68	57	179	44	110	78	57	19	186	25	48	307	39	66	236	172	107	67	0	269	37	47	0	55	0	55	0
dd3397e7672a9445db0d6fd1ebcad0ad	0	224	90	99	57	29	31	43	0	74	66	69	95	98	74	82	0	0	81	32	66	56	131	76	0	17	0	0	119	83	0	21	170	165	147	67	280	130	305	109	0	107	9	63	142	50	0	131	68
079d60785b3b32627e0341a16d65e7fc	86	0	0	0	0	35	160	0	0	152	44	40	55	51	37	50	0	0	453	0	255	209	83	170	651	52	33	18	0	107	0	312	0	0	0	0	0	0	0	683	0	0	224	0	27	0	0	0	0
68747ebb909ac48e248dcef3c2a55ace	40	219	960	0	391	0	0	96	0	95	0	0	0	0	0	0	0	0	29	0	27	0	0	0	109	0	0	0	198	0	22	0	44	144	131	261	346	0	204	313	0	203	0	35	25	0	0	38	25
f7a05456aff3c30f19dfb73df212ccb1	37	40	36	70	26	142	97	40	0	58	0	0	0	0	0	0	310	0	273	24	102	110	27	98	175	196	344	185	220	45	0	111	0	53	205	0	173	35	66	0	0	269	138	0	37	58	0	0	60
f50c4d5286cbee0debbe07b79faefb8c	0	157	0	66	134	42	39	83	58	0	0	0	0	0	0	0	121	0	130	61	113	0	72	29	1951	21	58	0	92	57	0	17	94	0	0	0	0	0	0	0	0	0	0	0	0	97	30	381	95
4e98db91cbfb7b7a53b628d7775e15cc	95	0	0	0	0	0	0	83	0	0	0	0	10	0	0	0	0	0	0	38	0	63	27	0	0	19	250	95	0	17	0	0	350	209	400	92	1366	0	319	37	0	244	0	0	5	16	0	0	0
a4851d7fb5ac5b13c719287fe2629ed9	0	12	144	384	63	76	30	0	89	370	0	0	0	0	0	0	386	0	45	33	28	24	30	42	0	28	36	46	0	0	20	15	0	45	149	0	271	126	188	53	0	144	35	105	35	0	63	108	25
d5c74ec9a1a4428d3f8f9ba3536b79a4	0	0	176	25	141	15	46	0	129	252	0	0	31	38	0	30	81	0	156	31	0	108	145	101	45	0	53	105	105	0	111	61	156	22	31	0	57	322	36	0	0	332	83	96	0	0	452	172	0
79820727c1b09071ee377a73e845c70b	36	12	60	137	37	21	71	0	141	57	9	0	23	0	0	0	0	0	115	21	53	148	0	147	190	59	132	45	105	47	143	28	44	39	77	69	97	211	246	46	0	279	80	112	41	83	294	68	74
240c6ac53b006948434a6b73f9e573e1	38	143	0	67	124	35	48	78	57	0	0	0	0	0	0	0	126	0	100	46	109	0	65	14	1985	0	64	0	95	58	0	32	93	0	0	0	0	0	0	0	0	0	0	0	0	96	29	344	86
c19edae3afccfce6d58daf6e652006a0	206	81	28	0	0	19	75	69	0	310	0	0	0	0	0	0	0	0	338	66	114	220	172	251	739	0	305	54	0	59	208	139	0	0	0	0	0	0	0	0	0	0	60	0	0	83	0	0	0
31af902b70250325d05f9038aac782b3	118	122	123	0	176	108	24	880	242	0	0	0	0	0	0	0	0	0	52	13	0	26	0	25	0	77	46	30	33	30	0	46	49	88	51	39	201	708	51	0	0	173	16	41	0	34	47	40	40
8b86cc177c65ba595604edb065ce75be	67	0	0	0	73	23	22	881	0	123	0	48	0	14	0	0	0	0	624	124	0	161	40	55	74	0	149	24	35	253	48	100	0	0	0	0	0	0	0	0	0	0	49	0	0	62	0	0	156
16305ba641b5306a38c3a65f640b7748	136	40	0	0	19	34	120	62	134	13	0	0	0	0	0	0	0	0	25	9	0	0	92	65	650	91	46	75	92	0	1021	102	0	30	47	0	0	16	236	0	0	0	95	108	116	58	0	124	0
1921609837b63702c5210329d1f80676	0	0	0	0	0	0	0	0	0	0	65	48	69	48	55	54	59	0	0	0	0	236	0	43	0	0	574	0	140	75	0	0	0	0	0	0	0	0	0	0	0	0	0	184	0	315	0	710	486
7b0aaeea2f25142d444d697de56828ea	28	182	96	80	49	24	25	33	14	70	78	65	88	103	90	80	0	0	80	28	45	51	100	75	18	0	0	41	170	76	0	28	173	127	136	56	297	113	257	74	0	92	0	73	133	50	0	127	64
85f02cb0f384164f4c2cf1b2630ee635	213	85	98	134	66	52	33	0	0	194	19	0	25	29	20	26	0	0	0	22	58	26	54	0	75	96	125	55	332	0	133	23	0	210	0	200	35	0	362	140	0	252	32	125	22	47	0	261	20
d8e2525656b3871bbf473dfa6903b2c4	26	35	33	47	98	146	33	59	262	50	0	0	0	0	0	0	262	0	0	0	44	29	0	85	0	0	0	38	91	21	56	34	0	159	196	159	462	142	577	0	0	629	0	39	0	0	0	0	0
f85fb5ebdb2a72a4be16f7b12bd6ce69	0	178	0	41	121	42	31	85	51	0	0	0	0	0	0	0	124	0	111	33	108	0	53	0	1884	16	78	0	69	58	0	30	85	0	0	0	0	0	0	0	0	0	0	0	0	98	26	431	81
d10950be0e0368cf6e7a696a48818d26	28	12	0	73	27	44	122	24	0	59	57	58	98	96	61	66	0	0	302	47	60	162	77	139	112	54	114	0	36	54	91	34	107	74	90	177	291	55	294	63	0	191	34	50	0	47	0	0	65
85dd39ec2285f9111f2d8b37e86d0fd3	87	0	70	22	82	61	0	148	0	0	220	227	310	414	388	390	0	0	0	0	0	32	0	0	0	0	46	0	73	0	16	16	18	44	187	121	130	0	135	112	0	147	0	59	24	0	81	20	0
c858138a9cabba65eedc52703d848a7b	0	0	0	0	0	0	19	0	0	28	80	112	126	105	108	96	0	0	328	119	0	152	197	249	25	66	0	0	100	0	0	0	0	41	115	196	123	198	153	147	0	517	24	0	0	0	0	0	0
5e31cb927e9d254d36ebfe6cef364418	122	265	134	541	422	173	0	502	0	660	0	0	51	0	0	60	0	0	0	0	235	38	101	0	244	0	48	0	0	47	0	0	0	0	0	0	0	0	0	0	0	0	48	0	0	27	0	0	0
3cc1f914f3d0e4d80f524de745cdfd56	58	0	0	52	0	35	42	0	84	71	24	30	34	27	26	18	0	0	177	158	162	251	141	93	0	42	66	0	0	0	34	0	0	221	187	167	361	85	406	216	0	177	161	40	33	0	0	55	23
3369a4a84a436339c9333db6d45680a2	35	79	120	63	101	282	59	820	0	119	0	0	0	0	0	20	159	0	0	0	90	86	96	0	96	0	445	0	0	72	0	79	111	0	0	745	0	0	0	81	0	0	0	0	0	0	0	0	0
9461ce8c6ebd5ee4f30ffc60401eed63	38	5	0	6	0	44	21	0	37	19	28	49	34	58	29	40	0	0	83	0	0	22	0	33	2418	0	0	64	171	26	39	17	82	18	0	0	0	46	16	0	0	11	31	56	0	23	0	21	33
de75fdf4a89bf6f7e541637444eff293	35	38	26	82	25	116	67	45	0	47	0	0	0	0	0	0	279	0	241	26	107	106	24	95	154	197	307	165	200	48	16	90	26	0	172	11	163	21	55	37	0	253	115	0	33	55	0	0	68
5ad74c495a82da5c4d23dd002d309dd8	185	35	78	0	238	0	255	45	0	7	73	90	104	121	80	109	0	0	167	0	51	58	44	126	504	0	79	71	481	49	44	160	0	0	0	0	0	0	0	0	0	0	18	0	0	0	0	0	13
a2d5ae9cda65e40d24ab352f6267bcb7	22	0	15	27	378	89	38	79	0	0	0	0	0	53	0	0	277	0	83	52	50	118	41	0	0	57	0	73	99	221	152	125	88	83	145	80	235	82	206	31	0	0	71	37	29	72	0	0	60
75c6b457a1bdf9216fc6c71b4d990b40	138	66	0	0	0	43	112	57	162	11	0	0	0	0	0	0	0	0	18	0	0	0	71	42	604	83	39	62	103	0	1045	72	0	0	39	36	0	26	205	0	0	0	82	79	127	48	0	112	43
e3f1f456f67aeed4719f2e1afb8a3793	0	0	164	0	41	0	0	28	0	31	0	0	0	0	0	35	0	0	17	14	0	23	0	0	85	0	81	20	0	0	0	0	0	1023	537	566	584	0	289	74	0	79	14	0	0	0	0	0	0
f2fd6205094c08a5ecc2c9d85150428c	169	74	0	234	0	576	56	315	0	439	0	0	77	22	0	35	0	0	0	0	67	101	89	114	0	0	185	197	159	42	58	155	234	0	0	0	0	0	0	0	0	0	0	0	0	26	0	0	121
70f20e8c98ac6a898ec52bbd0dbcf057	95	0	0	0	0	0	0	91	0	0	0	0	0	0	0	0	0	0	0	0	0	69	31	0	0	24	243	88	0	24	0	0	300	205	391	81	1231	0	292	25	0	240	0	0	0	27	0	0	0
e7bad5a7354f402f0ad3cf880055cd1b	53	0	0	40	70	0	37	811	0	111	17	0	0	18	0	38	48	0	583	96	0	163	33	46	57	0	132	26	36	266	59	82	0	0	0	0	0	0	0	0	0	0	50	0	0	47	0	0	118
72b4c0bc10a7921442761e68f8abcee9	45	0	51	121	36	25	64	0	131	44	0	8	0	0	0	0	69	0	103	18	40	113	0	119	184	63	110	49	99	33	127	0	52	42	92	42	98	198	237	30	0	252	94	104	37	79	313	57	65
622c206438ef17009c412a8327662196	0	170	0	51	104	30	27	86	60	0	0	0	0	0	0	0	136	0	99	41	118	0	82	24	1791	13	58	0	75	35	0	22	71	0	0	0	0	0	0	0	0	0	0	0	0	82	26	372	66
b46a175d07d7fd6a592b09a6d04c2662	0	217	99	95	58	27	29	27	0	55	56	67	84	81	66	77	0	0	72	33	43	52	111	60	0	19	0	0	123	75	0	23	182	161	147	50	263	115	243	98	0	82	16	46	124	44	0	120	58
e5da2fbb6802b8595638eac826604f9c	0	15	139	17	82	16	34	0	109	218	0	31	27	0	25	20	72	0	151	35	24	99	141	95	34	0	57	105	101	0	99	53	148	26	19	0	52	321	28	35	0	311	55	73	0	0	377	189	0
0f1ec390b070ff8126fb266692b7a5d1	390	22	0	1118	936	397	31	0	243	257	0	0	0	0	0	0	182	0	0	34	0	0	0	0	0	0	0	0	0	0	0	0	0	0	0	0	0	0	0	0	0	0	0	0	0	0	0	0	0
38e2af2b81ef5fcbc7faa00e9e0d8236	64	0	0	0	0	31	149	0	0	132	27	34	56	55	30	37	0	0	415	0	259	221	64	162	587	56	28	0	0	83	0	294	0	0	0	0	0	0	0	526	0	0	229	0	0	0	0	0	0
97898809c73752b6eb205cb4b7bed409	31	567	563	24	0	35	0	36	62	0	15	0	32	12	18	27	204	0	111	0	0	29	0	107	0	0	240	56	0	0	25	0	24	125	65	83	174	0	128	111	0	400	31	0	0	18	0	0	0
f2247006815ee057317fa63bad3cfc3a	0	0	0	0	0	0	19	0	0	19	91	91	105	114	80	110	0	0	303	113	0	133	229	230	28	47	0	0	112	0	0	0	0	53	107	200	105	173	129	150	0	492	13	0	0	0	0	0	0
c4959f7bd622128b86b00b84cdd9e1fb	0	35	0	0	0	74	0	35	0	0	125	159	168	275	220	198	0	0	18	25	0	54	0	96	0	0	42	23	69	0	16	88	30	0	414	0	616	307	35	41	0	132	106	23	12	21	0	0	32
4ba2a02e0827ce76231fed2cd59a1852	209	82	75	97	44	42	0	0	0	187	19	53	20	31	15	0	64	0	25	21	60	22	56	0	70	109	120	35	311	27	127	17	0	172	0	171	32	0	296	132	0	263	0	134	22	31	0	238	0
39ef7c03f7d76ba63f04cbe967dda3b0	0	159	0	51	112	29	49	103	44	0	0	0	0	0	0	0	112	0	110	42	121	0	46	22	1661	21	71	0	90	43	0	31	82	0	0	0	0	0	0	0	0	0	0	0	0	74	25	352	81
b1aaedd90529319d80098dd45fa5e82a	55	0	52	48	30	0	0	11	57	64	15	36	25	31	17	25	41	0	184	172	149	233	147	122	0	55	61	0	0	9	0	0	0	214	162	139	349	72	349	156	0	126	133	28	41	0	20	57	0
ce4b167494b1f5a18fdf4bb988ff5fb5	47	38	34	78	30	113	70	32	0	40	0	0	0	0	0	0	251	0	243	21	88	111	15	77	164	202	283	158	185	43	0	105	0	0	174	7	181	19	61	0	0	236	120	0	28	49	0	0	58
83a6c990765a2927d1da26153a1fa0b8	194	68	31	215	29	492	43	292	0	408	41	0	0	24	52	0	0	0	0	0	53	87	69	119	0	16	187	163	125	43	55	143	277	0	0	0	0	0	0	0	0	0	0	0	0	26	0	0	101
11f336df5cad53c90f20938a6c86e219	0	42	0	0	0	0	0	0	42	36	36	61	79	68	65	47	0	0	25	0	0	53	35	29	670	0	0	0	0	54	0	0	0	33	52	69	30	49	154	76	0	119	36	38	20	19	589	791	0
307089f2037bfb1f2f0907fd559ec140	0	40	85	0	70	35	13	0	0	55	12	0	0	0	14	0	453	0	145	34	102	217	0	113	0	150	97	74	196	205	113	39	144	33	174	49	129	0	184	0	0	99	28	0	30	0	0	61	45
83966b607fcbe1d9efe8a90eb8825867	100	114	123	174	329	78	32	0	0	93	31	30	35	32	25	36	0	0	59	36	55	65	63	48	141	24	95	67	0	13	161	36	39	226	0	56	181	193	101	55	0	247	47	52	0	0	0	44	20
49f3a676dd4ee5d3707d8b19d7e5b1f3	0	0	0	0	0	0	39	0	0	0	31	37	45	72	45	44	109	0	446	37	624	252	139	32	0	43	0	0	666	41	358	0	42	0	0	0	0	0	0	0	0	0	0	0	0	34	0	0	161
1830248c0e667a3f8abd49dbdc79dbcf	0	56	32	117	69	164	0	240	97	0	0	0	0	0	0	0	0	0	0	0	0	0	0	0	0	0	0	0	0	0	87	0	0	327	258	376	486	19	371	263	0	332	0	0	36	0	0	0	0
de81bdb925eee339d58c048babfb9589	22	29	11	16	351	84	34	79	0	35	0	0	53	0	40	0	249	0	57	0	39	101	0	0	0	0	57	68	73	191	136	115	73	88	120	71	221	83	217	39	0	0	59	31	29	74	0	0	43
d811fcec085f6c501a91176bf80bd35d	388	16	0	982	900	374	27	0	248	274	0	0	0	0	0	0	139	0	0	33	23	0	0	0	0	0	0	0	0	0	0	0	0	0	0	0	0	0	0	0	0	0	0	0	0	0	0	0	0
c8c6202e5c40a3e2613eeaa6d0c7550f	0	188	75	81	46	0	17	26	0	51	60	56	70	113	76	85	0	0	76	28	33	51	104	71	0	0	0	0	105	83	0	13	140	148	147	60	256	117	216	86	0	85	0	52	144	47	0	106	49
d0ddb3e4bc68e2ed88ab1d9fa5febbf7	29	0	112	352	52	85	0	20	86	261	0	0	0	0	0	0	327	0	22	0	0	0	0	36	0	29	43	40	45	0	25	17	0	44	124	44	289	113	141	0	0	107	34	82	0	27	65	85	20
9020a6b311a62ac1444e8f5a1ba686ee	0	0	126	30	88	12	45	0	106	193	0	0	27	38	0	23	92	0	123	34	0	87	109	95	31	0	35	95	76	0	85	55	141	20	28	53	54	294	26	0	0	279	57	70	0	0	417	152	0
b353f80783e1e8a0a6e599192ca53b6b	52	0	0	0	0	0	23	0	140	21	199	214	244	221	242	240	45	0	296	0	85	108	51	135	51	0	0	66	73	15	0	74	43	0	0	0	0	0	0	0	0	0	55	31	79	0	421	41	0
e51e92faac1537052790f7324a9c8da2	35	68	106	54	81	264	64	741	0	109	0	0	0	0	0	0	141	0	0	0	92	69	60	0	105	0	407	0	0	76	0	66	109	0	0	641	0	0	0	59	0	0	0	0	0	0	0	0	0
5e26934e07cabda63470ef3fe1b793e0	96	106	110	180	289	101	34	16	0	65	20	21	28	34	22	31	76	0	37	28	52	67	52	54	167	30	106	73	0	20	128	32	38	226	0	52	189	155	98	66	0	212	33	45	0	0	0	40	0
d91d012bc0233cbf8635e3421405eb04	0	203	86	79	29	40	18	27	0	45	51	51	77	81	53	75	0	0	75	25	31	50	97	64	21	20	0	0	132	74	0	19	144	125	120	65	217	107	230	62	0	84	15	74	127	43	0	111	73
bd1dcb68c38e535a19dedc07db6339c0	25	24	56	0	41	30	58	40	0	48	0	0	41	28	49	57	0	0	141	43	0	145	163	184	105	0	141	44	180	102	74	51	120	32	99	74	40	40	157	106	0	56	56	80	116	81	20	126	50
aa107941fbd00a5fad22b66834fc3d3c	52	0	0	0	63	0	25	757	0	109	0	0	0	16	0	0	0	0	517	100	21	149	39	38	50	0	157	25	31	222	68	77	0	0	0	0	0	0	0	0	0	0	29	0	0	48	0	0	137
0ec23532d1aa16658d7481c70328a98e	95	0	71	29	56	60	0	131	0	32	192	153	240	398	289	345	0	0	0	0	18	0	0	31	42	0	0	0	55	0	0	0	19	32	182	124	153	26	114	0	0	145	0	63	21	0	61	15	0
6a8edac0cb37bd16ae9c6656e925f0d6	44	65	47	116	102	98	60	313	0	155	0	12	0	39	31	31	90	0	158	45	140	100	42	71	181	127	151	79	91	102	227	76	111	0	0	0	0	0	0	0	0	0	89	36	24	41	0	0	20
54c60da2317a6f887b138db837f64d40	0	0	0	0	0	0	0	0	0	0	46	59	73	46	51	45	48	0	0	0	0	209	0	36	0	0	455	0	104	76	0	0	0	0	0	0	0	0	0	0	0	0	0	158	0	278	0	579	446
82142f5818d7cc82fd64ec05135105d7	0	0	131	335	59	66	0	0	83	275	0	0	0	0	0	0	327	0	35	35	29	25	37	36	0	18	43	19	0	27	22	17	0	43	124	0	256	118	161	0	0	123	24	93	0	0	51	84	15
0bae20ec316ad7843a8e1d3cf7364588	172	58	33	0	0	16	74	66	0	202	0	0	0	0	0	0	0	0	309	46	62	197	150	199	658	0	219	50	0	58	194	124	37	0	0	0	0	0	0	0	0	0	43	0	0	58	0	0	0
22f12dd52c09a83373ab3c08e933e2ff	27	74	101	56	72	214	48	678	0	147	0	0	0	0	0	0	126	0	0	0	77	88	71	0	104	0	405	0	0	79	0	67	113	0	0	656	0	0	0	61	0	0	0	0	0	0	0	0	0
24d1e51c93c67740ab63e573cf0e1b85	95	0	68	21	60	54	0	156	0	0	186	185	213	385	311	336	0	0	0	0	0	41	0	0	0	0	0	0	59	24	11	10	21	38	156	96	109	0	114	61	0	142	0	56	0	0	77	18	37
383dffb5826b22b2502f503295c2bb2e	36	28	30	33	0	25	19	0	126	19	160	185	226	204	237	231	0	0	281	26	57	95	46	129	36	43	0	61	59	16	0	79	25	0	0	0	0	0	0	0	0	0	51	27	95	0	355	36	27
0f98077192d9b750bbb9e770cb43bec9	26	0	20	29	332	85	38	70	0	0	0	0	0	0	0	60	267	0	62	0	32	86	40	64	0	0	0	69	63	182	128	94	73	71	131	80	185	77	201	29	0	23	77	24	35	89	0	0	39
ac1c3e2ca279089cbe95b07b922d4f39	41	0	48	104	56	18	53	0	120	29	0	0	0	18	0	0	0	0	82	18	0	102	37	99	151	58	118	40	93	33	129	34	40	31	72	39	74	151	207	34	0	195	77	101	39	56	270	79	60
142754f6a4fdb8b9a2d4d24b255bfd49	33	35	20	40	0	0	0	53	0	15	105	117	135	178	170	215	0	0	15	0	0	49	34	54	0	0	43	28	62	0	0	91	27	37	402	0	579	229	37	0	0	115	110	25	0	28	35	0	0
2d2e6da43781d23bc2c76bbbe661849e	30	25	42	56	33	27	58	0	0	48	0	0	0	0	0	0	59	0	151	32	40	152	183	187	93	44	128	23	170	85	62	28	104	26	108	75	32	40	150	116	0	47	42	99	120	94	23	109	50
377406dcb5796bf5d10a2da463cf2736	140	89	85	49	77	21	36	41	0	90	73	71	89	94	70	78	0	0	161	38	94	175	147	105	633	34	82	44	39	48	25	23	41	49	35	42	26	0	0	0	0	35	0	28	0	43	0	27	0
587e15ee2e0cfe182ce8d1df735968b2	52	31	0	48	0	0	0	0	63	48	21	0	24	20	15	20	0	0	141	143	130	241	135	86	0	35	45	0	0	0	0	0	0	231	143	131	301	86	384	174	0	146	118	33	32	0	0	60	0
8ebb745497a00e9ff05ffd5dc032a5bc	25	30	82	0	74	30	14	0	0	59	0	0	0	0	0	13	324	0	108	0	107	191	0	127	0	118	95	83	154	155	91	47	154	39	157	46	138	0	146	79	0	75	0	15	45	35	0	62	49
ae9079c29ef5fc1bb9b467ca3d00f16b	37	524	559	25	0	30	0	46	65	0	16	0	15	25	21	23	114	0	126	0	0	32	0	89	0	0	200	52	0	0	0	0	12	113	57	75	173	0	134	62	0	291	0	0	0	22	0	0	0
be7e497c33f139ca189f0b9461e0bc01	21	194	85	63	41	0	18	21	0	57	62	51	69	72	69	69	0	0	73	28	26	44	69	62	0	0	0	0	86	69	0	22	142	120	122	54	229	121	198	64	0	86	0	55	129	47	0	116	57
3968835c2562b02cc881132c876feef8	0	99	0	0	89	389	23	43	0	118	34	39	44	44	37	43	0	0	23	0	0	128	49	0	974	0	0	0	209	95	143	0	117	0	0	0	0	0	0	0	0	0	22	0	0	156	0	0	25
cd1b65bd009b0d5d182a5ba58fbfc2e9	41	0	0	0	0	0	36	0	115	23	152	153	213	209	203	212	37	0	253	0	63	92	56	137	37	0	0	73	58	22	47	54	30	0	0	0	0	0	0	0	0	0	65	28	87	50	363	42	0
85b5230f5736f4bf7fa9d2a74f87ede4	0	0	0	0	0	0	23	0	0	121	0	0	0	0	0	0	503	0	74	0	25	64	32	88	0	24	0	965	54	0	0	0	270	0	0	0	0	0	0	510	0	0	0	193	0	0	0	0	0
773d87129d41956511a677469c6b5042	67	0	0	0	0	32	109	0	0	118	19	26	39	40	28	46	0	0	364	0	210	177	50	123	527	68	16	0	0	76	0	236	0	0	0	0	0	0	0	429	0	0	181	0	0	0	0	0	0
0a393e62ae340a7066ece014569aca07	36	34	45	133	255	17	0	224	0	118	0	0	36	19	21	0	0	0	100	0	50	105	0	51	151	20	190	100	0	0	39	51	300	0	0	64	0	0	26	0	0	0	58	31	24	70	188	35	67
2901a7f945f4a1d84025664543317bd1	105	21	0	0	0	0	58	0	0	82	0	0	28	0	0	0	0	0	58	0	74	149	0	137	1004	68	0	0	183	280	190	91	154	28	0	0	27	0	0	0	0	0	70	0	30	0	0	0	49
19092c7dee8a0801def9d8a1239c1573	0	73	55	31	124	0	149	0	0	192	54	47	74	63	50	61	131	0	242	19	17	39	158	102	80	0	42	33	128	32	18	29	61	0	0	0	0	0	0	0	0	0	78	102	53	106	0	375	0
e23383257f1cee489e4f4173afa1e7d2	48	89	0	0	71	334	23	31	0	102	25	45	44	44	37	43	0	0	33	0	37	124	58	0	831	34	0	22	202	87	121	0	119	0	0	0	0	0	0	0	0	0	42	32	0	136	0	0	32
2ae5c6bc3243559d8998e424125e84cd	47	0	33	0	0	0	23	0	0	19	20	0	29	29	14	24	22	0	59	0	0	33	14	46	1926	0	0	46	135	28	29	21	75	20	0	42	0	0	0	0	0	0	31	47	14	15	0	15	36
7d3a4dd8f05ecfc0599d2122d738f2e2	95	90	118	174	256	80	27	0	0	67	23	18	28	42	19	36	0	0	52	31	59	61	43	38	119	23	79	67	0	17	128	28	35	222	0	36	189	166	75	53	0	223	31	36	0	0	0	46	0
ba8c69ab8591a28c05a09afaee2f6936	195	52	82	108	54	56	0	0	0	140	13	0	24	28	19	0	48	0	24	0	41	20	38	41	54	97	89	35	235	0	92	20	0	161	16	146	33	0	261	88	0	210	0	111	19	42	0	186	0
5f76f988f777cf2f216ccd79e13a56b1	0	39	0	86	71	155	0	229	84	8	0	0	0	0	0	0	0	0	0	0	0	0	33	0	0	0	0	0	0	0	97	0	0	248	199	344	454	17	343	204	0	274	0	0	37	26	0	0	0
064e230b276f0171bd5d155855b4e368	0	0	0	0	0	0	0	34	578	0	0	18	15	29	0	0	82	0	22	0	0	32	17	0	0	0	0	39	18	23	0	0	359	0	0	0	25	0	185	0	0	0	0	33	0	63	326	1014	0
e8c9a2e40b0e72f55e748cc61a22f909	26	0	115	290	66	69	0	14	99	308	0	0	0	0	0	0	267	0	23	0	0	0	0	20	0	26	38	41	0	0	21	13	0	33	95	41	217	107	130	0	0	108	28	82	0	0	49	91	13
110de344c5c5f573765359bd11f9206a	89	0	51	25	59	49	26	137	0	0	180	198	204	341	278	280	0	0	0	0	0	0	0	32	0	0	0	16	53	0	0	0	17	33	133	99	111	24	106	0	0	128	0	53	0	31	60	23	0
fea4026c3ca16ebdf2251981a36830e8	138	48	0	196	0	432	53	249	0	364	0	48	0	29	0	28	0	0	0	0	51	75	70	110	0	0	168	146	111	56	61	110	220	0	0	0	0	0	0	0	0	0	0	0	0	10	0	0	70
d752015e2c4a982e0b9ea74fd120c313	33	0	0	0	0	26	20	0	0	15	18	23	21	27	23	28	0	0	45	0	32	20	0	32	1985	0	0	45	120	17	28	24	76	35	0	0	14	0	0	41	0	0	25	30	0	25	0	26	40
39fd0e9c94cd416c42a2e19cc25e7272	0	41	75	46	61	33	13	0	0	44	0	0	0	12	0	0	410	0	96	21	86	187	42	129	30	101	74	69	140	151	95	35	121	23	146	34	126	0	122	0	0	54	0	0	38	0	0	56	40
ee86ff3fee3683ac8d84052f3cd10a1d	25	0	15	27	312	76	39	68	0	0	49	37	0	0	0	0	192	0	51	0	30	93	0	56	0	0	0	67	83	164	127	86	50	73	90	58	174	83	174	21	0	27	60	34	27	52	0	0	52
c75142c075cdd4a314ec779cc255fb1c	66	5	0	147	301	97	86	59	0	39	0	18	0	0	14	0	0	0	151	20	48	79	0	516	203	99	148	0	106	173	103	61	0	0	0	0	0	0	0	0	0	0	0	29	35	0	0	0	84
2f2a9c6d69c71aaab2b1e15994b066b5	0	41	0	0	0	0	0	0	24	20	37	28	55	63	40	44	0	0	12	0	0	43	34	28	557	0	0	0	0	0	0	0	39	0	37	54	35	46	147	41	0	124	0	40	43	0	572	671	0
09910017ea614e41f0d97df37f7d0fc9	0	0	0	0	0	0	36	0	0	0	33	51	72	65	49	51	0	0	55	0	549	544	432	51	0	93	0	44	0	17	415	36	0	0	0	0	0	0	0	0	0	0	19	0	56	80	0	0	56
b78d07cd7f8ad9bc556ed829eb2c8b65	46	72	29	95	111	119	38	260	0	148	10	0	19	0	0	0	0	0	146	0	117	87	28	69	205	114	147	66	96	83	184	75	97	0	0	0	0	0	0	0	0	0	62	35	0	36	0	33	33
f8f16dc1b89970ae93846dbeb3c7f8f4	55	47	42	133	143	87	36	231	0	131	0	0	0	0	0	0	83	0	119	0	122	81	31	58	170	120	163	69	80	83	240	73	105	0	0	0	0	0	0	0	0	0	59	43	23	34	0	0	20
33829541870565833c0ad6ba39935cdb	0	0	0	0	0	0	27	0	0	0	33	56	48	48	29	37	85	0	352	24	517	194	125	20	11	37	0	0	536	41	335	0	28	0	0	0	0	0	0	0	0	0	0	0	0	24	0	0	139
c9ed4335799b8dfd74d5f92f94a50737	13	0	0	45	0	98	35	53	0	152	37	0	0	0	0	45	0	0	249	32	40	119	161	74	156	117	313	204	61	24	26	61	155	0	0	106	0	0	86	51	0	0	51	61	39	31	18	18	51
a36b0fc5e5a313ac0de84e3cc3bd8ac7	69	0	0	0	0	68	61	0	0	85	0	0	0	0	0	0	0	0	52	29	64	152	0	157	828	82	0	0	166	251	153	78	146	0	0	0	33	0	0	0	0	0	62	24	46	43	0	0	40
69db8a9c74e1421a635439177129c23d	60	51	31	130	129	89	37	241	0	138	0	0	0	0	0	0	0	0	151	0	122	82	36	67	162	102	149	72	85	74	222	67	122	0	0	0	0	0	0	0	0	0	55	34	0	56	0	25	24
75986080c5597dfa74a3eaaf63f30a0e	143	82	71	42	66	17	26	46	0	90	55	67	87	86	59	66	0	0	138	27	82	140	136	112	533	23	71	49	22	43	20	22	30	0	0	0	0	0	0	52	0	41	0	28	21	41	0	15	31
0e1c5536ec4017c8a1719bec45763075	24	23	30	0	32	22	59	0	34	59	16	0	0	0	0	0	74	0	123	31	34	143	129	140	64	0	98	25	135	84	52	43	121	29	80	67	43	45	122	102	0	32	34	73	87	90	27	83	43
c7572d22a46234e5a4f1fa0af83081e9	24	0	34	118	246	17	0	252	0	112	0	21	31	14	0	0	0	0	102	0	53	90	30	52	136	34	163	87	0	0	35	42	306	0	0	49	0	0	34	0	0	0	52	24	20	53	220	33	0
9c1d87a731753f51090271ef0258b930	0	27	0	0	0	0	0	0	48	19	34	44	45	52	37	34	0	0	11	0	0	58	37	23	526	0	0	0	29	0	0	0	0	33	58	54	26	41	133	66	0	119	0	27	27	0	492	651	0
e3b5943eaf0bbebfbc41cdb814ed8d93	46	33	0	0	0	0	24	0	103	30	151	169	188	184	162	217	0	0	287	0	45	71	35	122	40	0	0	49	55	12	0	65	33	0	0	0	0	0	0	0	0	0	52	24	64	0	321	52	0
b18f96f2434c8dd451e68b18719c5c25	0	40	0	0	49	0	0	40	0	0	98	117	145	185	156	184	0	0	11	0	0	45	0	63	0	0	0	27	65	0	0	85	34	0	336	0	480	225	36	0	0	92	89	16	0	19	0	0	29
ea6482787f18a614bcee7c94f0905ba4	0	0	0	30	0	111	31	40	0	150	0	31	0	30	28	0	49	0	269	40	43	122	127	73	140	119	311	216	67	16	29	52	143	0	0	83	0	0	75	0	0	0	70	59	38	28	17	15	43
4da000ce6ded6a359a468b92d1d0c766	0	28	82	0	59	28	20	24	0	48	0	0	9	0	0	0	320	0	84	0	104	163	0	95	0	114	78	69	145	152	92	34	117	35	155	32	138	0	90	48	0	65	0	0	27	0	0	47	35
79b6133eea48ed31c63c6563c834548c	57	0	0	155	252	86	74	44	0	35	0	0	0	0	0	14	24	0	164	18	32	86	36	459	178	101	119	0	85	164	109	62	12	0	0	0	0	0	0	0	0	0	0	28	0	51	0	19	74
9248c7d55275291ff0d9b10472c8a659	4	0	36	0	0	0	0	0	910	0	0	32	39	55	0	45	123	0	52	0	22	48	41	26	20	0	57	31	19	0	0	26	58	24	189	0	96	254	61	60	0	158	0	0	38	0	41	42	0
0023b7e27771625d2e7af2db3be48d91	0	30	0	27	0	23	0	0	0	0	0	0	0	0	0	0	0	0	275	0	74	334	260	74	125	41	323	0	31	53	0	131	364	0	0	0	33	0	0	0	0	0	28	41	0	56	0	38	97
1985c1c6eb46710e2c80b63d7e2b18a0	0	0	0	0	0	0	0	0	589	0	0	0	0	0	26	0	0	0	18	21	0	0	29	0	0	0	0	25	14	0	0	0	342	0	0	45	23	0	168	0	0	0	0	41	0	40	335	920	0
40c7b859b525aca155decd4f9d2a17e9	0	0	0	0	0	0	161	0	0	0	0	17	0	0	0	0	0	0	69	43	0	0	0	53	703	141	840	26	0	40	69	345	44	0	0	0	0	0	0	0	0	0	0	0	0	0	0	0	0
7804c92f045328213f5e445c96a92b32	15	64	61	27	87	23	146	0	0	165	39	45	58	63	35	50	0	0	238	22	27	36	156	95	58	0	28	37	159	15	0	0	51	0	0	0	0	0	0	0	0	0	68	91	35	117	0	322	32
d3caa2c207341275e6a5b5e29753135b	29	114	37	90	50	47	0	28	0	58	46	0	0	0	23	0	0	0	39	40	0	89	48	58	99	0	40	70	56	72	77	21	71	0	406	0	52	46	29	0	0	0	93	35	48	87	53	234	75
70cef5df2cd4482c03dd349a917009a9	0	0	0	0	0	0	13	0	0	0	73	75	110	114	87	113	0	0	106	19	161	87	32	140	150	30	332	0	495	21	118	27	30	0	0	0	0	0	0	0	0	0	87	0	37	25	0	0	22
87947170393cb1ee17537185bc318ce1	0	25	0	0	0	0	0	0	40	16	31	43	62	62	28	34	0	0	13	0	0	46	32	31	536	0	0	0	27	0	0	37	0	0	49	53	34	41	145	36	0	110	0	19	24	0	480	532	0
dc12b8cd88ddbf97af246666f059b306	0	0	25	0	0	31	0	0	30	52	0	0	0	20	18	0	71	0	172	41	35	69	39	0	97	0	0	0	155	8	0	33	39	32	37	0	0	153	0	0	0	312	25	90	42	26	818	0	0
1c61c3265fa0cf4e380ee194b2155220	0	37	0	75	67	136	50	189	63	0	0	0	0	0	0	0	0	0	0	0	0	0	30	0	0	0	0	0	0	0	81	0	16	210	192	280	393	24	267	163	0	219	0	0	45	27	0	0	0
fa227c9ad647526d80af3033a92d6d2a	0	26	0	0	0	0	0	34	0	0	92	105	127	192	166	163	0	0	13	0	0	62	34	78	0	0	0	22	53	0	0	65	26	0	334	0	458	207	39	0	0	88	102	26	0	23	0	0	0
d0d4a903f2e203f40ff34910c4744148	0	93	0	0	99	279	36	28	0	74	35	29	36	48	29	46	0	0	22	0	0	93	38	0	836	0	0	0	160	82	74	24	78	0	0	0	0	0	0	0	0	0	27	0	0	131	0	0	30
203b71b73ae13cf5954827e46552ea4e	127	40	428	0	34	260	25	33	0	380	0	0	0	0	0	0	49	0	56	71	194	252	55	0	0	0	406	95	0	30	0	0	0	0	0	0	0	0	0	0	0	0	0	0	0	0	0	0	0
d2883089a048d26c3e9885ae87a7c56a	32	0	0	0	11	0	8	0	0	13	18	0	26	32	18	31	0	0	45	0	0	23	0	35	1700	15	0	39	125	24	24	20	63	24	0	0	0	0	0	0	0	0	34	35	20	14	0	18	28
585f8efa56dd2551f330ccaa955ecb59	0	52	55	19	104	0	113	0	0	144	31	55	42	49	44	51	120	0	207	21	19	38	114	87	52	25	19	21	118	25	0	31	61	0	0	0	0	0	24	0	0	0	63	85	40	105	0	332	0
a334121805386facfa43e607e65e75d1	0	0	0	0	0	0	10	0	0	0	62	65	97	99	83	94	0	0	95	12	200	68	31	142	128	43	310	0	455	19	99	16	20	0	0	0	0	0	0	0	0	0	101	54	32	11	0	0	35
a58aa7f9182dff2389ac093c0ea9ca58	32	0	43	43	0	0	0	29	61	0	0	26	0	0	0	43	0	0	142	0	22	115	44	72	33	15	58	18	23	170	21	0	0	195	104	95	478	0	210	54	0	25	29	51	0	27	110	22	27
cdc92f503244369b31b54d3c3ea77831	0	0	125	0	0	0	0	0	0	0	50	50	77	79	52	64	46	0	0	0	35	0	0	25	261	0	0	0	244	0	18	0	0	0	0	0	0	0	31	327	0	0	0	279	0	0	0	614	0
e4ed9213da2b9cdeab0a73a6381966f1	56	26	0	39	37	162	29	65	10	110	0	38	36	50	0	28	0	0	174	29	81	152	49	47	23	38	19	144	22	0	0	79	94	235	132	0	41	0	70	54	0	24	27	0	0	32	57	0	0
679e573e2562740e989af09634754080	0	40	0	98	38	0	29	21	52	23	69	64	119	109	76	105	28	0	76	15	39	40	0	50	187	46	56	31	0	180	34	35	54	44	53	25	38	33	137	59	0	33	18	51	36	27	46	0	43
3c236289a55d33a831e055b3b43fcfab	40	0	20	48	14	0	41	0	42	17	22	0	27	35	0	0	43	0	114	26	37	90	35	47	42	18	59	0	18	156	12	0	0	174	119	82	485	0	229	49	0	27	28	52	29	0	82	24	24
c7701e4b04cba064290b176999236eb3	0	0	11	16	0	0	29	0	0	0	36	38	43	76	49	61	143	0	140	0	32	35	23	42	225	28	17	100	47	130	138	46	120	33	34	35	26	93	97	31	0	67	52	187	27	26	0	47	47
b41d60395e0267cdd54a93543ee79053	120	58	60	49	58	23	31	33	0	101	47	50	66	88	45	71	0	0	113	24	74	111	122	75	492	20	41	38	29	35	16	24	28	0	0	0	0	0	15	43	0	31	40	18	30	36	0	28	0
0f1915112dccd8fe25ac32fa6f4c1e7e	30	55	37	106	206	0	0	173	0	108	29	0	0	22	0	37	0	0	85	0	49	80	0	33	120	26	148	86	0	0	41	50	252	0	0	46	0	0	21	0	0	0	52	27	29	49	170	23	0
609f8aab11dee1c12950b803d56a5653	0	34	0	42	97	52	0	51	266	107	46	0	0	48	0	0	65	0	21	0	0	19	0	0	139	26	126	62	40	24	20	0	61	39	64	62	79	107	65	0	0	220	53	0	0	29	214	57	0
e245b7cc048f8676ce299949b409f1ce	0	0	0	0	0	0	0	0	244	0	0	0	0	0	0	0	0	0	443	45	0	94	0	1027	0	0	0	0	0	0	0	61	526	0	0	0	0	0	0	0	0	0	0	0	0	0	0	0	0
ae01c16e227056475cc9090ed6ecb80e	0	0	26	0	0	34	30	9	100	15	0	13	0	0	10	0	29	0	19	0	0	0	16	109	75	0	0	125	43	17	78	0	0	90	76	68	120	306	157	35	0	245	0	174	61	0	0	145	40
5313f97bfb2569338ce35767cbde1d71	47	0	0	101	259	95	86	52	0	41	0	0	9	0	0	0	0	0	142	15	28	84	0	426	140	70	112	0	88	159	88	61	0	0	0	0	0	0	0	0	0	0	0	24	32	0	0	0	51
2556fc004ea14ba93d2993132ad08bad	0	29	16	19	0	16	0	0	0	0	0	0	0	0	0	0	0	0	241	0	67	316	192	67	98	49	326	16	0	54	47	87	325	0	0	0	0	0	0	0	0	0	33	37	0	53	0	36	83
ac1f1a921c45f18443d36aa14e91a278	0	0	0	0	0	0	151	0	0	0	0	0	36	0	0	0	0	0	53	25	0	0	0	34	610	119	774	24	0	42	71	296	39	0	0	0	0	0	0	0	0	0	0	0	0	34	0	0	0
c7fec9b88bea48e47d35607d0613f80e	46	29	0	37	72	33	0	68	195	70	57	0	65	65	48	84	84	0	144	39	45	38	55	100	79	0	38	38	28	0	47	77	30	42	0	0	71	0	67	93	0	0	58	0	45	62	54	0	57
4c76077d5abfb9affbed0ae6f7c63591	0	0	0	0	0	0	0	0	0	0	40	30	52	54	38	45	0	0	50	38	473	474	351	37	0	79	0	37	0	16	324	39	0	0	0	0	0	0	0	0	0	0	16	0	0	73	0	0	44
8b051f2920482d3080aea8935f07d303	0	0	12	0	0	0	0	0	0	0	236	235	305	325	268	259	0	0	15	0	0	29	0	33	0	0	0	0	24	0	0	0	0	22	0	31	115	102	53	0	0	52	0	0	0	0	176	71	0
142ea41465fc5de7882990154563ac48	37	0	0	0	163	0	0	15	0	0	34	36	46	46	32	43	0	0	0	0	29	50	0	0	0	0	140	0	0	0	0	0	0	194	731	118	0	0	645	0	0	0	0	0	0	0	0	0	0
9a0d99c3162cb4ca40e42b268615bf4e	0	31	27	42	0	58	38	0	61	172	90	68	126	82	87	126	86	0	138	0	35	0	93	23	0	161	155	90	61	73	0	28	147	0	0	0	0	0	0	0	0	0	47	0	13	45	0	0	73
e4926498f9489f0df1524bf22b15e6b7	0	28	16	0	0	0	30	0	19	53	0	20	0	0	0	0	67	0	136	42	26	67	53	0	89	0	0	0	113	0	0	21	25	0	0	0	0	151	36	0	0	326	19	79	38	19	768	0	0
8e2c40585a6b0d3b61ec6fe87673748a	17	0	0	27	0	93	42	28	0	132	0	0	27	0	0	0	0	0	225	47	36	102	116	78	132	94	242	151	65	13	25	53	134	0	0	67	0	0	66	39	0	0	51	45	13	25	28	15	49
7e6b1ca611629aacacd686cd394093c5	29	0	19	108	190	0	0	189	0	81	0	17	0	9	0	0	0	0	72	0	49	75	26	29	93	36	133	92	0	0	32	44	260	0	0	43	0	0	15	0	0	0	50	33	22	48	190	33	0
5513503ba40bf5ce07a1af00799196bd	32	0	0	37	0	39	27	0	0	0	0	0	0	0	0	0	0	0	80	17	57	65	97	73	0	18	0	0	95	44	23	31	0	499	183	250	155	29	65	243	0	54	35	0	26	0	0	0	0
6f691cac43a3489234bcc7997ab1bdf4	40	0	0	0	50	0	0	0	0	0	0	0	0	0	0	0	51	0	0	0	0	55	0	0	0	41	0	0	0	0	50	0	0	156	0	227	127	359	1063	40	0	30	0	0	0	0	0	0	0
5756dc39cc6ec8d2932da46f1d1e4dd2	0	18	19	0	0	31	0	28	60	0	39	27	45	67	59	61	0	0	65	13	0	32	36	32	36	0	23	25	34	46	43	0	20	151	55	30	519	135	84	118	0	106	0	0	18	0	145	0	0
0a0715b8a1487c2919d077edda66df6a	0	0	0	28	0	0	0	0	0	65	128	121	158	141	123	128	109	0	35	0	42	37	123	189	0	27	48	121	114	14	74	0	0	0	0	0	0	0	0	0	0	0	36	17	83	22	0	0	0
dc1dbc9c6485f6cad8ff566fd5c662f8	38	25	118	37	234	109	0	28	0	166	21	40	41	47	0	45	0	0	45	10	31	41	28	148	189	0	44	0	193	0	37	0	67	0	0	0	0	0	0	0	0	0	39	153	54	38	0	96	33
ea85c2cd4b8c065ec4f4dde166a54a43	0	30	35	0	60	30	0	0	0	31	35	0	43	0	0	45	139	0	28	0	0	0	0	47	431	0	21	832	53	0	0	29	85	34	0	67	0	0	15	0	0	0	0	0	35	32	0	28	0
18bb913f876d4247000ffe9c6503c559	0	0	29	0	0	0	14	36	841	0	0	0	0	0	31	0	106	0	40	0	0	27	0	0	0	0	54	0	13	34	29	27	64	22	163	11	108	230	70	33	0	143	0	12	0	27	45	0	35
ccfc254de8733fedd13b4396a0646679	119	41	457	0	0	248	27	32	0	328	0	0	0	11	0	0	0	0	42	49	147	257	56	0	0	0	359	78	0	0	0	0	6	0	0	0	0	0	0	0	0	0	0	0	0	0	0	0	0
872ea940e2f5fe977400a074a0ab84e1	0	0	15	0	0	0	0	0	28	48	0	0	0	0	0	0	74	0	148	23	25	83	30	38	73	0	0	16	111	7	29	33	33	0	0	0	28	127	0	0	0	300	35	100	38	15	684	19	0
a355e40e7f18dd0dc10b09f9632021a8	0	63	33	32	91	21	100	0	0	125	32	33	51	41	39	43	0	0	198	24	15	42	156	77	44	0	27	42	123	18	0	0	44	0	0	0	0	0	0	0	0	0	50	88	43	92	0	304	0
215e2ebafd1997919e5651149fb56f57	57	27	32	0	30	136	12	42	11	107	49	0	0	0	44	19	70	0	157	0	56	142	40	45	15	0	30	115	15	0	0	88	75	182	131	34	35	45	82	0	0	26	25	20	14	0	50	0	0
854857c1ee93288245a4d2eb29beb944	0	39	0	52	105	40	0	39	243	106	0	0	0	0	31	47	0	0	14	0	0	37	0	0	108	20	99	50	32	17	17	0	52	33	70	49	77	98	60	70	0	222	0	51	0	25	210	58	0
bbf41bed1c6401c41a84945983422692	0	0	0	0	0	0	0	0	553	0	31	0	0	0	0	0	0	0	14	0	0	0	17	0	0	0	0	21	0	0	0	32	279	0	0	0	16	0	133	0	0	0	0	28	0	38	275	777	0
3ed6ad033e0a4b6f73efc8f55e935dc3	0	0	0	0	0	0	111	0	0	0	0	0	0	0	0	0	0	0	41	34	24	0	0	46	586	118	691	11	0	37	74	290	41	0	0	0	0	0	0	0	0	0	18	0	0	0	0	0	0
fb2051041e88a8574b8f23c8fa44baa9	40	0	0	0	158	0	0	26	0	0	31	29	44	54	28	52	0	0	0	0	20	54	0	0	0	0	111	0	0	0	32	0	0	203	650	103	0	0	577	0	0	0	0	0	0	0	0	0	0
6243a02cc04192e7bb4c065f3b8c10c9	0	0	0	0	0	0	0	0	230	0	0	0	0	0	0	0	0	0	427	44	0	99	0	899	0	0	0	0	0	0	0	64	446	0	0	0	0	0	0	0	0	0	0	0	0	0	0	0	0
91fb1af23a0e5b882349e747144fffb9	48	114	25	89	43	41	15	30	0	53	0	0	0	35	28	0	0	0	25	0	0	77	0	49	81	33	30	0	38	71	93	23	61	0	378	0	29	40	44	0	0	0	85	37	56	73	51	227	0
7018518868ee7b96a5d9de815a7d9f40	19	38	0	30	0	19	0	0	0	0	0	0	0	0	0	0	0	0	200	0	60	248	198	61	118	45	274	0	19	53	0	95	281	0	0	0	0	0	0	0	0	31	16	38	0	47	0	33	81
ce49e6aa271643890e9c958a0c93db56	0	0	0	22	0	0	21	0	33	13	29	34	42	85	47	61	101	0	140	21	31	21	17	41	176	30	0	102	48	95	131	38	101	34	23	0	29	83	91	0	0	49	40	149	24	17	41	37	27
98c594e31daa84b839a419341d508d18	40	0	16	100	251	78	46	43	0	37	16	0	0	12	0	0	0	0	105	23	36	94	22	363	156	74	102	0	75	127	78	63	0	0	0	0	0	0	0	0	0	0	0	23	0	0	0	0	68
f21e3b54ece04d1869079abf3569f163	25	0	0	30	0	0	46	0	0	66	127	119	128	115	120	106	101	0	26	39	43	0	93	178	0	33	43	103	100	20	71	24	0	0	0	0	0	0	0	0	0	0	26	0	89	23	0	0	0
69ff5284c79707bacd3ba6b567d3f5a2	90	50	374	0	0	221	19	28	0	296	0	0	0	0	0	0	65	0	38	68	170	230	46	38	0	0	323	96	0	0	0	16	0	0	0	0	0	0	0	0	0	0	0	0	0	0	0	0	0
f91468b73a165da034d7140eb1301384	0	40	29	93	0	47	34	0	60	28	45	65	93	91	69	65	0	0	58	17	28	32	64	57	167	45	45	27	0	162	42	0	50	41	48	27	38	39	110	49	0	27	0	0	40	30	46	0	35
02c61ff20adb3ffbff291743c4b8a4a3	0	0	0	18	0	0	248	0	0	0	0	0	38	0	0	0	0	0	79	0	0	0	46	163	0	316	48	0	103	33	703	25	36	0	0	0	0	0	0	0	0	0	0	0	25	113	0	0	27
0e589b9933e541282555ab7676d8e827	0	0	110	0	0	0	0	0	0	0	54	37	48	64	40	75	0	0	0	0	28	0	0	0	194	0	0	0	204	0	0	0	0	0	0	0	0	0	30	242	0	0	0	243	0	0	0	637	0
5236eda57dc05ead4091ecc7561a8255	0	0	0	0	0	0	0	0	223	0	0	0	0	0	0	0	0	0	390	46	0	68	0	874	0	0	0	0	0	0	0	58	435	0	0	0	0	0	0	0	0	0	0	0	36	0	0	0	0
b9bedead6fe1adb250132beac57274f2	0	0	0	0	0	9	0	0	0	0	165	214	260	288	224	232	0	0	0	0	0	27	0	23	33	0	0	0	15	0	0	0	0	27	0	26	99	87	42	50	0	49	0	0	0	0	176	80	0
c127bbad0e115dfeafd165261120ef8d	0	0	27	41	113	37	0	38	252	90	0	0	48	0	0	0	75	0	25	0	0	21	43	36	88	27	94	54	0	15	15	39	39	27	50	58	85	102	57	0	0	196	0	0	25	13	208	43	0
4edf59409aa6fe47786ed92482b723c4	106	0	90	40	55	22	53	165	0	32	66	72	81	58	61	87	0	0	112	0	78	127	19	80	99	0	74	44	0	36	0	27	65	19	0	39	31	0	17	0	0	13	30	0	10	0	0	0	38
fb2b7766ec89d663905b1bbc27380349	0	32	27	33	26	0	38	0	60	150	82	80	94	95	69	120	0	0	90	33	34	32	80	30	0	122	144	81	70	61	45	22	138	0	0	0	0	0	0	0	0	0	42	0	0	36	10	0	68
16ef2c9957de829739bce58def0614c8	0	0	0	0	0	0	10	0	0	0	62	72	84	83	68	78	0	0	73	0	149	59	25	134	122	38	283	0	362	25	83	20	26	0	0	0	0	0	0	0	0	0	71	0	37	25	0	0	28
1f35a8c83869d1ec1f0b04cf58dead73	36	30	87	43	204	122	43	26	0	151	0	0	31	36	0	36	0	0	60	0	0	31	34	147	203	12	31	18	153	0	28	53	78	0	0	0	0	0	0	0	0	0	16	149	39	41	0	98	28
20e4cc98bf4cb4c711914ec8f9134c61	0	0	0	0	0	0	0	0	330	0	0	0	0	0	0	0	50	0	15	0	0	0	0	0	0	0	0	20	18	0	0	0	272	0	0	0	0	29	102	0	0	0	0	35	0	46	277	875	0
a50e9e2bacd1306c8ca88bcff02afa59	0	0	27	6	18	0	0	0	772	12	45	0	0	0	0	0	97	0	32	0	0	20	31	19	24	26	58	0	18	0	0	21	55	25	137	0	78	200	68	45	0	120	25	0	0	0	27	0	0
f5de73e382c5c62aa9570cdba9569f17	0	7	22	0	0	0	21	0	93	16	0	0	0	29	0	25	0	0	0	0	0	33	0	89	62	0	0	95	37	0	75	0	43	69	70	56	89	264	136	31	0	201	29	147	49	0	0	99	30
74d00222a53e6915dee328bbb53f5f70	0	0	0	0	0	0	12	0	0	0	71	64	76	86	63	81	0	0	85	0	139	57	18	143	112	37	262	0	395	19	79	14	26	0	0	0	0	0	0	0	0	0	64	0	34	17	0	0	27
11486a77af543feafb70ae846acb63bc	0	120	0	0	0	0	27	0	0	0	0	0	0	0	0	0	0	0	0	0	0	23	0	0	1771	0	0	0	0	0	0	0	0	0	0	0	0	0	0	0	0	0	0	11	0	63	0	0	46
3828da46f33a78ff3c77d366bdf038bc	30	0	29	47	0	30	0	0	42	0	0	0	0	0	48	0	0	0	99	0	25	89	31	53	33	15	57	0	0	139	27	0	20	174	92	96	420	0	164	60	0	0	19	40	0	0	85	28	29
6ef5a0791c33c189e0d1f7533a83c009	0	13	0	22	29	0	0	47	0	18	39	19	0	0	0	0	103	0	0	0	27	41	18	0	130	11	20	24	129	41	44	0	35	23	0	41	0	42	25	0	0	43	16	42	49	357	99	365	57
b48d141c5e0df3cfdd8c87f603d6b16a	0	0	36	26	10	0	0	0	0	55	118	115	117	124	100	99	102	0	40	0	23	36	108	176	0	24	29	76	87	17	82	0	0	0	0	0	0	0	0	0	0	0	25	0	70	12	0	0	24
92af9c5938615e5c40e6aa3a828b4472	20	0	0	47	0	26	0	0	0	22	0	0	0	0	0	0	0	0	102	18	52	72	101	66	0	0	0	0	75	16	23	22	0	420	134	191	163	24	61	201	0	45	24	0	26	0	0	0	0
2262fb1ac904498c212679b9e53e0e54	0	0	0	22	0	0	204	0	0	12	39	34	0	39	40	0	0	0	93	0	25	0	48	120	0	276	36	0	109	27	638	0	0	0	0	0	0	0	0	0	0	0	0	0	17	85	0	0	22
9190cda1c93cf217daa8a965a0e77f1b	54	0	0	36	73	38	29	45	176	65	33	0	47	62	40	52	0	0	103	0	53	42	46	84	0	0	49	21	23	50	48	88	0	40	48	0	0	0	71	67	0	73	60	0	41	0	65	0	0
04a985ce7d166edde841b404bed4c680	31	94	21	69	30	42	0	31	0	51	0	13	0	0	24	23	0	0	27	0	20	71	0	51	57	0	27	0	49	52	77	0	54	0	372	0	45	28	26	0	0	0	85	15	36	69	48	241	0
68c2d16d1255c815068d8cd14bc2517a	0	0	0	19	0	13	233	0	0	0	0	0	36	0	0	0	0	0	95	36	0	0	41	139	0	270	48	0	99	25	638	28	0	0	0	0	0	0	0	0	0	0	0	0	26	97	0	0	19
f2dad71112255f6a15e6f78f2838aa82	43	0	25	0	0	0	20	0	92	12	0	0	21	0	0	0	26	0	0	0	0	0	0	99	68	0	0	98	51	0	48	0	0	66	78	60	97	260	105	39	0	182	0	165	55	17	0	107	30
a0036ea8ab66993db1a3b9ebdb9e3047	27	23	24	40	0	0	33	0	68	148	80	61	88	83	66	77	73	0	116	0	32	0	84	27	34	117	126	74	42	48	0	28	130	0	0	0	0	0	0	0	0	0	39	0	0	43	0	0	71
42e7390a755a9fb6966ffbe94d842f9d	0	0	4	0	0	0	49	0	0	39	0	29	63	16	50	27	0	0	36	22	39	45	91	45	320	33	28	0	17	146	58	22	284	33	46	29	96	0	29	112	0	0	38	0	43	0	0	0	0
6e403b3880af7696d4d00df2f475cc86	0	0	14	15	0	0	11	0	19	40	0	0	0	0	0	0	32	0	123	27	25	54	45	0	86	0	0	18	103	0	22	32	24	0	0	0	0	118	0	0	0	253	35	76	27	20	634	0	0
5ea66cd1b93b58f6ba4b2333274c56e4	46	0	22	23	58	38	0	55	176	56	30	72	44	50	51	50	77	0	120	0	38	35	50	80	0	40	53	28	24	0	39	59	28	34	0	72	0	0	62	70	0	0	59	17	27	0	55	15	0
df8571af54f03d26113b628bfa66eed5	40	0	22	0	31	0	0	0	39	0	41	40	37	64	40	44	32	0	50	0	33	37	0	30	29	0	0	0	0	0	0	44	24	145	47	36	462	126	55	103	0	79	0	0	22	0	134	33	0
59e1d4b6a4b5b5883118a666c43b0bcc	0	37	0	0	0	0	53	0	0	36	31	0	0	19	0	26	0	0	30	20	0	43	73	0	271	27	28	18	0	139	60	19	324	0	35	0	101	40	32	81	0	44	40	43	43	47	0	0	49
4e15d3c10a110e5831e885ed76066706	0	0	0	31	0	0	0	0	0	0	0	0	0	35	17	51	0	0	28	0	0	0	37	0	93	7	13	0	0	113	0	33	26	255	71	37	157	144	105	131	0	244	0	42	0	0	159	37	0
2629c6bc9cf6233c7c95ac0c5368ae46	27	87	29	74	35	46	0	20	0	58	0	0	18	24	13	24	0	0	28	0	14	71	0	31	84	32	28	0	27	68	71	0	52	0	341	0	45	29	22	0	0	24	59	22	34	52	31	209	0
313fd6beec47007695b778d1f08de374	34	0	31	43	90	29	46	49	208	79	0	0	0	0	0	0	0	0	24	0	38	17	0	0	82	20	81	38	0	29	24	0	45	34	48	42	67	68	58	56	0	182	0	0	25	30	200	56	31
07b95590107f732c89c61906e590e2af	38	0	21	21	55	0	0	0	0	0	0	0	0	0	0	0	42	0	0	0	0	54	0	0	0	22	0	0	0	0	34	0	0	89	15	186	104	310	852	38	0	21	0	0	0	0	0	0	0
0af729cda5507a13b3cd9a942cf41f85	0	0	0	0	0	0	0	0	0	0	176	193	242	252	207	153	0	0	16	0	0	22	0	26	0	0	0	20	15	0	0	0	0	19	0	31	99	93	49	0	0	31	0	26	0	0	151	70	0
6aad4e72a4e1865e01b349610f880599	51	73	53	45	0	65	36	48	27	19	29	36	0	43	34	45	0	0	66	0	87	52	68	41	156	0	52	0	100	69	0	56	60	0	63	0	0	0	0	86	0	0	35	0	61	63	0	0	36
0b771779f8b5af7b8597c00e94182ee1	16	0	0	36	0	33	31	0	0	0	0	0	0	0	0	0	0	0	62	0	51	66	102	57	0	0	0	0	67	30	32	19	0	401	157	198	131	29	39	215	0	47	31	0	26	0	0	0	0
e7503c75a7d94ac0e441240ab72d4ef8	25	100	24	6	0	64	27	0	0	0	0	6	0	0	0	0	0	0	42	66	60	37	28	40	36	0	114	26	54	68	0	79	28	149	84	27	215	0	68	40	0	0	73	0	76	74	0	0	0
3332d9d0f543b266bd226aa1c84a69cf	28	0	29	47	0	0	0	0	49	0	0	0	24	0	0	0	29	0	93	0	20	72	25	52	35	22	51	0	0	114	15	18	0	151	84	74	431	8	163	35	0	0	9	36	0	0	81	26	19
f1bf13e77dabea41e49222a3cf708045	0	0	0	142	0	0	21	0	0	0	35	51	57	72	54	55	148	0	0	0	42	0	56	41	0	0	88	259	0	81	118	113	0	0	0	71	0	0	0	0	0	0	116	0	30	0	0	0	41
0ab79f7c6ba6223373123eb596a9500e	24	28	88	33	212	130	0	19	0	147	0	0	0	0	32	0	0	0	44	0	0	32	36	133	167	0	45	0	161	18	42	0	69	0	0	0	0	0	0	0	0	0	30	132	51	41	0	89	41
0abd7f8f6c840d7582b55fff5cb7c943	0	0	0	0	0	0	0	0	295	0	0	0	0	0	0	0	0	0	13	0	0	0	0	0	0	0	0	20	18	0	0	10	287	0	0	0	0	0	90	0	0	0	0	33	0	56	259	739	0
286b816c4487a3918f9aa233aa3020e4	0	29	22	0	32	31	0	0	0	33	0	36	0	42	43	0	121	0	27	0	0	0	0	44	365	0	23	720	40	14	0	23	90	0	0	0	0	0	27	0	0	0	0	0	0	0	0	0	49
72fad954e702628b9dd433a1c7dbde84	101	27	109	0	54	19	0	135	29	30	62	66	75	50	47	66	0	0	106	0	98	98	19	63	61	26	73	0	0	41	0	25	59	0	0	0	25	0	20	0	0	12	31	21	0	25	0	0	0
a442b196faf7509e9573280d17356873	24	227	86	41	52	58	24	0	36	55	37	32	47	38	39	52	0	0	47	27	39	77	67	91	105	32	47	0	0	20	0	46	0	21	55	34	26	31	19	0	0	24	28	0	0	0	30	57	0
1dd3264b7ba8f2f932ac7e9c4ec25fb5	31	24	0	0	27	110	24	43	15	110	0	0	0	0	0	0	63	0	122	0	60	116	28	35	21	0	16	121	22	44	27	84	58	130	116	27	44	33	56	0	0	17	26	0	12	0	52	0	0
2275e708b98a33de097f98b6368966fd	0	0	0	0	0	0	25	0	0	0	0	0	0	0	0	0	0	0	59	0	537	231	101	31	21	27	0	0	372	47	207	0	35	0	0	0	0	0	0	0	0	0	0	0	0	26	0	0	109
fd613f7071270e5856eefe58401bd69f	0	0	0	19	0	0	0	0	0	53	112	121	109	116	104	109	72	0	23	0	29	0	85	184	0	38	43	100	79	10	61	0	29	0	0	0	0	0	0	0	0	0	25	0	55	20	0	0	0
df53204e1f8f62af5bdd8d0711900b63	0	0	0	30	30	37	0	42	0	20	0	16	0	0	34	49	83	0	39	0	23	33	18	0	91	0	21	31	102	40	26	0	31	22	0	0	0	45	18	0	0	30	17	37	0	304	97	328	43
ca23ef809ff69bd65f63bc33bc3ae25d	0	0	99	0	0	0	0	0	0	0	39	38	60	61	52	39	0	0	0	0	25	0	0	0	172	0	0	0	180	0	0	0	0	0	0	0	0	0	21	205	0	0	0	209	0	0	0	503	0
ee50f53d88422ef489607bf7c54e60ec	0	81	0	0	0	0	0	0	0	0	0	0	0	0	0	0	0	0	0	0	0	22	0	0	1544	0	0	36	0	0	0	0	0	0	0	0	0	0	0	0	0	0	44	0	0	61	0	0	0
06ce48b6765b33e82a1be361ba2669d1	0	0	54	30	0	0	0	0	0	136	0	0	0	0	0	0	375	0	138	0	52	0	138	48	0	80	79	262	42	24	89	62	0	0	0	77	0	0	0	0	0	0	0	0	0	26	0	0	23
ad94136b77db6bef8b076fb22b3f4f73	38	94	35	40	48	33	0	0	0	34	0	0	0	0	0	0	59	0	66	27	0	47	53	0	180	0	70	27	33	18	49	29	38	77	46	91	75	29	56	64	0	95	0	34	0	17	0	73	28
2ec283b96728b1bf0fa0189e20776dde	0	26	14	33	30	0	26	0	59	133	81	71	90	97	56	73	0	0	87	19	30	29	72	22	0	130	126	56	41	53	0	15	107	0	0	0	0	0	0	0	0	0	36	0	0	33	0	0	75
3d6af8b3c29820a406b511db68d3c6de	0	37	40	0	0	0	0	0	26	0	30	42	63	52	47	41	0	0	0	0	0	55	0	35	46	0	0	0	0	0	0	0	0	627	30	30	122	74	106	0	0	164	40	0	26	0	0	0	0
155e84bec060a65fad700095e2f59f1b	39	0	0	0	0	0	0	0	0	37	47	36	67	75	56	59	39	0	101	0	0	35	501	69	140	0	0	0	124	0	0	0	152	0	0	0	0	0	0	0	0	0	0	0	0	0	0	0	0
c818f7b46e77eb6c1155fe83bd6d0d28	0	0	18	36	53	0	21	0	0	30	0	0	0	0	0	0	109	0	23	0	0	40	0	38	324	0	18	751	42	11	0	28	80	0	0	0	0	13	0	0	0	0	27	0	0	0	16	0	0
60797e9a4dbf9806742df5e3f6bfe41f	0	35	16	0	63	0	0	0	0	61	43	0	28	0	0	0	43	0	203	0	38	0	153	93	0	61	176	29	188	19	82	44	48	0	0	5	26	0	0	6	0	37	0	31	0	0	0	48	76
a31c2a943241153717c2c31dbfd282ff	19	81	27	0	0	72	25	0	0	0	0	0	0	0	6	13	0	0	40	0	49	40	31	35	36	30	105	20	33	52	0	74	0	135	70	0	194	0	82	33	0	35	71	0	66	81	0	0	0
7631d4e58f8824aecc88038e0a7b617c	0	27	0	57	0	0	25	0	31	12	30	60	58	77	62	67	0	0	54	19	41	31	0	35	148	42	69	36	48	151	28	0	46	25	37	23	31	26	89	42	0	22	0	0	40	18	28	0	25
ce9f525cb8436d3850c8aa258e270ff9	32	103	39	31	64	42	0	0	33	46	0	0	0	0	0	0	0	0	36	0	0	75	55	46	197	0	61	0	0	23	58	35	0	105	34	102	84	0	54	66	0	76	37	38	45	16	0	59	0
ba4c371be307f9f0d31d4bc894ee781f	25	0	0	41	0	31	0	0	0	26	0	0	0	0	0	0	0	0	65	0	40	52	92	53	0	0	0	0	77	17	22	15	0	332	118	171	126	21	50	201	0	39	17	0	28	0	0	0	0
a695ac406a0b031e3fc22f6f30e10ff3	123	0	0	92	61	50	31	31	49	31	0	0	0	0	0	0	0	0	180	55	47	56	33	86	0	122	69	47	0	55	83	76	0	41	31	0	0	0	0	0	0	111	0	0	0	0	0	0	24
08bad7481a6f17c5913eaa58921b0b56	0	0	0	23	0	0	199	0	0	0	0	0	0	29	0	34	0	0	62	0	0	0	36	110	0	253	37	0	88	33	542	0	0	0	0	0	0	0	0	0	0	0	0	0	17	96	0	0	20
2201e199a8e9a74904065db64250b5ec	0	0	31	0	44	0	0	0	0	34	0	0	0	0	0	0	115	0	33	0	0	0	0	60	314	0	23	774	49	0	0	20	88	0	0	0	0	0	0	0	0	0	0	20	32	0	16	0	0
cd54a717b5a15f0e5cb4f97a14cb2744	52	0	0	0	39	0	0	0	0	7	0	0	0	0	0	0	0	0	0	0	0	32	0	0	0	28	0	0	0	0	19	0	0	92	0	163	99	276	808	43	0	22	0	0	0	0	0	0	0
e7ca5fc39952b8088c8caa55e5e11e90	28	0	0	38	67	38	29	45	156	57	30	65	47	73	49	43	0	0	91	0	43	36	44	64	0	0	40	27	16	0	35	45	0	42	0	0	0	18	70	51	0	0	69	0	43	0	67	0	0
6600b10a97690f165477eb9cac4e4eb5	0	0	15	17	0	0	18	0	79	16	0	0	0	0	0	0	0	0	0	0	0	36	0	78	40	0	0	85	41	0	42	20	36	53	59	41	90	220	99	23	0	180	0	121	49	0	0	94	29
314d16337ff5601b898ebd91b3e35061	95	0	98	0	52	20	0	108	0	30	66	52	74	42	48	60	0	0	88	17	73	107	26	63	63	0	58	33	0	37	0	31	76	23	0	0	24	0	17	0	0	0	20	0	8	0	0	21	0
d28f5c5f01765edc17ce41f0b19429e8	19	192	79	0	39	56	0	0	29	54	38	43	29	46	31	30	0	0	51	25	41	55	95	94	107	45	44	0	47	0	37	37	37	35	0	0	32	26	23	0	0	0	0	24	43	0	26	58	0
ffd110b1706af64744c684eb4f179b2c	0	0	0	112	0	0	22	0	0	0	43	55	75	55	49	53	0	0	0	11	32	0	53	36	0	0	101	257	0	79	128	91	0	0	0	46	0	0	0	0	0	0	123	0	18	11	0	0	35
618fbe59f45886a9227f7c79ee458d57	51	36	0	0	23	37	0	70	0	57	0	0	0	0	0	0	51	0	79	42	55	99	47	44	35	46	36	54	0	67	35	49	0	51	37	0	37	30	78	37	0	38	43	35	0	57	25	34	0
325850de87c121ed7d8da1962f226de5	0	0	13	8	0	0	0	0	29	46	23	29	28	60	38	45	0	0	59	0	0	22	0	0	20	13	24	15	22	0	0	0	18	117	62	30	418	115	62	89	0	76	0	33	0	0	117	0	0
7ce5f90c67652d47ce71144f3b7dc31e	0	0	0	0	34	0	0	41	0	25	0	0	47	0	0	0	0	0	0	0	30	0	15	0	80	0	0	25	106	28	32	40	0	0	0	0	33	55	26	0	0	38	19	43	0	315	110	381	59
1d6940bc5bfe2072ca05e12ef011374d	78	0	0	48	111	77	45	0	0	0	0	0	0	0	0	0	134	0	75	31	51	102	55	93	166	129	254	75	0	0	0	0	0	0	0	0	0	0	0	0	0	0	79	0	0	0	0	0	0
6293a958bbc326c8c74ca449ebc7005f	0	0	18	0	0	0	0	0	698	0	0	0	0	0	0	0	82	0	35	12	0	35	0	0	0	0	46	0	15	0	0	22	40	25	119	0	48	164	57	34	0	133	0	0	0	0	40	0	0
771a0b0c6122946b74fca6b0c3226942	0	61	18	24	31	50	0	62	53	52	0	0	36	26	26	27	0	0	41	0	18	63	0	60	84	0	32	0	29	49	59	0	72	51	41	44	41	40	0	62	0	76	44	0	0	62	30	117	0
40a0772154bb8ae16479214a84d9bcfb	37	0	28	40	29	21	33	0	107	42	0	0	0	0	0	0	0	0	129	21	36	134	58	82	89	37	59	115	40	51	56	19	30	0	0	0	0	0	0	0	0	0	29	17	0	46	38	57	43
b912265924d8ed92e7b463d9a8057126	0	30	0	0	21	0	27	0	60	0	0	35	30	0	16	0	0	0	0	39	0	0	0	0	76	0	0	0	18	0	0	32	24	240	0	0	126	126	108	111	0	256	0	0	0	0	157	0	0
c04848d9bc0902b8e82aa3e5946f68ad	0	0	0	109	0	0	26	0	0	0	47	32	51	40	45	40	103	0	0	0	39	0	57	25	0	0	85	213	0	75	122	93	0	0	0	63	0	0	0	0	0	0	102	0	25	0	0	0	38
0f44455ff02e1b58c7fafbbe7f1b22a0	121	0	0	73	62	29	36	35	41	21	0	0	0	0	0	0	52	0	153	52	48	57	22	95	23	114	40	44	0	59	77	50	0	0	45	0	0	0	0	0	0	82	0	0	0	0	0	0	32
1ef7548aefca23fdae2a6d1a676e865d	84	20	87	0	44	17	0	119	0	26	45	56	61	58	41	62	0	0	73	0	75	93	20	50	71	21	59	0	25	43	0	22	45	0	0	0	29	0	11	33	0	0	19	22	0	25	0	0	0
f7e952bfd9617f4ad8c5c363b6211b43	0	0	0	0	0	0	0	0	0	0	28	0	0	0	0	0	18	0	0	0	0	73	0	8	80	0	0	0	0	0	0	39	28	220	49	49	120	124	85	149	0	247	17	0	0	0	124	0	0
042febb85cb939dd951f21e59f0e5523	45	68	60	37	0	59	42	0	33	34	0	0	0	0	0	0	73	0	71	0	79	55	69	31	169	0	54	0	72	60	0	62	0	0	0	0	0	0	0	72	0	0	30	0	52	54	0	0	31
d9ccf7e51c72ac64fd6bf782f3981e90	13	50	0	0	62	66	0	0	0	51	0	0	0	59	26	0	0	0	209	0	0	0	115	97	0	54	158	0	174	13	76	43	38	0	0	0	0	0	0	0	0	0	0	32	37	23	0	35	81
3f4e6ad77b00da1a87e46a9bcbec8a35	18	214	66	0	60	63	0	0	27	47	38	33	40	35	32	33	0	0	45	27	41	58	55	88	120	42	56	0	0	0	0	25	0	27	0	0	29	15	18	0	0	20	18	0	0	32	26	44	0
730b68d9220a4b48b9cc48e384220090	0	24	29	0	0	0	0	0	52	0	25	37	57	45	37	33	0	0	0	0	0	45	0	26	38	0	0	0	0	0	0	0	0	516	34	23	94	66	115	0	0	167	46	0	23	0	0	0	0
1373498c6bd8dffa988530c1b2876647	0	0	59	49	0	0	0	0	0	93	0	0	0	0	0	0	284	0	82	0	45	0	126	33	0	88	83	226	0	26	78	54	0	0	0	81	0	0	0	0	0	0	0	0	0	23	0	0	22
13906ed33579e7161eca50b57d767ad3	0	0	20	0	58	10	32	0	0	21	0	0	0	0	0	0	137	0	39	0	12	0	29	55	0	0	27	37	65	0	0	25	29	225	66	176	91	0	124	110	0	0	26	0	40	21	0	0	0
090f079e89652b85d047885a0f8e4f13	26	21	30	36	33	22	0	0	96	46	0	0	0	0	0	0	70	0	132	24	41	109	59	75	65	29	64	92	42	43	52	21	45	0	0	0	0	0	0	0	0	0	21	26	33	0	30	51	32
6499e9a35b4b17332242f55870e4089e	16	82	20	0	0	50	22	0	0	0	0	0	7	0	0	0	0	0	31	0	52	48	26	29	32	0	83	23	48	69	0	76	0	140	72	28	166	0	58	33	0	0	40	0	65	63	0	0	0
5e5900608ca5f3b55ff735f74707a64a	0	0	15	0	0	0	13	0	35	0	21	24	28	55	34	29	0	0	50	0	0	22	0	0	16	0	0	0	0	0	0	0	19	125	42	22	385	137	80	81	0	71	24	0	0	26	116	0	30
7377c1c578f70aa38fc9ca2bd1222ad0	132	0	52	0	65	60	0	203	164	0	39	57	79	78	52	68	0	0	126	33	0	192	0	0	0	0	0	0	0	0	0	0	20	0	0	0	0	0	0	0	0	0	0	0	0	0	0	0	0
916c4a7baeb2f43f4f191fa0bf6a469c	16	82	22	0	0	56	14	0	0	0	0	0	0	10	0	0	30	0	31	0	52	33	16	26	22	0	82	26	36	46	0	88	0	96	67	0	159	0	60	29	0	0	61	0	65	56	0	0	6
c0344f9ffe490b2f7cf346d58e9a75c4	37	0	0	0	0	0	0	0	0	34	54	41	54	65	53	57	0	0	95	0	0	21	389	64	119	0	0	0	108	0	0	0	126	0	0	0	0	0	0	0	0	0	0	13	0	0	0	29	12
08b75ca0b5f9b41cda2c7ab482bde83c	48	37	19	35	0	130	28	480	0	21	0	0	0	0	0	0	0	0	0	0	41	24	42	11	28	76	138	16	0	64	38	39	23	0	0	0	0	0	0	0	0	0	30	0	16	0	0	0	27
3126b817e3c6baecb7f9700ea4b21bb1	0	40	0	51	61	0	0	0	0	44	0	0	0	0	0	40	46	0	150	15	31	45	126	80	34	56	127	35	164	14	44	35	33	0	0	0	0	0	0	0	0	0	46	25	0	0	0	33	71
0447bf84c4d6d2074ca7404975f55808	0	50	0	0	0	0	0	0	0	0	0	0	0	0	0	0	0	0	0	0	0	0	0	0	0	0	0	0	0	0	0	0	0	59	66	320	119	41	45	77	0	695	0	0	0	0	0	0	0
2a0b8cff16187b7f064a17dd9ed2145f	0	0	0	0	0	0	41	0	0	24	0	27	0	23	0	18	0	0	25	15	0	42	83	0	253	30	29	0	0	119	38	18	284	22	48	20	78	0	29	100	0	0	42	0	24	0	0	0	0
635cbce067fabe0f30cd6539161b058a	0	25	33	0	0	0	0	0	41	0	29	48	40	33	26	42	0	0	0	0	0	47	0	28	42	0	0	0	0	0	0	0	0	484	28	22	98	72	99	0	0	146	45	0	26	0	0	0	0
e26576086035b972c48939154c791b3e	0	0	0	0	0	0	0	0	0	0	0	0	0	0	0	0	0	0	0	0	173	232	0	207	0	0	0	0	93	0	0	199	0	0	0	0	0	0	0	0	0	0	0	45	29	84	0	112	52
5874af83e5e6dfd1584b1e1f72795baf	0	0	0	17	57	0	28	0	0	0	0	0	46	0	59	0	83	0	41	22	29	29	134	37	0	0	52	57	0	34	36	65	111	0	0	0	0	0	11	0	0	52	41	25	48	28	122	67	38
ad911e52abc0914125200776029101a4	0	0	0	0	0	0	711	0	0	0	0	0	0	0	0	19	0	0	0	0	0	0	0	0	37	67	74	53	72	63	244	50	57	0	0	0	0	0	0	0	0	0	0	0	0	0	0	0	0
1dfbc5b35b29d6bc58ff8f96da86bfda	0	0	0	0	0	0	730	0	0	0	50	43	31	33	39	40	0	0	0	0	0	0	0	0	27	28	35	72	42	39	186	25	21	0	0	0	0	0	0	0	0	0	0	0	0	5	0	0	0
11aaf1a8770b310bc3013adf6806e2c6	99	0	0	62	62	35	38	21	49	21	0	0	0	0	0	0	47	0	127	37	43	37	22	67	38	96	45	34	0	39	111	43	0	0	23	0	0	10	0	0	0	76	36	0	0	0	0	0	26
382c2de0c022ff96cd2b2d6beac1d7f4	0	99	26	27	51	34	0	38	0	45	0	0	0	0	0	0	64	0	31	0	20	52	41	0	173	0	60	24	0	14	47	18	0	66	32	81	69	0	44	38	0	71	0	37	0	13	0	82	30
1df8c9e7a4636f935bc62840661afebf	0	0	24	0	0	0	0	0	0	0	17	0	45	46	29	0	0	0	0	0	0	292	549	351	0	0	81	0	0	0	0	4	0	0	0	0	0	0	0	0	0	0	0	0	0	0	0	0	0
431da432d42473fdb087859fc91ced0a	0	0	56	32	0	0	0	0	0	112	0	0	0	0	0	0	269	0	138	19	37	0	103	0	0	82	76	206	0	26	78	53	0	0	0	39	0	0	0	0	0	0	0	28	0	25	0	0	19
b439c23762d337e0f4ee6f751ae70ac8	62	0	15	33	0	112	27	556	0	0	0	0	0	0	0	0	0	0	0	0	50	0	59	20	41	68	147	17	0	52	0	34	0	0	0	0	0	0	0	0	0	0	39	0	0	28	0	0	32
d7bc083f49d5e872a49191088ac59bba	0	0	0	0	0	47	682	0	0	0	12	22	0	25	10	0	0	0	0	0	0	0	0	0	25	52	67	58	66	48	223	48	48	0	0	0	0	0	0	0	0	0	0	0	0	0	0	0	0
37f616a2ab9fe35b75ad2592d66e5e83	0	0	33	0	0	40	44	0	27	62	0	0	0	42	41	46	95	0	55	49	0	50	69	55	91	0	57	77	37	0	27	34	48	0	54	0	0	23	37	44	0	46	37	20	0	0	0	20	0
3ce884e435542383d30d205aecb3f165	19	185	50	0	48	54	0	45	23	40	33	30	32	51	23	31	0	0	38	16	35	65	69	84	86	26	40	28	0	0	0	27	0	22	0	0	35	24	18	31	0	0	0	0	0	0	26	51	22
a36f2c9a3fada8f313f93f63b1c089a9	0	0	0	105	0	0	15	0	0	0	40	40	45	53	31	55	0	0	0	14	31	0	49	29	0	0	78	221	0	60	112	66	0	0	0	58	0	0	0	0	0	0	98	0	19	7	0	0	39
f71d921e3566f88ec0a8871745133362	0	0	0	0	0	0	178	0	0	0	0	0	0	0	0	0	0	0	78	0	41	0	360	0	193	318	0	0	0	124	0	76	0	0	0	0	0	0	0	0	0	0	0	0	0	0	0	0	0
54615cacce252bfca408e4e5d36ce4c6	0	0	0	0	0	0	0	0	0	0	136	123	166	179	139	206	0	0	36	22	133	42	33	0	51	27	0	0	0	49	0	0	0	0	0	0	37	0	0	16	0	0	0	0	0	0	0	0	0
ef3e47089152701578e6f9e471ba781e	0	0	0	0	0	0	33	0	0	0	0	0	0	0	0	0	0	0	41	0	392	170	70	18	18	31	0	0	290	35	149	0	27	0	0	0	0	0	0	0	0	0	0	0	0	15	0	0	94
39459bb2830f38c89808a5b5a743406e	62	63	0	50	0	43	0	96	0	92	0	0	0	0	0	0	0	0	39	0	51	61	0	50	0	44	64	55	0	9	0	0	0	101	124	105	58	0	79	65	0	0	28	0	0	0	0	0	0
3a7591e9920aa2739e5f9cef1ac50b39	47	83	0	0	0	0	0	0	0	57	0	0	0	0	0	30	0	0	30	27	0	0	65	35	32	0	0	0	62	54	160	106	103	0	0	0	0	0	0	0	0	0	0	0	0	67	364	66	0
3848fd38e6c75357e5551d9ec7be904f	0	0	0	0	0	0	30	0	0	23	0	0	0	32	22	0	11	0	217	27	76	109	100	68	89	72	130	87	0	37	0	45	20	0	0	0	0	0	0	0	0	0	23	0	34	40	0	22	25
605bdbb296c134eddd1c871c0425306d	0	0	25	0	37	0	0	40	41	19	0	0	0	40	0	0	0	0	0	19	24	0	18	0	78	0	0	31	88	32	32	0	0	0	22	0	0	61	20	0	0	30	20	22	0	268	71	262	30
c3949070d277c81882987ca45806d053	0	0	0	26	0	0	42	0	0	25	31	0	0	13	0	13	0	0	25	11	0	23	74	0	225	22	29	0	0	118	41	17	271	0	51	0	83	0	26	84	0	0	42	0	33	0	0	0	0
c49c31c42954c6ef0672b4e53583c7c5	0	0	52	26	0	0	82	0	0	97	0	0	0	0	0	0	241	0	70	22	43	0	88	0	0	72	71	186	0	29	67	35	0	0	0	55	0	0	0	0	0	0	62	0	0	16	0	0	20
2ee7ca169a6bb8d84f3acb5f9fecf5b4	44	0	16	38	0	101	0	516	0	0	0	0	0	0	0	0	0	0	38	0	38	0	41	19	33	64	122	23	26	63	0	33	0	0	0	0	0	0	0	0	0	0	40	0	0	21	0	0	21
f105d90d2f4494e8fa66cff085bf4054	24	60	20	20	22	43	34	50	0	30	0	0	15	0	18	29	0	0	36	0	18	61	0	46	64	11	36	0	27	41	46	18	44	69	26	0	28	36	0	76	0	64	29	0	0	31	29	115	0
57a31c9285f6c2c08a93db0c2c187dea	23	80	0	0	0	0	0	0	0	55	26	0	18	26	0	27	0	0	28	28	0	0	61	29	39	0	0	0	40	69	129	107	91	0	0	0	0	0	0	0	0	0	0	0	0	54	323	80	0
d5931b36ffb53fc552c8f195c5952db9	13	43	18	39	28	0	19	107	0	50	0	0	39	29	0	30	0	0	37	12	44	0	20	33	19	0	38	0	29	10	20	25	63	49	104	48	94	112	29	21	0	47	0	0	28	0	0	0	27
a8b18e473fd265fb1ae51ec6af399f56	0	83	23	34	42	38	38	0	0	50	0	0	0	0	0	0	0	0	34	0	0	54	70	0	173	0	54	0	0	19	38	23	0	84	38	102	74	0	49	24	0	68	0	21	0	10	0	61	0
393375abd3af4b1964c1cd2a6757fbc6	100	0	43	0	65	44	0	173	153	0	26	48	62	67	73	63	0	0	92	33	0	180	19	0	0	0	0	0	0	0	0	0	0	0	0	0	0	0	0	0	0	0	0	0	0	0	0	0	0
72c391a21b43863ad9a696070b4710e9	0	34	168	51	58	0	0	0	0	0	43	40	53	53	36	37	0	0	108	0	36	20	51	22	40	0	56	49	102	24	0	22	27	0	0	0	0	0	0	0	0	0	33	0	0	20	0	15	0
273dc8005a4e8f3c5c0722601097a121	0	58	15	23	26	44	0	55	0	37	0	33	17	25	20	20	0	0	36	0	22	45	0	66	87	0	25	0	29	39	58	0	61	43	36	0	32	38	0	0	0	58	29	0	0	38	26	119	0
b7c7130e8255bc4ce2ad04009d09eb65	0	57	48	18	35	0	0	0	39	47	0	0	40	0	0	0	0	0	50	43	29	60	64	60	140	40	54	44	32	59	35	28	0	0	0	0	0	0	0	0	0	0	0	30	0	53	46	44	0
d8428fd1604e546bdbcff03fec3bf14c	0	0	0	0	0	0	0	0	0	0	0	34	82	46	0	50	0	0	0	0	0	0	0	0	40	0	0	0	0	0	0	0	0	204	0	60	469	31	0	166	0	75	0	0	0	0	44	0	0
3ab66f1ca612891a9564dfaeedf7080f	27	0	0	0	0	39	0	29	0	25	0	30	0	49	0	0	641	0	36	0	32	39	33	0	0	34	32	30	0	0	0	35	0	0	0	0	0	0	0	0	0	0	47	0	0	0	0	79	0
7db234f631bbf49c431f33344efbcbf5	0	0	0	0	0	0	0	0	0	0	0	0	0	0	0	0	0	0	0	0	0	0	0	0	0	0	0	0	0	0	0	0	0	176	167	119	202	34	349	0	0	244	0	0	0	0	0	0	0
7865e1a481f79adbe9aa3fab11f242fe	0	0	0	0	0	0	0	0	0	10	0	0	0	0	0	0	0	0	0	0	8	0	0	0	79	0	0	35	0	0	0	27	32	195	0	0	121	140	96	122	0	218	0	0	19	0	126	0	0
8a444748824bece1b7d73767a62ac7c3	117	0	201	16	87	148	113	0	0	181	26	23	0	0	30	30	0	0	0	0	0	0	0	0	0	30	0	116	0	46	0	0	0	0	0	0	0	0	0	0	0	0	0	0	0	0	0	0	0
503fa18d17cbf062c5bd7b57df71a032	26	55	18	40	33	0	0	147	26	57	0	0	0	0	0	0	0	0	23	0	0	0	27	0	26	0	51	0	0	8	0	26	77	63	118	64	88	151	29	0	0	58	0	0	31	0	0	0	0
afc4813a4414233e08f0317f1b9ec85d	22	116	0	13	44	33	35	0	36	0	29	0	0	28	0	0	48	0	54	0	0	21	33	32	0	0	20	42	0	0	0	0	28	165	45	47	64	47	90	0	0	138	0	0	0	0	0	28	0
ffb45bcfb10380e4bdcdb8533d1bd108	38	0	0	0	0	0	0	0	0	25	29	55	56	48	35	57	0	0	84	0	0	24	334	54	118	0	0	0	94	0	0	0	133	0	0	0	0	0	0	0	0	0	0	0	0	0	0	0	0
39569c7c19afb9233ca21d9e35c5de50	98	30	0	16	52	50	44	59	0	107	0	0	0	0	0	0	0	0	0	50	0	0	45	0	0	0	0	105	30	0	0	0	19	31	25	78	70	18	50	123	0	0	0	0	50	0	0	47	0
df9ff93d2ecf3f11c6a4ef87a4323f63	39	0	43	0	0	0	22	0	0	0	0	0	0	0	0	0	103	0	30	35	33	44	47	35	58	29	211	149	64	16	27	25	68	0	0	0	0	0	0	0	0	0	0	0	20	35	0	28	45
61f039f1675af41c017754910c2826b8	0	0	0	0	0	0	0	0	0	0	0	0	0	0	0	0	0	0	0	0	0	0	0	0	0	0	0	0	0	0	0	0	0	0	0	0	0	0	0	0	0	0	0	219	0	60	0	587	291
4a87b3861b3bfc92d2c16d4d43f643dd	0	84	100	0	0	21	0	0	0	0	0	0	0	0	0	0	0	0	35	0	0	0	0	62	0	0	0	0	0	0	0	0	0	115	93	47	96	119	159	0	0	209	0	0	0	53	35	19	0
a054fb5f1295c91dc91381762d0af6ea	0	40	0	0	75	0	48	0	0	38	0	30	0	0	0	0	0	0	175	0	0	0	86	75	0	64	131	0	138	21	66	37	18	0	0	0	0	0	36	0	0	0	0	20	0	22	0	39	70
377024e72ed09356829f68b918110c74	0	0	29	0	0	0	25	0	0	40	0	0	0	52	0	6	76	0	27	21	0	25	114	36	18	0	54	67	34	34	29	47	105	0	0	33	0	0	0	0	0	52	39	17	0	16	130	48	0
9c831703150678d9c36b7bfe0a2238ed	0	0	0	0	0	0	0	0	0	0	0	0	0	0	0	0	0	0	0	0	0	0	0	0	0	0	0	0	0	0	0	0	0	0	0	0	0	0	0	0	0	0	0	208	28	68	0	573	272
d4393bac8def5d8960165a161ab47d82	0	0	23	29	20	0	18	15	68	42	0	0	0	0	0	0	0	0	107	18	29	87	73	75	66	35	52	78	35	34	35	21	37	0	0	0	0	0	0	0	0	0	25	21	0	35	18	41	29
0723272458b6ea5de661b2fd68f95f96	0	0	13	0	52	0	0	0	38	0	0	0	0	0	0	0	114	0	30	4	0	0	0	37	43	0	14	0	57	17	0	0	27	154	81	166	97	0	81	109	0	0	0	0	30	20	0	23	0
e3d201a939f555a9d84f3b64d19152f4	31	65	0	0	0	0	0	0	0	59	0	0	0	0	0	27	0	0	32	31	0	0	57	0	38	0	0	0	51	78	133	95	102	0	0	0	0	0	0	0	0	0	0	0	0	52	308	77	0
ad47ada670889faae5f26cb501f01104	0	67	14	20	28	33	0	57	0	25	17	0	19	0	15	16	0	0	31	0	18	54	8	57	67	0	18	12	20	36	65	0	59	51	31	0	30	28	0	0	0	40	26	0	0	40	29	145	0
5403d62afed1bcd80655f573bfefdd88	0	0	30	32	18	0	0	0	68	45	0	0	0	0	0	0	62	0	81	17	25	91	55	83	64	18	51	76	52	41	58	28	34	0	0	0	0	0	0	0	0	0	22	21	0	0	25	45	22
50febc356fd6ba9b2031e6d5495be1fe	52	0	0	44	110	62	26	0	0	0	0	0	0	0	0	0	102	0	47	0	43	71	25	84	135	95	188	54	0	0	21	0	0	0	0	0	0	0	0	0	0	0	75	0	0	0	0	0	0
8573b2d4f492cbffb6d0dddf19a72c82	0	41	0	23	0	0	0	0	0	0	50	44	0	0	36	57	25	0	33	24	0	58	0	0	142	22	42	34	0	21	0	26	150	0	44	0	0	0	98	34	0	0	0	0	34	39	43	38	0
f1d98cf626065442404bb0e961762f3e	0	0	13	0	0	0	0	0	0	60	0	0	0	0	0	15	26	0	51	0	0	71	0	39	0	0	107	55	0	36	0	21	0	61	123	113	67	56	64	117	0	69	62	0	0	0	0	0	0
6f5e80600df9bde5b62837c7a26cfc24	44	74	0	0	0	0	0	0	0	57	21	0	18	0	21	0	0	0	36	23	0	0	61	0	22	0	0	0	39	73	139	99	98	0	0	0	0	0	0	0	0	0	0	0	0	39	285	76	0
4c124d64d2b0530c954a8061a9d711a4	0	65	51	17	36	0	0	0	20	49	0	0	0	0	0	0	0	0	68	45	28	51	53	62	155	36	45	50	36	53	40	20	0	0	0	0	0	0	0	0	0	0	0	35	0	42	71	46	0
ec272405cd604ebd7422d4db864584b8	0	0	0	0	0	0	0	0	0	0	14	0	0	0	0	0	0	0	23	0	0	0	30	0	947	0	0	0	0	20	0	0	95	0	0	0	0	0	0	0	0	0	0	0	0	45	0	0	0
3fcc64bcbde17321dd93e5c95e09abbb	111	0	40	0	46	49	0	156	135	0	48	38	43	81	51	59	0	0	84	17	0	168	0	0	0	0	0	0	0	0	0	0	26	0	0	0	0	0	0	0	0	0	0	0	0	0	0	0	0
5902ad8440d1f31df3c00e3029e6f985	0	0	0	0	0	0	0	0	0	0	0	0	0	0	0	0	0	0	0	0	150	203	0	195	0	0	0	0	75	0	0	180	0	0	0	0	0	0	0	0	0	0	0	0	0	65	0	95	59
36bb22377267a05a2e5db271867b1b07	57	29	102	23	25	16	0	28	0	25	39	48	20	0	27	0	47	0	0	29	20	48	37	0	0	21	70	117	0	0	0	29	0	32	29	0	42	0	58	0	0	34	21	0	0	0	0	0	0
8665278fe91e03a8abe4414c7eb3596e	0	0	30	93	13	0	0	0	48	23	0	0	0	0	0	0	0	0	29	0	0	80	8	0	0	54	0	0	60	15	102	0	17	0	32	0	28	73	0	0	0	147	0	65	0	0	174	23	32
1fdcf0ac4d1a564e992921d26bb032e8	104	36	0	0	49	53	0	46	0	101	0	0	0	0	0	0	0	0	0	60	45	0	33	0	40	0	0	96	40	0	14	0	0	0	20	77	63	18	54	84	0	53	0	0	37	0	0	51	0
e35fc31627598deff94650661cbecd01	22	0	59	9	32	0	28	14	0	0	0	0	0	0	0	0	0	0	0	28	0	0	0	45	64	0	22	16	0	47	0	29	65	0	0	74	163	0	69	87	0	50	14	0	0	57	0	53	8
61e2ca04df29e36a37ba2cfa69f2dbc4	0	20	0	68	18	37	0	43	0	48	0	0	0	15	0	15	0	0	76	32	37	81	34	33	0	29	35	0	0	40	32	38	0	26	27	46	27	0	55	0	0	42	0	0	16	55	30	45	29
a924f56cec551fa55da130c8749c68a9	0	0	21	0	0	38	0	0	0	0	0	0	0	0	0	0	0	0	0	0	0	0	0	0	12	0	0	0	35	0	0	0	80	46	135	253	88	39	105	93	0	62	0	31	23	0	0	88	0
25244dd405091c575b2743588ffe6999	0	0	0	0	0	0	0	0	0	0	0	0	0	0	0	0	0	0	0	0	0	0	0	0	0	0	0	0	0	0	0	0	0	128	140	120	197	26	357	0	0	212	0	0	0	0	0	0	0
8fd25abffd645494e8178558275f98af	64	17	0	0	0	0	47	93	0	0	0	0	0	0	0	0	0	0	0	46	0	0	87	51	195	0	0	0	93	55	0	0	83	0	0	0	0	0	0	0	0	0	0	94	49	39	0	162	0
6953321683f8f70e00c403da00a50f33	25	73	0	42	40	30	0	26	32	32	0	0	42	0	0	0	0	0	50	0	0	0	0	35	113	0	0	31	15	70	0	20	0	0	148	32	29	43	97	0	0	46	0	0	0	14	0	60	0
a13cf6ffdddc0c65efb962e007daff67	0	0	0	0	0	0	30	0	0	26	0	0	19	0	0	0	0	0	181	19	56	75	125	53	71	50	135	69	0	29	43	41	27	0	0	0	0	0	0	0	0	0	19	0	0	0	0	17	0
5b0f4fcbc3c94c6439424523fc207735	0	0	0	0	0	0	0	0	0	0	48	45	0	0	0	0	79	0	23	35	21	39	126	42	0	0	40	66	0	38	22	35	95	0	0	0	0	0	0	0	0	34	40	15	0	40	109	61	33
c3d406468ad90657a4822ef1f41a15d1	28	0	35	0	0	0	0	0	0	26	0	0	0	0	0	0	79	0	31	0	0	43	36	40	63	0	199	137	43	17	20	17	73	0	0	0	0	0	0	0	0	0	0	0	35	28	0	18	30
63aa218388735e6ab6fcb2f3512d68c9	0	0	0	0	0	0	153	0	0	0	0	0	0	0	0	0	0	0	75	0	0	46	290	0	149	245	0	0	0	94	0	74	0	0	0	0	0	0	0	0	0	0	0	0	0	0	0	0	0
b7e008fa497a18c3f0c07d72b2d8e9cb	19	58	17	0	0	31	36	20	0	25	0	0	0	0	25	30	39	0	46	34	59	33	49	0	109	26	0	23	0	68	0	0	0	0	167	26	34	0	76	0	0	0	0	26	16	0	0	55	0
334d3c74519d507d5831e15708871d36	0	100	88	0	0	30	0	0	0	0	0	0	0	0	0	0	0	0	32	0	0	0	0	44	0	0	0	0	0	0	0	0	0	97	67	0	82	122	150	78	0	160	0	0	38	0	31	26	0
3386e846df8ab147aaaa7ae603af1d00	0	0	95	0	0	0	0	66	0	0	0	0	0	0	0	0	0	0	250	0	0	85	0	31	30	0	0	90	36	0	36	73	72	0	0	0	0	0	0	0	0	0	0	68	22	26	0	60	37
f58346bfca697c8178e46d3b3245f691	121	0	208	22	83	149	115	0	0	176	0	0	0	0	0	0	0	0	0	0	0	0	0	0	0	0	0	105	0	32	0	0	0	0	0	0	0	0	0	0	0	0	34	0	0	0	0	0	0
1deb2144e9337e7f47c79955db26040a	31	14	30	0	0	45	0	0	41	62	24	0	0	0	0	0	0	0	64	48	70	53	55	0	98	0	33	50	47	0	32	22	0	0	0	81	0	39	43	0	0	49	35	0	0	0	0	0	0
d42876b9f37377a7634b4ed4338051f3	61	59	0	61	0	41	0	72	0	78	0	0	0	0	0	0	0	0	32	0	50	50	0	0	0	0	53	0	0	12	48	0	0	72	84	100	54	0	67	71	0	0	28	0	0	0	0	0	0
d166d7260c51ea2652eff199acdfdd4d	0	0	21	22	0	26	61	0	39	26	0	0	0	0	0	0	37	0	55	0	0	43	0	21	433	40	35	0	39	0	8	29	54	8	0	0	25	60	0	9	0	40	15	0	0	0	0	0	0
c8f4c2ffbcfbd5944f97b2e2d71144c2	0	0	157	33	63	0	0	0	0	0	35	28	44	42	37	37	0	0	109	0	24	24	40	21	34	0	30	40	87	21	0	19	34	0	0	0	0	0	0	0	0	0	34	0	0	28	0	18	0
c7d63b2201ce4d023d25b9525fc39c72	56	25	119	7	23	35	0	34	0	33	0	0	27	7	17	33	29	0	0	17	0	33	36	0	0	0	68	135	0	0	0	30	0	36	16	11	38	0	62	0	0	48	0	0	0	0	0	16	0
6d7461c0b18617640c40bdbeb6028a22	18	40	18	30	44	0	19	107	0	35	0	0	0	0	0	0	0	0	33	13	26	0	20	0	14	10	43	0	35	11	0	25	53	45	93	50	85	131	19	29	0	37	0	0	26	0	0	0	34
332e8163b1fd2a48aec26799a5d489ad	0	0	61	0	0	0	0	43	0	39	0	0	0	0	0	0	0	0	226	0	34	78	0	19	24	11	30	72	37	23	29	89	89	0	0	0	0	0	0	0	0	0	0	55	0	14	0	46	39
5ddcf445c519b7306ad29a2f3faf5bf7	0	0	22	0	0	0	0	0	0	0	11	0	0	0	0	50	0	0	0	0	0	220	448	309	0	0	58	0	0	0	0	0	0	0	0	0	0	0	0	0	0	0	0	0	0	0	0	0	0
d46c09b3e31c64133467828742877e22	33	69	78	0	0	19	0	0	0	0	0	0	0	0	0	0	0	0	36	0	0	0	0	36	0	0	0	0	0	0	0	0	0	112	59	33	82	144	164	0	0	205	0	0	0	0	31	21	0
6bafc51b60de127ca136ecafd8c95c48	39	35	70	0	25	40	0	20	0	47	0	0	0	0	0	0	0	0	0	0	32	0	0	0	46	7	0	0	0	34	0	28	0	0	36	70	148	0	55	80	0	56	0	0	0	58	0	72	0
89904934540b5621f8732c748a941b4f	0	0	0	0	0	0	521	0	0	0	0	0	18	0	0	0	0	0	0	0	0	0	0	0	17	48	51	52	52	36	232	49	57	0	0	0	0	0	0	0	0	0	0	0	0	0	0	0	0
63f6ab68e2096ecf1b0f41fbaa9c0e19	0	0	0	0	0	0	46	0	0	0	11	0	15	0	0	0	0	0	164	25	45	0	81	154	0	90	38	136	27	62	51	105	0	0	0	0	0	0	0	0	0	0	0	0	0	0	0	11	0
da571250d2f16e4d05d21c6622025594	0	0	64	0	0	0	41	51	0	0	0	0	0	0	0	0	0	0	210	0	0	89	0	19	30	0	0	75	28	0	34	79	78	0	0	0	0	0	0	0	0	0	26	55	32	15	0	61	42
bdc91df5bc550f05c3829ce544496aad	0	0	0	0	0	0	0	0	0	0	0	0	0	0	0	0	0	0	0	0	0	0	0	0	0	0	0	0	0	0	0	0	0	84	88	80	170	247	184	17	0	132	0	0	0	0	117	0	0
eadc33a2db7c8eb8fc5d9dcc7b9107bc	0	30	160	54	52	0	0	0	0	0	27	29	42	57	29	34	0	0	83	0	0	17	32	24	34	0	34	39	84	26	0	24	32	0	0	0	0	0	0	0	0	0	25	0	0	14	0	14	0
01dea3eba8d49595c0f440cfe167ef8d	0	0	0	0	0	0	0	0	0	0	122	107	133	140	137	138	0	0	20	27	118	26	0	0	35	22	0	0	0	49	0	0	0	0	0	0	39	0	0	0	0	0	0	0	0	0	0	0	0
e24303029ea28351123efddbc633c4b7	28	0	0	34	45	0	0	15	0	21	0	0	0	0	0	0	40	0	26	31	0	28	26	0	31	49	46	23	0	48	52	34	36	0	31	73	24	21	42	46	0	50	0	0	0	33	0	21	39
e5af27fecd6c2571211171434ec548e6	21	39	16	35	30	35	0	102	0	40	17	0	0	0	0	0	0	0	31	0	0	0	18	0	21	0	54	0	0	7	0	32	88	46	103	42	73	116	30	0	0	52	0	0	26	0	0	36	0
fbeb2abe65b1a46e2672b825f61d1a34	27	78	0	0	0	0	0	0	0	42	0	0	0	0	0	0	0	0	30	26	0	0	49	0	30	0	0	0	36	59	129	86	85	0	0	0	0	0	0	0	0	0	0	0	0	68	282	75	0
eff809e1d123204c05d86fb507f65358	0	21	21	50	0	0	0	0	0	0	0	0	0	0	0	0	0	0	0	0	0	16	0	0	0	0	0	0	47	0	0	0	68	0	0	0	44	43	82	0	0	37	0	26	0	22	457	74	13
8bfd4f12155c8d4afe572ab0e6960d52	0	0	0	0	0	0	28	0	0	0	0	0	0	15	11	0	0	0	165	27	0	0	74	168	61	66	41	120	29	40	45	112	0	0	0	0	0	0	0	0	0	0	0	0	0	10	0	0	0
aa64f4b676d9f738ed25c348f5431209	31	68	0	40	0	26	28	46	0	63	0	0	0	0	21	0	0	0	78	0	22	73	0	54	57	0	27	38	0	35	0	0	103	42	0	37	0	0	16	0	0	0	28	44	0	42	0	37	0
168179a63151807668e36fed3338515f	0	0	29	80	16	0	0	0	39	23	0	0	0	0	0	0	0	0	29	0	0	49	10	0	0	46	0	0	56	15	95	0	18	0	15	0	22	70	0	0	0	115	0	87	0	0	172	12	36
39034ba5c398d52ad3732f2efc076f32	0	0	0	33	42	0	0	0	34	0	36	0	74	0	33	32	0	0	52	0	0	0	31	0	0	0	33	0	0	0	0	0	0	85	42	0	108	58	52	0	0	274	0	0	0	0	24	0	8
08b60260a11473a4a16efbbffcb3939a	39	0	93	0	32	52	0	0	52	42	0	0	0	0	0	0	37	0	50	8	0	48	24	28	0	0	0	0	30	0	15	0	39	41	53	65	40	0	67	84	0	53	0	0	0	22	0	0	0
911b527676d83b6162084a5fc64fdb4c	20	87	0	0	35	0	0	21	0	24	0	0	39	0	0	0	0	0	61	0	36	16	0	31	28	0	19	29	0	0	17	0	0	153	33	36	54	48	82	0	0	108	37	0	19	0	31	19	0
b36393a965a71ea72d288e58ad024fcd	0	0	0	0	0	0	0	0	0	0	89	123	131	133	146	142	0	0	0	0	111	34	30	0	27	30	0	0	0	34	0	0	0	0	0	28	25	0	0	0	0	0	0	0	0	0	0	0	0
8ec4df91ebd3fbb78714a63351fc481d	0	0	0	0	0	0	133	0	0	0	0	0	0	0	0	91	0	0	59	0	0	46	253	0	152	209	0	0	0	94	0	45	0	0	0	0	0	0	0	0	0	0	0	0	0	0	0	0	0
f7aab6ec9d245dcea4044b5d962ee7ac	41	74	0	0	0	0	0	0	0	51	0	0	19	0	0	0	0	0	28	26	0	0	36	30	31	0	0	0	48	37	117	97	80	0	0	0	0	0	0	0	0	0	0	0	0	56	248	59	0
62437d29233fb388507826d2efc6134d	0	0	0	0	0	0	136	0	0	0	0	0	0	0	0	0	0	0	78	0	0	41	279	0	129	229	0	0	0	107	0	47	0	0	0	0	0	0	0	0	0	0	0	0	0	0	0	0	0
ded8ba6cfb4b9b4f8d7a373094e3f91f	0	0	0	0	0	37	0	0	23	33	0	0	0	0	0	42	146	0	0	0	0	80	34	203	0	35	34	36	14	5	0	0	0	0	27	40	31	16	32	45	0	48	14	14	0	0	0	0	0
7f41bd59e5efe53392e69b555a7a48ae	41	70	17	0	39	0	0	82	0	91	0	0	0	0	0	0	0	0	23	0	43	35	0	0	40	0	50	0	0	0	0	18	37	60	89	86	61	0	55	52	0	41	0	0	0	0	0	0	0
a2ff1f7298abcc2e83b40024f83a0c37	38	0	23	0	0	21	28	0	0	0	0	0	0	0	0	0	111	0	29	0	0	33	26	25	45	25	181	129	39	13	16	35	63	0	0	0	0	0	0	0	0	0	0	41	19	25	0	16	33
bee11ef4a78ea5aad3687227f51efd9b	0	0	16	5	50	0	0	0	0	0	0	0	0	0	0	0	0	0	33	0	0	45	0	52	0	0	26	0	44	0	0	0	42	150	64	146	97	0	85	72	0	0	0	31	29	20	0	0	20
742d159e909351739509be828f30acf1	0	0	0	0	0	0	0	0	0	0	66	25	0	37	63	32	0	0	0	0	0	0	0	0	0	0	0	0	0	0	0	0	0	152	67	0	415	30	0	123	0	0	0	0	0	0	31	0	0
92b4406971249785c636323b970bec6d	0	0	0	0	0	0	0	0	22	28	0	0	0	24	0	27	0	0	0	0	0	0	0	0	0	0	0	0	37	0	0	0	66	29	45	0	25	37	60	41	0	0	0	38	0	0	457	74	0
9b2fe7da8247d7c610d670cf3b52829b	0	0	100	0	195	109	24	0	0	113	0	0	0	0	0	0	222	0	42	23	0	0	0	57	0	0	0	0	148	0	0	27	0	0	0	0	0	0	0	0	0	0	0	0	0	0	0	0	0
3546e492a96c2282b3d58dab9c3803c5	38	0	0	38	21	39	32	0	0	53	0	0	0	0	0	0	0	0	0	0	30	80	0	51	95	23	27	0	0	14	0	52	128	0	0	0	20	0	34	0	0	40	35	40	0	0	0	57	0
334d32bc29eec479339be9b7121a81d7	0	0	32	0	51	0	0	47	28	37	0	20	32	0	0	0	73	0	50	0	0	0	54	0	89	37	46	57	0	55	31	36	0	34	0	0	73	0	0	0	0	0	36	0	42	55	0	18	20
a3f5735a55170b568299f354cea786d7	0	0	0	0	0	0	0	0	0	0	0	0	0	0	0	0	0	0	0	0	0	0	0	0	0	0	0	0	0	0	0	0	0	83	90	50	145	263	186	12	0	111	0	0	0	0	112	0	0
d65c6f93216d2e2dec40e3b116331e2d	0	33	69	0	0	0	0	48	0	0	0	0	0	0	0	0	0	0	199	0	18	79	20	0	19	0	20	72	30	0	38	86	67	0	0	0	0	0	0	0	0	0	0	57	0	29	0	45	26
6c9e4d2cb8818d7330b3ab295fb27d78	0	0	0	40	0	0	0	0	0	0	0	0	0	0	0	0	0	0	0	0	0	0	0	15	0	0	0	0	40	0	0	0	58	0	0	0	47	49	73	0	0	45	28	52	0	0	458	67	0
a5f5f62a6ca2ac8838131429d2a22610	100	25	0	14	40	50	0	56	0	99	0	0	0	0	0	0	87	0	0	0	0	52	31	40	0	0	0	81	31	0	0	0	16	0	22	62	80	0	0	93	0	0	0	0	33	0	0	0	0
0698b3957ac027d2e00b638e79ff0eaa	25	28	19	52	34	0	0	40	0	48	16	0	0	0	22	0	0	0	34	0	0	65	29	44	156	0	43	30	0	33	0	37	0	30	0	45	0	0	0	38	0	0	58	0	0	40	0	0	0
baa824c043f0eed585d56a0bff84df12	0	0	0	0	0	0	88	0	0	0	0	24	46	26	27	34	0	0	36	0	0	29	26	262	143	103	0	19	0	0	96	33	0	0	0	0	0	0	0	0	0	0	0	0	0	0	0	0	0
4c2678b51827137ca31707f71ffe20ac	0	0	0	15	44	25	0	0	0	18	0	0	0	0	30	42	522	0	0	0	0	26	37	34	0	0	28	25	16	0	0	44	0	0	0	0	0	0	0	0	0	0	0	0	0	0	0	74	0
1118b389461329889dfc79651b61673e	8	0	19	74	0	0	15	0	0	0	0	0	0	0	13	34	74	0	100	0	0	20	0	57	64	28	26	47	0	0	0	0	56	26	0	29	0	0	20	37	0	0	60	0	21	44	0	35	35
07c0370386a90e438c6fd864a1ece54a	0	62	79	0	29	16	0	0	0	0	0	0	0	0	0	0	0	0	29	0	0	0	0	52	0	0	0	0	0	0	0	0	0	90	63	0	81	109	174	0	0	191	0	0	0	0	17	20	0
0fa9bf8c456e27d7447218834bc291b2	0	25	0	23	0	0	15	0	0	17	0	0	0	0	0	0	0	0	164	16	48	86	101	53	82	60	129	63	0	0	0	35	22	0	0	0	0	0	0	0	0	0	10	17	0	0	0	24	0
b18c4e83f3493078035dabb3ee4a3eaf	0	0	0	0	0	0	0	0	0	0	0	0	0	0	0	0	0	0	23	0	0	29	0	25	775	0	0	0	28	0	0	0	86	0	0	0	0	0	0	0	0	0	0	0	0	0	0	0	28
d434864b9fe412f6fc3e671df15751fb	0	0	19	0	0	0	0	0	0	43	0	0	0	0	0	0	0	0	62	0	0	67	0	35	0	0	101	53	0	42	0	21	0	62	90	117	63	47	68	76	0	49	0	0	0	0	0	0	0
b6ab0e6653a88d331450ba8109191d64	0	26	33	0	28	32	0	37	0	38	0	0	13	0	0	0	0	0	79	32	47	78	29	35	0	40	30	0	0	50	32	32	0	42	19	0	40	0	58	0	0	30	0	0	0	62	0	0	0
afd3fc0a1b80108a53eeeb72917a56dc	46	48	0	0	36	0	25	80	0	72	0	0	0	0	0	0	0	0	23	0	39	26	0	0	40	0	40	0	0	0	0	0	36	78	55	96	55	0	46	59	0	48	0	0	0	0	0	0	0
0dd0d18b06b008ad95aeb8cd33db7b4f	0	0	0	0	0	0	30	0	0	0	0	16	0	0	0	17	0	0	162	27	30	0	76	131	0	67	35	119	18	49	32	107	0	0	0	0	0	0	0	0	0	0	0	0	0	0	0	0	33
17f4e0e8d2069e05ab35bf7a4ce14f3b	0	25	0	0	20	29	28	47	15	46	0	0	0	0	0	0	0	0	54	26	41	61	31	35	0	35	22	0	0	40	28	27	51	31	32	0	34	0	66	0	0	42	0	0	0	68	0	0	0
e2306a3f407dfd50da1711dfd33ec764	0	0	0	0	0	0	14	0	12	0	48	31	60	39	62	0	109	0	34	44	56	64	0	173	0	0	18	0	0	0	0	0	0	0	22	22	28	0	0	38	0	37	21	0	0	0	0	0	0
2affc71e5a1bec94fc7a67173df8308b	26	0	0	44	21	40	74	0	0	0	24	19	22	0	23	0	0	0	67	0	31	113	61	52	103	0	28	0	13	59	0	47	0	0	0	0	0	0	0	0	0	0	43	0	0	29	0	0	21
783166bb550c6d6fb12e1db569fe2521	0	0	0	0	0	0	0	0	21	0	0	0	0	0	17	0	0	0	0	0	0	0	0	0	0	0	0	0	34	0	0	0	70	0	44	44	43	49	79	0	0	0	0	31	0	0	424	66	0
7870a963256800da4ac19baf1b946e4b	89	33	40	0	49	47	0	37	0	87	0	0	0	0	0	0	0	0	27	0	0	50	29	37	0	0	0	62	27	51	14	0	0	0	15	84	59	0	0	79	0	0	0	0	28	0	0	0	0
be17eae33b69303c09d53b6816702267	0	0	31	0	0	32	0	0	0	27	26	0	43	0	0	0	486	0	27	0	0	46	0	0	0	0	21	28	0	0	18	38	0	0	0	0	0	0	0	0	0	0	0	0	0	23	0	68	0
61810d5a73cdfd1b17de828112bada52	0	0	0	38	141	0	0	0	0	27	0	0	0	0	0	22	37	0	58	0	0	31	73	0	229	45	69	68	47	0	0	0	49	0	0	0	0	0	0	0	0	0	36	0	0	0	0	0	0
eeca09bf235b2bfbb481cf7f858435a3	0	0	96	51	172	87	0	13	0	126	0	0	0	0	0	0	189	0	0	22	0	0	0	59	0	0	0	0	153	0	0	0	0	0	0	0	0	0	0	0	0	0	0	0	0	0	0	0	0
0bd9e1d377906303cb59db251b036f9e	58	26	88	24	16	12	0	23	0	25	0	0	0	0	0	0	0	0	17	38	18	31	34	0	0	0	68	113	0	12	0	17	0	28	27	0	47	0	48	17	0	31	0	0	0	0	0	0	26
1eec0ad1acb4b7a398fed7c52f30a7ab	0	0	12	0	0	0	0	0	0	36	0	0	0	0	0	0	14	0	41	0	0	68	0	31	0	0	104	58	0	30	0	19	0	49	95	87	55	45	73	73	0	72	0	0	0	0	0	0	0
96521c5fa92cb46170a6f035e03a68f9	0	0	12	33	0	0	0	0	0	52	0	0	0	22	0	0	0	0	32	0	0	57	0	26	0	0	102	47	0	28	0	16	30	54	86	88	46	55	59	62	0	54	0	0	0	0	0	0	0
45059dc4e9097eb471c190c1afd83b56	0	0	0	24	27	0	0	0	41	0	0	0	0	62	0	0	0	0	0	0	0	0	29	0	0	0	28	0	39	39	0	0	0	82	39	53	93	54	39	20	0	268	0	0	0	0	23	0	0
059a8eccfdda0e54dd6e424a3144d3e4	16	109	0	0	36	0	0	0	0	0	0	0	0	0	0	26	60	0	44	0	0	26	31	12	0	0	22	24	0	0	0	34	0	145	43	33	47	37	64	0	0	113	0	0	0	0	0	13	0
3c033dd0e8435862151b65718544085a	0	0	0	0	0	0	0	0	0	0	0	0	0	0	0	0	0	0	0	0	0	67	29	25	36	55	0	0	34	0	85	20	0	23	19	37	142	0	260	84	0	39	0	0	0	0	0	0	0
19898982fb254a070634d78bfbeccf82	25	0	0	0	0	0	23	0	0	17	0	0	0	0	0	0	70	0	139	0	32	114	73	81	84	50	57	57	0	20	0	0	36	0	0	0	0	0	0	0	0	0	31	0	0	22	0	0	0
77ecf71980ba3d7ba6c8197093f241c8	0	0	0	0	0	0	592	0	0	0	0	0	0	0	0	0	0	0	0	0	0	0	0	0	24	13	29	41	27	24	163	18	14	0	0	0	0	0	0	0	0	0	0	0	0	0	0	0	0
b1840eb6ead86bf929c3921cfd50fb71	21	0	16	69	0	0	0	0	43	0	0	0	0	0	0	18	0	0	25	0	0	57	0	0	0	47	0	0	52	10	67	0	20	0	0	0	20	68	0	0	0	110	0	61	0	0	157	0	29
4d8d057f9d04ef24419def282733860b	0	0	21	0	0	0	0	0	0	0	0	25	0	0	0	0	0	0	0	0	0	216	370	246	0	0	64	0	0	0	0	0	0	0	0	0	0	0	0	0	0	0	0	0	0	0	0	0	0
8901002dedb0111ee1ae19b7eab1b40f	0	0	0	0	0	0	31	0	0	11	50	0	26	49	0	41	41	0	27	30	42	56	53	34	0	30	16	26	0	57	34	80	0	0	0	0	0	0	0	0	0	0	23	0	31	0	16	28	0
bf3dcd0e537cbf5bac0c4b9fd0d5bc6c	0	0	0	0	0	0	0	0	0	0	0	0	0	0	0	0	61	0	24	14	0	24	122	26	0	0	51	62	0	33	37	44	81	0	21	0	0	32	0	17	0	35	36	19	0	21	104	40	0
d3fdcc82c8b35d62f17b26e026762022	0	0	428	0	34	0	0	266	196	0	0	0	0	0	0	0	0	0	0	0	0	0	0	0	0	0	0	0	0	0	0	0	0	0	0	0	0	0	0	0	0	0	0	15	0	0	0	0	0
4cf3302eb47c567e8116922038087b5e	0	0	0	0	0	0	67	0	0	0	45	22	29	23	20	39	0	0	32	0	0	24	31	235	115	87	0	0	0	31	78	27	0	0	0	0	0	0	0	0	0	0	0	0	0	0	0	0	0
3b96ee86b46dce76b35e183a7b2b9521	0	0	0	0	0	0	0	0	0	0	0	15	17	0	0	0	0	0	21	0	0	0	0	0	778	0	22	0	0	0	0	0	79	0	0	0	0	0	0	0	0	0	0	0	0	0	0	0	0
ee44adb383a986dd344253b319e7060e	35	0	22	0	0	0	0	0	0	22	0	0	0	0	0	0	67	0	19	0	0	38	35	31	49	0	155	146	29	18	22	25	53	0	0	0	0	0	0	0	0	0	13	0	13	21	0	25	31
43eba5902f55680fe1cc1fd42868c520	0	0	31	0	0	13	23	0	63	19	0	0	0	0	0	0	53	0	80	0	41	0	68	54	60	0	25	0	0	66	0	48	0	0	0	75	0	60	0	0	0	0	30	28	0	0	0	0	33
e6c7545ed929ad9da7daa33e1ebf124a	0	33	0	0	0	0	37	9	0	0	0	0	55	46	0	0	0	0	25	26	0	42	31	36	102	0	0	29	30	29	0	16	115	0	0	0	0	0	95	0	0	0	21	23	0	38	0	0	19
3543240589555b1eb4e81a6690b9915c	0	0	0	0	0	0	31	0	0	122	30	0	0	32	0	23	0	0	0	0	0	0	9	0	524	0	19	0	0	0	0	0	0	0	0	22	0	0	0	0	0	0	50	15	44	0	0	0	0
a572143ec2596f2762caf13a3861f3c7	27	0	44	0	35	0	0	13	0	0	0	0	0	0	0	0	0	0	0	23	0	0	16	28	50	0	0	0	0	43	0	21	0	37	0	72	121	0	51	62	0	54	0	0	0	42	0	46	0
17c27dce3e48e7211ae67fa2a0fa212d	0	92	0	65	57	26	0	0	0	51	23	22	0	0	0	27	0	0	53	0	0	0	25	42	60	42	29	0	0	54	41	0	0	0	0	0	0	0	0	0	0	0	63	0	45	0	20	0	17
8e60f70adba8aea0bb3890ae9680ecfd	0	0	0	0	0	0	79	0	0	0	0	22	0	33	23	30	0	0	29	0	0	24	26	256	119	108	0	0	0	0	75	21	13	0	0	0	0	0	0	0	0	0	0	0	0	0	0	0	0
799ac73b6f4965bbdb523d5a5bd91029	27	26	25	42	22	0	23	0	0	43	0	0	18	0	0	27	0	0	25	0	43	52	22	45	135	41	36	32	0	22	10	26	0	28	0	40	28	0	0	34	0	0	0	0	0	0	0	0	0
1ec65cabb6baf50bafdc262958176e19	29	48	0	17	0	55	0	0	0	49	0	0	0	0	0	0	54	0	29	42	28	105	41	62	109	0	44	53	30	15	0	0	0	0	0	0	0	0	0	0	0	0	26	0	0	0	0	0	0
865f50a6d0efe672d97b3618c1e2b4fe	0	0	16	31	0	0	0	0	0	0	0	0	0	31	0	0	0	0	0	0	0	0	0	0	0	0	0	0	0	0	0	0	0	48	178	120	131	0	114	70	0	142	0	0	23	0	0	0	0
46e2a07e2fcc9cfc2cad4ba0cb855415	10	0	24	0	38	0	0	0	0	0	0	0	0	0	0	0	0	0	27	0	0	0	0	31	0	8	20	0	42	0	16	0	43	134	58	131	83	0	96	60	0	0	0	0	33	12	0	0	27
2527aaad835acf60b9e57cf5e51e9718	24	0	0	0	0	0	16	0	0	12	0	0	0	0	0	0	63	0	148	28	22	91	65	79	64	43	47	47	0	29	0	41	0	0	0	0	0	0	0	0	0	0	22	0	0	0	0	0	0
cc1711e175f1fd96d0141ffdbefbca4d	16	65	0	0	0	35	0	26	0	15	0	0	0	0	0	0	0	0	31	0	0	0	0	0	83	0	0	32	0	47	0	15	0	24	141	24	26	29	61	0	0	26	32	0	0	0	0	49	24
f021870f0e108507ec7f780a275e1a51	8	0	0	57	0	0	10	0	0	0	0	0	17	0	0	0	55	0	90	0	40	24	0	36	76	20	29	0	0	0	21	0	37	0	0	0	0	0	35	19	0	0	63	0	40	37	0	26	25
d078c163ebdec947981a1ec55c356029	20	59	0	25	0	93	0	0	0	52	0	0	0	33	0	0	0	0	18	0	0	126	76	60	100	0	54	45	33	18	0	0	0	0	0	0	0	0	0	0	0	0	0	0	0	0	0	0	0
0269be80b506c5ead30c865c574f2d11	19	0	38	0	29	29	45	0	0	42	0	13	19	0	0	0	0	0	52	29	26	45	30	38	33	47	75	40	0	34	0	36	0	0	0	0	0	0	0	50	0	0	25	0	15	22	0	0	0
7c6811e56df5f804ad0a322d5d69ea5c	19	41	0	0	18	30	56	0	0	0	0	0	0	22	0	22	0	0	49	0	19	105	49	36	91	0	26	36	0	54	42	37	10	0	0	0	0	0	0	0	0	0	58	0	0	0	0	0	0
933b93230f46f1172d5e54ad39cc4398	16	56	0	0	0	19	0	21	0	18	25	0	0	31	0	0	35	0	36	0	0	39	0	0	102	0	38	25	0	43	35	0	28	0	103	27	22	0	68	33	0	0	0	0	0	0	0	45	0
786f4b65736f9fb6139b817f6538a964	18	5	23	30	8	51	0	22	0	19	0	0	24	0	0	0	83	0	111	0	0	55	23	0	39	11	9	44	70	0	0	0	0	0	0	0	0	0	0	0	0	0	40	28	0	0	21	50	0
5cfd52122c9fcf248019ee5dd1f9a1f7	0	0	0	0	0	0	0	0	0	0	0	0	0	0	0	0	0	0	0	0	0	57	25	33	34	59	0	0	32	0	71	31	0	13	23	34	131	0	220	67	0	0	0	0	0	0	0	0	0
3ad9f39d3ecf2b705b1b21407d392e49	0	0	0	0	0	0	0	0	0	0	0	0	0	0	0	0	0	0	0	0	0	57	27	18	23	65	0	0	26	0	56	41	0	19	16	51	136	0	226	97	0	0	0	0	0	0	0	0	0
812332b89f5881953c03b32db1b51d31	44	33	86	0	17	14	0	30	0	24	0	0	9	16	0	24	0	0	0	0	17	30	34	0	0	0	53	88	0	0	0	0	0	17	32	36	36	0	37	0	0	30	0	0	0	0	0	0	0
b282a7a230506a3323164fffa1a2e743	0	0	15	0	0	0	0	0	0	0	0	36	65	25	39	0	68	0	57	0	0	0	0	0	114	21	0	28	26	0	47	0	36	32	0	0	0	31	34	0	0	0	0	34	99	0	24	26	0
66d0fc8116293815e49aec9cb771c39a	0	0	13	0	0	0	0	0	0	0	0	0	0	21	0	0	54	0	97	0	33	0	66	41	68	0	19	0	0	50	39	29	0	0	0	53	0	59	0	0	0	0	30	25	0	0	0	0	33
82f4502990eca0ae2a0d38b5aefe6d76	0	0	0	0	0	0	0	0	0	0	0	0	0	0	0	23	0	0	14	0	0	0	0	19	664	0	0	0	28	0	0	0	61	0	0	0	0	0	0	0	0	0	21	0	0	0	0	0	0
60a4bbc069ca6f0f171fa4b6215e86bd	59	27	96	15	14	24	0	29	0	26	0	0	0	10	0	0	0	0	0	21	0	31	24	0	0	0	51	103	0	0	0	14	0	28	20	6	19	0	52	0	0	38	0	0	0	0	0	0	0
1d170d46a82acadc1bfacfbe0b550ec3	57	21	93	10	15	0	0	32	0	21	0	0	0	11	0	0	27	0	0	22	27	32	30	0	0	19	55	104	0	0	0	0	0	20	22	10	24	0	55	0	0	47	0	0	0	0	0	0	0
6a4dd9bee33a6eac7c006a62c5d04f78	0	0	0	0	0	0	0	0	0	0	0	0	0	0	0	0	0	0	0	0	0	53	27	14	23	47	0	0	45	0	67	19	33	28	11	44	138	0	233	61	0	0	0	0	0	0	0	0	0
e1815b422c1f82bd6c080f729679b073	31	0	57	0	24	0	0	18	0	0	0	0	0	0	0	0	0	0	31	0	0	35	0	0	57	0	0	0	0	39	0	19	0	0	0	57	99	0	50	56	0	45	0	0	0	29	0	32	0
79422a839940b93f4551d69f5ccb1ee5	0	0	19	0	34	0	0	0	27	0	0	0	0	40	0	0	54	0	32	0	0	14	0	16	27	0	48	20	38	0	0	36	0	0	0	0	35	0	14	0	0	0	0	0	0	23	0	174	27
a7c0614618c46724b1a59cc4bdc315ad	0	0	20	0	0	0	0	0	16	32	0	0	0	0	0	42	92	0	0	0	0	94	0	167	0	0	22	36	0	0	0	0	0	32	40	29	37	0	0	0	0	50	23	0	0	0	20	0	0
61a9fbab2a358bb57871002e1a945ab5	0	0	38	0	34	46	0	0	126	20	0	0	0	0	0	0	0	0	30	9	0	15	30	27	0	0	27	0	0	5	0	17	0	0	69	3	117	30	12	16	0	132	0	0	0	0	0	22	5
ae8a281262eee6c477a147f40729529d	26	140	0	26	75	28	0	39	0	0	14	22	33	23	16	20	0	0	20	30	39	108	37	50	0	0	0	0	0	53	0	0	0	0	0	0	0	0	0	0	0	0	0	30	0	0	0	0	0
7cd3edf7de3da67a2883d919506e7d55	53	0	0	0	0	0	0	71	0	0	0	0	0	0	0	0	0	0	0	41	0	0	93	0	160	0	0	0	110	0	0	0	73	0	0	0	0	0	0	0	0	0	0	0	61	0	0	166	0
a1d0cc4ceb485c5fdeedbbbd31c73864	13	78	13	0	34	0	0	21	0	24	0	0	0	0	19	0	0	0	52	0	0	20	0	13	0	0	14	29	0	0	0	0	0	136	28	26	53	33	55	0	0	114	0	0	17	13	0	22	0
24638b492120ac6e9b8c0d2043b9a03b	0	0	0	43	30	0	36	0	0	29	0	0	0	0	0	0	0	0	15	0	28	60	61	28	0	40	38	0	33	33	43	28	37	0	40	0	20	14	27	0	0	0	30	0	17	0	0	46	0
739ceb153382523deb4345b426aed6d6	90	0	51	16	92	37	30	23	0	30	0	0	0	0	0	0	23	0	0	0	53	49	30	11	29	16	54	31	0	0	0	46	43	0	0	0	0	0	0	0	0	0	14	35	0	0	0	0	0
5a20cbb0489bccf207df9d8358c9fa2b	0	0	15	0	0	18	0	0	0	37	0	0	0	0	0	0	46	0	96	0	35	0	59	47	52	0	16	0	0	53	0	35	0	0	0	74	0	64	0	0	0	0	25	40	0	0	0	30	29
bf3a27945b790420ecf81358d6aef703	0	0	0	38	48	0	0	78	0	51	0	0	0	0	0	0	0	0	47	0	0	0	0	0	160	0	0	0	0	0	40	0	67	0	0	0	0	0	0	0	0	0	0	0	52	0	0	140	0
12def6429edf762420c63d78ac1c3b35	0	0	0	0	0	0	0	0	26	0	0	0	0	0	0	0	0	0	0	0	0	0	0	0	0	0	0	0	0	0	0	0	0	97	124	41	191	0	0	109	0	144	0	0	0	0	88	0	0
79b0e62735a5a019beb05645a7c2c5a6	60	27	66	0	20	13	0	31	0	25	0	0	0	14	0	0	0	0	0	0	15	24	31	0	0	0	51	104	0	0	0	0	0	18	26	25	47	0	45	23	0	29	0	0	0	0	0	0	0
534f321922bf2a4d52a03bd0b4199889	9	0	0	62	38	0	0	20	0	0	0	0	0	17	0	0	54	0	93	0	0	30	0	38	56	23	14	0	0	0	0	0	43	30	0	0	0	0	30	31	0	0	57	0	21	41	0	22	28
d40ea5de7040527700c4bc5ef2e58991	29	26	0	20	0	17	0	0	0	0	0	0	0	0	26	0	0	0	22	18	31	42	0	0	131	0	0	0	0	21	41	21	120	0	29	19	0	0	82	0	0	0	0	0	23	25	0	0	0
ccff0d4f2921f3709e49cfe8fb5ff3b3	0	0	0	0	0	0	28	0	0	0	0	0	0	0	0	0	0	0	144	27	0	0	76	123	0	72	26	88	22	39	46	86	0	0	0	0	0	0	0	0	0	0	0	0	0	0	0	0	0
f95d3fc5dde85d3d94b182ddc0c1953c	0	0	21	0	0	35	0	0	0	0	0	0	0	0	0	0	0	0	0	0	0	0	0	0	0	0	0	0	44	0	0	0	72	22	122	188	108	0	82	64	0	50	0	0	0	0	0	0	0
c6906a63ccf96ea98fd30f8385f3b30d	0	0	0	0	0	0	0	0	28	0	0	0	30	0	0	36	56	0	0	0	0	23	0	13	0	0	62	34	43	38	0	27	0	0	0	0	0	0	19	0	0	31	35	32	0	0	0	201	32
536f8f3ee1ae6e86a410292047c59803	21	0	39	39	45	32	17	0	18	54	0	0	0	0	0	0	0	0	12	4	0	0	0	28	0	0	23	39	29	0	0	54	0	54	27	0	39	0	33	0	0	53	33	0	32	0	0	0	0
23b9a0cfece5ca0c17e95100e8636cbf	0	0	0	0	0	0	0	0	21	0	0	0	0	0	0	0	0	0	0	0	0	0	0	0	0	0	0	0	0	0	0	0	0	98	124	41	147	0	0	119	0	157	0	0	0	0	91	0	0
53b4208722690cd0a418d32cd1c0193f	0	0	0	0	0	0	0	0	0	0	0	0	0	0	0	0	0	0	117	31	38	390	145	73	0	0	0	0	0	0	0	0	0	0	0	0	0	0	0	0	0	0	0	0	0	0	0	0	0
39f869f2d4b34afe099c206c7b3d8580	0	0	14	0	0	0	0	0	0	0	0	0	0	23	0	0	54	0	119	0	32	0	64	41	46	0	25	0	0	50	31	31	0	0	0	54	0	48	0	0	0	0	23	27	0	0	0	0	25
2126af92175a32213400973c35d32413	0	0	0	0	0	0	69	0	0	0	0	20	0	22	24	28	0	0	28	0	0	17	34	231	107	68	0	0	0	0	81	17	0	0	0	0	0	0	0	0	0	0	0	0	0	0	0	0	0
69564143a4540436a8b64f1180adbdb8	0	17	0	0	0	0	53	0	32	0	0	0	0	0	0	0	0	0	50	9	60	0	0	21	348	0	32	0	48	0	0	25	38	0	0	0	0	0	0	0	0	0	0	13	28	9	0	0	0
c3f76ebf973898cf4b8affd528e9ab1e	0	0	0	36	62	0	0	66	0	60	0	0	0	0	0	0	0	0	43	0	0	0	0	0	164	0	0	0	0	0	0	51	67	0	0	0	0	0	0	0	0	0	0	0	47	0	0	119	0
5b9b19b766fdfa4b3b0554887b986b29	0	26	26	0	35	17	0	5	0	55	0	0	0	0	0	0	0	0	0	0	37	30	49	22	0	12	26	38	31	0	0	0	13	47	28	50	33	0	19	46	0	45	22	0	0	0	0	0	9
7060f257ddbcc51804f5e774f45103d2	0	25	0	0	0	0	48	0	0	18	0	0	20	0	53	0	46	0	18	23	38	48	56	38	0	0	17	24	0	64	0	69	0	0	0	0	0	0	0	0	0	0	16	0	28	0	0	0	0
a738919dc0c46fea782ce7cda495d656	0	31	78	61	22	56	0	8	0	239	0	0	0	0	0	0	0	0	30	0	0	0	0	0	61	0	16	30	0	0	34	27	21	0	0	0	0	0	0	0	0	0	0	0	0	0	0	13	0
c2094987eb09c15ff297bf3271e2d299	0	0	0	0	0	0	0	0	0	0	0	0	0	0	0	0	0	0	139	31	47	368	130	62	0	0	0	0	0	0	0	0	0	0	0	0	0	0	0	0	0	0	0	0	0	0	0	0	0
b7b38e7a66c7c3b03c0ed34d3e2114ab	22	0	0	36	0	0	25	10	0	0	37	25	0	34	27	37	0	0	28	21	31	19	53	54	0	58	28	28	30	0	19	24	32	0	0	0	0	0	0	0	0	0	0	38	0	20	0	0	0
fe79290ba73cd594b99df5c88c50ed19	0	0	0	0	0	0	0	0	25	0	0	40	0	40	0	0	80	0	35	43	0	62	0	158	0	0	30	0	0	0	0	13	0	32	29	26	27	0	0	0	0	38	17	0	0	0	0	30	0
89c301a1cdbf59d1e25b92ed6c067017	0	0	331	0	37	0	0	198	199	0	0	0	0	0	0	0	0	0	0	0	0	0	0	0	0	0	0	0	0	0	0	0	0	0	0	0	0	0	0	0	0	0	0	0	0	0	0	0	0
eebf7923450818ab8193fcd9d2ac3fdf	0	0	0	0	0	0	32	0	0	119	0	0	32	0	0	0	0	0	0	0	0	0	0	0	414	24	19	0	0	0	0	0	0	0	0	28	0	0	0	0	0	0	41	0	48	7	0	0	0
4c86d1f0cec0eedc74c68f4c263c759f	0	0	0	0	0	0	0	0	26	0	0	0	0	0	0	0	0	0	0	0	0	0	0	0	0	0	0	0	0	0	0	0	0	99	106	31	149	0	0	113	0	102	0	0	0	0	86	46	0
a529ce41e8a3233171065ed05d0e08a1	0	0	24	0	0	0	39	17	0	0	0	0	0	27	0	0	67	0	45	38	39	59	59	0	92	27	0	18	23	63	41	0	0	0	0	0	0	0	0	0	0	0	37	0	0	0	0	12	0
859336cb81c770dbc7e693c9f04498f6	0	0	0	20	0	0	0	0	0	0	0	0	0	0	0	0	0	0	0	0	0	0	0	0	0	0	0	0	0	0	0	0	0	34	184	105	139	0	107	38	0	105	0	0	22	0	0	0	0
b007898612af2b0a35c659429db711d5	0	0	69	49	37	0	0	0	37	34	0	0	0	0	0	0	0	0	49	0	24	0	23	0	0	0	33	0	25	0	0	0	0	49	50	47	42	0	57	0	0	49	0	0	0	0	0	0	28
666f6b1a9c13de9916df3f3cd27a78dd	50	0	38	34	0	0	0	0	70	0	0	0	0	0	0	0	0	0	146	0	0	60	0	50	56	0	0	0	0	0	0	0	0	0	0	0	0	0	79	0	0	42	0	0	0	35	92	0	0
9ad43964090379e08de6bdbaf63bea9e	0	0	0	22	0	17	36	0	27	25	0	49	32	0	0	0	0	0	25	0	0	46	45	41	0	0	23	39	20	50	0	72	0	0	0	0	0	0	0	0	0	0	21	0	0	33	0	0	29
8543705a7bb8ec5963ef7b1e7e3629f2	11	0	32	25	34	20	0	0	68	0	0	0	63	35	0	0	0	0	27	0	52	0	0	0	39	16	0	0	25	0	12	0	0	36	0	0	95	30	61	0	0	42	0	0	0	11	0	0	0
4e2d6e2d3c4dcda8c86896aea058dea9	17	18	23	40	21	0	0	0	0	33	0	20	0	0	0	0	0	0	20	50	0	66	29	31	125	0	33	31	0	0	0	0	0	34	0	44	0	0	24	26	0	0	0	48	0	0	0	0	0
c9fa4cfe48d758ca39baa48f31aad09d	46	21	76	9	15	0	0	21	0	17	0	0	0	6	0	0	0	0	0	10	28	20	24	0	0	0	55	90	0	0	0	0	0	23	16	15	40	0	34	25	0	38	0	0	0	12	0	0	0
7f08fd03c92d53bcaaf44dc291645d58	0	0	0	0	32	0	39	0	19	39	0	0	0	0	0	0	256	0	32	26	0	0	47	24	0	0	29	0	0	0	0	14	46	0	0	0	0	0	30	0	0	0	0	0	0	0	0	58	0
1ec7be696079bec4b6cef6bd05aa9eea	19	6	0	29	0	0	15	0	0	18	0	0	0	0	0	0	0	0	125	0	0	96	69	66	93	45	52	58	0	0	12	0	0	0	0	0	0	0	0	0	0	0	22	0	0	0	0	0	0
f963cb667eeefe3c04057b4b36832b73	0	0	0	0	41	0	12	0	0	51	0	18	46	17	29	23	31	0	35	15	23	0	59	40	0	0	16	31	15	24	23	17	0	0	0	0	0	0	0	0	0	0	21	25	33	19	0	0	0
5249c108845bfe41d21fc1287e323a4b	16	0	30	0	26	17	0	0	65	24	53	51	0	0	28	34	0	0	20	0	0	37	0	0	0	0	0	0	0	0	0	0	25	19	0	0	75	0	60	24	0	29	0	0	0	11	46	53	0
7681c890517680862e6a8c29dfbd4ca7	0	0	0	0	0	25	24	0	0	15	0	0	0	0	0	0	417	0	0	0	0	28	0	0	0	0	25	16	18	49	0	41	0	0	0	0	0	0	0	0	0	0	0	0	0	0	0	61	0
01ffd6fcc5683ad653f436f05ad0c99d	0	0	0	0	0	0	0	0	61	0	0	0	0	0	0	0	0	0	0	0	0	0	0	0	0	0	0	0	0	0	0	0	0	0	18	0	26	108	29	0	0	0	0	0	0	0	498	0	0
bb4d6308a6c629866c1b3dfe0c45750d	11	0	0	50	0	0	0	14	0	29	0	21	0	0	0	0	47	0	80	0	0	26	20	46	67	12	17	0	0	0	0	0	28	0	0	0	0	0	29	30	0	0	46	0	22	34	0	17	27
815d74f5b0f413c63f6c0bec3d1b0cd7	0	0	0	0	0	0	31	0	0	110	0	34	0	0	23	0	0	0	0	0	0	0	0	0	411	0	26	0	14	0	0	0	0	0	0	23	0	0	0	0	0	0	30	0	37	0	0	0	0
7a0e84ddbfcee9359b7f02d37f691798	0	0	19	36	0	0	0	0	0	0	0	0	0	27	0	0	0	0	0	0	0	0	0	0	0	0	0	0	0	0	0	0	0	35	167	98	98	0	109	45	0	102	0	0	0	0	0	0	0
955b26db5aa40d7bee6385d933cfe7cc	0	0	40	0	34	0	23	33	121	24	0	0	7	0	0	10	0	0	32	0	28	0	24	0	0	0	0	0	0	0	0	15	17	0	59	0	108	25	0	0	0	123	0	0	0	12	0	0	0
b9d14c926a9a5ee53eda4d2211ade721	0	63	0	0	0	83	29	39	0	0	0	0	0	0	0	0	0	0	47	0	37	54	27	37	32	43	0	35	57	0	0	71	52	0	0	0	0	0	0	0	0	0	0	0	0	13	0	0	0
63cf19693ac70fd5e0c368a49af4d24f	0	0	17	0	0	24	0	0	0	13	0	0	0	0	0	0	0	0	0	0	0	0	0	0	0	0	0	0	37	0	0	0	77	23	94	150	69	0	72	55	0	57	0	0	0	0	0	0	0
2da91328e0eb80f1144e7ab7f8dbe80e	10	0	0	0	15	0	54	0	32	0	0	0	0	0	0	0	27	0	50	0	0	0	36	22	328	0	20	0	29	0	0	0	50	0	0	0	0	0	31	0	0	0	0	0	0	0	26	0	0
3843b52c4659f4cff99c55ba7fe8c300	0	0	0	33	0	0	0	15	0	23	0	0	0	0	0	0	38	0	19	21	0	23	14	0	0	41	59	25	0	45	40	28	0	48	28	0	26	21	37	39	0	43	0	0	17	0	0	12	0
4f2f64fd8bacf07b9ca365940af68fa4	0	0	23	0	0	0	17	24	30	19	8	0	0	0	0	13	59	0	93	13	55	51	0	48	42	0	0	44	35	0	0	0	0	0	0	0	0	0	0	0	0	0	0	40	37	49	0	0	0
c61d67b84cf0b677bea5cc8f9e3dfbd3	102	23	0	27	112	34	0	30	36	29	0	0	0	0	0	0	0	0	0	0	0	73	33	0	37	0	51	33	0	25	10	0	0	0	0	0	0	0	0	0	0	0	0	0	24	21	0	0	0
019c701be5453aad82078b1b91555f70	0	0	0	31	29	0	0	0	32	0	0	53	0	0	0	0	0	0	0	0	0	0	21	0	0	0	0	0	0	0	0	0	0	57	35	0	107	26	46	0	0	187	43	16	0	0	16	28	0
1de39384d71a083cc424687a876f16e5	27	106	0	19	72	41	0	38	0	37	14	22	0	29	26	13	0	0	8	21	26	81	31	0	0	38	0	0	0	0	0	0	0	0	0	0	0	0	0	0	0	0	0	28	0	0	0	0	39
c44d8b663dcfc0aa4c4c02c68888c587	0	26	29	0	38	0	5	0	0	35	3	0	6	0	0	0	0	0	27	0	0	0	32	19	0	13	25	24	22	26	0	23	0	29	0	52	27	0	17	27	0	50	54	0	30	0	0	0	28
ab538e9ad9c63f15eabfbd8a6b91645e	25	19	21	33	14	49	0	0	0	27	0	0	0	23	0	0	0	0	21	0	0	58	22	43	108	0	23	25	35	0	0	0	0	20	0	35	0	0	24	24	0	0	0	0	9	0	0	0	0
46e31cad2666e7b218e0ca1565192532	17	36	0	18	0	47	30	0	0	40	25	0	0	0	0	0	34	0	16	0	30	83	37	66	71	0	35	34	25	0	0	0	0	0	0	0	0	0	0	0	0	0	19	0	0	0	0	0	0
e31b7f83268a8de89b8bf99c80a548d8	0	24	0	0	35	0	0	18	0	26	0	0	0	0	0	0	0	0	28	31	26	19	25	0	0	25	56	14	28	33	43	0	0	0	0	0	27	27	45	0	0	49	33	22	0	0	0	16	0
2d91cff3cdf32ddccd6fd24455dae4cc	21	0	0	0	0	0	20	0	0	16	0	0	0	0	0	0	0	0	107	0	0	93	46	61	72	45	46	57	16	0	0	0	0	0	0	0	0	0	0	0	0	0	21	0	0	0	0	51	13
bdc35f046ab87c02dee27f810fc25fe7	0	0	51	27	38	60	53	51	0	23	0	0	0	0	0	0	58	0	26	11	0	0	0	0	0	0	16	20	0	10	0	22	32	39	35	0	20	0	32	15	0	26	0	0	0	17	29	0	0
d6d175942edd50f1a800a19a58426983	0	0	43	21	40	0	0	0	22	0	0	0	0	0	0	0	0	0	0	0	0	0	33	0	0	0	0	9	0	0	0	0	0	83	36	0	88	54	34	0	0	232	0	0	0	0	16	0	0
49c89eae7d0c6b58bba757932ea2b31c	0	0	0	24	0	0	0	0	69	0	0	0	0	0	0	0	0	0	0	0	0	0	0	0	0	0	0	0	0	0	0	0	0	26	110	24	189	0	0	136	0	0	0	0	0	0	86	0	45
4f004ab31c1cad4797d9a8d6520b6fd6	0	0	30	31	208	91	28	29	0	47	0	0	0	0	0	0	23	0	0	0	12	0	0	0	0	0	31	0	10	0	0	0	0	0	0	16	0	0	0	0	0	36	0	0	0	0	31	9	26
2e758b07b1c8be1517debd8b42ca1659	0	0	23	0	43	0	0	77	30	0	0	0	0	0	0	0	0	0	0	0	0	0	0	35	0	0	90	32	26	7	9	0	45	30	0	0	27	27	21	0	0	18	0	53	13	35	15	0	0
bd6dfca42e401448919e76b5bc1a5e01	34	0	0	62	0	32	21	0	0	37	0	0	0	0	0	0	0	0	0	41	33	98	0	0	44	0	32	0	0	24	0	0	117	0	18	0	0	0	18	22	0	0	33	0	0	0	0	0	0
f1fa385c617651ce36b6ce1810d62286	0	0	0	0	0	0	0	0	38	0	0	0	0	0	0	0	0	0	38	0	0	43	21	0	0	42	0	0	17	0	28	0	0	118	78	0	61	0	0	43	0	32	0	0	0	0	36	42	0
13fbd52a3f59c653bacb390eb2484a59	14	0	0	31	92	0	0	0	0	0	0	0	0	0	0	0	0	0	0	0	26	34	47	0	207	0	71	49	37	10	0	0	43	0	0	0	0	0	0	0	0	0	0	0	0	0	0	0	0
be0d3142157db40fd5c0032a84f4c652	0	18	30	0	75	34	0	27	0	0	72	0	30	32	34	29	0	0	28	0	21	0	0	0	20	0	25	35	0	0	0	0	0	45	28	16	0	18	56	0	0	21	0	0	0	0	0	0	0
1db2e4b2b89f9d276e35c24339550986	48	56	0	28	99	219	35	0	0	123	0	0	0	0	0	0	0	0	0	0	0	0	0	0	59	0	0	0	0	0	0	0	0	0	0	0	0	0	0	0	0	0	0	21	0	0	0	0	0
85ebd7d37b7fa518493e4405f38f3fc9	27	31	91	0	36	53	0	0	0	89	40	38	33	16	0	0	0	0	0	0	37	0	0	0	0	0	0	0	0	64	0	0	0	0	0	0	0	0	0	45	0	0	0	0	0	0	0	0	42
3e55c0fedf204ff0aaeccf5210d1c1f9	0	45	0	10	0	20	0	0	0	0	17	0	0	26	0	0	0	0	57	0	62	51	0	23	38	0	36	0	59	0	35	52	54	0	0	0	0	0	0	0	0	0	0	0	0	51	0	0	0
bfe3fc22df04e8dbd0afe69f434af1e4	16	0	0	34	24	13	0	0	0	0	0	0	0	0	0	0	0	0	35	0	0	27	0	0	84	74	37	0	40	22	0	0	44	0	0	25	25	0	63	36	0	0	23	0	0	20	0	0	37
40acd10681fa86036490a5932f32ea36	37	68	0	42	19	67	26	0	0	88	0	0	0	0	0	0	0	0	41	21	56	43	28	0	65	0	15	16	0	0	0	29	0	0	0	0	0	0	0	0	0	0	13	0	0	0	0	0	0
a51514fe7f71017162d93a4ee8eb23fc	0	0	29	0	0	20	0	0	0	0	0	0	0	0	0	0	0	0	28	32	22	0	0	28	28	0	26	36	31	29	45	35	0	30	26	28	25	26	0	29	0	0	0	0	28	0	0	0	0
663c2ad22b552af294a5bd231355fe66	0	25	12	0	49	0	0	23	0	16	0	0	0	0	0	0	53	0	21	0	0	54	29	0	0	0	31	35	23	46	0	24	47	0	0	0	0	0	0	0	0	0	0	22	21	15	0	31	33
0cdb94639513ab4741d397cf7c3b9991	0	0	36	0	78	0	0	0	0	0	0	0	0	0	0	0	0	0	0	0	0	0	0	0	0	22	0	0	0	0	43	0	0	39	36	0	54	0	245	0	0	113	0	0	0	0	0	0	0
43ba6d8bddd5f187c717eed1b9bd5634	65	0	0	0	53	0	0	0	0	0	0	0	0	0	0	0	0	0	0	0	0	0	0	26	0	0	0	34	19	25	0	0	0	92	69	62	55	58	27	36	0	30	0	0	0	0	0	0	0
895db1aa937b7d13b5a49d9c184c35f5	6	7	28	17	0	32	0	0	95	21	0	0	0	0	0	0	0	0	24	0	0	0	25	0	0	0	26	0	0	0	0	13	0	0	56	0	111	31	0	0	0	107	19	13	0	0	0	0	0
f15f4c4df0104e095cf70b730503f426	0	0	21	0	22	0	0	0	41	55	0	0	0	0	0	0	0	0	0	0	26	52	45	34	0	0	66	32	63	19	0	38	23	21	0	0	0	0	0	0	0	0	21	0	0	0	0	0	0
9089c459dcf23315e23ea5eb0c919da5	0	59	0	21	0	0	0	0	0	0	0	0	52	0	0	0	0	0	38	0	71	0	0	0	66	44	69	51	0	0	0	44	20	0	0	0	0	0	0	0	0	0	33	0	13	35	0	0	0
4554e783113ba1cb5b60bd2ad4d7d62a	0	0	0	0	0	8	19	0	0	92	0	0	0	0	0	0	0	0	0	0	0	0	0	0	384	0	22	0	0	0	0	12	0	0	0	15	0	0	0	0	0	0	41	0	42	0	0	0	0
70925b4e0f51cc2e850e8277e5be6fe7	0	0	0	0	0	0	0	0	0	95	25	0	0	0	0	0	0	0	32	49	22	0	31	0	0	23	21	0	54	33	48	36	45	0	0	0	0	0	0	0	0	0	16	42	32	0	0	13	0
4542afc0559da6996d0bacd23bd79595	0	0	26	0	0	0	0	32	0	0	0	0	0	0	0	0	41	0	35	24	19	31	28	60	0	0	0	18	19	40	25	28	0	0	0	0	0	0	0	0	0	0	50	0	0	30	33	41	0
9d0174e97193771079fcdb26ee66a7c4	0	0	0	0	0	0	0	0	26	30	0	0	0	0	0	0	51	0	0	0	0	0	0	21	0	0	51	25	32	0	0	36	0	0	0	0	0	0	11	0	0	28	25	27	0	0	0	199	29
2b8008c14e23d7b749f4c26c633004c8	52	32	71	40	0	0	20	0	0	197	0	0	0	0	0	0	0	0	0	0	0	0	0	0	59	0	0	31	0	0	0	42	19	0	0	0	0	0	0	0	0	0	32	0	0	0	0	20	34
9bfc7eb4bd8a2aebfa6af0923afdbf7d	0	0	0	0	0	0	17	0	0	0	0	0	0	0	0	0	0	0	0	0	0	0	0	0	0	0	292	224	0	0	0	34	0	0	0	0	0	0	0	0	0	0	0	0	0	0	0	0	0
a8c63e89022c599b2490bcc885c06d89	0	0	0	0	0	0	28	0	0	0	0	21	0	0	0	0	0	0	36	26	36	47	56	33	76	0	23	0	0	55	35	27	0	0	0	0	0	0	0	0	0	0	34	0	0	24	0	0	49
feaf2a70598444bd317341cfdf52f0bb	0	0	0	0	19	0	0	38	0	44	0	0	0	17	0	0	0	0	40	19	21	36	24	32	0	33	75	47	31	28	0	28	0	0	0	0	0	0	0	0	0	0	24	0	0	26	0	0	0
b8b197262897bfc110809d0e9af79493	0	15	12	0	0	39	23	18	0	17	0	0	0	0	0	0	0	0	25	22	36	18	27	35	0	27	45	20	0	36	41	0	0	0	0	0	25	27	35	0	0	48	0	0	0	0	0	14	0
85d58c4bfac0fa76ed6524ee8272e22a	0	0	0	30	110	0	0	0	0	0	0	0	10	0	24	0	0	0	0	10	0	18	43	23	166	0	63	58	31	0	0	0	49	0	0	0	0	0	0	0	0	0	0	0	0	0	0	0	0
1646744c81c17e032670cbb7f33ae2cc	0	17	24	0	0	0	25	0	0	0	0	17	39	28	25	30	0	0	38	19	25	14	63	33	0	0	31	36	23	0	15	16	0	0	0	12	0	0	0	0	0	0	0	28	0	20	0	0	56
7296e2f134b1a18f18e4aaf84232a15d	15	0	23	21	0	0	0	0	0	8	0	0	14	14	0	0	0	0	28	0	10	15	0	42	54	88	34	0	0	0	0	0	33	0	0	30	22	0	51	37	0	17	23	0	0	10	0	0	25
8477d3c706a623ddedff81c76b2b43e2	0	0	0	0	0	0	0	0	65	0	0	0	0	0	0	0	0	0	0	0	0	0	0	0	0	0	0	0	0	0	0	0	0	0	0	0	26	92	21	0	0	0	0	0	0	0	427	0	0
5b1ce4b371546613612239034b658c93	0	0	0	0	0	0	0	0	0	0	0	0	0	0	0	0	0	0	0	0	0	0	0	0	0	0	0	0	0	0	0	0	0	171	0	0	99	109	81	0	0	170	0	0	0	0	0	0	0
3cae33cfdcec18ba725bdc6b652c61b8	0	0	0	0	0	0	0	0	0	0	121	109	90	123	112	73	0	0	0	0	0	0	0	0	0	0	0	0	0	0	0	0	0	0	0	0	0	0	0	0	0	0	0	0	0	0	0	0	0
cfb32db9b787d09fdba1e4ccc48b082a	32	44	31	42	29	48	0	24	16	29	0	16	0	51	0	0	0	0	0	0	0	0	0	0	19	23	25	0	28	0	0	0	17	0	0	0	0	0	0	0	0	0	0	43	13	15	0	21	41
133578cfda5ab52d0100c3398b4d076b	0	0	0	0	0	0	32	0	0	0	0	0	17	0	0	15	0	0	46	26	45	44	53	38	70	0	0	0	0	56	32	0	34	0	0	0	0	0	0	0	0	0	46	0	26	24	0	0	0
6c05410f84dfccd49e99ad9b0d3d4aeb	24	74	0	23	0	0	0	0	0	0	0	0	0	0	0	0	0	0	58	0	47	0	59	0	176	0	0	0	46	70	0	25	0	0	0	0	0	0	0	0	0	0	0	0	0	0	0	0	0
b782d38b4344301f82753a6927b043a7	0	0	61	29	0	0	0	38	32	0	0	0	0	0	0	34	0	0	64	0	16	24	0	21	0	0	23	0	0	24	0	30	34	0	0	0	0	0	0	0	0	0	23	46	33	27	0	10	18
0291c7dea47af46bd4081ba3981670ee	0	0	0	0	0	0	0	0	0	0	33	44	48	51	58	34	0	0	0	19	0	0	84	30	0	0	0	0	53	26	0	0	17	0	0	0	0	0	0	0	0	0	22	52	0	0	0	0	0
a9a2a4694c428483c80c1cf6f74fe360	0	0	0	0	0	0	0	0	0	0	0	0	0	0	0	0	0	0	0	0	0	0	0	103	514	0	0	0	0	0	0	0	0	0	0	0	0	0	0	0	0	0	0	0	0	0	0	0	0
a62c53e100d0bbe4ebf2c1157de90391	0	26	22	0	0	0	0	0	0	0	0	0	19	22	0	0	0	0	26	32	35	47	71	25	27	0	17	0	57	0	0	20	0	0	0	0	0	0	0	22	0	0	23	0	26	42	0	0	0
daee0ca26f5400e3968c15daf2d8c2f9	0	0	32	32	45	0	0	43	24	42	0	0	0	0	0	0	0	0	72	0	0	0	59	0	84	28	40	53	0	0	23	15	0	0	0	0	0	0	0	0	0	0	24	0	0	0	0	0	0
383b8ab4884632da1e2c43d3910448ae	0	0	0	0	0	0	0	0	0	0	0	0	0	0	0	0	0	0	0	0	0	0	29	20	214	0	0	0	44	0	0	0	0	0	0	0	0	0	39	0	0	0	36	39	73	0	0	53	0
d03aef9d2bbb9cd0e912f834756e26dc	0	54	0	0	0	74	31	19	0	0	0	0	0	0	0	0	0	0	29	0	42	54	37	49	0	32	0	27	35	0	0	52	45	0	0	0	0	0	0	0	0	0	0	0	0	0	0	0	35
aeb3b004912ce1300bf8548e24539a73	29	0	0	0	0	0	0	35	156	0	0	0	0	0	0	34	0	0	97	18	0	205	21	18	0	0	0	0	0	0	0	0	0	0	0	0	0	0	0	0	0	0	0	0	0	0	0	0	0
e88aeb46bf6c9ba0b799955af5c971de	0	49	0	20	0	35	72	0	0	0	0	36	0	45	0	30	0	0	0	0	15	0	0	0	54	0	0	50	0	0	0	0	0	46	0	108	0	0	0	0	0	0	53	0	0	0	0	0	0
e9ee23fbeb21d3160953a7b1640a12cc	0	0	18	9	26	0	45	0	0	0	0	0	0	0	0	0	0	0	49	0	0	70	29	44	23	28	27	26	33	13	0	35	0	0	0	0	0	0	0	0	0	0	44	0	0	47	0	0	0
300e2fda6af079699675cc40a511da5e	51	0	20	0	203	92	0	36	0	45	0	0	0	0	0	0	0	0	25	0	0	0	13	13	0	0	26	0	0	0	0	10	0	0	0	0	10	0	0	0	0	0	0	0	0	15	49	0	0
6ccd963f72b51134c9f9394526cc3054	0	47	0	37	0	0	0	235	0	23	0	0	0	0	0	0	0	0	32	0	0	22	0	32	0	39	0	0	36	0	39	0	0	0	0	0	0	0	0	0	0	0	0	8	0	0	0	23	35
fb15e0c66dd7368dc7c588df6966522c	0	0	0	31	33	0	0	0	0	0	0	0	0	0	0	0	0	0	0	0	0	0	0	0	98	0	0	0	0	0	0	0	0	0	0	0	0	0	443	0	0	0	0	0	0	0	0	0	0
59691b06acdf5072e65c1b2419e6f44d	45	0	26	43	0	27	25	0	0	40	0	0	0	0	0	0	0	0	0	0	17	80	0	0	40	0	25	0	0	13	47	0	85	0	0	0	0	27	13	0	0	0	27	0	0	0	0	0	0
c09ee2c09db9e188dbca639a7b3d7ea4	0	0	24	37	56	35	0	0	0	0	0	0	0	0	0	0	97	0	15	0	0	40	26	0	0	0	28	0	0	0	9	0	0	27	19	0	30	0	27	0	0	44	0	0	0	30	0	0	0
c24bcd60f333dc77f3318b7345a896f9	0	59	0	0	0	67	22	31	0	0	0	0	0	0	0	0	0	0	35	0	29	40	22	36	0	39	0	25	39	26	0	46	47	0	0	0	0	0	0	0	0	0	0	0	39	0	0	0	0
e6c1df46aa202312f4fd743f36f08eac	12	0	45	0	62	71	0	0	0	52	0	0	0	0	0	0	0	0	27	34	55	24	52	0	0	0	0	33	0	0	0	0	0	0	0	0	0	0	0	0	0	0	0	0	0	48	0	0	28
e7b61d046d74e5e69120ced489b5d505	15	0	0	0	21	0	46	0	0	0	0	0	0	0	0	0	0	0	51	0	23	72	41	45	70	0	25	0	0	48	0	54	0	0	0	0	0	0	0	0	0	0	64	0	0	0	0	0	0
5297fffa24917e2847c7ee83be35b7a6	40	0	25	36	30	0	9	0	13	0	19	0	35	0	0	33	0	0	38	0	26	0	14	0	0	0	0	39	28	0	54	0	0	0	0	0	0	0	0	0	0	0	0	42	24	19	0	32	0
6b45d285a625a57e5fd983521cba402d	23	0	33	0	0	0	0	16	0	16	11	0	0	0	0	0	88	0	21	0	0	59	0	13	20	0	31	137	0	16	0	13	0	0	0	0	0	0	0	0	0	0	0	0	14	0	0	0	0
82f4bd8911438b6ee2476a2eeebd70ee	0	0	0	0	0	0	0	0	0	0	94	79	111	136	79	92	0	0	0	0	0	0	0	0	0	0	0	0	0	0	0	0	0	0	0	0	0	0	0	0	0	0	0	0	0	0	0	0	0
964b532293f399fbb294cccfbce16b0f	14	0	34	0	30	0	14	36	75	0	0	0	0	31	0	0	0	0	22	0	46	0	20	20	0	0	21	0	0	0	0	0	0	27	27	0	65	0	46	0	0	28	0	0	15	0	0	0	19
4348ef7baa3a453ad2a498985347bbe0	7	0	42	0	55	60	0	0	0	41	0	0	0	0	0	0	76	0	29	31	0	29	38	9	40	0	0	31	55	0	0	0	0	0	0	0	0	0	0	0	0	0	0	0	0	0	0	0	22
b66a9ce81146dd35c60e1de10e71fea7	0	27	0	0	24	0	0	0	0	36	0	0	0	0	0	0	0	0	35	18	25	39	38	18	31	33	57	40	0	24	0	26	0	0	0	0	0	0	0	32	0	0	24	0	0	28	0	0	0
2d0003cb92e77556845ab1cd2de86a63	0	0	0	27	0	0	0	0	0	0	0	0	0	0	0	0	0	0	0	0	0	0	0	0	0	0	0	0	0	7	0	0	0	37	113	74	102	0	100	40	0	90	0	0	0	0	0	0	0
897b5857fc3c2ef67b96d5c579253103	0	61	0	0	0	85	17	43	0	0	0	0	0	0	0	0	0	0	24	0	30	39	27	40	23	24	0	25	38	12	0	56	45	0	0	0	0	0	0	0	0	0	0	0	0	0	0	0	0
d82d8c0122f28863a60f87986ef76acb	0	0	21	0	59	0	0	0	0	0	0	0	0	0	0	0	0	0	45	0	0	0	0	29	0	14	0	0	0	0	30	0	0	0	26	0	57	0	216	0	0	92	0	0	0	0	0	0	0
f3e392eedaaae98134f72e6a330c6f6f	24	95	0	0	85	36	0	45	0	0	19	19	27	20	0	20	0	0	27	19	0	98	27	0	0	0	0	0	0	0	0	0	0	0	0	0	0	0	0	0	0	0	0	27	0	0	0	0	0
894652ae34e8e6b9857ced6e938df386	51	67	0	57	24	27	0	0	0	0	0	0	42	0	0	0	0	0	0	0	0	0	22	0	55	0	46	26	0	0	0	0	0	50	0	120	0	0	0	0	0	0	0	0	0	0	0	0	0
f80b40c5263b1c2291dd61abe32b632f	0	0	0	0	0	0	41	0	31	0	0	0	0	0	0	0	0	0	51	0	0	0	0	20	316	0	28	0	26	0	0	0	57	0	16	0	0	0	0	0	0	0	0	0	0	0	0	0	0
359054cb081fd978b9dadbcb0b0cefe1	0	0	13	0	0	0	7	0	0	0	0	54	0	57	0	60	0	0	0	0	0	48	0	28	0	0	0	0	51	0	0	26	0	31	0	0	0	37	0	0	0	45	0	33	30	0	0	18	19
315854ff97b30e081ae4fd71122e203a	42	59	0	0	80	194	29	0	0	87	0	0	0	0	0	0	0	0	0	17	0	0	0	0	60	0	0	0	0	0	0	0	0	0	0	0	0	0	0	0	0	0	0	14	0	0	0	0	0
5ebf24440cbaa45c19011e1e94cdf656	0	0	0	0	0	0	34	0	0	0	0	0	44	31	21	31	0	0	0	0	45	61	0	0	0	0	0	0	0	0	0	0	0	35	0	0	33	0	0	0	0	25	20	0	0	0	0	137	0
a3267831e9e4d14aed64bc768b579238	0	0	0	0	0	0	0	0	0	0	0	0	0	0	0	0	0	0	0	0	0	0	0	0	0	0	0	0	0	0	0	0	0	0	183	36	88	38	140	67	0	28	0	0	0	0	0	0	0
27a4ba133ac7da1c6645f80e5ff5bb5e	39	40	0	0	88	198	0	0	0	108	0	0	0	0	0	0	0	0	23	0	0	0	0	0	58	0	0	0	0	0	0	0	0	0	0	0	0	0	0	0	0	0	0	23	0	0	0	0	0
b87c5605a7a7b959c457893572d07e0c	0	35	16	0	8	0	0	0	14	22	0	0	0	0	0	0	0	0	25	10	0	27	0	0	122	0	0	0	0	17	0	21	104	0	0	0	0	0	67	0	0	0	0	0	0	28	0	0	0
5f5013f6d4e5ea3e7f5e032f03d38331	0	0	0	32	28	0	35	0	0	0	0	15	0	0	12	17	0	0	28	0	0	16	0	0	75	73	32	0	0	0	10	0	0	34	0	29	0	33	58	0	0	0	0	0	0	24	0	13	0
2583a27818cfd8fc9d3ad53e19115623	29	0	0	95	0	135	0	0	0	74	0	0	0	0	0	0	0	0	0	0	0	36	0	0	0	52	22	39	0	41	31	0	0	0	0	0	0	0	0	0	0	0	0	0	0	0	0	0	0
17e65720f4750e34fb6ecf568c8ec2ba	38	0	30	0	14	0	0	36	0	54	0	0	11	0	0	0	0	0	55	0	38	77	28	37	34	0	17	26	0	21	0	30	0	0	0	0	0	0	0	0	0	0	0	0	0	0	0	0	0
328990117b5c0678c19026b6f1584fdb	0	37	0	0	0	49	0	210	0	19	0	0	0	0	0	0	0	0	37	11	0	25	0	35	0	43	30	0	0	0	0	0	0	0	0	0	0	0	0	0	0	0	17	0	32	0	0	25	0
3a50e3e1f7031471b70b9848cd2806fe	0	0	0	0	0	0	0	0	88	0	59	50	85	77	61	73	0	0	76	0	0	0	0	0	0	0	0	0	0	0	0	0	0	0	0	0	0	0	0	0	0	0	0	0	0	0	0	0	0
98b52fbc6b1002fb6496bdedcc80d927	22	0	0	0	0	0	0	0	160	0	0	0	0	0	0	38	0	0	120	34	0	171	23	0	0	0	0	0	0	0	0	0	0	0	0	0	0	0	0	0	0	0	0	0	0	0	0	0	0
1eb49fbf02bd68b4be13cf97f5c7d47c	39	73	0	47	0	37	0	0	35	64	0	0	0	0	0	17	0	0	29	0	0	0	0	0	0	44	35	0	0	0	28	63	16	0	0	0	0	0	0	0	0	0	0	0	0	0	0	40	0
73b3b6e50d5c1c561c3cb5683d22de5e	5	21	0	0	0	0	15	0	0	0	0	29	0	43	36	33	0	0	31	0	0	30	10	0	146	20	0	16	24	0	0	0	20	0	0	0	0	0	0	0	0	0	0	0	0	22	26	21	0
31b74dfab85958ab100679155e10c554	0	12	0	23	32	0	0	0	41	0	0	0	0	0	0	0	59	0	0	0	0	0	0	0	0	0	0	12	18	60	0	36	0	41	54	29	25	0	44	0	0	28	0	0	0	0	0	0	35
aeb69965ea6eb9cd4abbec541165dda1	0	0	24	0	0	0	0	0	18	0	0	0	0	0	0	0	34	0	0	0	0	0	0	21	0	0	43	16	39	0	0	31	0	0	35	0	0	0	23	0	0	0	0	0	0	26	0	166	32
e2ef33a07ce52ab37c530052bab58f79	0	0	31	0	21	0	28	0	0	19	0	0	24	0	0	0	0	0	12	0	0	42	25	36	0	0	22	25	0	61	0	74	22	0	0	0	0	0	0	0	0	0	11	0	0	0	0	0	28
53ff1e3fa558e7021c7310c09c1307db	0	0	0	0	24	0	0	0	0	0	0	0	0	0	0	0	37	0	15	0	18	0	0	0	0	0	35	0	25	33	44	0	0	0	34	0	22	26	26	0	0	63	29	23	20	33	18	0	0
13400596f8c57cbdb9baf3375c7849a8	24	28	60	15	39	35	0	32	0	79	0	0	26	16	42	0	0	0	0	0	0	0	16	13	19	0	0	0	25	55	0	0	0	0	0	0	0	0	0	0	0	0	0	0	0	0	0	0	38
17c9abb705ef220c0cdf35aba2574be5	0	0	25	0	0	0	38	0	0	84	0	0	0	0	21	0	0	0	35	0	0	0	39	0	18	42	30	0	41	46	64	44	0	0	0	0	0	0	0	0	0	0	24	0	0	0	0	0	0
171f49db4ac97d0a5327c34d60d1eaeb	0	0	29	0	61	0	0	0	28	0	0	0	0	0	0	0	0	0	0	0	0	0	0	0	0	22	0	0	0	0	58	29	0	0	13	0	39	0	198	0	0	84	0	0	0	0	0	0	0
25b2c2baf2178085477749533a66dbca	12	0	33	0	29	0	0	0	51	0	0	0	0	0	27	30	0	0	27	0	0	0	0	13	0	0	0	36	0	23	0	0	0	19	0	23	80	0	46	23	0	29	43	0	0	0	0	0	0
44629e69b7e2cd45b5dd8de711bd581e	0	0	0	0	0	0	8	26	0	14	0	0	0	0	0	0	0	0	21	28	47	0	21	42	0	0	27	32	22	34	0	20	39	0	0	0	0	0	0	0	0	0	0	12	0	17	0	24	47
7393e23a093250e5c0d3670da48bb6a5	0	32	0	0	0	0	0	0	0	0	0	0	0	0	0	0	0	0	0	37	100	0	0	0	0	349	41	0	0	0	0	0	0	0	0	0	0	0	0	0	0	0	0	0	0	0	0	0	0
37b0f38c9aa7aecd403af5d88a1923f7	0	0	0	0	0	0	0	0	0	0	0	0	0	0	0	0	0	0	0	0	0	0	0	0	0	0	0	0	0	0	0	0	0	129	0	112	101	0	59	0	0	158	0	0	0	0	0	0	0
69fcdb1220998d19d809709376101e50	0	38	0	0	0	0	0	78	27	0	0	0	0	0	0	0	69	0	0	0	0	0	0	24	0	0	72	36	0	0	0	0	0	0	0	16	0	0	29	0	0	21	48	0	0	0	17	34	0
eccda3b3a9f5f902c33ec31ff72bcd90	0	74	0	0	0	0	0	0	0	33	0	0	0	0	0	0	0	0	62	0	0	0	79	49	153	25	0	0	0	51	0	0	0	0	0	0	0	0	0	0	0	0	0	0	0	0	0	0	0
dde163c13267869cae01de70ccb4b8ac	0	0	38	0	0	0	0	0	90	0	31	76	49	29	41	30	0	0	0	0	0	0	17	20	0	0	0	11	0	0	0	0	15	6	5	0	28	0	0	0	0	0	0	0	0	0	70	0	0
d59af0ac0e17a537aa6f7fe50d12a0ac	0	31	49	39	25	43	0	0	0	182	0	0	0	0	0	0	0	0	0	0	0	24	0	7	45	0	0	22	0	0	0	35	17	0	0	0	0	0	0	0	0	0	0	0	0	0	0	19	0
4265f5cb7c9400d8551ed2e2cc6f6494	0	0	0	0	0	0	73	0	0	0	0	27	0	0	0	28	0	0	44	0	26	43	54	37	49	0	9	0	0	0	0	54	0	0	0	0	0	0	0	0	0	0	67	0	0	39	0	0	0
ebcdfa93382f3408df4d6b91218f2328	45	28	0	0	0	23	0	19	0	14	0	0	0	0	0	0	45	0	19	0	0	0	18	0	16	0	25	31	37	42	0	16	40	0	0	0	0	0	0	0	0	0	0	13	0	14	0	27	34
502d98e0de63573dcc04567e689af3fa	0	0	0	0	0	0	22	0	0	0	0	0	0	0	0	0	44	0	0	22	0	22	154	0	0	0	0	53	0	0	0	49	0	0	0	0	0	0	0	0	0	19	21	0	0	15	93	25	0
e190121fcab54df9d2de814d0ad5fd50	0	0	0	0	0	0	0	0	0	0	38	39	50	51	0	46	0	0	0	0	0	0	77	0	0	0	0	0	66	0	46	0	0	0	0	0	0	0	0	0	0	0	23	61	50	0	0	0	0
d8710c32f6b5e72292a5aa37b929e4d8	0	0	0	0	0	0	68	0	0	0	0	32	47	50	42	41	0	0	52	0	0	0	32	24	85	0	0	0	0	26	0	27	0	0	0	0	0	0	0	0	0	0	0	0	0	20	0	0	0
e76e0811967026f3b850a12d07dbcfbd	0	0	0	0	0	0	0	0	0	0	59	61	84	90	64	66	0	0	24	0	0	0	0	0	0	23	0	35	0	0	40	0	0	0	0	0	0	0	0	0	0	0	0	0	0	0	0	0	0
29154284b25ed8272d1cab826d213128	0	0	0	0	0	0	47	0	0	0	0	0	44	48	37	0	0	0	42	0	36	0	66	0	49	0	0	0	0	0	0	77	0	0	0	0	0	0	0	0	0	0	71	0	0	0	0	0	0
e8df1e04c833652a5d1ee95a7625464b	0	19	0	0	193	84	0	29	46	37	0	0	0	0	0	0	0	0	0	0	0	40	0	0	0	0	21	0	0	0	18	0	0	0	0	0	0	0	0	0	0	0	0	0	0	0	21	0	0
27d88146b44b9f9e70a81bd1370d8ead	0	0	0	28	0	0	0	24	0	10	0	0	0	0	0	0	14	0	31	0	0	17	27	0	64	70	40	35	0	0	0	0	0	28	0	33	0	0	48	0	0	0	0	18	0	18	0	13	0
55a2518c9861b8333da1fc7c8042ef08	0	0	0	24	193	70	0	28	0	39	0	0	0	0	0	0	0	0	0	0	0	0	0	0	0	0	29	27	0	12	0	0	14	13	31	0	0	0	11	0	0	0	27	0	0	0	25	0	0
b86f76dd7e49bce9b2d727e430645e43	0	0	0	23	0	0	0	25	0	46	0	0	0	0	0	0	0	0	0	0	0	0	0	0	0	30	27	33	42	23	0	25	0	0	27	49	27	44	24	0	0	0	0	9	17	48	0	0	0
39284b19765f4aa351ce320782a36ec3	0	0	0	0	0	0	0	32	41	41	0	0	0	0	0	0	0	0	0	0	0	0	21	0	0	0	0	0	18	0	0	0	0	115	80	0	58	0	0	68	0	30	0	0	0	0	0	27	0
828ea73ab061f15b091ce99708ed55d8	24	0	60	0	46	52	5	0	0	23	0	0	0	0	0	0	0	0	33	0	0	0	38	0	47	0	48	41	0	13	0	26	0	0	0	0	0	0	0	0	0	0	0	0	0	39	0	0	0
fdd43ddfcbaedc80701ee3e9de16ee0c	0	0	0	43	24	0	0	0	0	38	0	0	0	0	0	17	0	0	26	18	22	45	30	30	0	35	61	26	0	22	0	23	18	0	0	0	0	0	0	0	0	0	20	0	0	13	0	0	0
d2323bd6887591ed5efddda2b97c85fc	0	0	0	0	0	0	0	0	0	0	59	63	109	91	71	86	0	0	17	0	0	0	0	0	0	0	0	43	0	0	0	0	0	0	0	0	0	0	0	0	0	0	0	0	0	0	0	0	0
495491afb00f7dc53d8ee406eece71e6	0	63	0	38	0	33	0	0	32	45	0	0	0	34	0	0	0	0	38	24	0	66	0	0	0	34	24	49	0	0	23	0	0	0	0	0	0	0	0	0	0	0	0	0	0	33	0	0	0
e9ceac9b8a9922019e77fbec2f2c5cd6	0	21	47	0	30	0	0	0	0	0	0	0	0	0	0	0	0	0	0	0	0	0	17	0	29	0	0	0	17	0	0	14	0	43	44	63	37	0	56	0	0	39	33	0	26	0	0	0	0
9e3583e747e86d543ed5aa3486270732	0	0	0	32	0	0	20	0	0	0	0	14	0	26	16	31	0	0	16	22	24	0	44	42	21	0	29	34	21	0	23	35	29	0	0	0	0	0	0	0	0	0	0	33	0	24	0	0	0
74e9af819f38850ed10ccef699425e5c	0	0	0	0	0	0	0	0	78	0	47	56	72	82	63	69	0	0	64	0	0	0	0	0	0	0	0	0	0	0	0	0	0	0	0	0	0	0	0	0	0	0	0	0	0	0	0	0	0
cc13548a5a734aadef872c5c3f21cd9c	0	0	0	0	0	0	39	0	0	0	0	0	0	0	0	0	0	0	357	31	0	0	52	0	0	0	0	0	25	26	0	0	0	0	0	0	0	0	0	0	0	0	0	0	0	0	0	0	0
7536e23dbcfc60e66de4c122dafe5699	0	23	0	0	0	0	0	0	0	0	0	0	0	31	0	0	51	0	40	0	0	0	0	0	90	0	0	19	31	0	0	0	41	0	0	0	0	0	30	0	0	0	0	28	58	0	25	31	0
33e347c0eb0f4f17a1d3d3ed21058443	0	0	24	21	24	0	0	21	48	0	0	0	0	0	0	0	44	0	31	24	25	32	23	0	0	0	0	18	21	33	0	0	18	0	0	0	0	0	0	0	0	0	0	0	19	0	25	0	26
6b810a2fde9ad201a39aaa6220919b13	0	0	17	0	13	0	0	0	28	39	0	0	0	0	0	0	0	0	0	0	24	38	74	25	0	0	49	33	34	19	0	33	29	0	30	0	0	0	0	0	0	0	17	0	0	0	0	0	0
f806afe92746061d74f785695501fdaa	19	0	16	0	0	0	0	0	27	43	0	0	0	0	0	0	0	0	23	0	22	39	46	31	0	0	62	28	49	24	0	34	32	0	0	0	0	0	0	0	0	0	0	0	0	0	0	0	0
2f49dc8608f108caed57988bfa041a07	100	0	0	28	88	30	0	21	0	19	0	0	0	0	0	0	0	0	47	0	0	60	0	0	33	0	35	27	35	0	0	0	0	0	0	0	0	0	0	0	0	0	0	0	0	0	0	0	0
da8e5b416a624046236b3e1a9272b368	0	74	0	36	0	30	0	59	0	37	0	0	38	0	36	0	0	0	40	0	44	0	0	17	0	43	19	0	0	0	48	0	0	0	0	0	0	0	0	0	0	0	0	0	0	0	0	0	0
c964460cbce160602e44234176698c39	0	0	0	0	0	0	0	0	0	0	0	0	0	0	0	0	0	0	21	0	32	22	0	0	0	0	47	0	0	18	40	0	0	0	0	0	31	0	0	44	0	164	0	0	0	0	0	49	0
55cae83f98745393b59b6928a3aa99c3	47	0	42	0	23	0	50	40	0	21	0	0	0	0	0	0	0	0	69	0	15	35	36	0	0	63	56	0	0	0	0	18	0	0	0	0	0	0	0	0	0	0	0	0	0	0	0	0	0
78b1242429c52e5d59355d64860d295f	42	0	0	40	0	32	19	7	29	0	0	0	0	0	0	0	30	0	0	0	0	0	17	0	17	0	41	0	0	33	45	31	0	0	0	0	0	0	0	0	0	34	0	20	9	0	0	5	0
6e4f71cb038b4295311795103588bfc1	0	0	70	0	34	0	12	0	0	0	0	0	0	0	0	0	0	0	0	0	0	0	21	0	0	0	0	16	18	12	0	0	0	42	42	52	45	0	62	0	0	38	0	24	0	0	0	0	0
e4e96faabcb1dac117972263a1ef1654	55	0	0	0	0	0	0	0	0	0	0	0	0	0	0	0	0	0	0	0	0	0	0	0	0	0	36	44	11	0	0	18	0	111	73	0	52	0	20	44	0	45	0	0	0	0	0	0	0
d364068bdef5d7d4f7362c593e4dcb39	0	0	0	0	0	0	0	0	0	0	46	64	97	92	72	79	0	0	16	0	0	0	0	0	0	0	0	43	0	0	0	0	0	0	0	0	0	0	0	0	0	0	0	0	0	0	0	0	0
4e79dbb44e5226cf062ffac74ab739c4	85	0	0	18	96	33	0	17	0	25	0	0	0	0	0	0	0	0	0	0	0	57	0	9	30	0	38	20	0	0	0	0	0	0	0	0	0	0	0	0	0	0	0	0	0	0	0	7	30
4789a1c0a0f3505eeccf2ff12a5dc899	0	0	35	28	0	31	0	0	47	0	0	0	0	0	16	0	0	0	0	0	35	0	0	0	0	0	27	0	0	0	0	0	0	0	75	46	28	51	25	0	0	63	0	0	0	0	0	0	0
01eb894bf27c2475142dba86df238b5b	0	0	39	0	160	0	0	0	0	21	0	0	0	0	0	12	0	0	26	0	0	0	24	0	21	20	33	18	9	0	12	13	42	0	0	0	0	0	0	0	0	0	0	0	13	0	0	0	0
4ba43159fc0097f63753fa7c211a9295	0	25	0	0	0	0	0	0	0	0	0	0	0	0	0	0	0	0	0	41	98	0	0	9	0	329	0	0	0	0	0	0	0	0	0	0	0	0	0	0	0	0	0	0	0	0	0	0	0
5097f30e86262c562601a368bcfa168d	0	0	6	0	0	29	0	0	0	0	31	19	47	51	49	31	0	0	0	0	0	0	80	0	0	0	0	0	46	18	0	0	0	0	0	0	0	0	0	0	0	0	20	58	0	16	0	0	0
862af8cf660403895edaf8bfef379cce	0	0	0	0	0	41	0	0	0	0	0	0	0	0	0	0	0	0	0	0	0	0	0	0	0	0	216	156	0	0	28	19	0	0	0	0	0	0	0	0	0	0	0	0	0	0	0	0	0
1da5f63d052be7a9698ed1ebf0856665	0	131	0	0	0	0	0	0	0	0	0	0	0	0	0	0	0	0	0	0	0	0	47	0	27	0	41	18	0	49	0	21	0	32	0	0	36	0	35	0	0	0	0	0	0	16	0	10	0
092c1a2d7c6868bd56906b46c0e449c9	0	0	12	0	18	0	0	0	0	0	0	0	0	0	0	0	27	0	46	39	0	72	30	38	22	24	11	18	37	19	8	17	0	0	0	0	0	0	0	0	0	0	29	0	0	0	0	0	0
b01504dfdbb92c9def2baba6b8a6de05	0	0	0	0	16	0	0	0	0	35	0	0	0	0	0	0	0	0	31	0	26	0	0	0	0	0	0	0	36	22	0	20	0	0	39	0	0	0	0	39	0	0	43	44	23	34	0	32	19
cfc8a8145f369c13e88ca58068474ae3	0	0	0	0	0	0	0	0	0	0	82	75	94	98	68	77	0	0	0	0	0	0	0	0	0	0	0	0	0	0	0	0	0	0	0	0	0	0	0	0	0	0	0	0	0	0	0	0	0
7165e9b9ea6724ba00d458121db4a538	0	0	0	0	0	26	0	0	0	84	0	16	0	27	0	28	0	0	25	0	0	0	29	20	0	42	15	0	33	32	49	0	0	0	0	0	0	0	0	0	0	0	11	0	0	42	0	0	0
5b79d1211a8c9f01758c016cfa2472aa	0	0	17	0	0	0	0	0	27	35	0	0	0	0	0	0	0	0	25	0	24	39	57	20	0	0	61	23	54	20	0	33	24	0	0	0	0	0	0	0	0	0	0	0	0	0	0	0	0
2db58b1fdc189026e7c4c79d21b55179	0	0	0	0	0	0	0	23	0	30	0	0	0	0	0	0	177	0	0	29	0	0	40	0	0	0	18	37	0	0	0	0	0	0	57	0	0	0	0	0	0	0	0	0	36	0	0	0	0
f4d0827cc27e67470e3752f1bb72f5e0	0	0	0	0	0	0	0	0	156	0	0	0	0	0	0	0	0	0	84	26	0	205	0	0	0	0	0	0	0	0	0	0	18	0	0	0	0	0	0	0	0	0	0	0	0	0	0	0	0
8282f3a5024c511d1814b1bdc35b8b8e	11	0	0	19	0	0	0	17	0	0	0	20	0	46	0	47	0	0	0	0	0	24	0	0	78	0	0	29	6	0	45	18	0	0	17	0	0	0	0	0	0	0	32	18	0	0	0	28	0
54988d454b9436b335e8f1093b737542	17	0	0	0	0	0	0	19	33	11	0	0	0	0	0	0	0	0	20	0	0	0	0	0	0	20	0	0	0	17	24	0	0	52	33	37	25	39	31	0	0	31	0	0	0	0	64	0	13
478ea5468e683cccc3f286ee7f778072	0	40	0	0	0	0	0	186	0	13	0	0	0	0	0	0	0	0	45	0	0	25	22	32	0	0	0	0	36	0	31	0	0	0	0	0	0	0	0	0	0	0	0	11	0	0	0	17	28
c714229343a0014eaf73a08f7bee900c	0	0	0	0	21	0	16	0	0	17	0	0	0	11	0	0	0	0	22	0	29	39	18	21	25	29	20	114	20	0	0	0	0	0	0	0	0	0	0	0	0	0	0	8	0	0	0	0	11
b45fd818502377498c68017aff8e5f90	0	44	0	18	0	41	0	0	0	0	0	0	0	47	29	0	0	0	0	0	0	0	0	0	72	0	72	41	0	0	0	35	23	0	0	0	0	0	0	0	0	0	0	0	11	0	0	0	0
a58e5fa4153390ffba39fdbaf9e2a299	0	50	48	0	21	18	18	0	0	18	0	0	0	0	0	0	0	0	38	0	0	0	47	25	0	0	38	0	28	0	0	53	0	0	24	23	10	0	0	0	0	0	0	0	0	0	0	0	0
4f91fba026d975a7338782fb185d6f60	0	32	0	41	0	0	0	0	0	26	25	20	0	0	21	0	0	0	17	0	32	34	53	22	0	0	12	21	54	0	0	22	0	0	0	0	0	0	0	0	0	0	0	17	0	0	0	0	0
f3a798726b32220957bb4cd0cba43732	0	0	0	19	0	0	0	0	45	0	0	0	0	0	0	0	0	0	0	0	0	0	0	0	0	0	0	0	0	0	0	0	0	16	79	0	104	0	0	70	0	0	0	0	0	0	67	0	43
b8a07d3757def958e46943a8af45672d	0	0	0	0	0	0	20	0	0	0	20	20	36	30	16	31	0	0	0	0	0	0	90	0	0	21	0	0	37	18	30	0	0	0	0	0	0	0	0	0	0	0	24	43	28	0	0	0	14
e81dc56728dec2e72b53984aa473a273	12	112	0	0	0	14	0	0	0	0	0	0	0	0	0	0	0	0	35	0	0	65	53	18	23	0	38	23	0	0	0	12	21	0	0	0	0	0	0	0	0	0	17	0	0	0	0	0	0
bec9c5963fbf69510a2142491e1287c0	0	0	12	0	0	0	0	0	0	0	0	40	0	24	23	25	0	0	46	0	0	55	0	34	0	0	0	0	0	58	0	0	0	0	0	0	24	0	0	0	0	0	23	0	0	0	0	113	0
41ba123e16b0e052f38d1e1bded473ef	0	0	0	0	0	0	26	0	20	0	12	0	0	17	0	0	0	0	33	0	9	0	0	25	36	0	0	0	0	0	24	0	43	0	0	18	0	0	20	0	0	32	0	0	24	21	26	0	32
b4e5ea807d80a2a32c89679b049f5220	0	0	0	0	0	0	0	0	8	0	0	0	22	0	13	12	0	0	0	28	0	0	50	0	34	0	27	0	16	10	25	33	0	0	0	38	0	0	0	24	0	0	0	29	11	37	13	0	0
a15451ef01c5b891b137596a3bff71b5	17	0	0	0	76	0	0	28	15	0	0	0	26	21	32	24	0	0	0	0	0	0	0	16	0	0	23	34	0	0	0	48	11	0	0	0	29	15	0	0	0	0	0	0	0	22	0	37	0
89b959637ecd453a5296acbad4eee8c4	0	88	0	0	0	0	0	0	0	0	0	0	0	0	0	0	0	0	0	0	0	82	0	0	14	0	190	0	0	73	0	0	0	0	0	0	0	0	0	0	0	0	0	0	0	0	0	0	27
fc0ce8e5f4ff301d47e56b49a7b13157	0	0	22	0	38	31	0	0	0	26	0	0	0	0	0	0	0	0	0	0	0	0	0	17	0	0	8	23	0	0	0	0	0	26	0	67	27	0	17	28	0	27	28	19	0	13	0	14	0
9c4206657c2bfe5253eac66cc2ab4447	30	0	60	0	0	30	0	37	0	29	0	0	0	0	0	0	0	0	20	0	27	29	0	39	49	17	0	15	0	0	19	0	0	0	0	0	0	0	0	0	0	0	0	33	0	22	0	0	0
21f916b2e65ca80309b1a49017c4f760	0	0	0	0	0	0	43	0	0	0	0	0	29	34	19	14	0	0	0	0	0	49	0	0	0	0	0	0	0	0	0	0	0	42	40	0	31	0	0	0	0	0	20	0	0	0	0	110	0
8074ba3bc826375b021499b02a91bebd	0	0	16	0	0	0	0	0	0	0	0	56	0	29	30	34	0	0	0	0	0	71	0	37	0	0	0	0	0	0	0	0	0	0	0	0	26	0	0	0	0	0	19	0	0	0	0	152	0
272b9d864ea9e129f62233288ad58127	0	15	0	0	0	0	0	0	0	0	51	0	49	0	0	0	0	0	0	0	0	0	21	0	0	0	0	14	57	0	0	31	0	0	0	0	0	51	0	0	0	0	0	48	38	0	8	22	21
d3482c1fa3185dc50415e61a4cdd36c8	0	0	0	0	0	0	0	0	0	0	0	0	0	0	0	0	0	0	338	0	0	0	53	0	0	56	0	0	21	0	0	0	0	0	0	0	0	0	0	0	0	0	0	0	0	0	0	0	0
8377a1b7f8424a14d3432cfc69372033	30	20	73	0	50	45	0	0	0	82	0	0	0	14	0	41	0	0	0	0	0	0	0	0	0	0	0	0	0	67	0	0	0	0	0	0	0	0	0	0	0	0	0	0	0	0	0	0	43
f3fc39ba74d820ecc97d4c72c32ebfb0	46	0	0	0	0	0	0	0	0	0	0	0	18	28	0	0	0	0	0	0	14	42	20	38	0	0	0	0	16	29	0	0	35	66	21	0	0	0	0	0	0	0	0	0	34	0	0	0	0
e97608811d4f37c0ef190dd60c89d539	28	109	0	0	62	19	0	29	0	0	11	12	0	18	0	17	0	0	23	19	0	60	34	0	0	0	0	0	0	0	0	0	0	0	0	0	0	0	0	0	0	0	0	23	0	0	0	0	0
95c1835884f2482211e6ef303001b7e4	0	0	0	0	23	11	0	0	41	0	0	0	0	0	0	0	30	0	51	0	0	0	43	0	0	0	37	38	0	27	0	0	0	0	47	0	25	0	45	0	0	0	0	0	0	0	46	0	0
7cc1f42a77e3e1bff94a3b553b208d12	15	0	30	0	0	35	0	0	0	31	0	0	0	0	0	0	0	0	21	36	37	38	34	28	14	9	18	30	0	0	0	25	38	0	0	0	0	0	0	0	0	0	0	0	0	0	0	0	0
516a296073891bf992d80c16ca9ed236	0	26	50	29	0	0	0	0	0	145	0	0	0	0	0	0	0	0	0	0	0	0	0	0	37	26	0	29	0	23	0	28	19	0	0	0	0	0	0	0	0	0	0	0	24	0	0	27	0
32dd43d1f81cbc026bccb3f9d3c43fda	42	0	0	0	28	0	0	19	38	0	0	0	0	0	0	0	0	0	0	0	0	0	27	0	0	0	0	0	0	46	0	0	0	43	55	0	18	45	37	0	0	33	0	0	0	0	0	31	0
f28143fdaf2ba6518bb83bf9b10e4732	0	0	0	0	0	0	0	27	0	18	0	0	0	0	0	0	0	0	13	0	0	0	23	31	0	0	19	32	22	34	40	22	41	0	0	0	0	0	0	0	0	0	0	21	0	20	0	27	44
d79ed142729ef827561548266a69d1c6	0	0	29	0	0	28	0	0	0	0	0	0	0	0	0	0	205	0	0	24	0	38	35	33	0	0	36	0	0	0	0	0	0	0	0	0	0	0	0	0	0	0	0	0	0	0	0	0	0
11a39becf0432144347e5447ee059615	0	0	0	0	0	0	0	93	0	36	0	0	0	0	0	0	0	0	0	0	0	0	0	0	0	0	0	0	0	0	0	0	132	0	0	0	0	0	0	0	0	0	16	0	0	0	99	0	0
e8a92cfad8ac43ebf5110207f01b3464	0	0	0	0	0	0	0	0	0	0	0	0	0	0	58	0	0	0	0	0	0	0	0	0	0	0	0	0	39	0	0	27	47	0	0	0	43	0	42	0	0	0	34	40	27	0	0	29	25
27fb6dc53e9992ea489c5bf6a6c676d5	0	0	0	0	0	0	143	0	0	0	0	0	0	0	0	0	0	0	72	0	0	0	0	0	62	38	0	45	46	0	54	0	0	0	0	0	0	0	0	0	0	0	0	0	0	0	0	0	0
dd9bdb3eede658cc13acc7acba0307d2	0	18	0	0	0	0	16	0	28	0	0	0	0	0	0	0	46	0	15	0	0	0	103	0	0	0	0	51	0	0	0	52	0	0	0	0	0	0	0	0	0	19	27	0	0	0	69	15	0
39e9561eb09a3fa2afba732ba0d632f1	30	0	58	0	45	0	0	0	0	0	0	0	0	0	0	0	0	0	19	0	0	18	30	0	31	0	30	35	0	0	0	31	0	0	0	0	0	0	0	0	0	0	9	0	0	0	0	0	32
95ae6c9b344d1e9976db8682846da0b7	0	80	0	0	0	0	0	0	0	0	0	0	0	0	0	0	0	0	0	0	0	62	0	0	22	0	190	0	0	75	0	0	0	0	0	0	0	0	0	0	0	0	0	0	0	0	0	0	0
df409dbce0c8f09b819b2eae9ebf1a4b	0	0	0	0	0	0	0	0	29	0	0	0	0	0	0	0	0	0	16	0	0	0	0	0	0	0	0	0	0	0	0	16	34	0	22	34	29	25	53	69	0	69	16	0	31	0	0	0	0
e808ce8ef9b507169f27b818ff88d1b1	0	0	0	0	60	45	0	42	0	0	0	0	0	0	0	0	0	0	81	45	28	0	0	0	80	0	0	0	0	0	0	0	18	0	0	0	34	0	0	0	0	0	0	0	23	0	0	0	0
088764b388cb20f0bc8347f5bea2df5e	0	0	0	0	0	0	39	0	0	0	0	0	0	0	0	0	0	0	35	33	39	62	46	0	93	0	0	0	0	49	31	0	0	0	0	0	0	0	0	0	0	0	27	0	0	0	0	0	0
c546d02c0e60f808466d1620aaae1338	28	0	32	0	0	0	0	0	0	29	0	0	0	0	0	25	0	0	0	0	0	0	0	0	0	0	13	0	24	39	0	0	36	56	32	0	0	0	0	0	0	0	0	0	50	37	0	0	27
e78a4fb4894334ecff8de3c0cfc5d384	0	0	0	35	0	0	0	0	41	0	0	0	0	0	0	0	0	0	0	0	0	0	0	0	0	0	0	0	0	0	0	0	0	32	65	0	112	0	0	69	0	0	0	0	0	0	69	0	30
a513ff894f251a4d1827dd99ec322a61	0	0	0	0	18	0	0	0	24	12	0	0	0	0	0	0	81	0	0	0	14	6	0	10	0	0	0	0	0	52	0	0	0	46	60	29	26	0	47	0	0	28	0	0	0	0	0	0	0
46947e450cfc0a2f9969d594ede17f16	0	0	16	0	0	0	0	14	0	24	0	0	0	22	22	0	74	0	85	0	0	0	24	0	27	0	0	0	30	0	35	8	0	0	0	0	0	0	0	0	0	0	0	24	0	0	24	0	0
12db76af19943b616b645431ad5b543a	0	0	31	0	0	0	0	0	0	0	0	0	0	0	0	0	0	0	29	0	0	0	0	0	0	0	0	0	0	19	21	0	34	22	0	0	37	0	0	0	0	217	0	0	0	0	0	41	0
a00ec505fd7a874f2813e753c2e60f44	0	0	0	0	0	0	0	57	36	0	0	0	0	0	0	0	73	0	0	0	0	44	0	13	30	0	61	18	0	0	0	0	0	0	0	0	0	0	20	0	0	15	0	0	0	0	30	0	20
904f7dd925d88e927fb95be520b1579f	30	0	22	36	0	38	0	0	55	0	0	0	0	0	0	0	0	0	84	0	0	25	0	25	16	0	0	0	0	0	0	0	0	0	25	0	0	0	60	0	0	33	0	0	0	0	0	0	0
a1e0ee2ad161d3bc3a2c10f9ee0cf2b5	0	0	0	16	18	0	0	30	0	0	0	0	0	0	0	0	0	0	42	0	0	30	25	44	49	13	61	12	0	25	29	23	0	0	0	0	0	0	0	0	0	0	0	0	0	18	0	0	14
70b97e87d9f8f9c2e7073ee7b15b3313	0	0	11	14	18	0	15	16	0	31	0	0	0	0	14	0	0	0	21	12	11	15	0	0	0	0	43	0	0	0	0	16	0	39	0	53	0	0	0	38	0	35	0	9	7	0	0	29	0
d579fafb33081b218a3c34516295418c	0	0	22	0	0	0	0	0	0	10	0	0	0	0	0	0	72	0	27	0	0	48	0	18	16	0	24	96	0	12	0	18	0	0	0	0	0	0	0	0	0	0	0	0	0	0	0	18	0
36ac3d51ca65836b1228fec3d25c70fa	0	0	0	0	0	0	17	0	0	0	0	0	0	0	0	0	0	0	0	0	0	0	0	0	53	0	27	0	0	23	38	0	21	56	0	0	33	0	35	0	0	52	23	0	0	0	0	24	30
e5dc70ec5bab9e939e0868172fcffffe	0	0	0	0	0	0	0	97	0	37	0	0	0	0	0	0	0	0	0	0	0	0	0	0	0	0	0	0	0	0	0	0	110	0	0	0	0	0	0	0	0	0	24	0	0	0	99	0	0
e8f2d79e2915ba80447229c431021442	52	0	41	16	0	0	0	30	0	17	0	0	0	0	0	0	0	0	40	21	0	39	0	0	0	71	42	0	0	0	0	0	0	0	0	0	0	0	0	0	0	0	33	0	19	0	0	0	0
7d0463cb9b478375bc86b83b08abf2a2	0	0	30	0	0	0	0	29	0	20	0	0	0	0	0	0	0	0	0	38	90	0	45	24	0	0	0	0	42	19	0	26	0	0	0	0	0	0	0	0	0	0	0	28	33	0	0	0	0
e6c810f606eff2c697a0cd898023059c	31	0	0	108	0	78	0	0	0	67	0	0	0	0	0	0	0	0	0	0	0	32	0	0	0	0	20	29	0	38	21	0	0	0	0	0	0	0	0	0	0	0	0	0	0	0	0	0	0
ebea17c345bc97027fe6f1dd1dbc0db3	16	0	18	0	25	52	0	0	0	19	0	0	0	0	0	0	0	0	26	0	0	0	22	20	0	0	24	47	0	0	28	0	0	30	0	0	0	0	27	0	0	0	0	0	15	19	9	23	0
07190f534d251515b5a280195b071183	0	0	0	0	24	139	0	0	0	0	36	0	0	42	41	0	0	0	0	0	0	18	0	0	100	0	0	42	0	0	0	0	0	0	0	0	0	0	0	0	0	0	0	0	0	0	0	0	0
b7a73c64f9f694925eb8b2f9ec4c3a65	36	33	0	0	0	0	0	180	0	15	0	0	0	0	0	0	0	0	26	0	14	22	24	32	0	0	0	32	0	0	0	0	0	0	0	0	0	0	0	0	0	0	0	0	0	0	0	16	0
ded5e1376a2a9d53a9321dda75b05391	0	0	0	0	0	0	0	0	31	0	0	0	19	0	8	0	0	0	31	0	43	0	0	0	0	0	0	19	0	0	57	0	0	0	0	97	0	0	0	0	0	0	0	0	0	0	0	46	0
a294162d3d9cd25e9658bed3d93a2093	0	0	46	0	0	0	0	0	0	0	22	21	0	0	25	0	0	0	47	0	33	18	40	32	30	0	18	3	35	0	0	14	19	0	0	0	0	0	0	0	0	0	0	0	0	0	0	0	0
c6dd2160985afb8ebd2e2bc4ca407a60	0	0	0	0	0	0	32	10	0	0	0	0	0	0	0	30	0	0	0	0	0	39	0	0	96	0	0	22	18	0	0	26	0	23	0	0	0	0	27	0	0	0	0	0	62	0	22	0	0
5efc3524c11a4150700bfdb7573ea120	0	0	0	0	0	0	0	0	0	18	0	0	13	0	0	15	0	0	21	0	0	41	27	11	22	0	25	87	21	0	0	0	0	0	0	0	0	0	0	0	0	0	28	10	0	0	0	0	7
6195ebd3c6dec1ed28984a2eab4cee42	0	38	0	0	0	0	0	0	0	0	0	0	0	0	0	0	0	0	0	0	0	0	0	0	0	0	102	0	179	0	0	0	35	0	33	16	0	0	0	0	0	35	0	0	0	0	0	0	0
21c6c0523c512b5d440f37ce01985ba1	0	0	10	0	0	0	0	0	0	18	0	0	0	0	0	0	229	0	22	30	0	0	40	9	0	0	26	0	0	0	0	0	0	0	0	0	0	0	0	0	0	0	17	0	0	0	0	0	0
4391528ba9b5ae12d91c115089933c52	0	11	43	0	46	24	23	0	0	87	0	0	0	0	0	0	0	0	25	14	26	34	30	0	0	0	0	0	0	40	0	19	0	0	0	0	0	0	0	0	0	0	0	0	0	0	0	0	0
2ccbbc3ef5ab93d14c51fe3ce4d74bd4	0	26	35	0	55	58	0	0	0	35	0	0	0	0	0	0	45	0	24	21	0	13	35	13	0	0	0	41	0	0	0	0	0	0	0	0	0	0	0	0	0	0	0	0	0	0	0	0	18
09a8f67e4b244c7ab68990551c481a80	46	0	32	23	0	55	0	29	0	13	0	0	0	0	0	0	0	0	36	0	0	0	0	0	0	55	55	0	0	33	0	0	0	0	0	0	0	0	0	0	0	0	38	0	0	0	0	0	0
d0d3c2ce7b170debb0a946cd89ab7839	21	0	34	0	46	23	0	31	0	24	0	0	0	0	0	0	46	0	0	0	79	0	36	26	0	12	0	0	33	0	0	20	0	0	0	0	0	0	0	0	0	0	0	0	0	0	0	0	0
a0dea10e2823247b638a145c9429a065	0	58	0	0	0	0	18	0	0	45	30	0	0	0	0	0	0	0	0	0	0	37	48	0	51	0	63	0	0	35	0	0	0	0	0	0	0	0	0	0	0	0	0	0	0	0	0	0	0
d40ec1d3a7846047ce26d0bba0bfac1e	0	0	0	0	56	30	0	30	0	0	0	29	16	24	24	22	0	0	0	0	0	0	0	0	0	0	20	27	0	0	25	0	0	37	21	0	0	14	0	0	0	23	0	0	0	0	17	0	0
c3fee43eea7859f74c4c6575c255090d	56	0	0	0	0	0	6	0	0	366	0	0	0	0	0	0	0	0	0	0	0	0	0	0	0	0	0	0	0	0	0	0	0	0	0	0	0	0	0	0	0	0	0	0	0	0	0	0	0
62b229081bacfb5391680470521fa018	0	34	17	0	28	0	0	25	0	0	0	0	0	0	0	4	0	0	15	25	0	0	31	0	10	0	0	0	36	0	0	0	23	23	0	27	14	0	22	0	0	43	0	13	0	0	0	0	0
f5ef3b42ffba2ea1a72c723091bba3da	24	0	14	0	29	27	0	0	0	0	0	0	0	0	0	0	0	0	0	0	39	61	43	0	0	32	0	126	0	0	0	0	0	0	0	0	0	0	0	0	0	0	0	0	0	0	0	29	0
3a16c6cba96ad1d949d141c47f341649	0	0	8	0	0	0	0	14	0	0	0	0	0	9	0	0	0	0	0	8	15	0	24	0	46	20	0	17	0	0	0	42	11	0	38	0	22	31	24	0	0	36	0	0	0	6	52	0	0
de41f2f1dcf526d0e4494618a15e898e	34	14	27	0	0	0	0	0	0	0	0	0	0	0	0	0	0	0	0	0	21	30	0	46	42	0	30	0	0	10	0	0	0	0	0	0	28	0	27	44	0	46	0	0	0	0	0	0	0
169d6eaedeb66d98f614dbe21bede1f9	0	0	0	0	0	0	0	0	0	0	54	0	0	0	0	34	0	0	0	0	0	21	0	0	94	0	0	22	28	0	0	0	0	0	0	0	42	0	25	0	0	0	0	0	69	13	19	0	0
732bdc1e5fa728a1dc4f7551accdfcee	0	0	0	0	0	0	0	0	0	0	19	18	35	26	21	25	0	0	0	23	0	0	80	0	0	0	0	0	33	12	0	0	0	0	0	0	0	0	0	0	0	0	21	51	22	0	0	0	0
8fb1c6cbb73abbc85b5ff89516ab7b33	0	36	0	0	0	0	0	0	0	0	0	0	0	0	6	0	0	0	0	0	0	0	0	0	0	0	115	0	186	0	0	0	24	3	47	0	0	0	0	0	0	0	0	0	0	0	0	0	0
6617ee50da81f978d92565e9fab734a2	0	0	0	0	0	0	66	0	0	0	0	27	0	0	0	23	0	0	30	0	18	0	43	0	52	36	0	0	0	18	0	53	0	0	0	0	0	0	0	0	0	0	50	0	0	0	0	0	0
d61c56d36b32938df1b5b8396801f897	45	0	32	31	0	0	0	0	50	0	0	0	0	0	0	0	0	0	81	0	0	19	0	21	15	0	0	0	0	0	0	0	0	0	0	0	0	30	61	0	0	30	0	0	0	0	0	0	0
d7e86854f8b668858a2179f19a755889	0	27	0	0	0	0	0	0	0	0	10	0	16	0	0	8	0	0	0	0	0	0	0	0	0	0	82	0	155	0	0	0	38	0	27	0	0	0	8	0	0	0	0	0	44	0	0	0	0
944d90122688e2af8d7731a8fa680047	0	0	0	0	0	0	0	0	0	0	0	0	0	0	0	0	0	0	296	0	0	0	59	0	0	0	0	0	20	0	0	0	0	0	0	0	0	0	0	0	0	0	0	0	40	0	0	0	0
36ea2a6ce0aec1ef2ea3b7a530556a45	24	0	0	0	0	0	0	0	0	44	0	0	0	0	0	0	0	0	45	10	23	48	26	20	15	0	37	0	0	20	0	0	0	0	0	0	0	0	0	0	0	0	6	0	0	0	0	55	0
612c6cfba54bc25056477a6a0da7c623	0	0	0	0	0	0	0	0	0	0	0	0	0	0	0	0	0	0	0	0	23	0	0	0	0	0	35	25	33	0	0	0	21	45	41	31	48	30	42	0	0	0	0	0	0	0	0	0	0
a640be9a42e2b25b2ee5eb704b85b6a4	39	0	21	0	54	21	0	0	0	79	0	0	0	0	0	0	0	0	36	16	23	39	0	0	0	0	0	0	42	0	0	21	8	0	0	0	0	0	0	0	0	0	0	0	0	0	0	0	0
37e251543770ac8e2b9d9422bff0c5bc	28	53	37	7	28	0	0	19	0	0	0	0	0	0	0	0	0	0	22	0	0	36	35	0	30	0	30	36	0	0	0	26	0	0	0	0	0	0	0	0	0	0	0	0	0	0	0	0	0
88f84169d3cb4a19dae4472f46e18229	0	0	14	0	0	0	0	0	0	25	0	0	0	0	0	0	51	0	0	0	0	0	0	21	77	0	0	184	0	0	0	0	38	0	0	0	0	0	0	0	0	0	0	0	0	0	0	0	0
fa23238c01bf609e3d69a20a61280c0c	35	0	218	0	52	30	0	0	0	0	0	0	0	0	0	0	0	0	0	0	0	0	0	0	0	0	73	0	0	0	0	0	0	0	0	0	0	0	0	0	0	0	0	0	0	0	0	0	0
b8c92998714fc78faae641255bf17c13	0	120	0	0	0	0	36	0	0	0	0	0	0	0	0	0	0	0	28	19	0	0	35	24	0	25	0	0	0	0	20	64	0	0	0	0	0	0	0	0	0	0	0	0	0	14	0	0	0
744c074aef5e0d36c29b4fd104360a27	0	0	0	0	0	0	0	0	0	0	0	0	0	0	0	0	0	0	0	0	112	42	0	104	0	0	0	0	36	0	0	46	0	0	0	0	0	0	0	0	0	0	0	0	0	12	0	0	54
ef18e8bf0a28bca89c3d10c76563ca6c	23	0	55	17	41	0	0	19	0	25	0	0	0	0	0	0	0	0	16	0	38	0	31	0	38	15	0	10	0	0	0	25	0	0	0	0	0	0	0	0	0	0	0	0	0	19	0	0	0
3b4fb1845a60d94ebe2776b084d0000a	0	0	0	0	0	0	31	0	0	0	0	0	0	0	0	0	0	0	51	0	35	33	43	0	27	0	77	0	0	0	42	0	0	0	0	0	0	0	0	0	0	0	0	31	0	0	0	0	33
ce771422fd39dd72c9e3a43b7e68a1f0	35	37	72	0	0	0	0	42	0	25	0	0	0	0	0	0	0	0	24	28	0	0	0	0	32	0	0	0	39	0	0	0	16	0	0	0	0	0	0	0	0	0	0	0	0	19	0	0	0
324491ed99624e262285b06884964fc4	31	0	22	0	31	31	0	0	0	0	0	0	0	0	0	0	101	0	17	0	18	0	25	0	0	0	0	0	0	0	0	0	0	31	0	0	18	0	11	0	0	48	0	0	0	0	0	0	0
a68f7091124295e96384f78bb86f15cd	0	0	0	0	0	0	0	68	20	0	0	0	0	0	0	0	0	0	21	0	9	0	0	13	0	0	63	21	19	0	0	0	0	0	46	0	26	0	25	0	0	20	0	0	0	0	30	0	0
842e028e25061dda035f555a654e298e	0	114	0	0	0	0	26	0	0	0	0	0	0	0	0	0	0	0	0	0	0	0	50	0	24	0	44	11	0	0	32	0	0	0	0	27	0	0	0	0	0	34	0	0	0	0	0	0	0
4272d88f12014aa7c7e6e459aebbaef8	0	0	0	20	34	0	14	0	0	0	21	19	0	20	0	0	0	0	0	0	0	0	0	0	0	0	0	0	0	9	0	0	0	74	69	0	24	0	24	28	0	0	44	0	0	0	0	0	0
98a25c53b7d28c35e2038654ee466201	0	0	0	0	0	0	0	0	27	25	10	0	0	12	0	0	0	0	0	0	37	0	0	0	0	0	0	17	0	0	41	27	0	0	0	91	0	0	0	0	0	0	0	0	0	0	0	41	0
3d28433abd4114c2ad2afde9b8f5f2d2	0	0	22	0	0	0	0	12	0	19	0	0	0	0	0	0	60	0	88	0	0	0	0	0	42	0	0	0	36	0	0	0	30	0	0	0	0	0	0	0	0	0	0	30	0	0	0	0	21
cabe691f9f52587fd14b18411b693105	0	0	0	0	0	0	75	0	0	0	43	0	0	0	0	0	0	0	27	0	16	0	44	0	37	0	0	0	0	0	0	62	0	0	0	0	0	0	0	0	0	0	67	0	0	0	0	0	0
02660809ddfeb15cbba55295ae058cfe	48	0	0	0	34	0	0	83	0	0	0	0	0	0	0	0	0	0	0	0	0	0	0	0	0	13	33	0	0	0	0	0	29	0	25	21	45	0	29	19	0	0	0	0	0	0	0	0	0
9fb357cb9cf1c8c8c23de7a7e01aa71b	41	20	0	0	34	0	17	0	0	0	0	0	0	0	0	30	0	0	17	0	17	25	41	0	0	0	15	0	42	19	0	25	25	0	0	0	0	0	0	0	0	0	0	0	0	0	0	0	0
922e6ee6eef5e330bf763f77c16e78a3	0	0	30	28	0	0	0	0	0	0	0	0	0	7	11	0	0	0	0	0	0	63	49	0	69	0	33	0	0	48	27	0	0	0	0	0	0	0	0	0	0	0	0	0	0	0	0	0	0
bf146ee1bc247614cfd7837f899a126a	28	17	67	0	38	34	0	0	0	52	0	0	0	18	0	0	0	0	0	16	0	0	0	12	0	0	0	0	0	45	0	0	0	0	0	0	0	0	0	0	0	0	0	0	0	0	0	0	24
0e1a27c16e426dbb27ac6ec8152e6320	0	0	0	0	36	0	0	0	25	0	0	0	0	0	0	0	72	0	0	0	0	0	0	0	0	0	0	0	35	0	0	0	0	23	32	0	27	47	17	0	0	0	21	0	16	0	21	0	0
fdee1e3e77731e56c7a90a8b75f66cb1	21	0	10	0	35	22	0	0	0	32	0	0	0	0	0	0	0	0	0	0	0	0	0	18	0	0	23	24	0	0	18	0	0	33	0	0	21	0	18	0	0	41	32	0	0	0	0	0	0
44cb16af8003da473f81088c2f82815b	0	0	0	0	0	0	0	0	33	7	0	0	0	0	16	0	58	0	0	0	0	0	0	0	0	0	0	0	44	0	16	20	0	0	20	0	17	0	0	26	0	0	15	15	0	0	40	37	0
6fec3cc0362eff716e2f8c36d2d73c32	0	0	0	0	0	0	0	0	32	0	0	0	0	0	0	16	0	0	21	0	40	32	0	0	0	0	0	24	0	0	49	0	0	0	0	74	0	0	0	0	0	0	0	0	0	0	0	31	0
50fa4a582107382ca3b09dc2fbbefc17	0	0	0	0	0	0	0	0	0	0	0	0	35	0	0	0	0	0	25	0	0	39	0	0	0	0	126	0	0	0	0	23	0	0	0	0	0	0	0	0	0	0	125	0	0	0	0	0	0
0f8424ecee00fe82f74112b4f8ebda64	0	0	0	0	0	0	0	0	0	0	64	54	72	75	63	64	0	0	0	0	0	0	0	0	0	0	0	0	0	0	0	0	0	0	0	0	0	0	0	0	0	0	0	0	0	0	0	0	0
97e3342fa4c548ee87cf19a22f34020e	22	0	13	0	26	0	0	0	16	0	0	0	0	0	0	0	44	0	0	0	0	0	0	0	0	0	0	0	0	0	0	0	0	0	28	26	46	0	103	0	0	67	0	0	0	0	0	0	0
fdfc269e6136bdb15b38782a5341ad2a	0	106	0	0	0	0	30	0	0	0	0	0	0	0	0	0	0	0	42	15	0	0	31	23	0	0	22	0	0	0	22	75	0	0	0	0	0	0	0	0	0	0	0	0	0	0	0	0	0
cc23b022811bbbdf6b28fd12aca32080	0	0	0	18	0	0	0	0	0	13	16	0	0	0	0	0	0	0	28	0	35	43	0	0	28	0	0	0	46	0	48	30	61	0	0	0	0	0	0	0	0	0	0	0	0	0	0	0	0
3c8f8a950bee45e13c31179c424f85f4	0	107	0	0	0	0	23	0	0	0	0	0	0	0	0	0	0	0	36	23	0	0	37	20	0	0	38	0	0	0	30	54	0	0	0	0	0	0	0	0	0	0	0	0	0	0	0	0	0
1d535e4ea70bce6688dd72caccc50801	0	0	40	0	42	37	0	0	0	18	0	0	0	0	0	0	0	0	0	0	0	0	0	0	0	0	0	0	0	0	0	0	0	21	44	0	27	0	82	0	0	76	0	0	0	0	0	0	0
55f24e9f576eea8f197838573225db68	0	0	0	0	0	30	0	0	0	0	30	25	43	24	11	32	0	0	0	0	0	0	107	0	0	0	0	0	39	14	0	0	0	0	0	0	0	0	0	0	0	0	0	32	0	0	0	0	0
a4e3b95e97869c6bf660915d023cb1ff	0	0	0	0	0	0	26	0	0	0	0	0	0	0	0	22	0	0	62	0	22	62	0	56	24	41	0	0	0	0	17	0	0	0	0	0	0	0	0	0	0	0	0	22	0	0	0	0	0
f1fb5486edda84c93615c840dfb3d2e1	33	0	0	29	47	46	0	0	33	0	0	0	0	0	0	0	0	0	19	0	29	26	28	0	0	0	0	0	0	0	11	0	0	0	0	0	23	27	21	0	0	0	0	0	0	0	0	0	0
17affb3f4b0179106e835db169febf7d	0	0	0	0	0	0	0	0	0	0	0	0	0	0	0	0	0	0	46	0	31	26	37	0	25	0	102	0	0	0	59	0	0	0	0	0	0	0	0	0	0	0	0	21	0	0	0	0	37
9dffcf92c3a6947b0f17f78c427b92b5	0	0	0	0	0	0	0	0	17	0	0	0	0	0	0	0	185	0	18	25	0	0	45	0	0	0	25	11	0	0	0	0	0	0	0	0	0	0	0	0	0	0	16	0	0	0	0	0	0
9f880869fedd0841e70de7c5436471e4	0	0	0	0	0	0	0	0	0	0	24	0	0	0	24	30	0	0	29	0	28	0	0	0	0	0	135	0	0	0	0	0	0	0	0	0	0	0	0	0	0	0	112	0	0	0	0	0	0
34bdc6ad3a78d2c8393059ebd589e84d	0	0	27	0	0	0	0	0	40	0	0	0	0	0	0	0	0	0	44	0	0	0	0	0	26	0	0	23	0	0	0	0	31	0	34	0	27	0	0	0	0	50	0	0	0	0	32	0	0
b061ae8a9156eecebfc2da79707e6f6b	0	0	0	0	31	0	0	0	0	0	23	33	25	19	26	32	0	0	45	0	0	0	0	0	22	31	0	0	38	0	31	0	0	0	0	0	0	0	0	0	0	0	0	0	0	0	0	0	25
9fc97bad2a1d62e2ec820d22d865710f	0	0	0	0	0	0	0	13	7	0	0	0	0	0	0	0	0	0	25	0	30	0	0	0	0	0	25	0	23	29	57	0	0	0	27	0	13	17	0	0	0	0	0	0	14	0	0	0	44
4b04adf2339b1c3576a7869119b9e4b2	0	0	0	0	0	0	0	68	0	45	0	0	7	0	0	0	0	0	28	20	0	0	0	41	0	0	30	0	38	0	26	0	0	0	0	0	0	0	0	0	0	0	54	0	0	0	0	23	0
529f4332f3d3d2c63f4df8810ed6f737	0	0	34	7	37	37	0	0	0	75	0	0	0	0	0	0	0	0	27	0	14	30	25	0	7	17	35	0	0	0	0	0	0	0	0	0	0	0	0	0	0	0	20	0	14	0	0	0	0
6d390f7a656dd7b44e070f8ff6bc5251	0	0	0	87	0	96	29	0	0	61	0	0	0	0	0	0	0	0	0	0	0	27	0	0	0	0	0	0	0	29	24	0	0	0	0	0	0	0	0	0	0	0	0	0	0	0	0	0	0
34bddb0092e44e9bcd6563d33e24b22e	0	0	0	0	14	0	0	0	0	76	0	0	33	0	0	0	0	0	22	0	0	21	21	0	0	25	26	0	32	25	50	0	0	0	0	0	0	0	0	0	0	0	20	0	0	0	0	0	0
69e141502938a5692f2acde48e10d7c7	0	0	37	0	63	67	0	0	0	31	0	11	0	0	0	0	0	0	22	20	0	16	31	0	0	0	0	36	0	0	0	0	0	0	0	0	0	0	0	0	0	0	0	0	0	0	0	0	30
70079befd2f9a12b8b417cb4e8e024df	25	0	42	0	28	14	0	0	0	0	0	0	0	5	0	0	40	0	28	0	28	0	25	0	33	0	33	21	0	0	0	16	0	0	0	0	0	0	0	0	0	0	0	0	0	11	0	0	0
054b9e08ea393a0609800372dca9ae63	0	0	0	0	0	0	0	0	0	26	0	0	0	0	0	0	0	0	0	0	0	0	20	0	233	30	16	0	0	0	0	0	0	0	0	0	0	0	0	0	0	0	50	0	0	0	0	0	0
c44dbf6b83007871fe56fa76ccad54a0	25	0	50	0	56	0	0	0	0	22	0	0	0	0	0	0	0	0	20	0	0	0	29	0	39	0	30	37	0	0	0	21	0	0	0	0	0	0	0	0	0	0	0	0	0	0	0	0	0
73c20d58483a50d5b064688263954ec1	0	18	0	0	0	0	0	0	0	0	0	0	0	0	0	0	165	0	0	28	0	0	26	0	0	0	24	0	23	0	0	0	0	0	0	0	0	45	0	0	0	16	0	0	0	0	0	0	0
4d8922261fa5b2302ae47690b9bba1b9	0	0	0	0	0	0	0	0	0	0	0	0	0	15	0	0	0	0	48	0	71	36	60	54	40	0	49	0	0	0	0	0	0	0	0	0	0	0	0	0	0	0	0	0	0	0	0	0	0
f24cae4b135e03a8f500e8dfdf4204a7	0	0	0	0	0	0	0	0	0	0	0	0	0	0	0	0	0	0	0	28	0	21	15	35	0	0	41	0	26	17	22	13	38	0	0	0	0	0	0	0	0	0	29	0	26	12	0	0	13
4d9bda9d6bcd5a7473b565db85c1060a	0	0	0	0	0	26	0	0	0	0	0	0	0	0	0	0	0	0	27	0	23	23	0	0	33	0	54	0	0	35	0	0	0	0	0	0	0	0	0	0	0	0	0	0	0	0	0	50	48
cfba02f09cc25fafd600343f4ff736da	0	0	0	0	0	0	0	0	0	0	0	0	0	0	0	0	0	0	0	0	0	0	13	66	0	0	0	27	0	0	0	30	28	0	41	0	53	0	35	0	0	40	22	0	17	0	0	0	0
78f53320c722395b32423d596d7d15a2	0	0	54	0	35	21	25	0	0	43	0	0	0	0	0	0	0	0	46	4	0	23	0	25	0	0	29	0	0	0	0	21	20	0	0	0	0	0	0	0	0	0	0	0	0	0	0	0	0
ba1218f8143a383cd434bada3515a130	0	90	0	0	0	0	27	0	0	0	0	0	0	0	0	0	0	0	40	17	0	0	38	25	0	25	0	0	0	0	18	46	0	0	0	0	0	0	0	0	0	0	0	0	0	14	0	0	0
2ba30cdcee94b04825dc8ff31cf0fba1	0	0	0	0	55	0	0	23	0	0	0	34	31	30	24	24	0	0	0	0	0	8	0	0	0	0	20	42	0	12	0	0	0	0	0	0	0	16	0	0	0	0	0	0	0	0	20	0	0
7a18d8f7b3b9dbc4742aaaea5fd81033	0	0	0	0	0	0	0	0	0	0	44	38	45	30	35	36	0	0	0	0	0	0	42	0	48	0	0	0	0	28	0	24	0	0	0	0	0	0	0	0	0	0	0	0	0	0	0	0	0
4162e56b08bf959d69f501889be17c8a	0	0	0	0	0	0	0	0	0	0	0	0	0	0	0	0	0	0	63	30	41	27	0	48	41	23	33	0	0	35	0	29	0	0	0	0	0	0	0	0	0	0	0	0	0	0	0	0	0
beabe58fa8893f3deb9461a5de2562b4	0	0	0	0	0	0	0	0	0	0	0	0	0	0	0	0	207	0	14	33	0	0	47	0	0	0	21	0	0	0	0	0	0	0	0	0	0	0	0	0	0	0	16	0	0	0	0	0	0
ae91d13c59512c456250d9db4fc968de	0	0	0	0	4	0	9	0	79	0	15	0	0	31	0	19	0	0	17	0	0	0	0	0	8	0	29	0	27	0	0	0	0	0	0	0	0	29	0	0	0	0	0	16	0	0	83	0	0
146f61b7e8d427d195049fcdaf426cf2	0	0	0	0	0	24	0	0	0	19	0	0	0	0	0	0	0	0	90	23	0	51	32	21	0	0	0	0	0	0	0	0	0	0	0	0	0	0	0	0	0	59	18	0	0	0	0	29	0
265f680939f853554b7532c3014dcb32	12	0	0	0	0	0	0	0	0	48	0	0	0	0	0	0	0	0	27	13	19	22	20	0	0	12	0	0	0	29	23	30	21	0	0	0	0	0	0	0	0	0	29	0	0	0	0	0	46
59f8d6741445f2855c9ce62da5db2922	31	0	26	33	0	0	0	0	41	0	0	0	0	0	0	0	0	0	58	0	0	19	0	23	23	0	0	0	0	0	0	0	0	0	26	0	0	0	52	0	0	32	0	0	0	0	0	0	0
cc0885d8d73da9fca077a91f290658f8	0	0	0	0	0	0	36	10	0	0	0	11	30	0	0	29	0	0	21	0	0	71	0	0	39	22	0	0	0	0	28	0	0	0	0	0	0	0	0	0	0	0	36	0	0	0	0	0	24
676e55bf24bac6c34553be236f3c0c3b	0	0	0	0	0	0	0	0	64	34	21	0	38	40	38	34	0	0	0	0	0	0	0	0	0	0	0	0	0	0	0	0	0	0	0	0	0	0	0	0	0	34	0	0	0	0	49	0	12
45085468e20bdeebb652410fa6a8f215	0	0	0	0	0	0	0	0	0	0	0	0	0	0	0	0	0	0	363	0	0	0	0	0	0	0	0	0	0	0	0	0	0	0	0	0	0	0	0	0	0	0	0	0	0	0	0	0	0
144bdccfde97b49a046b14f9bdb14f7b	15	0	56	0	0	0	0	0	0	0	0	0	29	42	0	0	0	0	51	0	0	23	0	27	0	7	28	0	0	0	15	20	25	0	0	0	0	0	0	0	0	0	24	0	0	0	0	0	0
ac3ea6ca3265cdb02addb8cfb960581c	7	109	0	0	15	0	0	0	0	0	0	0	0	0	0	0	0	0	0	0	0	0	44	0	16	22	38	11	18	0	0	0	0	0	0	31	0	19	0	0	0	0	0	0	0	0	0	0	0
884d61ddc6b6cd1b29123ab662016e42	24	54	0	0	26	44	0	0	0	50	0	0	0	0	0	13	0	0	0	0	31	0	15	0	50	0	12	19	0	0	0	0	0	0	0	0	0	0	0	0	0	0	0	0	0	0	0	0	0
2d468aacbef4c0ccfe7ed926ff49a8cd	0	24	0	0	0	0	0	0	0	0	0	0	0	0	0	0	0	0	17	0	29	34	73	0	0	45	15	0	45	17	0	18	0	0	0	0	0	0	0	0	0	0	0	0	0	0	0	0	20
1ede475fce41f77356747a6193df1dea	0	0	0	0	0	0	0	0	0	25	0	0	0	0	0	0	0	0	0	0	0	0	0	0	0	0	0	0	0	0	0	0	0	34	33	73	30	0	42	0	0	122	0	0	0	0	0	0	0
0a683b1e276d224b7c7850b6d7f68337	0	0	0	0	0	0	0	0	0	0	0	0	30	0	13	24	0	0	0	0	0	0	0	0	292	0	0	0	0	0	0	0	0	0	0	0	0	0	0	0	0	0	0	0	0	0	0	0	0
071c392c636358b02c49dac07be1b4ba	14	0	0	0	0	0	0	0	0	0	0	0	0	0	0	0	0	0	0	0	0	0	0	0	0	0	0	0	0	0	0	0	0	0	34	0	56	17	128	43	0	30	0	0	0	0	0	35	0
6cc02bc75fc074a39e9bb8c5f0943a72	0	33	0	0	0	0	0	0	5	0	0	0	0	11	0	0	0	0	0	0	0	0	0	0	0	0	78	0	168	0	0	0	34	0	28	0	0	0	0	0	0	0	0	0	0	0	0	0	0
17fb0f68e5de010e1cd67ef9012bf048	0	0	24	0	20	46	0	0	33	0	0	0	0	0	0	0	0	0	18	0	15	0	0	0	0	0	0	0	0	35	0	0	13	34	43	0	16	0	26	0	0	23	0	0	0	0	11	0	0
f65a255989cb2c0e8a78767237853ecf	0	0	0	0	20	128	27	0	0	0	0	0	35	0	0	32	0	0	0	0	0	0	0	0	86	0	0	29	0	0	0	0	0	0	0	0	0	0	0	0	0	0	0	0	0	0	0	0	0
ed37e260b95a36c0f49fcef1f8034244	36	29	20	0	0	60	14	0	0	0	0	0	0	0	0	0	0	0	0	0	0	0	0	36	74	0	0	0	11	0	0	0	0	0	0	0	0	0	0	0	0	0	0	0	0	0	0	75	0
0e60fc765dfe6d6b3308a4118519f987	45	0	0	0	16	0	0	0	0	0	17	12	0	0	25	0	0	0	0	0	0	28	0	0	0	0	0	0	19	29	0	0	33	39	20	0	0	0	0	0	0	0	0	0	33	0	0	0	0
728a706217d6ad9777978190aeeab2ba	0	0	32	42	23	0	0	0	0	0	0	0	0	0	0	0	0	0	0	0	0	0	0	0	0	0	23	0	25	0	0	0	24	0	0	0	0	0	0	0	0	0	23	30	16	12	0	21	30
e51628421d25c2ed107a8150e19bb9b2	0	0	23	0	49	15	0	0	0	74	0	0	0	0	0	0	0	0	34	0	16	27	0	0	0	0	0	25	0	0	0	0	0	0	0	0	0	0	0	0	0	0	0	0	0	15	0	0	18
f6f534a780f708888c6feeb286b9f264	0	0	0	0	30	0	0	11	25	0	0	0	0	0	0	0	54	0	0	0	31	0	0	36	0	0	0	0	0	0	0	0	0	0	14	31	29	0	26	0	0	0	0	0	0	0	30	0	0
334602124474dc00b0d2b9be62fe48fc	0	0	0	0	0	0	0	0	0	0	39	23	29	31	36	0	0	0	0	32	0	0	34	0	45	0	0	0	0	18	0	26	0	0	0	0	0	0	0	0	0	0	39	0	0	0	0	0	0
e97adeca0df6a414913c7f25bb35f246	0	0	33	15	0	0	0	0	26	14	0	0	0	0	0	0	0	0	21	0	0	0	38	0	17	36	20	0	0	0	0	0	0	0	0	37	29	0	30	0	0	0	0	35	0	0	0	0	0
b1251463c10787ebdf11b0be820eda13	0	0	0	0	0	0	0	0	27	0	0	0	0	0	0	0	0	0	10	0	0	0	0	31	0	0	0	0	32	0	27	0	0	0	27	30	16	0	46	0	0	60	0	0	0	0	0	0	0
b44124ba1a023b0ab71b7fbf6670c44d	0	0	10	0	17	21	0	0	0	0	0	0	0	7	0	0	0	0	38	0	23	63	23	47	17	0	20	13	0	21	0	17	0	0	0	0	0	0	0	0	0	0	0	0	0	0	0	0	0
bf76c713440babd4f8da2b70fe06d500	0	0	0	0	20	121	0	0	0	0	0	0	0	0	0	0	0	0	0	0	0	0	0	0	96	0	0	41	0	58	0	8	0	0	0	0	0	0	0	0	0	0	0	0	0	0	0	4	0
b89cc7d2e08cecb094a0ec6fea30c997	16	0	28	0	0	0	0	0	0	0	0	0	0	0	0	0	0	0	0	0	0	28	0	0	0	0	0	0	0	0	0	0	0	24	28	0	32	0	84	43	0	64	0	0	0	0	0	0	0
cdacacc9546dc006aa38cf5d4174ca93	0	45	0	22	0	24	0	0	0	0	0	0	0	0	42	0	0	0	0	0	0	0	0	0	39	0	0	19	0	0	0	0	0	48	0	77	0	0	0	0	0	0	0	0	31	0	0	0	0
4b21b48949e1c29062a54048fa6fa396	0	0	0	0	0	26	0	40	0	17	0	0	0	0	0	0	41	0	0	0	69	0	43	24	0	11	0	0	43	0	0	15	0	0	0	0	0	0	0	0	0	0	0	0	0	0	0	0	0
cc26ef180da4a1afd8e8dbd8f21af20c	46	0	0	36	0	0	0	0	40	0	0	0	0	0	0	0	0	0	69	0	0	0	0	0	0	0	0	0	0	0	0	0	0	0	0	0	0	0	84	0	0	43	0	0	0	0	28	0	0
42844570bcca8f67419704cb0f76299f	0	0	31	11	0	0	0	0	0	22	0	0	0	0	0	0	0	0	44	0	0	21	20	31	0	0	0	0	30	0	0	28	0	0	0	0	0	0	0	0	0	0	27	9	11	0	0	0	12
bc8787ea3f92204a3cd11a7d649cb6c5	0	0	0	0	0	0	0	0	0	0	18	23	29	31	9	20	0	0	0	0	0	0	90	0	0	0	0	0	40	9	0	0	27	0	0	0	0	0	0	0	0	0	0	47	0	0	0	0	0
04ef4f9927c302a87764c93f0997afe0	0	0	0	0	0	27	0	0	0	0	0	0	0	0	0	0	0	0	103	27	0	52	23	0	0	0	0	0	0	0	0	0	0	0	0	0	0	0	0	0	0	51	27	0	0	0	0	32	0
cad6bd03c1f1bfc86cf09fe23d932fd2	15	14	0	0	0	0	0	10	0	0	0	0	0	0	0	12	0	0	0	0	0	0	0	18	0	0	0	50	47	11	0	0	24	0	0	0	27	27	16	0	0	0	0	0	0	0	14	28	0
692bbeba834a631f049a59db1cce252d	0	0	0	0	0	0	0	0	0	0	0	0	0	0	0	0	0	0	21	0	0	25	0	0	0	0	0	0	0	18	19	0	0	0	0	0	35	0	0	31	0	153	0	0	0	0	0	38	0
f8b2bacd3f03cfaf34e6bf3921ffb208	0	0	0	0	0	0	0	0	0	0	0	0	0	0	0	0	0	0	44	0	33	29	28	0	32	0	56	0	21	0	33	0	0	0	0	0	0	0	0	0	0	0	0	22	0	0	0	0	41
ae324b9d0c9f62ba79ccced01fa5750e	0	117	0	0	0	0	0	0	0	0	0	0	0	0	0	0	0	0	0	0	0	0	0	0	0	0	0	0	0	0	0	0	0	33	0	0	47	0	27	22	0	92	0	0	0	0	0	0	0
6b067d0751bfb7ef7b391892b985bf70	0	0	24	0	148	0	0	0	0	0	0	0	0	0	0	0	0	0	0	0	0	0	0	0	0	0	0	0	0	20	0	16	24	0	0	0	0	0	0	0	0	0	0	0	0	0	0	0	21
151d14ce96c54f45ef4ddd086d983856	0	0	0	13	32	47	0	0	0	0	0	0	0	0	0	0	34	0	22	0	0	0	0	0	0	0	0	0	21	0	0	0	0	27	25	27	17	0	24	0	0	19	0	0	0	0	0	17	0
63cfc4b73b26e67ea0bfc98266f259b7	0	0	0	0	35	0	0	0	0	0	0	0	0	0	0	12	0	0	0	0	0	0	0	0	0	0	36	0	0	33	23	57	0	0	0	0	0	0	0	0	0	0	0	12	22	49	0	0	32
ec7bfa0adedf3b0593748c377ea42edc	0	0	0	0	0	0	0	0	0	0	46	51	75	55	45	64	0	0	0	0	0	0	0	0	0	0	0	0	0	0	0	0	0	0	0	0	0	0	0	0	0	0	0	0	0	0	0	0	0
bde9dedda8f8ae10c45ae9b15ce4165f	57	0	0	0	0	0	28	0	0	0	0	0	0	0	0	0	0	0	58	0	0	0	0	0	0	0	0	0	0	0	0	0	0	0	0	63	40	0	0	0	0	88	0	0	0	0	0	0	0
d5929ecb06aa3b8389588d99bdf73ab9	22	0	0	0	0	0	0	0	0	0	0	0	0	0	0	0	0	0	0	0	0	0	0	0	0	0	0	0	0	0	0	0	37	0	0	0	62	0	136	0	0	45	0	0	32	0	0	0	0
56b8f454fb99a5a7ba1accfee11a1022	0	0	0	0	0	0	0	0	0	0	0	0	0	0	0	0	0	0	17	0	0	0	0	0	0	0	0	0	0	27	19	0	0	0	0	48	41	0	0	0	0	151	0	0	0	0	0	31	0
142030ace396601568a5d013513e3f3b	0	0	0	0	0	0	0	0	0	0	0	0	0	0	0	0	0	0	0	0	114	68	0	0	119	0	0	0	0	0	0	0	0	0	0	0	0	0	0	0	0	0	0	32	0	0	0	0	0
b6776644ce731ac3894730b446c2d24a	13	0	0	0	20	0	0	41	0	0	0	0	0	0	0	26	0	0	29	14	0	0	41	0	46	0	0	0	0	0	0	0	19	0	0	25	0	0	0	0	0	0	18	15	0	0	8	0	0
9de69e0d338bc71e32faf96ffbd73646	0	0	0	0	0	0	37	0	0	0	0	0	0	0	0	12	0	0	64	0	46	33	0	60	37	0	34	0	0	0	9	0	0	0	0	0	0	0	0	0	0	0	0	0	0	0	0	0	0
6536f1b87e6ddc4735f79a1456412736	21	11	0	27	18	0	0	0	0	17	0	0	0	0	0	0	0	0	0	0	0	41	0	19	0	15	0	0	0	0	0	29	23	0	0	31	0	0	0	0	0	0	21	0	0	0	13	0	0
df1f67d419c8b9a2c8621004f55491d9	0	0	0	0	0	20	0	0	0	0	0	24	28	38	29	0	0	0	0	0	0	0	23	0	64	0	0	0	0	16	54	20	0	0	0	0	0	0	0	0	0	0	0	0	0	0	0	0	0
4e4f383dbacd901c02a9ec6b9cdfcdba	0	0	22	0	0	0	41	0	0	0	0	34	0	51	0	0	0	0	0	0	0	0	0	24	100	0	0	0	0	0	16	0	0	0	0	0	0	0	0	0	0	11	13	0	0	17	0	0	0
54d97c43a51352cff0e55b3afd94ed45	24	0	0	0	42	28	0	0	0	0	0	0	0	0	0	0	0	0	28	0	40	0	24	0	0	38	0	90	0	0	0	0	0	0	0	0	0	0	0	0	0	0	0	0	0	0	0	13	0
841b014626da09538cc10b7b29fc56c9	0	0	0	0	0	0	0	0	15	0	0	0	0	0	0	0	0	0	0	0	0	0	0	0	24	0	0	0	17	30	14	0	34	0	59	0	0	59	11	0	0	0	0	10	0	0	15	22	17
8d7e78e1a3cdd0d7e9bed5d04a142e00	0	57	0	23	0	36	0	0	0	0	0	0	0	0	0	0	0	0	0	0	0	0	0	0	44	0	0	17	12	0	0	0	0	51	0	86	0	0	0	0	0	0	0	0	0	0	0	0	0
06f7047ba04596ec4bb20118e917c085	0	0	0	14	0	0	0	0	0	0	24	0	14	0	0	0	0	0	0	0	0	0	0	0	103	0	0	0	0	33	26	0	20	0	0	0	0	11	0	0	0	0	0	0	42	0	19	0	0
f289e5ce1a005d2d703699c56ec1ca90	42	0	0	28	0	0	0	102	0	0	0	0	0	0	0	0	0	0	0	0	0	0	0	0	27	0	44	0	0	0	0	20	19	0	27	0	0	0	16	0	0	0	0	0	0	0	0	0	0
e66bdfdc9adbde489b3d2ff4efc237f7	0	0	0	0	0	0	0	0	0	0	41	0	0	27	24	38	0	0	0	0	29	0	39	0	0	0	0	0	0	36	0	0	0	0	0	0	0	0	37	0	0	0	0	0	0	0	0	54	0
0ca66f60a461247113343c5e3e85bcd9	0	0	0	0	0	0	0	0	0	0	16	0	42	0	22	0	0	0	22	0	33	0	37	0	87	0	0	0	0	0	0	0	0	0	0	10	0	0	20	0	0	0	15	0	21	0	0	0	0
6bd683aece8b89503c994204567120d8	0	0	0	0	5	0	48	0	0	0	0	0	0	0	0	0	0	0	0	70	0	0	0	0	72	0	0	0	0	0	34	0	0	45	0	0	32	0	18	0	0	0	0	0	0	0	0	0	0
a23127be6f79d7a7c73f6381492e978a	0	0	27	36	21	0	0	0	0	0	0	0	0	0	27	0	0	0	0	0	0	30	0	25	0	0	0	0	17	0	0	7	0	0	0	0	0	0	0	0	0	0	21	36	19	16	0	22	0
8ebc07ff34e279d3cfd3ce1e81482e4f	0	0	0	0	0	0	0	0	0	0	0	0	0	0	0	0	0	0	0	12	0	0	0	0	0	0	0	0	0	0	0	0	0	34	0	91	26	0	37	0	0	123	0	0	0	0	0	0	0
413ba126268dbad8d14f32b774db6591	20	0	52	22	0	0	0	28	0	24	0	0	0	0	0	0	0	0	22	0	0	0	0	0	43	0	0	0	0	40	0	0	0	0	0	0	0	0	0	0	0	0	52	0	0	15	0	0	0
06e9e87c7c36b7188e28182fa73a0f50	63	0	0	0	0	0	32	0	0	0	0	0	0	0	0	0	0	0	40	0	0	0	0	0	0	0	0	0	0	0	0	0	0	0	0	47	48	0	0	0	0	87	0	0	0	0	0	0	0
b397b0a8e05bede130412ae833730314	17	0	53	0	32	0	0	0	0	21	0	0	0	0	0	0	0	0	0	0	0	0	23	0	44	0	30	18	0	0	0	21	5	0	0	0	0	0	0	0	0	0	0	0	0	0	0	0	0
94bd861ffd533f706ae34d462a473cfa	0	0	0	0	0	0	0	0	0	0	0	6	0	0	0	0	0	0	33	0	0	38	16	23	0	32	25	25	44	20	0	17	0	0	0	0	0	0	0	0	0	0	0	0	0	0	0	0	0
14d67887922ac7d2050bb01f97a325c7	0	0	0	0	0	0	0	0	0	0	0	0	0	0	0	0	0	0	0	0	91	25	0	70	0	0	0	0	38	0	0	41	0	0	0	0	0	0	0	0	0	0	0	0	0	0	0	0	50
6b0f459cc10b803c8103a4e4f8e0d8ee	0	0	0	0	0	0	0	0	0	0	0	0	0	0	0	0	0	0	0	0	0	0	0	0	87	0	0	180	27	0	0	0	0	0	0	0	0	0	0	0	0	0	0	0	0	0	0	0	0
ab44c87d4d43ebcdfe38adf4316524b7	6	0	0	56	41	26	22	3	11	32	0	0	0	0	0	0	21	0	8	0	0	0	0	0	48	0	28	10	0	0	0	0	0	0	0	0	0	0	0	0	0	0	0	0	0	0	0	0	0
8b437a581e12cdd07e7258775dafb080	0	0	0	0	0	0	162	0	0	0	0	0	0	0	0	0	0	0	0	0	0	0	0	0	33	0	49	0	13	16	22	0	17	0	0	0	0	0	0	0	0	0	0	0	0	0	0	0	0
4375e05f7fd97b84dc45bcd13e9de65a	0	0	0	0	0	0	0	0	0	0	0	0	0	0	0	0	0	0	27	0	47	36	26	15	108	0	0	0	40	0	0	0	0	0	0	0	0	0	0	0	0	0	0	0	0	0	0	0	0
efae4529a6f21050ca0145ace0c60b4d	0	101	0	0	0	0	0	0	0	0	0	0	0	0	0	0	0	0	0	0	0	0	0	0	0	0	0	0	0	0	0	0	0	33	0	0	37	0	29	19	0	89	0	0	0	0	0	0	0
d50b40b8970eba2c5244e66d43b71248	0	49	0	0	0	0	22	0	0	0	0	37	0	0	0	0	0	0	0	0	0	29	0	0	54	0	62	0	0	0	0	0	0	0	0	0	0	0	0	0	0	0	0	0	0	0	0	0	0
2d6af4276c6c1d6d25f90306834c4675	43	0	0	0	0	0	0	118	0	0	0	0	0	0	0	0	0	0	0	0	0	0	0	0	0	0	35	0	0	0	0	0	24	17	25	0	0	0	22	0	0	21	0	0	0	0	0	0	0
4193e0a2e26fd35dc258d140ef95cde8	0	6	0	0	37	0	0	57	0	0	0	0	0	0	0	0	0	0	34	0	21	25	0	0	31	0	35	0	0	0	45	0	0	0	0	0	0	0	0	0	0	0	0	0	0	0	0	0	0
2a007fd5171ee50eb1cb698ddab14c3b	0	36	0	0	0	0	0	0	0	0	0	0	17	0	19	0	0	0	0	56	0	0	38	0	27	0	0	30	0	0	0	54	0	0	0	0	0	0	0	0	0	0	24	0	0	0	0	0	0
2508e280d7c09775ce832ebacf217203	13	0	0	0	0	0	0	0	0	0	0	0	0	0	0	0	0	0	0	0	0	0	0	0	0	0	0	0	0	0	0	0	0	35	31	14	46	0	92	37	0	32	0	0	0	0	0	0	0
23f968fd7561803ca9c9f68c38324ad4	0	34	0	0	0	17	0	20	0	0	0	0	0	0	22	27	0	0	0	0	0	17	0	28	0	0	0	0	0	0	0	0	0	31	0	36	0	16	0	34	0	18	0	0	0	0	0	0	0
cea6536ea57a5269bd23957ff3d5e613	0	0	0	0	0	0	0	0	0	0	0	0	0	0	0	0	24	0	52	0	0	0	28	0	0	31	35	0	0	18	0	0	29	0	0	0	0	0	0	0	0	0	47	0	19	0	0	0	0
0acf66bdada3850d55fa2784734b92b0	14	0	0	0	0	0	0	0	0	17	0	0	0	0	0	0	0	0	0	0	16	20	18	35	0	0	52	0	0	17	21	15	0	0	0	0	0	0	0	0	0	0	0	0	0	26	0	0	13
7886656632d8ef61c8bccf5a495c5407	23	0	38	0	34	0	0	0	0	0	0	0	0	0	0	0	0	0	29	0	0	0	20	0	30	0	32	35	0	0	0	30	0	0	0	0	0	0	0	0	0	0	0	0	0	0	0	0	0
93bcc3dc870a2697c46ca4052d56bc26	11	0	37	0	0	0	0	0	0	13	0	0	0	0	0	0	0	0	21	0	0	0	26	0	47	0	13	0	0	15	0	18	0	0	25	0	0	0	39	0	0	0	0	0	0	0	9	24	0
3408733443a1744cbb3f6aebd3dc9f21	0	0	0	0	0	0	25	0	0	0	0	0	0	0	0	0	0	0	30	0	53	25	36	0	35	23	34	0	0	0	0	0	0	0	0	0	0	0	0	0	0	0	23	0	0	0	0	0	14
9d94c649de538b5ed07d24df30c84959	0	0	0	0	0	0	0	23	0	31	0	0	0	0	0	0	0	0	32	0	0	0	0	0	0	0	46	51	0	0	19	31	18	0	0	0	0	0	0	0	0	0	26	0	0	0	0	0	0
e9c638590db517ea51a16e10dd639aa1	0	0	0	0	0	0	0	0	0	0	0	0	0	36	0	30	62	0	0	0	34	0	56	0	0	0	0	0	0	0	0	0	0	0	0	0	0	0	23	0	0	0	0	0	0	0	0	57	0
1b189cd7dd00048d095ad16b3571fcbe	17	0	51	0	27	0	0	0	0	13	0	0	0	0	0	0	0	0	0	0	0	0	36	0	29	0	31	31	0	0	0	20	0	0	0	0	0	0	0	0	0	0	0	0	0	0	0	0	0
60d9a4a5f19d90347b3a20f099001d37	0	0	0	0	0	0	0	38	0	29	0	0	0	0	0	0	0	0	0	0	64	0	35	30	0	0	0	0	34	18	0	22	0	0	0	0	0	0	0	0	0	0	0	27	0	0	0	0	0
190b93cea5acc144dc11b8d581b73653	0	0	0	0	0	0	0	0	0	24	0	0	0	0	0	0	0	0	0	14	0	0	29	0	229	0	0	0	0	0	0	0	0	0	0	0	0	0	0	0	0	0	0	0	0	0	0	0	0
154b6c583905ad5bfcbd8f5f9d44ee91	0	0	0	0	0	0	0	0	0	0	0	30	0	27	0	0	0	0	16	0	0	27	0	0	0	0	103	0	0	0	0	0	0	0	0	0	0	0	0	0	0	0	92	0	0	0	0	0	0
3d10986afe6b59950d9cf2e75ecdfa1e	8	0	23	0	31	0	0	0	0	26	0	0	0	0	0	6	0	0	20	0	0	0	37	0	32	0	27	0	23	0	0	15	0	0	0	0	0	0	0	0	0	0	0	0	0	0	0	0	21
d771e64c6520127502718901b4102e53	0	0	36	18	0	0	0	0	23	0	0	0	0	0	0	0	0	0	0	0	10	0	0	31	0	0	0	0	9	4	0	12	0	0	6	9	0	24	0	0	0	40	12	0	10	0	35	14	0
b18386f73c58167fba5341ac84d098d7	13	0	0	0	18	0	0	0	0	19	0	0	0	0	0	0	0	0	0	43	0	33	0	18	0	11	22	0	40	22	0	0	0	0	0	0	31	0	0	0	0	0	0	0	0	0	10	0	0
5b20a10c905b3533d78e69a226ce82ee	22	0	18	0	14	0	0	33	0	19	0	0	0	0	0	0	0	0	27	0	31	0	26	17	0	0	0	0	0	0	0	0	0	0	0	0	0	0	0	0	0	14	0	18	0	0	11	0	0
e2814d40af07902a3d9195625c345ff5	0	0	0	0	0	0	16	0	0	0	0	0	0	0	0	0	26	0	0	0	0	0	28	0	111	0	43	48	0	0	0	0	0	0	0	0	0	19	0	0	0	0	0	0	0	0	0	0	0
508fede1223d3eb336cb523983eb5f90	16	0	0	0	0	0	4	24	0	52	0	0	0	0	0	0	0	0	40	0	0	0	38	0	0	32	42	42	0	0	0	0	0	0	0	0	0	0	0	0	0	0	0	0	0	0	0	0	0
64acb2ef0a737f9c692c437e64757a9e	0	0	0	0	0	0	0	0	0	0	0	0	0	0	0	0	0	0	0	0	0	0	0	55	235	0	0	0	0	0	0	0	0	0	0	0	0	0	0	0	0	0	0	0	0	0	0	0	0
48bea3d5002a4686ef304c46d5ddb7ac	0	29	0	26	0	0	0	38	0	0	0	0	0	0	0	26	0	0	25	0	0	0	12	0	0	0	0	8	0	0	0	0	0	0	57	0	35	0	33	0	0	0	0	0	0	0	0	0	0
4ab8a67bc7faa2353a95b10a9c7ab432	0	0	0	7	0	0	0	0	0	10	0	0	0	0	0	0	0	0	36	26	0	50	39	25	0	0	0	0	29	0	15	0	0	0	0	0	0	0	0	0	0	0	0	7	0	0	0	0	7
a0a9164255cc91fd85a8ea0d99501ba8	0	0	0	0	0	0	45	0	0	0	0	0	0	0	0	0	0	0	0	0	0	33	0	32	50	0	0	26	0	0	0	0	0	0	0	0	0	0	0	0	0	0	20	0	0	39	0	0	32
ff99fd4209530d6cd72f06372f42806b	0	0	0	19	0	8	0	0	0	0	0	0	0	0	0	0	0	0	0	13	26	0	51	30	17	17	33	0	0	28	0	0	0	0	0	0	0	0	0	0	0	0	0	0	0	0	46	0	0
3f7c287ab678db57e30a0616bf359bfb	20	0	0	0	0	0	21	0	0	34	0	0	0	0	0	0	0	0	31	0	0	38	0	0	13	9	0	41	0	0	0	35	0	0	0	0	0	0	0	0	0	0	0	0	0	0	0	0	13
d3d81a991b8f0424061ec5bcc7abc193	38	0	0	0	0	10	0	0	0	0	0	0	0	0	0	0	0	0	0	0	0	0	0	0	10	0	0	0	18	34	0	0	20	35	19	0	0	0	0	0	0	0	35	0	32	0	0	0	0
6a21bccf6b1bf9f7861091542aac41ef	0	97	0	0	0	0	0	0	0	0	0	0	0	0	0	0	0	0	0	0	0	0	0	0	0	0	0	0	0	0	0	0	0	24	0	20	47	0	0	26	0	70	0	0	0	0	0	0	0
dcb1b7b050339affd38e254e08933c1b	0	22	0	0	0	0	0	0	0	0	35	0	0	0	38	0	0	0	26	0	0	0	0	0	85	0	27	0	0	0	0	0	22	0	0	0	0	0	0	0	0	0	0	0	0	0	0	0	28
e0389dab7465655961fbee6f7542d69d	0	0	0	15	0	0	0	0	0	19	19	0	35	23	0	0	0	0	32	0	0	0	0	0	0	0	0	0	0	37	0	0	21	50	0	0	0	0	0	32	0	0	0	0	0	0	0	0	0
6ad17243ae665b4e5a46ba39efaa66c5	0	0	0	0	29	0	0	0	0	0	22	17	29	20	39	26	0	0	0	0	0	0	0	0	22	0	0	0	45	0	33	0	0	0	0	0	0	0	0	0	0	0	0	0	0	0	0	0	0
c801459e7b07b85dd1ff360d6e83a9ef	19	22	34	16	0	0	0	0	0	0	0	0	0	0	0	0	0	0	0	0	0	0	0	0	0	0	0	0	0	0	0	0	0	0	25	18	23	0	67	0	0	57	0	0	0	0	0	0	0
9fd7a82937ef4905db69aecf12261bc2	8	0	6	0	0	0	0	0	0	23	0	0	0	0	0	0	0	0	0	0	0	11	20	0	0	17	25	15	8	0	6	0	0	20	37	0	29	15	0	23	0	17	0	0	0	0	0	0	0
4ba8021c2771e7b0b43a95f9891c28a0	0	0	0	22	0	0	0	0	0	17	0	0	0	0	0	0	0	0	0	0	0	0	12	0	180	32	17	0	0	0	0	0	0	0	0	0	0	0	0	0	0	0	0	0	0	0	0	0	0
1034f3607f387fc55bb95d2a437adccf	0	0	0	0	0	0	0	0	28	0	0	0	0	0	0	0	45	0	0	11	25	0	0	32	0	11	0	28	0	0	0	0	13	14	0	0	0	0	0	0	0	0	15	0	0	0	26	19	0
0eec0f65d98bc16dd2870accc3587380	42	35	0	0	0	0	0	106	0	0	0	0	0	0	0	0	0	0	0	0	0	0	0	0	0	0	41	0	0	0	0	0	21	0	16	0	0	0	17	0	0	0	0	0	0	0	0	0	0
0930f156d94c36952142819d64bd5294	0	0	0	0	0	0	0	0	0	0	0	0	0	0	0	0	0	0	0	51	0	0	0	0	0	0	50	0	0	0	0	25	0	0	23	0	0	0	8	29	0	30	0	0	0	0	0	0	0
03fb921d20e2d85e7706f996db013d23	0	21	0	35	0	0	0	0	0	0	0	0	0	0	0	0	0	0	26	0	9	22	16	0	46	0	0	0	10	0	13	0	0	0	0	0	54	0	0	0	0	0	0	0	0	0	0	0	12
90a83533bb6c10ec675071f76369fbb8	0	0	0	0	0	0	15	0	0	0	0	0	0	0	0	0	0	0	0	0	0	37	18	41	0	0	46	0	0	16	22	17	0	0	0	0	0	0	0	0	0	0	0	0	0	21	0	0	15
6f6e2f5d40e929b5c4fe5fa34e8c0ac4	0	31	0	13	41	0	0	0	0	0	0	0	0	0	0	0	0	0	10	0	0	0	27	9	0	0	32	0	0	0	0	13	20	0	0	0	0	0	0	0	0	0	16	0	0	24	0	38	0
8588a2b7170e223dd3c73e116384d31b	24	0	0	0	38	0	0	0	0	0	0	0	0	0	0	0	0	0	0	0	0	0	25	0	0	18	0	0	0	0	34	0	0	0	0	0	0	0	0	0	0	0	0	22	0	0	15	24	0
63a00a8f015be242050d42e62d479b13	23	42	0	0	0	54	0	0	0	0	0	0	0	0	0	0	0	0	0	0	0	0	0	0	82	0	0	0	0	0	0	0	0	0	0	0	0	0	0	0	0	0	0	0	0	0	0	72	0
2fd10111208dabbd16aaa175bfa55895	0	0	23	0	155	0	0	0	0	0	0	0	0	0	0	0	0	0	0	0	0	21	0	0	0	0	0	0	0	0	0	21	36	0	0	0	0	0	0	0	0	0	0	0	0	0	0	0	0
2620c5481def04baa31142be45cfd231	0	0	0	25	17	0	0	0	0	0	0	0	0	0	0	0	0	0	0	0	0	35	0	0	21	39	50	52	7	0	0	0	0	0	0	0	8	0	0	0	0	0	19	0	0	0	0	0	0
079e70c30aa8170c2e45295e26780633	23	36	23	0	0	47	0	0	0	0	0	0	0	0	0	0	0	0	0	0	0	0	0	0	66	0	0	0	0	0	0	0	0	0	0	0	0	0	0	0	0	0	0	0	0	0	0	77	0
7846775c1e5f5302595d705f9eeea16d	0	0	38	0	0	0	0	0	0	0	0	0	0	0	0	0	0	0	0	0	0	0	0	60	0	0	0	0	63	0	0	0	17	0	0	0	44	0	38	0	0	0	0	0	12	0	0	0	0
bd1ff7d182c41defd1b88321a7bdc083	0	0	23	0	0	0	0	25	0	33	0	0	0	0	0	0	0	0	0	0	0	0	30	0	0	0	19	25	0	32	0	0	0	0	0	26	0	0	30	0	0	29	0	0	0	0	0	0	0
46618c20f14bcc288c3073b717b58d79	0	32	0	0	0	0	0	0	0	0	0	0	0	0	0	0	0	0	0	0	0	0	0	0	23	61	0	0	0	49	36	0	0	0	0	0	0	0	0	0	0	0	0	0	0	0	0	0	43
f32afbc6fd6c30cb087667ec24554d16	0	0	0	0	0	0	0	0	0	0	0	0	0	0	0	0	0	0	82	28	0	38	27	0	0	0	0	0	0	0	0	0	0	0	0	0	0	0	0	0	0	42	20	0	0	0	0	34	0
2ddc51e3ca3e5e4a7895b0884cc30a29	0	0	0	0	0	0	0	0	0	0	0	0	0	0	0	0	0	0	33	0	30	0	0	0	0	0	119	6	0	0	0	0	0	0	0	0	0	0	0	0	0	0	83	0	0	0	0	0	0
0257e1128fbcd5c510ed54ab18ca8dc5	0	0	0	0	0	0	19	0	0	0	0	0	0	0	0	0	0	0	37	0	0	28	0	0	38	0	0	31	0	10	28	19	41	0	0	0	0	0	0	0	0	0	0	0	0	0	0	19	0
52b48921738c94e30a340dfb8f571bde	26	35	0	0	0	48	0	0	0	0	0	0	0	8	0	0	0	0	0	0	0	25	0	0	65	0	0	0	0	0	0	0	0	0	0	0	0	0	0	0	0	0	0	0	0	0	0	62	0
d5a8c4d1daaf1c1e8d9531ff2b374e04	0	0	0	0	0	0	20	0	0	0	0	0	9	0	0	0	0	0	24	38	0	0	23	0	0	26	30	20	0	21	0	11	0	0	0	0	0	0	0	0	0	0	15	0	5	8	0	0	0
6167b738e36aa7d6c3958b4183650d77	0	0	0	16	0	0	25	0	0	0	0	0	0	0	0	0	0	0	0	0	0	34	18	14	24	0	38	0	18	0	0	7	0	0	0	0	0	0	0	0	0	0	0	0	0	11	0	43	0
3c3da89502ce8f5286d8ccca23913009	0	0	0	0	0	0	0	0	0	0	0	0	0	0	0	0	0	0	94	29	0	37	17	0	0	0	0	0	0	0	0	0	0	0	0	0	0	0	0	0	0	40	22	0	0	0	0	28	0
10577c25459c18f58fa96c9ec05cb722	39	0	0	18	0	0	0	0	0	25	0	0	0	0	0	0	0	0	0	0	0	0	0	30	0	0	0	0	0	0	0	0	0	0	57	0	35	0	37	0	0	0	0	0	0	0	0	0	0
041533a6177ec091f1eb83c7b127d4bf	0	0	0	46	0	0	23	0	0	25	0	0	0	0	0	0	0	0	0	0	0	0	18	0	0	0	0	0	17	41	0	24	0	0	0	0	0	0	0	0	0	0	9	0	0	0	0	39	0
aee7745da9360bc5b3ad5fc05ed26569	0	33	36	0	21	0	0	0	21	0	0	0	0	0	0	0	0	0	0	0	0	0	0	0	24	21	39	0	0	0	0	0	0	0	0	0	0	0	0	0	0	0	14	0	0	37	0	0	19
151cfda4688e855e44b98aa1be40da41	0	0	0	0	0	0	0	0	0	0	0	9	0	0	0	0	21	0	40	0	35	19	0	42	34	0	37	0	0	0	0	28	0	0	0	0	0	0	0	0	0	0	0	0	0	0	0	0	0
b95b4fb9a46b9889c43df09e8e878649	0	0	0	28	0	0	0	0	0	16	0	0	0	0	0	0	0	0	0	31	0	24	0	15	0	0	30	49	0	0	0	0	0	0	0	22	11	0	0	0	0	37	0	0	0	0	0	0	0
844d2cc3ea42bd5835ee9d9990476a30	0	0	152	0	36	0	0	0	0	26	0	0	0	0	0	0	0	0	0	0	0	0	0	0	0	0	48	0	0	0	0	0	0	0	0	0	0	0	0	0	0	0	0	0	0	0	0	0	0
89b96e9d63f5026e508ef8e15c65169f	0	0	0	0	0	0	163	0	0	0	0	0	0	0	0	0	0	0	0	0	0	0	0	0	40	0	0	0	19	0	40	0	0	0	0	0	0	0	0	0	0	0	0	0	0	0	0	0	0
74553e77b80382bb84470d64889d72b6	0	0	0	0	0	29	32	0	0	36	0	0	0	0	0	0	0	0	0	0	0	0	37	0	100	0	0	0	0	0	0	27	0	0	0	0	0	0	0	0	0	0	0	0	0	0	0	0	0
57a7e20a727dad31c4113e26fdb357bb	0	0	0	22	0	0	0	13	0	0	0	0	0	0	0	0	0	0	27	15	0	17	37	0	0	0	35	0	0	28	20	0	0	0	0	0	0	0	0	0	0	0	0	8	0	0	0	0	0
05a429cd5dd61d9d6b68cbdd6906ee1d	0	0	0	0	0	33	0	0	0	12	0	0	0	0	0	34	0	0	0	0	0	0	0	0	81	0	0	27	0	34	13	0	0	0	0	0	0	0	0	0	0	0	0	0	0	0	0	26	0
8b4be91cccd0a237ecf8d1cf89a05f31	0	0	0	0	0	0	0	0	20	11	0	0	0	0	0	0	0	0	0	0	0	0	0	0	130	0	0	0	0	0	0	0	0	24	0	0	29	0	33	0	0	0	0	13	0	0	0	0	0
e294080d988758dc60701ff9f14a346f	0	0	0	35	0	0	0	0	0	0	0	0	0	0	0	0	0	0	0	0	18	0	11	20	0	0	0	40	19	0	0	0	0	0	0	0	0	0	0	0	0	0	10	0	53	0	0	0	0
514f315e832dc3673633c584337a7399	15	0	0	0	0	37	0	0	0	25	0	0	0	0	0	0	0	0	0	0	0	28	26	0	0	0	0	22	0	14	57	0	0	0	0	0	0	0	0	0	0	0	0	0	33	0	0	0	0
feb523bb857511cdb9dc09d50c316f11	0	0	0	0	0	0	0	0	0	0	0	0	0	9	16	0	0	0	88	0	40	72	0	32	0	0	0	0	0	0	0	0	0	0	0	0	0	0	0	0	0	0	0	0	0	0	0	0	0
c5865619f71b24db2a02ae6f8e43501e	0	0	0	0	0	0	0	0	0	0	0	0	0	9	0	0	0	0	0	0	0	19	0	0	0	0	0	0	33	0	0	0	0	0	0	17	0	60	0	0	0	0	0	0	19	17	21	13	0
33948794d8f90be6d0dc38dadd0fa5a9	35	0	0	0	0	0	0	0	0	36	0	0	0	0	0	0	0	0	33	0	0	43	26	24	19	0	0	0	0	17	0	0	0	0	0	0	0	0	0	0	0	0	0	0	0	22	0	0	0
989e2f824098313a4643b14e6859cd79	0	0	0	0	0	0	0	0	0	0	0	0	0	0	0	0	0	0	0	0	0	0	21	0	0	15	17	0	0	0	0	0	0	0	26	0	21	31	20	28	0	26	0	0	0	0	48	0	0
361670e34b71b565995c28b164028816	29	27	0	0	0	22	0	28	0	0	0	0	26	24	0	0	0	0	0	0	0	17	0	19	0	0	0	0	0	0	0	0	0	29	0	0	0	13	0	0	0	17	0	0	0	0	0	0	0
09c00a2ef559edce9cfaff1e0cebe8aa	0	0	0	0	0	0	0	0	0	0	47	0	74	62	0	68	0	0	0	0	0	0	0	0	0	0	0	0	0	0	0	0	0	0	0	0	0	0	0	0	0	0	0	0	0	0	0	0	0
0ef6a8c206293a26eb48c431f74f0484	0	0	0	23	40	47	0	0	0	0	0	0	0	0	0	0	0	0	31	0	0	0	27	0	18	11	0	0	0	0	0	0	0	0	0	0	13	22	17	0	0	0	0	0	0	0	0	0	0
af8d634bad3e081d42f9c5f826fa2af1	0	0	0	0	0	0	0	0	0	0	0	0	0	0	0	14	45	0	0	34	21	0	41	0	0	0	0	0	17	0	0	0	0	0	0	0	0	0	24	0	0	0	0	0	0	0	0	53	0
5b0c3e40522a1201e1532dc50f53bce2	41	0	0	0	0	0	0	0	0	17	0	0	0	0	0	0	0	0	24	0	43	0	19	0	0	30	0	23	0	43	8	0	0	0	0	0	0	0	0	0	0	0	0	0	0	0	0	0	0
bcafe69348c77bc1a2f1b95078dd27c7	0	0	0	0	0	0	0	0	19	0	0	0	0	0	0	0	0	0	8	0	0	0	0	0	0	0	0	15	0	20	0	0	25	0	0	33	24	0	41	0	0	44	0	0	0	0	0	0	19
ab8aff789f0ef394b123d9098579c182	0	0	32	0	0	0	0	0	0	0	0	0	0	0	0	0	0	0	0	0	0	0	0	0	0	0	0	0	0	0	0	0	0	0	29	0	36	0	69	0	0	56	0	24	0	0	0	0	0
4a3da6112f391db4ba9fdc8f3ddd77dc	0	0	0	42	0	0	0	0	0	0	0	0	0	0	0	0	0	0	0	0	23	29	20	0	0	0	0	28	14	0	0	0	0	0	0	0	0	0	0	0	0	0	0	31	0	0	0	0	0
d21f97734bbede27156b5c54b4cb9e6d	0	0	0	0	35	0	0	0	0	0	0	0	0	12	0	0	0	0	22	0	0	0	0	38	25	0	0	0	0	27	0	0	0	0	0	0	0	0	0	18	0	0	53	0	0	0	0	0	0
b2b0b03b657a0b003d2e45152259e03a	0	0	0	0	0	0	23	0	0	0	0	0	0	31	0	0	0	0	55	0	0	49	0	22	45	0	0	0	0	0	0	0	0	0	0	0	0	0	0	0	0	0	20	0	0	0	0	0	0
ec8768eb550cc0a0b33daa1979bfc1b2	14	0	0	0	37	15	0	0	0	0	0	0	0	0	0	0	0	0	0	0	25	0	29	17	0	0	0	83	0	0	0	0	0	0	0	0	0	0	0	0	0	0	0	0	0	0	0	24	0
58c230d6754db2c692b80fd00a2128bb	0	0	0	0	24	0	0	0	0	0	19	18	29	25	16	12	0	0	0	0	0	0	0	0	17	0	0	0	29	0	22	0	0	0	0	0	0	0	0	0	0	0	0	0	0	0	0	0	0
5e6bf80f94f32795dda1d7c646cca048	0	0	28	0	0	0	0	0	0	0	0	0	0	0	0	0	0	0	35	18	0	0	30	0	0	0	0	0	20	35	0	37	0	0	0	0	0	0	0	0	0	0	0	0	0	0	22	0	0
70b55b92b8238a634427a59f8813c1ab	0	0	0	0	0	0	0	0	0	0	20	0	0	0	0	25	0	0	0	0	0	82	0	17	0	0	0	0	41	0	0	0	0	0	0	0	0	0	0	0	0	0	11	0	0	0	0	47	0
f3572d89aff3385573768478b71e0d5b	0	0	0	0	0	0	0	0	0	0	0	0	0	0	0	0	0	0	0	0	0	0	0	35	0	0	0	27	0	0	0	0	0	0	0	0	0	0	0	0	0	0	17	0	0	0	149	0	0
1e2ebe477c22362e422f192a2989c98d	0	0	0	0	0	0	0	0	0	0	0	0	0	0	0	0	0	0	128	0	0	0	62	0	0	52	0	0	0	0	0	0	0	0	0	0	0	0	0	0	0	0	0	0	0	0	0	0	0
57cfeb39df95deceea07934679e5479b	33	0	0	0	0	0	0	0	0	0	0	0	0	0	0	0	0	0	37	0	29	0	0	0	0	39	23	45	0	0	17	0	0	0	0	0	0	0	0	0	0	0	0	0	0	0	0	0	0
8cb95fc2abe855829c136df5463e7879	0	0	0	0	30	0	0	0	0	0	0	0	0	0	0	0	0	0	0	0	0	0	0	0	0	0	0	16	0	0	11	0	24	0	30	39	43	23	24	0	0	0	0	0	0	0	0	0	0
0c8c5cc7476e241bc7fa4b41825f2f58	0	0	0	0	0	22	0	38	0	20	0	0	0	0	0	0	0	0	26	0	14	0	0	23	0	0	0	0	0	0	0	20	0	31	0	0	0	22	0	0	0	15	0	0	0	9	0	0	0
6c286f21be6b6827adc8c1e7c2223207	0	0	0	0	26	0	0	0	24	0	0	0	0	0	0	0	0	0	0	0	0	0	41	0	0	21	0	0	0	0	32	0	0	0	0	0	0	0	0	0	0	0	0	17	0	0	21	25	0
a9f21b3ecd6c114330107c39157d8392	0	0	0	0	0	0	30	0	0	0	0	0	0	0	0	0	0	0	0	0	0	0	0	0	0	17	0	42	0	49	0	25	0	0	0	0	0	0	0	0	0	0	12	0	0	0	0	41	0
97a4512ba731ec0311ed9619fbdce5ee	21	0	0	0	0	39	0	0	0	16	0	0	0	0	0	0	0	0	0	0	0	24	19	0	0	0	0	23	0	29	33	0	0	0	0	0	0	0	0	0	0	0	0	0	32	0	0	0	0
1981d149877626a7354c7fbceecd8f6b	0	0	0	0	0	0	0	0	0	0	0	0	0	0	0	0	52	0	0	20	0	0	25	0	0	0	0	0	0	0	0	0	0	72	0	0	0	0	0	52	0	15	0	0	0	0	0	0	0
15f284242c82f16a9f3c24fa7dc7c86b	0	0	0	0	0	0	0	0	15	0	6	0	0	10	0	0	0	0	38	0	17	0	0	36	23	0	36	0	0	0	0	0	44	0	0	0	0	10	0	0	0	0	0	0	0	0	0	0	0
7aebf72468f15858b61469ae1b516828	0	0	0	0	0	0	0	0	0	0	0	0	0	0	0	0	0	0	0	0	0	0	0	0	0	21	0	0	0	0	0	0	0	0	34	0	21	31	16	0	0	20	0	0	0	0	56	35	0
88b125ba55cd443ed91469d9181bc5df	0	33	0	0	0	26	0	0	0	0	26	0	0	0	0	0	0	0	0	0	0	0	0	0	38	0	0	0	0	0	0	0	0	37	0	73	0	0	0	0	0	0	0	0	0	0	0	0	0
04193ea9b8a1d85483cfb0ed7c0c8b11	0	0	0	0	0	26	0	0	0	0	0	0	0	0	0	0	0	0	18	15	0	14	31	0	0	0	0	0	22	21	18	0	0	0	0	0	0	0	0	0	0	0	0	0	0	19	0	17	0
65ffeb7e4c3b75958885e9009d4cab92	11	0	0	0	0	0	0	0	0	0	0	0	0	0	0	0	0	0	0	0	0	0	0	0	0	0	0	0	0	0	0	0	0	0	0	19	37	0	103	0	0	30	0	32	0	0	0	0	0
b2aa5c08c826b48f22098fcd774fb337	0	0	0	0	0	0	0	0	0	0	0	0	0	0	6	0	0	0	13	0	26	0	17	0	0	33	22	25	0	15	11	13	0	0	0	0	0	0	0	0	0	0	0	0	0	0	0	0	16
af66ff0b9cb18794fe16361e3649142d	0	0	0	0	0	0	0	0	24	0	0	0	11	0	0	0	0	0	0	0	0	0	23	0	0	0	0	19	0	31	6	0	0	0	0	0	0	0	0	0	0	24	0	0	0	21	25	0	0
6a6592e9007f3738b9d2816d602bd8d8	0	0	0	0	0	0	0	0	0	0	0	0	0	0	0	0	0	0	0	0	0	0	0	0	90	0	0	0	0	0	0	0	0	0	0	0	0	0	0	0	0	0	0	0	98	0	0	0	0
333075c1a5e3b11abfe7cf403492f4a8	0	0	16	0	0	0	0	0	20	0	0	0	0	0	0	15	0	0	0	0	0	46	0	0	0	0	0	0	0	0	18	0	0	0	0	0	0	26	0	0	0	0	0	0	0	0	37	34	0
0e3b07fa800d42dbb6a2504c5cc2b82a	0	0	0	30	0	28	0	0	0	31	8	0	0	0	0	0	0	0	0	0	0	33	0	0	0	0	35	0	0	39	0	0	25	0	0	0	0	0	0	0	0	0	0	0	0	0	0	0	0
156c3e656a3f71328b9a6509c58d12eb	0	0	0	0	0	0	0	0	0	0	0	0	0	0	0	0	0	0	0	0	0	0	12	0	0	0	0	21	0	0	0	0	30	0	41	0	59	0	20	0	0	0	0	0	0	46	0	0	0
9bf666c39aa602c37c7f00533b50a5f4	0	0	0	0	0	0	0	0	0	0	0	0	0	0	0	12	0	0	22	0	0	34	20	23	0	19	25	18	0	13	0	20	0	0	0	0	0	0	0	0	0	0	0	0	0	0	0	0	0
f803bd537422a0dc4c6637c7091ae873	22	0	0	0	0	0	0	24	0	15	0	0	0	0	0	0	0	0	0	0	0	0	0	18	0	42	19	0	0	20	0	0	0	29	0	15	12	0	0	11	0	0	0	0	0	0	0	0	0
3f96083e4c0788c28894179d552ef7c9	0	0	15	34	34	0	9	0	0	0	0	0	0	0	0	0	0	0	0	0	0	0	35	0	0	0	20	0	0	0	0	0	0	0	0	0	0	0	0	0	0	0	0	9	28	0	0	0	12
4ac424ce07f93dd4ee7e1b9fc32d216c	0	0	0	0	0	18	0	0	0	20	0	0	0	0	0	0	0	0	0	0	0	0	46	17	21	0	0	0	0	0	0	0	0	0	23	0	26	0	17	0	0	0	18	0	0	0	0	0	0
138c2e84cf8fed43cec3ff9513cb45ce	0	0	0	0	0	0	0	0	0	27	0	0	0	0	0	0	0	0	30	0	0	0	0	0	0	0	0	0	0	0	0	0	0	31	0	0	54	35	0	49	0	0	0	0	0	0	0	0	0
e042676dfab0961e7e80e9f9145a4de3	0	0	0	0	0	0	0	0	0	0	0	51	94	37	43	0	0	0	0	0	0	0	0	0	0	0	0	0	0	0	0	0	0	0	0	0	0	0	0	0	0	0	0	0	0	0	0	0	0
a724dda33e29d687814427240e900aef	0	30	0	16	0	0	17	25	0	37	0	0	0	0	0	0	0	0	15	0	0	0	0	9	0	17	0	27	0	29	0	0	0	0	0	0	0	0	0	0	0	0	0	0	0	0	0	0	0
9c2eb2a40948719a894333fc2a5e777a	0	0	0	0	26	0	0	45	0	0	0	0	0	0	0	0	0	0	0	0	0	0	36	0	0	18	0	0	0	0	21	0	0	0	0	0	0	0	0	0	0	0	0	17	0	0	15	20	0
b3b7fbff1bd0eb2a4ea4eacb10ad2e73	0	0	0	0	0	0	0	0	0	0	0	0	0	0	0	0	0	0	0	0	0	0	0	0	0	0	0	0	0	0	0	0	0	0	37	0	68	26	54	0	0	37	0	0	0	0	0	0	0
0e1ee6f4f229da0388dcecd085efcba9	0	0	0	0	0	20	0	0	0	32	0	0	0	0	0	0	0	0	0	0	0	38	0	0	0	0	0	0	0	15	0	0	74	0	0	0	0	0	0	0	0	0	23	19	0	0	0	0	0
eac2201652f9573973ffd1085a185a56	0	0	0	0	0	13	0	0	0	0	0	0	0	0	0	0	0	0	0	0	0	0	0	0	0	0	0	0	0	0	0	0	0	0	27	0	0	0	118	15	0	48	0	0	0	0	0	0	0
ba206acae78a1acd45f0462c4b1f3863	0	0	0	0	0	0	44	0	0	0	0	0	19	0	0	19	0	0	0	0	0	0	0	0	0	56	40	0	0	0	0	0	0	0	0	0	0	0	0	0	0	0	0	0	0	0	0	0	0
8ff097b173fcdfbe3ad77d5de3f6a73b	0	0	0	0	0	0	0	0	0	0	16	0	0	21	0	12	0	0	28	0	0	0	47	0	43	20	34	0	0	0	0	0	0	0	0	0	0	0	0	0	0	0	0	0	0	0	0	0	0
ce2c8f6c352a8f7db95fb3cafec9ff9f	26	0	0	0	0	0	0	0	0	29	0	0	0	0	0	0	0	0	39	0	0	35	0	0	24	0	0	0	0	0	37	0	0	0	0	0	0	0	0	0	0	0	0	29	0	0	0	0	0
d91a1327539850fefe361ae8d6ca01e4	0	30	0	0	0	27	0	0	0	0	0	0	0	0	0	0	0	0	0	0	0	0	0	0	36	0	0	0	0	0	0	0	22	26	0	78	0	0	0	0	0	0	0	0	0	0	0	0	0
af233048b371f7d3a5eab7f1b3bfe6b5	0	0	0	0	0	0	0	0	26	0	0	0	0	12	0	0	0	0	13	0	0	0	0	0	0	0	0	0	29	0	0	0	0	0	0	26	16	0	43	0	0	53	0	0	0	0	0	0	0
1a71fe808efd35bc2aaa77a8ff1e3b57	0	0	0	0	0	0	0	0	0	47	0	0	0	0	0	0	0	0	0	0	0	34	0	27	0	0	0	30	0	15	28	29	0	0	0	0	0	0	0	0	0	0	0	0	0	0	0	0	0
e2e2a5d5a338d22307b642aacbc2b23b	25	0	13	32	0	0	0	0	20	17	0	0	0	0	0	0	0	0	0	0	0	0	0	0	0	0	0	0	0	0	16	24	0	0	0	0	0	0	0	0	0	0	15	0	0	8	0	0	14
020019aa2387a24babd93080cf645baf	0	0	21	0	0	0	0	0	15	0	0	0	0	0	0	0	0	0	0	0	0	0	0	0	0	0	0	18	0	0	0	28	0	0	21	0	20	0	0	53	0	0	0	0	0	0	18	0	0
4665a2439ddea6288d33af18375d2570	0	0	0	0	0	0	0	0	0	0	0	0	0	0	0	0	0	0	0	0	0	0	0	0	215	0	0	0	0	0	0	0	0	0	0	0	0	0	0	0	0	0	0	0	0	0	0	0	0
db547076bdbb4c7b25da59f0eb222016	0	17	0	0	0	20	0	0	0	0	0	0	0	0	0	0	0	0	0	32	0	25	62	0	0	0	0	0	0	49	0	0	0	0	0	0	0	0	0	0	0	0	0	0	0	0	0	0	0
22c6b67bb1b729298ceee7ce7ef3aec0	0	0	0	0	0	0	0	0	0	0	0	0	0	0	0	0	0	0	39	0	0	0	0	0	0	27	43	0	0	0	75	0	0	0	0	0	0	0	0	0	0	0	0	14	0	16	0	0	0
f3b843b0966e1219e75373e00d6ceb96	0	0	0	0	0	0	0	0	0	0	0	0	0	0	0	0	0	0	17	0	0	20	0	0	0	0	0	52	30	0	11	10	0	0	0	0	0	0	0	0	0	0	18	0	0	0	0	0	0
f550ed7c95ed4ad4836ce64b973592e6	11	0	13	0	0	0	0	0	0	31	0	0	0	0	0	0	0	0	22	0	0	0	25	25	14	8	15	22	0	0	0	0	0	0	0	0	0	0	0	0	0	0	16	0	0	0	0	0	0
cfe3e935c372b03f6715dc4fc0400069	0	0	0	0	17	0	0	0	0	0	0	0	0	0	0	0	0	0	20	16	0	21	22	34	0	15	0	0	0	15	23	30	0	0	0	0	0	0	0	0	0	0	0	0	0	0	0	0	0
4bfb7d405d5cf4b478c319d93981d531	0	0	0	0	0	14	0	0	0	0	0	0	0	0	0	0	0	0	19	0	0	28	0	48	0	18	0	26	0	0	11	0	0	0	0	0	0	0	0	0	0	0	30	0	18	0	0	0	0
582163757c4449fe4770c4a4afa3204f	0	0	0	0	0	0	13	0	0	0	0	0	0	0	0	0	0	0	7	0	0	0	7	0	99	0	0	0	49	0	0	9	0	0	0	0	0	7	0	0	0	0	0	0	0	0	21	0	0
d0d2178b8a0cf1ed3fd8905b6d8ddccc	0	0	0	0	0	0	0	0	0	0	0	0	8	0	0	0	0	0	0	0	0	0	0	25	130	0	0	0	0	0	0	0	0	0	0	0	0	0	0	0	0	0	30	0	0	0	0	0	0
a31a20883c112be9e68d966578040de7	0	0	0	0	0	22	0	0	0	0	0	0	0	0	0	0	22	0	0	0	0	7	0	0	6	0	0	11	16	0	0	0	9	0	7	33	0	0	0	13	0	0	10	0	0	0	0	0	0
844e9200b95e100ff839a1b41875a38b	0	0	0	0	0	0	0	0	0	0	0	0	0	27	0	0	0	0	0	0	0	0	0	17	0	0	0	14	20	0	0	0	0	0	0	0	0	0	0	0	0	0	0	0	0	0	133	0	0
8394de609adc7ea5c494434e083219dc	0	0	0	0	0	0	0	0	0	0	0	0	0	0	0	0	0	0	0	0	0	0	33	0	76	0	0	0	0	0	0	0	0	0	0	0	0	0	0	0	0	0	0	0	101	0	0	0	0
9205a3937caddfed02549a9001b163ed	25	0	0	26	0	0	0	0	0	0	0	0	0	0	0	0	0	0	0	0	0	49	0	0	0	0	20	0	0	0	0	0	72	0	0	0	0	0	0	0	0	0	0	0	17	0	0	0	0
aa50389bd10b6a78f8e908a77682a8d5	0	0	0	0	0	0	0	18	0	0	0	0	0	0	0	0	0	0	0	0	0	0	0	36	45	42	20	20	0	0	19	0	0	0	0	0	0	0	0	0	0	0	0	0	0	0	9	0	0
fd00112e2e32c74f425cecc0e60d8a17	0	0	0	0	0	0	0	0	0	0	0	0	0	0	0	0	0	0	0	0	0	31	0	0	0	0	0	46	0	35	23	0	25	0	0	0	0	0	0	0	0	0	17	5	8	0	0	12	0
010e92b4e54f7f8eab0e7336f695975b	0	0	26	0	0	0	0	0	24	8	0	0	0	0	0	0	0	0	31	0	0	0	0	0	15	0	0	0	12	0	0	0	0	0	0	0	0	0	0	0	0	20	24	27	0	9	12	0	0
b4504e1a590a5efd8d5f7e1ec24e19b3	0	0	15	0	0	0	24	0	0	0	0	0	0	0	0	0	0	0	30	10	0	0	26	0	0	0	25	0	9	29	0	0	0	0	0	0	0	0	0	0	0	0	0	0	0	0	20	0	0
a44dadcea34a9685b90a549a18e95334	22	0	0	0	19	0	0	0	0	0	0	0	0	0	0	0	0	0	0	0	0	0	35	0	0	14	0	0	0	0	29	0	0	0	0	0	0	0	0	0	0	0	0	10	0	0	18	16	0
ee3520496c02e45e9eaa358a0e0e84b4	0	21	0	18	0	0	17	0	0	0	0	0	0	0	0	0	0	0	0	0	0	24	13	0	84	0	22	8	0	0	0	0	0	0	0	0	0	0	0	0	0	0	0	0	0	0	0	0	0
2cb2c73c133a6ae45502fac112a457a5	0	0	0	0	19	0	0	30	0	0	0	0	0	0	0	0	0	0	0	0	17	27	0	0	31	0	0	13	22	0	0	0	0	0	0	0	0	0	0	0	0	0	0	21	26	0	0	0	0
8263850ce8d5454ebf81b34be17fd272	0	0	0	0	0	0	0	0	0	0	71	0	0	56	0	79	0	0	0	0	0	0	0	0	0	0	0	0	0	0	0	0	0	0	0	0	0	0	0	0	0	0	0	0	0	0	0	0	0
7fe10e73d72861e37b879ee83a3dfa12	0	0	0	0	0	0	0	0	0	0	0	0	0	0	0	0	0	0	13	0	25	0	0	0	33	18	12	40	16	9	0	0	0	0	0	0	0	0	0	0	0	0	0	0	24	0	0	0	0
31e3dc21d378e4c2cea525c9e351a0fa	0	0	0	0	0	0	0	0	0	0	0	0	0	0	0	0	0	0	0	0	0	0	0	0	0	0	0	0	0	0	0	0	0	40	0	0	0	0	108	0	0	58	0	0	0	0	0	0	0
03498d4bdb484887e935d800bf0c6f15	0	0	27	0	16	37	0	30	31	0	0	0	0	0	0	0	0	0	29	0	0	0	0	0	0	0	14	0	0	0	0	0	0	0	0	0	0	0	0	0	0	0	0	0	0	0	0	0	0
c8ff5e088513821a5c3fd89cb0c80b0b	0	0	0	31	0	0	0	12	0	0	0	0	19	15	0	23	0	0	0	0	9	0	21	0	0	0	0	0	0	0	0	29	0	0	0	0	0	8	25	0	0	0	0	0	0	0	0	0	0
3e0dbab4bd740c62dc212e3d6c9c5c62	0	0	0	0	0	0	0	0	0	19	0	0	0	0	0	0	0	0	0	0	0	0	0	20	0	0	35	0	0	0	15	0	0	0	0	17	14	0	0	23	0	0	33	0	0	0	0	0	25
66787bf8b273ce9058830ee7d198a99e	72	0	92	0	35	0	0	0	0	0	0	0	0	0	0	0	0	0	0	0	0	0	0	0	0	0	0	0	0	0	0	0	0	0	0	0	0	0	0	0	0	0	0	0	0	0	0	0	0
20d65fbcf57d64490db7fd56fb73e51e	0	0	0	0	0	15	0	0	0	0	0	0	0	0	0	0	0	0	0	0	0	0	0	0	81	0	0	0	0	0	20	0	0	0	0	0	35	0	0	0	0	0	0	0	0	0	48	0	0
b4bb434d4d50454b95015352dc8b0730	0	0	26	0	25	0	0	12	25	0	0	0	0	0	0	0	0	0	20	0	0	0	0	0	0	0	14	0	0	0	0	0	0	0	0	0	0	0	0	0	0	0	0	31	0	0	0	0	0
8621b1f0b9aea2744a8072fbbcebfa2d	0	0	0	0	0	0	12	0	0	0	12	0	28	23	0	0	0	0	0	0	0	67	0	0	0	0	0	0	0	0	0	0	0	0	0	0	0	0	0	0	0	0	0	0	0	0	0	55	0
44dcf73e9f2836500ad818abd3a69e08	0	0	38	0	17	0	0	0	27	27	0	20	14	0	0	9	0	0	0	0	0	0	0	0	0	0	0	0	0	0	0	0	0	0	0	0	0	0	7	20	0	0	17	0	0	0	0	0	0
8acde9e147a89eafa82365121e6f0f32	0	0	0	0	0	25	0	0	0	0	0	0	0	0	0	0	0	0	0	0	0	0	0	0	0	0	17	0	0	0	0	0	0	0	0	0	65	43	24	0	0	22	0	0	0	0	0	0	0
d4f5b84fd279dc5e7af573f5e2080222	0	0	0	39	0	40	0	0	0	0	0	0	0	0	0	0	0	0	0	0	31	21	0	31	18	0	15	0	0	0	0	0	0	0	0	0	0	0	0	0	0	0	0	0	0	0	0	0	0
50a4829854fd41e2747277d4b9d0b634	0	0	0	0	0	0	0	0	0	35	0	0	0	0	0	0	0	0	36	0	0	0	0	0	0	0	0	38	0	22	0	0	0	38	26	0	0	0	0	0	0	0	0	0	0	0	0	0	0
9c0f25e958105a8667a9f15a27b718af	24	0	0	0	0	0	0	0	0	0	0	0	0	0	0	0	0	0	6	0	0	44	0	0	0	0	29	0	0	0	0	0	0	0	0	0	0	0	0	0	0	0	0	0	0	0	26	0	23
a0e64c14ddbf4ab60691f67848e336d1	0	0	0	0	7	0	0	0	0	0	0	0	0	0	0	0	0	0	21	0	0	52	0	0	0	0	0	0	0	45	0	21	6	0	0	0	0	0	0	0	0	0	0	0	0	10	0	0	0
0fba45f47fa57a3cbc8cbb7ea529cf0a	26	13	0	0	0	0	0	0	0	0	0	0	0	0	0	0	0	0	0	20	0	32	0	0	0	0	17	0	10	18	0	35	0	0	0	0	0	0	0	0	0	0	0	0	0	11	0	0	0
175f33cb82440e22c2a627d418b18bf9	0	0	0	0	0	0	126	0	0	0	0	0	0	0	0	0	0	0	0	0	0	0	0	0	0	0	0	30	13	0	24	0	0	0	0	0	0	0	0	0	0	0	0	0	0	0	0	0	0
651032d029737f5155a497efceb07d06	0	0	0	0	0	0	0	0	0	0	0	0	0	0	0	0	0	0	0	0	0	0	0	0	192	0	0	0	0	0	0	0	0	0	0	0	0	0	0	0	0	0	0	0	0	0	0	0	0
3839a60a6c55e226caf91b5f4a05b39f	28	0	0	0	0	0	0	0	30	0	0	0	0	0	0	0	0	0	0	13	0	0	0	0	22	0	37	0	25	0	0	0	0	0	0	0	8	0	0	0	0	0	0	0	0	0	16	0	0
f4d70baeeb6776f340bb319d0565d09a	0	0	0	0	0	0	0	0	0	0	0	0	0	0	0	0	0	0	0	0	35	0	24	15	0	0	0	0	0	0	0	0	0	53	0	0	0	0	0	45	0	18	0	0	0	0	0	0	0
b68d2e72d18dbaf50afdf600ed1f00d7	0	0	0	0	0	27	0	22	25	0	0	0	0	0	0	0	0	0	0	0	0	0	0	0	0	0	0	0	0	0	0	0	0	0	42	0	0	0	0	51	0	22	0	0	0	0	0	0	0
90da20dac6ea4649f15e6bdb456624df	0	0	0	0	0	0	0	0	0	0	42	0	0	37	0	0	0	0	0	0	0	31	15	0	33	0	0	0	0	0	0	0	0	0	0	0	0	0	0	0	0	0	0	0	0	0	0	0	0
aec14b7fad4cab8b11799b5a77b4402c	0	0	17	14	5	0	0	0	41	28	0	0	0	11	0	0	0	0	0	0	0	0	0	0	0	0	0	31	0	0	0	0	0	0	0	0	0	0	0	0	0	0	0	0	9	0	0	15	0
ebe926f41b94682139f48d41deb236d4	0	36	0	0	0	22	0	0	0	0	0	0	0	0	0	0	0	0	0	0	0	0	0	0	27	0	0	15	0	0	0	0	0	23	0	43	0	0	0	0	0	0	7	0	0	14	0	0	0
e09f0a5ae6de95f1ef73a55eaa4f6a60	0	0	0	4	0	0	0	0	56	0	15	0	0	32	0	17	0	0	0	0	0	0	0	0	0	0	0	0	0	0	0	0	0	0	0	0	0	0	0	0	0	0	0	0	0	0	55	0	0
dbc8780d1339c0ce16cb747f221897ab	0	0	0	0	0	17	0	0	0	0	0	0	0	0	0	0	0	0	29	0	0	0	21	17	74	0	0	0	29	0	0	0	0	0	0	0	0	0	0	0	0	0	0	0	0	0	0	0	0
7ef810f581780a0509c7b1e5f100037d	0	0	0	0	0	11	26	0	0	0	0	0	0	0	0	0	0	0	14	0	0	0	0	0	24	0	0	0	0	0	0	0	0	0	0	0	0	0	0	0	0	28	0	0	32	17	0	21	0
19c7c6f77651c96ba2f13f43ca5bea54	0	0	0	0	0	0	0	0	0	0	0	0	0	0	0	0	0	0	0	0	0	33	0	0	0	0	20	0	0	0	23	29	22	0	0	0	0	0	0	0	0	25	0	0	0	15	0	0	0
22fa11715e9b62b97aef1fe0916dfebf	0	0	0	0	0	0	0	0	0	11	0	0	0	16	0	0	0	0	0	23	0	0	51	0	33	51	0	0	0	0	0	0	0	0	0	0	0	0	0	0	0	0	0	0	0	0	0	0	0
6773db2dcc68784c015d840be1d909f4	0	0	17	0	0	0	0	0	0	0	0	15	0	0	0	0	0	0	0	0	35	0	0	0	81	0	0	0	0	36	0	0	0	0	0	0	0	0	0	0	0	0	0	0	0	0	0	0	0
6ea7f3b028ce85b00f32247177e16e16	0	0	0	0	0	0	0	0	24	0	0	0	0	0	0	0	0	0	0	0	0	0	0	0	0	0	0	0	0	0	14	0	0	0	0	0	36	0	0	12	0	39	0	0	0	0	16	32	11
dd52585070050ae281574621e2bca840	0	0	0	0	0	0	0	0	0	0	0	11	0	21	0	0	0	0	28	6	0	64	0	0	34	19	0	0	0	0	0	0	0	0	0	0	0	0	0	0	0	0	0	0	0	0	0	0	0
bb858493e78183ed797a257707d492a6	21	0	0	0	0	0	23	0	0	0	0	0	0	0	0	0	0	0	42	0	0	0	0	23	0	35	38	0	0	0	0	0	0	0	0	0	0	0	0	0	0	0	0	0	0	0	0	0	0
e3fc229b59c9931ee2dfbb5eb5b53e27	0	0	0	0	0	0	0	0	0	0	0	10	0	0	0	0	0	0	0	0	0	0	45	27	49	0	20	0	0	0	20	0	0	0	0	0	0	0	0	0	0	0	0	0	0	0	0	11	0
2d992a9d394a8cf573a1d597187a4e43	0	0	0	0	0	0	0	0	0	0	0	0	0	0	0	60	0	0	0	0	37	0	0	25	60	0	0	0	0	0	0	0	0	0	0	0	0	0	0	0	0	0	0	0	0	0	0	0	0
48e744b9129abb2644fd9c9fbd74e070	0	0	0	0	0	0	0	0	0	0	0	0	0	0	0	0	0	0	0	0	0	0	0	0	0	0	0	0	0	0	181	0	0	0	0	0	0	0	0	0	0	0	0	0	0	0	0	0	0
803a534dd139449aa532b956b7e76345	0	0	0	0	0	0	0	0	0	0	0	0	0	0	0	0	0	0	0	0	0	0	0	0	0	0	0	0	0	0	0	0	0	0	0	42	0	0	32	0	0	22	12	0	0	17	0	0	0
e19f9a2e4c5ed7d81efdf9742be9691d	18	0	0	0	0	0	0	0	0	0	0	0	0	0	0	0	0	0	0	33	0	22	0	0	0	26	0	0	0	0	0	34	0	0	0	0	0	0	0	0	0	0	0	5	0	0	0	0	0
5bfaeee3921011296404e1d4771bd4e1	0	0	0	0	0	0	0	0	0	0	0	0	0	0	0	0	0	0	0	0	0	0	0	0	180	0	0	0	0	0	0	0	0	0	0	0	0	0	0	0	0	0	0	0	0	0	0	0	0
3aef6edb3ea32f013184cd54428c3898	0	0	0	0	0	14	0	18	0	0	0	0	0	0	0	0	0	0	24	14	16	0	0	14	0	0	0	0	0	22	0	0	0	0	0	0	31	0	0	0	0	25	0	0	0	0	0	0	0
bdf5768e27853a77f2e555c4c615e9b7	29	0	0	0	0	0	0	0	0	0	0	0	0	0	0	0	0	0	0	0	0	21	0	35	26	13	0	33	0	20	0	0	0	0	0	0	0	0	0	0	0	0	0	0	0	0	0	0	0
df16369d85fabf5f2dc782595e966470	0	0	0	0	0	5	0	9	0	18	0	0	0	0	0	0	0	0	8	8	10	0	0	0	0	0	11	0	0	0	10	8	0	32	0	0	15	0	31	0	0	0	5	0	0	6	0	0	0
301d00be8e5e7ba7681be4c57c8a92eb	0	0	0	0	0	0	110	0	0	0	0	0	5	0	0	0	0	0	0	0	0	0	0	0	0	15	0	0	10	0	21	15	0	0	0	0	0	0	0	0	0	0	0	0	0	0	0	0	0
960a673bad6e01cb8293738b8b4d1289	0	0	14	0	0	0	0	0	25	39	0	0	0	0	0	0	0	0	0	0	0	0	0	0	14	0	0	0	0	0	0	0	0	33	0	0	16	0	0	0	0	0	10	0	12	0	12	0	0
1c2da2f355c45e3d0c99eb7d717f0a94	0	0	0	0	0	0	0	0	0	0	20	0	16	15	0	0	0	0	0	0	0	63	0	0	0	0	0	0	0	0	0	0	0	0	0	0	20	0	0	0	0	0	0	0	0	0	0	41	0
c632f698c8fda8acf97eae43314404ff	0	0	0	0	0	0	0	0	0	0	0	0	0	0	0	17	0	0	20	0	0	0	30	11	69	0	0	0	28	0	0	0	0	0	0	0	0	0	0	0	0	0	0	0	0	0	0	0	0
5e0eeb5f2d4e79a4f70a276bc9db35fc	0	0	0	0	0	0	0	0	0	0	0	0	0	0	0	0	0	0	31	0	0	0	81	0	0	0	0	0	0	0	0	0	0	27	0	0	0	36	0	0	0	0	0	0	0	0	0	0	0
a4c3d959664a7351ffd6be0d65018f8e	0	0	23	0	0	0	0	0	0	24	0	0	0	0	0	0	0	0	0	0	0	0	0	0	0	0	13	0	0	0	0	0	0	0	0	0	0	0	21	47	0	0	24	0	0	0	0	0	21
4ab263e08e016f33a8a211b132fb28e0	0	0	0	0	0	0	0	0	48	0	0	0	0	0	0	0	0	0	0	0	0	0	0	0	0	0	0	0	0	0	0	0	0	0	0	0	0	0	0	0	0	31	0	0	0	0	46	0	0
0c0a2856efba6cf99f37fc6257c464f1	17	19	11	0	0	0	0	0	0	27	0	0	0	0	0	0	0	0	20	0	0	0	0	0	0	0	17	14	0	0	13	0	0	0	0	0	0	0	0	0	0	0	0	0	0	16	0	0	0
a34123839e0c5d8e3c027ba072a4c1d7	16	0	17	0	0	25	0	39	0	0	0	0	0	0	0	0	0	0	0	0	0	0	0	0	0	0	0	0	0	14	38	0	0	0	0	0	0	0	0	0	0	0	0	0	23	0	0	0	0
6d890e31f759870bfa567abf52034c17	37	0	31	0	0	0	0	0	0	0	0	0	0	0	0	0	0	0	28	0	17	0	0	18	0	0	40	0	0	0	0	0	0	0	0	0	0	0	0	0	0	0	0	0	0	0	0	0	0
74f1bcfe27263141cdd2854613ba82a9	0	0	11	0	0	0	7	0	23	9	0	0	0	0	0	0	0	0	0	0	0	0	0	29	41	0	0	0	19	0	0	0	0	0	0	13	0	0	0	0	0	0	0	0	0	0	8	0	0
3a953ab3f66f93bd36b5099866b721a8	0	0	0	0	0	0	0	0	20	33	0	0	0	0	0	0	0	0	40	0	18	0	0	0	0	0	21	0	0	0	0	0	0	0	0	0	0	0	0	0	0	0	26	0	0	0	0	12	0
9869160cbfd67058f032cf62def3ae2e	0	0	0	0	20	7	0	0	24	11	0	4	0	0	6	0	0	0	0	0	0	0	0	0	9	0	18	0	0	0	0	0	18	5	0	0	14	0	0	0	0	0	0	0	0	0	33	0	0
c0e361d3a8cfc86bdc00cb9e7c640379	0	6	0	0	0	0	0	0	0	0	0	0	0	0	0	0	0	0	0	9	0	0	18	0	0	9	36	0	0	0	18	29	0	0	0	0	0	0	0	6	0	0	0	0	0	0	0	0	37
e4033689b15037f6a7783bb1ba3cdcba	0	0	5	0	0	0	24	0	0	0	0	0	0	0	0	0	0	0	0	0	0	27	0	22	0	0	0	7	0	0	0	32	0	0	0	0	0	0	0	0	0	0	14	0	0	7	0	0	0
5c3ba159922804548af61abc6cb5c9f9	0	0	0	0	0	0	19	0	0	0	0	0	0	0	0	0	0	0	0	0	0	0	0	19	0	0	0	0	0	0	0	0	25	0	0	0	11	0	0	0	0	0	0	0	18	34	0	0	0
67bc1f1665e5e9165072b0a3726cd653	14	0	15	33	0	0	0	0	0	33	0	0	0	0	0	0	0	0	20	0	0	0	0	0	0	0	11	23	0	16	0	0	0	0	0	0	0	0	0	0	0	0	0	0	0	0	0	0	0
77cfc517a2e7271146e31495d6d12e25	0	0	20	0	32	0	0	28	19	0	0	0	0	0	0	0	0	0	24	0	0	0	0	0	0	0	0	0	0	0	0	0	0	0	0	0	0	0	0	0	0	0	0	0	0	0	25	0	0
1c35f6871e993e77134d28472e47dc65	0	37	0	0	54	0	0	0	0	5	0	14	0	0	0	0	0	0	0	0	0	0	37	0	17	0	0	0	0	0	0	0	0	0	0	0	0	0	0	0	0	0	0	0	0	0	0	0	0
649b5172cac80be76ea7082c2b285ff3	0	0	0	0	0	0	0	0	0	0	0	0	0	0	0	0	0	0	0	29	0	0	42	0	0	0	0	0	93	0	0	0	0	0	0	0	0	0	0	0	0	0	0	0	0	0	0	0	0
4c73d7ed6cf02e970fb90200d4527f19	10	0	101	0	0	0	26	0	0	26	0	0	0	0	0	0	0	0	0	0	0	0	0	0	0	0	0	0	0	0	0	0	0	0	0	0	0	0	0	0	0	0	0	0	0	0	0	0	0
ab7d0f22f9a0546e31eb4c768700b081	4	23	0	17	0	17	0	0	0	0	0	0	0	0	0	0	0	0	0	0	0	0	0	0	18	0	0	0	0	0	0	0	0	28	0	56	0	0	0	0	0	0	0	0	0	0	0	0	0
ac18ea8edbf6caf3c1c30baff2ed5684	0	22	0	0	0	0	0	0	0	0	0	0	0	0	0	0	0	0	17	0	0	0	0	0	76	14	33	0	0	0	0	0	0	0	0	0	0	0	0	0	0	0	0	0	0	0	0	0	0
7e01d2df568c53a5915637d24ed17295	0	0	0	0	0	0	0	0	0	14	0	0	0	0	0	0	0	0	0	0	0	0	0	0	81	0	0	0	0	0	0	66	0	0	0	0	0	0	0	0	0	0	0	0	0	0	0	0	0
6674335d52960ed2dca094ded10e66b1	0	0	0	0	0	0	0	0	0	0	0	0	0	0	0	36	0	0	32	0	0	28	27	0	28	0	0	0	0	0	0	0	0	0	0	0	0	0	0	0	0	0	0	0	0	0	0	0	0
bae40f846850b097b926765361ce470b	0	0	0	0	0	0	0	0	0	0	0	0	0	0	0	0	0	0	18	0	18	0	44	0	0	0	0	0	0	0	0	34	0	12	0	0	0	0	0	0	0	0	0	0	0	0	0	0	0
d6a92846a04c6e83117dfad2db1a97fe	12	14	0	0	0	0	0	0	0	0	0	0	0	8	0	0	0	0	0	0	11	0	0	0	0	0	0	0	0	0	0	0	0	0	27	0	8	38	0	0	0	0	0	0	0	0	30	0	0
c5c3180ba9fcfb32f01b85557361df0f	0	0	0	0	0	0	0	0	0	0	0	0	0	11	0	14	0	0	72	0	0	63	0	0	0	0	0	0	0	0	0	0	0	0	0	0	0	0	0	0	0	0	0	0	0	0	0	0	0
c15c8e94cbda2b0ad6a8325e69780240	0	0	0	0	0	31	0	0	0	0	22	0	16	30	0	19	0	0	0	0	0	0	0	0	0	0	0	20	0	0	0	0	0	0	0	0	0	0	0	0	0	0	19	0	0	0	0	0	0
eae701409100c42c050433fdd163c00c	0	0	0	0	0	0	0	0	0	0	0	0	0	0	0	0	0	0	31	0	0	0	0	0	34	0	0	39	21	0	0	0	0	0	0	0	0	0	0	0	0	0	0	0	0	14	0	0	0
10f55a31aa99170af73cd44f7e044639	0	0	0	0	0	0	0	0	0	0	0	0	0	0	0	0	0	0	0	0	0	0	0	17	0	18	28	0	0	0	0	29	0	15	0	30	0	0	19	0	0	0	0	0	0	0	0	0	0
22d65476c84c3d22f6c9c0ad51491d63	0	0	0	0	27	0	0	0	0	27	0	0	0	0	0	0	0	0	0	0	0	0	0	0	0	8	0	0	0	8	0	0	0	0	42	0	0	43	0	0	0	0	0	0	0	0	0	0	0
71ecd58c525d3d264de96465d4e8324a	0	0	0	0	0	22	0	39	0	0	0	0	0	0	0	0	0	0	0	0	0	0	0	30	0	0	0	0	0	0	0	0	0	29	0	0	0	14	0	0	0	20	0	0	0	0	0	0	0
4188615a4bd8e45c9c340c736641133e	0	0	0	0	0	0	32	0	0	0	0	0	0	0	0	0	0	0	0	0	0	0	0	0	0	0	0	51	0	0	40	0	0	0	0	0	0	0	0	0	0	0	0	0	0	0	0	31	0
c8b7d0a0d382322f5b7c623653d052c9	0	0	0	0	0	0	0	0	0	0	0	6	0	0	0	0	0	0	20	0	0	30	0	0	0	0	0	35	0	0	0	0	0	0	0	0	0	0	0	0	0	0	0	38	0	25	0	0	0
38b73f20701d1a03b760bc324082d525	13	0	14	0	0	37	0	0	0	0	0	0	0	0	0	0	0	0	0	0	0	0	0	0	0	0	0	0	0	20	40	0	0	0	0	0	0	0	0	0	0	0	0	0	29	0	0	0	0
cf27b0f92fb632823486822eb5b05584	0	0	0	0	12	0	0	0	0	0	0	0	0	0	0	0	0	0	15	0	0	0	16	0	0	0	0	0	0	0	0	0	0	44	0	0	37	0	0	0	0	29	0	0	0	0	0	0	0
80d8015bab937d1250a1d3ad42faeffa	0	0	0	0	0	0	19	0	0	0	0	0	0	0	0	0	0	0	101	0	0	0	0	0	0	0	0	0	33	0	0	0	0	0	0	0	0	0	0	0	0	0	0	0	0	0	0	0	0
d9e3d33d11c7c73dbb7c8055c0cef2a3	0	0	0	0	0	0	0	0	0	0	0	0	0	0	0	0	0	0	32	0	0	0	0	0	26	0	0	0	0	0	0	0	0	9	7	0	0	0	12	0	0	0	0	0	0	20	11	0	0
508a6090efe9b4d5e6893e922970acc8	0	0	0	40	0	0	0	0	0	20	0	0	0	0	0	0	0	0	0	13	0	0	19	0	0	0	0	0	9	0	0	0	31	0	0	0	0	0	0	0	0	0	0	0	0	0	0	0	0
bfaded0d85aca4f6500f29537bbd2138	0	0	0	0	0	0	0	0	0	0	0	0	0	0	0	0	0	0	0	16	0	0	34	41	0	0	0	0	16	16	0	0	0	0	0	0	0	0	0	0	0	0	0	0	0	14	0	0	0
08b4c325a322ae42a34cb9d8d6154fad	11	0	0	0	0	0	0	0	0	0	0	0	19	0	0	0	0	0	0	0	0	31	16	0	74	0	0	0	0	0	0	0	0	0	0	0	0	0	0	0	0	0	0	0	0	0	0	0	0
005229d301ca9c83dc852efee111166b	0	0	0	0	0	15	0	0	0	0	0	0	0	0	0	0	0	0	0	0	0	47	0	0	0	8	0	0	0	0	0	0	59	0	0	0	0	0	10	0	0	0	12	0	0	0	0	0	0
f8953744c329e1e9b65060ecf673de6f	0	0	0	0	0	0	0	0	0	0	0	0	25	0	0	0	0	0	59	0	0	43	0	0	0	0	0	0	0	0	0	0	0	0	0	0	0	0	0	24	0	0	0	0	0	0	0	0	0
dd97d9dde0a60b292af54afe5362c64c	0	0	0	0	0	0	0	0	0	0	0	0	0	0	0	0	0	0	26	7	0	0	27	0	0	0	7	44	0	0	0	0	0	0	0	0	0	0	0	0	0	0	0	40	0	0	0	0	0
00d32c006131a7e46d43140fc0190174	0	0	0	0	0	0	0	0	0	38	0	0	17	0	0	0	0	0	0	0	0	0	42	0	0	0	0	0	0	0	0	53	0	0	0	0	0	0	0	0	0	0	0	0	0	0	0	0	0
2faa8de3a4d21bbb4184ef8941e23cc0	0	0	0	0	0	0	0	0	0	0	0	0	30	37	0	32	0	0	0	23	0	0	0	0	0	0	0	0	0	0	0	0	0	0	0	0	0	0	0	0	0	0	0	0	0	0	0	0	0
0e67c58a12fba38131385f050770130b	0	0	0	0	0	0	0	0	0	0	0	0	0	0	0	16	0	0	54	0	0	0	0	0	79	0	0	0	0	0	0	0	0	0	0	0	0	0	0	0	0	0	0	0	0	0	0	0	0
0ec9b1996142fb7c53c4d2221b5886de	0	33	33	0	0	27	0	0	19	36	0	0	0	0	0	0	0	0	0	0	0	0	0	0	0	0	0	0	0	0	0	0	0	0	0	0	0	0	0	0	0	0	0	0	0	0	0	0	0
8b85a7cbc5ae1b8363401ce05f7f8148	0	0	44	0	0	0	0	39	0	0	0	0	0	0	0	0	0	0	0	0	0	0	0	0	0	0	0	0	8	0	0	0	0	0	0	0	0	0	0	0	0	0	6	0	0	0	0	0	0
37f42aefb9fb25bafb072f68f8151b6f	0	0	0	0	0	37	0	22	0	0	0	0	0	0	0	0	0	0	0	0	0	26	51	12	0	0	0	0	0	0	0	0	0	0	0	0	0	0	0	0	0	0	0	0	0	0	0	0	0
04f29771ca5c54d0a1446cebd8088324	0	0	0	0	0	0	0	0	0	0	0	0	0	0	0	0	0	0	16	0	28	57	0	0	0	0	0	0	0	0	0	0	0	0	0	0	0	0	0	0	0	0	0	0	26	0	21	0	0
b1805ad120d0c2cd754232b8890c402a	14	0	0	0	0	0	0	0	21	0	0	0	0	0	0	5	0	0	0	0	0	18	0	0	0	0	0	0	0	0	4	0	0	0	0	0	0	0	30	0	0	0	0	0	0	0	45	0	0
02bc740bacf3500eb86a237d085201c3	0	0	0	0	0	0	49	0	0	0	0	0	0	20	0	0	0	0	0	0	0	0	0	0	0	53	25	0	0	0	0	0	0	0	0	0	0	0	0	0	0	0	0	0	0	0	0	0	0
4d59b6840c5f91e2461e9a64ac0cc104	0	0	0	0	0	0	14	0	0	0	0	0	0	0	0	0	0	0	0	0	0	0	0	0	0	10	0	47	0	0	0	27	0	0	0	0	0	0	0	0	0	0	0	0	0	0	0	34	0
74bf8b5fa50563ab16e269736646253b	0	0	0	0	0	0	0	0	0	0	0	0	0	0	0	0	0	0	0	0	0	0	15	0	0	0	0	0	0	0	0	0	0	106	0	0	0	0	0	0	0	26	0	0	0	0	0	0	0
ae49f04463b4650bd69f0351940ee787	0	0	0	0	0	0	0	0	0	0	0	0	0	0	0	0	11	0	13	0	0	0	17	0	0	5	0	10	0	0	0	0	0	0	0	11	0	0	20	15	0	19	0	0	0	0	0	0	0
864fa86a8b72e16ad68d5e9b73144db7	0	0	0	0	0	0	0	0	0	0	0	0	0	0	0	0	0	0	0	0	0	0	0	0	0	0	0	0	0	0	0	0	0	0	26	0	0	35	0	0	0	31	0	0	0	0	25	29	0
c76467d0c5c289c04a33ea6b29627c10	0	0	0	0	20	0	26	0	0	0	7	0	0	0	0	0	0	0	0	0	0	26	0	0	0	0	28	0	0	0	0	0	0	0	0	0	0	0	0	0	0	0	0	0	0	13	0	0	0
8cd59170ff240fb67fdbd4e6f65b582c	0	0	0	0	0	0	14	0	0	0	0	0	0	0	0	0	0	0	0	0	0	24	0	0	0	0	28	0	0	15	20	0	0	0	0	0	0	0	0	0	0	0	22	0	0	0	0	0	22
c9bc2c0d62bbec4a6c0ac6fe91e154fc	0	0	0	0	0	0	6	0	18	0	0	0	7	6	0	0	0	0	31	0	0	0	9	0	0	0	0	0	0	0	0	0	0	0	0	0	0	0	0	0	0	0	0	16	0	0	52	0	0
ea133ec1af74fbaefae7dd6c5d3493eb	0	0	0	0	0	0	0	0	0	0	22	0	0	0	0	0	0	0	0	0	0	0	0	0	0	0	123	0	0	0	0	0	0	0	0	0	0	0	0	0	0	0	0	0	0	0	0	0	0
7b51e88e1d9956790814237cbc1b4a24	0	0	0	0	0	0	0	0	0	0	0	0	0	0	0	0	0	0	0	0	0	38	0	0	29	0	33	0	0	18	0	0	0	0	0	0	0	0	0	0	0	0	0	0	0	0	0	0	0
ccc4e257b6542f0751cdea0e04548cec	0	6	0	0	25	0	0	0	0	0	0	0	0	0	0	0	0	0	0	0	0	0	0	0	0	0	0	0	0	0	0	0	0	0	26	0	31	0	23	0	0	16	0	0	0	0	15	0	0
e745aeb72d100e2bf6b560ae02931a6f	0	0	101	0	0	0	29	0	0	12	0	0	0	0	0	0	0	0	0	0	0	0	0	0	0	0	0	0	0	0	0	0	0	0	0	0	0	0	0	0	0	0	0	0	0	0	0	0	0
3b8e1e7ad0877706b7dd1d4216c2e182	0	0	0	0	0	0	0	0	0	0	0	0	0	0	0	0	0	0	14	0	0	30	0	32	0	0	0	32	0	0	0	0	0	0	0	0	0	0	0	0	0	0	0	34	0	0	0	0	0
a77316bae22219b5e8a52f775a9e25f6	0	0	0	0	0	0	0	0	0	0	0	0	0	0	0	0	0	0	25	0	0	0	0	0	45	0	0	0	0	0	0	0	32	0	0	0	0	0	0	0	0	0	0	0	12	16	0	0	11
94ff44effea436f38ae8db5919452691	0	15	0	0	0	0	0	0	0	0	0	0	0	0	0	0	0	0	0	0	0	0	0	0	52	0	28	0	0	0	0	8	0	0	0	0	0	0	0	0	0	0	21	0	0	0	0	0	0
a2e274f7106e9f1331cd3357a6e90e40	0	0	0	0	0	0	19	0	0	0	0	0	0	0	0	0	0	0	19	0	0	0	25	26	0	0	0	32	19	0	0	0	0	0	0	0	0	0	0	0	0	0	0	0	0	0	0	0	0
150116a6fc081403fcfeb46eb4321349	0	0	0	0	0	0	0	0	0	0	0	0	0	0	0	0	0	0	0	0	0	0	24	0	39	17	32	0	0	28	0	0	0	0	0	0	0	0	0	0	0	0	0	0	0	0	0	0	0
cc78aa0edac9e34f12d1326ade1ea600	8	0	0	23	0	0	0	11	10	0	0	0	0	0	0	0	0	0	0	0	0	5	9	7	0	27	0	25	0	0	0	0	0	0	0	0	0	0	0	0	0	0	6	0	0	0	0	0	0
8b518567287de47f7fbd090477677918	0	0	0	0	0	6	31	0	0	0	0	0	0	0	0	0	0	0	0	0	0	0	0	0	0	44	22	0	0	12	0	0	0	0	0	0	0	0	0	0	0	0	24	0	0	0	0	0	0
4d3b873f90eb64b0accba65715508268	0	0	0	0	0	0	0	0	0	0	0	21	0	0	29	0	0	0	0	22	0	0	37	0	0	0	0	0	0	0	0	0	0	0	0	0	0	0	0	0	0	0	0	0	0	0	0	0	0
dc100c7c5934fcde3ff4673bfd0aebb1	0	0	16	11	0	0	0	0	0	0	0	0	0	0	0	0	0	0	0	0	15	0	0	0	0	0	0	0	0	9	5	30	0	0	0	0	0	0	0	0	0	0	0	0	0	17	0	0	0
625cc1d160e48247ca9518c64069d23e	0	0	0	0	0	0	0	0	0	0	0	0	0	0	0	0	0	0	0	0	0	38	0	0	79	0	0	0	0	21	0	0	0	0	0	0	0	0	0	0	0	0	0	0	0	0	0	0	0
04867bb8208fd4ac8772fa37dc560501	0	0	0	0	35	0	0	0	0	0	0	0	0	0	0	0	0	0	0	0	0	0	59	0	0	0	0	0	0	0	0	0	0	0	0	0	0	0	0	0	0	0	0	0	0	0	0	0	0
322121365757d327f02f45d77ad13103	0	0	0	0	0	34	39	0	0	0	0	22	0	0	0	0	0	0	0	0	0	0	0	0	0	0	0	30	0	0	0	0	0	0	0	0	0	0	0	0	0	0	11	0	0	0	0	0	0
5b272ee21461eaf006e7d22b3658a451	0	0	0	0	0	0	0	0	0	0	0	0	0	0	26	0	0	0	35	0	0	27	13	0	24	0	0	0	0	0	0	0	0	0	0	0	0	0	0	0	0	0	0	0	0	0	0	0	0
644949ddfadbfe589dd39853130604dd	0	20	0	0	13	0	9	0	0	0	0	0	0	0	0	0	0	0	26	0	0	0	35	0	0	0	0	0	21	0	0	11	0	0	0	0	0	0	0	0	0	0	0	0	0	0	0	0	0
6ed69ff2813633e35417f8c63ee9dea1	0	0	0	0	0	0	0	0	0	0	0	0	0	70	37	0	0	0	0	0	0	0	0	28	0	0	0	0	0	0	0	0	0	0	0	0	0	0	0	0	0	0	0	0	0	0	0	0	0
c86c038e72fa4fa578fe3662e862d84e	0	0	0	0	0	0	0	0	0	0	0	0	0	0	0	0	0	0	46	0	0	0	0	29	0	0	0	0	0	20	21	0	0	0	0	19	0	0	0	0	0	0	0	0	0	0	0	0	0
30b47847f8631b6746573d2196055fd0	0	0	0	0	0	0	0	0	0	0	0	0	0	0	0	0	0	0	0	0	0	0	0	0	0	0	135	0	0	0	0	0	0	0	0	0	0	0	0	0	0	0	0	0	0	0	0	0	0
a32b7df3b16906fae3487d58a3fe6a58	0	0	0	0	0	0	0	0	0	0	0	0	0	0	0	0	0	0	0	0	0	0	0	0	0	0	0	0	0	0	0	0	0	0	0	0	0	0	0	0	0	0	16	16	26	0	0	32	0
16119f91d2f6e45d070132a043a3dbbe	16	0	0	0	0	0	13	36	0	0	0	0	0	0	0	0	0	0	0	0	0	0	0	0	0	0	0	0	0	0	0	0	0	22	0	0	0	0	0	0	0	30	0	0	0	0	0	17	0
d254b47d6f3441b0c325d01b9f43f062	0	0	0	0	0	0	0	0	0	0	0	0	0	0	0	0	0	0	27	0	0	0	19	19	22	0	0	0	0	0	0	0	0	0	0	0	0	0	0	0	0	0	0	0	0	0	45	0	0
f2a55b3350e1101a356c529696e587aa	0	0	0	0	0	0	0	0	0	0	0	0	0	0	0	0	0	0	0	0	0	0	0	0	0	0	0	0	0	0	0	0	0	0	0	0	0	0	0	0	0	0	44	0	0	0	0	0	30
9d70312bf4297a3d4a5082f800d91ada	0	0	0	0	0	0	0	0	0	21	14	0	0	0	0	0	0	0	0	0	0	0	0	0	0	0	0	31	0	0	0	0	0	29	0	0	0	0	0	35	0	0	0	0	0	0	0	0	0
1933b76dc3f622edb240db5a3c4913ea	23	0	0	0	0	0	0	0	0	25	0	0	0	0	0	0	0	0	0	0	0	0	0	0	25	0	0	0	0	0	7	0	0	0	0	0	0	0	0	0	0	0	28	21	0	0	0	0	0
c56c5668f516b7e26fc3a0e25a715774	0	0	0	0	0	0	0	0	0	0	0	0	0	0	0	0	0	0	0	0	0	0	47	0	0	0	35	0	47	0	0	0	0	0	0	0	0	0	0	0	0	0	0	0	0	0	0	0	0
3f2cf0bd1f92ca94a960c9adc9022b56	36	0	59	0	33	0	0	0	0	0	0	0	0	0	0	0	0	0	0	0	0	0	0	0	0	0	0	0	0	0	0	0	0	0	0	0	0	0	0	0	0	0	0	0	0	0	0	0	0
5e5527294865508618e21838c5ee61c0	0	0	0	0	0	39	0	0	0	0	0	0	0	0	0	0	0	0	10	0	16	0	0	0	0	0	17	0	0	0	0	8	0	0	0	0	0	0	0	37	0	0	0	0	0	0	0	0	0
a4c5cab3ac5f570700a0182ed73cba4e	0	0	0	0	0	0	0	0	0	31	0	0	0	0	0	0	0	0	0	0	0	47	0	0	0	0	26	23	0	0	0	0	0	0	0	0	0	0	0	0	0	0	0	0	0	0	0	0	0
0e5fe30bc88fa9fb68df26f6b4d9e5c1	0	0	0	0	0	0	0	0	0	0	0	0	7	0	0	0	0	0	0	0	39	17	0	0	8	0	0	0	0	32	0	14	0	0	0	0	0	0	0	0	0	0	10	0	0	0	0	0	0
b2da9d6935dac3729d4c54d3ea2c9ac4	0	0	9	0	33	0	0	0	0	0	0	0	0	0	0	0	0	0	0	0	0	0	0	0	0	0	0	0	0	0	0	34	0	0	0	0	0	0	0	0	0	0	0	0	0	0	0	0	0
460f14090a565784f87c992a5b6ef32d	0	0	0	0	0	0	0	0	0	41	0	0	0	0	0	0	0	0	0	0	0	0	46	0	0	0	0	0	0	0	0	39	0	0	0	0	0	0	0	0	0	0	0	0	0	0	0	0	0
26455555068f851ef0cede9e5e660443	6	0	0	0	0	0	9	0	0	0	0	0	0	0	0	0	0	0	0	0	0	0	0	0	0	0	0	0	0	0	0	0	0	44	0	0	0	0	0	0	0	0	0	17	9	0	0	40	0
a7e744cdb96cbb4b6a65e76d01c806cc	0	0	0	0	0	0	16	0	0	0	0	0	0	0	0	0	0	0	0	0	0	17	0	0	0	0	20	0	0	11	17	0	0	0	0	0	0	0	0	0	0	0	17	0	0	0	0	0	15
8d630b7522df174c99e8736a2fa904d7	0	0	0	0	0	0	0	0	0	0	0	0	0	0	0	0	0	0	0	0	0	0	0	0	0	0	0	0	0	0	0	0	0	0	0	0	0	0	0	0	0	0	0	0	0	43	0	0	0
cbd508cdf011cb173fdb4d764c932c3e	36	0	43	0	45	0	0	0	0	0	0	0	0	0	0	0	0	0	0	0	0	0	0	0	0	0	0	0	0	0	0	0	0	0	0	0	0	0	0	0	0	0	0	0	0	0	0	0	0
12aec47e01e8845bcf964b4e1a296bb6	10	0	0	0	0	0	0	0	0	0	0	0	0	0	0	0	0	0	34	0	31	0	26	0	0	0	0	0	0	0	0	0	0	0	0	0	0	0	0	0	0	0	0	0	0	0	0	23	0
b62ce5c5133cb39186c8b72d8e02360d	0	0	0	0	0	0	0	0	0	0	0	35	0	37	52	0	0	0	0	0	0	0	0	0	0	0	0	0	0	0	0	0	0	0	0	0	0	0	0	0	0	0	0	0	0	0	0	0	0
d412610404aa23269b7e8de0b7b4e2ac	0	0	0	0	0	0	0	0	0	0	0	12	18	0	0	0	0	0	0	0	0	31	0	26	0	0	0	0	0	0	0	0	0	0	0	0	0	0	0	0	0	0	0	0	37	0	0	0	0
2cb124f8ecfc87cdd33760fe5616d849	0	0	0	0	0	0	0	0	0	0	0	6	0	0	0	9	0	0	0	0	0	0	0	0	24	0	0	0	0	0	0	0	0	0	22	0	0	0	40	0	0	0	0	0	0	0	23	0	0
08b5c2bf8cf8814baaa02ddbc6670825	0	0	0	0	0	0	0	0	0	0	0	0	0	0	0	0	0	0	24	0	0	0	0	0	0	10	0	32	0	0	0	0	0	0	0	0	0	0	0	0	0	0	0	42	0	0	0	16	0
4e6a7504a7ca7809e35328aa7bfbbed1	0	0	0	0	0	0	0	0	0	0	0	0	0	0	0	0	0	0	0	14	15	25	16	0	0	0	0	0	0	0	0	0	20	0	0	0	0	0	15	0	0	0	0	0	0	0	0	0	0
e950f5a2a607595e8aed31386acddd60	0	0	0	0	0	0	0	0	0	0	0	0	0	0	0	0	0	0	0	0	0	0	0	0	0	0	0	0	0	0	0	0	0	0	0	0	0	0	0	0	0	0	23	20	26	0	0	21	0
9fdc1614a5bde345cea5023386c2e176	0	13	0	0	0	0	0	0	0	15	10	0	0	0	14	0	0	0	0	0	0	0	0	0	18	0	0	0	0	0	0	0	11	0	19	0	0	0	0	0	0	0	9	0	13	0	0	0	0
45cf0fac630b429dcbf3dc46572921a6	0	0	0	0	0	0	0	0	42	0	0	0	0	0	0	0	0	0	0	0	0	23	0	0	6	0	0	0	0	15	0	0	0	36	0	0	0	0	0	0	0	0	0	0	0	0	0	0	0
536b58bb9152d91b739432f3730be915	0	0	0	0	0	0	0	0	0	0	29	0	30	0	0	19	0	0	0	0	0	0	0	0	0	0	0	0	0	0	0	0	0	0	0	0	0	0	0	0	0	0	0	0	0	44	0	0	0
76e7d8c781207d9d61924ca7acb3ee6c	0	0	0	0	0	0	0	0	0	0	0	0	0	0	0	0	53	0	0	0	0	38	0	30	0	0	0	0	0	0	0	0	0	0	0	0	0	0	0	0	0	0	0	0	0	0	0	0	0
927852e3d312dc7fdb17860311741af3	31	25	0	0	0	0	0	0	0	0	0	0	16	17	0	0	0	0	0	0	0	0	0	0	0	0	31	0	0	0	0	0	0	0	0	0	0	0	0	0	0	0	0	0	0	0	0	0	0
a4d9f26eb07eb050df6855146fd4c20b	0	0	0	14	0	0	18	0	0	0	0	0	0	0	0	0	0	0	18	0	34	0	0	0	0	0	0	0	0	0	0	0	0	0	0	0	0	0	0	0	0	0	0	0	0	11	0	0	0
b5bb4cfa27e739756df7448bd5448134	0	0	0	0	0	0	0	0	0	37	0	0	35	0	0	0	0	0	0	0	0	0	0	0	0	0	0	0	0	0	0	0	0	0	0	0	0	0	0	0	0	0	0	0	0	0	0	17	0
61a2a888874222307e525ee8ebbb9073	0	0	0	0	0	0	0	0	0	0	0	0	0	0	0	0	0	0	0	10	0	0	0	0	31	0	0	0	0	0	9	0	0	0	0	19	0	20	0	0	0	14	0	0	0	0	17	0	0
050fd52759079c922ae8e957721b718b	13	0	0	0	0	0	0	0	0	0	0	0	0	0	0	0	0	0	0	0	14	17	0	14	0	0	9	0	0	0	0	12	0	0	0	0	0	0	15	0	0	0	0	0	0	0	0	17	0
a8bf2bd67450b0185ee14ab39d8da1f0	0	0	22	11	0	26	0	0	0	0	0	0	0	0	0	0	0	0	15	0	17	16	0	0	0	0	0	0	0	0	0	0	0	0	0	0	0	0	0	0	0	0	0	0	12	0	0	0	0
d4139669c138dc6983a2105c6d38fa02	0	0	0	11	0	22	0	0	0	0	0	0	0	0	0	0	0	0	13	0	0	0	0	0	0	0	16	0	0	0	0	0	0	0	15	0	16	0	0	0	0	0	0	0	0	0	18	0	0
8b92bae5195a83b1be1dbc956356fd04	0	0	0	0	0	0	0	0	0	0	0	0	0	0	0	0	0	0	0	0	0	0	0	0	0	0	0	0	27	0	0	21	26	0	0	0	0	0	0	0	0	23	0	0	0	22	0	0	0
a84ba512b3cb329d3b35a76ba77fca9c	0	0	0	0	0	24	0	0	0	0	0	0	0	0	19	0	0	0	0	0	0	0	0	0	0	0	0	32	8	0	0	22	0	0	0	0	0	0	0	0	0	0	0	0	0	0	0	0	0
052818b6803cb3a33fe43fb2165741ac	0	0	0	0	0	0	24	0	0	0	0	0	0	0	0	0	0	0	0	0	0	0	0	0	0	0	0	58	0	0	0	0	0	0	0	0	0	0	0	0	0	0	0	0	0	0	0	35	0
afde44ac2ea6d89d208133fed0d289c3	0	0	0	0	0	0	0	0	0	27	0	0	0	0	0	0	0	0	0	0	0	0	10	0	0	0	0	26	0	0	0	0	16	23	0	0	0	0	0	15	0	0	0	0	0	0	0	0	0
43e8a84c81fa847660333aa2c61a3dae	0	0	0	0	0	0	0	0	0	0	0	0	0	0	0	0	0	0	0	0	0	20	0	0	0	48	0	7	23	0	0	0	0	0	0	0	0	0	0	0	0	0	13	0	0	6	0	0	0
580f2d246a8b52972684c24846b87492	0	0	0	33	0	0	0	0	0	0	0	0	0	0	0	0	0	0	0	0	0	28	0	14	18	0	23	0	0	0	0	0	0	0	0	0	0	0	0	0	0	0	0	0	0	0	0	0	0
483a9eac98206f96e386717d4d27fd96	0	0	0	13	20	0	0	0	0	0	0	0	0	0	0	0	0	0	0	0	0	0	0	0	0	9	0	0	0	0	0	0	0	0	30	23	0	0	0	15	0	0	0	0	0	0	6	0	0
9e470c11559996040622a6bcf5e8aabc	14	0	0	0	0	0	0	0	0	0	0	0	0	0	0	0	0	0	0	0	0	0	0	0	21	0	0	0	0	0	0	0	0	0	0	0	0	0	0	0	0	0	0	0	0	0	0	80	0
4430b4cb2c706376fc80695eb93f341c	0	0	0	0	0	0	0	0	0	0	0	0	0	0	0	0	0	0	34	0	0	0	0	0	32	0	0	0	24	11	0	0	0	0	0	0	0	0	0	0	0	0	0	0	0	0	0	14	0
ee18798737c0ec3b2709e8915fe2fbbf	0	0	0	0	0	0	0	0	0	0	0	0	0	0	0	0	0	0	0	0	0	39	0	15	0	0	0	0	0	39	0	0	0	0	0	0	0	0	0	0	0	0	0	0	0	0	0	0	0
fe6d59042b1f7645d257dc7ff7d2b59d	12	0	0	0	0	0	0	0	22	0	0	0	0	0	0	0	6	0	0	0	0	10	0	0	0	0	12	0	0	0	0	0	0	0	0	0	19	0	0	0	0	19	0	0	0	4	0	0	0
fcc9c895ca15419e0859b04dfee5cc31	0	0	0	12	0	0	0	0	0	0	0	0	0	0	0	0	0	0	0	0	0	0	0	0	0	0	14	0	0	0	0	0	0	0	0	0	0	0	0	0	0	60	0	0	0	0	28	0	0
433f42837f2dc3cec836f7485fb98371	0	0	0	0	0	0	0	0	0	0	0	37	0	41	0	0	0	0	0	0	0	0	0	0	0	0	0	0	0	0	0	0	0	0	0	0	0	0	0	0	0	0	0	0	0	36	0	0	0
c879ae66229171338a1eceb559db525a	0	0	0	0	0	0	0	0	0	0	38	0	39	0	0	35	0	0	0	0	0	0	0	0	0	0	0	0	0	0	0	0	0	0	0	0	0	0	0	0	0	0	0	0	0	0	0	0	0
9bf41b4aefda111e3016735310f8beef	0	0	0	0	0	0	0	0	0	0	41	0	0	19	17	33	0	0	0	0	0	0	0	0	0	0	0	0	0	0	0	0	0	0	0	0	0	0	0	0	0	0	0	0	0	0	0	0	0
c23d809fb21fde7ac42f0e6777aaf479	0	0	0	0	0	0	0	0	0	0	0	0	0	0	0	0	0	0	20	13	0	24	0	0	0	0	0	0	0	0	0	0	13	0	0	24	0	0	0	0	0	0	0	0	0	0	0	0	0
d12c859ccc1a8a88345148635070c16c	0	0	0	0	0	0	0	0	0	0	0	0	0	0	0	0	0	0	0	0	0	0	0	0	0	22	0	0	0	0	0	0	0	24	0	0	0	41	23	0	0	0	0	0	0	0	0	0	0
acd096b1742e04bb9a6edaa157dfcf74	0	0	0	0	0	0	0	0	0	0	0	0	0	0	0	0	109	0	0	0	0	0	0	0	0	0	0	0	0	0	0	0	0	0	0	0	0	0	0	0	0	0	0	0	0	0	0	0	0
b8c6c1d46f07f7c145bd16be5e5f3e60	0	0	0	0	0	0	0	0	0	0	0	0	0	0	0	0	0	0	0	0	0	0	0	0	0	0	0	0	0	0	0	23	0	0	0	37	22	0	0	0	0	16	0	0	0	0	0	0	0
b8bcb2b608ad82de6d77acea2bacdc7c	0	0	0	0	0	0	0	0	0	0	0	0	0	0	0	0	0	0	0	0	0	20	31	0	27	0	0	0	0	0	0	0	0	0	0	0	0	0	0	0	0	0	0	0	0	29	0	0	0
54000862de39ca957431ff7e40676fa7	0	0	0	0	0	0	0	0	0	0	0	0	0	0	0	0	0	0	0	0	0	0	0	0	107	0	0	0	0	0	0	0	0	0	0	0	0	0	0	0	0	0	0	0	0	0	0	0	0
dd0834bdd06d0a7bfd7d3b20b404f689	0	0	0	0	0	0	0	0	0	0	0	0	0	0	0	0	0	0	0	0	0	0	0	0	0	0	0	19	0	25	34	0	0	0	0	0	0	0	0	0	0	29	0	0	0	0	0	0	0
7e225a78f3745f3fe7a5f742985a06aa	0	0	0	24	0	0	0	0	0	0	0	0	0	0	0	0	0	0	0	0	14	0	0	0	22	0	0	29	0	0	0	0	0	0	0	0	0	0	0	0	0	0	8	9	0	0	0	0	0
f791360baa00dfde47a11607d8f4e5e7	0	18	0	0	0	0	0	0	0	0	0	0	0	0	0	0	0	0	0	0	0	0	0	0	0	0	0	0	0	0	0	0	31	0	0	0	0	0	32	0	0	24	0	0	0	0	0	0	0
41f73ff6ac43e52ab8fd510826d72574	0	0	12	0	0	0	0	0	0	9	0	0	0	0	0	0	0	0	0	0	0	0	8	0	0	0	19	19	0	0	0	12	0	0	0	0	0	0	0	0	0	0	0	0	0	0	25	0	0
69431c43ec486f4970df9b219be50253	0	0	0	0	0	0	44	0	15	0	0	0	0	0	0	0	0	0	0	0	18	0	0	15	0	0	0	0	12	0	0	0	0	0	0	0	0	0	0	0	0	0	0	0	0	0	0	0	0
7f2e12491954b04d45273ca724b69049	22	0	0	0	0	0	0	0	0	0	0	0	0	0	0	0	0	0	0	0	0	53	0	0	0	0	0	11	0	0	0	0	17	0	0	0	0	0	0	0	0	0	0	0	0	0	0	0	0
170ca8192abec1b97b627d1dee4eda2c	0	0	0	0	0	0	0	27	0	0	0	0	0	0	0	0	0	0	21	0	21	0	0	0	0	0	34	0	0	0	0	0	0	0	0	0	0	0	0	0	0	0	0	0	0	0	0	0	0
4ceb412e05ff971f4ac5fadebe7c6be1	0	0	0	0	0	0	0	0	11	0	0	0	0	0	0	0	0	0	0	0	0	32	0	0	16	0	31	0	0	0	0	0	0	0	0	0	0	0	13	0	0	0	0	0	0	0	0	0	0
c4ef500c522176cdaebcbc7537cd3eb0	0	0	0	0	0	0	0	0	0	0	0	0	0	0	0	0	31	0	0	0	0	0	0	0	57	6	0	0	0	0	0	0	9	0	0	0	0	0	0	0	0	0	0	0	0	0	0	0	0
87893cb9c53c67e33c9458f17899f810	0	0	0	0	0	0	0	0	0	0	0	0	0	0	0	0	0	0	0	0	0	0	0	0	0	0	0	0	0	0	0	0	0	0	0	0	0	34	25	0	0	0	0	0	0	0	44	0	0
3eb670296230f5ade8475715d86fd0a9	0	0	0	0	10	0	0	0	0	0	0	0	0	0	0	0	0	0	25	0	0	0	0	0	12	0	38	0	0	0	0	17	0	0	0	0	0	0	0	0	0	0	0	0	0	0	0	0	0
a6ef5cb53c508b87196317a8b3d46207	0	0	0	0	0	0	0	0	0	9	0	0	0	0	0	0	0	0	30	0	0	0	0	0	0	0	0	0	0	0	0	25	0	0	0	0	0	0	0	0	0	0	23	0	0	15	0	0	0
c0fd501c377e807ac1e01f15b3c38994	0	0	0	0	0	0	0	0	0	0	0	0	30	0	0	0	0	0	0	0	0	0	0	0	52	0	0	0	0	0	0	0	20	0	0	0	0	0	0	0	0	0	0	0	0	0	0	0	0
3aa5a4016b36a4263893e51c7a9c751b	0	0	0	0	0	0	0	0	0	0	0	0	0	0	0	0	0	0	0	0	0	0	0	0	102	0	0	0	0	0	0	0	0	0	0	0	0	0	0	0	0	0	0	0	0	0	0	0	0
d52eb3f748e0a53b41334fd788b508f5	0	0	0	0	0	0	0	0	0	0	0	0	0	0	0	0	0	0	0	0	0	0	0	0	36	14	24	0	0	28	0	0	0	0	0	0	0	0	0	0	0	0	0	0	0	0	0	0	0
ab04b1cf22b2b1e53d4f4aaeb0515465	0	0	0	0	0	0	0	0	0	0	0	0	0	0	0	0	0	0	0	0	0	0	0	0	0	0	0	0	0	0	102	0	0	0	0	0	0	0	0	0	0	0	0	0	0	0	0	0	0
7c2644c053d7589f5d99d12d7c521ffb	0	0	0	0	0	0	0	0	0	0	0	0	0	0	0	0	0	0	0	0	0	0	0	0	0	0	0	0	0	0	102	0	0	0	0	0	0	0	0	0	0	0	0	0	0	0	0	0	0
1de757d4d16fb72dcca1e21290c2a0c1	13	0	0	0	0	0	0	0	0	0	0	0	0	0	0	0	0	0	0	0	0	29	0	0	0	0	0	0	0	0	0	0	0	0	20	0	0	0	25	0	0	14	0	0	0	0	0	0	0
6d983ff7e8fdbc9bc829dac271c2734e	0	0	0	0	14	0	0	0	0	0	0	0	0	0	0	0	0	0	0	0	0	0	0	0	0	0	34	0	0	0	0	0	0	0	0	0	0	0	0	0	0	0	0	0	0	0	0	0	20
862e1884d935a6f3cb1ad8c8990d4d87	0	0	0	0	0	0	0	0	0	0	0	0	0	0	0	0	0	0	101	0	0	0	0	0	0	0	0	0	0	0	0	0	0	0	0	0	0	0	0	0	0	0	0	0	0	0	0	0	0
053a8a2a6d029d5f55bc9d4ee77a0ddc	22	0	0	0	0	18	0	0	0	0	0	0	0	0	0	0	0	0	0	0	0	0	0	0	0	0	0	0	0	0	0	0	0	0	0	0	0	0	0	0	0	0	0	0	0	0	0	60	0
4559b5f5006c1abf056b69fea3b3981d	0	0	0	0	0	0	0	0	0	0	0	0	0	0	0	0	0	0	0	0	0	0	0	0	0	0	0	0	0	0	0	0	0	0	100	0	0	0	0	0	0	0	0	0	0	0	0	0	0
e91fc05705d0667c01b30dffb2652531	0	0	0	0	0	0	0	0	27	0	0	16	0	0	0	14	0	0	0	0	0	15	0	0	0	0	0	0	0	0	0	0	0	0	27	0	0	0	0	0	0	0	0	0	0	0	0	0	0
0dd28d276c9097b8838dd44530c9a83c	0	0	0	26	0	0	0	0	0	0	0	0	0	0	0	0	0	0	0	0	0	0	0	0	20	0	0	17	0	0	35	0	0	0	0	0	0	0	0	0	0	0	0	0	0	0	0	0	0
ffe19a993cf2c58d706461e059b37ccf	0	0	0	0	0	28	0	0	0	23	0	0	0	0	0	0	0	0	0	0	0	0	0	15	0	0	0	0	0	0	0	31	0	0	0	0	0	0	0	0	0	0	0	0	0	0	0	0	0
ecd9f935a8b0b5b865b295effb977854	0	0	0	0	0	0	0	0	0	0	0	12	0	0	0	0	0	0	0	0	0	0	0	0	0	0	0	0	0	0	0	0	0	0	0	0	17	0	0	0	0	0	0	10	0	18	19	0	0
ee7ec0405b1b816c54586ee84c90d110	0	0	0	0	0	0	0	0	0	0	0	0	0	0	0	0	0	0	0	0	0	39	0	31	0	0	15	0	0	0	0	0	0	0	0	0	0	0	0	0	0	0	0	0	0	0	0	0	0
ca3280e46125f39e45abb638e266c085	0	0	0	0	0	0	0	0	0	0	0	0	0	0	0	0	0	0	0	0	0	0	0	0	85	0	0	0	0	0	0	0	0	0	0	0	0	0	5	0	0	6	0	0	0	0	0	0	0
37b29b82cd09453d169d8a0b5fd7e5ab	0	0	0	33	0	0	0	0	0	0	0	0	0	0	0	0	0	0	0	0	30	0	0	0	0	0	0	24	0	0	0	0	0	0	0	0	0	0	0	0	0	8	0	0	0	0	0	0	0
62cbea7f37dcd780977b2b7344d4350e	0	0	0	0	0	0	0	0	0	0	0	0	0	0	29	15	0	0	0	0	0	0	0	0	0	0	0	0	0	0	0	0	0	0	0	0	0	0	0	0	0	0	0	0	0	50	0	0	0
c76981096e0206c34f4212fd31675b39	0	0	0	0	0	0	0	0	0	0	0	0	0	0	0	0	0	0	0	55	0	0	0	0	0	0	23	0	0	0	0	0	0	0	0	0	0	0	0	0	0	16	0	0	0	0	0	0	0
f76e863706cff152c22231e2d4b13699	0	0	0	0	0	0	0	0	0	0	0	0	0	0	0	0	0	0	0	0	0	0	23	0	0	0	24	0	0	0	0	0	0	0	0	0	0	0	0	0	0	0	0	12	0	10	25	0	0
5794d152b5810a498ff248942109b1fa	0	0	0	0	0	0	0	0	0	0	0	0	0	0	0	0	0	0	0	0	0	0	0	0	0	0	0	0	0	0	0	0	0	0	0	0	0	0	0	0	0	94	0	0	0	0	0	0	0
edad6e13b11c646bb34ca20b937dfb5b	16	0	0	0	0	0	0	27	0	0	0	0	0	0	0	0	0	0	0	0	0	0	0	0	0	0	0	0	0	0	0	0	0	0	0	0	33	0	0	17	0	0	0	0	0	0	0	0	0
8d51584d1b5ab7dd903c1089211fb598	0	0	0	0	0	0	0	42	0	24	0	0	0	0	0	0	0	0	0	0	0	0	11	0	0	0	0	0	0	0	0	0	0	0	0	0	0	0	0	0	0	0	0	0	0	0	0	15	0
665a44caa7ec1c2ae2b69ef628d7c361	0	0	0	0	0	0	0	0	0	0	0	0	0	0	0	0	0	0	33	0	0	26	14	19	0	0	0	0	0	0	0	0	0	0	0	0	0	0	0	0	0	0	0	0	0	0	0	0	0
0faddc16018d609e31b13171c394f146	0	0	0	0	0	0	0	0	0	0	0	0	0	0	0	0	0	0	0	0	0	0	0	0	42	26	24	0	0	0	0	0	0	0	0	0	0	0	0	0	0	0	0	0	0	0	0	0	0
5f1d4d819849dddbacd46bbda39a7e4c	0	0	17	0	43	0	0	0	0	0	0	0	0	0	0	0	0	0	0	0	0	0	0	0	0	0	0	0	31	0	0	0	0	0	0	0	0	0	0	0	0	0	0	0	0	0	0	0	0
5a1650771d6e5a5d598ffdb2a3614935	0	0	0	0	0	8	0	40	0	0	13	0	0	8	0	0	0	0	0	0	0	0	0	0	0	0	0	0	0	0	0	9	0	0	0	0	0	0	0	0	0	0	0	0	0	0	0	0	0
2201008a9b34da0f4e38e276ac202878	0	0	0	0	0	0	0	0	29	0	0	0	0	0	0	0	0	0	19	0	0	0	0	14	0	0	0	0	0	0	0	0	0	0	0	0	0	0	29	0	0	0	0	0	0	0	0	0	0
87fa4dfa13946af3719626774bab685b	0	5	0	0	14	0	0	0	0	0	0	0	0	0	0	0	0	0	0	0	0	0	0	0	13	0	41	0	0	0	0	0	0	0	0	0	0	0	0	0	0	0	0	0	0	0	8	0	0
777232aae73224d0b9074f021f36b8fc	0	0	0	0	0	0	0	0	0	0	0	0	18	0	15	0	0	0	0	0	0	0	0	17	24	0	0	0	0	0	0	0	0	0	0	0	0	0	0	0	0	0	0	0	0	16	0	0	0
c7c8cc2cc752c466a931ec70291b0de3	0	0	0	0	0	0	0	0	0	0	0	0	0	6	0	0	0	0	14	0	0	0	0	0	0	0	0	0	0	0	0	0	0	0	0	0	0	0	0	30	0	0	0	0	0	0	0	0	0
e13ba8a114588db9010e2a91b61c867f	0	0	0	0	0	0	0	0	0	0	0	0	0	0	0	0	0	0	22	0	0	0	0	0	58	0	0	0	0	0	0	0	0	0	0	0	0	0	0	0	0	0	0	0	0	10	0	0	0
386a96f770d3430be1065be532d687a4	17	23	0	0	0	0	0	0	0	0	0	0	0	0	0	0	0	0	0	0	0	0	0	0	0	0	0	0	0	0	0	0	0	0	0	0	0	0	0	0	0	0	0	0	0	0	0	49	0
b007bd444c740ef776bdaf6516400823	0	0	0	0	0	0	0	0	0	0	0	0	0	0	0	0	0	0	0	0	0	0	0	0	62	0	0	0	0	0	9	18	0	0	0	0	0	0	0	0	0	0	0	0	0	0	0	0	0
13ef78fb146e92e00899c97bd9e835c4	0	0	0	0	0	0	0	0	0	0	0	0	0	0	0	0	0	0	60	0	0	0	0	28	0	0	0	0	0	0	0	0	0	0	0	0	0	0	0	0	0	0	0	0	0	0	0	0	0
39a9c6fce3858ff8b329520991f18dc3	0	0	0	0	0	0	6	0	0	0	0	0	0	0	0	0	0	0	4	0	0	0	0	0	0	0	0	0	0	0	0	0	0	0	0	0	0	0	25	0	0	0	0	13	0	0	25	0	13
63242faa124a4b1eeb026d65ae26be06	0	0	0	0	0	0	0	0	0	0	0	0	0	0	0	0	0	0	0	0	33	0	0	0	0	0	0	0	0	0	0	35	0	0	0	0	0	0	0	0	0	0	18	0	0	0	0	0	0
881829836e573020822ed95f77c43dd7	0	0	0	0	0	0	0	0	0	0	0	0	0	0	0	0	0	0	0	0	0	56	0	30	0	0	0	0	0	0	0	0	0	0	0	0	0	0	0	0	0	0	0	0	0	0	0	0	0
d982b770ad27c6199a3b1ece1ee227d1	0	0	0	0	0	0	0	0	0	0	0	0	0	0	0	0	0	0	0	0	0	0	0	13	0	0	36	0	0	0	0	37	0	0	0	0	0	0	0	0	0	0	0	0	0	0	0	0	0
f2d7a73ba4a076dbd22a9e765fd8f481	0	0	0	0	0	0	3	0	0	0	0	0	0	0	0	0	0	0	0	0	0	21	35	0	0	0	0	0	0	20	0	0	0	0	0	0	0	0	0	0	0	0	6	0	0	0	0	0	0
381ea4514c1558288b80186c09a413e7	5	0	0	0	19	0	0	0	0	10	0	0	10	0	0	0	0	0	0	23	0	0	0	17	0	0	0	0	0	0	0	0	0	0	0	0	0	0	0	0	0	0	0	0	0	0	0	0	0
597993c2ec02fed52d03f431f49dc86b	0	0	0	0	0	0	0	0	0	0	11	0	0	0	17	0	0	0	0	0	0	0	0	0	7	0	0	0	0	0	21	0	0	0	23	0	0	0	0	0	0	0	0	0	0	0	0	5	0
d069aad598096cb832e88758a14500b5	0	0	0	0	0	0	0	0	0	0	0	0	0	0	0	0	0	0	0	0	0	0	0	0	0	0	0	0	0	0	0	0	0	0	0	0	0	0	0	0	0	84	0	0	0	0	0	0	0
562d1ed3562bc0f21b9402642067c9a9	0	0	24	0	0	0	0	0	0	0	26	0	0	0	33	0	0	0	0	0	0	0	0	0	0	0	0	0	0	0	0	0	0	0	0	0	0	0	0	0	0	0	0	0	0	0	0	0	0
c212d572ddaed376c49c302abf055fe1	0	0	0	0	13	0	0	0	0	0	0	0	0	0	0	0	0	0	0	0	0	0	33	0	0	0	0	0	0	20	0	0	0	0	0	0	0	0	0	0	0	0	0	0	0	0	0	0	0
b8116f4c6bda6a3534ceb73a30338f59	0	0	0	0	0	25	0	0	0	0	0	0	0	0	0	0	0	0	0	0	0	14	0	0	0	0	0	25	0	0	0	0	0	0	0	0	0	0	0	0	0	0	0	0	19	0	0	0	0
46d7b59c2c0ab08ba17da081832d76bd	0	0	0	23	0	0	0	0	0	0	0	0	0	0	0	0	0	0	0	0	0	0	0	0	21	0	0	17	7	7	0	0	0	0	0	0	0	0	0	0	0	0	0	0	0	0	0	0	0
1649310abb926d30009cf374eb438119	0	0	0	0	0	0	0	0	0	0	0	0	0	0	0	0	0	0	41	0	0	0	0	20	0	0	0	0	0	8	0	0	0	0	0	0	0	0	0	0	0	0	0	0	0	0	0	0	0
84005c5fecea0b23afb7540476c5aedb	0	0	0	0	0	0	0	0	0	0	0	0	0	0	0	0	0	0	0	0	0	0	0	0	24	0	28	0	0	0	0	0	0	0	0	0	0	0	0	0	0	0	0	0	0	0	0	30	0
230343247f86285b40eb75533eb7679d	17	0	0	0	0	0	0	0	0	0	0	0	0	0	0	0	0	0	0	0	0	0	40	0	0	0	0	0	0	0	0	0	0	0	0	0	0	0	0	0	0	0	0	0	0	0	0	0	0
5679cb734dcd8290106efa8592ef1f1c	0	33	0	0	0	0	0	0	0	0	0	0	0	0	12	0	0	0	0	0	0	0	21	0	0	0	0	0	0	0	0	0	0	0	0	15	0	0	0	0	0	0	0	0	0	0	0	0	0
2a45395b7bfddb0496747dedf4ece0f1	0	0	0	0	0	0	0	0	40	0	0	0	0	0	0	0	0	0	0	0	0	0	0	0	0	0	34	0	0	0	0	0	0	0	0	0	0	0	0	0	0	0	0	0	0	0	0	0	0
98761553397ae476bac61c7370b1d7b3	0	0	0	0	0	0	0	0	0	0	16	13	0	0	24	11	0	0	0	0	0	17	0	0	0	0	0	0	0	0	0	0	0	0	0	0	0	0	0	0	0	0	0	0	0	0	0	0	0
25a3b279431b1e2b235c5c5aeaaa8071	0	0	0	0	0	0	0	0	0	0	0	0	0	0	0	81	0	0	0	0	0	0	0	0	0	0	0	0	0	0	0	0	0	0	0	0	0	0	0	0	0	0	0	0	0	0	0	0	0
a1307a58df5b2c24fd7f8ef6419214d7	0	0	0	9	0	0	0	6	18	0	0	0	0	0	0	0	0	0	8	0	0	0	0	0	0	0	0	0	0	0	0	0	0	0	0	0	0	0	14	0	0	0	0	25	0	0	0	0	0
572b92c090608be38c944d448739379e	0	0	0	0	0	0	12	0	0	0	0	0	13	0	0	20	0	0	0	0	0	0	0	0	0	0	0	0	0	0	0	0	0	0	11	0	0	0	0	0	0	0	0	0	16	0	0	0	8
b1958c873cb903d522e91cc0ee6d5bc5	0	0	0	0	0	0	0	0	0	0	0	0	0	19	0	0	0	0	0	0	0	0	0	0	0	0	0	0	0	0	0	0	0	0	0	0	0	0	22	0	0	0	0	0	0	0	39	0	0
6e73595dfba12fbb33887a22e3cb52b1	0	0	0	0	0	0	0	0	0	0	0	0	0	0	0	0	0	0	0	0	0	0	0	0	0	0	0	0	0	0	0	0	0	0	36	0	0	27	0	0	0	0	0	0	0	0	17	0	0
44e45a3d63ead421caca9bfbe01b981c	0	0	0	0	0	0	0	0	0	0	0	0	0	0	0	0	0	0	0	0	0	0	0	0	0	0	0	0	0	0	0	0	0	0	0	79	0	0	0	0	0	0	0	0	0	0	0	0	0
d3c1361506ce441d4a50d5fe9d753c6c	7	0	0	0	21	0	0	0	0	16	0	0	8	0	0	0	0	0	0	0	0	0	0	26	0	0	0	0	0	0	0	0	0	0	0	0	0	0	0	0	0	0	0	0	0	0	0	0	0
58518f3d70ff50033866259410426d96	0	0	0	0	0	0	9	0	0	0	0	0	0	0	0	0	0	0	13	0	0	0	0	0	0	0	0	0	0	0	0	0	0	19	27	0	0	0	7	0	0	0	0	0	0	3	0	0	0
6bac3da3b169b45b823e7a0394fd5df6	0	0	0	0	0	0	0	0	0	0	0	0	0	27	0	0	0	0	0	0	0	0	0	0	0	0	0	0	0	0	0	0	0	0	0	0	0	0	0	0	0	0	0	0	0	0	0	0	0
6e71cbd45f9487246fa9aa6329870eb1	0	0	0	0	0	0	0	0	0	0	0	0	0	0	0	0	0	0	0	0	0	0	0	0	0	26	0	0	20	0	0	0	0	0	0	0	0	0	0	0	0	0	0	0	0	0	0	18	14
827aa8716d4aa184f5fa939b411af999	21	0	16	0	0	0	0	0	0	0	0	0	0	40	0	0	0	0	0	0	0	0	0	0	0	0	0	0	0	0	0	0	0	0	0	0	0	0	0	0	0	0	0	0	0	0	0	0	0
8d85a241e64ef5da6683064404671386	0	0	0	0	22	0	0	0	37	0	0	0	0	0	0	0	0	0	0	0	0	0	0	0	0	0	0	0	0	0	0	0	0	0	0	0	0	0	0	0	0	18	0	0	0	0	0	0	0
432b369449402b7c27b49ac3f2b8ede1	0	0	0	0	0	0	0	0	0	19	0	0	0	0	0	0	0	0	21	0	0	30	0	0	0	0	0	0	0	7	0	0	0	0	0	0	0	0	0	0	0	0	0	0	0	0	0	0	0
567e135db13e83653185c007af75d0b5	0	0	0	0	0	0	0	0	0	0	0	0	0	0	0	0	0	0	37	0	0	0	0	0	0	15	0	0	0	0	0	0	0	0	0	0	0	0	0	0	0	0	9	0	0	0	0	0	16
86b78b18a2a09c22812a563876c53860	0	0	0	0	0	0	0	0	0	0	0	0	0	0	0	0	0	0	0	0	0	0	0	0	0	0	19	0	0	15	0	21	0	0	0	0	0	0	0	0	0	0	0	0	0	0	0	0	22
bb92977b279bb344de2ad30e8c4ea305	0	0	0	13	0	0	0	0	0	0	0	0	0	0	0	0	0	0	0	0	0	0	0	0	24	20	0	19	0	0	0	0	0	0	0	0	0	0	0	0	0	0	0	0	0	0	0	0	0
064a18e2d2fd94e318537df9282f80e2	0	0	0	0	0	0	0	0	0	10	0	0	0	0	0	0	25	0	0	0	0	0	0	0	0	9	0	0	0	0	0	0	0	0	0	0	0	0	24	0	0	0	0	0	8	0	0	0	0
5dbecd5d634a2fbdb7d1f537179f3308	0	0	0	0	0	0	0	0	0	0	0	0	20	35	0	13	0	0	0	0	0	0	0	0	0	0	0	0	8	0	0	0	0	0	0	0	0	0	0	0	0	0	0	0	0	0	0	0	0
b7ee7f27af718a18768c3b722aa07b9f	0	0	0	0	0	0	0	0	0	0	0	0	0	0	0	0	0	0	0	0	0	0	0	0	76	0	0	0	0	0	0	0	0	0	0	0	0	0	0	0	0	0	0	0	0	0	0	0	0
0bfcd323a14c72dd19ce2956b45625a7	0	0	0	0	0	0	0	0	0	0	0	0	0	0	0	0	0	0	0	0	0	0	0	0	20	23	15	0	0	0	0	0	0	0	0	0	0	0	0	0	0	0	0	0	0	0	0	0	0
21c794cbd3fd967d95198f274953ca50	0	0	0	0	0	0	0	0	0	0	0	0	0	0	0	0	0	0	0	0	0	0	0	0	14	6	0	11	0	0	9	0	0	0	0	0	0	0	0	0	0	0	0	0	0	17	19	0	0
60b297f05c8aa4e1d580640bfc8c6156	0	0	0	0	21	0	0	0	0	0	0	0	0	0	0	0	0	0	0	0	0	0	0	0	0	0	0	0	0	0	0	0	0	0	31	0	0	0	0	0	0	23	0	0	0	0	0	0	0
2371a6ae81b49e2c22c2c52ff88d0672	0	0	0	0	0	54	0	0	0	21	0	0	0	0	0	0	0	0	0	0	0	0	0	0	0	0	0	0	0	0	0	0	0	0	0	0	0	0	0	0	0	0	0	0	0	0	0	0	0
3b3446663f65585676f312911412fa1a	0	0	0	0	0	0	8	0	6	0	0	15	0	0	0	0	0	0	16	0	0	0	0	0	0	0	0	0	0	10	0	0	0	0	0	0	0	0	0	0	0	0	0	0	0	0	20	0	0
30e42313c80676b2bdd3354f2793c6c4	0	0	0	0	0	0	0	0	0	0	0	0	0	0	0	0	0	0	0	0	0	0	0	0	9	0	12	0	0	0	8	0	0	0	20	0	17	0	0	0	0	0	0	0	0	0	0	0	0
bdb760b5aedc2fcc2681b590c6fafca2	34	0	0	0	40	0	0	0	0	0	0	0	0	0	0	0	0	0	0	0	0	0	0	0	0	0	0	0	0	0	0	0	0	0	0	0	0	0	0	0	0	0	0	0	0	0	0	0	0
dc18d898050bf09a9d4ff86dd51d0c58	0	0	0	0	0	0	0	0	25	0	0	0	0	0	0	0	0	0	0	0	0	15	0	0	0	0	0	0	0	0	0	0	0	0	0	0	0	6	28	0	0	0	0	0	0	0	0	0	0
3e067da2928d4419a099063abf5a6455	0	0	0	0	0	0	0	0	0	0	12	0	0	0	0	0	0	0	24	0	0	0	0	0	0	0	0	0	0	0	0	0	0	0	0	12	0	0	0	0	0	0	0	0	0	0	26	0	0
fd3bebe5786f1901205263a15c3b0ce1	0	0	0	0	0	0	0	0	0	0	0	0	0	0	0	0	0	0	0	0	0	20	0	0	0	0	54	0	0	0	0	0	0	0	0	0	0	0	0	0	0	0	0	0	0	0	0	0	0
31790182e5746c26709fa8e947ae8525	0	0	0	0	0	0	0	0	0	0	0	0	0	0	0	0	0	0	0	0	0	0	0	0	37	0	0	0	0	0	28	0	0	0	0	0	0	0	0	0	0	0	0	0	0	0	0	0	9
ebf81094cce35c4b0ee49f77ddf7abe1	0	0	0	0	0	0	0	0	0	0	0	0	0	0	0	0	0	0	0	0	0	0	0	0	0	0	0	0	0	31	0	0	0	0	0	0	0	0	0	0	0	0	0	0	0	0	20	23	0
b2a58059283316a7ca7067dd1d91b7e1	0	0	0	0	46	27	0	0	0	0	0	0	0	0	0	0	0	0	0	0	0	0	0	0	0	0	0	0	0	0	0	0	0	0	0	0	0	0	0	0	0	0	0	0	0	0	0	0	0
1d14716392e865fc94f797bd1cd2b18b	0	0	0	0	0	0	0	0	0	0	0	0	0	0	0	0	51	0	0	0	22	0	0	0	0	0	0	0	0	0	0	0	0	0	0	0	0	0	0	0	0	0	0	0	0	0	0	0	0
8e284bdb3d44e4b22bbc0e33bfbe3ef0	0	0	0	0	0	0	0	0	0	0	0	0	0	0	0	0	0	0	0	0	0	0	0	0	0	0	0	0	34	0	0	0	0	0	0	0	0	0	0	0	0	0	0	0	0	0	0	23	16
2fae85264a9de8711a358b754837d3ef	0	0	0	0	0	0	0	0	36	0	0	0	0	0	0	0	0	0	0	0	0	0	0	0	16	0	0	0	0	0	0	0	0	0	0	0	0	0	0	0	0	0	0	0	20	0	0	0	0
da5788f05360589d9d07cd00c9199690	0	0	0	0	0	0	0	0	0	0	0	0	0	0	0	0	0	0	0	0	0	0	0	0	0	0	0	0	0	0	0	0	28	0	0	0	0	0	0	0	0	0	0	0	0	0	0	0	0
99c5a3aa12d1c8df8ed3f3d0dbe178a3	0	0	0	0	0	0	0	0	0	0	0	0	0	0	0	0	0	0	0	0	0	0	0	19	0	0	0	0	0	0	0	0	0	0	0	0	0	0	0	0	0	0	0	13	0	0	0	0	0
42954ecba731c8b08aa27a649ca6ba59	0	0	7	0	0	0	0	0	0	0	0	0	0	0	0	0	0	0	45	0	0	0	0	0	0	0	0	0	0	0	0	0	0	0	0	0	0	0	18	0	0	0	0	0	0	0	0	0	0
055ecd516bd637d3771a09affc49c106	0	0	0	0	0	0	0	56	0	0	0	0	0	0	0	0	0	0	0	0	0	0	0	0	0	0	0	0	0	0	0	0	0	0	0	0	13	0	0	0	0	0	0	0	0	0	0	0	0
a808871f490562440c6b9f02d3fea1e1	0	0	0	0	0	0	0	0	0	0	0	0	0	0	0	0	0	0	0	0	0	0	51	0	0	0	0	0	0	0	0	0	0	0	0	0	0	0	0	0	0	0	0	0	0	0	0	0	0
9109f7a46513c35f8e3e213210ddcd70	0	0	0	0	0	0	0	0	0	0	0	0	0	0	0	0	0	0	0	0	0	0	0	0	27	0	0	10	0	0	0	0	0	0	0	0	0	0	0	0	0	0	0	0	12	0	0	0	20
666e778e970cefd7c5b23797c270b8f9	0	0	0	0	0	0	0	0	0	9	0	0	0	0	0	0	0	0	0	0	0	0	0	0	35	0	0	0	0	0	0	0	0	0	0	0	0	0	11	0	0	13	0	0	0	0	0	0	0
908ae76c5f5900ddf513bfee9ada3d34	0	0	0	0	0	0	0	0	0	0	0	0	0	0	0	0	0	0	32	0	0	0	0	0	0	25	0	0	0	0	0	0	11	0	0	0	0	0	0	0	0	0	0	0	0	0	0	0	0
6434d97cffbd0bcb7212b53ceb94d02f	0	0	0	0	0	0	0	0	0	0	0	0	0	0	0	0	0	0	16	0	0	0	0	0	0	0	0	0	0	0	0	0	0	22	0	0	0	30	0	0	0	0	0	0	0	0	0	0	0
4851f1ccae53092466f9c806f3ebba47	0	0	0	0	0	0	0	0	0	0	0	0	0	0	0	0	0	0	0	0	13	0	0	0	0	0	20	35	0	0	0	0	0	0	0	0	0	0	0	0	0	0	0	0	0	0	0	0	0
e6915e675187b6ceea0b40e34b7e66ae	0	0	0	0	0	0	0	0	0	0	0	0	0	0	0	0	0	0	0	0	0	0	0	0	68	0	0	0	0	0	0	0	0	0	0	0	0	0	0	0	0	0	0	0	0	0	0	0	0
646e98556b37f7aca8f5737d5794fbe9	0	0	32	0	0	0	0	0	0	0	0	0	0	0	0	0	0	0	0	0	0	0	0	24	0	0	0	0	0	0	0	0	0	0	0	0	0	0	0	0	0	0	11	0	0	0	0	0	0
cbe5e30c8c8dac28d24bfb5e0f418c72	0	0	22	0	0	0	0	0	0	0	0	0	0	0	0	0	0	0	0	0	0	0	18	0	0	0	17	0	0	0	0	0	0	0	0	0	0	0	0	0	0	0	10	0	0	0	0	0	0
1b2ef9ac5948e66b9d2807888e04254c	0	0	0	0	0	0	0	0	23	0	0	0	0	0	0	0	0	0	0	0	0	0	23	0	0	0	21	0	0	0	0	0	0	0	0	0	0	0	0	0	0	0	0	0	0	0	0	0	0
e152436efd6686128d32dab79f1f4d42	0	0	0	0	0	0	0	0	0	21	0	0	0	0	0	0	0	0	0	0	22	0	0	0	0	0	0	0	0	0	0	0	0	0	0	0	0	0	0	0	0	0	0	0	0	0	0	24	0
e5d9e0b5090aad72bd4eba541dc184e6	0	0	0	0	0	0	0	0	0	0	0	0	0	40	20	0	0	0	0	0	0	0	0	7	0	0	0	0	0	0	0	0	0	0	0	0	0	0	0	0	0	0	0	0	0	0	0	0	0
149724c4053c0ae204dbfc61e2b9f058	0	0	0	0	0	0	0	0	0	0	0	0	0	0	0	0	0	0	27	0	0	23	0	9	0	0	0	0	0	0	0	0	0	0	0	0	0	0	0	0	0	0	0	0	0	0	0	0	0
8c3affef8896145ab060bfb64aa532e9	21	0	0	0	0	0	0	0	0	0	0	0	0	0	0	0	0	0	0	0	0	0	0	0	45	0	0	0	0	0	0	0	0	0	0	0	0	0	0	0	0	0	0	0	0	0	0	0	0
1d89f3de47522b1cac11ed6576411695	0	0	0	0	0	0	0	0	0	0	0	0	0	0	0	0	66	0	0	0	0	0	0	0	0	0	0	0	0	0	0	0	0	0	0	0	0	0	0	0	0	0	0	0	0	0	0	0	0
789e8d3d5d0c09291cc1add6cb613b82	0	0	0	0	0	0	0	0	0	0	0	0	0	0	0	0	0	0	40	0	0	0	0	0	26	0	0	0	0	0	0	0	0	0	0	0	0	0	0	0	0	0	0	0	0	0	0	0	0
cc31786174b4d15fa9205d5c176c0237	23	0	0	0	0	0	0	0	0	0	0	0	0	0	0	0	0	0	0	0	0	0	14	0	0	0	0	0	0	0	0	0	0	0	0	0	0	0	0	0	0	0	0	0	0	0	28	0	0
63e7ddbf48cd2596ed69324e23f4b7f6	0	0	21	0	0	0	0	0	0	0	0	0	0	0	0	0	0	0	44	0	0	0	0	0	0	0	0	0	0	0	0	0	0	0	0	0	0	0	0	0	0	0	0	0	0	0	0	0	0
8fbabf7847330d5d4c4a0ea2bcd0f399	0	0	0	0	0	0	0	0	33	0	0	0	0	0	0	0	0	0	0	0	0	0	0	0	0	0	32	0	0	0	0	0	0	0	0	0	0	0	0	0	0	0	0	0	0	0	0	0	0
ff95185b929433352126723956c60552	0	0	0	0	0	0	0	0	0	0	0	0	0	0	0	0	0	0	36	0	0	0	0	0	0	0	0	0	0	0	0	0	0	0	0	29	0	0	0	0	0	0	0	0	0	0	0	0	0
2001bd55e1a0797236dd161752b4d7be	0	0	0	15	33	0	0	0	0	0	0	0	0	0	0	0	0	0	0	0	0	0	0	0	0	0	0	0	0	0	0	16	0	0	0	0	0	0	0	0	0	0	0	0	0	0	0	0	0
1f7a14fbf2a9a647cc395d75890c3104	0	0	0	0	0	0	0	0	0	0	0	0	0	0	0	0	0	0	0	0	0	0	0	0	20	0	0	0	31	0	0	0	0	0	0	0	0	0	0	0	0	0	0	0	0	0	0	0	0
83103598fbc2d4ef4d428663891189ef	0	0	0	0	12	0	0	0	0	0	0	0	0	0	0	0	0	0	0	0	0	0	0	0	23	0	0	0	0	0	0	0	28	0	0	0	0	0	0	0	0	0	0	0	0	0	0	0	0
701e9543da377fbaba7c4c674936b462	0	0	0	0	0	0	0	0	0	0	0	0	0	20	0	22	0	0	0	0	0	0	0	21	0	0	0	0	0	0	0	0	0	0	0	0	0	0	0	0	0	0	0	0	0	0	0	0	0
a7875b7bf6e564787210c32c9e100b68	0	0	0	0	0	0	0	0	0	0	0	0	0	0	0	0	0	0	0	0	0	0	0	0	0	25	0	38	0	0	0	0	0	0	0	0	0	0	0	0	0	0	0	0	0	0	0	0	0
db0e79b0ef89bc2b665e391d45ca9dac	0	0	0	0	0	0	0	0	0	0	0	0	0	0	0	0	0	0	0	0	0	0	0	0	0	0	35	28	0	0	0	0	0	0	0	0	0	0	0	0	0	0	0	0	0	0	0	0	0
b96f3052a85fc69313d314081adf0b42	0	0	0	0	0	0	0	0	0	0	0	0	0	0	0	0	0	0	0	0	0	0	0	0	0	0	0	0	0	0	0	0	0	0	0	0	0	0	0	0	0	0	0	0	0	0	0	62	0
44f08ae6618e9fb409af3b2228735eb5	0	0	0	0	0	0	0	15	0	0	0	0	0	0	0	0	0	0	0	0	0	14	0	0	0	0	0	0	0	0	0	0	0	0	0	0	0	0	0	0	0	0	0	0	9	0	0	16	0
1b3df2eb11101a7743ff53d4275f3973	0	0	0	0	0	0	0	8	0	0	0	0	0	0	0	0	0	0	0	0	0	0	0	0	28	0	9	0	0	0	0	0	0	0	0	7	0	0	0	0	0	9	0	0	0	0	0	0	0
b7b78531360c5cf3a1fd663d3d363371	0	0	0	0	0	0	0	0	11	0	0	0	0	0	0	0	0	0	0	0	0	22	0	0	0	0	0	0	0	0	0	0	0	0	0	28	0	0	0	0	0	0	0	0	0	0	0	0	0
b86fe9d870086e438ea39bfe51bec3ad	0	0	0	0	0	0	0	0	0	0	0	10	0	0	0	28	0	0	23	0	0	0	0	0	0	0	0	0	0	0	0	0	0	0	0	0	0	0	0	0	0	0	0	0	0	0	0	0	0
9e34bff8b2be9107f7a67f121bcdaae9	0	24	0	0	0	0	0	0	0	23	0	0	0	0	0	0	0	0	0	0	0	0	0	0	0	0	0	0	0	0	13	0	0	0	0	0	0	0	0	0	0	0	0	0	0	0	0	0	0
927a60c58e713f7526c7e37914d5ca6c	0	0	0	0	0	0	0	0	0	0	0	0	0	0	0	0	0	0	0	0	0	0	0	0	0	0	0	0	0	0	0	0	0	0	0	0	0	0	15	25	0	20	0	0	0	0	0	0	0
02c770e9f319e594f4461d6ea0abd3ad	0	0	0	0	0	16	0	0	0	16	0	0	0	0	0	0	0	0	0	0	0	0	0	0	0	0	0	0	0	14	0	0	0	0	0	0	0	0	0	0	0	0	0	0	10	3	0	0	0
23935ca26cb4f2a54f1ca95b59a8af6f	0	0	0	0	0	0	0	0	0	0	0	0	0	0	0	0	0	0	0	0	0	0	0	0	0	0	0	0	0	0	0	0	0	0	3	0	6	0	0	0	0	0	8	0	0	0	30	11	0
4839460b0e2ee959ea3cdb4955f83748	0	0	0	16	0	0	0	0	0	0	0	0	0	0	0	0	0	0	8	19	0	0	0	0	0	0	0	0	0	0	0	0	0	0	0	0	0	0	0	0	0	0	0	0	0	0	14	0	0
6098c4d9cda4c878be60b0eba62d32f7	0	0	0	0	0	0	0	0	29	0	0	0	0	0	0	0	0	0	0	0	0	0	0	0	0	0	0	0	0	0	0	0	0	0	0	0	0	0	28	0	0	0	0	0	0	0	0	0	0
201975538dded03cb57d2164f1be04fa	0	0	10	0	0	0	0	0	23	0	0	0	0	0	0	0	0	0	0	0	0	8	0	0	0	0	0	0	0	0	0	0	0	0	0	0	0	8	0	0	0	0	0	0	0	0	0	0	0
7a657699823a133bae392e6b2c69e07b	0	0	0	17	0	0	0	0	0	0	0	0	0	0	0	0	0	0	0	0	0	0	18	0	0	0	0	0	0	0	0	0	0	0	0	0	0	0	0	21	0	0	0	0	0	0	0	0	0
005ed523a5c6e6d4c205a117d614bd92	0	0	0	10	0	14	0	0	0	0	0	0	0	0	7	0	0	0	0	0	0	10	0	8	0	0	0	0	0	0	0	0	0	0	0	0	0	0	0	0	0	0	0	0	7	0	0	0	0
e65977db8100e56a33e4a88bb8d8b8a8	0	0	0	0	0	0	0	0	18	12	0	17	0	0	0	0	0	0	0	0	0	0	0	0	0	0	0	0	0	0	0	0	0	0	0	0	0	0	0	0	0	9	0	0	0	0	0	0	0
aa6390fa740a94116ba7310367b405fc	0	0	0	0	0	0	0	0	0	25	0	0	0	0	0	0	0	0	0	31	0	0	0	0	0	0	0	0	0	0	0	0	0	0	0	0	0	0	0	0	0	0	0	0	0	0	0	0	0
614652ccd3220b85522d91a831f06826	0	0	0	0	0	0	0	0	0	0	0	0	10	0	11	0	0	0	0	0	0	0	0	0	0	0	0	0	0	0	0	0	11	0	0	0	0	0	0	0	0	0	0	0	0	0	24	0	0
e8aa74b80e1697f62791fbbc248a0cf7	0	0	0	13	0	0	0	0	0	0	0	0	0	0	0	0	0	0	0	0	0	0	0	0	0	0	24	13	0	0	5	0	0	0	0	0	0	0	0	0	0	0	0	0	0	0	0	0	0
ab06ebb55981063e08c2175298d89c45	0	0	0	0	0	0	0	0	0	0	0	0	8	0	0	8	0	0	0	0	0	0	0	0	6	0	17	0	0	0	0	0	16	0	0	0	0	0	0	0	0	0	0	0	0	0	0	0	0
ac41978b738536639a2d250fc726dd88	0	0	0	0	0	0	0	0	0	0	0	0	0	0	0	0	55	0	0	0	0	0	0	0	0	0	0	0	0	0	0	0	0	0	0	0	0	0	0	0	0	0	0	0	0	0	0	0	0
9cabb834bdb37eedec122ebf368b9e4f	0	0	0	0	0	0	0	0	0	0	0	0	0	0	0	0	55	0	0	0	0	0	0	0	0	0	0	0	0	0	0	0	0	0	0	0	0	0	0	0	0	0	0	0	0	0	0	0	0
6da2c0a77a8ad9eb71159a4f3afdedf9	0	0	0	0	0	0	0	0	0	0	10	0	0	0	0	0	0	0	0	0	0	0	0	0	0	0	0	0	27	0	0	0	0	0	0	0	0	0	0	0	0	0	0	0	0	0	0	0	0
6a3ed844046f98964d658627f07f23fa	0	0	0	0	0	0	0	0	0	0	0	0	0	0	0	0	0	0	0	0	0	0	0	0	0	0	0	0	25	0	0	0	0	0	0	0	0	0	0	0	0	0	0	0	0	0	0	29	0
8aff3bcc509467753c921594aedc71ea	0	0	17	0	0	0	0	0	0	0	0	0	0	0	0	0	0	0	0	0	0	0	21	0	0	15	0	0	0	0	0	0	0	0	0	0	0	0	0	0	0	0	0	0	0	0	0	0	0
26c288ec9626b6842ba1f42173e1a330	0	0	0	0	0	0	0	0	0	0	0	0	0	0	0	0	0	0	0	0	0	0	0	0	0	0	0	0	0	0	0	15	0	0	0	0	0	0	0	28	0	10	0	0	0	0	0	0	0
99b287aef9a61a19e0bab976a9bcecc4	0	0	13	0	0	0	0	0	0	0	0	0	0	0	0	0	0	0	0	0	0	0	0	0	30	0	0	0	0	0	0	0	0	0	0	0	0	0	0	0	0	0	0	0	0	0	0	0	9
4f88afef3130994d4ceb60169d8f82f6	0	0	0	0	0	0	0	0	0	21	0	0	0	0	0	0	0	0	0	0	0	0	0	0	0	0	0	0	31	0	0	0	0	0	0	0	0	0	0	0	0	0	0	0	0	0	0	0	0
043a823c7a726faf543f8f92fefe90ff	0	0	0	0	0	0	0	0	43	0	0	0	0	0	0	0	0	0	0	0	0	0	0	0	0	0	0	0	0	0	0	0	0	0	0	0	0	8	0	0	0	0	0	0	0	0	0	0	0
324e6a6b21c3a05d374519bbf136e90d	0	0	0	0	0	0	0	0	0	0	0	0	0	0	0	0	0	0	0	0	0	0	0	0	0	0	29	0	0	0	0	0	0	0	0	0	11	0	0	0	0	11	0	0	0	0	0	0	0
44c60b9b7a98a5bf6ce288c93f3957fd	0	0	0	0	0	0	0	0	0	0	0	0	0	0	0	0	0	0	0	0	0	0	0	0	0	0	0	0	0	0	0	51	0	0	0	0	0	0	0	0	0	0	0	0	0	0	0	0	0
6caad514ff2ab36451a4e8f57430a531	0	0	0	0	0	0	0	0	0	0	0	0	0	0	0	0	0	0	0	0	0	0	0	0	0	0	0	0	0	0	0	0	0	14	0	0	0	0	0	0	0	0	0	0	0	0	23	14	0
11e05f0fb5211e9d35e2ab6e6e91beac	0	0	0	15	0	0	0	0	0	0	0	0	0	0	0	0	0	0	12	10	0	0	0	0	0	0	0	0	0	0	0	0	0	0	0	0	0	0	0	0	0	0	0	0	0	0	0	0	13
908fd5478086a9ca3174ac1650bde8e3	0	0	0	0	0	0	0	0	0	0	0	0	0	0	0	0	0	0	0	0	0	0	20	0	30	0	0	0	0	0	0	0	0	0	0	0	0	0	0	0	0	0	0	0	0	0	0	0	0
1a80b3e002d1036ee243c51b4e2dd759	0	0	0	0	0	0	0	0	0	0	0	24	0	25	0	0	0	0	0	0	0	0	0	0	0	0	0	0	0	0	0	0	0	0	0	0	0	0	0	0	0	0	0	0	0	0	0	0	0
a70f0302662ce1d91840d145b9db2d8b	0	0	0	0	0	0	0	0	0	0	0	0	0	0	0	9	0	0	10	0	0	0	0	0	19	0	11	0	0	0	0	0	0	0	0	0	0	0	0	0	0	0	0	0	0	0	0	0	0
5c2f4c626b60cd701b23fb39eb6466f3	0	0	0	0	0	0	0	0	0	17	0	0	0	0	0	0	0	0	0	0	0	19	0	0	0	0	0	0	0	0	0	0	0	0	0	0	0	0	0	0	0	0	0	0	0	0	0	0	0
b486cbad74ae83eb2d552036fe661612	0	0	0	0	0	0	0	0	0	0	0	0	0	27	0	0	0	0	0	0	0	0	0	0	0	0	21	0	0	0	0	0	0	0	0	0	0	0	0	0	0	0	0	0	0	0	0	0	0
4783d5af0a2290271ee4c5de5b65ef42	0	0	0	0	0	0	0	0	0	0	0	0	0	0	0	0	0	0	0	0	11	0	0	0	6	10	0	8	0	0	0	0	0	0	0	0	0	0	0	0	0	0	0	0	0	0	0	0	0
ac5faba7cb2f87926b8bff7155e38e6b	0	0	0	0	0	0	0	0	0	0	0	0	0	0	0	0	0	0	0	0	0	0	0	0	15	0	0	0	0	0	0	0	0	0	0	0	0	0	0	0	0	0	0	0	0	0	33	0	0
93e308cc546eb8fa11d04f02c4f5117a	0	0	0	0	0	0	0	0	0	0	0	0	0	0	0	0	0	0	0	0	0	0	0	0	0	0	24	0	11	0	0	0	13	0	0	0	0	0	0	0	0	0	0	0	0	0	0	0	0
037c72fc4b12d1dee7e0c6023eee54c9	0	0	0	0	0	0	0	0	0	0	0	0	0	0	0	0	0	0	0	0	0	0	0	0	0	0	0	0	0	0	0	0	48	0	0	0	0	0	0	0	0	0	0	0	0	0	0	0	0
9d155c5e2b0cc703d0a63ab4486a6b37	0	0	0	0	0	0	0	0	0	0	0	0	0	0	0	0	0	0	0	0	0	0	0	0	0	0	0	0	0	0	47	0	0	0	0	0	0	0	0	0	0	0	0	0	0	0	0	0	0
e8e6fb3add208d59fd99aeaa07333f46	0	0	0	0	0	0	0	0	0	0	0	0	0	0	0	0	0	0	0	0	8	0	0	13	0	0	0	0	0	0	0	0	0	0	0	0	0	0	0	0	0	0	0	0	0	0	0	0	25
6456a80da5f3868aa02186ff8fb3a600	0	0	0	0	0	0	0	0	0	0	0	0	0	0	0	0	0	0	0	0	0	0	0	0	0	0	0	0	0	0	0	0	46	0	0	0	0	0	0	0	0	0	0	0	0	0	0	0	0
dd80d9c74a1fb1f3714b4b1d943bece2	0	0	0	0	0	0	0	0	0	0	0	0	0	0	0	0	0	0	0	0	0	0	0	0	0	0	0	0	0	0	0	0	0	0	0	0	0	46	0	0	0	0	0	0	0	0	0	0	0
f2710222d8a8e8452b6ab3763721f333	0	0	0	0	0	0	0	0	0	0	0	0	0	0	0	0	0	0	0	0	0	0	0	0	0	0	0	0	0	0	0	0	0	0	0	0	0	0	46	0	0	0	0	0	0	0	0	0	0
60c38a0e3243e276656c48e3b0e39fb9	0	0	0	0	0	0	0	0	0	0	0	0	0	0	0	0	0	0	0	0	0	0	0	0	0	0	0	0	0	0	0	0	0	0	0	0	0	0	23	0	0	23	0	0	0	0	0	0	0
bafac3748bedc2f068a51d061f2e145c	0	0	23	0	0	0	0	0	0	0	0	0	0	0	0	0	0	0	0	0	0	22	0	0	0	0	0	0	0	0	0	0	0	0	0	0	0	0	0	0	0	0	0	0	0	0	0	0	0
7535ac5934791ffb7bb7d0949d7580de	0	0	0	45	0	0	0	0	0	0	0	0	0	0	0	0	0	0	0	0	0	0	0	0	0	0	0	0	0	0	0	0	0	0	0	0	0	0	0	0	0	0	0	0	0	0	0	0	0
6c3e84705e09d2ab27bce40cc7210104	0	0	0	24	0	0	0	0	0	0	0	0	0	0	0	0	0	0	0	0	0	0	0	0	0	0	0	0	0	21	0	0	0	0	0	0	0	0	0	0	0	0	0	0	0	0	0	0	0
ca925bbe5f37e0e691ce759aecddeb72	0	0	0	0	0	0	7	0	11	0	0	0	0	0	0	0	0	0	0	0	0	0	0	0	12	0	0	0	10	0	0	0	0	0	0	0	0	0	0	0	0	0	0	0	0	0	0	5	0
b22e3a1947c6f039d474d4445f0109e5	0	0	0	0	0	0	0	0	0	10	0	0	0	0	0	0	0	0	18	0	0	0	17	0	0	0	0	0	0	0	0	0	0	0	0	0	0	0	0	0	0	0	0	0	0	0	0	0	0
c994b6991e35fcfc9b151ccfdf4f46ef	0	0	0	0	0	0	0	0	0	0	0	0	0	0	0	0	0	0	15	0	0	22	0	0	0	0	0	0	0	0	0	0	0	8	0	0	0	0	0	0	0	0	0	0	0	0	0	0	0
9cc8384cd510c927a578e12a56544c9b	0	0	0	0	0	0	0	0	0	0	0	0	0	0	0	0	0	0	0	0	22	0	0	23	0	0	0	0	0	0	0	0	0	0	0	0	0	0	0	0	0	0	0	0	0	0	0	0	0
ddac1e38f29feec8ceae7bf276e8aee0	0	0	0	0	0	0	0	0	0	0	0	0	0	0	0	0	0	0	0	0	0	0	0	0	45	0	0	0	0	0	0	0	0	0	0	0	0	0	0	0	0	0	0	0	0	0	0	0	0
852b485b0138bb3ac94968993092d20a	0	0	0	0	0	0	0	0	0	0	0	0	0	0	0	0	0	0	0	0	0	0	0	0	0	0	0	0	0	0	0	0	0	0	0	0	0	0	0	0	0	0	0	0	0	0	0	27	0
5fc86dbf5bb0aeea37e386490ca4f60b	0	0	0	0	0	0	0	0	0	0	0	0	44	0	0	0	0	0	0	0	0	0	0	0	0	0	0	0	0	0	0	0	0	0	0	0	0	0	0	0	0	0	0	0	0	0	0	0	0
56695af7972f146750dda497af87cc34	0	0	0	0	0	0	0	0	0	0	0	0	0	0	0	0	44	0	0	0	0	0	0	0	0	0	0	0	0	0	0	0	0	0	0	0	0	0	0	0	0	0	0	0	0	0	0	0	0
eb775fe168246fa9a32d20668bb53bfd	0	0	0	0	0	0	0	0	0	0	0	0	0	0	0	0	7	0	0	0	0	0	0	0	0	0	0	0	0	0	11	0	7	0	0	0	0	0	0	0	0	0	3	0	0	4	0	12	0
55c61cd10bf4b029a49f3a0a6f97567e	0	0	0	0	0	0	0	0	0	0	0	0	0	0	0	0	0	0	0	0	0	0	0	0	0	0	0	0	0	0	0	0	0	0	0	0	0	0	0	0	0	0	0	0	0	44	0	0	0
f22604221466e14eb6d2d2e16e72826f	0	0	0	0	0	0	0	0	0	0	0	0	0	0	0	0	0	0	0	0	0	0	0	0	0	0	0	0	0	0	0	0	0	0	0	0	0	0	0	0	0	0	0	0	0	0	44	0	0
5e7a4e27acab6493b0c58babeab654c4	8	0	0	0	0	0	0	0	0	0	0	0	0	0	0	0	0	0	0	0	9	0	0	0	0	0	0	0	9	9	0	0	0	0	0	0	0	0	0	0	0	0	0	0	0	0	0	0	0
10e908462efbac3ba58d52056f49269b	0	0	0	0	0	0	0	0	0	12	0	0	0	0	0	0	0	0	0	0	0	0	12	0	0	0	0	0	0	0	0	0	0	0	0	0	0	0	0	0	0	0	0	0	0	0	19	0	0
e266f67d9952dd9672cbf8ab8937fdb7	0	0	0	0	0	0	0	0	0	0	0	0	0	0	0	0	0	0	8	0	0	0	0	0	0	0	0	18	0	0	0	0	0	0	0	0	0	0	0	7	0	10	0	0	0	0	0	0	0
87529f37ebe4fc5834a595d9026d4e98	0	0	0	0	0	0	0	0	0	0	0	0	0	0	0	0	0	0	0	0	0	7	0	0	20	0	0	9	0	0	0	0	0	0	0	0	0	0	0	0	0	0	0	0	0	7	0	0	0
685c263c0267ed82d4dda90ab678319a	0	0	0	0	0	0	0	0	0	0	0	0	0	0	0	0	0	0	0	0	0	0	0	0	43	0	0	0	0	0	0	0	0	0	0	0	0	0	0	0	0	0	0	0	0	0	0	0	0
e2da182a8ae1720363300c1bb3311fad	0	0	0	0	0	0	0	0	0	0	0	0	0	0	0	0	0	0	0	0	0	0	0	0	0	0	0	0	19	0	0	0	0	11	13	0	0	0	0	0	0	0	0	0	0	0	0	0	0
4bd68c15346de929225c20fcc34cf1bd	0	0	0	0	0	0	0	0	0	0	0	0	0	0	0	0	0	0	0	0	0	0	0	0	0	0	0	0	0	0	0	0	0	0	0	0	19	0	0	0	0	24	0	0	0	0	0	0	0
bdcc8b10d6346255da530546d6f2efcf	28	0	0	0	0	0	0	0	0	0	0	0	0	0	0	0	0	0	0	0	0	0	0	0	0	0	0	0	0	0	0	0	0	0	0	0	0	0	0	0	0	0	0	0	0	0	0	14	0
e61a5d37148d9aaecc752441a6b481cc	0	0	6	0	0	0	0	0	0	0	0	0	0	0	0	0	0	0	7	15	0	0	0	0	0	0	0	0	0	0	14	0	0	0	0	0	0	0	0	0	0	0	0	0	0	0	0	0	0
caddeed62ed1be4e07a8f5af996a03e7	0	0	0	0	0	0	0	0	42	0	0	0	0	0	0	0	0	0	0	0	0	0	0	0	0	0	0	0	0	0	0	0	0	0	0	0	0	0	0	0	0	0	0	0	0	0	0	0	0
c7e32c82895c72c4a2e1585220586573	0	0	0	0	0	0	0	0	0	0	0	0	19	0	0	23	0	0	0	0	0	0	0	0	0	0	0	0	0	0	0	0	0	0	0	0	0	0	0	0	0	0	0	0	0	0	0	0	0
b38689a47d4d7df1a04218e86ddf1280	0	0	0	0	0	0	0	0	0	0	0	0	0	0	0	0	0	0	0	0	0	0	0	0	0	0	0	0	42	0	0	0	0	0	0	0	0	0	0	0	0	0	0	0	0	0	0	0	0
76dbac633d19e3045cc89e394584ea4d	0	0	0	0	0	0	0	0	20	0	0	0	0	0	0	0	0	0	0	0	0	0	0	13	0	0	0	0	0	0	0	0	0	0	0	0	0	0	0	0	0	8	0	0	0	0	0	0	0
ab831d5f5f25af4e2fc38d9dd847af86	0	0	0	0	0	0	0	0	0	0	0	0	0	0	0	41	0	0	0	0	0	0	0	0	0	0	0	0	0	0	0	0	0	0	0	0	0	0	0	0	0	0	0	0	0	0	0	0	0
c849e0dddf0161e45da375705c1830d2	0	0	0	0	0	0	0	0	0	0	0	0	0	0	0	0	0	0	0	0	0	0	0	0	0	0	0	0	0	41	0	0	0	0	0	0	0	0	0	0	0	0	0	0	0	0	0	0	0
f666db356f6465eedf28dae507c159a1	0	0	28	0	0	0	0	0	0	0	0	0	0	0	0	0	0	0	0	0	12	0	0	0	0	0	0	0	0	0	0	0	0	0	0	0	0	0	0	0	0	0	0	0	0	0	0	0	0
8258f4b7902e1e77196646439fe23582	0	0	0	0	6	0	0	0	0	0	0	0	0	0	0	0	0	0	13	0	0	0	0	0	21	0	0	0	0	0	0	0	0	0	0	0	0	0	0	0	0	0	0	0	0	0	0	0	0
41b2a9f5c621a25615776f8e1d8cce15	0	0	0	0	0	0	0	0	0	0	0	0	0	0	0	0	0	0	0	0	0	0	0	0	22	0	0	0	0	0	0	0	0	0	0	0	0	0	18	0	0	0	0	0	0	0	0	0	0
2e72ca1ab56d1821e52c0dde1233dea8	0	0	0	0	0	0	0	0	0	0	0	0	0	0	0	0	0	0	0	0	0	0	0	0	0	0	0	0	0	0	0	0	0	0	0	0	0	0	0	0	0	0	0	0	0	0	0	0	0
b370f087ea145946ce5ebe8b933009ce	39	0	0	0	0	0	0	0	0	0	0	0	0	0	0	0	0	0	0	0	0	0	0	0	0	0	0	0	0	0	0	0	0	0	0	0	0	0	0	0	0	0	0	0	0	0	0	0	0
8d90cd0810db33e4c67c4cbca1f4525c	0	0	0	0	17	10	0	0	0	0	0	0	0	0	12	0	0	0	0	0	0	0	0	0	0	0	0	0	0	0	0	0	0	0	0	0	0	0	0	0	0	0	0	0	0	0	0	0	0
9731004b7652f232c3d27c4fbba76edb	0	0	0	0	0	0	0	0	15	0	0	0	0	0	0	0	0	0	0	0	0	0	0	0	24	0	0	0	0	0	0	0	0	0	0	0	0	0	0	0	0	0	0	0	0	0	0	0	0
98fe9c9fac9cfc33e8c9ee000685ad31	0	0	0	0	0	0	0	0	0	17	0	0	0	0	0	0	0	0	0	0	0	0	0	0	0	0	0	0	0	0	0	22	0	0	0	0	0	0	0	0	0	0	0	0	0	0	0	0	0
649f74f30d51b000fe1e1237a27b874e	0	0	0	0	0	0	0	0	0	0	0	0	0	0	0	0	6	0	0	0	0	14	0	0	0	0	13	6	0	0	0	0	0	0	0	0	0	0	0	0	0	0	0	0	0	0	0	0	0
2874345f6903ff48036efab4930b4ff1	0	0	0	0	0	0	0	0	0	0	0	0	0	0	0	0	0	0	0	0	0	29	0	0	0	0	10	0	0	0	0	0	0	0	0	0	0	0	0	0	0	0	0	0	0	0	0	0	0
2751ab1f43afec7c4a6c6824542937f0	0	0	0	0	0	0	0	0	0	0	0	0	0	0	0	0	0	0	0	0	0	0	0	0	0	0	39	0	0	0	0	0	0	0	0	0	0	0	0	0	0	0	0	0	0	0	0	0	0
ff1a50808c6fcf29b318be954c5d106f	0	0	0	0	0	0	0	0	26	0	0	0	0	0	0	0	0	0	0	0	0	0	0	0	0	0	0	0	0	0	0	0	0	0	0	0	12	0	0	0	0	0	0	0	0	0	0	0	0
27d1e32508c4c41ebf6d74b02815f3e7	0	0	0	0	0	0	0	0	0	8	8	0	0	0	0	0	0	0	0	0	0	22	0	0	0	0	0	0	0	0	0	0	0	0	0	0	0	0	0	0	0	0	0	0	0	0	0	0	0
3fd5be1a547fb9cd7e7add0b2daf9538	0	0	0	0	0	0	0	0	0	0	0	0	0	18	0	0	0	0	0	0	0	0	0	0	0	20	0	0	0	0	0	0	0	0	0	0	0	0	0	0	0	0	0	0	0	0	0	0	0
e4d825b911c092b51cee06e030b9cc10	0	0	0	0	0	0	0	0	0	0	0	0	0	0	0	0	15	0	0	0	0	0	0	0	23	0	0	0	0	0	0	0	0	0	0	0	0	0	0	0	0	0	0	0	0	0	0	0	0
10a1a4f869fd4c11cb3e5462ad5ccb4e	0	0	0	0	0	0	0	0	0	0	0	0	0	0	0	0	0	0	0	0	0	0	0	0	38	0	0	0	0	0	0	0	0	0	0	0	0	0	0	0	0	0	0	0	0	0	0	0	0
2558c6d9807efeb9a345283c2b4d56fa	0	0	0	0	0	0	0	0	0	0	0	0	0	0	0	0	0	0	0	0	0	0	0	0	0	0	0	0	38	0	0	0	0	0	0	0	0	0	0	0	0	0	0	0	0	0	0	0	0
dd393a7c11b9edd2d5ff3f43994236ba	0	0	0	0	0	0	0	0	0	0	0	0	0	0	0	0	0	0	0	0	0	0	0	0	0	0	0	0	0	0	0	0	0	12	0	0	0	0	0	26	0	0	0	0	0	0	0	0	0
30cfe1b066c26afeb89cb6ef64bd9441	0	0	0	0	0	0	0	0	0	0	0	0	0	0	0	0	0	0	0	0	0	0	0	0	0	0	0	0	0	0	0	0	0	0	0	0	0	24	0	14	0	0	0	0	0	0	0	0	0
de87aa9306df4d8772c37e6694ea60af	0	0	0	0	0	0	0	0	18	0	0	0	0	0	0	0	0	0	0	0	0	0	19	0	0	0	0	0	0	0	0	0	0	0	0	0	0	0	0	0	0	0	0	0	0	0	0	0	0
c3a8dff05e807680889b9820cc86d159	0	0	0	0	0	0	0	0	17	0	0	0	0	0	0	0	0	0	0	0	0	0	0	0	10	0	0	0	0	0	0	0	0	0	0	0	0	0	0	0	0	0	0	0	0	10	0	0	0
11aa0f205fbe070364dbbd7426a5a39c	0	0	0	0	0	0	0	0	0	15	0	0	0	0	0	0	0	0	0	0	0	0	0	0	0	0	0	0	0	0	0	0	0	0	0	14	0	0	0	8	0	0	0	0	0	0	0	0	0
dc9c2944cbb20098623800aec0331a34	0	0	0	0	0	0	0	0	0	0	0	0	0	0	0	0	0	0	0	0	0	0	0	0	37	0	0	0	0	0	0	0	0	0	0	0	0	0	0	0	0	0	0	0	0	0	0	0	0
c51cc050e1540e27e88a73288a4f656e	0	20	0	0	0	0	0	0	0	0	0	0	0	0	0	0	0	0	0	0	0	0	0	16	0	0	0	0	0	0	0	0	0	0	0	0	0	0	0	0	0	0	0	0	0	0	0	0	0
765458c0ff1acee5a3d749d1e48c51fb	0	0	0	0	0	0	0	0	0	0	0	0	0	0	0	0	0	0	0	0	0	21	0	0	6	0	0	0	0	0	0	9	0	0	0	0	0	0	0	0	0	0	0	0	0	0	0	0	0
d8518dbd0791cd8228baa24b196380a8	0	0	0	0	0	0	0	0	0	0	0	0	0	0	0	0	0	0	0	0	0	0	0	0	36	0	0	0	0	0	0	0	0	0	0	0	0	0	0	0	0	0	0	0	0	0	0	0	0
bdd894d243cdae3c2443091c320570f6	0	0	0	0	0	0	0	0	0	0	0	0	0	0	0	0	0	0	0	0	0	0	0	0	0	0	0	36	0	0	0	0	0	0	0	0	0	0	0	0	0	0	0	0	0	0	0	0	0
6bb4625af4b05554591922b0780c5e8d	0	0	0	0	0	0	0	0	0	0	0	0	0	0	0	0	0	0	0	0	0	0	0	0	0	0	0	0	0	0	0	0	0	0	0	0	0	0	0	0	0	0	11	0	0	0	25	0	0
36babafc1d8e4cfd471df08494f87756	0	0	0	0	0	0	0	0	0	0	0	0	0	0	0	9	0	0	0	0	0	0	11	0	15	0	0	0	0	0	0	0	0	0	0	0	0	0	0	0	0	0	0	0	0	0	0	0	0
9cd1c2f4dc511320f2d52463ec3fe1c2	0	0	0	0	0	0	0	0	0	0	0	0	0	0	0	0	0	0	24	0	0	0	0	0	0	0	11	0	0	0	0	0	0	0	0	0	0	0	0	0	0	0	0	0	0	0	0	0	0
361abc07372f9a28e044426dcd32a93c	0	0	0	0	0	0	0	0	0	0	0	0	0	0	0	0	0	0	0	0	0	0	35	0	0	0	0	0	0	0	0	0	0	0	0	0	0	0	0	0	0	0	0	0	0	0	0	0	0
71f778e44562e076fbd9093c5b7af847	0	0	0	0	0	0	0	0	0	0	0	0	0	0	0	0	0	0	0	0	0	0	0	0	35	0	0	0	0	0	0	0	0	0	0	0	0	0	0	0	0	0	0	0	0	0	0	0	0
2950fbd6bd3366497e9ee311df665a5c	0	0	0	0	0	0	0	0	0	0	0	0	0	0	0	0	0	0	0	0	0	0	0	0	0	0	35	0	0	0	0	0	0	0	0	0	0	0	0	0	0	0	0	0	0	0	0	0	0
0e5c3d48986006277af68cc2805fa866	0	0	0	0	0	0	0	0	0	0	0	0	0	0	0	0	0	0	0	0	0	0	0	0	0	0	0	0	0	0	0	0	0	30	0	0	0	0	0	0	0	0	5	0	0	0	0	0	0
cd5ba1e58eeda843ef0c903ea4c2dd18	0	0	0	0	0	0	0	0	0	0	0	0	0	0	0	0	0	0	0	0	0	0	0	0	0	0	0	0	0	0	0	0	0	17	0	0	0	0	0	0	0	18	0	0	0	0	0	0	0
fd657d159b0c9cdfe16e49a082136812	0	0	0	0	0	0	0	0	0	0	0	0	0	0	0	0	0	0	0	0	0	0	0	0	0	0	0	0	0	0	0	0	0	0	0	0	0	0	0	0	0	0	0	0	0	0	0	0	35
25b30823a22e8f0e109de557986d3532	0	0	0	34	0	0	0	0	0	0	0	0	0	0	0	0	0	0	0	0	0	0	0	0	0	0	0	0	0	0	0	0	0	0	0	0	0	0	0	0	0	0	0	0	0	0	0	0	0
af5f93899b6743d045847c3442f6c9f2	0	0	0	0	0	0	0	0	0	0	0	0	0	0	0	0	0	0	0	0	0	0	0	0	0	0	0	0	0	0	0	0	34	0	0	0	0	0	0	0	0	0	0	0	0	0	0	0	0
c928cf4dc8b52d357ef65e9568a77dde	0	0	0	0	6	0	0	0	0	0	0	0	0	0	0	0	0	0	0	0	0	18	0	0	0	0	0	0	0	0	0	0	0	0	0	0	0	0	0	0	0	0	0	0	0	9	0	0	0
a82045f1ebb17d00bd210693f75366c4	0	0	0	0	0	33	0	0	0	0	0	0	0	0	0	0	0	0	0	0	0	0	0	0	0	0	0	0	0	0	0	0	0	0	0	0	0	0	0	0	0	0	0	0	0	0	0	0	0
e580bbbd3faae545f3bb72a259edbd18	0	0	0	0	0	0	0	0	0	0	0	0	0	0	0	0	0	0	14	0	0	0	0	0	0	0	0	0	0	19	0	0	0	0	0	0	0	0	0	0	0	0	0	0	0	0	0	0	0
6288776e6d745738a505badf87a953c6	0	0	0	0	0	0	0	0	0	0	0	0	0	0	0	0	0	0	0	0	0	12	0	0	0	0	21	0	0	0	0	0	0	0	0	0	0	0	0	0	0	0	0	0	0	0	0	0	0
62713b001bb1f3757ad7e62e5c68cf03	0	0	0	0	0	16	0	0	0	0	0	0	0	0	0	0	0	0	0	0	0	0	0	0	0	0	0	0	0	0	0	0	0	0	0	16	0	0	0	0	0	0	0	0	0	0	0	0	0
a325015e01b12a7e29e05cd6855e70c1	0	0	0	0	0	0	0	0	0	0	0	0	0	0	0	32	0	0	0	0	0	0	0	0	0	0	0	0	0	0	0	0	0	0	0	0	0	0	0	0	0	0	0	0	0	0	0	0	0
33e74db61da40b792221005611088213	0	0	0	0	0	0	0	0	0	0	0	0	0	0	0	0	32	0	0	0	0	0	0	0	0	0	0	0	0	0	0	0	0	0	0	0	0	0	0	0	0	0	0	0	0	0	0	0	0
0c4906aee98cf054a5e011478e6206c9	0	0	0	0	0	0	0	0	0	0	0	0	0	0	0	0	32	0	0	0	0	0	0	0	0	0	0	0	0	0	0	0	0	0	0	0	0	0	0	0	0	0	0	0	0	0	0	0	0
a0c741725afecc63646e8db64667c14a	0	0	0	0	0	0	0	0	0	0	0	0	0	0	0	0	0	0	0	0	0	0	0	0	0	0	18	0	0	0	0	0	0	0	0	0	0	0	0	0	0	0	14	0	0	0	0	0	0
916e96249a1fae4b5c0d64936cf1ca0c	0	0	0	0	0	0	0	0	0	0	0	0	0	0	0	0	0	0	0	0	0	0	0	0	0	0	0	32	0	0	0	0	0	0	0	0	0	0	0	0	0	0	0	0	0	0	0	0	0
73d85770a6e125a7fc29f1b04e265915	0	0	0	0	0	0	0	0	0	0	0	0	0	0	0	0	0	0	0	0	0	0	0	31	0	0	0	0	0	0	0	0	0	0	0	0	0	0	0	0	0	0	0	0	0	0	0	0	0
9da08cf3c844a0da4978cbc5528cd4b0	0	0	0	0	0	0	0	0	0	0	0	0	0	0	0	0	0	0	0	0	0	0	0	0	0	0	31	0	0	0	0	0	0	0	0	0	0	0	0	0	0	0	0	0	0	0	0	0	0
5d0206f0dec894316a99b130fc44d2e8	0	0	0	0	0	0	0	0	0	0	0	0	0	0	0	0	0	0	0	0	0	0	0	0	0	0	0	0	31	0	0	0	0	0	0	0	0	0	0	0	0	0	0	0	0	0	0	0	0
09cd7cf096196a37b642f96c56b577a3	0	0	0	0	0	0	0	0	0	0	0	0	0	0	0	0	0	0	0	0	0	0	0	0	0	0	0	0	0	0	0	0	0	31	0	0	0	0	0	0	0	0	0	0	0	0	0	0	0
ab8255d83b6be3fecc3903450927e9d5	0	0	0	0	0	0	0	0	0	0	0	0	0	0	0	0	0	0	0	0	0	0	0	0	0	0	0	0	0	0	0	0	0	0	11	0	0	20	0	0	0	0	0	0	0	0	0	0	0
9001c60a560a3582b20e96f202177326	0	0	0	0	0	0	0	0	0	0	0	0	0	0	0	0	0	0	0	0	0	0	0	0	0	0	0	0	0	0	0	0	0	0	0	0	0	0	31	0	0	0	0	0	0	0	0	0	0
3ab5f079b97df61726b2c2ff951616b3	0	0	9	0	0	8	0	0	0	0	0	0	0	0	0	0	0	0	0	0	0	0	0	0	0	0	6	0	0	0	0	0	0	0	0	0	0	0	0	0	0	0	0	0	0	0	0	7	0
5b3c034cc428bebbe680deb312d95438	0	0	0	0	0	0	30	0	0	0	0	0	0	0	0	0	0	0	0	0	0	0	0	0	0	0	0	0	0	0	0	0	0	0	0	0	0	0	0	0	0	0	0	0	0	0	0	0	0
6b9578f7e7de198229188f06392b8e22	0	0	0	0	0	0	0	0	0	0	0	0	30	0	0	0	0	0	0	0	0	0	0	0	0	0	0	0	0	0	0	0	0	0	0	0	0	0	0	0	0	0	0	0	0	0	0	0	0
5007e512e09452df589000d9fb125498	0	0	0	0	0	0	0	0	0	0	0	0	0	0	0	0	0	0	0	0	30	0	0	0	0	0	0	0	0	0	0	0	0	0	0	0	0	0	0	0	0	0	0	0	0	0	0	0	0
083457243b23af43ffb3a23ffbfa8eab	0	0	0	0	0	0	0	0	0	0	0	0	0	0	0	0	0	0	0	0	0	30	0	0	0	0	0	0	0	0	0	0	0	0	0	0	0	0	0	0	0	0	0	0	0	0	0	0	0
cc7b526a1d4e75aa060caa2bc0f3e7e1	0	0	0	0	0	0	0	0	0	0	0	0	0	0	0	0	0	0	0	0	0	15	0	0	0	0	0	0	0	0	0	0	0	0	0	0	0	0	0	0	0	0	6	0	0	0	9	0	0
ee466b1996b15a3a4ed64136d2cb7ab4	0	0	0	0	0	0	0	0	0	0	0	0	0	0	0	0	0	0	0	0	0	0	0	5	0	0	0	0	0	0	0	0	0	0	0	0	0	0	0	0	0	0	0	0	0	0	21	0	0
1e86b67bcea96dfb8debcfd7a4374f64	0	0	0	0	0	0	0	0	0	0	0	0	0	0	0	0	0	0	0	0	0	0	0	0	0	0	0	30	0	0	0	0	0	0	0	0	0	0	0	0	0	0	0	0	0	0	0	0	0
dcad75902064c6a2db15712942a854db	0	0	0	0	0	0	0	0	0	0	0	0	0	0	0	0	0	0	0	0	0	0	0	0	0	0	0	0	0	0	0	0	0	0	0	0	0	0	0	0	0	0	0	0	0	0	24	0	0
38769d5c79601f04c62e008beaaa8fe5	0	0	0	0	0	0	0	0	0	0	13	0	0	6	0	10	0	0	0	0	0	0	0	0	0	0	0	0	0	0	0	0	0	0	0	0	0	0	0	0	0	0	0	0	0	0	0	0	0
ba3a28a1fb6595c81421f4f4b49be827	0	0	0	0	0	0	0	0	0	0	0	0	0	0	0	0	0	0	0	0	0	0	0	8	0	0	0	0	0	0	0	11	0	0	0	0	0	0	0	0	0	0	0	0	0	0	0	0	0
f813667631e092660ff90447ecdd2120	0	0	0	0	0	0	0	0	0	0	0	0	0	0	0	0	0	0	0	0	0	0	0	0	0	0	0	0	0	0	15	0	0	0	14	0	0	0	0	0	0	0	0	0	0	0	0	0	0
9a916570f8b3c4b9426ac40e66083589	0	0	0	0	0	0	0	0	0	0	0	0	0	0	0	0	0	0	0	0	0	0	0	0	0	0	0	0	0	0	0	0	0	0	0	29	0	0	0	0	0	0	0	0	0	0	0	0	0
fa7019f6b9250f608eeffa947e4e5d55	0	0	0	0	0	0	0	0	0	0	0	0	0	0	0	0	0	0	0	0	0	0	0	0	0	0	0	0	0	0	0	0	0	0	0	0	0	0	0	0	0	0	0	0	0	0	29	0	0
8abac2d7abb98d456fefe121c153e2a5	0	0	0	0	0	0	0	0	12	0	0	0	0	0	0	0	0	0	0	0	0	0	0	0	16	0	0	0	0	0	0	0	0	0	0	0	0	0	0	0	0	0	0	0	0	0	0	0	0
0bc11cab4e067da0ab3f8f1adecbc40d	0	0	0	0	0	0	0	0	0	0	0	0	12	0	8	8	0	0	0	0	0	0	0	0	0	0	0	0	0	0	0	0	0	0	0	0	0	0	0	0	0	0	0	0	0	0	0	0	0
608258e1769083a02c856fb0b11cba84	0	0	0	0	0	0	0	0	0	0	0	0	0	0	0	0	28	0	0	0	0	0	0	0	0	0	0	0	0	0	0	0	0	0	0	0	0	0	0	0	0	0	0	0	0	0	0	0	0
744936af49e02cced0b9adcf4ff6f0bb	0	0	0	0	0	0	0	0	0	0	0	0	0	0	0	0	0	0	28	0	0	0	0	0	0	0	0	0	0	0	0	0	0	0	0	0	0	0	0	0	0	0	0	0	0	0	0	0	0
95a6bc3605b2435a5d990928a1d63d45	0	0	0	0	0	0	0	0	0	0	0	0	0	0	0	0	0	0	0	0	0	0	0	0	28	0	0	0	0	0	0	0	0	0	0	0	0	0	0	0	0	0	0	0	0	0	0	0	0
55d5a42d28a6ae09af4c46e0ab6ba46d	6	0	0	0	0	0	0	0	0	0	0	0	0	0	0	0	0	0	0	0	0	0	0	0	0	0	0	0	13	0	0	0	0	0	0	0	0	0	0	0	0	0	0	0	0	8	0	0	0
d5b3c9d40e446c337df3b6a6043916dc	0	0	0	0	0	0	0	0	8	0	0	0	0	0	0	0	0	0	0	0	0	0	0	0	0	0	0	0	0	0	0	0	0	0	0	0	0	0	19	0	0	0	0	0	0	0	0	0	0
985e90372d1226865af86698b0be0ecd	0	0	0	0	0	0	0	0	0	0	0	0	0	0	27	0	0	0	0	0	0	0	0	0	0	0	0	0	0	0	0	0	0	0	0	0	0	0	0	0	0	0	0	0	0	0	0	0	0
2192e1177ad5d9a364a54bb77fcf0580	0	0	0	0	0	0	0	0	0	0	0	0	0	0	0	0	27	0	0	0	0	0	0	0	0	0	0	0	0	0	0	0	0	0	0	0	0	0	0	0	0	0	0	0	0	0	0	0	0
276b475f7f7b2577e741381f72ab3ccc	0	0	0	0	0	0	0	0	0	0	0	0	0	0	0	0	0	0	0	0	0	0	0	0	0	0	27	0	0	0	0	0	0	0	0	0	0	0	0	0	0	0	0	0	0	0	0	0	0
415d05bd89175c635e29d9a217def68f	0	0	0	0	0	0	0	0	0	0	0	0	0	0	0	0	0	0	0	0	0	0	0	0	0	0	0	0	0	0	0	11	0	0	0	0	0	0	16	0	0	0	0	0	0	0	0	0	0
3a6297d4d541e3625afa8d3c3eee2845	0	10	0	0	0	12	0	0	0	0	0	0	0	0	0	0	0	0	0	0	0	0	0	0	0	0	0	0	0	0	0	0	0	0	0	0	0	0	0	0	0	0	0	0	0	0	0	0	0
ab65acb46f0fe75a1b8f8842ab1472d4	0	0	0	0	0	26	0	0	0	0	0	0	0	0	0	0	0	0	0	0	0	0	0	0	0	0	0	0	0	0	0	0	0	0	0	0	0	0	0	0	0	0	0	0	0	0	0	0	0
40afe21f97914a7c70f87b64553da07b	0	0	0	0	0	0	0	0	0	0	0	0	0	0	0	0	0	0	13	0	0	0	0	0	0	0	0	0	0	0	0	0	0	0	0	0	0	0	0	0	0	0	0	0	0	0	0	0	0
ad7cb019119f252aafcfcb084f4e6fc4	0	0	0	0	0	0	0	0	0	0	0	0	0	0	0	0	0	0	0	0	0	9	0	0	0	0	0	0	0	0	0	0	0	0	0	0	0	0	0	0	0	17	0	0	0	0	0	0	0
eefd51006fc43ba7e7859b72cb3b6740	0	0	0	0	0	0	0	0	0	0	0	0	0	0	0	0	0	0	0	0	0	0	0	0	26	0	0	0	0	0	0	0	0	0	0	0	0	0	0	0	0	0	0	0	0	0	0	0	0
6506067c581e9593d1b3f81d1e6e4452	0	0	0	0	0	0	0	0	0	0	0	0	0	0	0	0	0	0	0	0	0	0	0	0	26	0	0	0	0	0	0	0	0	0	0	0	0	0	0	0	0	0	0	0	0	0	0	0	0
d77e99bb59a73ef8688827585e205d2d	0	0	0	0	0	0	0	0	0	0	0	0	0	0	0	0	0	0	0	0	0	0	0	0	0	0	0	0	0	0	0	0	0	26	0	0	0	0	0	0	0	0	0	0	0	0	0	0	0
8fab8ae7e28086028ef23f8a8f5b8fdf	0	0	0	0	0	25	0	0	0	0	0	0	0	0	0	0	0	0	0	0	0	0	0	0	0	0	0	0	0	0	0	0	0	0	0	0	0	0	0	0	0	0	0	0	0	0	0	0	0
c7761b29c7a5f93ee8ac06b86ed8d9f9	0	0	0	0	0	0	0	0	0	8	0	0	0	0	0	0	0	0	0	0	0	17	0	0	0	0	0	0	0	0	0	0	0	0	0	0	0	0	0	0	0	0	0	0	0	0	0	0	0
23adb6db3b80e9c281dc583633257987	0	0	0	0	0	0	0	0	0	0	0	0	0	0	0	0	0	0	0	25	0	0	0	0	0	0	0	0	0	0	0	0	0	0	0	0	0	0	0	0	0	0	0	0	0	0	0	0	0
09fe9fed7a8ef23e91a97ab6c1bf0349	0	0	0	0	0	0	0	0	0	0	0	0	0	0	0	0	0	0	0	0	0	25	0	0	0	0	0	0	0	0	0	0	0	0	0	0	0	0	0	0	0	0	0	0	0	0	0	0	0
e1078778277fec86f69e6f859d63c733	0	0	0	0	0	0	0	0	0	0	0	0	0	0	0	0	0	0	0	0	0	0	25	0	0	0	0	0	0	0	0	0	0	0	0	0	0	0	0	0	0	0	0	0	0	0	0	0	0
16cf3c3eacbc07b43595da16d461c6b1	0	0	0	0	0	0	0	0	0	0	0	0	0	0	0	0	0	0	0	0	0	0	0	0	25	0	0	0	0	0	0	0	0	0	0	0	0	0	0	0	0	0	0	0	0	0	0	0	0
7342b40445964c2a66c2c3795ac093cf	0	0	0	0	0	0	0	0	0	0	0	0	0	0	0	0	0	0	0	0	0	0	0	0	0	25	0	0	0	0	0	0	0	0	0	0	0	0	0	0	0	0	0	0	0	0	0	0	0
f91aee4f3706fdde0a2eae5d3320e672	0	0	0	0	0	0	0	0	24	0	0	0	0	0	0	0	0	0	0	0	0	0	0	0	0	0	0	0	0	0	0	0	0	0	0	0	0	0	0	0	0	0	0	0	0	0	0	0	0
48a3e6a08d60b785eabcdd5147c6bea6	0	0	0	0	0	0	0	0	0	0	0	0	0	0	0	0	0	0	0	0	0	0	13	0	0	0	0	0	11	0	0	0	0	0	0	0	0	0	0	0	0	0	0	0	0	0	0	0	0
960d925d653963e7296410d32668b212	0	0	0	0	0	0	0	0	0	0	0	0	0	0	0	0	0	0	0	0	0	0	0	0	0	24	0	0	0	0	0	0	0	0	0	0	0	0	0	0	0	0	0	0	0	0	0	0	0
47e1cc93757aee340324c81610a4d081	0	0	0	0	0	0	0	0	0	0	0	0	0	0	0	0	0	0	0	0	0	0	7	0	12	0	4	0	0	0	0	0	0	0	0	0	0	0	0	0	0	0	0	0	0	0	0	0	0
667ba62f55fd82155a41771c27ea291a	0	0	0	0	0	0	0	0	0	0	0	0	0	0	0	0	0	0	0	0	0	0	0	23	0	0	0	0	0	0	0	0	0	0	0	0	0	0	0	0	0	0	0	0	0	0	0	0	0
6ad3344a87005a0d75de77529828831b	0	0	0	0	0	0	0	0	0	0	0	0	0	0	0	0	0	0	0	0	0	0	0	0	0	0	0	0	23	0	0	0	0	0	0	0	0	0	0	0	0	0	0	0	0	0	0	0	0
152c9b01c9d3822938af2227a4af8023	0	0	0	0	0	0	0	0	0	0	0	0	0	0	0	0	0	0	0	0	0	0	0	0	0	0	0	0	0	4	0	11	0	0	0	0	0	0	8	0	0	0	0	0	0	0	0	0	0
1dfe92c7a8be9ea18ff4fca98e9a13d7	0	0	0	0	0	0	0	0	0	0	0	0	0	0	0	0	0	0	0	0	0	0	0	0	0	0	0	0	0	0	0	0	0	0	0	0	23	0	0	0	0	0	0	0	0	0	0	0	0
6fa4a38d415ca92ef13d693a11a9bb9b	0	0	0	0	0	0	0	0	0	0	0	0	0	0	0	0	0	0	0	0	0	0	0	0	0	0	0	0	0	0	0	0	0	0	0	0	0	0	0	0	0	23	0	0	0	0	0	0	0
31c5aa162ca13a188a0ebc49161c05f7	0	0	0	0	0	0	0	0	10	0	0	0	0	0	0	0	0	0	0	0	0	0	0	0	0	0	0	0	0	0	0	0	0	0	0	0	0	0	0	0	0	0	0	0	0	0	12	0	0
45af1d393b1105746a1b94d3142cea20	0	0	0	0	0	0	0	0	0	0	0	0	0	0	0	13	0	0	0	0	0	0	0	0	9	0	0	0	0	0	0	0	0	0	0	0	0	0	0	0	0	0	0	0	0	0	0	0	0
2c47206d1c8c8626b9056abd0b90c1d3	0	0	0	0	0	0	0	0	0	0	0	0	0	0	0	0	22	0	0	0	0	0	0	0	0	0	0	0	0	0	0	0	0	0	0	0	0	0	0	0	0	0	0	0	0	0	0	0	0
b91dd867a26deb11d933f2c6589946e5	0	0	0	0	0	0	0	0	0	0	0	0	0	0	0	0	0	0	11	0	0	0	0	0	0	0	0	0	11	0	0	0	0	0	0	0	0	0	0	0	0	0	0	0	0	0	0	0	0
d5bc14393b6f26efaab3f45ca62eca34	0	0	0	0	0	0	0	0	0	0	0	0	0	0	0	0	0	0	0	0	0	22	0	0	0	0	0	0	0	0	0	0	0	0	0	0	0	0	0	0	0	0	0	0	0	0	0	0	0
c32daed1e01e5299dc9d7686000c9b88	0	0	0	0	0	0	0	0	0	0	0	0	0	0	0	0	0	0	0	0	0	0	0	22	0	0	0	0	0	0	0	0	0	0	0	0	0	0	0	0	0	0	0	0	0	0	0	0	0
acb8076a9a1b4a9ea7c084f8857a1c1d	0	0	0	0	0	0	0	0	0	0	0	0	0	0	0	0	0	0	0	0	0	0	0	0	22	0	0	0	0	0	0	0	0	0	0	0	0	0	0	0	0	0	0	0	0	0	0	0	0
e63618ad1ed6893353a9b7af53c0911e	0	0	0	0	0	0	0	0	0	0	0	0	0	0	0	0	0	0	0	0	0	0	0	0	0	0	22	0	0	0	0	0	0	0	0	0	0	0	0	0	0	0	0	0	0	0	0	0	0
e3961d8cdec205bfebb8f72f65d50fb6	0	0	0	0	0	0	0	0	0	0	0	0	0	0	0	0	0	0	0	0	0	0	0	0	0	0	0	0	0	0	0	0	0	0	0	0	0	0	0	0	0	22	0	0	0	0	0	0	0
12864414de4e05aed13c9002ae3851b8	0	0	0	0	0	0	0	0	0	0	0	0	0	0	0	0	0	0	0	0	0	0	0	0	0	0	0	0	0	0	0	0	0	0	0	0	0	0	0	0	0	0	0	0	0	0	0	22	0
c6379206739d7dc163edf56580e5da4f	7	0	0	0	0	0	0	0	0	0	0	0	0	0	0	0	0	0	0	0	0	0	14	0	0	0	0	0	0	0	0	0	0	0	0	0	0	0	0	0	0	0	0	0	0	0	0	0	0
6dcb9fce8b319d7375996eb648d10a8f	0	0	21	0	0	0	0	0	0	0	0	0	0	0	0	0	0	0	0	0	0	0	0	0	0	0	0	0	0	0	0	0	0	0	0	0	0	0	0	0	0	0	0	0	0	0	0	0	0
51e4e42964070d35e15afd87bc51fa71	0	0	0	0	0	0	0	6	0	0	0	0	0	0	0	0	0	0	0	0	0	0	8	0	0	0	0	0	0	0	0	0	0	0	0	0	0	0	0	0	0	0	0	0	0	7	0	0	0
de938bde63af41e911b30addaeb14382	0	0	0	0	0	0	0	0	0	0	0	0	0	0	0	0	0	0	9	0	0	0	0	0	0	0	0	0	12	0	0	0	0	0	0	0	0	0	0	0	0	0	0	0	0	0	0	0	0
1f4513e8781c66e67d7171ef81ab5a80	0	0	0	0	0	0	0	0	0	0	0	0	0	0	0	0	0	0	0	0	0	21	0	0	0	0	0	0	0	0	0	0	0	0	0	0	0	0	0	0	0	0	0	0	0	0	0	0	0
fb78471be67892950e2654f7fdd2d8de	0	0	0	0	0	0	0	0	0	0	0	0	0	0	0	0	0	0	0	0	0	21	0	0	0	0	0	0	0	0	0	0	0	0	0	0	0	0	0	0	0	0	0	0	0	0	0	0	0
a7fce9dec557730735d1432aa873ce74	0	0	0	0	0	0	0	0	0	0	0	0	0	0	0	0	0	0	0	0	0	0	0	0	0	0	21	0	0	0	0	0	0	0	0	0	0	0	0	0	0	0	0	0	0	0	0	0	0
f0fae404ebb3b0e281aa6928dab1dbfe	14	0	0	0	0	0	0	0	0	0	0	0	0	0	0	0	0	0	0	6	0	0	0	0	0	0	0	0	0	0	0	0	0	0	0	0	0	0	0	0	0	0	0	0	0	0	0	0	0
6e7229f3a20f9ccaa6086865a9d644f7	0	0	0	0	0	0	0	0	13	0	0	0	0	0	0	0	0	0	0	0	0	0	0	0	0	0	0	0	0	0	0	0	0	0	0	0	0	0	0	0	0	0	0	0	7	0	0	0	0
617a3135985d1776b1b2fe9ede13fef8	0	0	0	0	0	0	0	0	0	0	0	0	0	0	0	0	0	0	0	0	0	0	0	4	0	0	0	0	0	0	0	0	0	0	8	0	0	0	0	0	0	8	0	0	0	0	0	0	0
46213f81754151dc6bc52adb77d4bc35	0	0	0	0	0	0	0	0	0	0	0	0	0	0	0	0	0	0	0	0	0	0	0	0	20	0	0	0	0	0	0	0	0	0	0	0	0	0	0	0	0	0	0	0	0	0	0	0	0
9bb879a2b516baa0eb46895dcc37f914	0	0	0	0	0	0	0	0	0	0	0	0	0	0	0	0	0	0	0	0	0	0	0	0	20	0	0	0	0	0	0	0	0	0	0	0	0	0	0	0	0	0	0	0	0	0	0	0	0
970ee562616f91002fc339727ceb2f2c	0	0	0	0	0	0	0	0	0	0	0	0	0	0	0	0	0	0	0	0	0	0	0	0	0	0	0	0	0	0	0	0	0	0	0	0	0	0	0	0	0	0	0	0	0	0	0	0	0
81e523f48f656df3e6e9563db591c68d	0	0	0	0	0	0	0	0	11	0	0	0	0	0	0	0	0	0	0	0	0	8	0	0	0	0	0	0	0	0	0	0	0	0	0	0	0	0	0	0	0	0	0	0	0	0	0	0	0
ece01f59372795f8eba0b8b00c84a031	0	0	0	0	0	0	0	0	0	19	0	0	0	0	0	0	0	0	0	0	0	0	0	0	0	0	0	0	0	0	0	0	0	0	0	0	0	0	0	0	0	0	0	0	0	0	0	0	0
2aff9a15f30d3373eccfe5f1f153fed5	0	0	0	0	0	0	0	0	0	0	0	0	0	0	0	0	0	0	0	0	0	0	0	0	19	0	0	0	0	0	0	0	0	0	0	0	0	0	0	0	0	0	0	0	0	0	0	0	0
d781e8dc2a2b1f5a9875c4f6cbeeeeb3	0	0	0	0	0	0	0	0	0	0	0	0	0	0	0	0	0	0	0	0	0	0	0	0	0	0	0	0	0	19	0	0	0	0	0	0	0	0	0	0	0	0	0	0	0	0	0	0	0
6dfdc64543ae82c31a3534e0c30b0a63	0	0	0	0	0	0	0	0	0	0	0	0	0	0	0	0	0	0	0	0	0	0	0	0	0	0	0	0	0	0	0	0	0	0	0	19	0	0	0	0	0	0	0	0	0	0	0	0	0
676a276ae16656b5c5e1e1f816515b71	0	0	0	0	8	0	0	0	0	0	0	0	0	0	0	0	0	0	0	0	0	0	10	0	0	0	0	0	0	0	0	0	0	0	0	0	0	0	0	0	0	0	0	0	0	0	0	0	0
eeea9a470d67af214d9f2a2d82499a85	0	0	0	0	0	0	0	0	18	0	0	0	0	0	0	0	0	0	0	0	0	0	0	0	0	0	0	0	0	0	0	0	0	0	0	0	0	0	0	0	0	0	0	0	0	0	0	0	0
9f4460d21826a729bc77afeb2f650f64	0	0	0	0	0	0	0	0	4	0	0	0	0	0	0	0	0	0	0	0	0	0	14	0	0	0	0	0	0	0	0	0	0	0	0	0	0	0	0	0	0	0	0	0	0	0	0	0	0
568070bd657a7d5513863629e2668184	0	0	0	0	0	0	0	0	0	18	0	0	0	0	0	0	0	0	0	0	0	0	0	0	0	0	0	0	0	0	0	0	0	0	0	0	0	0	0	0	0	0	0	0	0	0	0	0	0
ba87a89473e58b993dc7a1cd0a14c0a3	0	0	0	0	0	0	0	0	0	0	0	0	18	0	0	0	0	0	0	0	0	0	0	0	0	0	0	0	0	0	0	0	0	0	0	0	0	0	0	0	0	0	0	0	0	0	0	0	0
64e579afaecdedb45c6af94c2db3751e	0	0	0	0	0	0	0	0	0	0	0	0	0	0	0	0	0	0	18	0	0	0	0	0	0	0	0	0	0	0	0	0	0	0	0	0	0	0	0	0	0	0	0	0	0	0	0	0	0
0a158041799a2109db27632a4ee4f2c3	0	0	0	0	0	0	0	0	0	0	0	0	0	0	0	0	0	0	13	0	5	0	0	0	0	0	0	0	0	0	0	0	0	0	0	0	0	0	0	0	0	0	0	0	0	0	0	0	0
89ffbf406054edc4658309002423e10d	0	0	0	0	0	0	0	0	0	0	0	0	0	0	0	0	0	0	0	0	18	0	0	0	0	0	0	0	0	0	0	0	0	0	0	0	0	0	0	0	0	0	0	0	0	0	0	0	0
6baf1ff674cbc2e4e19e57a8ea05ba6e	0	0	0	0	0	0	0	0	0	0	0	0	0	0	0	0	0	0	0	0	0	0	0	0	18	0	0	0	0	0	0	0	0	0	0	0	0	0	0	0	0	0	0	0	0	0	0	0	0
2e50e00c716e91f8a0202e0c51f7c1a5	0	0	0	0	0	0	0	0	0	0	0	0	0	0	0	0	0	0	0	0	0	0	0	0	0	0	18	0	0	0	0	0	0	0	0	0	0	0	0	0	0	0	0	0	0	0	0	0	0
c09e16ebf357329faea6adba3447807f	0	0	0	0	0	0	0	0	0	0	0	0	0	0	0	0	0	0	0	0	0	0	0	0	0	0	0	0	0	0	0	0	0	0	0	0	11	0	7	0	0	0	0	0	0	0	0	0	0
b339dd16c9769f71fa3ad1a7a1766baa	0	0	17	0	0	0	0	0	0	0	0	0	0	0	0	0	0	0	0	0	0	0	0	0	0	0	0	0	0	0	0	0	0	0	0	0	0	0	0	0	0	0	0	0	0	0	0	0	0
59760aaafd1a56c87192270aa80f4f61	0	0	10	0	0	0	0	0	0	0	0	0	0	0	0	0	0	0	0	0	0	0	0	0	0	0	0	0	0	0	0	0	0	0	0	0	0	0	0	0	0	0	0	0	0	0	0	0	0
4053f7460cf6b6ace895a45c1c634531	0	0	0	0	0	0	0	0	17	0	0	0	0	0	0	0	0	0	0	0	0	0	0	0	0	0	0	0	0	0	0	0	0	0	0	0	0	0	0	0	0	0	0	0	0	0	0	0	0
1a49949c8829c087cf293efb0c038d84	0	0	0	0	0	0	0	0	0	17	0	0	0	0	0	0	0	0	0	0	0	0	0	0	0	0	0	0	0	0	0	0	0	0	0	0	0	0	0	0	0	0	0	0	0	0	0	0	0
f24f4d3c20bf8adf3d4ffd879f0a1420	0	0	0	0	0	0	0	0	0	0	0	0	0	0	0	0	0	0	0	0	0	0	0	17	0	0	0	0	0	0	0	0	0	0	0	0	0	0	0	0	0	0	0	0	0	0	0	0	0
67ff805e691a0ab3ee8431f5e2caeb90	0	0	0	0	0	0	0	0	0	0	0	0	0	0	0	0	0	0	0	0	0	0	0	0	0	0	9	0	0	0	0	0	0	0	0	8	0	0	0	0	0	0	0	0	0	0	0	0	0
ba60c22fcd7156023a4cf125c1cf615e	0	0	0	0	0	0	0	0	0	0	0	0	0	0	0	0	0	0	0	0	0	0	0	0	0	0	0	9	0	0	0	8	0	0	0	0	0	0	0	0	0	0	0	0	0	0	0	0	0
2f4559539e7e5e3ee9feac9f3f0403e3	0	0	0	0	0	0	0	0	0	0	0	0	0	0	0	0	0	0	0	0	0	0	0	0	0	0	0	0	0	0	0	17	0	0	0	0	0	0	0	0	0	0	0	0	0	0	0	0	0
7c4e648f078fbfb7ce47738eb7f130f7	0	0	0	0	0	0	0	0	0	0	0	0	0	0	0	0	0	0	0	0	0	0	0	0	0	0	0	0	0	0	0	0	0	0	0	0	0	0	0	0	0	0	0	0	0	0	17	0	0
968f39a696ac57832c51d96745bb6691	6	0	0	0	0	0	0	0	5	0	0	0	0	0	0	0	0	0	0	0	0	0	0	0	0	0	0	5	0	0	0	0	0	0	0	0	0	0	0	0	0	0	0	0	0	0	0	0	0
f705f2694d1c0c690ce805c31da82ac4	0	0	5	0	0	0	0	0	0	0	0	0	0	0	0	0	0	0	0	0	0	0	0	0	0	0	0	0	0	0	0	0	0	0	0	0	0	0	0	0	0	0	0	0	0	0	11	0	0
99cbf75cf293766705b57baf93d545c7	0	0	0	0	0	0	0	0	0	0	0	0	0	0	3	0	0	0	0	0	0	0	0	0	0	0	0	0	0	0	0	0	0	0	0	0	0	0	0	0	0	0	0	8	0	0	0	0	0
988444af1cfd15bc7888ff06eb74eccc	0	0	0	0	0	0	0	0	0	0	0	0	0	0	0	0	0	0	0	0	0	0	0	0	0	0	16	0	0	0	0	0	0	0	0	0	0	0	0	0	0	0	0	0	0	0	0	0	0
44d037a75948843df667cdbf7ea78377	0	0	0	0	0	0	0	0	0	0	0	0	0	0	0	0	0	0	0	0	0	0	0	0	0	0	0	16	0	0	0	0	0	0	0	0	0	0	0	0	0	0	0	0	0	0	0	0	0
927b6a59237ef7f12fb147c3c9eb556f	0	0	0	0	0	0	0	0	0	0	0	0	0	0	0	0	0	0	0	0	0	0	0	0	0	0	0	0	0	0	0	0	0	0	7	0	0	0	9	0	0	0	0	0	0	0	0	0	0
3d89c69ed422d5cda1c6f587a1a0a1a3	0	0	0	0	0	0	0	0	0	0	0	0	0	0	0	0	0	0	0	0	0	0	0	0	0	0	0	0	0	0	0	0	0	0	0	0	0	0	0	0	0	0	16	0	0	0	0	0	0
1642496c5ad97a22f26500181715042e	0	0	0	0	0	0	0	0	0	0	0	0	0	0	0	0	0	0	0	0	0	0	0	0	0	0	0	0	0	0	0	0	0	0	0	0	0	0	0	0	0	0	16	0	0	0	0	0	0
6ba05f634b94c6c6e549b840ae477c0b	0	0	0	0	0	0	0	0	0	0	0	0	0	0	0	0	0	0	0	0	0	0	0	0	0	0	0	0	0	0	0	0	0	0	0	0	0	0	0	0	0	0	0	0	0	0	16	0	0
83d76e702d497b1935fd4bd738777ced	0	0	0	0	0	0	0	0	0	0	0	0	0	0	0	0	0	0	0	0	0	0	0	0	0	0	0	0	0	0	0	0	0	0	0	0	0	0	0	0	0	0	0	0	0	0	0	0	16
2994417fdefa804ad8dfd12af8840d1b	0	15	0	0	0	0	0	0	0	0	0	0	0	0	0	0	0	0	0	0	0	0	0	0	0	0	0	0	0	0	0	0	0	0	0	0	0	0	0	0	0	0	0	0	0	0	0	0	0
4925fcbbce57ca9b271832915c933922	0	0	0	0	0	0	0	15	0	0	0	0	0	0	0	0	0	0	0	0	0	0	0	0	0	0	0	0	0	0	0	0	0	0	0	0	0	0	0	0	0	0	0	0	0	0	0	0	0
49dda43756cc475a0064128c8fbed747	0	0	0	0	0	0	0	0	0	7	0	0	0	0	0	0	0	0	8	0	0	0	0	0	0	0	0	0	0	0	0	0	0	0	0	0	0	0	0	0	0	0	0	0	0	0	0	0	0
5e1b0c6fbc24a952c568a7b42eb9d3c7	0	0	0	0	0	0	0	0	0	0	0	0	0	0	0	0	0	0	0	0	0	0	15	0	0	0	0	0	0	0	0	0	0	0	0	0	0	0	0	0	0	0	0	0	0	0	0	0	0
3e209684009a6d588c565d5020c099b1	0	0	0	0	0	0	0	0	0	0	0	0	0	0	0	0	0	0	0	0	0	0	0	0	0	0	15	0	0	0	0	0	0	0	0	0	0	0	0	0	0	0	0	0	0	0	0	0	0
6521433d9d25a919c101344a1b454bae	0	0	0	0	0	0	0	0	0	0	0	0	0	0	0	0	0	0	0	0	0	0	0	0	0	0	15	0	0	0	0	0	0	0	0	0	0	0	0	0	0	0	0	0	0	0	0	0	0
e39fe0e3dac919993a14d9402259ceec	0	0	0	0	0	0	0	0	0	0	0	0	0	0	0	0	0	0	0	0	0	0	0	0	0	0	0	0	0	15	0	0	0	0	0	0	0	0	0	0	0	0	0	0	0	0	0	0	0
0479a4e66910f3a174fed271fbf7c27f	0	0	0	0	0	0	0	0	0	0	0	0	0	0	0	0	0	0	0	0	0	0	0	0	0	0	0	0	0	0	0	15	0	0	0	0	0	0	0	0	0	0	0	0	0	0	0	0	0
83698f2cf7d6abd48a11f8a06f0acd05	0	0	0	0	0	0	0	0	0	0	0	0	0	0	0	0	0	0	0	0	0	0	0	0	0	0	0	0	0	0	0	0	0	0	0	0	15	0	0	0	0	0	0	0	0	0	0	0	0
41cd91e06e8f6a1793ecaea75292a426	0	0	0	0	0	0	0	0	0	0	0	0	0	0	0	0	0	0	0	0	0	0	0	0	0	0	0	0	0	0	0	0	0	0	0	0	0	0	0	15	0	0	0	0	0	0	0	0	0
0c178dfecfc70caaeb2f45f8c8a76474	0	0	0	0	0	0	0	0	0	0	0	0	0	0	0	0	0	0	0	0	0	0	0	0	0	0	0	0	0	0	0	0	0	0	0	0	0	0	0	15	0	0	0	0	0	0	0	0	0
dec324068c249bfde6dbddcae3de5b6a	0	14	0	0	0	0	0	0	0	0	0	0	0	0	0	0	0	0	0	0	0	0	0	0	0	0	0	0	0	0	0	0	0	0	0	0	0	0	0	0	0	0	0	0	0	0	0	0	0
85b21abf3972ba495087aee078000fcc	0	0	0	0	0	0	0	0	0	0	0	0	0	0	0	0	0	0	0	0	0	0	14	0	0	0	0	0	0	0	0	0	0	0	0	0	0	0	0	0	0	0	0	0	0	0	0	0	0
fe15818170f182700a69e6059d2f9510	0	0	0	0	0	0	0	0	0	0	0	0	0	0	0	0	0	0	0	0	0	0	0	0	0	0	14	0	0	0	0	0	0	0	0	0	0	0	0	0	0	0	0	0	0	0	0	0	0
2843affd62b558983338a3454aa08027	0	0	0	0	0	0	0	0	0	0	0	0	0	0	0	0	0	0	0	0	0	0	0	0	0	0	14	0	0	0	0	0	0	0	0	0	0	0	0	0	0	0	0	0	0	0	0	0	0
a29daa389e698cdc740e0ad99eadb902	0	0	0	0	0	0	0	0	0	0	0	0	0	0	0	0	0	0	0	0	0	0	0	0	0	0	0	0	0	0	0	0	0	0	0	0	0	0	0	0	0	0	0	0	0	0	14	0	0
59e2ec8e93d46f372e0a763725d7a82f	0	0	0	0	0	13	0	0	0	0	0	0	0	0	0	0	0	0	0	0	0	0	0	0	0	0	0	0	0	0	0	0	0	0	0	0	0	0	0	0	0	0	0	0	0	0	0	0	0
2677738e6e87d292cbcab5ca61e2180d	0	0	0	0	0	0	0	13	0	0	0	0	0	0	0	0	0	0	0	0	0	0	0	0	0	0	0	0	0	0	0	0	0	0	0	0	0	0	0	0	0	0	0	0	0	0	0	0	0
08bffd32c247c5eb9d66b7e8e48e0e7e	0	0	0	0	0	0	0	0	0	0	0	0	0	0	5	0	0	0	0	0	0	0	0	0	0	0	0	0	0	0	0	0	0	0	0	0	0	0	0	0	0	0	8	0	0	0	0	0	0
232afe609105d57c4e63384609d036d2	0	0	0	0	0	0	0	0	0	0	0	0	0	0	0	0	0	0	0	0	0	0	0	13	0	0	0	0	0	0	0	0	0	0	0	0	0	0	0	0	0	0	0	0	0	0	0	0	0
73604f7618d9a6c32528ee5e9f8e9e44	0	0	0	0	0	0	0	0	0	0	0	0	0	0	0	0	0	0	0	0	0	0	0	0	0	13	0	0	0	0	0	0	0	0	0	0	0	0	0	0	0	0	0	0	0	0	0	0	0
93cb84fefe8a64d28e3ba480ab37ca4d	0	0	0	0	8	0	0	0	0	0	0	0	0	0	0	0	0	0	0	0	0	4	0	0	0	0	0	0	0	0	0	0	0	0	0	0	0	0	0	0	0	0	0	0	0	0	0	0	0
3a2d8f18a808df99aa6b6fc67b77781a	0	0	0	0	0	0	0	0	0	0	0	0	0	0	0	0	12	0	0	0	0	0	0	0	0	0	0	0	0	0	0	0	0	0	0	0	0	0	0	0	0	0	0	0	0	0	0	0	0
147e952ef470d67656552e1c415cb024	0	0	0	0	0	0	0	0	0	0	0	0	0	0	0	0	0	0	12	0	0	0	0	0	0	0	0	0	0	0	0	0	0	0	0	0	0	0	0	0	0	0	0	0	0	0	0	0	0
d3c0223f21ef191ce066790284c06c32	0	0	0	0	0	0	0	0	0	0	0	0	0	0	0	0	0	0	0	0	0	0	0	0	0	12	0	0	0	0	0	0	0	0	0	0	0	0	0	0	0	0	0	0	0	0	0	0	0
29964f0277de35e66b69ada7f23ceaae	0	0	0	0	0	0	0	0	0	0	0	0	0	0	0	0	0	0	0	0	0	0	0	0	0	12	0	0	0	0	0	0	0	0	0	0	0	0	0	0	0	0	0	0	0	0	0	0	0
6bb8019fb86e82b29fd70a797a640452	0	0	0	0	0	0	0	0	0	0	0	0	0	0	0	0	0	0	0	0	0	0	0	0	0	0	0	0	0	0	12	0	0	0	0	0	0	0	0	0	0	0	0	0	0	0	0	0	0
9bfc8389897a3ce832fcd2e4aa567b28	0	0	0	0	0	0	0	0	0	0	0	0	0	0	0	0	0	0	0	0	0	0	0	0	0	0	0	0	0	0	0	0	12	0	0	0	0	0	0	0	0	0	0	0	0	0	0	0	0
5b1ccb0a986e689dfb263dddf738f3f9	0	0	0	0	0	0	0	0	0	0	0	0	0	0	0	0	0	0	0	0	0	0	0	0	0	0	0	0	0	0	0	0	0	0	0	0	0	0	0	0	0	0	0	0	0	0	0	0	0
f3c6b6a9f5058b8277c29fe08a7f9c62	0	0	0	0	0	0	0	0	0	0	0	0	0	0	0	0	0	0	0	0	0	0	0	0	0	0	0	0	0	0	0	0	0	0	0	0	0	0	0	0	0	0	0	0	0	0	0	0	0
961ca8ea29c51ea84df358c9978cc518	0	0	0	0	0	0	0	11	0	0	0	0	0	0	0	0	0	0	0	0	0	0	0	0	0	0	0	0	0	0	0	0	0	0	0	0	0	0	0	0	0	0	0	0	0	0	0	0	0
0cafd1d5f293461db9ea7ee98278901b	0	0	0	0	0	0	0	0	0	0	11	0	0	0	0	0	0	0	0	0	0	0	0	0	0	0	0	0	0	0	0	0	0	0	0	0	0	0	0	0	0	0	0	0	0	0	0	0	0
76bcb9a7ffddb3bcae1bc134359e6fcf	0	0	0	0	0	0	0	0	0	0	0	0	11	0	0	0	0	0	0	0	0	0	0	0	0	0	0	0	0	0	0	0	0	0	0	0	0	0	0	0	0	0	0	0	0	0	0	0	0
eb3c296a4379233046294e7ede37d255	0	0	0	0	0	0	0	0	0	0	0	0	0	0	0	0	0	0	0	0	0	11	0	0	0	0	0	0	0	0	0	0	0	0	0	0	0	0	0	0	0	0	0	0	0	0	0	0	0
e7281156b136ed818a52b45836d2946b	0	0	0	0	0	0	0	0	0	0	0	0	0	0	0	0	0	0	0	0	0	11	0	0	0	0	0	0	0	0	0	0	0	0	0	0	0	0	0	0	0	0	0	0	0	0	0	0	0
8606efe0cbd830da8c048079e73a45bc	0	0	0	0	0	0	0	0	0	0	0	0	0	0	0	0	0	0	0	0	0	0	11	0	0	0	0	0	0	0	0	0	0	0	0	0	0	0	0	0	0	0	0	0	0	0	0	0	0
59e949facbe46ab5f78b690df0646140	0	0	0	0	0	0	0	0	0	0	0	0	0	0	0	0	0	0	0	0	0	0	0	0	11	0	0	0	0	0	0	0	0	0	0	0	0	0	0	0	0	0	0	0	0	0	0	0	0
5659be4d382573692ae97c953c57ec73	0	0	0	0	0	0	0	0	0	0	0	0	0	0	0	0	0	0	0	0	0	0	0	0	11	0	0	0	0	0	0	0	0	0	0	0	0	0	0	0	0	0	0	0	0	0	0	0	0
f9e2026db49e4d81e2cb5454a0a3b733	0	0	0	0	0	0	0	0	0	0	0	0	0	0	0	0	0	0	0	0	0	0	0	0	0	0	11	0	0	0	0	0	0	0	0	0	0	0	0	0	0	0	0	0	0	0	0	0	0
6f5ae350724ef6faa23c9272e9a42426	0	0	0	0	0	0	0	0	0	0	0	0	0	0	0	0	0	0	0	0	0	0	0	0	0	0	0	0	0	0	0	0	0	0	0	11	0	0	0	0	0	0	0	0	0	0	0	0	0
4fe4033a7fb3a6655901a3029b2adc5e	0	0	0	0	0	0	0	0	0	0	0	0	0	0	0	0	0	0	0	0	0	0	0	0	0	0	0	0	0	0	0	0	0	0	0	0	0	0	0	0	0	0	0	11	0	0	0	0	0
ca67b4906731538e84812ef923a9eea6	0	0	0	0	0	0	0	0	0	0	0	0	0	0	0	0	0	0	0	0	0	0	0	0	0	0	0	0	0	0	0	0	0	0	0	0	0	0	0	0	0	0	0	11	0	0	0	0	0
cac6a9f567ddf5503c747e029d9ee6de	0	0	0	0	0	10	0	0	0	0	0	0	0	0	0	0	0	0	0	0	0	0	0	0	0	0	0	0	0	0	0	0	0	0	0	0	0	0	0	0	0	0	0	0	0	0	0	0	0
51c66503f3008811ee12b3ef796cea4a	0	0	0	0	0	0	0	0	0	0	0	0	0	0	0	0	0	0	10	0	0	0	0	0	0	0	0	0	0	0	0	0	0	0	0	0	0	0	0	0	0	0	0	0	0	0	0	0	0
3a495d688afe9acfcfa3d4b5ea794229	0	0	0	0	0	0	0	0	0	0	0	0	0	0	0	0	0	0	10	0	0	0	0	0	0	0	0	0	0	0	0	0	0	0	0	0	0	0	0	0	0	0	0	0	0	0	0	0	0
aaf700c09dd8ca479cb3ce2eb567a280	0	0	0	0	0	0	0	0	0	0	0	0	0	0	0	0	0	0	0	0	0	0	0	0	0	10	0	0	0	0	0	0	0	0	0	0	0	0	0	0	0	0	0	0	0	0	0	0	0
c14c49725881a256d54f097bf01ee77c	0	0	0	0	0	0	0	0	0	0	0	0	0	0	0	0	0	0	0	0	0	0	0	0	0	0	10	0	0	0	0	0	0	0	0	0	0	0	0	0	0	0	0	0	0	0	0	0	0
677d77d0845ae690e96acf82fe1c36e6	0	0	0	0	0	0	0	0	0	0	0	0	0	0	0	0	0	0	0	0	0	0	0	0	0	0	0	0	0	0	0	0	0	10	0	0	0	0	0	0	0	0	0	0	0	0	0	0	0
496f26b9a816f503bb13838dd975fffb	0	0	0	0	4	0	0	0	0	0	0	0	0	0	0	0	0	0	0	0	0	0	0	0	0	0	0	0	0	0	0	5	0	0	0	0	0	0	0	0	0	0	0	0	0	0	0	0	0
e8c6ad82960c5e6e1e80e1ec49cd0cc9	0	0	0	0	0	0	0	0	0	0	0	0	0	0	0	0	0	0	9	0	0	0	0	0	0	0	0	0	0	0	0	0	0	0	0	0	0	0	0	0	0	0	0	0	0	0	0	0	0
bd9e9bd423994808c5f8252160739204	0	0	0	0	0	0	0	0	0	0	0	0	0	0	0	0	0	0	9	0	0	0	0	0	0	0	0	0	0	0	0	0	0	0	0	0	0	0	0	0	0	0	0	0	0	0	0	0	0
020138da7e822212435d13a56f60afee	0	0	0	0	0	0	0	0	0	0	0	0	0	0	0	0	0	0	3	0	3	0	0	0	0	0	0	0	0	0	0	0	0	0	0	0	3	0	0	0	0	0	0	0	0	0	0	0	0
d76c1929f7910204e0bb5c6045ea0b3c	0	0	0	0	0	0	0	0	0	0	0	0	0	0	0	0	0	0	0	0	0	0	0	0	0	0	0	0	0	9	0	0	0	0	0	0	0	0	0	0	0	0	0	0	0	0	0	0	0
331d4e325f14043283ead525db99b05e	0	0	0	0	0	0	0	0	0	0	0	0	0	0	0	0	0	0	0	0	0	0	0	0	0	0	0	0	0	0	0	0	0	0	0	0	0	4	5	0	0	0	0	0	0	0	0	0	0
b9088cdf60a7458cce72d0d208ae31dd	8	0	0	0	0	0	0	0	0	0	0	0	0	0	0	0	0	0	0	0	0	0	0	0	0	0	0	0	0	0	0	0	0	0	0	0	0	0	0	0	0	0	0	0	0	0	0	0	0
bb4deafabb9f159675e5435c39a00bb4	0	0	0	0	0	0	0	0	0	0	0	0	8	0	0	0	0	0	0	0	0	0	0	0	0	0	0	0	0	0	0	0	0	0	0	0	0	0	0	0	0	0	0	0	0	0	0	0	0
051997b040e4b880bd0076dc8a36169b	0	0	0	0	0	0	0	0	0	0	0	0	0	8	0	0	0	0	0	0	0	0	0	0	0	0	0	0	0	0	0	0	0	0	0	0	0	0	0	0	0	0	0	0	0	0	0	0	0
67fb1d5ce757388a8cab3c164af73a17	0	0	0	0	0	0	0	0	0	0	0	0	0	0	0	0	8	0	0	0	0	0	0	0	0	0	0	0	0	0	0	0	0	0	0	0	0	0	0	0	0	0	0	0	0	0	0	0	0
dcf7081c382f3a26f33d7e96f95e6184	0	0	0	0	0	0	0	0	0	0	0	0	0	0	0	0	0	0	0	0	0	8	0	0	0	0	0	0	0	0	0	0	0	0	0	0	0	0	0	0	0	0	0	0	0	0	0	0	0
525035d69106b38d17ef4363bac00ff9	0	0	0	0	0	0	0	0	0	0	0	0	0	0	0	0	0	0	0	0	0	0	0	0	0	8	0	0	0	0	0	0	0	0	0	0	0	0	0	0	0	0	0	0	0	0	0	0	0
531d7ab5021894c552573bcb89bc023b	0	0	0	0	0	0	0	0	0	0	0	0	0	0	0	0	0	0	0	0	0	0	0	0	0	0	0	0	0	0	0	8	0	0	0	0	0	0	0	0	0	0	0	0	0	0	0	0	0
5962ab683aa09ae7bb2c8d3a54291143	0	0	0	0	0	0	0	0	0	0	0	0	0	0	0	0	0	0	0	0	0	0	0	0	0	0	0	0	0	0	0	0	0	0	0	0	0	0	0	0	0	0	0	0	0	0	0	0	8
591be9ce10e2055b82f86fae203bce73	0	0	0	0	7	0	0	0	0	0	0	0	0	0	0	0	0	0	0	0	0	0	0	0	0	0	0	0	0	0	0	0	0	0	0	0	0	0	0	0	0	0	0	0	0	0	0	0	0
6d6f48fd7bcc13b1139d77a6357981c2	0	0	0	0	0	0	0	0	0	0	0	0	0	0	7	0	0	0	0	0	0	0	0	0	0	0	0	0	0	0	0	0	0	0	0	0	0	0	0	0	0	0	0	0	0	0	0	0	0
6cb00a5730a3e312f964bb594eb02a00	0	0	0	0	0	0	0	0	0	0	0	0	0	0	0	0	0	0	0	0	0	0	0	0	0	7	0	0	0	0	0	0	0	0	0	0	0	0	0	0	0	0	0	0	0	0	0	0	0
c277726f1cd04bdb67cb4e407838038d	0	0	0	0	0	0	0	0	0	0	0	0	0	0	0	0	0	0	0	0	0	0	0	0	0	0	7	0	0	0	0	0	0	0	0	0	0	0	0	0	0	0	0	0	0	0	0	0	0
c2fa0f4f8fbf910808c99acde98e18b9	0	0	0	0	0	0	0	0	0	0	0	0	0	0	0	0	0	0	0	0	0	0	0	0	0	0	0	0	0	0	0	0	0	7	0	0	0	0	0	0	0	0	0	0	0	0	0	0	0
3984100d853796c33a2b3a612f5c8a0c	0	0	0	0	0	0	0	0	0	0	0	0	0	0	0	0	0	0	0	0	0	0	0	0	0	0	0	0	0	0	0	0	0	0	0	0	7	0	0	0	0	0	0	0	0	0	0	0	0
f1b92dbeba1016a3ea2424f8ac5e50fa	0	0	0	0	0	0	0	0	0	0	0	0	0	0	0	0	0	0	0	0	0	0	0	0	0	0	0	0	0	0	0	0	0	0	0	0	0	0	0	0	0	0	0	0	0	0	7	0	0
d90609ec0c1357405a5a30ed378f7af2	0	0	0	0	0	0	6	0	0	0	0	0	0	0	0	0	0	0	0	0	0	0	0	0	0	0	0	0	0	0	0	0	0	0	0	0	0	0	0	0	0	0	0	0	0	0	0	0	0
22e53fdd9780147da5795e75d11eacc1	0	0	0	0	0	0	0	0	0	0	0	0	0	0	0	0	0	0	0	0	0	0	6	0	0	0	0	0	0	0	0	0	0	0	0	0	0	0	0	0	0	0	0	0	0	0	0	0	0
1e761262be061c83002e3bfa7753a8ac	0	0	0	0	0	0	0	0	0	0	0	0	0	0	0	0	0	0	0	0	0	0	0	0	0	0	6	0	0	0	0	0	0	0	0	0	0	0	0	0	0	0	0	0	0	0	0	0	0
42d8e72f50a48f0d64f154087e78c478	0	0	0	0	0	0	0	0	0	0	0	0	0	0	0	0	0	0	0	0	0	0	0	0	0	0	0	0	6	0	0	0	0	0	0	0	0	0	0	0	0	0	0	0	0	0	0	0	0
b7c973f74cc4ae3a050976df646db094	0	0	0	0	0	0	0	0	0	0	0	0	0	0	0	0	0	0	0	0	0	0	0	0	0	0	0	0	0	0	0	0	0	0	0	0	0	0	5	0	0	0	0	0	0	0	0	0	0
e425bc6afe9ce606396b82142fe2b04b	0	0	0	0	0	0	0	0	0	0	0	0	0	0	0	0	0	0	0	0	0	0	0	0	0	0	0	0	0	0	0	0	0	0	0	0	0	0	0	0	0	0	0	5	0	0	0	0	0
cf9e120bac971d18b62a986f3a723bab	0	0	0	0	0	0	0	0	0	0	0	0	0	0	0	0	0	0	0	0	0	0	0	0	0	0	0	0	0	0	0	0	0	0	0	0	0	0	0	0	0	0	0	0	0	0	0	5	0
e957b24874a85e81895cfe8f6d5c315e	0	0	0	0	0	0	0	0	0	0	0	0	0	0	0	0	0	0	4	0	0	0	0	0	0	0	0	0	0	0	0	0	0	0	0	0	0	0	0	0	0	0	0	0	0	0	0	0	0
758f539a19ff3f745fa94f6722fc348f	0	0	0	0	0	0	0	0	0	0	0	0	0	0	0	0	0	0	0	0	0	0	0	0	0	4	0	0	0	0	0	0	0	0	0	0	0	0	0	0	0	0	0	0	0	0	0	0	0
2fdd2d2a51b0189275db7ba7ebb844d8	0	0	0	0	0	0	0	0	0	0	0	0	0	0	0	0	0	0	0	0	0	0	0	0	0	0	0	0	0	0	0	0	0	0	0	0	0	0	4	0	0	0	0	0	0	0	0	0	0
a94f5d56a6995fe18115a8378bc59ccf	0	0	0	0	0	0	0	0	0	0	0	0	0	0	0	0	0	0	0	0	0	0	0	0	0	0	0	0	0	0	0	0	0	0	0	0	0	0	4	0	0	0	0	0	0	0	0	0	0
22a06f568f7f33561af303f387517f02	0	0	0	0	0	0	0	0	0	0	0	3	0	0	0	0	0	0	0	0	0	0	0	0	0	0	0	0	0	0	0	0	0	0	0	0	0	0	0	0	0	0	0	0	0	0	0	0	0
b3e36ca7cb914befcf1e20a280cd0172	0	0	0	0	0	0	0	0	0	0	0	0	0	0	0	0	0	0	0	0	0	3	0	0	0	0	0	0	0	0	0	0	0	0	0	0	0	0	0	0	0	0	0	0	0	0	0	0	0
02d1079bedf7df066b74cb5be86c1fb9	0	0	0	0	0	0	0	0	0	0	0	0	0	0	0	0	0	0	0	0	0	0	0	3	0	0	0	0	0	0	0	0	0	0	0	0	0	0	0	0	0	0	0	0	0	0	0	0	0
12efc126bd347696a452f54ffe788bce	0	0	0	0	0	0	0	0	0	0	0	0	0	0	0	0	0	0	0	0	0	0	0	0	0	0	0	0	0	0	0	0	0	3	0	0	0	0	0	0	0	0	0	0	0	0	0	0	0
a62c19de8f740357a9be6175f233c1de	0	0	0	0	0	0	0	0	0	0	0	0	0	0	0	0	0	0	0	0	0	0	0	0	0	0	0	0	0	0	0	0	0	0	0	0	0	0	0	0	0	0	0	3	0	0	0	0	0
22953093929d4576fefefd54ab149ee5	0	0	0	0	0	0	0	0	0	0	0	0	0	0	0	0	0	0	0	0	0	0	0	0	0	0	0	0	0	0	0	0	0	0	0	0	0	0	0	0	0	0	0	0	0	0	0	0	0
cd0e6aa0825bfa736271e5f3c56283e2	0	0	0	0	0	0	0	0	0	0	0	0	0	0	0	0	0	0	0	0	0	0	0	0	0	0	0	0	2	0	0	0	0	0	0	0	0	0	0	0	0	0	0	0	0	0	0	0	0
[truncated: 4 more columns]
