# Supplementary material for: Timing and delivery route effects of cecal microbiome transplants on Salmonella Typhimurium infections in chickens: potential for in-hatchery delivery of microbial interventions
Source: Anim Microbiome. 2023 Feb 14;5:11. doi: 10.1186/s42523-023-00232-0 (PMC9926694; doi:10.1186/s42523-023-00232-0)
Supplement: Supplementary file 1 — Additional file 1. The main feature, taxonomic and metadata tables used to analyse and describe the data collected across the two CMT experiments. [file 42523_2023_232_MOESM1_ESM.zip › Pottenger_et_al_Data_Files/TrialB_3dpi_feature-table.xls]

## Sheet: feature-table
# Constructed from biom file
#OTU ID	B802	B804	B805	B806	B812	B819	B820	B826	B827	B828	CMT1	CMT2	CMT3	CMT4	CMT5	CMT6	O14	O1729	O2	O21	O25	O3	O7	O9	P830	P836	P838	P839	P840	P844	P876	P877	P880	PU1702	PU1705	PU1708	PU1710	PU1719	PU1722	PU1724	PU1725	PU1726	PU1727	W653	W659	W662	W666	W668	W670
c9dc4c8eff363e8e61afa084f7619254	825	200	786	6252	7484	4692	1860	7929	1614	0	1389	1543	1959	2248	1361	2019	853	14039	1448	8175	1292	4909	6027	6513	11465	4592	4692	2362	11197	0	7264	1427	221	2827	824	2316	7120	17578	5583	683	914	13011	1275	1184	6449	1042	1699	6645	2451
c86bc91c9e47ce01300a927d1319172a	773	173	707	5287	6467	4140	1654	7202	1303	149	1475	1318	1703	1868	1243	1743	895	12600	1454	7599	1195	4510	5507	6374	10317	4238	4383	2152	9924	0	6951	1289	209	2679	779	2163	6889	17421	4790	720	831	11929	1182	809	6062	1047	1564	5974	2509
16c850c42aa9576de537867658324da6	679	173	607	5122	6187	3922	1513	6527	1178	0	1186	1273	1657	1825	1113	1635	705	11942	1194	6749	1065	4259	5566	6068	10501	3856	3839	2085	9421	0	6040	1363	192	2384	719	2104	6050	15166	5179	570	777	10831	999	710	5515	1092	1379	5682	2150
254456263f27a0f6d0eed34c6fdcaa1d	435	956	2167	2518	1014	393	554	850	883	277	672	664	814	816	573	812	3535	763	536	3190	3503	178	289	7701	344	6631	1623	2722	1200	6	1741	4913	652	2011	3394	7240	7530	3540	6803	3143	2297	3723	810	865	9497	10051	6748	2608	3569
4297e4bae19c5cfb68fb81a60f740a4e	371	831	1862	2202	900	341	542	819	757	197	587	630	679	714	477	681	3326	689	511	2787	3406	181	271	7686	336	6184	1526	2611	1054	0	1618	4400	604	2071	3244	6823	7215	3456	6020	3011	2112	3421	724	630	9017	9213	6383	2309	3563
c56d5d356d743d0f643722810b6de7c1	361	813	1917	2337	845	332	395	696	700	169	504	503	640	699	461	646	3259	690	396	2711	3042	153	309	6984	312	5758	1521	2388	1072	0	1456	4988	575	1947	3279	6713	6339	2963	5988	2652	1980	3192	659	549	8615	13077	6102	2182	3128
e15c2081ad69b094b67ec97787921db7	871	7799	643	1797	0	391	429	0	190	262	541	505	679	665	500	646	10342	23	8574	6220	2463	5983	10199	26	152	15	1086	85	5542	26	283	99	149	67	0	0	0	0	0	0	0	81	0	5110	1476	414	211	391	0
017a830e07e993f0ef485d4868c61514	717	6505	500	1515	0	352	364	31	137	0	486	427	660	627	425	568	9342	0	8203	5516	2388	5204	8976	30	162	19	983	66	5135	26	235	82	138	60	0	0	0	0	0	0	0	74	0	3942	1407	378	183	359	44
222876e2931c553cbe487b4639f9d3a7	28	1006	742	959	489	329	211	754	630	104	500	450	476	531	448	435	3933	847	265	2501	1268	1687	512	6077	3877	7067	2513	429	3837	0	2378	3807	662	73	221	497	556	1256	550	893	692	232	107	678	2392	3469	5426	2649	7092
5d69f7414f4c57246282fdd8c4f6dc22	333	3138	658	2117	3800	179	3519	698	2980	356	161	188	197	265	206	224	283	1173	433	1745	137	90	530	1371	621	71	333	1307	81	0	449	575	294	834	1197	2588	5418	10571	5197	4789	7377	3204	423	822	2271	601	55	239	241
0c7558388913b3e42fe636fc0e91e4e7	663	5861	458	1305	0	318	354	0	138	170	391	416	551	483	411	468	8890	23	6980	5002	2032	4842	8364	25	109	14	816	85	4361	33	213	76	142	47	0	0	0	0	0	0	0	77	0	3547	1177	286	170	307	0
d1701442489e0472f8b8cec2160b2452	3231	1601	798	5618	2867	719	2094	1166	2062	553	80	94	121	120	115	132	165	1001	94	720	570	75	170	720	999	913	606	1061	104	0	381	637	609	2511	1524	541	2164	1192	593	4885	1621	2389	255	1528	3075	19	398	347	363
5113b90a7e0fbf3afcd3a48f5e322cb2	0	0	0	0	0	0	0	0	0	0	1920	1872	2572	2849	1800	2310	1107	92	896	125	3196	111	0	134	952	69	1107	697	1010	0	5284	122	1864	0	0	0	0	0	0	0	0	0	0	557	238	1765	227	152	205
a7f520103043100b889c861bd24ffa80	0	0	0	0	0	0	0	0	0	0	1775	1631	2296	2429	1510	2120	1045	66	865	112	2841	119	0	159	838	71	1110	674	931	0	4845	137	1670	0	0	0	0	0	0	0	0	0	0	436	251	1773	217	134	198
2318ac6fc4082e7be738689ea0b80e43	0	0	0	0	0	0	0	0	0	0	1466	1582	2001	2155	1424	1989	956	44	863	116	2748	134	0	142	829	49	1023	599	815	0	4468	97	1587	0	0	0	0	0	0	0	0	0	0	430	219	1715	216	115	174
c71a0328abaa29c019b2109c6d1569ff	374	34	359	3666	76	91	645	37	74	257	228	248	338	281	285	296	56	1328	106	275	0	0	0	33	479	382	149	603	21	0	95	1405	88	2849	191	318	9104	1188	1975	1674	310	103	63	33	294	88	0	39	87
7ea61d492ad601356d3d53a3cde28112	383	1102	503	973	378	0	4036	1124	420	304	91	102	126	131	102	117	0	227	112	169	0	265	37	185	405	317	458	296	428	0	471	1017	1027	3263	721	1210	2262	692	829	805	529	2602	238	59	511	86	33	50	82
91b11440685b150358d4f84356c47765	313	21	339	2963	54	77	556	41	56	150	197	212	290	261	241	259	82	1269	94	247	0	11	0	35	418	327	164	608	0	0	73	1351	101	2597	178	312	8319	1074	1689	1561	262	96	58	26	287	84	0	24	96
78dfcd45ac8115deb39d722f41d0be8b	318	913	390	899	317	0	3531	896	343	0	76	76	104	97	89	94	0	231	114	158	48	225	37	159	372	260	508	265	363	0	397	964	965	3007	637	1089	2188	629	680	781	477	2317	237	24	474	82	20	42	83
5a3a1a6e38d5c41cb3d0bef1a7c1c31a	926	481	301	526	150	510	259	973	742	152	0	46	47	64	42	0	365	718	127	483	24	341	293	1186	82	586	127	1339	117	0	54	274	137	989	1145	380	170	1671	82	945	875	834	556	406	2248	38	175	1129	127
355034a5402d8dadedddf6c93f9c507c	259	25	307	2863	94	72	510	25	47	184	187	192	265	276	254	258	56	959	66	198	22	0	0	36	388	282	143	492	0	0	74	1141	78	2264	187	239	7363	931	1485	1247	221	104	60	16	204	59	30	23	62
19154aae41e3467f9509382b0e923856	298	873	396	783	336	19	3085	925	315	241	78	70	96	98	94	107	0	200	97	150	0	190	51	136	346	254	439	251	367	0	361	838	882	2687	592	999	1954	686	584	670	391	2259	204	29	463	99	16	35	73
c81be75fe2662670e72815b31a0a29ad	0	0	0	0	0	0	0	0	0	0	983	965	1387	1495	986	1283	596	0	2673	1185	1672	65	0	96	487	35	658	329	480	0	2522	82	912	0	0	0	0	0	0	0	0	0	0	302	138	1014	121	84	104
d1c8cc943ac8da495c57845e89bc32ea	92	37	0	428	0	0	0	56	0	0	146	152	201	226	151	165	0	0	77	31	118	0	22	45	98	163	236	852	0	0	177	813	203	53	1039	511	1301	2045	1847	1824	2868	660	902	725	1920	14	214	544	391
9c421a9933c8bcfa36faec47937067c9	0	0	0	0	0	0	0	0	0	0	903	883	1215	1366	770	1103	513	0	2473	1086	1468	61	61	90	446	32	572	339	452	0	2337	63	877	0	0	0	0	0	0	0	0	0	0	228	124	970	121	75	108
5b330a72c15b820a7a2c5f9962f764e3	240	0	411	6414	619	1545	0	0	0	0	87	71	122	113	57	130	194	0	78	100	23	344	26	6	1290	0	76	0	93	0	0	0	76	0	0	0	0	0	0	0	0	0	0	0	8193	0	32	439	0
10a256eca4161954fb2ed65672015ec9	66	35	0	345	0	0	0	0	0	0	118	130	143	191	123	159	0	0	73	40	116	0	0	30	101	163	222	771	0	0	150	738	217	70	990	509	1205	2081	1662	1750	2453	526	869	503	1651	0	187	495	428
43f896f0a6168ccaf6c8b3883fe7c849	160	169	73	608	73	168	300	82	64	127	84	121	148	115	113	130	31	490	266	25	108	46	30	26	97	61	110	146	50	0	720	56	246	522	212	873	1797	1170	1297	1867	3596	2001	366	65	637	237	30	53	30
36faf19e48645469a6d2b33df5ddb2ad	710	338	244	419	111	429	190	774	596	0	45	0	0	0	0	0	304	706	98	376	19	313	276	1011	60	450	115	1054	99	0	37	190	121	756	938	346	144	1328	44	703	749	621	492	266	1833	36	137	937	116
64730f4f114b3063e604b6ac4a930f90	57	30	0	388	0	0	0	0	0	0	90	120	161	176	132	139	0	0	66	31	91	0	0	48	87	134	228	767	0	0	196	726	227	66	1059	488	984	1788	1493	1618	2520	481	746	498	1564	0	214	505	367
bd70542041ed702c5e31591d41b5e0b9	33	62	0	62	161	0	171	59	81	0	237	199	349	307	177	284	626	77	243	201	294	0	0	136	45	24	0	239	25	0	51	59	149	611	135	106	276	371	814	461	87	412	88	0	2674	2958	123	315	36
ae6e19401a183a42638ebf1af97f9406	128	160	59	542	56	175	276	78	51	0	83	86	135	103	98	112	23	472	266	18	114	54	24	30	79	62	89	132	59	0	655	65	196	430	206	824	1646	1182	1206	1621	3148	1874	353	38	637	230	50	35	11
ca879c6fceb11e80dce5f02445954a8d	26	0	75	52	125	55	175	42	0	0	214	220	300	279	168	222	624	87	241	172	269	27	48	108	33	25	0	228	20	0	48	63	154	597	130	106	276	391	718	414	87	376	84	0	2483	2799	127	273	48
1f67551800b85543069eeaaf16dfce74	1707	800	186	1022	1105	1022	277	457	954	183	0	0	0	0	0	0	32	141	114	106	40	19	47	0	25	44	22	57	41	0	62	78	212	0	878	773	158	1982	814	1793	1763	154	251	172	383	49	0	33	45
010185e562f02b2472767a582f8967a0	364	238	506	1307	660	78	40	232	711	0	0	0	0	0	0	0	0	71	16	464	0	23	8	80	170	254	99	183	0	0	0	160	438	242	1715	818	562	1424	146	1022	914	2843	310	269	757	0	0	0	40
36e7c0df29a7771f7956e34587227159	0	0	0	0	0	0	0	0	0	0	559	581	738	795	584	769	0	1408	30	83	38	37	22	53	141	288	33	1179	99	0	27	305	57	31	477	416	1305	919	712	2072	1246	626	47	286	667	48	18	71	56
566e6ac8127757b635aa9f7278a69a3d	139	28	124	514	334	67	566	89	21	101	95	118	94	115	111	106	0	92	364	0	27	678	345	3031	183	44	19	182	247	0	0	16	837	622	713	37	222	3543	0	653	191	522	1386	101	25	86	0	42	38
6864883314c50e4f059c406fb4b627b7	180	0	298	4726	488	1113	0	0	0	0	60	79	87	80	59	83	150	0	54	93	11	324	0	0	1193	0	61	0	100	6	0	0	46	0	0	0	0	0	0	0	0	0	0	0	6559	11	23	329	0
5ce676745cb0ee924a2286ed32510059	308	205	457	1084	637	83	62	200	632	0	0	0	0	0	12	0	0	78	39	431	0	15	0	99	146	201	52	159	0	0	0	153	383	244	1719	924	585	1394	148	877	805	2608	255	222	758	0	0	28	70
d8f0b26291f47c5ed8656321197dc817	35	45	0	38	125	0	135	29	55	58	189	168	243	265	173	208	486	81	202	166	229	0	0	95	27	24	27	179	0	0	50	46	137	511	83	72	243	306	647	330	77	363	99	26	2199	2442	111	231	39
3960543435271cf2b16a8ceb7081ec96	116	102	46	478	62	140	234	67	31	0	73	68	112	93	91	93	40	420	199	25	91	50	26	28	88	64	81	120	39	0	578	38	201	366	159	647	1515	1008	888	1392	2732	1661	297	30	523	182	35	45	25
f4d0f5a2a3cee17f790d220d754ad77f	1568	706	181	896	970	930	251	397	759	0	0	0	0	0	0	0	31	114	94	68	0	14	56	0	30	31	23	42	28	0	69	80	197	0	818	715	130	1734	707	1554	1360	157	222	115	353	35	15	0	53
c6de2773b4cfc8cc4df63a9b7170203f	155	0	280	4205	456	1063	0	0	0	0	47	49	69	73	51	72	125	0	52	73	18	257	0	0	1071	0	69	0	70	0	8	0	49	0	0	0	0	0	0	0	0	0	0	0	6232	0	27	286	0
b13624c98c94b17798e5f6653ac36978	0	0	0	0	0	0	0	0	0	0	541	509	682	681	526	659	0	1270	33	75	32	49	21	48	110	238	24	1156	77	0	18	283	66	24	425	418	1203	825	621	1880	1045	536	53	208	616	48	18	52	69
e8e0cdbc0c6c4d483a7cc0152934a81f	1408	569	151	905	906	1014	231	363	752	137	0	0	0	0	0	0	22	114	87	71	0	16	61	0	22	23	24	59	24	0	64	84	192	0	992	736	107	1618	643	1432	1415	136	192	124	362	47	0	25	54
f27cf5064ccad6d057c08038144a760f	138	0	104	497	289	58	458	76	20	80	110	85	90	102	76	95	0	126	299	0	0	585	261	2982	163	28	15	158	260	0	0	16	791	561	660	58	193	3154	0	522	159	468	1261	78	27	72	0	0	0
8633f157672e96709dde3389d7904bb8	0	356	0	828	191	499	54	329	183	0	125	0	103	127	137	118	206	1658	516	37	481	330	479	330	276	91	51	101	139	0	160	100	48	39	574	122	0	35	0	323	55	1453	70	49	373	253	65	770	101
457145302a1fef34ed062ab26737f917	0	48	149	86	0	53	0	0	0	0	0	31	46	0	0	30	15	0	54	0	436	31	32	0	979	0	770	0	0	0	140	0	222	1022	127	1342	2574	41	22	476	2084	928	2446	42	121	26	0	608	36
737c733f2fe8591304bede57be204b7b	0	0	648	0	0	0	0	0	0	0	1392	1311	1999	1719	1484	1886	425	0	107	0	33	225	0	0	352	19	246	0	310	0	358	0	372	0	0	0	0	0	0	0	0	0	0	0	61	0	77	1083	0
31af902b70250325d05f9038aac782b3	1317	523	142	861	870	950	204	335	648	0	0	0	0	0	0	0	26	119	98	77	0	18	62	0	22	25	24	55	23	0	58	62	154	0	905	708	104	1534	620	1251	1157	127	219	94	304	50	17	0	51
7a1b5a60aa6c4ab8de5d6d384d0c1616	0	305	0	711	140	464	64	245	172	0	112	0	113	92	126	97	214	1628	487	44	430	289	365	322	268	80	32	72	146	0	143	106	60	0	526	90	0	34	0	267	39	1423	72	47	355	196	52	675	71
e2c6b0e50f6d8f1b8cb3c1ff0a57706b	505	245	49	224	540	252	145	286	352	152	42	42	47	54	52	49	0	354	184	60	12	86	19	70	65	96	118	388	189	0	64	219	234	943	540	396	358	324	464	735	458	2896	471	52	547	0	77	61	69
8caa2ae131652170ee566c0922ccbca1	0	0	121	89	0	51	0	0	0	0	18	0	0	20	0	0	17	0	63	0	374	34	21	0	879	0	679	0	0	0	109	0	208	981	133	1232	2483	47	0	414	1750	871	2351	35	127	0	0	556	56
a5c0b58ef30878cf30d6d949d7adcb70	0	0	0	0	0	0	0	0	0	0	425	424	530	574	431	512	23	1112	21	59	32	22	22	46	109	180	32	1018	71	0	27	207	55	19	400	335	921	720	521	1578	930	537	54	184	523	48	19	41	44
0e6bb6ebc7fcf34e80cb938665d97eb8	55	257	0	687	138	415	0	293	144	172	0	136	104	103	0	51	175	1512	466	38	421	284	339	295	211	71	29	70	151	0	120	81	50	0	515	85	0	33	0	251	51	1248	55	40	312	206	61	635	72
e069640165c6ce6a3c1551b0c38adefd	0	0	607	0	0	0	0	0	0	0	1162	1108	1823	1464	1242	1668	423	0	119	0	30	196	0	0	340	17	268	0	290	0	310	0	373	0	0	0	0	0	0	0	0	0	0	0	75	0	92	1028	0
90f24c100d7b8f37365673e96d5b2618	0	0	126	81	0	46	0	0	0	0	0	0	0	0	37	22	18	0	55	0	360	24	31	0	793	0	616	0	28	0	113	0	205	859	138	1185	2053	28	0	384	1751	797	2098	40	97	20	0	481	47
dec4b3eb7ab3cd6b5848c7656e51e302	518	100	48	752	100	103	126	184	116	142	24	41	57	46	49	45	0	299	32	40	48	0	8	18	42	68	30	116	51	0	79	85	106	625	698	259	289	1333	623	1357	1701	703	485	37	252	291	0	27	14
9ce4c82e9901f5b78f2b14a0cebbe655	412	200	55	171	454	253	109	243	268	102	44	30	33	51	40	43	0	286	170	42	20	89	23	75	77	110	79	348	176	0	69	210	212	847	542	325	345	291	403	593	393	2519	451	28	474	0	55	56	60
503fa18d17cbf062c5bd7b57df71a032	773	194	627	429	499	270	677	121	594	454	0	0	0	0	0	0	22	418	124	35	53	0	40	115	51	0	344	0	0	0	57	196	499	351	116	528	706	511	271	96	283	131	152	352	456	23	0	14	0
9bb3d790b198ab383ad0c7f81a4bfd06	752	140	482	678	418	88	327	0	96	318	225	254	326	390	287	272	72	571	114	67	158	22	31	421	200	654	96	167	66	0	76	330	271	72	0	0	205	589	0	55	522	100	0	82	973	273	88	48	62
7d21ddfd73f78f980277f47f66862589	0	0	113	69	0	47	0	0	0	0	0	0	0	20	0	0	17	0	42	0	367	28	35	0	724	0	616	9	0	0	99	0	216	867	123	1033	1910	44	0	349	1598	721	1958	45	79	0	44	448	38
5a55345381d6d2beca5a9ccef30e4ca3	498	85	33	700	89	95	117	156	97	0	34	28	0	45	0	38	0	276	31	32	51	0	0	19	54	73	37	106	44	0	89	99	114	627	663	247	282	1429	549	1253	1647	726	470	31	242	298	0	33	16
94cbe3c95838cb285286979b9b161541	0	224	0	0	0	0	0	0	0	0	61	70	83	114	67	102	0	0	182	0	451	88	723	0	0	0	0	0	1896	0	1000	0	0	0	0	0	0	0	0	0	0	0	0	0	0	15	2506	0	0
d7068d1e79b3b5a577ba004df3980957	429	0	236	1216	102	52	0	912	896	138	180	196	291	311	255	259	187	0	28	124	378	95	84	370	418	0	0	52	116	0	449	126	364	28	0	0	55	174	0	0	94	0	0	0	159	636	172	414	16
11df147a45e56dc9bc33a64dc672fa5a	494	133	178	52	0	0	0	0	209	0	0	0	46	0	0	0	38	71	124	503	91	0	136	165	327	371	276	581	0	0	41	597	242	31	100	247	451	602	84	690	1727	431	200	87	1229	0	137	24	0
d3fdcc82c8b35d62f17b26e026762022	0	350	39	9401	0	150	0	0	0	0	0	0	0	0	0	0	30	0	0	0	56	32	19	334	104	0	0	31	0	0	0	98	0	0	0	0	0	0	0	0	0	0	0	0	0	0	0	0	0
c46c6222e285bcbb6d3416b2ef19d5fe	451	60	35	663	60	94	93	115	82	87	21	16	40	28	44	29	8	264	31	39	39	0	0	21	40	75	24	102	46	0	89	78	104	504	591	209	280	1277	471	1183	1529	627	410	25	193	336	12	19	11
d5931b36ffb53fc552c8f195c5952db9	679	154	548	404	441	259	568	103	468	323	0	0	39	28	0	30	23	318	115	25	62	0	32	134	31	0	354	0	0	0	55	160	472	342	125	428	661	471	266	97	221	126	157	207	428	28	0	0	0
e61fa86fc74923d679cd6901d229dfe9	245	115	401	1030	205	104	325	295	272	51	154	131	164	146	175	201	529	131	209	88	264	49	88	112	135	31	45	71	334	0	37	0	297	608	0	78	552	447	61	162	149	0	0	199	273	44	130	316	140
3c7fcd7837965a72d37f1d803646ffd8	461	150	168	0	0	0	0	0	181	0	0	0	0	0	0	0	25	82	133	425	77	0	140	145	286	305	277	573	0	0	0	592	218	31	114	213	418	658	64	617	1556	409	204	66	1129	0	129	20	0
4aa14a5c09cc0289f811f54841a1d786	366	0	219	1063	85	35	0	811	722	0	129	176	227	263	178	251	174	0	30	115	360	84	67	356	408	0	0	59	100	0	463	126	334	22	0	0	45	197	0	0	93	0	0	0	186	515	168	412	19
0d6c59fa32233701e4160b9c401dab31	426	71	34	651	85	94	123	159	86	0	26	23	0	31	0	40	0	212	27	25	45	0	0	16	40	66	44	96	37	0	91	83	80	524	585	204	226	1239	462	1065	1466	552	445	31	224	296	0	15	11
a2d5ae9cda65e40d24ab352f6267bcb7	0	164	350	1398	398	112	0	400	451	0	0	0	0	53	0	0	0	106	59	157	123	0	54	176	74	523	284	222	539	0	33	725	316	0	0	0	0	0	0	0	0	0	0	117	848	244	608	281	130
6044d2f4d21b34858f3f79e3a4daa4b9	354	0	199	964	78	40	0	732	750	108	157	161	253	292	211	228	159	32	21	126	298	80	61	364	379	0	0	49	99	0	350	132	265	28	0	0	58	151	0	0	85	0	0	0	147	463	166	405	15
d9c046f691de7bd2a2a84413377f2427	425	143	169	0	0	0	68	0	184	0	34	0	0	0	0	0	0	86	98	374	59	0	120	129	274	296	270	554	0	0	0	593	170	25	105	218	375	563	53	563	1468	330	207	54	1035	0	134	14	0
eab9883901ab34aab6431538705b2f99	0	274	50	8122	0	155	0	0	0	0	0	0	0	0	0	0	39	0	0	0	46	19	0	306	111	0	0	24	0	0	0	90	0	0	0	0	0	0	0	0	0	0	0	0	0	0	0	0	0
73ffdc1183fb0087c2c56b40c9bb518b	33	102	75	248	32	18	33	31	20	0	357	330	381	428	352	388	38	68	25	32	49	22	0	101	61	31	37	44	43	0	76	113	151	70	1262	0	2247	91	63	412	33	589	130	25	271	179	53	59	39
ab21f0fc0c3466f0921adc1213315f59	660	95	153	384	113	440	16	296	258	86	0	14	13	0	0	14	0	139	0	70	144	203	80	279	94	0	44	207	0	0	0	97	0	170	208	135	280	578	418	190	421	267	398	491	364	41	0	68	210
cf6ec14843d4e7e8b899f5b1a70145c2	240	83	345	883	152	55	290	260	241	0	121	107	129	168	126	148	460	112	179	60	247	55	69	95	126	37	44	56	319	0	24	0	256	589	0	87	504	392	27	142	132	0	0	140	236	0	130	298	138
bf87f88ee908f6b1f1524bcdad19c54f	344	0	175	883	97	41	0	701	619	0	131	133	197	260	190	188	147	29	31	103	281	83	73	374	377	0	0	36	73	0	315	119	296	21	0	0	47	153	0	0	80	0	0	0	149	461	151	366	16
de81bdb925eee339d58c048babfb9589	0	128	310	1132	365	89	0	316	317	0	0	0	52	0	40	0	0	116	63	169	107	53	52	161	49	460	249	154	500	0	41	720	323	0	0	0	0	0	0	0	0	0	0	76	808	206	594	284	99
0fc3ba4dd06f564dd43d652cb73be0c6	0	95	315	475	56	128	144	0	0	0	110	94	117	95	109	122	0	52	425	193	35	31	31	170	191	153	239	126	33	0	443	162	340	876	614	28	0	0	314	131	0	75	279	50	962	0	74	52	128
80bd364a7031d57330e099fb6d30271f	0	90	63	215	0	0	29	0	0	0	293	304	301	385	290	331	0	66	23	0	48	10	29	79	54	33	38	34	44	0	58	100	104	63	1202	0	2077	76	53	372	26	531	143	15	252	178	62	41	32
0f98077192d9b750bbb9e770cb43bec9	0	132	287	1131	327	97	0	370	326	0	0	0	0	0	0	60	0	163	60	123	107	0	48	145	34	422	271	151	492	0	0	726	267	0	0	0	0	0	0	0	0	0	0	70	765	245	519	219	97
021125da79fd4f878d6be8df91e4897f	0	18	61	0	85	473	0	0	0	0	0	30	33	53	27	37	121	0	487	295	164	30	286	2505	134	93	0	0	35	0	0	59	0	0	0	0	0	0	0	0	0	0	0	0	0	0	450	1874	1040
3968835c2562b02cc881132c876feef8	0	0	493	0	0	140	0	0	0	0	28	38	44	44	36	42	0	0	28	0	316	23	0	0	483	1971	185	583	41	0	17	489	30	0	0	0	0	0	0	0	0	0	0	0	1729	36	168	0	149
89c301a1cdbf59d1e25b92ed6c067017	36	246	21	6826	0	118	0	0	0	0	0	0	0	0	0	0	31	0	0	0	35	16	23	294	107	0	0	35	0	0	0	101	0	0	0	0	0	0	0	0	0	0	0	0	0	0	0	0	0
87723f6f8d660f733e989e01f6c55e51	545	76	137	298	125	406	21	245	210	0	0	0	0	27	0	0	0	123	42	68	115	168	70	251	84	0	27	166	17	0	0	116	0	174	164	129	227	546	354	196	361	228	360	351	331	42	0	76	223
a4851d7fb5ac5b13c719287fe2629ed9	109	55	27	300	38	56	32	295	85	0	0	0	0	0	0	0	108	106	0	34	24	0	28	63	25	0	0	0	0	0	34	0	0	387	144	314	748	2503	183	229	619	363	378	19	28	0	31	129	375
c7701e4b04cba064290b176999236eb3	142	45	422	443	282	24	44	0	40	34	35	38	43	75	49	61	378	0	188	108	529	0	0	0	50	48	21	50	0	0	178	124	24	8	429	62	956	247	188	449	135	589	231	43	457	131	115	243	70
cb8b4d5008671e5b44698d43e45ae5ea	253	215	146	515	79	43	281	456	276	153	57	50	32	17	41	38	15	103	0	54	35	0	0	31	85	52	98	104	0	0	236	163	101	431	54	212	427	727	87	368	110	172	27	132	258	19	107	220	371
ee86ff3fee3683ac8d84052f3cd10a1d	0	125	245	1056	258	84	0	322	310	0	48	37	0	0	0	0	0	140	54	147	83	0	32	151	44	430	283	169	444	0	0	689	298	0	0	0	0	0	0	0	0	0	0	66	708	233	478	229	84
0970e2deb45ac8ab290fe68202426a72	105	121	85	0	0	752	867	65	91	132	39	24	28	47	34	34	129	921	49	0	222	6	46	197	212	193	71	878	46	0	27	337	236	0	0	0	0	0	0	0	0	0	0	86	969	55	31	133	84
358cbdf6b990aba84685d3b80be9e0a0	573	74	126	324	100	372	24	267	184	0	16	0	0	0	10	0	0	111	0	81	104	169	62	244	77	43	28	175	0	0	0	84	0	167	154	114	257	553	346	202	340	232	359	328	296	51	0	73	224
7f252039e0dce2542b5a14993e05936c	248	207	370	0	0	75	0	680	165	0	0	0	0	0	0	0	311	0	179	49	60	85	170	501	175	133	38	216	25	0	42	47	473	0	8	254	0	21	0	74	0	750	107	0	1122	0	216	352	145
9c8dc0e1ab878bab551965298c9c7ddf	32	70	273	357	73	128	119	0	0	0	70	68	107	112	89	106	0	39	377	187	24	0	39	176	154	129	232	129	25	0	385	131	334	790	590	0	0	0	222	156	34	79	253	40	868	0	58	34	111
024957368b902db2ebf6e89ab9217872	0	0	0	0	0	0	0	0	0	0	138	120	166	161	115	143	0	0	22	0	42	0	0	0	0	0	0	0	1098	0	3878	0	0	0	0	0	0	0	0	0	0	0	0	0	0	0	0	0	0
9735974548e39f94541e90d3b440b3c3	90	255	178	402	223	103	501	141	227	0	111	112	134	134	124	141	100	135	232	34	217	70	30	89	74	93	90	89	208	0	92	70	320	72	35	41	255	136	56	172	44	255	25	56	294	101	61	59	31
c0874eeed49b6f126a340b1af55f40fd	0	79	278	375	0	118	148	0	0	0	91	94	107	92	74	112	0	55	345	165	27	0	48	159	147	133	296	111	26	0	362	154	338	712	521	0	0	0	263	114	0	73	252	0	813	0	73	39	102
ef2cb25da4bf0aa095fe7355eaeaa634	0	0	46	0	68	361	0	0	0	0	36	0	25	47	0	27	109	0	458	233	157	47	218	2277	124	93	0	0	45	0	7	60	0	0	0	0	0	0	0	0	0	0	0	0	0	0	372	1687	984
59c97d983335c1c99880f5e9b42d9f94	502	79	114	293	99	376	24	225	167	0	0	0	0	0	0	0	0	108	0	56	103	164	68	210	85	0	35	146	0	2	0	92	37	180	137	93	199	556	333	156	328	221	339	304	276	52	26	58	214
be49158c3f9ccd1a7b9837af3954a545	1445	75	57	114	87	272	44	644	102	156	153	177	252	355	254	277	31	58	0	0	0	0	0	48	105	18	0	25	0	0	0	0	330	249	30	71	200	240	28	130	457	112	41	123	0	94	19	90	0
034c8c124043bec4adfdb45479fa0500	0	0	53	0	75	383	0	0	0	0	0	26	40	24	23	26	106	0	431	246	144	41	254	2093	109	71	0	23	37	0	0	70	0	0	0	0	0	0	0	0	0	0	0	0	0	0	371	1678	901
e23383257f1cee489e4f4173afa1e7d2	0	0	402	0	0	141	0	0	0	0	22	45	44	44	33	43	0	0	18	0	233	24	0	0	423	1752	178	555	27	0	16	449	36	0	0	0	0	0	0	0	0	0	0	0	1457	0	147	0	159
d0ddb3e4bc68e2ed88ab1d9fa5febbf7	89	51	0	248	29	46	15	293	58	0	0	0	0	0	0	0	93	95	0	23	22	0	36	62	0	0	0	34	0	0	36	0	0	320	132	278	656	2289	188	178	469	359	339	0	38	0	0	109	339
702295e5d3c4be6bad509ce1afff3650	0	74	250	334	0	124	133	0	0	0	80	80	78	79	79	102	0	55	308	166	24	0	27	142	171	115	321	101	32	0	347	163	333	728	492	0	0	0	237	127	0	84	195	0	773	0	70	42	98
d5c74ec9a1a4428d3f8f9ba3536b79a4	217	202	130	472	92	0	260	418	236	0	0	0	31	29	27	30	16	106	0	54	29	0	0	30	58	26	103	76	0	0	197	158	77	399	55	181	409	760	92	323	83	179	27	83	250	12	104	176	312
c726db65058ea16fcf32b0dbdd3ffd47	0	0	0	0	0	182	0	26	0	0	48	34	62	67	49	77	0	0	29	0	0	15	0	0	240	0	74	0	0	0	113	27	341	204	381	100	150	421	435	1542	634	646	712	78	65	0	57	44	38
cf3f1345c56ca11511f59b0e7ec88027	66	100	75	14	0	683	686	59	67	0	23	28	40	36	32	27	121	844	52	0	195	7	54	173	169	170	76	801	31	0	20	265	196	0	0	0	0	0	0	0	0	0	0	60	934	38	44	130	63
d0d4a903f2e203f40ff34910c4744148	0	0	398	0	0	132	0	0	0	0	35	29	35	47	29	47	0	0	26	0	203	0	0	0	392	1636	157	460	35	0	16	515	33	0	0	0	0	0	0	0	0	0	0	0	1435	0	135	0	132
ce49e6aa271643890e9c958a0c93db56	113	0	332	351	245	20	0	0	0	0	28	34	42	85	47	61	385	0	178	92	488	0	20	0	37	39	21	48	0	0	120	121	26	0	347	56	826	188	159	404	107	475	174	0	465	110	113	186	59
82142f5818d7cc82fd64ec05135105d7	80	43	20	227	44	45	16	289	63	0	0	0	0	19	0	0	74	83	0	22	24	0	14	53	0	0	0	0	26	0	20	0	0	337	132	245	591	2184	141	179	489	328	324	19	25	0	30	91	322
0c01c6809784c693a8cce0cb8838c487	80	201	175	379	190	109	407	115	166	36	97	88	110	88	95	122	89	149	199	26	208	62	15	71	83	80	79	74	206	0	72	62	306	60	0	57	250	136	45	127	49	248	19	29	256	72	58	44	25
c99badc2d9994373459c1ab4fa802181	0	0	39	0	48	388	0	0	0	0	37	0	26	27	0	27	107	0	419	213	127	39	227	1923	100	71	0	0	19	0	0	56	4	0	0	0	0	0	0	0	0	0	0	0	29	0	347	1490	962
e8c9a2e40b0e72f55e748cc61a22f909	96	41	0	210	23	48	18	230	66	0	0	0	0	0	0	0	79	105	33	19	24	21	15	46	0	0	0	0	27	0	23	0	0	294	133	222	615	2127	151	162	499	340	295	0	30	0	0	101	331
e5da2fbb6802b8595638eac826604f9c	181	167	116	387	79	22	225	385	232	103	0	31	27	27	16	20	16	90	36	28	34	0	33	32	49	35	88	78	17	0	180	139	88	355	39	162	368	630	72	298	112	156	15	89	180	12	100	129	327
8a4f06bf25a0bb81739037030cce230f	557	290	386	73	685	250	514	456	503	129	0	0	0	0	0	0	238	0	226	100	102	128	147	217	0	22	0	0	383	0	23	19	53	0	0	0	0	0	0	0	0	0	0	0	426	0	37	101	0
ad76b84d4a349433902e902b20e2e427	0	0	0	0	0	0	0	0	0	0	100	106	140	186	114	127	1435	0	31	0	0	615	0	0	0	0	0	0	3331	0	39	0	0	0	0	0	0	0	0	0	0	0	0	0	0	0	60	0	0
9a0e1485bca836118fe6999908dffe00	269	224	378	44	0	107	40	665	158	0	0	0	0	0	0	0	149	0	23	43	29	25	128	95	171	114	43	174	16	0	42	57	434	0	0	295	0	0	0	62	0	777	109	0	780	0	33	247	143
64163fb48bb9343b3d8c7ae20537e6e5	0	0	0	0	0	166	0	24	0	0	43	39	54	54	40	65	0	0	20	0	0	0	0	0	204	0	60	0	0	0	122	22	341	180	337	113	152	305	389	1270	550	504	637	82	60	0	65	38	44
f1037bec614b24d730f273cbf2066b78	1234	60	0	93	65	247	46	556	82	0	156	169	227	309	216	276	0	56	16	0	0	46	0	37	89	19	0	21	0	0	0	0	292	241	18	69	146	214	19	94	375	85	26	91	0	77	31	90	0
76a971566bcb246213c5ccb964547ef0	91	0	297	318	208	20	0	0	0	0	39	34	37	51	37	42	316	24	137	88	378	0	0	9	43	31	25	64	21	0	141	126	16	0	319	47	699	191	149	348	110	482	178	26	355	71	93	169	58
27b3b6c782ca8d84ffb7ba06bc5b9e21	0	0	0	0	0	0	0	0	0	0	1155	1136	825	1166	1091	746	0	0	0	0	0	0	0	0	0	0	0	0	0	0	0	0	0	0	0	0	0	0	0	0	0	0	0	0	0	0	0	0	0
07190f534d251515b5a280195b071183	0	0	0	0	0	0	0	0	0	0	36	0	0	42	41	0	0	0	66	0	0	0	0	21	55	121	0	5244	0	16	0	0	0	0	0	0	0	0	0	0	0	0	0	240	53	0	22	0	95
24121ebb0e04b674515c41ed5e3b136a	568	314	343	68	607	247	515	436	472	0	0	0	0	0	0	0	254	0	222	88	93	121	156	224	22	42	0	0	338	0	27	19	40	0	0	0	0	0	0	0	0	0	0	0	374	10	42	76	0
30e10a390c4a29f200fd7e3bd182fa2c	100	106	200	380	44	28	55	39	285	47	125	129	178	162	137	173	58	73	32	0	27	39	43	83	135	0	32	68	63	0	32	196	0	0	0	0	0	0	233	0	1313	0	0	104	224	92	55	40	107
053e2fe12849faee70c0128a5f400547	58	184	140	370	153	76	383	99	126	29	80	68	96	95	77	113	86	145	178	37	148	58	23	86	73	68	83	70	213	0	65	60	238	52	0	45	168	118	44	104	37	214	22	23	213	51	58	45	0
68cf399f4b905cd968ecd322d0c6ce68	1160	46	0	97	57	212	41	517	69	0	123	132	222	259	194	231	0	49	0	0	0	0	0	42	85	0	0	22	44	0	0	23	264	216	22	74	145	200	27	87	342	77	40	79	47	64	22	82	0
7dd6096d1db6be97851c85f45a5022e5	459	242	334	62	574	216	462	348	371	95	0	0	0	0	0	0	215	0	199	89	112	99	134	215	20	28	48	0	316	0	21	19	46	0	0	0	0	0	0	0	0	0	0	10	402	17	36	72	0
d8e2525656b3871bbf473dfa6903b2c4	257	187	331	0	0	81	27	539	133	0	0	0	0	0	0	0	124	0	17	36	35	24	80	90	143	109	34	169	19	0	49	49	405	0	0	249	0	0	0	54	0	672	91	0	729	0	44	222	146
172c2a75c9e498b0fda0064ad8e62fde	39	0	0	106	54	20	0	0	24	64	138	162	222	183	200	148	55	0	19	0	105	18	56	0	94	30	41	0	0	0	139	76	213	467	59	109	204	376	83	379	805	395	118	0	0	30	33	28	0
54a08ae1fdbf054fe9b18e03283e3286	463	209	318	71	538	248	454	418	370	0	0	0	0	0	0	0	216	0	226	87	97	116	147	222	0	42	0	0	322	0	23	24	38	0	0	0	0	0	0	0	0	0	0	0	356	0	29	81	0
f65a255989cb2c0e8a78767237853ecf	0	0	0	0	0	0	0	0	0	0	0	0	35	0	0	32	0	0	62	0	0	0	0	22	54	90	0	4693	11	14	0	0	0	0	0	0	0	0	0	0	0	0	0	148	53	0	25	0	98
0487c4a9f0e4ad3f442fd867a0867743	0	0	60	0	0	0	0	0	0	0	45	36	27	35	31	26	259	0	130	0	63	0	29	9	0	0	0	71	185	0	0	192	0	871	237	101	802	429	87	162	398	555	144	39	47	0	20	17	133
aef7edf3bc85e63a92a06bdc3a754479	202	178	319	0	16	101	16	605	115	13	0	0	0	0	0	0	98	0	22	38	26	19	84	104	133	89	34	142	20	0	41	39	382	0	14	286	0	15	0	52	0	651	97	0	684	0	34	205	157
e0179bb6e6b1ea1ce5b859f23434a8fe	60	104	187	114	649	31	0	172	238	0	92	99	130	98	82	94	120	39	116	0	605	119	39	0	32	76	108	22	152	0	265	53	51	0	171	89	0	0	169	0	0	121	45	8	32	0	319	68	38
d78cdc1d796e0a4784abaf8f187f2c66	0	0	0	0	0	0	0	0	0	0	30	35	39	66	35	38	91	0	51	0	57	87	51	4171	0	0	0	0	147	8	0	0	0	0	0	0	0	0	0	0	0	0	0	0	0	0	133	0	0
7fd32f0bf0b890af5351cfe478ddd372	68	109	175	341	43	34	61	25	217	0	113	114	150	145	119	123	65	73	44	0	27	0	0	73	110	19	46	69	71	0	35	175	0	0	0	0	0	0	185	0	1166	0	0	70	201	99	52	20	119
3d6af8b3c29820a406b511db68d3c6de	37	0	0	0	0	0	0	0	0	0	30	42	63	53	47	40	0	30	0	0	0	15	0	0	33	0	0	28	0	0	0	40	0	265	202	217	1655	146	37	416	399	624	187	30	523	0	0	0	0
15f973e7f4cc5baddf601c7989426450	0	0	0	0	0	0	0	0	0	0	0	29	0	0	0	0	0	0	53	0	0	0	0	22	42	81	0	4454	0	14	0	9	0	0	0	0	0	0	0	0	0	0	0	135	50	0	33	0	74
0cdb94639513ab4741d397cf7c3b9991	147	0	140	0	22	0	0	161	328	0	0	0	0	0	0	0	0	210	28	0	0	0	0	0	185	51	49	20	0	0	27	0	0	0	104	0	0	85	0	0	95	2661	0	298	257	19	17	28	0
ad523753829a89976effcc0dd32d625d	395	165	305	45	560	211	388	337	356	0	0	0	0	0	0	26	207	0	171	74	91	122	144	202	24	27	0	0	283	0	25	23	40	0	0	0	0	0	0	0	0	0	0	0	357	18	44	64	0
9dfdce84f665c8aa83d49487cf9549e4	0	0	64	0	0	0	0	0	0	0	0	28	23	25	26	31	247	0	116	0	55	0	30	0	0	50	7	66	179	0	9	194	0	740	268	93	740	380	68	133	385	540	122	26	52	0	17	18	127
09910017ea614e41f0d97df37f7d0fc9	0	0	0	0	0	0	0	0	0	0	33	51	72	65	49	51	744	0	187	0	0	267	0	0	0	0	0	0	335	0	100	0	0	0	0	0	0	0	0	0	0	0	0	0	0	0	821	0	0
daed5c41f7eb110864280878b6c17e98	71	96	195	308	0	30	56	24	214	0	92	124	150	121	100	117	42	72	0	0	33	0	0	62	110	0	27	81	54	0	24	170	40	0	0	0	0	0	170	0	1129	0	0	63	190	80	39	15	94
ba2a2dfede65412244235092169a0908	385	209	276	64	466	184	376	339	346	80	0	17	0	0	0	0	209	9	189	85	74	77	124	185	18	19	0	0	286	0	19	20	25	0	0	0	0	0	0	0	0	0	0	0	348	0	46	69	0
4fdce93c22aa5f9754ef723cf54803f4	45	0	0	95	44	13	0	0	24	0	115	146	177	161	148	146	47	0	0	12	109	0	36	17	85	18	48	13	0	0	121	50	219	413	57	94	210	330	56	338	664	385	121	5	16	38	32	24	0
2768a72c7805903fc57e184270d5ce4d	0	102	156	101	595	0	0	129	166	0	76	79	98	93	52	76	133	35	105	0	521	111	26	0	0	97	113	25	149	0	263	63	0	0	162	97	0	0	156	0	0	124	54	0	38	0	265	100	51
c2c65f6278a476f045497c7ad795eeb9	53	75	37	405	33	0	102	128	72	0	33	29	41	44	42	45	45	57	286	23	53	0	27	63	45	17	25	33	37	0	33	52	74	377	23	68	544	131	53	267	266	123	18	93	240	102	27	79	62
70706011f09e291ecb266aefdacba456	0	0	53	0	0	0	0	0	0	0	0	0	25	23	0	0	250	0	139	0	68	0	0	0	0	0	0	63	180	0	0	152	0	785	234	105	701	408	79	120	391	503	136	35	49	0	22	25	111
7107226cf4f42129ff82b79ba14fe84d	0	0	0	0	0	0	0	0	0	0	26	32	41	46	28	48	60	0	34	0	52	87	57	3696	0	0	0	0	126	0	0	0	0	0	0	0	0	0	0	0	0	0	0	0	0	0	133	15	0
6a27807e3253493d65540e8cf1ab7dd7	0	0	0	0	0	0	0	0	0	0	836	871	837	921	770	473	0	0	0	0	0	0	0	0	0	0	0	0	0	0	0	0	0	0	0	0	0	0	0	0	0	0	0	0	0	0	7	0	0
8f55a57c03b68f4acdadb566baf6f66d	65	0	0	86	64	37	0	0	0	62	109	148	161	148	166	150	62	0	0	0	73	11	36	0	60	34	43	0	0	0	138	40	230	407	60	98	186	342	65	322	723	299	105	0	0	30	15	29	0
1400dfdcdddaa84b334f02c21d02786d	55	55	45	398	0	27	87	112	55	0	35	28	40	55	37	37	44	57	217	28	64	25	20	73	72	17	21	26	55	0	45	58	73	374	0	61	606	138	46	223	245	120	15	57	234	82	20	72	46
90ce4bb394d9b35bc8fbe1a5da5d1c9a	0	0	0	0	0	0	0	0	0	0	74	88	96	106	96	112	1365	0	468	0	135	395	553	0	0	0	0	0	565	0	365	0	0	0	0	0	0	0	0	0	0	0	0	0	0	0	95	0	0
cf0410904d901004041832dac50e6d92	40	0	0	96	36	24	0	0	0	0	108	105	169	140	148	144	58	0	0	0	79	0	52	12	58	29	40	0	32	0	123	55	214	382	56	83	186	308	53	339	669	335	105	10	16	29	18	18	0
1eb9aada9fc3b2cd22c9639e827d2528	12	0	25	125	0	0	439	0	28	47	56	47	76	56	49	73	0	159	36	13	20	35	45	141	50	193	0	360	74	0	0	43	36	0	26	53	0	79	33	289	293	108	66	103	757	0	143	0	36
d82d8c0122f28863a60f87986ef76acb	123	0	123	0	0	0	0	161	226	0	0	0	0	0	0	0	0	203	22	0	0	36	0	17	189	51	38	17	0	0	0	0	0	0	88	0	0	82	39	0	76	2339	0	222	267	25	25	28	17
4bf6ba8363c4bf45e3c2e922244a82f3	0	0	35	0	0	0	0	0	0	0	0	0	25	29	0	0	237	0	105	0	51	0	0	0	0	0	0	78	152	0	0	181	0	750	231	92	631	356	69	110	344	481	135	35	48	0	17	23	130
4c76077d5abfb9affbed0ae6f7c63591	0	0	0	0	0	0	0	0	0	0	40	30	52	54	38	45	692	0	209	0	0	241	0	0	0	0	0	0	344	0	91	0	0	0	0	0	0	0	0	0	0	0	0	0	0	0	715	0	0
00dde1feb012f60222dd8c87872380a6	59	69	136	273	0	27	47	28	193	0	88	72	133	114	98	136	56	62	0	0	21	0	0	53	97	0	26	57	49	0	24	155	0	0	0	0	0	8	179	0	1030	0	0	52	179	80	46	25	89
9d61f31a40404cf4c97970c89dcaf3b8	0	0	0	0	0	0	0	0	0	0	0	34	39	0	32	0	0	237	467	0	756	38	404	288	32	385	0	37	266	0	142	84	0	0	0	0	0	0	0	0	0	0	0	10	352	197	55	0	173
d10950be0e0368cf6e7a696a48818d26	0	82	127	90	565	22	0	126	169	0	57	58	98	96	61	66	117	34	88	0	478	89	30	47	0	64	89	17	135	0	226	46	0	0	149	89	0	0	132	0	0	115	35	0	26	0	260	63	39
635cbce067fabe0f30cd6539161b058a	33	0	0	0	0	0	0	0	0	0	29	48	41	32	26	42	0	26	0	0	0	0	0	0	33	0	0	17	0	0	0	41	0	238	170	190	1333	159	34	335	332	473	180	12	489	0	0	0	0
6819eb91f0b2cb8e840475b124b00ce8	0	70	114	95	602	0	0	116	165	0	56	66	78	59	53	55	95	35	84	40	481	98	38	0	0	70	87	13	113	0	186	57	0	0	151	79	0	0	129	0	0	97	37	0	28	0	275	78	32
3603bd1a7bf7c71d64f4163832e75bc0	0	27	38	0	0	279	0	0	95	0	67	58	97	92	51	67	44	0	173	93	78	61	185	680	0	0	0	0	119	0	108	0	113	0	0	94	0	46	0	0	27	0	661	0	0	6	168	137	0
912403d5892aee81d5d55dc6fa5cbc82	0	0	0	0	0	0	0	0	0	0	27	28	42	49	29	26	52	0	29	0	39	65	49	3323	0	0	0	0	112	0	0	0	0	0	0	0	0	0	0	0	0	0	0	0	0	0	129	0	0
98bbdc65f4ac642fb6f75446e17ae99f	0	9	24	120	0	0	402	0	0	0	37	52	75	60	40	64	0	138	45	0	23	19	39	175	0	176	27	373	60	0	0	40	0	0	34	48	44	74	18	240	278	81	66	78	808	10	153	0	38
514cea3d792a5a97533e51125d441f89	0	0	0	0	0	0	0	0	0	0	241	261	357	292	256	335	24	0	0	0	69	0	0	0	0	0	0	0	0	0	114	21	40	0	0	0	0	0	0	0	0	0	0	0	0	26	0	1652	428
a3705bbe04d5f3ab56285b8b3268f747	0	0	65	0	0	0	0	0	0	0	462	395	555	520	485	530	100	0	30	0	0	64	0	0	108	0	85	0	68	0	89	0	128	0	0	0	0	0	0	0	0	0	0	0	0	0	19	310	0
22923a6a8b70d76dd48029dbe9b85410	0	0	0	0	0	0	0	0	0	0	0	0	0	33	0	25	0	194	392	0	707	23	416	331	0	389	0	0	247	0	140	66	0	0	0	0	0	0	0	0	0	0	0	0	362	163	50	0	152
52c1be94e2296b7b7479dc4127352e8e	42	48	40	325	29	0	78	116	45	0	33	30	42	35	22	44	32	47	218	27	50	0	0	57	49	18	17	39	45	0	33	48	63	358	0	69	480	128	43	217	238	108	11	66	206	72	20	52	44
11f336df5cad53c90f20938a6c86e219	30	0	0	29	0	0	563	29	0	59	36	61	79	68	65	47	0	50	0	0	68	0	0	23	0	113	0	0	0	0	0	54	22	47	43	23	211	136	195	662	778	12	103	21	65	189	25	0	28
75b050ba05452488b080d2a38c0f5842	0	323	0	0	0	0	0	0	256	0	0	0	0	22	0	19	183	0	585	1006	0	0	0	0	32	0	49	0	133	0	311	0	278	0	31	0	0	0	0	0	0	57	0	0	295	0	36	76	0
6ef5a0791c33c189e0d1f7533a83c009	65	61	0	0	27	0	45	15	49	0	39	19	0	0	0	0	38	161	35	20	88	0	0	52	170	172	32	285	20	0	36	125	93	0	258	46	150	329	44	77	114	0	27	57	664	0	48	0	82
a40c0272829a2e8994507bd118193ae3	37	0	30	113	47	0	0	17	39	22	420	409	604	495	399	532	39	0	23	0	0	23	0	0	38	0	0	0	0	0	15	32	0	0	0	0	0	0	0	18	0	0	0	30	166	0	28	0	55
95a96c5224ff9717d008ef38b50ddfcd	0	0	45	0	0	0	0	0	0	0	358	347	548	467	410	507	102	0	24	0	0	66	0	0	101	0	66	0	72	0	85	0	133	0	0	0	0	0	0	0	0	0	0	0	0	0	29	288	0
171f49db4ac97d0a5327c34d60d1eaeb	121	0	94	0	0	0	0	112	216	0	0	0	0	0	0	0	0	183	11	0	0	0	0	0	146	26	43	12	0	0	0	0	28	0	91	0	0	59	0	0	90	1936	0	210	233	28	17	17	0
1034f3607f387fc55bb95d2a437adccf	42	36	44	107	150	43	48	31	22	0	0	0	0	0	0	0	56	84	197	21	49	33	13	24	0	19	0	32	40	0	51	16	0	0	177	210	0	631	141	287	348	234	58	51	138	0	29	18	32
340c2109c0a15c37d573d7d27a11bef7	0	0	0	0	0	0	0	0	0	0	178	243	287	246	232	260	0	0	0	0	76	0	0	31	0	0	0	14	0	0	117	0	0	0	0	0	0	0	0	0	0	0	0	0	0	0	0	1658	368
5b9531c8a70541d1e5461edd3d9438b7	0	24	0	0	0	243	0	0	100	0	55	55	72	55	65	64	45	0	174	95	81	55	157	644	0	0	0	0	94	0	90	0	94	0	0	103	0	54	0	0	0	10	576	0	0	0	131	139	0
6ccd963f72b51134c9f9394526cc3054	197	18	0	209	46	98	1039	300	145	0	0	0	0	0	0	0	0	0	0	0	0	0	0	0	64	148	63	24	22	0	152	58	0	0	0	0	0	0	0	0	0	0	0	33	974	0	0	0	29
2f2a9c6d69c71aaab2b1e15994b066b5	31	0	0	22	0	0	532	25	0	47	37	28	55	62	40	44	0	66	0	0	55	0	0	24	0	112	0	0	0	0	0	39	32	48	30	29	210	135	157	663	709	21	120	0	71	160	33	35	0
b3d6a5111a60fea5c3115a2b0666e650	0	0	15	119	0	0	356	16	0	29	30	38	49	68	48	40	0	137	35	0	22	15	41	146	0	117	0	343	43	0	0	39	0	0	20	44	0	52	15	216	248	85	84	82	671	0	149	10	32
c6906a63ccf96ea98fd30f8385f3b30d	0	0	0	0	0	0	0	0	0	0	0	0	34	0	0	31	0	0	0	23	0	39	0	1569	0	0	19	0	79	0	0	0	0	0	0	171	0	97	69	0	577	122	134	392	0	0	0	193	0
7ce5f90c67652d47ce71144f3b7dc31e	57	57	0	37	18	24	34	0	34	0	0	0	47	0	0	0	30	184	28	19	69	19	0	51	155	166	41	322	21	0	51	95	109	0	234	48	119	289	61	57	116	0	12	36	560	0	35	35	79
d4290a800791d83ac15371b9487dbf35	0	0	0	0	0	26	0	75	40	0	22	24	40	42	31	38	0	0	57	0	0	0	467	0	0	0	0	0	0	0	0	0	0	0	488	0	34	18	0	337	633	199	281	319	16	13	154	0	0
9461ce8c6ebd5ee4f30ffc60401eed63	159	25	32	59	153	0	0	19	21	0	28	49	34	58	36	40	112	0	105	0	30	0	0	0	243	101	453	0	24	0	0	176	63	0	0	0	0	0	0	0	0	0	0	0	129	468	449	207	38
1284b0ebd40b5c8a3794506bde888c74	0	0	0	0	0	0	0	0	0	0	82	83	133	130	118	156	0	0	1110	0	250	0	130	54	0	44	0	0	984	0	24	0	0	0	0	0	0	0	0	0	0	0	0	0	0	0	238	0	0
85dd39ec2285f9111f2d8b37e86d0fd3	0	42	0	0	0	67	0	16	0	0	220	225	310	414	388	389	0	274	0	23	0	0	0	158	62	29	0	88	0	0	0	27	134	80	0	27	49	89	31	36	122	27	0	33	44	36	0	17	0
93bcc3dc870a2697c46ca4052d56bc26	26	35	38	93	127	37	62	25	26	29	0	0	7	0	0	0	39	85	186	22	37	34	0	20	0	24	52	30	44	0	45	19	0	0	160	184	0	593	126	256	318	206	64	51	129	0	25	21	28
9c1d87a731753f51090271ef0258b930	24	0	0	25	0	32	529	30	0	45	34	44	45	52	37	34	33	44	0	0	50	0	0	13	30	132	0	33	0	0	0	44	30	52	41	17	196	96	171	533	749	13	105	0	66	165	23	0	0
d1f09e944abaa85a1b02ac6dfcda25ab	0	16	0	0	0	247	0	0	82	0	65	42	65	72	49	57	33	0	163	94	63	63	162	584	0	0	0	0	101	0	83	0	79	0	0	110	0	57	0	0	34	0	552	0	0	0	149	111	0
1a97ed9d34c172bdc86d9239440bed60	39	70	35	712	113	69	103	43	128	0	48	45	64	88	61	64	138	80	168	43	26	16	0	73	40	16	26	33	28	0	30	44	17	82	0	31	92	61	20	45	0	82	0	61	121	40	0	33	18
576eed7672d0d546b1b0d4e31f9ccc06	0	0	18	91	0	0	326	0	0	0	28	46	46	55	43	60	0	131	37	0	26	20	29	157	0	149	0	299	60	0	0	21	0	0	20	53	0	74	11	209	249	89	50	57	634	0	130	0	32
7f9a8e4ee3e7b8920c41ef2cdf7ea471	0	26	0	0	0	255	0	0	65	0	53	48	74	58	38	55	31	0	150	91	62	43	159	622	0	0	0	0	96	0	76	0	86	0	0	82	0	58	0	0	0	0	558	0	0	0	146	128	0
328990117b5c0678c19026b6f1584fdb	157	0	0	164	47	77	1010	243	124	0	0	0	0	0	0	0	0	0	0	0	0	22	0	0	80	149	51	0	18	0	143	46	0	0	0	0	0	0	0	0	0	0	0	27	945	0	0	21	32
5e47fdb452457205184fab2d2b2b46c9	27	37	25	687	110	85	101	46	98	45	42	36	56	56	39	49	129	92	174	37	38	22	44	74	33	12	27	27	22	0	23	42	25	60	0	31	130	57	20	41	52	76	0	36	104	48	0	40	29
7db234f631bbf49c431f33344efbcbf5	0	0	0	0	0	0	0	0	0	0	0	0	0	0	0	0	0	0	0	0	0	0	0	0	0	0	0	0	0	0	0	0	0	38	1098	161	147	441	182	183	257	259	575	73	0	0	0	0	0
6d72274105a9358e9643101386bf419c	0	0	0	0	0	0	0	0	0	0	18	0	0	0	0	0	0	204	356	0	492	36	361	269	0	309	20	0	214	0	133	55	34	0	0	0	0	0	0	0	0	0	0	0	284	142	34	0	151
d3caa2c207341275e6a5b5e29753135b	0	107	124	119	93	76	31	26	116	0	47	0	0	0	23	16	29	84	42	35	24	0	0	0	31	20	0	52	22	0	59	17	24	171	299	86	54	110	112	576	113	183	96	0	94	0	46	0	34
cfa22177b03e37344b27d262d7ca3371	0	294	0	0	0	0	0	0	233	0	0	0	0	20	0	19	113	0	502	869	0	14	0	0	33	0	54	0	130	0	226	0	260	0	27	0	0	0	0	0	0	49	0	0	259	0	31	53	0
2901a7f945f4a1d84025664543317bd1	0	58	91	0	0	0	0	107	55	0	0	0	26	26	0	0	76	0	31	29	50	0	0	94	68	0	73	31	74	0	19	46	74	0	0	0	229	815	0	171	0	584	0	0	80	54	37	0	26
e7d9561e2ac528975cdc5d3e3797a77d	0	0	168	0	40	0	0	0	450	0	53	0	38	74	23	43	67	0	33	0	35	0	152	22	0	78	0	18	411	0	0	0	0	0	0	0	0	0	0	0	0	0	0	251	959	0	96	52	58
60797e9a4dbf9806742df5e3f6bfe41f	0	78	0	0	0	0	0	0	0	0	28	0	28	0	0	0	26	0	0	47	0	0	42	163	155	564	0	473	179	0	31	78	202	0	0	0	0	0	0	0	0	0	0	53	577	530	16	22	14
df53204e1f8f62af5bdd8d0711900b63	63	46	49	0	23	0	27	0	32	0	0	16	0	0	34	51	26	168	0	22	54	0	0	35	137	154	32	271	20	0	50	116	100	0	197	55	119	279	48	66	82	0	12	46	511	19	37	0	99
b885adadd8222cd6dee084c7fdcde0d2	0	0	198	51	0	32	0	0	10	0	48	43	70	49	39	43	503	0	157	28	109	67	164	458	0	26	36	0	78	0	0	0	18	0	0	0	0	0	0	0	0	7	0	41	20	0	129	0	27
1ad6ce19b0763a9c4456fd178161bf4a	0	0	0	0	0	0	0	0	0	0	74	87	104	104	91	114	0	0	997	0	268	0	128	56	0	22	0	0	922	0	20	0	0	0	0	0	0	0	0	0	0	0	0	0	0	0	229	0	0
79422a839940b93f4551d69f5ccb1ee5	0	0	0	0	0	0	0	0	0	0	0	0	0	40	0	0	0	0	0	16	0	30	0	1430	35	0	24	0	57	0	0	0	29	0	0	134	0	104	59	0	440	130	124	289	0	0	33	189	0
9d0174e97193771079fcdb26ee66a7c4	0	0	0	0	0	0	0	0	0	0	0	0	0	0	0	0	0	0	0	35	0	24	0	1560	0	0	29	0	44	0	0	0	0	0	0	162	0	84	47	0	467	88	95	320	0	0	0	156	0
892a17b6b73c8c661d3ec299188a2d1a	0	0	0	92	0	0	0	12	0	0	407	340	545	453	368	511	44	0	16	0	0	19	0	0	0	0	24	0	23	0	0	0	0	0	0	0	0	0	0	14	0	0	0	0	152	0	25	0	0
6a0a76e739a413ea73113fa4c0495e84	0	0	0	0	0	0	0	72	38	0	25	28	38	36	26	29	0	0	49	0	0	0	405	0	0	0	0	0	28	0	0	0	0	0	466	0	37	0	14	320	584	166	249	239	0	0	136	0	0
87947170393cb1ee17537185bc318ce1	32	0	0	26	0	0	474	30	0	36	31	43	62	62	28	34	0	58	0	0	51	22	0	24	0	90	0	0	0	0	0	56	22	49	43	26	188	128	152	463	649	13	114	0	41	144	19	0	0
18a534cf7fe7765f20d019d337a49834	0	24	61	428	0	0	320	49	98	0	0	0	0	0	0	0	210	142	0	96	150	21	118	40	21	168	25	87	24	0	145	124	134	0	0	0	0	0	0	0	0	0	0	0	419	0	0	82	0
478ea5468e683cccc3f286ee7f778072	160	16	21	141	50	95	820	236	98	0	0	0	0	0	0	0	0	0	0	0	0	0	0	0	84	117	51	36	17	0	132	59	0	0	0	0	0	0	0	0	0	0	0	19	893	20	0	0	36
d7469f8494a1702b7aa57ffdfbc885d7	0	24	53	459	0	0	365	44	112	0	0	0	0	0	0	0	160	127	0	73	202	0	86	64	0	198	33	116	22	0	101	164	108	0	0	0	0	0	0	0	0	0	0	0	405	0	0	96	0
49f3a676dd4ee5d3707d8b19d7e5b1f3	0	0	0	0	0	0	0	0	0	0	31	37	46	71	45	40	123	0	0	0	63	0	0	1391	0	0	0	60	40	0	0	27	177	0	0	0	0	0	0	0	0	0	0	0	0	0	135	190	552
6ea7f3b028ce85b00f32247177e16e16	22	33	44	88	115	30	48	32	0	0	0	0	0	0	0	0	33	57	164	16	27	37	0	33	0	25	0	20	37	0	40	19	0	0	141	186	0	582	136	223	298	203	54	0	113	0	26	16	34
6d7b464b8f2480cdf1fb792a39deb2f9	0	258	0	0	0	0	0	0	159	0	0	0	0	13	0	17	126	0	489	787	0	11	0	0	30	0	37	0	125	0	235	0	207	0	39	0	0	0	0	0	0	53	0	0	251	0	47	50	0
c5865619f71b24db2a02ae6f8e43501e	24	28	44	70	104	32	39	21	0	0	3	0	0	9	0	0	38	73	184	19	38	26	0	22	32	27	0	25	45	0	36	24	31	0	146	172	0	545	118	234	285	171	56	0	113	0	25	14	31
b7e008fa497a18c3f0c07d72b2d8e9cb	125	94	100	350	303	44	83	109	144	0	24	0	0	0	25	30	0	0	44	0	0	0	30	85	0	52	49	0	13	0	68	0	62	0	27	79	0	25	38	47	23	30	0	0	737	0	43	15	11
0ec23532d1aa16658d7481c70328a98e	0	0	0	0	0	63	22	11	0	0	191	153	240	397	289	342	0	228	0	0	0	0	0	147	80	23	0	93	0	0	0	28	96	78	24	25	68	64	0	25	114	15	0	33	40	38	28	19	0
605bdbb296c134eddd1c871c0425306d	54	53	0	0	19	0	31	0	34	0	0	0	0	40	0	0	22	166	0	21	64	0	32	45	159	110	33	259	15	0	28	84	97	0	217	43	113	243	50	46	81	0	20	35	495	0	39	0	101
a36b0fc5e5a313ac0de84e3cc3bd8ac7	0	36	95	0	0	0	0	95	0	0	0	0	0	0	0	0	68	0	44	29	50	16	21	98	60	0	48	33	93	0	27	29	87	0	0	0	192	760	0	168	0	536	0	0	66	39	34	0	0
06a2210a8c64bc9ef2eb0e60a402b5b4	0	71	72	0	94	0	0	56	60	0	0	0	0	25	22	0	139	39	217	0	221	38	42	0	0	29	0	0	201	0	0	0	45	139	351	67	0	54	56	49	32	381	92	0	75	0	106	0	0
d9ccf7e51c72ac64fd6bf782f3981e90	0	55	0	0	0	11	0	0	0	0	0	0	0	59	26	0	26	0	39	58	15	14	0	126	159	525	0	462	164	0	0	60	191	0	0	0	0	0	0	0	0	0	0	0	510	460	20	26	19
91fb1af23a0e5b882349e747144fffb9	0	88	121	97	76	67	30	21	92	0	0	0	0	34	28	18	20	76	28	25	16	0	27	0	12	33	0	47	27	0	61	13	27	156	271	84	62	116	91	538	80	173	99	0	84	0	27	20	23
24d1e51c93c67740ab63e573cf0e1b85	0	28	0	0	0	50	0	9	0	0	185	185	213	385	311	337	0	262	22	0	0	0	10	153	58	21	0	72	0	0	0	13	90	69	0	23	53	60	0	27	115	31	0	24	48	48	0	17	0
2ae5c6bc3243559d8998e424125e84cd	131	25	25	47	128	0	0	0	0	0	20	0	29	28	0	24	98	25	100	0	0	0	0	0	189	81	382	0	34	0	0	153	60	0	0	0	0	0	0	26	0	0	0	0	124	390	421	209	32
b7a73c64f9f694925eb8b2f9ec4c3a65	175	0	0	140	51	100	828	210	104	0	0	0	0	0	0	0	0	0	0	0	0	0	0	0	62	121	58	0	13	0	119	49	0	0	0	0	0	0	0	0	0	0	0	26	819	0	0	31	28
b63e2ea89815d1aac8940e9f99f98deb	0	0	23	86	0	7	0	20	0	24	335	334	438	424	346	466	34	0	21	28	0	20	0	9	0	0	0	11	0	0	0	0	29	0	0	0	0	0	0	17	0	0	0	0	153	0	22	0	0
841b014626da09538cc10b7b29fc56c9	549	96	0	65	184	40	123	0	183	127	0	0	0	0	0	0	36	45	0	0	0	0	0	0	0	71	0	0	0	0	0	0	35	88	91	20	49	263	90	183	200	153	50	55	52	54	0	44	0
e9abb1a03329e2eca06b172b4a3bc976	0	0	150	43	0	32	0	0	0	0	54	34	49	59	42	42	501	0	132	0	112	46	125	438	14	0	0	0	74	0	21	0	26	0	0	0	0	0	0	0	0	0	0	0	18	0	141	18	26
18ac311a3b236f51aa6de82c48f78634	0	0	0	0	0	0	0	0	0	0	359	453	650	527	461	510	0	0	0	0	0	0	0	0	0	0	0	0	0	0	0	0	0	0	0	0	0	6	0	0	0	0	3	0	0	0	0	0	0
0de69b81eebdfd2e8740401658090185	0	28	18	0	0	25	0	60	38	0	22	15	32	28	27	32	0	0	51	0	0	0	397	18	20	0	10	0	0	0	0	0	0	0	364	24	0	0	0	293	518	156	215	202	0	0	133	0	0
1e513f8f38a03e3597eb41a864760409	0	0	0	0	0	0	0	0	0	0	67	64	121	115	75	75	0	0	915	0	197	0	129	75	0	20	0	0	808	0	0	0	0	0	0	0	0	0	0	0	0	0	0	0	0	0	207	0	0
c9ed4335799b8dfd74d5f92f94a50737	0	166	304	284	902	14	0	91	136	0	36	0	0	0	0	46	149	124	0	0	231	0	0	34	0	32	0	14	40	0	24	0	29	0	0	0	0	0	0	0	0	0	0	0	0	28	74	35	37
d598cf2309c6e19dc9937ae7540e96f7	0	0	174	0	0	0	0	0	372	0	0	42	33	0	25	39	48	0	40	0	28	0	171	25	0	75	0	24	372	0	0	0	0	0	0	0	0	0	0	0	0	0	0	172	873	0	96	57	54
110de344c5c5f573765359bd11f9206a	0	0	0	0	0	65	0	11	0	0	181	198	201	340	279	280	0	242	0	0	21	0	8	142	52	21	0	78	0	0	0	22	86	85	0	26	46	64	0	24	131	25	35	27	38	34	0	19	30
d752015e2c4a982e0b9ea74fd120c313	132	39	19	34	111	0	0	0	0	0	18	23	21	27	29	28	101	0	68	9	25	0	0	0	189	81	361	0	24	0	0	156	47	0	0	0	24	0	0	0	0	0	0	0	116	352	449	168	21
240c6ac53b006948434a6b73f9e573e1	0	17	55	330	0	0	286	45	93	0	0	0	0	0	0	0	177	166	0	91	130	35	82	50	25	143	31	94	17	0	107	136	109	0	0	0	0	0	0	0	0	0	0	0	399	0	0	62	0
a8e509425d0045dbec5d82f6da5f1034	0	0	0	63	69	0	0	44	0	0	0	14	0	0	0	24	162	32	205	43	183	30	40	0	0	34	0	0	210	0	0	24	28	139	351	73	0	51	34	48	45	340	69	0	64	0	69	10	0
04a985ce7d166edde841b404bed4c680	0	57	108	110	60	65	28	20	76	0	0	12	0	0	24	23	30	66	43	21	32	0	0	0	21	0	0	51	23	0	46	23	20	121	264	48	54	88	102	482	117	178	95	0	70	0	43	0	35
7049e2f268432bc8cef0c52e149f85d9	0	0	307	101	74	0	0	1158	0	0	0	0	0	39	0	0	0	0	0	28	41	0	0	137	30	0	0	0	0	0	78	0	0	0	0	0	0	0	0	0	0	0	84	341	0	0	43	166	21
3126b817e3c6baecb7f9700ea4b21bb1	0	53	0	0	0	0	0	0	0	0	0	0	0	0	0	40	19	0	0	51	0	0	51	113	117	454	6	387	160	0	0	53	160	0	0	0	0	0	0	0	0	0	0	29	495	563	24	19	0
fd2a5abdd6146a71e47c2e896aab3c53	0	0	45	0	0	0	0	0	0	0	323	295	334	329	267	373	115	0	30	0	0	41	0	0	77	0	52	0	52	0	61	0	100	0	0	0	0	0	0	0	0	0	0	0	0	0	0	239	0
3315c3812d1e1fbebf881e24a09b7b30	0	26	85	0	0	0	0	97	0	0	0	0	0	0	0	33	61	0	34	28	37	0	0	67	56	40	53	20	72	0	26	28	73	0	0	0	190	697	0	158	0	493	0	0	52	51	34	0	0
622c206438ef17009c412a8327662196	0	24	72	397	0	0	336	40	92	0	0	0	0	0	0	0	135	144	0	76	203	0	56	49	0	181	33	86	14	0	90	123	102	0	0	0	0	0	0	0	0	0	0	0	346	0	0	64	0
fe7e280504324605e2bf1b4d69374a7e	25	40	24	519	72	51	73	30	82	0	33	46	47	55	40	51	113	79	135	32	26	20	0	72	32	13	21	41	16	0	27	44	24	61	24	25	84	44	20	59	0	60	0	22	90	47	0	32	14
f6256d2c1f80096946b3a7bbd4ec8609	31	42	36	500	73	65	84	31	93	50	33	38	39	47	35	50	102	78	120	19	22	15	0	77	29	17	18	29	18	0	21	42	15	52	0	20	95	42	22	45	0	70	0	37	72	47	45	31	17
33829541870565833c0ad6ba39935cdb	0	0	0	0	0	0	0	0	0	0	33	55	48	47	29	36	111	0	0	0	54	0	0	1278	0	0	0	54	30	0	0	32	115	0	0	0	0	0	0	0	0	0	0	0	0	9	122	141	458
3fd94f72de70f9f0bc24a31b79b7782d	0	41	40	324	0	84	0	17	0	0	84	83	122	138	104	130	28	0	0	0	0	0	0	0	44	0	0	0	0	0	0	0	26	133	88	32	168	193	77	184	70	105	33	52	0	0	0	0	0
b30b8bb771d785583c419461ae735031	0	0	0	66	0	0	0	19	0	0	319	343	406	425	328	410	27	0	20	0	0	27	0	0	0	0	0	0	0	0	0	0	0	0	0	0	0	0	0	13	0	0	0	0	154	0	21	0	0
39ef7c03f7d76ba63f04cbe967dda3b0	0	15	56	390	0	0	266	39	91	0	0	0	0	0	0	0	125	131	0	77	155	0	92	58	0	176	40	74	18	0	78	127	82	0	0	0	0	0	0	0	0	0	0	0	364	0	0	74	0
6953321683f8f70e00c403da00a50f33	133	90	84	356	233	0	56	98	114	0	0	0	42	0	0	0	0	20	24	46	0	0	0	92	0	0	33	32	0	0	67	0	54	0	24	64	0	26	35	44	0	15	0	0	656	0	41	0	12
a054fb5f1295c91dc91381762d0af6ea	0	58	0	0	0	0	0	0	0	0	0	29	0	0	0	0	17	0	0	37	0	0	0	117	125	411	0	433	150	0	0	61	166	0	0	0	0	0	0	0	0	0	0	0	464	505	24	15	0
af5f93899b6743d045847c3442f6c9f2	469	78	0	47	152	44	104	0	143	128	0	0	0	0	9	0	0	22	0	0	0	0	0	36	0	41	12	0	0	0	0	30	17	87	100	22	41	275	64	159	219	136	41	48	45	43	0	0	0
d2883089a048d26c3e9885ae87a7c56a	104	19	21	37	119	18	0	0	0	0	18	0	26	32	0	31	103	28	68	0	0	0	0	0	149	72	326	33	19	0	0	133	46	0	0	0	0	0	0	0	0	0	0	0	88	309	389	184	27
56bcd67c40cd5b01d3f6dc9683e0d6bc	0	101	27	321	94	0	0	0	0	0	157	198	189	210	187	209	0	54	24	0	0	0	0	42	0	65	58	0	0	0	16	94	63	0	0	0	0	0	0	274	0	0	0	0	103	0	41	0	0
23cfeb1a079cba2b9d622883db56b8b3	0	52	283	79	57	0	0	1074	0	0	30	29	30	0	16	0	32	0	0	27	0	0	0	159	0	0	0	0	0	0	84	0	0	0	0	0	0	0	0	0	0	0	91	212	0	0	30	130	0
ea6482787f18a614bcee7c94f0905ba4	42	90	224	270	801	20	0	62	105	0	0	30	0	30	28	0	145	127	0	0	231	0	0	36	20	35	0	14	27	0	0	0	28	0	0	0	0	0	0	0	0	0	0	0	0	30	66	30	46
2629c6bc9cf6233c7c95ac0c5368ae46	0	60	100	99	59	42	26	20	83	0	0	0	18	24	13	24	32	50	33	28	11	0	0	0	19	0	0	42	31	0	54	27	18	100	246	72	34	82	92	459	85	153	73	0	64	0	20	14	22
5c3ba159922804548af61abc6cb5c9f9	433	71	48	0	132	44	118	30	138	129	0	0	0	0	0	0	0	46	6	0	0	0	0	0	0	49	0	32	0	0	0	0	29	88	92	20	37	250	58	171	173	118	45	38	35	47	0	0	0
c73ea0739ff5f25e6f84dfa20c14cb17	0	0	154	0	0	0	0	0	327	0	0	42	39	0	18	35	46	0	32	0	25	0	114	32	0	81	0	19	310	0	0	0	0	0	0	0	0	0	0	0	0	0	0	162	762	0	78	42	61
7e38bd78ac2ad9b973721a702bc0111a	0	19	125	46	0	20	0	0	0	0	33	22	44	46	30	35	426	0	114	0	82	58	124	367	0	0	0	0	69	0	25	0	19	0	0	0	0	0	0	0	0	0	0	0	20	0	110	0	19
933b93230f46f1172d5e54ad39cc4398	101	85	73	329	245	45	58	79	120	0	0	0	0	31	0	0	0	0	26	0	0	0	0	71	0	39	33	0	0	0	46	0	50	0	26	57	0	19	31	40	27	35	0	0	625	0	43	0	14
56cb860bb4735a5f239ce897f3e76d8a	0	20	50	317	0	0	247	45	85	0	0	0	0	0	0	0	124	131	0	65	122	30	73	54	18	139	29	107	16	0	120	90	90	0	0	0	0	0	0	0	0	0	0	0	314	0	0	68	0
7c4edbf6cb1e0a916c27d50c9cddb12c	0	0	0	0	0	0	0	0	0	0	88	114	152	179	110	149	457	0	59	0	32	87	45	707	0	0	9	0	220	0	0	0	28	0	0	0	0	0	0	0	0	0	0	0	0	0	37	0	0
9517e002099cfee29440642c2afb6f42	0	0	27	288	0	64	0	13	0	0	84	78	112	135	100	112	24	0	0	0	0	0	0	0	39	0	19	0	0	0	0	0	27	135	83	33	147	192	66	154	63	92	31	38	0	0	0	0	0
8840e216cf87a8c94e0241463610cf19	0	0	0	0	0	0	0	0	0	0	35	0	51	0	46	29	43	0	160	36	29	187	149	1317	0	0	0	0	334	0	0	0	0	0	0	0	0	0	0	0	0	0	0	0	0	0	0	0	0
b56d0792950ad0e68a7b720a5e6b8fb8	0	0	0	0	72	0	0	42	0	0	0	0	0	0	0	0	132	43	187	0	185	36	0	0	0	34	15	0	183	0	8	0	0	111	314	57	50	36	35	39	46	292	72	17	79	32	62	0	0
19092c7dee8a0801def9d8a1239c1573	0	65	0	0	0	0	0	0	0	0	54	47	75	63	50	59	127	107	35	21	170	14	0	112	59	21	20	357	62	0	37	21	26	0	0	0	0	0	0	0	0	0	0	36	63	0	94	186	144
4ec109013170610472ee5e278faaaa91	0	0	201	38	0	0	25	105	52	0	173	167	165	255	228	229	7	0	0	0	20	0	0	43	30	0	27	34	40	0	0	0	35	0	0	0	0	0	0	0	0	0	0	40	171	0	62	71	20
931a828a22db46464c3fd2e63f095912	26	0	21	260	24	69	0	12	0	0	75	87	71	159	90	95	21	0	0	0	0	0	0	0	51	0	0	0	0	0	0	0	20	112	65	25	135	183	70	159	67	68	38	31	12	0	0	0	0
da5788f05360589d9d07cd00c9199690	427	60	36	0	140	48	105	0	109	77	0	0	0	0	0	0	0	40	0	18	0	0	0	0	0	35	0	31	0	0	0	0	17	83	81	31	33	231	78	147	168	126	45	34	33	41	0	0	0
cc1711e175f1fd96d0141ffdbefbca4d	98	57	67	359	226	0	57	97	105	0	0	0	0	0	0	0	0	0	22	0	0	0	0	86	0	0	28	0	0	0	56	0	42	0	31	68	0	28	35	46	0	19	10	0	605	0	35	0	14
07e588474cbffebab990f77758262eae	0	0	302	80	65	0	0	931	0	0	0	0	0	0	0	24	0	0	0	21	0	0	0	144	0	0	0	0	0	0	86	0	38	0	0	0	0	0	0	0	0	0	88	230	0	0	40	112	0
1553d33fe9b657298a146154063bcb4a	0	0	0	0	69	0	0	46	0	0	0	0	21	0	0	0	134	38	186	0	183	38	0	0	14	27	0	0	178	0	0	0	0	113	299	49	0	32	45	44	43	291	84	0	63	0	83	0	0
8e2c40585a6b0d3b61ec6fe87673748a	0	94	186	247	759	20	9	60	97	0	0	0	25	0	0	0	126	116	0	0	187	0	0	30	0	30	0	13	16	0	0	0	23	0	0	0	0	0	0	0	0	0	0	0	0	33	50	29	52
9aed054c3092e8a8e06a1a5beda37cc4	0	90	209	243	695	19	0	53	99	0	0	0	12	0	0	0	123	116	0	0	194	0	0	39	23	22	0	21	39	0	0	0	37	0	0	0	0	0	0	0	0	0	0	0	41	32	62	19	44
9c985cc6f50b15658e1d3b3e1761fa90	125	82	38	0	1341	168	0	98	0	0	0	0	25	0	0	0	240	0	57	0	0	48	0	0	0	0	0	0	0	0	0	0	0	0	0	0	0	0	0	0	0	0	0	0	30	19	26	0	0
fca6282db7d071a07681fef0ff4db970	0	29	315	1225	0	0	36	69	78	177	18	27	33	19	25	28	0	0	0	0	0	35	0	0	0	0	0	0	39	0	0	0	0	0	0	0	0	0	0	0	0	0	0	0	0	0	0	31	0
b85ceedf16dfcadf545cead717efd294	0	0	0	0	0	0	0	0	0	0	200	197	287	297	228	245	0	0	0	0	0	0	0	0	0	0	316	0	65	0	24	0	0	0	0	0	0	0	0	0	0	0	0	0	0	0	28	30	0
dc12b8cd88ddbf97af246666f059b306	36	25	44	152	0	15	119	25	41	0	0	0	0	20	18	0	31	60	0	0	0	44	0	0	0	0	0	0	0	0	0	40	0	677	15	32	310	131	25	236	34	41	0	0	29	40	0	0	0
cdc92f503244369b31b54d3c3ea77831	0	0	0	0	0	0	0	0	0	0	50	50	77	79	52	64	0	0	38	0	63	0	36	19	0	213	0	359	16	0	30	174	258	0	0	0	0	0	0	0	0	0	0	0	180	0	25	18	391
1587068ceed0043cbedadfbaba0a44f1	0	70	15	280	86	0	0	0	0	0	147	169	163	194	181	198	0	0	23	0	0	0	0	0	0	0	44	0	0	0	23	106	58	0	0	0	0	0	0	217	0	0	0	0	104	0	42	0	0
0a393e62ae340a7066ece014569aca07	0	56	38	0	0	0	0	0	22	0	0	11	33	19	22	0	0	0	20	21	239	27	16	0	189	0	0	239	179	0	22	165	138	0	0	0	0	0	0	0	0	0	0	0	497	0	38	0	0
8b051f2920482d3080aea8935f07d303	0	0	0	0	0	0	0	0	0	0	236	232	304	325	269	259	0	87	0	0	0	0	0	92	0	0	0	0	0	0	0	0	0	0	45	30	0	96	0	27	124	0	0	0	0	0	0	0	18
648f1541a82e5dc6b22dfb378ca717b3	0	0	0	0	0	0	0	0	0	0	105	99	124	175	91	130	398	0	64	0	0	83	0	644	0	0	0	0	185	0	0	0	0	0	0	0	0	0	0	0	0	0	0	0	0	0	39	0	0
a2342f45552de08ad3ea6f09a4ba27ee	0	0	32	239	0	67	0	20	0	0	67	66	94	135	93	81	15	0	0	0	0	0	0	0	24	0	0	0	0	0	0	0	21	124	51	24	143	140	68	135	57	76	24	38	11	0	0	0	0
a924f56cec551fa55da130c8749c68a9	0	73	65	319	59	0	0	0	29	0	0	0	0	0	0	0	25	35	26	0	0	0	0	0	49	0	44	24	0	0	21	48	0	0	0	0	0	0	0	0	0	72	0	71	188	0	0	43	30
9ab04b2a34f34b9895978ee1eb2854dc	17	30	190	0	13	0	20	92	0	0	134	130	148	191	172	206	0	0	0	0	24	45	27	40	28	28	15	0	48	0	7	0	26	0	0	0	0	0	0	0	0	0	0	36	195	0	49	51	18
19b940dd56a0f761cdc4b42c170d424a	0	0	0	0	0	35	0	0	0	0	174	165	248	236	196	231	0	0	0	0	0	0	0	0	0	0	286	0	63	0	20	0	42	0	0	0	0	0	0	0	0	0	0	0	0	0	27	20	0
7c746c93a66372ca1e01ce0112b06956	0	66	30	235	65	0	0	0	0	0	133	156	175	174	151	175	0	0	31	0	46	0	0	0	0	0	41	12	0	0	26	94	66	0	0	0	0	0	0	223	0	0	0	0	77	0	36	0	0
79820727c1b09071ee377a73e845c70b	64	0	38	49	0	0	25	0	22	0	9	0	23	0	0	18	13	83	36	28	82	27	42	67	20	31	40	0	39	0	0	19	25	130	22	0	59	129	39	59	143	184	57	35	142	138	30	0	0
b353f80783e1e8a0a6e599192ca53b6b	0	0	0	144	0	0	0	0	0	0	199	214	243	219	243	239	0	49	0	0	36	0	0	0	69	0	39	0	18	0	0	35	20	0	0	0	0	0	0	0	0	0	0	0	0	224	40	0	0
447dba7b4036cb5cbba76d0671c9946e	0	0	0	0	0	0	0	0	0	0	97	84	121	166	84	130	350	0	41	0	26	89	0	595	32	0	0	0	184	0	0	0	0	0	0	0	0	0	0	0	0	0	0	0	9	0	40	0	0
7804c92f045328213f5e445c96a92b32	0	44	0	0	0	0	0	0	0	0	39	45	58	63	35	50	89	107	39	23	152	0	0	112	51	15	0	317	61	0	29	33	24	0	0	0	0	0	0	0	0	0	0	0	54	0	92	161	142
cfc8a8145f369c13e88ca58068474ae3	38	0	38	271	368	218	88	387	80	0	81	74	94	98	69	76	0	0	0	0	0	0	0	0	0	0	0	0	0	0	0	0	0	0	0	0	0	0	0	0	0	0	0	42	0	0	0	0	0
8573b2d4f492cbffb6d0dddf19a72c82	110	128	141	149	100	33	0	25	31	0	50	44	0	0	28	0	0	40	37	24	29	34	25	26	27	77	20	0	0	0	27	60	93	0	0	0	0	0	0	0	46	0	0	66	270	0	63	17	0
c7572d22a46234e5a4f1fa0af83081e9	29	39	36	0	0	0	0	0	0	0	0	12	28	14	0	0	0	0	24	27	202	34	0	0	193	0	0	220	174	0	31	151	99	0	0	0	0	0	0	0	0	0	0	0	457	0	46	14	16
54988d454b9436b335e8f1093b737542	45	31	23	89	72	0	40	55	0	0	0	0	0	0	0	0	0	0	0	0	0	0	0	7	0	0	0	0	0	0	0	0	7	0	23	24	141	93	32	31	1182	33	39	0	38	0	0	0	0
b9bedead6fe1adb250132beac57274f2	28	0	0	0	0	0	0	0	0	0	165	209	260	288	224	232	0	110	0	0	0	0	0	77	0	0	0	0	0	0	0	0	0	0	0	21	28	96	0	19	113	15	25	0	14	44	0	0	15
142ea41465fc5de7882990154563ac48	0	0	0	246	0	0	0	0	0	0	34	36	46	47	32	43	0	0	0	42	23	34	21	69	0	216	0	12	0	0	0	73	0	0	0	0	0	0	0	0	0	0	0	597	391	0	0	0	0
49c89eae7d0c6b58bba757932ea2b31c	0	0	0	364	176	0	0	0	0	0	0	0	0	0	0	0	0	0	0	0	0	0	0	0	0	0	0	0	77	0	0	0	0	0	27	75	72	487	133	0	0	115	157	0	0	0	18	0	93
728917571811d30fc415a323a3618605	0	63	10	231	70	0	0	0	0	0	132	179	174	159	160	140	0	0	27	0	0	0	0	0	0	0	37	0	0	0	13	84	56	0	0	0	0	0	0	184	0	0	0	0	81	0	47	0	0
609f8aab11dee1c12950b803d56a5653	57	63	44	60	36	47	62	58	58	0	46	0	0	45	0	0	46	37	26	0	25	16	25	0	28	0	0	41	56	0	31	16	60	147	147	33	22	93	38	53	67	62	24	0	53	0	29	39	0
c4959f7bd622128b86b00b84cdd9e1fb	0	0	0	198	0	0	0	0	0	0	125	159	168	275	219	198	0	0	0	0	0	0	0	10	0	0	0	0	0	0	0	46	0	0	0	129	0	21	41	0	36	26	61	191	0	0	0	0	0
af9ba873bf21238e0e18ae6a5c038c44	0	0	0	0	0	48	36	557	43	0	25	21	21	15	13	32	0	0	142	0	0	0	59	36	29	0	0	0	84	0	0	0	0	174	0	45	28	364	0	0	72	0	18	33	0	0	0	0	0
0e589b9933e541282555ab7676d8e827	0	0	0	0	0	0	0	0	0	0	56	36	48	64	39	75	0	0	0	0	47	0	0	21	0	203	0	352	29	0	31	145	221	0	0	0	0	0	0	0	0	0	0	0	163	0	0	0	354
ba58b377b57034a45ec00bddc8d222ea	0	0	0	0	0	0	0	0	0	0	0	0	0	0	0	0	38	0	163	30	0	158	105	1082	0	0	0	0	263	0	0	0	0	0	0	0	0	0	0	0	0	0	0	0	0	0	0	0	0
872ea940e2f5fe977400a074a0ab84e1	28	0	40	138	0	0	97	28	30	0	16	0	0	0	0	0	24	28	0	29	0	0	0	0	0	0	0	0	31	0	0	28	20	582	0	23	261	103	0	215	28	27	21	0	23	21	0	0	0
383dffb5826b22b2502f503295c2bb2e	0	0	0	122	0	0	0	0	0	0	160	186	224	204	237	228	7	52	0	0	34	0	0	0	63	0	0	0	12	0	0	0	34	0	0	0	0	0	0	0	0	0	0	22	43	194	0	40	0
0f1915112dccd8fe25ac32fa6f4c1e7e	0	37	26	41	0	31	0	0	0	0	29	11	0	22	0	37	0	0	23	23	157	30	18	16	155	0	41	192	142	0	27	140	88	0	0	0	0	0	0	0	0	0	0	0	378	0	43	0	0
72b4c0bc10a7921442761e68f8abcee9	0	24	40	39	0	0	16	30	14	0	0	8	0	0	0	0	8	73	42	29	72	23	0	89	14	27	0	43	41	0	0	18	0	126	23	0	72	102	44	54	123	180	67	0	125	128	25	50	0
e6c7545ed929ad9da7daa33e1ebf124a	110	88	121	114	119	19	0	24	24	0	0	0	55	28	0	42	39	0	39	0	19	48	0	24	29	56	19	26	24	0	22	48	97	0	0	0	0	0	0	32	0	0	0	40	312	0	47	17	0
585f8efa56dd2551f330ccaa955ecb59	0	44	0	0	0	0	0	0	0	0	31	55	42	49	44	51	103	81	35	34	104	0	0	84	54	15	16	320	44	0	34	20	32	0	0	0	0	0	0	0	0	0	0	0	49	0	69	131	120
c9fad4a3e0e4d9eb32a032031fb2d02a	0	0	0	0	0	0	0	0	0	0	0	36	0	0	0	28	41	0	131	33	0	166	116	1037	0	0	0	0	221	0	0	0	10	0	0	0	0	0	0	0	0	0	0	0	0	0	0	0	0
020958e5fceedfddcc1c1ff61ee787df	102	58	31	0	1081	114	0	83	6	0	0	0	0	22	0	0	195	0	43	0	0	32	0	0	0	0	0	0	0	0	0	0	0	0	0	0	0	0	0	0	0	0	0	0	31	0	16	0	0
9cd967d9b519b1b7722add2d29c8c577	0	0	0	0	0	0	0	0	0	0	46	68	105	94	85	94	0	0	59	0	10	39	60	0	0	0	0	0	58	0	35	0	153	0	0	0	0	0	0	60	45	0	97	96	29	0	15	49	0
e4926498f9489f0df1524bf22b15e6b7	0	0	31	132	0	0	113	26	33	0	0	20	0	0	0	0	28	39	0	0	0	0	0	0	0	0	0	0	0	0	0	38	0	612	0	44	266	103	0	239	29	32	0	0	0	24	0	0	0
10eed123e9a77f68f8f724a39b3b3744	0	23	212	994	0	0	30	38	68	140	20	36	28	23	15	22	0	0	0	0	0	0	0	0	0	0	0	0	24	0	0	0	0	0	0	0	0	0	0	0	0	0	0	0	9	0	0	24	0
b1918c20d95c2287fc6c2c4a6a7b83a2	0	24	293	1076	0	0	0	56	66	0	26	0	28	25	17	23	0	0	0	0	0	0	0	0	37	0	0	0	32	0	0	0	0	0	0	0	0	0	0	0	0	0	0	0	0	0	0	25	0
5ed7fe5391e0409fd9f4428c27d4cab6	0	0	0	0	0	0	0	0	0	0	0	0	0	46	0	0	40	0	148	26	0	171	110	1030	0	0	0	0	199	0	0	0	0	0	0	0	0	0	0	0	0	0	0	0	0	0	0	0	0
6e403b3880af7696d4d00df2f475cc86	0	0	49	120	0	0	95	25	29	0	0	0	0	0	0	0	25	35	0	0	0	0	0	0	0	0	16	0	0	0	0	40	0	609	0	46	246	104	0	234	35	28	0	0	0	32	0	0	0
bdc91df5bc550f05c3829ce544496aad	0	0	0	0	0	0	0	0	0	0	0	0	0	0	0	0	0	0	0	0	0	0	0	0	0	0	0	0	0	0	0	0	0	102	100	76	176	397	173	140	227	154	221	0	0	0	0	0	0
cd1b65bd009b0d5d182a5ba58fbfc2e9	0	0	0	116	0	14	0	0	0	0	152	153	213	209	202	212	0	38	8	0	38	0	0	0	58	0	0	19	20	0	31	0	20	0	0	0	0	0	0	0	0	0	0	0	0	208	0	0	0
9a0d99c3162cb4ca40e42b268615bf4e	0	20	84	80	67	0	0	0	0	0	90	68	126	80	87	126	75	0	49	0	101	24	14	0	0	19	0	0	36	0	69	0	8	0	0	0	0	0	0	0	0	0	0	0	0	51	0	0	27
f95d3fc5dde85d3d94b182ddc0c1953c	0	63	0	281	64	0	0	0	24	0	0	0	0	0	0	0	27	29	29	0	0	0	0	0	51	0	28	0	0	0	25	35	33	0	0	0	0	25	0	0	0	47	0	58	158	0	0	0	0
20f1b822e6592eb47826b02df386ff96	0	0	155	26	0	26	0	0	0	0	80	77	114	97	110	94	32	20	118	23	42	0	32	0	0	0	33	98	58	0	99	104	0	0	0	0	0	0	0	0	0	0	0	0	0	0	0	19	91
fb2051041e88a8574b8f23c8fa44baa9	0	0	0	215	0	0	0	0	0	0	31	29	44	55	28	52	0	0	0	23	0	57	23	89	0	169	0	19	0	0	0	57	0	0	0	0	0	0	0	0	0	0	0	455	343	0	0	0	0
0af729cda5507a13b3cd9a942cf41f85	0	0	0	0	0	0	0	0	0	0	176	189	243	252	208	153	0	78	0	0	15	0	0	63	0	26	0	30	0	0	0	0	0	0	0	19	0	78	31	23	84	0	0	0	0	0	0	16	15
20a2ba96c90f5d99da76cc4c10a2dd4a	0	0	0	0	0	0	0	0	0	0	0	0	0	0	0	0	0	0	0	0	0	0	0	0	0	0	0	0	0	0	0	0	0	114	99	90	745	37	0	174	129	238	85	0	0	0	0	0	0
f40331e7a76cd708a59ef007a526a6cd	0	0	0	0	0	0	0	0	0	0	0	45	0	36	31	39	0	25	613	0	141	89	21	82	17	0	48	0	124	0	0	0	0	0	0	0	0	0	0	0	0	0	0	0	0	0	22	0	27
a58aa7f9182dff2389ac093c0ea9ca58	0	0	127	281	44	49	42	0	0	0	0	26	0	0	0	43	23	37	0	28	34	0	66	125	33	54	13	25	43	0	22	51	0	0	0	0	0	0	21	0	0	0	40	70	120	0	31	57	12
771a0b0c6122946b74fca6b0c3226942	72	65	27	130	142	56	28	33	92	0	0	0	36	26	26	27	28	41	77	46	0	0	39	0	0	0	26	22	34	0	115	0	41	0	0	0	0	0	0	0	0	0	0	72	170	0	0	30	0
7711d82297efa2a8fc7c7d5b6c745be6	0	0	0	0	0	15	0	0	0	0	169	190	214	239	186	181	0	81	0	0	0	0	0	69	21	0	0	0	0	0	0	0	38	25	0	17	0	104	0	25	83	0	0	0	0	0	0	0	14
e3b5943eaf0bbebfbc41cdb814ed8d93	0	11	0	104	0	0	47	0	0	0	150	168	187	184	162	215	0	51	0	0	30	0	0	8	50	0	0	0	31	0	0	0	11	0	0	0	0	0	0	0	0	0	0	0	0	253	0	0	0
78eb9229fea2e45b0f2d32f7bd4508c7	0	61	0	272	48	0	0	0	19	0	0	0	0	0	0	0	21	36	19	0	0	0	37	0	62	0	39	29	0	0	14	37	0	0	0	0	0	0	0	0	0	37	0	52	145	0	21	25	27
9248c7d55275291ff0d9b10472c8a659	0	44	84	37	0	0	0	128	57	0	0	32	39	55	0	45	55	0	27	0	25	0	0	0	39	0	0	0	0	0	0	0	0	38	0	0	78	43	79	565	34	32	29	17	0	56	0	0	14
3a16c6cba96ad1d949d141c47f341649	0	0	28	103	68	0	35	32	0	0	0	0	0	9	0	5	0	0	0	0	0	0	0	0	0	0	4	0	0	0	0	0	0	0	28	12	97	85	24	26	1005	39	28	0	27	0	0	0	0
854857c1ee93288245a4d2eb29beb944	39	40	40	67	33	58	49	47	44	42	0	0	0	0	31	31	28	48	22	32	0	0	0	0	31	32	0	54	0	0	30	0	46	140	119	40	22	93	37	41	61	61	17	0	54	0	0	0	0
ca23ef809ff69bd65f63bc33bc3ae25d	0	0	0	0	0	0	0	0	0	0	39	38	60	61	53	39	0	0	0	0	26	0	0	17	0	177	0	283	25	0	20	143	175	0	0	0	0	0	0	0	0	0	0	0	128	0	0	0	361
4a87b3861b3bfc92d2c16d4d43f643dd	95	0	0	18	0	0	0	0	29	0	0	0	0	0	0	0	0	0	0	0	0	0	0	0	50	0	0	0	0	0	0	0	0	59	42	62	332	194	57	140	281	149	50	27	57	0	0	0	0
bb02f2cab5d5b621e19bca7546ae84d0	90	65	27	0	957	121	0	67	0	0	0	0	0	0	0	0	183	0	38	0	0	38	0	0	0	0	0	0	0	0	0	0	0	0	0	0	0	0	0	0	0	0	0	0	18	0	20	0	0
fb2b7766ec89d663905b1bbc27380349	0	21	70	69	64	0	0	32	0	0	82	80	93	95	69	119	64	0	38	0	106	19	37	0	0	0	0	0	30	0	61	0	0	0	0	0	0	0	0	0	0	0	0	0	0	44	0	0	28
5d0206f0dec894316a99b130fc44d2e8	0	0	0	0	0	0	0	0	0	0	0	0	0	0	0	0	0	330	31	64	0	0	0	0	131	119	28	151	0	0	0	365	20	0	0	0	0	0	0	0	0	0	0	0	80	0	0	0	0
d40ea5de7040527700c4bc5ef2e58991	107	80	101	119	110	18	34	17	29	17	0	0	0	0	17	0	0	32	20	24	23	30	32	15	24	65	13	0	0	0	39	43	71	0	0	18	0	0	0	0	0	0	0	46	244	6	47	19	0
3b3ee1d80635763a30c11aabb9c057b0	0	0	0	0	0	0	24	468	0	0	0	18	20	19	0	0	16	0	138	0	7	0	50	37	0	0	0	0	79	0	0	0	0	148	0	53	33	387	0	0	64	0	22	0	0	0	20	0	0
4cd970102ba62999008c00f02f7a4ed7	0	0	0	0	0	0	25	454	26	0	20	14	23	20	22	0	0	0	141	0	0	21	52	27	0	0	0	0	79	0	0	0	0	147	0	54	31	343	0	0	44	0	30	29	0	0	0	0	0
11c3f445429ba05571df3b4f83df444a	0	0	0	0	0	0	0	0	0	0	37	32	60	65	44	67	17	0	14	91	26	0	92	132	0	0	93	0	156	0	0	30	0	0	0	0	0	0	0	0	0	0	0	0	569	0	31	0	27
2423d0b1207e9e367ea054ccbf8bdeb0	0	0	19	0	0	0	0	0	0	0	60	72	82	65	63	102	0	0	47	0	10	28	49	0	0	0	0	0	45	0	44	0	117	0	0	0	0	0	0	42	33	0	99	67	0	0	17	48	0
e26576086035b972c48939154c791b3e	0	0	0	0	0	0	0	0	0	0	0	0	0	0	0	0	0	0	0	0	159	13	126	607	0	142	0	32	0	0	60	0	99	0	0	0	0	0	0	0	0	0	0	0	0	0	0	0	111
aa3d7864ad793ed0701abfa191b65ffe	0	0	0	271	127	0	0	0	0	0	0	0	0	0	0	0	0	0	0	0	0	0	0	0	0	0	0	0	60	0	0	0	0	0	28	58	81	433	91	18	0	79	115	0	0	0	0	0	103
7aebf72468f15858b61469ae1b516828	35	31	24	72	53	0	33	27	22	0	0	0	0	0	0	0	0	0	0	0	0	10	0	0	0	0	0	0	0	0	0	0	0	0	28	16	96	87	17	23	934	26	20	0	24	0	0	0	0
142754f6a4fdb8b9a2d4d24b255bfd49	0	0	0	160	0	0	0	0	0	0	105	117	135	178	170	215	0	43	0	17	0	0	0	0	0	0	0	21	0	0	0	54	0	0	0	112	0	0	0	0	20	20	42	115	30	0	0	0	0
db513405438f54b3c448c4f2faf560f6	0	0	0	181	0	0	0	0	0	0	31	30	35	37	38	32	0	0	0	30	0	36	23	56	0	172	0	14	0	0	0	76	0	0	0	0	0	0	0	0	0	0	0	430	324	0	0	0	0
ac1c3e2ca279089cbe95b07b922d4f39	0	0	18	39	13	32	11	0	31	0	0	0	0	18	0	0	21	66	38	0	72	0	0	55	24	0	0	0	36	0	0	40	0	104	16	25	46	104	38	46	118	135	58	32	101	98	33	0	22
17a5a3ab1291d0e1e85ca40e0f070559	0	0	0	17	0	0	0	0	0	0	54	55	65	78	44	76	36	37	43	0	0	25	44	17	9	0	18	0	47	0	41	0	116	0	0	0	0	5	0	45	39	0	82	56	0	0	18	35	0
39569c7c19afb9233ca21d9e35c5de50	91	0	0	47	70	73	46	71	0	0	0	0	0	0	0	0	0	0	0	0	29	0	0	0	28	0	52	0	0	0	0	41	197	113	74	19	86	0	8	256	0	25	12	0	43	0	0	48	0
be0d3142157db40fd5c0032a84f4c652	140	39	65	211	111	28	171	78	97	0	72	17	30	32	34	29	0	81	0	0	0	0	0	8	0	36	11	17	0	0	0	33	33	0	0	0	0	0	0	0	0	0	0	50	54	0	0	0	0
6fe54a842cf7a34b4ebd9d847976a610	0	0	0	147	0	0	0	0	0	0	26	28	46	47	38	35	0	0	0	17	0	45	23	88	0	164	0	11	0	0	0	67	0	0	0	0	0	0	0	0	0	0	0	378	311	0	0	0	36
7b0aaeea2f25142d444d697de56828ea	0	0	121	44	32	0	0	0	0	0	78	65	88	103	90	80	39	0	100	0	33	0	26	0	32	0	0	68	40	0	109	116	0	0	0	0	0	0	0	0	0	0	0	0	0	0	0	20	63
28fff0cc50704ea0570bb07a396607a1	0	0	0	0	0	0	0	0	0	0	22	31	44	54	38	37	0	0	359	0	0	0	133	347	0	0	0	0	351	0	0	0	0	0	0	0	0	0	0	0	0	0	0	0	26	0	81	0	0
334d3c74519d507d5831e15708871d36	86	0	0	0	0	0	0	0	18	0	0	0	0	0	0	0	0	0	0	0	0	0	0	0	22	0	0	0	0	0	0	0	0	69	48	66	290	191	59	124	307	126	57	0	49	0	0	0	0
37499f4583caff065e791ab75cdb0cce	0	0	30	28	0	0	15	30	21	0	0	0	0	0	15	0	16	70	35	0	86	0	0	72	30	0	0	0	34	0	15	23	0	93	20	0	64	88	29	46	120	152	62	0	96	97	29	0	20
cfd6238d0adfaf3849207a24f982c253	0	0	0	0	0	0	0	0	0	0	18	28	55	32	28	41	0	0	309	0	0	0	141	359	0	0	0	0	394	0	0	0	0	0	0	0	0	0	0	0	0	0	0	0	18	0	86	0	0
a0036ea8ab66993db1a3b9ebdb9e3047	0	24	68	58	52	0	0	0	0	0	80	61	88	83	66	77	64	0	52	27	70	15	40	0	0	0	31	0	17	0	67	0	0	0	0	0	0	0	0	0	0	0	0	0	0	56	0	0	0
63cf19693ac70fd5e0c368a49af4d24f	0	50	0	279	46	0	0	0	16	0	0	0	0	0	0	0	19	33	18	0	15	0	0	0	46	0	21	0	0	0	17	34	0	0	23	0	0	21	0	0	0	48	0	35	135	0	0	0	0
3c236289a55d33a831e055b3b43fcfab	74	0	95	234	37	0	0	37	47	0	22	0	27	35	0	0	34	36	0	24	0	0	29	104	38	65	13	25	24	0	18	43	0	0	0	0	0	0	0	0	0	0	40	43	113	0	0	66	23
85ebd7d37b7fa518493e4405f38f3fc9	0	0	330	0	0	0	0	0	0	0	40	38	33	16	0	0	0	0	85	48	56	102	27	321	0	0	21	0	0	0	0	0	135	0	0	0	0	0	0	0	0	0	0	0	46	0	34	28	38
3828da46f33a78ff3c77d366bdf038bc	0	27	99	187	32	47	38	0	0	0	0	0	0	0	34	0	25	50	30	21	0	40	49	108	48	44	18	21	23	0	20	32	44	0	0	0	0	0	0	0	0	0	35	53	113	0	26	47	23
c127bbad0e115dfeafd165261120ef8d	35	32	28	71	0	49	29	52	44	0	0	0	48	0	0	0	26	51	27	0	0	0	0	34	25	0	35	41	0	0	0	0	43	112	116	0	29	64	30	50	53	47	29	63	49	12	0	0	26
b18f96f2434c8dd451e68b18719c5c25	0	0	0	177	0	0	0	0	0	0	98	117	145	184	156	184	0	0	0	0	0	0	0	0	0	0	0	0	0	0	0	48	0	0	0	83	0	0	0	28	31	22	31	143	0	0	0	0	0
5902ad8440d1f31df3c00e3029e6f985	0	0	0	0	0	0	0	0	0	0	0	0	0	22	0	0	0	0	0	0	125	16	106	523	0	139	0	29	0	0	57	0	70	0	0	0	0	0	0	0	0	0	0	0	0	15	0	0	98
d46c09b3e31c64133467828742877e22	74	0	0	19	0	0	0	38	18	0	0	0	0	0	0	0	0	0	0	0	0	0	0	0	37	0	21	0	0	0	11	0	0	47	33	56	270	172	34	111	274	120	58	0	52	0	0	0	0
e4ed9213da2b9cdeab0a73a6381966f1	34	38	27	137	27	41	93	28	30	0	0	38	36	49	0	28	0	50	108	0	0	31	0	0	43	0	82	29	26	0	18	31	23	0	0	0	0	0	0	0	0	0	0	40	125	23	25	0	0
cbb0aa85895662ae355ff872418ee48d	0	0	0	0	0	0	0	0	0	0	34	31	50	48	34	43	24	0	17	66	28	23	59	129	22	0	91	19	145	0	0	26	0	0	0	0	0	0	0	0	0	0	0	0	474	16	0	0	16
68747ebb909ac48e248dcef3c2a55ace	0	350	0	0	0	53	0	0	0	0	0	0	0	0	0	0	0	0	0	0	19	0	24	99	42	39	33	63	0	0	0	0	95	0	0	0	0	0	0	128	0	0	0	22	0	0	22	94	28
273dc8005a4e8f3c5c0722601097a121	57	35	43	107	129	51	29	19	69	0	0	35	17	25	20	20	21	39	56	36	0	0	0	0	0	0	29	30	25	0	108	0	48	0	0	0	0	0	0	0	0	0	0	0	193	0	0	24	0
85f02cb0f384164f4c2cf1b2630ee635	0	0	0	0	0	0	0	0	0	0	19	0	25	29	20	23	27	0	50	0	34	135	28	406	0	0	0	0	46	0	0	0	33	0	0	0	0	0	0	0	0	0	0	0	173	0	122	268	0
e02591c952481983d2d479554fc4676f	0	19	214	874	0	0	0	39	49	0	14	0	17	25	32	17	0	0	12	0	0	0	30	0	0	0	0	0	18	0	0	0	0	0	0	0	0	0	0	0	0	0	0	0	0	0	0	21	12
307089f2037bfb1f2f0907fd559ec140	0	17	0	0	0	0	0	0	0	0	11	0	0	0	14	0	111	0	120	20	55	58	49	69	35	9	22	23	155	0	0	0	0	0	15	0	0	0	0	0	81	0	30	0	32	0	0	176	37
bd1dcb68c38e535a19dedc07db6339c0	0	26	45	180	181	34	26	24	23	0	0	0	41	28	49	57	58	31	25	23	32	0	18	41	0	0	29	15	0	0	0	38	29	0	0	0	0	0	0	48	0	0	0	66	69	0	0	56	36
f3a798726b32220957bb4cd0cba43732	0	0	0	39	24	0	0	0	0	0	0	0	0	0	0	0	0	0	0	0	0	0	0	0	0	0	0	0	54	0	0	0	36	17	42	66	99	431	93	0	0	208	126	0	0	0	0	0	65
3332d9d0f543b266bd226aa1c84a69cf	50	0	104	212	42	0	0	0	40	0	0	0	24	0	0	0	26	43	0	34	0	0	41	111	26	59	15	15	23	0	31	33	0	0	0	37	0	0	0	0	0	0	25	46	112	31	0	51	19
a4931bc1b7623a9f12952fb76587db22	0	0	36	0	0	0	0	0	33	0	22	30	29	28	0	0	555	0	0	0	63	0	27	0	113	27	43	0	19	0	0	27	43	0	0	0	0	0	0	0	0	0	0	152	0	0	12	0	0
989e2f824098313a4643b14e6859cd79	0	0	24	60	54	0	28	38	0	0	0	0	0	0	0	0	0	0	0	0	0	0	0	0	0	0	0	0	0	0	0	0	0	0	22	22	102	74	19	24	835	34	24	17	25	0	0	0	5
73d9d5dcdf356852dbd28fe444464859	0	0	10	0	0	0	18	427	0	0	0	18	26	16	0	0	0	0	116	0	0	0	40	25	0	0	0	0	75	0	0	0	0	123	0	51	24	330	0	0	72	0	30	0	0	0	0	0	0
f105d90d2f4494e8fa66cff085bf4054	74	27	35	104	117	46	24	22	83	0	0	0	15	0	18	29	0	32	56	36	0	0	56	40	0	10	38	23	31	0	116	0	49	0	0	0	0	0	0	0	0	0	0	0	149	0	0	13	0
618fbe59f45886a9227f7c79ee458d57	40	42	10	0	0	17	22	37	0	0	0	0	0	0	0	0	29	0	38	0	29	19	55	33	0	0	0	0	40	0	0	8	19	21	0	34	38	31	438	0	165	52	0	33	0	0	44	0	0
b87c5605a7a7b959c457893572d07e0c	86	88	88	93	101	19	0	21	15	0	0	0	0	19	0	0	0	0	32	0	19	30	0	26	18	55	11	18	0	0	22	63	69	0	0	0	0	25	0	0	0	0	0	31	231	0	47	13	31
fa227c9ad647526d80af3033a92d6d2a	0	0	0	145	0	0	0	0	0	0	92	104	127	191	165	163	0	0	0	0	0	0	0	0	0	32	0	23	0	0	0	44	0	0	0	81	0	0	0	0	29	30	30	97	28	0	0	0	0
5e8b10b7206cf45a7f03a5f61eb8bffd	0	0	0	0	0	0	0	0	0	0	0	0	0	0	0	0	0	0	0	0	120	15	104	524	0	112	0	32	0	0	47	28	75	0	0	0	0	0	0	0	0	0	0	0	0	0	23	0	76
a9473ef3387aab99116e1163ec115918	0	0	0	0	0	0	0	0	0	0	0	0	0	0	0	0	23	18	531	0	147	77	0	89	0	0	0	0	124	0	0	0	0	0	0	0	0	0	0	0	0	0	0	28	0	28	0	0	28
42e7390a755a9fb6966ffbe94d842f9d	0	0	0	0	0	0	0	0	0	0	0	29	63	16	36	27	90	0	72	0	19	43	30	28	24	16	0	0	50	0	36	22	53	0	0	0	0	0	0	0	0	0	0	0	62	222	17	39	33
eff809e1d123204c05d86fb507f65358	58	0	0	0	0	0	0	0	0	0	0	0	0	0	0	0	25	73	0	56	73	0	43	0	56	0	0	84	29	0	125	20	0	0	0	0	0	49	0	0	0	0	30	93	135	0	58	28	29
6c9e4d2cb8818d7330b3ab295fb27d78	68	0	0	0	0	0	0	26	0	0	0	0	0	0	0	0	27	78	0	49	62	0	50	40	48	0	23	72	20	0	124	0	0	0	0	0	0	38	0	0	0	0	0	56	125	0	48	24	25
4ba2a02e0827ce76231fed2cd59a1852	0	0	0	0	0	0	0	0	0	0	19	53	20	31	15	13	41	0	54	0	31	120	0	371	0	0	0	0	24	0	25	0	0	0	0	0	0	0	0	0	0	0	0	0	160	0	121	242	0
72c391a21b43863ad9a696070b4710e9	0	0	0	0	0	0	0	0	0	0	43	39	53	52	37	35	251	0	0	0	23	142	49	0	0	31	0	73	71	0	0	0	0	0	0	0	0	0	0	0	0	0	0	0	0	0	0	40	347
d5929ecb06aa3b8389588d99bdf73ab9	244	0	0	197	0	0	21	0	378	0	0	0	0	0	0	0	0	0	0	0	0	0	37	0	187	0	26	26	0	0	0	108	0	0	0	0	0	0	0	0	0	5	0	0	77	0	0	0	0
e573f951467c3b96f61f3e601dd309da	0	0	0	0	0	0	0	0	0	0	17	0	50	22	41	27	22	0	73	49	35	155	360	344	0	0	0	0	56	0	0	0	0	0	0	0	0	0	0	0	0	0	0	0	0	0	15	0	0
5ea66cd1b93b58f6ba4b2333274c56e4	51	0	0	0	0	0	0	0	0	0	30	58	44	50	51	44	0	0	0	54	0	0	0	108	20	28	23	36	0	0	0	0	21	0	0	35	31	24	0	40	29	49	52	23	53	54	0	26	40
07c0370386a90e438c6fd864a1ece54a	77	0	0	0	0	0	0	0	14	0	0	0	0	0	0	0	0	33	0	0	0	0	0	0	39	0	0	0	0	0	15	0	0	60	44	45	264	158	42	97	226	89	58	0	51	0	0	0	0
2d2e6da43781d23bc2c76bbbe661849e	24	29	39	170	157	43	0	0	22	0	0	0	0	0	0	0	60	0	26	25	33	0	27	36	23	24	28	27	15	0	0	29	28	0	0	0	0	0	0	35	0	0	0	65	73	30	24	56	0
a3531a9f2efad71523d491245ec93084	0	0	0	0	0	0	0	0	0	0	0	0	39	29	27	20	0	20	484	0	110	78	0	79	0	0	0	0	105	0	0	0	0	0	0	0	0	0	0	0	0	0	0	0	28	0	22	0	22
a15451ef01c5b891b137596a3bff71b5	126	45	49	163	90	24	159	59	103	45	0	20	26	21	32	24	0	74	12	19	0	0	0	0	0	37	26	28	0	0	0	0	33	0	0	0	0	0	0	0	0	0	0	0	39	0	0	0	0
c7fec9b88bea48e47d35607d0613f80e	0	60	45	0	0	0	46	0	0	0	57	0	65	65	48	82	17	0	0	0	0	0	0	123	31	34	0	40	0	0	0	28	28	14	0	0	35	21	22	25	21	0	51	0	60	0	0	31	0
478295b351684647bec5341da80f00b1	0	0	0	0	0	0	0	0	0	0	28	36	53	36	21	28	0	0	270	0	0	0	133	284	0	0	0	0	295	0	0	0	0	0	0	0	0	0	0	0	0	0	0	0	21	0	68	0	0
8ebb745497a00e9ff05ffd5dc032a5bc	0	0	0	0	0	0	0	0	0	0	0	0	0	0	0	13	98	0	118	20	53	57	0	70	0	15	17	15	156	0	0	0	0	0	0	0	0	0	0	24	67	0	0	0	20	0	22	187	38
0e65ac222814e89e9a58ddfb2af48baa	32	38	240	69	33	37	0	45	29	0	22	31	32	28	23	29	0	0	44	0	18	0	0	0	0	11	0	19	16	0	0	0	0	0	0	29	0	0	15	10	114	9	33	34	45	0	24	0	0
d565076d3a3df3eb5091ea0daee3ff33	36	0	92	37	0	0	0	0	0	0	54	66	95	82	54	71	22	16	82	0	36	0	29	0	0	0	0	69	36	0	122	77	13	0	0	0	0	0	0	0	0	0	0	0	0	0	0	0	42
a5f5f62a6ca2ac8838131429d2a22610	76	0	0	0	0	0	0	74	0	0	0	0	0	0	0	0	0	52	40	38	21	0	0	29	0	0	61	0	0	0	43	0	153	75	90	27	88	0	13	186	0	0	0	0	41	0	0	0	0
8fb1c6cbb73abbc85b5ff89516ab7b33	0	0	0	0	0	0	0	0	0	0	0	0	0	0	6	0	0	0	0	0	0	0	0	0	0	0	0	0	0	0	0	0	0	257	0	0	156	41	66	29	208	35	456	0	0	0	0	0	0
071c392c636358b02c49dac07be1b4ba	220	0	21	179	0	0	0	0	330	0	0	0	0	0	0	0	0	0	21	0	0	0	0	0	166	0	41	24	0	0	0	104	0	0	0	0	0	0	0	0	0	0	0	0	88	37	0	0	0
1fdcf0ac4d1a564e992921d26bb032e8	75	0	19	37	51	0	52	58	0	0	0	0	0	0	0	0	11	0	0	0	25	0	0	0	0	0	58	13	0	0	0	0	175	84	63	26	98	0	9	210	0	0	11	0	47	0	21	0	0
ad47ada670889faae5f26cb501f01104	78	27	32	85	101	49	27	29	59	0	17	0	19	0	15	16	0	30	45	37	0	0	0	0	0	0	30	30	37	0	116	0	48	0	0	0	0	0	0	0	0	0	0	0	131	0	0	13	0
eadc33a2db7c8eb8fc5d9dcc7b9107bc	0	0	0	0	0	0	0	0	0	0	26	26	41	56	29	34	223	0	0	0	28	121	34	0	0	39	0	81	57	0	0	0	0	0	0	0	0	0	0	0	0	0	0	0	0	0	0	38	356
945d062c675c94e0c8117489dcc458d1	0	22	0	0	0	0	0	25	14	0	0	0	0	0	0	0	250	0	0	0	0	0	41	31	0	60	0	200	30	0	57	0	0	0	0	11	0	0	0	0	0	15	0	26	97	0	94	0	34
d8428fd1604e546bdbcff03fec3bf14c	0	0	0	0	0	0	0	0	0	0	0	46	82	47	0	50	0	0	0	90	0	0	0	0	0	0	0	0	0	0	0	0	8	0	67	108	0	0	0	80	0	267	217	0	143	18	0	0	0
8377a1b7f8424a14d3432cfc69372033	0	0	289	0	0	0	0	0	0	0	0	0	0	14	0	31	25	0	66	41	46	75	14	326	19	0	30	0	0	0	0	0	97	0	0	0	0	0	0	0	0	0	0	0	57	0	0	35	0
18bb913f876d4247000ffe9c6503c559	0	0	77	29	0	0	0	114	37	0	0	0	0	0	31	0	40	0	19	0	18	0	29	0	0	0	0	0	32	0	0	0	0	0	0	31	70	0	58	493	23	29	0	0	0	48	0	0	17
cad6bd03c1f1bfc86cf09fe23d932fd2	0	0	0	0	0	0	0	0	0	0	0	0	0	0	0	12	25	0	0	0	0	0	0	24	0	0	23	12	0	0	0	27	0	119	63	24	138	311	71	47	162	34	21	32	0	18	0	0	0
a442b196faf7509e9573280d17356873	42	23	0	90	0	43	42	33	30	0	37	32	47	38	39	52	0	29	25	16	0	0	25	68	23	0	0	16	0	0	0	29	15	19	0	0	0	0	0	21	47	0	0	0	114	107	0	29	0
5aa413cabfff1f4bfb9e907e2ed36e29	0	0	0	28	0	0	0	0	0	0	75	89	122	107	111	119	0	0	0	0	0	0	0	0	107	0	18	0	18	0	30	0	55	0	0	0	0	0	0	0	0	0	0	0	272	0	0	18	0
0023b7e27771625d2e7af2db3be48d91	0	0	0	0	0	0	0	0	0	0	0	0	0	0	0	0	0	0	24	0	0	37	131	167	0	0	17	261	0	0	93	77	0	0	0	0	0	0	0	0	0	0	0	0	93	0	0	0	0
d40ec1d3a7846047ce26d0bba0bfac1e	112	39	48	167	75	14	141	69	85	0	0	20	16	24	24	22	0	75	0	0	0	0	0	0	0	35	16	16	0	0	48	0	29	0	0	0	0	0	0	0	0	0	0	0	37	0	0	0	23
39fd0e9c94cd416c42a2e19cc25e7272	30	0	0	0	0	0	0	0	0	0	0	0	0	12	0	0	85	0	99	21	55	57	40	67	26	16	13	30	110	0	32	0	17	0	0	0	0	0	0	0	49	0	0	0	22	0	0	168	26
13400596f8c57cbdb9baf3375c7849a8	0	0	228	0	0	0	0	0	0	0	0	0	26	16	42	0	0	0	46	45	41	60	19	325	0	0	19	0	0	0	0	0	106	0	0	0	0	0	0	0	0	0	0	0	68	0	25	34	0
a50e9e2bacd1306c8ca88bcff02afa59	0	0	74	18	0	10	0	86	35	0	44	0	0	0	0	0	35	0	19	0	20	16	0	43	0	0	0	0	0	0	22	0	0	0	48	0	63	0	52	433	34	35	0	0	0	44	18	0	12
d28f5c5f01765edc17ce41f0b19429e8	37	18	0	78	0	48	44	0	29	0	38	43	29	46	31	30	0	29	18	14	0	0	11	44	20	14	0	17	0	0	20	0	20	27	0	24	0	0	0	28	56	0	26	0	98	107	0	0	0
6195ebd3c6dec1ed28984a2eab4cee42	0	0	0	0	0	0	0	0	0	0	0	0	0	0	0	0	0	0	0	0	0	0	0	0	0	0	0	0	0	0	0	0	0	250	0	0	135	39	60	27	154	36	458	0	0	0	0	0	0
17c27dce3e48e7211ae67fa2a0fa212d	0	86	144	53	210	77	0	82	125	0	23	22	0	0	0	26	58	0	44	0	27	0	0	0	0	0	0	0	24	0	0	0	45	0	0	0	0	0	0	0	0	0	0	0	52	0	0	0	0
59e1d4b6a4b5b5883118a666c43b0bcc	0	0	0	0	0	0	0	0	0	0	24	0	0	19	0	26	104	0	53	0	11	0	31	33	0	31	18	0	50	0	19	20	40	0	0	0	0	0	0	0	0	0	0	0	46	229	20	32	35
a556b90284e10bb149da673d072b44c4	0	0	0	0	0	0	0	0	0	0	28	36	47	43	16	44	0	0	10	63	14	0	61	112	0	0	84	0	110	0	0	0	26	0	0	0	0	0	0	0	0	0	0	0	417	0	0	0	16
749ae5c4ed4633368450e6f6ecbc12c9	0	0	0	0	0	0	0	0	0	0	22	0	23	20	16	16	30	0	50	0	28	110	28	321	0	0	0	0	23	0	0	0	0	0	0	0	0	0	0	0	0	0	0	0	148	0	112	192	0
3f4e6ad77b00da1a87e46a9bcbec8a35	40	17	37	67	17	30	40	0	22	0	37	33	40	35	32	32	0	18	19	18	26	0	21	60	18	0	0	14	0	0	0	0	17	17	19	0	18	0	0	21	46	0	0	0	91	115	21	23	9
783166bb550c6d6fb12e1db569fe2521	69	0	0	102	0	0	0	0	0	0	0	0	0	0	17	0	0	63	0	0	69	0	0	0	0	34	0	68	33	0	113	0	22	0	0	0	0	43	0	0	0	0	0	55	127	0	49	22	0
35c755d7322e2aa8fa2677a9b7dfdd62	0	0	13	0	0	0	0	0	0	0	0	0	0	0	0	0	520	0	0	0	42	0	0	0	100	0	31	0	31	0	47	23	46	0	0	0	0	0	0	0	0	0	0	92	0	47	22	0	0
92b4406971249785c636323b970bec6d	64	0	0	93	0	0	0	0	0	0	0	0	0	24	0	27	0	69	0	0	49	0	0	0	0	0	0	74	39	0	101	0	22	0	0	0	0	43	0	0	0	0	0	61	119	0	48	30	0
e7ca5fc39952b8088c8caa55e5e11e90	0	0	0	0	0	0	0	0	0	0	30	63	47	73	49	42	0	0	19	0	25	20	25	120	31	40	0	37	0	0	20	0	21	0	0	0	24	20	0	27	0	34	54	0	54	0	47	37	0
bb7b942ae6e959305cc89a6e58a71f9c	0	0	0	0	0	0	0	0	0	0	58	84	100	104	72	110	0	0	0	0	0	0	0	0	120	0	0	0	15	0	37	0	39	0	0	0	0	0	0	0	0	0	0	0	282	34	0	11	0
facc43510edb91aa666a0939a0f2865a	0	0	0	4	0	0	0	0	0	0	0	0	0	0	0	0	227	0	0	0	51	0	0	36	0	53	0	201	33	0	53	39	0	0	0	0	0	0	0	0	0	0	0	0	86	0	106	0	29
d7e86854f8b668858a2179f19a755889	0	0	0	0	0	0	0	0	0	0	10	0	16	0	0	8	0	0	0	0	0	0	0	0	0	0	0	0	0	0	0	0	0	231	33	0	150	30	61	37	137	18	385	0	0	0	0	0	0
fb576fbee1fa91aec490d9088312ba28	0	0	16	0	0	0	0	0	25	0	24	0	35	21	0	0	408	0	0	0	37	0	30	0	88	17	40	0	28	0	0	26	39	0	0	0	0	0	0	0	0	0	0	105	0	0	21	0	0
215e2ebafd1997919e5651149fb56f57	25	0	0	138	25	0	65	28	26	0	49	0	0	0	44	19	0	41	91	0	0	0	0	0	50	38	56	29	30	0	13	45	19	0	0	0	0	0	0	0	0	0	0	0	93	16	15	23	0
61e2ca04df29e36a37ba2cfa69f2dbc4	44	36	0	0	0	0	33	30	0	69	0	0	0	15	0	15	0	0	24	0	0	19	46	28	0	0	0	0	34	0	0	0	0	26	7	0	0	32	401	0	134	55	0	34	0	0	0	0	0
65ffeb7e4c3b75958885e9009d4cab92	258	0	0	136	0	0	0	0	287	0	0	0	0	0	0	0	0	0	0	0	0	0	0	0	149	0	33	0	19	0	0	123	0	0	0	0	0	0	0	0	0	0	0	0	67	0	0	0	0
bf146ee1bc247614cfd7837f899a126a	0	0	233	0	0	0	0	0	0	0	0	0	0	18	0	28	0	0	67	47	33	70	24	310	0	0	23	0	0	0	0	0	94	0	0	0	0	0	0	0	0	0	0	0	44	0	0	33	0
75c6b457a1bdf9216fc6c71b4d990b40	0	0	21	0	0	0	0	0	0	0	0	0	0	0	0	0	233	0	0	45	0	0	0	36	0	48	42	177	16	0	64	0	0	25	0	0	0	0	25	0	0	0	0	0	67	0	75	0	19
2ba30cdcee94b04825dc8ff31cf0fba1	112	41	38	146	82	17	119	66	82	0	0	23	31	30	24	24	0	68	0	0	0	0	0	0	0	39	15	17	0	0	0	0	26	0	0	0	0	0	0	0	0	0	0	0	49	0	0	0	0
37f616a2ab9fe35b75ad2592d66e5e83	23	33	51	35	0	0	26	46	0	0	0	0	0	42	41	46	0	38	97	0	30	0	0	25	29	0	0	0	27	0	20	18	25	0	0	0	55	96	90	0	0	34	0	0	56	17	0	0	27
dde163c13267869cae01de70ccb4b8ac	0	0	0	0	0	0	0	0	0	0	36	76	49	29	41	40	0	39	0	0	0	16	0	55	35	43	25	44	15	0	0	33	0	27	0	0	62	145	0	0	17	9	8	29	55	92	0	0	34
ba8c69ab8591a28c05a09afaee2f6936	0	0	0	0	0	0	0	0	0	0	13	0	24	27	19	13	27	0	44	0	27	107	0	347	0	0	0	0	31	0	0	0	0	0	0	0	0	0	0	0	0	0	0	0	136	0	88	174	0
0e1c5536ec4017c8a1719bec45763075	0	24	33	147	162	29	0	0	25	0	32	0	0	0	0	0	49	0	28	20	31	0	14	28	22	0	0	24	0	0	45	26	30	0	13	0	0	0	0	49	0	0	0	47	64	0	0	55	0
342d6547897013e5a38c4e1c6bfaa83a	0	0	0	0	0	0	0	0	0	0	29	21	29	31	31	22	181	0	0	0	28	103	39	0	0	39	0	69	56	0	0	0	0	0	0	0	0	0	0	0	0	0	0	0	0	0	0	28	324
a1d152752c86c6fd72f8d1fbe7f7cc6f	0	0	201	47	26	30	0	0	18	0	16	23	29	20	18	18	21	0	44	0	0	39	0	27	15	15	12	0	16	0	0	0	15	0	0	33	10	0	0	11	111	0	30	17	51	0	30	0	0
54615cacce252bfca408e4e5d36ce4c6	0	0	0	0	0	0	0	0	0	0	136	123	166	179	139	206	0	65	0	0	0	0	0	0	0	0	0	0	0	0	0	0	0	0	0	0	0	0	0	0	0	0	0	0	51	0	0	0	0
7870a963256800da4ac19baf1b946e4b	79	0	0	0	0	0	0	62	37	0	0	0	0	0	0	0	0	0	0	0	22	0	0	0	0	0	65	0	0	0	34	0	166	68	76	16	84	0	12	169	0	0	0	0	34	0	0	0	31
32564da11d102e3cb632b8c86790e7a1	0	0	0	0	0	0	0	0	0	0	0	0	0	0	0	0	0	0	0	0	0	0	0	0	0	0	0	0	0	0	0	0	0	1051	0	0	0	0	0	0	0	0	0	0	0	0	0	0	0
1921609837b63702c5210329d1f80676	0	0	0	0	0	0	0	0	0	0	65	48	69	48	55	54	21	0	0	0	68	51	53	37	0	33	0	22	0	0	0	0	0	0	0	0	0	0	0	0	0	0	0	0	0	0	23	99	304
8b86cc177c65ba595604edb065ce75be	0	0	0	0	0	0	0	0	0	0	0	48	0	14	0	0	13	0	72	38	30	159	249	327	0	0	0	0	56	0	0	0	0	0	0	0	0	0	0	0	0	0	0	0	0	2	0	0	0
c3949070d277c81882987ca45806d053	0	10	0	0	0	0	0	0	0	0	21	0	0	13	0	13	85	37	63	0	17	0	19	32	0	19	0	35	56	0	20	16	32	0	0	0	0	0	0	0	0	0	0	0	39	173	12	17	28
9190cda1c93cf217daa8a965a0e77f1b	0	0	0	0	0	0	42	0	0	0	33	0	47	62	40	51	0	0	0	0	0	0	0	118	30	39	0	36	0	0	0	0	25	0	35	0	31	31	0	28	0	0	45	0	72	0	0	24	0
955b26db5aa40d7bee6385d933cfe7cc	0	31	0	61	0	54	48	0	45	0	0	0	7	0	0	10	0	0	0	25	0	13	0	115	0	0	0	19	20	0	18	0	0	0	0	0	0	0	0	0	0	0	0	49	23	0	0	46	26
b46a175d07d7fd6a592b09a6d04c2662	0	49	129	42	0	0	0	0	0	0	56	67	84	81	66	77	38	0	95	0	0	0	0	0	0	0	0	0	0	0	119	0	19	0	0	0	0	0	0	0	0	0	0	0	31	0	31	0	0
39034ba5c398d52ad3732f2efc076f32	52	0	51	0	0	0	43	34	0	0	36	0	74	0	33	0	0	62	0	38	0	0	0	27	0	52	0	30	0	0	0	0	0	76	30	23	0	68	0	84	39	23	0	0	110	0	0	38	0
4da000ce6ded6a359a468b92d1d0c766	0	0	0	0	0	0	0	0	0	0	0	0	9	0	0	0	100	0	110	14	35	59	0	47	0	21	13	19	122	0	0	0	0	0	0	0	0	0	0	0	62	0	0	14	17	0	20	153	19
3ce884e435542383d30d205aecb3f165	30	13	0	77	26	36	42	0	18	0	33	30	32	51	23	31	0	11	17	12	0	27	18	46	24	0	17	9	0	0	0	0	13	23	0	0	0	16	0	16	42	0	0	0	97	113	0	0	8
2a0b8cff16187b7f064a17dd9ed2145f	0	0	0	0	0	0	0	0	0	0	0	27	0	23	0	18	57	0	62	0	10	0	28	37	0	28	0	0	62	0	22	17	42	0	0	0	0	0	0	0	0	0	0	0	43	210	18	19	32
ecd9f935a8b0b5b865b295effb977854	0	0	0	0	0	0	0	0	0	0	0	11	0	0	0	0	16	0	6	9	0	13	0	0	16	23	0	22	0	0	0	0	34	92	56	0	109	281	69	51	142	28	0	0	0	0	0	27	0
5756dc39cc6ec8d2932da46f1d1e4dd2	0	0	0	0	11	0	0	33	8	0	39	27	45	67	59	61	0	18	0	0	0	0	8	0	13	0	0	13	0	0	9	0	0	32	0	41	96	62	31	24	46	23	164	16	14	0	0	15	9
34bdc6ad3a78d2c8393059ebd589e84d	28	65	39	45	29	24	16	0	35	0	0	0	0	0	0	0	11	19	21	0	26	0	0	0	0	0	0	0	0	0	0	27	30	50	20	27	37	90	72	78	46	51	20	19	24	0	0	0	12
a0e11c1efdb7b1bc886f9b104537c265	0	21	39	151	150	34	0	0	18	0	0	43	0	27	0	0	57	0	11	21	39	21	14	31	0	0	0	18	0	0	0	33	34	0	0	0	0	0	0	37	0	0	0	42	56	0	0	50	0
39284b19765f4aa351ce320782a36ec3	0	40	0	0	0	0	58	50	0	0	0	0	0	0	0	0	0	0	0	24	0	0	0	46	0	0	0	0	0	0	0	0	0	53	52	54	133	99	59	0	31	211	25	0	47	0	0	0	0
61a9fbab2a358bb57871002e1a945ab5	0	34	0	0	0	52	82	43	50	0	0	0	0	0	0	0	0	0	11	0	0	0	0	129	0	0	0	17	10	0	0	0	14	0	0	0	0	0	0	0	0	0	0	52	34	0	9	35	21
377406dcb5796bf5d10a2da463cf2736	48	19	0	0	0	0	0	0	0	0	72	71	89	94	70	78	0	0	74	21	0	19	26	57	0	17	42	0	128	0	0	0	0	0	0	0	0	0	0	0	0	0	0	77	0	0	0	0	0
dd3397e7672a9445db0d6fd1ebcad0ad	0	0	149	43	0	0	0	0	0	0	66	69	95	98	74	82	38	0	107	0	0	0	0	0	0	0	0	0	0	0	120	0	10	0	0	0	0	0	0	0	0	0	0	0	0	0	0	0	0
742d159e909351739509be828f30acf1	0	0	0	0	0	0	0	0	0	0	65	29	0	37	63	32	0	0	0	67	0	0	0	0	0	0	0	0	0	0	0	0	0	0	69	75	0	0	0	62	0	209	195	0	112	0	0	0	0
789a9eb049120bde0b2bcc407ecaa1ff	0	0	0	29	48	0	0	0	0	0	0	0	0	0	0	0	38	33	53	0	0	0	0	0	0	0	0	0	17	0	0	0	0	0	51	53	0	251	46	106	110	70	0	0	48	0	0	0	0
b6ab0e6653a88d331450ba8109191d64	0	41	0	0	0	0	35	26	40	0	0	0	13	0	0	0	0	0	31	0	0	21	46	25	0	0	0	28	44	0	0	0	0	22	0	32	0	34	370	0	124	53	0	0	0	0	0	0	0
1118b389461329889dfc79651b61673e	0	28	37	0	0	0	0	17	52	0	0	0	0	0	13	27	105	0	17	0	0	13	0	0	0	203	56	0	21	0	39	37	87	0	0	0	0	0	0	0	0	0	0	0	0	25	20	64	29
76b7dcc2cc0c5826d416360f8e26b284	115	0	33	197	0	0	0	478	0	0	0	47	0	67	0	36	0	0	0	0	0	0	31	0	0	0	0	0	0	0	0	0	0	0	0	0	0	0	0	0	0	0	0	0	0	0	0	0	0
49ba7176e53f5549dca5afd02a28b02f	0	0	0	0	0	0	0	0	0	0	0	0	0	0	0	0	0	0	25	0	0	0	147	146	0	0	19	199	21	0	71	61	0	0	0	0	0	0	0	0	0	0	0	0	63	0	0	0	0
f021870f0e108507ec7f780a275e1a51	0	27	25	0	0	0	0	0	0	0	0	0	17	0	0	0	109	0	0	34	0	0	55	0	46	173	34	0	24	0	34	40	84	0	0	0	0	0	0	0	0	0	0	0	0	28	12	70	37
385edca693bd22fe0fd59868e5f0a5e4	0	0	0	0	0	0	0	109	0	0	99	102	140	147	107	109	0	0	0	0	0	0	0	0	0	0	0	0	168	0	0	0	0	0	0	0	0	0	0	0	0	0	0	0	0	0	0	0	0
514f315e832dc3673633c584337a7399	0	0	0	0	0	0	0	0	0	0	0	0	0	0	0	0	0	0	106	0	50	0	19	46	0	0	272	0	0	0	0	0	40	0	0	0	0	0	0	0	0	0	0	21	40	0	193	0	54
7018518868ee7b96a5d9de815a7d9f40	0	0	0	0	0	0	0	0	0	0	0	0	0	0	0	0	0	0	19	0	0	0	151	141	0	0	21	235	0	0	71	39	0	0	0	0	0	0	0	0	0	0	0	0	64	0	0	0	0
c8c6202e5c40a3e2613eeaa6d0c7550f	0	0	122	45	0	27	0	0	0	0	60	55	69	113	76	85	27	0	79	0	0	0	0	0	0	0	27	0	0	0	97	0	0	0	0	0	0	0	0	0	0	0	0	0	0	0	0	18	0
70cef5df2cd4482c03dd349a917009a9	0	0	0	0	0	0	0	0	0	0	73	75	110	114	87	113	43	0	0	0	53	41	0	0	0	0	0	0	34	0	38	0	152	0	0	0	0	0	0	0	0	0	0	0	0	0	0	0	0
2508e280d7c09775ce832ebacf217203	199	0	30	120	0	0	0	0	239	0	0	0	0	0	0	0	0	0	0	0	0	0	0	0	135	0	35	0	0	0	0	91	0	0	0	0	0	0	0	0	0	0	0	0	71	0	0	0	0
da8e5b416a624046236b3e1a9272b368	57	69	102	0	138	58	0	51	82	0	0	0	38	0	36	0	35	0	23	19	19	0	0	0	0	0	40	0	24	0	0	0	58	0	0	0	0	0	0	0	0	0	0	0	59	0	0	0	0
38b73f20701d1a03b760bc324082d525	0	0	0	0	0	0	0	0	0	0	0	0	0	0	0	0	0	0	107	30	57	0	35	52	0	0	234	0	0	0	0	0	35	0	0	0	0	0	0	0	0	0	0	0	31	0	180	0	65
272b9d864ea9e129f62233288ad58127	71	0	46	111	0	23	0	38	25	0	23	0	49	0	0	0	0	0	0	0	0	0	41	0	18	0	0	40	0	0	0	42	56	8	0	0	42	43	0	0	0	36	52	0	76	0	0	0	0
8496afa8a52f556717417683fc30055a	135	68	34	243	133	40	84	56	98	0	0	0	0	0	0	0	0	0	0	0	0	0	0	0	0	0	0	0	0	0	0	0	0	0	0	0	0	0	0	0	0	0	0	64	0	0	0	0	0
fc397ef0484ffbfa1bead8f8767cd556	0	72	39	0	18	0	0	0	0	0	0	0	0	0	29	0	0	0	38	0	0	0	0	169	0	0	41	0	0	0	0	0	0	0	0	0	0	0	0	0	0	0	32	0	0	0	27	134	0
e808ce8ef9b507169f27b818ff88d1b1	830	0	34	63	0	0	0	0	0	0	0	0	0	0	0	0	0	0	27	0	0	0	0	0	0	0	0	0	0	0	0	0	0	0	0	0	0	0	0	0	0	0	0	0	0	0	0	0	0
df8571af54f03d26113b628bfa66eed5	0	0	0	0	0	0	7	0	0	0	41	40	37	64	40	44	0	30	0	0	0	0	0	45	31	7	25	0	0	0	0	24	0	35	0	0	80	74	28	28	38	25	164	0	15	13	0	10	0
e7bad5a7354f402f0ad3cf880055cd1b	0	0	0	0	0	0	0	0	0	0	17	0	0	18	0	27	23	0	52	39	27	158	270	227	0	0	0	0	37	0	0	0	0	0	0	0	0	0	0	0	0	0	0	0	0	0	14	0	0
f1fa385c617651ce36b6ce1810d62286	0	0	0	43	0	0	66	55	0	0	0	0	0	0	0	0	0	22	20	26	0	0	0	0	0	0	0	0	0	0	0	0	0	42	46	53	142	96	42	0	0	229	0	0	61	0	0	0	0
18511e377185fe0b8250c8f18ee5eb53	22	0	27	122	15	0	74	31	23	0	0	0	0	0	0	0	0	31	69	0	33	33	0	0	41	0	60	28	0	0	8	36	24	0	0	0	0	0	0	0	0	0	0	35	73	22	0	0	0
01dea3eba8d49595c0f440cfe167ef8d	0	0	43	0	0	0	0	0	0	0	122	107	133	141	137	138	0	62	0	0	0	0	0	0	0	0	0	0	0	0	0	0	0	0	0	0	0	0	0	0	0	0	0	0	37	21	0	0	0
d4139669c138dc6983a2105c6d38fa02	0	0	0	0	0	0	0	0	0	0	0	0	0	0	0	0	27	27	0	0	0	0	0	0	0	0	0	18	0	0	0	0	0	108	48	27	104	241	57	44	121	22	24	35	29	0	0	0	8
16305ba641b5306a38c3a65f640b7748	0	0	0	0	0	0	13	0	0	0	0	0	0	0	0	0	207	0	0	0	0	0	0	28	27	56	0	156	25	0	68	0	0	0	0	0	0	0	0	0	0	0	0	0	64	0	89	0	18
97a4512ba731ec0311ed9619fbdce5ee	0	0	0	0	0	0	0	0	0	0	0	0	0	0	0	0	0	0	93	0	42	0	30	50	0	0	328	0	0	0	0	0	31	0	0	0	0	0	0	0	0	0	0	0	22	0	179	0	40
6ba05f634b94c6c6e549b840ae477c0b	0	0	0	32	38	0	0	0	0	0	0	0	0	0	0	0	40	16	49	0	0	0	0	9	0	0	0	0	0	0	0	0	0	0	37	56	0	212	34	90	118	76	0	0	47	0	0	0	0
1eb49fbf02bd68b4be13cf97f5c7d47c	0	69	115	31	185	58	0	93	85	0	0	0	0	0	0	16	31	0	35	0	0	19	0	0	0	0	0	0	34	0	0	0	41	0	0	0	0	0	0	0	0	0	0	0	53	0	37	0	0
a334121805386facfa43e607e65e75d1	0	0	0	0	0	0	0	0	0	0	61	65	96	98	83	94	36	0	0	0	33	39	0	0	27	0	0	0	26	0	39	0	174	0	0	0	0	0	0	0	0	0	0	0	0	0	0	0	0
6293a958bbc326c8c74ca449ebc7005f	0	0	54	24	0	0	0	107	25	0	0	0	0	0	0	0	43	0	20	0	16	0	0	0	0	3	0	0	0	0	0	0	0	0	0	29	48	0	48	383	33	21	0	0	0	36	0	0	8
54c60da2317a6f887b138db837f64d40	0	0	0	0	0	0	0	0	0	0	46	59	73	46	51	44	22	0	0	0	41	0	0	54	0	34	0	19	0	0	0	15	0	0	0	0	0	0	0	0	0	0	0	0	0	0	29	80	296
f1bf13e77dabea41e49222a3cf708045	0	0	71	0	0	0	0	0	77	0	35	51	57	72	54	55	0	0	185	0	5	32	0	0	0	0	0	0	109	0	0	0	0	0	0	0	0	0	0	0	0	0	0	0	0	0	23	0	0
0a0715b8a1487c2919d077edda66df6a	0	0	0	0	0	0	0	0	0	0	128	121	158	141	123	128	9	0	36	0	0	10	0	0	0	0	0	0	18	0	0	0	0	0	0	0	0	0	0	0	0	0	0	0	0	0	0	0	0
ac041a83fbc8ea1c8e937ac9dd6d92f4	0	0	0	0	0	0	0	0	0	0	0	0	0	0	0	0	0	0	0	43	66	0	0	99	187	0	0	0	0	0	189	20	130	0	0	0	0	0	0	0	0	0	0	0	0	166	0	0	0
6aad4e72a4e1865e01b349610f880599	0	66	0	0	0	28	0	0	81	0	29	36	0	44	0	45	39	0	37	0	24	0	29	63	0	49	12	29	57	0	15	0	0	0	42	0	0	0	0	0	0	68	0	0	48	0	0	0	0
0f1ec390b070ff8126fb266692b7a5d1	0	0	46	140	0	0	312	233	88	0	0	0	0	0	0	0	0	69	0	0	0	0	0	0	0	0	0	0	0	0	0	0	0	0	0	0	0	0	0	0	0	0	0	0	0	0	0	0	0
0291c7dea47af46bd4081ba3981670ee	24	0	0	0	126	31	0	0	0	0	33	44	48	51	47	34	132	0	0	49	91	0	0	0	51	0	0	0	0	0	0	17	33	0	0	0	0	0	0	0	0	0	0	0	0	0	0	40	0
45059dc4e9097eb471c190c1afd83b56	56	0	46	0	0	0	46	0	0	0	0	0	0	46	0	32	0	56	0	0	0	0	0	0	0	35	0	0	0	0	0	0	0	101	20	32	0	73	0	82	37	31	45	0	105	0	0	27	0
c858138a9cabba65eedc52703d848a7b	0	0	0	0	0	0	0	87	0	0	79	112	126	105	108	96	0	0	0	0	0	0	0	0	0	0	0	0	165	0	0	0	0	0	0	0	0	0	0	0	0	0	0	0	0	0	0	0	0
08f8a8e8caac6ae810932903d33768bf	0	0	0	0	0	0	0	0	0	0	52	48	56	34	51	42	19	0	0	0	65	0	0	47	0	33	0	20	0	0	0	0	0	0	0	0	0	0	0	0	0	0	0	0	0	0	20	88	303
02c61ff20adb3ffbff291743c4b8a4a3	0	0	0	0	0	0	0	0	0	0	0	0	37	0	0	0	29	0	0	0	344	25	0	0	0	0	0	0	26	0	37	0	0	0	0	0	0	0	0	0	0	0	0	0	0	0	0	0	0
5b6bc72d4931ab49d2efdf419c946ff2	0	37	0	10	0	0	0	0	0	0	0	0	43	59	38	21	0	0	0	0	0	0	172	58	0	0	0	0	321	0	0	0	0	0	0	0	0	0	0	0	0	0	0	0	0	0	93	0	0
6243a02cc04192e7bb4c065f3b8c10c9	0	0	0	0	0	0	0	0	0	0	0	0	0	0	0	0	0	0	457	214	0	0	0	0	0	0	0	0	0	0	0	0	0	0	0	0	0	0	0	0	0	0	0	0	0	0	0	0	0
46b3eb6c157892baf967a188ca16397f	0	0	0	0	0	0	0	0	0	0	0	0	0	0	0	0	0	0	0	38	52	0	0	115	211	0	0	0	0	0	144	28	104	0	0	0	0	0	0	0	0	0	0	0	0	176	0	0	0
54ca6d6116fa9abfd7cce5ef4826f7ae	0	31	35	0	0	0	0	0	0	0	27	0	0	0	0	0	13	0	45	0	0	0	19	157	0	0	34	0	0	0	0	0	0	0	0	0	0	0	0	0	0	0	0	0	46	0	23	108	0
97898809c73752b6eb205cb4b7bed409	0	0	148	58	0	31	0	0	15	0	15	0	32	12	18	27	0	0	31	0	0	0	42	0	0	0	0	0	9	0	16	23	0	0	0	0	0	0	0	0	104	0	34	12	38	0	17	0	0
06e9e87c7c36b7188e28182fa73a0f50	0	0	0	24	0	0	0	29	0	0	0	0	0	0	0	0	0	77	0	43	0	28	38	50	66	0	37	0	53	0	43	0	0	0	0	0	43	131	0	0	0	80	0	0	0	0	0	50	0
17f4e0e8d2069e05ab35bf7a4ce14f3b	0	41	0	0	0	0	23	27	0	0	0	0	0	0	0	0	0	0	27	0	0	18	46	27	0	0	0	0	56	0	0	0	0	26	0	0	0	27	332	0	99	58	0	0	29	0	0	0	0
b36393a965a71ea72d288e58ad024fcd	0	0	0	0	0	0	0	0	0	0	89	123	131	133	146	142	0	51	0	0	0	0	0	0	0	0	0	0	0	0	0	0	0	0	0	0	0	0	0	0	0	0	0	0	39	0	0	0	0
ae8a281262eee6c477a147f40729529d	0	0	36	42	22	0	0	31	0	0	14	22	33	23	16	20	57	0	0	32	118	54	35	182	0	0	0	0	0	0	0	0	0	0	0	0	0	0	0	0	0	0	0	0	42	0	0	0	0
2262fb1ac904498c212679b9e53e0e54	0	0	0	0	0	0	0	0	0	0	39	34	0	49	40	0	22	0	0	0	262	30	0	0	0	0	0	0	13	0	30	0	0	0	0	0	0	0	0	0	0	0	0	0	0	0	0	0	0
960a673bad6e01cb8293738b8b4d1289	0	0	0	0	0	0	0	0	0	0	0	0	0	0	0	0	16	0	0	0	0	0	9	0	14	0	0	10	0	0	0	0	0	79	41	0	92	258	37	47	121	24	0	0	0	0	18	28	0
92e7b0e8b234e62f8c98cb0156b6bdbe	0	50	23	0	0	0	0	0	0	0	0	35	30	26	0	24	0	0	43	0	19	0	0	146	0	0	39	0	0	0	0	0	0	0	0	0	0	0	0	0	0	0	0	0	0	0	31	97	0
22c6b67bb1b729298ceee7ce7ef3aec0	0	0	0	0	0	0	0	0	0	0	0	0	0	0	0	0	0	0	197	22	0	26	0	35	0	0	0	0	0	0	163	0	0	0	0	0	0	0	0	0	0	0	0	0	195	0	0	40	30
2774e898d9a8f98f067062dfe123fb1c	78	0	24	204	0	0	0	417	0	0	0	0	0	0	52	0	0	0	0	0	0	0	33	0	0	0	0	0	0	0	0	0	0	0	0	0	0	0	0	0	0	0	0	0	26	0	0	0	0
895db1aa937b7d13b5a49d9c184c35f5	0	24	0	0	0	48	51	31	43	0	0	0	0	0	0	0	0	0	0	0	0	0	7	94	0	0	0	22	15	0	0	0	0	0	0	0	0	0	0	0	0	0	0	59	21	0	0	41	17
bde9dedda8f8ae10c45ae9b15ce4165f	0	0	0	28	0	0	0	28	0	0	0	0	0	0	0	0	0	67	0	42	0	28	37	46	73	0	31	0	68	0	36	0	0	0	0	0	43	119	0	0	0	66	0	0	0	0	0	45	0
0e1a27c16e426dbb27ac6ec8152e6320	24	0	0	29	31	0	0	61	0	34	0	0	0	0	0	0	0	24	34	17	0	8	11	20	25	0	0	0	0	0	0	0	14	46	26	29	30	90	60	54	57	46	11	0	20	0	0	9	0
ffebf71fb52b75fca7a50b05f12e1977	0	0	0	0	0	0	0	0	0	0	60	65	97	97	75	75	0	0	0	0	0	0	53	256	25	0	0	0	0	0	0	0	0	0	0	0	0	0	0	0	0	0	0	0	0	0	19	0	0
ffd110b1706af64744c684eb4f179b2c	0	0	54	0	0	0	0	0	54	0	43	55	75	55	49	53	0	0	158	0	0	47	0	0	0	0	0	0	89	0	0	0	0	0	0	0	0	0	0	0	0	0	0	0	0	0	22	0	0
1dd3264b7ba8f2f932ac7e9c4ec25fb5	17	0	0	124	19	0	68	18	16	0	0	0	0	0	0	0	0	28	85	0	0	0	0	0	38	0	58	29	0	0	16	33	18	0	0	0	0	0	0	0	0	0	0	0	102	16	0	19	0
8fd25abffd645494e8178558275f98af	0	0	40	164	95	138	0	112	0	26	0	0	0	0	0	0	26	0	0	0	0	0	0	0	0	0	47	0	0	0	0	0	69	0	0	0	0	0	0	0	0	0	0	0	0	0	0	0	0
d8710c32f6b5e72292a5aa37b929e4d8	0	0	0	21	81	0	0	0	0	0	0	32	47	50	42	42	39	0	21	0	0	0	0	0	0	0	0	0	0	0	31	0	0	30	0	23	51	36	84	48	44	0	0	0	0	0	48	0	0
5e5900608ca5f3b55ff735f74707a64a	21	0	34	36	0	0	0	0	0	0	21	24	28	55	34	29	0	19	0	0	0	0	0	0	22	0	0	0	0	0	0	0	19	27	16	0	76	78	19	24	49	18	143	0	11	0	0	13	0
334d32bc29eec479339be9b7121a81d7	0	0	0	0	0	0	0	0	0	0	0	20	32	0	0	0	39	0	75	40	0	13	0	0	0	44	0	0	0	0	0	0	0	80	52	44	41	97	76	0	0	22	28	0	32	0	0	0	0
786f4b65736f9fb6139b817f6538a964	34	0	169	77	200	0	26	0	18	0	0	14	24	0	0	0	0	18	37	0	0	0	0	0	0	0	0	0	0	0	0	0	0	0	0	0	0	0	0	0	0	0	0	0	39	46	0	32	52
68c2d16d1255c815068d8cd14bc2517a	0	0	0	0	0	0	0	0	0	0	0	0	36	0	0	0	29	0	0	0	293	15	0	0	0	0	0	0	21	0	24	0	0	0	0	0	0	0	0	0	0	0	0	0	0	0	0	0	0
4c124d64d2b0530c954a8061a9d711a4	0	0	51	73	0	0	0	0	0	0	0	0	0	0	0	0	18	48	0	24	0	36	39	60	0	18	0	0	42	0	0	33	32	0	25	0	0	0	0	56	0	20	0	0	51	0	41	38	0
eb0a45fd25acec132364109d817b67d6	96	0	19	144	0	0	0	417	0	0	61	0	0	0	0	35	0	0	0	0	0	0	37	0	0	0	0	0	0	0	0	0	0	0	0	0	0	0	0	0	0	0	0	0	0	0	0	0	0
7cd3edf7de3da67a2883d919506e7d55	0	0	36	189	98	119	0	108	0	0	0	0	0	0	0	0	25	0	0	0	0	0	0	0	0	0	39	0	10	0	0	0	59	0	0	0	0	0	0	0	0	0	0	0	0	0	0	40	0
b11b88b451299ebf7ee0a9f916c82b58	0	0	0	0	0	0	0	0	0	0	69	65	97	107	66	87	0	0	0	0	0	0	50	267	0	0	0	0	0	0	0	0	0	0	0	0	0	0	0	0	0	0	0	0	0	0	0	0	0
325850de87c121ed7d8da1962f226de5	0	0	0	0	0	0	0	0	0	0	23	29	28	59	38	45	11	17	0	0	0	0	0	0	23	0	0	0	14	0	0	0	23	30	17	26	59	73	17	24	37	19	151	0	18	0	11	15	0
51b0a0c4c71b979e779199f8c9d794fc	707	0	29	45	0	0	0	0	0	0	0	0	0	0	0	0	0	0	0	0	0	0	0	0	0	0	14	0	0	0	7	0	0	0	0	0	0	0	0	0	0	0	0	0	0	0	0	0	0
ea85c2cd4b8c065ec4f4dde166a54a43	0	16	0	51	0	33	0	0	0	0	35	0	41	0	0	44	163	39	12	0	0	0	0	0	0	0	30	0	0	0	23	0	37	0	13	18	18	42	0	52	29	0	21	0	0	0	0	14	0
ae9079c29ef5fc1bb9b467ca3d00f16b	0	0	193	51	0	24	0	0	25	0	16	0	15	25	21	23	0	0	36	0	0	0	0	0	0	0	0	0	10	0	0	0	0	0	18	0	0	0	0	0	101	0	29	21	41	0	25	0	20
2677738e6e87d292cbcab5ca61e2180d	0	0	0	29	34	0	0	0	0	0	0	0	0	0	0	0	36	21	50	0	0	0	0	0	0	0	0	0	12	0	0	0	0	0	33	59	0	158	39	73	86	58	0	0	41	0	0	11	0
495491afb00f7dc53d8ee406eece71e6	0	61	111	0	153	60	0	63	93	0	0	0	0	34	0	0	34	0	29	18	0	0	0	0	0	0	0	0	26	0	0	0	49	0	0	0	0	0	0	0	0	0	0	0	51	0	0	0	0
f3e392eedaaae98134f72e6a330c6f6f	0	0	30	45	21	0	0	26	0	0	19	20	27	20	0	20	52	0	43	32	148	39	33	171	0	0	0	0	0	0	0	0	0	0	0	0	0	0	0	0	0	0	0	0	0	0	0	0	0
c04848d9bc0902b8e82aa3e5946f68ad	0	0	70	0	0	0	0	0	64	0	47	32	51	40	45	40	0	0	158	0	8	42	0	0	0	0	0	0	94	0	0	0	0	0	0	0	0	0	0	0	0	0	0	0	0	0	23	0	0
74d00222a53e6915dee328bbb53f5f70	0	0	0	0	0	0	0	0	0	0	72	62	76	86	64	81	38	0	0	0	51	29	0	0	0	0	0	0	22	0	39	0	125	0	0	0	0	0	0	0	0	0	0	0	0	0	0	0	0
08bad7481a6f17c5913eaa58921b0b56	0	0	0	0	0	0	0	0	0	0	0	0	0	0	0	34	21	0	0	0	297	15	0	0	0	13	0	0	29	0	33	0	0	0	0	0	0	0	0	0	0	0	0	0	0	0	0	0	0
ae01c16e227056475cc9090ed6ecb80e	0	0	0	0	0	0	0	0	0	0	0	13	0	0	10	0	11	0	0	85	0	28	31	46	209	122	0	0	0	0	0	0	0	0	0	0	0	0	0	0	0	0	0	35	63	51	0	0	41
bb4d6308a6c629866c1b3dfe0c45750d	0	21	28	0	0	0	0	0	0	0	0	20	0	0	0	0	68	0	0	0	0	0	42	0	0	165	51	0	20	0	30	34	75	0	0	0	0	0	0	0	0	0	0	0	0	36	0	46	28
ba24c1dfe00be47bab2c75947ab0f2b3	17	0	0	21	35	0	0	0	0	0	0	0	0	0	0	0	30	21	45	0	0	0	0	12	0	0	0	0	0	0	0	0	0	0	43	48	0	168	41	72	100	49	0	0	28	0	0	0	0
534f321922bf2a4d52a03bd0b4199889	0	20	29	0	0	0	0	19	0	0	0	0	0	17	0	0	89	0	19	0	0	0	0	16	0	171	32	0	16	0	25	32	69	0	0	0	0	0	0	0	0	0	0	0	0	30	0	65	29
cc9f6ebafb08509afac1ffa5c6423fb4	44	0	0	0	0	0	0	0	0	0	64	48	76	92	55	76	0	0	44	24	0	0	26	30	0	0	0	11	118	0	0	0	0	0	0	0	0	0	0	0	0	0	0	57	0	0	0	0	0
1de39384d71a083cc424687a876f16e5	0	0	27	48	17	0	0	37	0	0	14	22	0	29	26	13	57	0	0	27	101	37	31	155	0	0	0	43	0	0	0	0	0	0	0	0	0	0	0	0	0	0	0	0	0	0	30	0	0
afc4813a4414233e08f0317f1b9ec85d	35	0	18	36	0	0	0	0	0	0	0	0	0	28	0	0	0	35	0	0	0	0	0	36	0	27	0	30	0	0	0	21	21	83	0	0	47	92	0	23	37	40	34	0	24	0	0	41	0
155e84bec060a65fad700095e2f59f1b	0	0	0	0	0	0	0	0	0	0	46	36	67	75	56	59	422	0	0	0	0	0	0	0	0	0	0	0	0	0	0	0	0	0	0	0	0	0	0	0	0	0	0	0	0	0	0	0	0
676e55bf24bac6c34553be236f3c0c3b	0	0	0	0	0	0	0	0	0	0	27	0	38	39	38	40	0	38	0	0	0	0	0	70	28	33	0	0	14	0	0	0	7	21	0	8	59	117	0	0	0	0	0	30	71	57	0	0	25
020019aa2387a24babd93080cf645baf	24	0	42	35	21	0	18	0	25	0	0	0	0	0	0	0	0	20	18	0	0	0	0	0	0	0	19	52	0	0	30	0	24	41	26	21	26	77	55	49	47	36	12	0	17	0	0	0	0
e922b54997ab5352c4a399565178bf5a	0	34	52	0	0	0	0	0	0	0	37	28	0	0	0	0	0	0	0	0	0	0	150	65	0	0	0	0	284	0	0	0	0	0	0	0	0	0	0	0	0	0	0	0	0	0	93	0	0
c0f23a92610be01f51c8bc746a4697bb	95	0	23	147	0	0	0	375	0	0	0	0	52	0	0	0	0	0	0	0	0	0	34	0	0	0	0	0	0	0	0	0	0	0	0	0	0	0	0	0	0	0	0	0	30	0	0	0	0
5a7e11fa3cadff17cc457c4378012ede	0	46	28	0	0	0	0	0	0	0	0	0	0	0	0	0	0	0	42	0	0	25	0	142	0	0	46	0	0	0	0	0	0	0	0	0	0	0	0	0	0	0	24	0	0	0	19	106	0
85b5230f5736f4bf7fa9d2a74f87ede4	0	0	394	0	0	0	0	0	0	0	0	0	0	0	0	0	0	0	27	0	0	0	0	0	0	0	0	0	0	0	0	0	0	0	0	0	0	0	0	0	0	0	0	0	0	0	0	327	0
359054cb081fd978b9dadbcb0b0cefe1	60	0	40	123	0	0	0	46	0	0	0	54	0	57	0	47	0	0	0	0	14	0	32	14	0	26	0	0	0	0	0	30	0	0	0	13	43	0	11	0	45	0	0	0	50	0	0	0	0
6657b40528018028ab2c629da1d20904	0	136	25	94	193	0	140	0	129	0	0	0	0	0	0	0	0	0	0	0	0	0	0	0	0	0	0	0	0	0	0	0	0	0	0	0	0	0	0	0	0	0	0	23	0	0	0	0	0
fd613f7071270e5856eefe58401bd69f	0	0	0	0	0	0	0	0	0	0	112	121	109	116	104	107	0	0	28	0	0	0	0	0	0	0	0	0	17	0	0	0	0	0	0	0	0	0	0	0	0	0	0	0	0	0	20	0	0
5097f30e86262c562601a368bcfa168d	0	0	0	0	103	31	0	0	11	0	31	19	47	51	42	31	109	0	18	0	78	37	0	0	29	0	0	0	12	0	28	14	0	0	0	0	0	0	0	0	0	0	0	0	0	0	0	28	0
43ba6d8bddd5f187c717eed1b9bd5634	0	0	0	0	0	0	0	0	0	0	0	0	0	0	0	0	0	28	0	0	0	0	0	0	36	39	28	0	0	0	47	0	30	38	0	55	116	74	0	51	0	187	0	0	0	0	0	0	0
46947e450cfc0a2f9969d594ede17f16	29	0	113	71	174	21	27	0	0	0	0	0	0	22	22	0	0	22	27	0	0	8	0	30	0	0	0	0	0	0	0	0	0	0	0	0	0	0	0	0	0	0	0	0	34	35	9	0	48
4f2f64fd8bacf07b9ca365940af68fa4	0	0	136	53	165	0	29	13	0	0	8	0	0	0	0	13	33	23	28	0	15	0	0	0	0	0	0	0	7	0	0	17	0	0	0	0	24	0	0	0	0	0	0	0	32	36	0	0	46
b7c7130e8255bc4ce2ad04009d09eb65	0	0	45	0	0	0	0	0	0	0	0	0	40	0	0	0	15	0	0	25	0	35	45	52	0	15	0	0	48	0	0	44	0	0	23	0	0	0	0	26	0	20	52	0	45	0	0	30	44
4b5dc03f37aebba5d82f94f02e5b88c9	0	0	0	0	0	0	0	0	0	0	90	72	114	105	89	83	0	0	59	0	0	0	83	0	0	0	0	0	0	0	0	0	0	0	0	0	0	0	0	0	0	0	0	0	0	0	0	0	0
f5de73e382c5c62aa9570cdba9569f17	0	0	0	0	0	0	0	0	0	0	0	0	0	29	0	25	0	0	0	55	26	27	14	39	174	97	6	0	0	0	0	0	0	0	0	0	0	0	0	0	0	0	0	28	49	56	14	0	36
e83dfc50ab52f4028da9dcc4730b43ab	0	0	0	0	0	0	0	0	0	0	0	0	0	0	0	0	0	0	48	0	0	21	40	0	0	0	0	0	0	0	0	0	0	0	0	0	0	0	0	0	0	0	0	0	0	0	0	0	0
dc1dbc9c6485f6cad8ff566fd5c662f8	0	0	0	0	0	0	0	0	0	0	21	39	41	47	0	45	73	0	95	0	26	28	17	0	27	0	6	0	24	0	23	0	0	0	0	0	0	0	0	0	0	0	0	0	0	0	0	0	53
c9a3de7855ff7d577bdb079c5909acf0	33	339	0	67	0	0	0	0	0	0	0	0	0	32	0	0	0	0	0	0	0	0	0	0	0	0	0	0	0	0	0	0	0	0	0	0	0	0	0	0	0	0	0	218	0	0	0	0	0
14da0171ca8f77474d14b7342a8b3ac0	0	34	0	0	0	0	0	0	8	0	0	0	0	0	0	20	0	0	0	0	0	0	186	67	0	0	0	0	271	0	0	0	0	0	0	0	0	0	0	0	0	0	0	0	0	0	78	0	0
e190121fcab54df9d2de814d0ad5fd50	0	0	0	0	128	0	0	0	0	0	38	39	50	51	0	46	116	0	0	0	77	0	0	24	32	0	0	0	0	0	0	17	0	0	0	0	0	0	0	0	0	0	0	0	0	0	23	30	0
31f70530d89f0c90b302cb0def3cee7a	0	0	0	0	0	0	0	0	0	0	98	78	112	102	73	108	0	0	46	0	0	0	67	0	0	0	0	0	0	0	0	0	0	0	0	0	0	0	0	0	0	0	0	0	0	0	0	0	0
679e573e2562740e989af09634754080	0	0	0	0	0	0	0	0	0	0	68	63	119	109	76	105	0	0	36	0	0	0	0	0	0	0	0	0	0	0	0	0	0	0	0	0	0	0	0	0	0	0	44	0	0	0	31	0	0
70b97e87d9f8f9c2e7073ee7b15b3313	0	0	0	26	0	0	0	0	0	0	0	0	0	0	14	0	38	8	15	0	0	0	0	12	0	0	0	12	0	0	0	0	11	42	26	38	95	0	23	0	39	187	26	0	0	0	0	0	0
7a18d8f7b3b9dbc4742aaaea5fd81033	33	0	0	0	0	0	0	25	33	0	42	38	45	30	35	36	41	16	19	0	50	0	0	0	0	0	0	17	31	0	0	0	0	16	0	0	51	21	57	37	0	0	0	0	0	0	0	0	0
f2fd6205094c08a5ecc2c9d85150428c	0	0	0	0	0	0	0	0	0	0	0	0	77	22	0	34	0	0	0	0	0	163	135	0	0	0	0	0	81	0	0	0	0	0	0	0	0	0	0	0	0	0	0	17	0	0	32	112	0
041c137f1c9bc75bf1346b37840dadf7	0	0	0	0	0	0	0	0	0	0	0	0	0	34	29	28	87	0	87	0	0	85	14	44	0	0	116	0	105	0	12	0	0	0	0	0	0	0	0	0	0	0	0	0	0	0	0	0	0
ad2e544530f3e1bc90f1fed696ce88b5	0	0	0	16	98	0	0	0	0	0	24	27	37	42	0	47	94	0	0	0	69	0	0	0	29	0	0	0	0	0	0	19	0	0	0	0	0	0	0	0	0	0	0	0	40	25	21	33	30
84aca4cf3ab130e32ce6c5be4f2998a3	0	0	0	0	0	0	0	0	0	0	0	0	0	0	0	0	0	0	155	0	0	30	0	0	0	0	0	0	25	0	155	0	0	0	0	0	0	0	0	0	0	0	0	0	179	0	0	0	0
865f50a6d0efe672d97b3618c1e2b4fe	0	0	0	0	0	0	20	0	0	0	0	0	0	43	0	30	0	0	0	0	0	0	0	0	0	0	0	0	0	0	0	0	20	86	0	30	54	74	0	16	109	28	0	41	0	22	26	30	0
63f6ab68e2096ecf1b0f41fbaa9c0e19	0	0	0	0	0	0	0	0	0	0	11	0	15	0	0	0	50	0	0	0	88	28	171	154	0	0	0	0	0	0	0	0	0	0	0	0	0	0	0	0	0	0	0	0	90	0	0	29	0
286b816c4487a3918f9aa233aa3020e4	0	0	0	51	0	0	0	0	0	0	0	36	0	43	43	0	149	0	0	0	0	0	0	0	0	0	25	0	0	0	26	0	33	0	0	25	20	32	0	51	32	0	22	0	24	0	0	0	0
8882ea925a41ef12687e8b63231c6cdc	0	0	0	0	0	0	0	0	0	0	37	35	38	49	29	26	0	0	24	36	44	0	37	219	0	0	0	0	35	0	25	0	0	0	0	0	0	0	0	0	0	0	0	0	0	0	24	0	0
83966b607fcbe1d9efe8a90eb8825867	0	0	0	0	0	0	0	0	0	0	31	30	35	32	27	36	0	0	31	0	42	35	40	216	0	0	0	0	36	0	19	0	22	0	0	0	0	0	0	0	0	0	0	0	0	0	25	0	0
019c701be5453aad82078b1b91555f70	47	0	0	0	0	0	0	0	49	0	0	38	0	0	0	0	0	68	0	0	0	0	0	0	0	25	0	0	0	0	0	0	0	93	30	17	44	48	0	68	0	24	0	0	97	0	0	0	0
e97608811d4f37c0ef190dd60c89d539	0	0	25	45	17	0	0	33	0	0	11	12	0	18	0	17	36	0	0	34	118	44	30	158	0	0	0	0	0	0	0	0	0	0	0	0	0	0	0	0	0	0	0	0	0	0	0	0	0
f2dad71112255f6a15e6f78f2838aa82	0	0	0	0	0	0	0	0	0	0	0	0	21	0	0	0	0	0	0	72	0	0	18	44	179	82	0	16	30	0	25	0	0	0	0	0	0	0	0	0	0	0	0	15	38	38	0	11	25
3cae33cfdcec18ba725bdc6b652c61b8	0	0	0	0	0	0	0	0	0	0	124	109	89	123	111	73	0	0	0	0	0	0	0	0	0	0	0	0	0	0	0	0	0	0	0	0	0	0	0	0	0	0	0	0	0	0	0	0	0
daee0ca26f5400e3968c15daf2d8c2f9	0	0	0	0	0	0	0	0	22	0	0	0	0	0	0	0	28	0	77	0	0	0	0	0	0	0	29	29	0	0	0	0	0	62	36	47	41	75	59	0	0	22	0	0	33	0	27	17	0
ae91d13c59512c456250d9db4fc968de	0	0	0	0	0	0	0	0	0	0	0	0	0	31	0	0	0	48	0	0	0	0	0	52	20	27	0	0	13	0	16	0	0	31	0	0	62	137	13	21	0	0	0	0	55	61	0	6	29
22d65476c84c3d22f6c9c0ad51491d63	0	0	0	19	0	0	20	0	0	0	0	0	0	0	0	0	0	0	22	0	14	0	0	0	0	0	0	0	20	0	12	0	0	36	26	29	122	59	0	0	0	165	25	0	21	31	0	0	0
7377c1c578f70aa38fc9ca2bd1222ad0	0	0	0	0	0	83	0	26	0	0	39	57	79	78	52	68	0	0	0	0	0	0	0	0	40	0	0	0	0	0	0	0	27	0	0	0	0	0	0	0	0	0	0	0	0	0	0	0	0
e4e96faabcb1dac117972263a1ef1654	0	0	0	0	0	0	0	0	0	0	0	0	0	0	0	0	0	0	0	0	19	0	0	0	36	0	0	0	0	0	0	23	0	34	0	55	128	81	0	54	0	190	0	0	0	0	0	0	0
3546e492a96c2282b3d58dab9c3803c5	0	0	48	0	0	0	0	0	0	0	0	0	0	0	0	0	0	0	24	32	0	0	58	42	0	0	34	0	34	0	0	0	0	0	0	0	0	0	0	0	0	0	0	0	78	0	33	0	49
82f4bd8911438b6ee2476a2eeebd70ee	0	0	0	0	0	0	0	0	0	0	94	79	111	136	83	92	0	0	0	0	0	0	0	0	0	0	0	0	0	0	0	0	0	0	0	0	0	0	0	0	0	0	0	22	0	0	0	0	0
ffb45bcfb10380e4bdcdb8533d1bd108	0	0	0	0	0	0	0	0	0	0	29	55	56	48	35	57	332	0	0	0	0	0	0	0	0	0	0	0	0	0	0	0	0	0	0	0	0	0	0	0	0	0	0	0	0	0	0	0	0
f55cf74699a95950999be1675ba3a1b0	0	0	0	0	0	0	0	0	0	0	12	0	28	0	0	0	93	0	94	0	0	81	0	42	0	0	122	0	112	0	0	0	0	0	0	0	0	0	0	0	0	0	0	0	0	0	0	0	0
911b527676d83b6162084a5fc64fdb4c	25	26	0	0	0	0	31	0	0	0	28	0	39	0	0	0	0	0	0	0	0	0	0	0	10	0	0	0	0	0	34	0	0	82	0	0	43	67	11	21	25	38	26	23	17	0	17	25	0
b01504dfdbb92c9def2baba6b8a6de05	76	16	47	93	0	0	0	48	0	0	28	0	0	0	0	0	0	0	0	0	0	0	0	0	0	0	0	0	0	0	19	40	0	0	28	0	0	0	0	50	0	0	0	0	91	0	28	35	0
d6d175942edd50f1a800a19a58426983	52	0	0	0	0	0	0	0	55	0	0	0	0	0	0	0	0	48	0	0	0	0	0	0	0	30	0	0	0	0	0	0	0	70	31	22	0	53	0	78	0	33	0	35	90	0	6	0	0
df1f67d419c8b9a2c8621004f55491d9	0	0	0	0	66	0	0	0	0	0	0	24	28	38	29	0	28	0	22	0	0	0	0	0	0	0	0	0	0	0	0	0	0	24	49	30	45	22	62	47	0	57	0	0	0	0	31	0	0
df9ff93d2ecf3f11c6a4ef87a4323f63	0	0	0	0	0	35	0	0	75	0	0	0	0	0	0	0	32	0	39	0	17	0	29	0	0	21	22	0	26	0	34	22	13	0	0	0	0	0	0	0	0	0	0	33	89	0	0	19	0
8a67ccca76eeea47050569dbf6814f07	0	0	0	0	0	0	0	0	0	0	92	56	79	81	72	90	0	0	58	0	0	0	65	0	0	0	0	0	0	0	0	0	0	0	0	0	0	0	0	0	0	0	0	0	0	0	0	0	0
4e15d3c10a110e5831e885ed76066706	0	0	0	20	0	0	53	0	0	31	0	0	0	35	33	51	0	0	0	0	45	0	0	0	14	59	14	0	0	0	33	30	65	0	0	0	0	0	0	0	0	27	0	18	30	15	0	0	0
a0894a64498d4f27ece8774828ed1760	0	29	0	0	0	0	0	0	0	0	0	0	0	0	0	0	0	0	0	0	0	0	119	65	0	0	0	0	266	0	0	0	0	0	0	0	0	0	0	0	0	0	0	0	10	0	80	0	0
446736728facd600f2b8dac04eb38d95	0	0	0	0	0	0	0	0	0	0	7	0	0	0	0	0	0	0	0	0	0	34	45	0	0	0	0	0	0	0	0	0	0	0	0	0	0	0	0	0	0	0	0	0	0	0	0	0	0
059a8eccfdda0e54dd6e424a3144d3e4	23	0	0	27	0	36	0	32	34	0	0	0	0	0	0	0	0	0	0	0	0	0	0	0	0	0	11	0	0	0	0	0	0	70	24	0	35	77	0	27	23	37	38	0	19	0	0	30	0
f6f534a780f708888c6feeb286b9f264	29	0	0	40	24	0	0	0	0	0	0	0	0	21	0	0	0	17	24	0	0	0	0	0	0	24	0	0	0	0	0	0	23	34	23	24	26	62	47	49	45	32	20	0	20	0	0	0	0
83a6c990765a2927d1da26153a1fa0b8	0	0	0	0	0	0	0	0	0	0	41	0	0	24	37	0	0	0	0	0	0	129	132	0	0	0	0	0	69	0	0	0	0	0	0	0	0	0	0	0	0	0	0	0	0	0	25	118	0
3386e846df8ab147aaaa7ae603af1d00	0	0	0	0	0	0	0	0	0	0	0	0	0	0	0	0	105	0	98	106	27	24	34	128	0	0	0	0	0	0	0	0	0	0	0	0	0	0	0	0	0	0	0	0	28	0	34	0	0
39459bb2830f38c89808a5b5a743406e	0	0	0	69	0	0	0	0	69	0	0	0	0	0	0	0	0	0	86	0	0	0	0	0	0	53	0	0	57	0	0	0	0	0	26	0	0	50	0	0	0	93	0	0	0	0	0	0	32
1deb2144e9337e7f47c79955db26040a	23	0	0	0	24	0	0	0	0	0	24	0	0	0	0	0	0	32	108	0	0	0	0	0	0	0	0	0	0	0	26	0	0	0	0	0	46	101	74	0	0	29	0	0	36	0	0	0	0
c3f76ebf973898cf4b8affd528e9ab1e	0	0	0	0	74	127	0	109	0	0	0	0	0	0	0	0	0	0	0	0	0	0	0	0	74	0	0	0	0	0	0	0	57	0	0	0	0	0	0	0	0	0	0	0	0	0	0	0	0
843ac4352efb86fc28256f8d56670c89	0	0	0	0	0	0	0	0	0	0	0	0	0	0	0	0	0	0	0	0	0	0	0	0	0	0	0	0	0	0	0	0	0	0	49	0	197	25	79	37	93	55	41	0	0	0	0	0	0
4edf59409aa6fe47786ed92482b723c4	0	0	0	0	16	0	0	0	0	0	66	72	80	57	61	87	0	0	0	0	0	0	0	91	0	0	0	0	20	0	0	0	0	0	0	0	0	0	0	0	0	0	0	0	0	0	0	0	0
08b5c2bf8cf8814baaa02ddbc6670825	0	0	0	0	0	0	0	0	0	0	0	0	0	0	0	0	38	0	0	0	21	0	33	439	0	0	0	0	0	0	0	0	13	0	0	0	0	0	0	0	0	0	0	0	0	0	0	30	0
c3d406468ad90657a4822ef1f41a15d1	0	0	0	0	0	17	0	0	66	0	0	0	0	0	0	0	0	0	31	0	17	27	0	26	31	12	18	0	27	0	24	15	17	0	0	0	0	0	0	0	0	0	0	19	78	0	0	22	30
72fad954e702628b9dd433a1c7dbde84	0	0	0	0	0	0	0	0	0	0	62	66	75	50	46	66	0	0	0	0	12	0	34	91	0	0	0	0	19	0	0	0	0	0	0	0	0	0	0	0	0	0	0	0	22	0	7	0	0
bd6dfca42e401448919e76b5bc1a5e01	0	0	0	0	0	0	0	0	0	0	17	0	0	0	0	0	0	0	25	0	26	26	36	31	0	0	35	0	31	0	0	0	0	0	0	0	0	0	0	0	0	0	0	0	57	0	39	0	53
e3ec74edc1f6a8a38d59221fb7622c86	0	0	60	0	0	0	0	0	0	0	0	0	0	0	0	0	76	0	127	0	0	0	26	0	0	0	0	0	26	0	0	0	0	0	0	0	0	0	0	0	0	0	0	0	0	0	70	0	9
3fcc64bcbde17321dd93e5c95e09abbb	0	0	0	0	0	68	0	18	0	0	48	38	43	80	51	59	22	0	0	0	0	0	0	0	48	0	0	0	0	0	0	0	14	0	0	0	0	0	0	0	0	0	0	0	0	0	0	0	0
803a534dd139449aa532b956b7e76345	30	0	29	0	30	0	0	38	11	0	0	0	0	0	0	0	0	0	0	0	0	0	0	0	0	0	0	0	0	0	0	0	0	49	16	33	17	49	38	30	147	31	20	0	0	0	0	0	0
ee44adb383a986dd344253b319e7060e	0	0	0	0	0	29	0	0	53	0	0	0	0	0	0	0	0	0	38	27	21	0	0	0	24	18	22	33	31	0	18	17	22	0	0	0	0	0	0	0	0	0	0	28	45	0	25	29	0
4e98db91cbfb7b7a53b628d7775e15cc	0	0	0	0	0	0	0	0	0	0	0	0	10	0	0	0	0	0	0	0	15	0	41	0	0	0	0	0	0	0	0	0	0	0	0	0	0	0	0	0	0	0	0	0	0	0	0	0	0
042febb85cb939dd951f21e59f0e5523	0	0	0	0	0	0	0	0	31	0	0	0	0	0	35	0	41	0	37	0	0	0	14	47	41	35	13	24	54	0	0	0	0	0	24	0	0	0	0	0	0	58	0	0	54	0	0	0	0
6600b10a97690f165477eb9cac4e4eb5	0	0	0	0	0	0	0	0	0	0	0	0	0	0	0	0	0	0	0	66	0	0	25	38	182	91	0	0	0	0	0	8	0	0	0	0	0	0	0	0	0	0	0	18	40	37	0	0	30
8bfd4f12155c8d4afe572ab0e6960d52	0	0	0	0	0	0	0	0	0	0	0	0	0	15	11	0	45	0	0	0	80	0	135	136	0	0	0	0	0	0	0	0	0	0	0	0	0	0	0	0	0	0	0	0	62	0	0	39	0
c75142c075cdd4a314ec779cc255fb1c	0	0	90	0	0	0	0	0	0	0	0	18	0	0	14	0	106	0	100	0	61	36	0	0	0	0	0	0	0	0	93	0	0	0	0	0	0	0	0	0	0	0	0	0	10	0	0	0	0
0f44455ff02e1b58c7fafbbe7f1b22a0	57	0	0	0	0	0	24	113	0	0	0	0	0	0	0	0	0	0	16	28	0	38	0	31	0	57	0	9	61	0	0	19	0	0	0	0	0	0	0	0	0	0	0	0	19	0	5	12	0
064e230b276f0171bd5d155855b4e368	0	0	0	11	0	0	0	0	0	0	0	18	16	29	26	0	0	0	0	0	0	0	68	76	0	0	17	28	25	0	0	0	12	0	0	0	0	0	0	0	0	0	0	17	114	0	6	67	16
9ad8aa67344a432cb8f9100813325614	0	0	0	0	0	0	0	0	0	0	0	0	0	0	0	0	102	0	92	0	0	69	0	36	0	0	133	0	83	0	0	0	0	0	0	0	0	0	0	0	0	0	0	0	0	0	0	0	0
1ef7548aefca23fdae2a6d1a676e865d	0	0	0	0	0	0	0	0	0	0	44	55	59	58	41	62	0	0	0	0	0	0	36	79	31	0	0	0	16	0	0	0	0	0	0	0	0	0	0	0	0	0	0	0	18	0	0	0	0
332e8163b1fd2a48aec26799a5d489ad	0	0	0	0	0	0	0	0	0	0	0	0	0	0	0	0	111	0	59	118	19	25	22	110	0	0	0	0	43	0	0	0	0	0	0	0	0	0	0	0	0	0	0	0	0	0	25	0	0
2201e199a8e9a74904065db64250b5ec	0	0	0	44	0	0	22	0	10	0	0	0	0	0	0	0	148	0	0	0	0	0	0	0	0	0	29	0	10	0	36	0	43	0	0	19	20	27	0	42	26	0	0	0	0	0	0	0	0
5297fffa24917e2847c7ee83be35b7a6	0	0	0	0	0	0	0	0	0	0	19	0	35	0	0	25	0	0	64	35	0	0	22	39	45	0	0	0	0	0	32	15	15	0	0	0	0	0	0	0	0	0	0	27	16	0	0	93	23
bf3a27945b790420ecf81358d6aef703	0	0	0	0	86	102	0	104	0	0	0	0	0	0	0	0	0	0	0	0	0	0	0	0	64	0	0	0	0	0	26	0	72	0	0	0	0	0	0	0	0	0	0	0	0	0	0	0	0
fea4026c3ca16ebdf2251981a36830e8	0	0	0	0	0	0	0	0	0	0	0	49	0	30	0	26	0	0	0	0	0	140	109	0	0	0	0	0	51	0	0	0	0	0	0	0	0	0	0	0	0	0	0	0	0	0	20	109	0
4c60ae88a96b3ed6503357d39068725a	0	0	0	0	0	0	0	0	0	0	0	17	0	0	0	0	90	0	79	0	0	74	0	34	0	0	111	0	81	0	0	0	0	0	0	0	0	0	0	0	0	0	0	0	0	0	0	0	0
cfb32db9b787d09fdba1e4ccc48b082a	0	0	0	0	0	0	0	0	0	0	0	16	0	51	0	0	0	0	89	45	0	10	0	40	0	0	0	31	0	0	37	0	22	0	0	0	0	0	0	0	0	0	0	33	10	0	0	87	25
f91468b73a165da034d7140eb1301384	0	0	0	0	0	0	0	0	0	0	45	65	93	90	69	65	0	0	0	0	0	0	0	11	0	0	0	0	25	0	0	0	0	0	0	0	0	0	0	0	0	0	30	23	0	0	0	0	0
aa64f4b676d9f738ed25c348f5431209	0	0	0	0	0	0	0	0	0	0	0	0	0	0	21	0	0	0	24	33	0	0	43	0	15	0	14	0	25	0	0	0	0	0	0	0	0	0	0	0	0	0	0	0	48	49	35	0	38
da571250d2f16e4d05d21c6622025594	0	0	0	0	0	0	0	0	0	0	0	0	0	0	0	0	88	0	76	116	25	22	32	129	0	0	0	0	0	0	0	0	0	0	0	0	0	0	0	0	0	0	0	0	0	0	28	0	0
a695ac406a0b031e3fc22f6f30e10ff3	41	0	0	0	0	0	40	146	0	0	0	0	0	0	0	0	0	0	16	0	0	36	0	34	0	0	0	0	63	0	0	0	0	0	0	0	0	0	0	0	0	0	0	25	38	0	0	0	0
3a50e3e1f7031471b70b9848cd2806fe	0	0	0	0	0	0	0	0	0	0	59	53	85	76	62	73	0	0	0	0	0	0	0	0	0	0	31	38	0	0	0	0	37	0	0	0	0	0	0	0	0	0	0	0	0	0	0	0	0
9d70312bf4297a3d4a5082f800d91ada	0	0	0	21	0	0	0	0	0	0	14	0	0	0	0	0	0	0	17	0	0	0	0	0	16	0	9	0	0	0	0	0	0	29	20	37	108	0	20	38	0	136	24	0	0	0	0	0	0
7d3a4dd8f05ecfc0599d2122d738f2e2	0	0	0	0	0	0	0	0	0	0	23	18	28	42	19	36	0	0	36	0	28	0	27	204	0	0	0	0	23	0	11	0	0	0	0	0	0	0	0	0	0	0	0	0	0	0	0	0	0
0dd0d18b06b008ad95aeb8cd33db7b4f	0	0	0	0	0	0	0	0	0	0	0	16	0	0	0	17	35	0	19	0	48	0	141	128	0	0	0	0	0	0	0	0	0	0	0	0	0	0	0	0	0	0	0	0	56	0	0	19	0
1985c1c6eb46710e2c80b63d7e2b18a0	0	0	0	9	0	0	0	0	0	0	0	0	0	0	0	0	0	0	0	0	0	0	69	91	0	0	24	22	23	0	31	0	17	0	0	0	0	0	0	0	0	0	0	0	106	0	10	76	27
d2323bd6887591ed5efddda2b97c85fc	0	0	0	0	0	0	0	0	0	0	59	63	109	91	71	85	0	0	0	0	0	0	0	0	0	0	0	0	0	0	0	0	0	0	0	0	0	0	0	0	0	0	0	0	0	27	0	0	0
393375abd3af4b1964c1cd2a6757fbc6	0	0	0	0	0	64	0	0	0	0	26	48	61	67	73	62	0	0	0	0	0	0	0	0	42	0	0	0	0	0	0	0	0	0	0	0	0	0	0	0	0	0	0	0	0	0	0	0	0
a2ff1f7298abcc2e83b40024f83a0c37	0	0	0	0	0	29	0	0	39	0	0	0	0	0	0	0	35	0	21	0	14	0	29	0	0	16	12	0	33	0	27	16	20	0	0	0	0	0	0	0	0	0	0	27	68	0	0	26	0
314d16337ff5601b898ebd91b3e35061	0	0	0	16	0	0	0	0	0	0	66	52	70	41	48	60	0	25	0	0	0	0	0	76	0	0	0	0	21	0	0	0	0	0	0	0	0	0	0	0	0	0	0	0	0	0	0	0	0
55f24e9f576eea8f197838573225db68	0	0	0	0	70	21	0	0	0	0	30	25	42	24	11	32	70	0	0	0	44	25	0	0	26	0	0	0	0	0	0	0	11	0	0	0	0	0	0	0	0	0	0	0	0	0	0	51	0
11a39becf0432144347e5447ee059615	0	0	0	0	0	0	0	0	0	0	0	0	0	0	0	0	0	0	0	0	0	0	0	0	68	0	0	104	0	0	0	92	0	0	0	0	0	0	0	0	0	0	0	0	231	0	0	0	0
3d28433abd4114c2ad2afde9b8f5f2d2	0	0	105	58	125	0	13	0	0	0	0	0	0	0	0	0	0	28	19	0	0	0	0	0	25	0	13	0	0	0	0	0	0	0	0	0	0	0	0	0	0	0	0	0	29	34	0	0	45
0ab79f7c6ba6223373123eb596a9500e	0	0	0	0	0	0	0	0	0	0	0	0	0	0	32	0	64	0	97	23	32	0	16	11	0	0	0	0	27	0	0	0	9	0	0	0	0	0	0	0	0	0	0	0	0	0	35	0	39
2e758b07b1c8be1517debd8b42ca1659	114	0	0	0	0	0	0	0	12	0	0	0	0	0	0	0	0	21	0	0	40	0	0	0	11	0	7	0	25	0	0	0	31	0	0	0	0	0	0	0	0	0	0	0	40	0	47	0	0
e2306a3f407dfd50da1711dfd33ec764	0	0	0	0	0	0	0	0	0	0	48	31	47	40	62	0	27	0	0	0	0	0	0	26	0	0	37	0	50	0	0	10	20	0	0	0	0	0	0	0	0	0	0	0	0	0	28	0	64
a23127be6f79d7a7c73f6381492e978a	0	0	0	0	0	0	0	0	0	0	0	0	0	0	27	25	0	0	59	24	0	0	27	33	0	0	39	0	0	0	26	0	14	0	0	0	0	0	0	0	0	0	0	32	15	0	23	87	29
e5dc70ec5bab9e939e0868172fcffffe	0	0	0	0	0	0	0	0	0	0	0	0	0	0	0	0	0	0	0	0	0	0	0	0	84	0	0	109	0	0	0	71	0	0	0	0	0	0	0	0	0	0	0	0	225	0	0	0	0
dd97d9dde0a60b292af54afe5362c64c	0	0	0	0	0	0	0	0	0	0	0	0	0	0	0	0	29	0	0	0	24	0	0	395	0	0	0	0	0	0	0	0	23	0	0	0	0	0	0	0	0	0	0	0	0	0	0	17	0
01eb894bf27c2475142dba86df238b5b	0	26	0	266	0	0	0	110	0	0	0	0	0	0	0	12	0	0	0	0	0	24	0	0	0	0	0	0	16	0	0	0	0	0	0	0	0	0	0	0	0	0	0	33	0	0	0	0	0
0861c2496724d22871765a6a54e268cd	0	0	0	0	239	0	0	246	0	0	0	0	0	0	0	0	0	0	0	0	0	0	0	0	0	0	0	0	0	0	0	0	0	0	0	0	0	0	0	0	0	0	0	0	0	0	0	0	0
0c8c5cc7476e241bc7fa4b41825f2f58	47	0	0	0	27	0	0	0	0	0	0	15	0	0	0	0	0	0	25	0	0	15	0	0	0	0	35	0	44	0	61	0	23	0	0	0	0	0	0	0	0	0	0	0	91	0	0	0	0
728a706217d6ad9777978190aeeab2ba	0	0	0	0	0	21	0	0	0	0	0	0	0	0	0	0	0	12	86	39	33	0	0	32	0	0	0	0	12	0	18	0	17	0	0	0	0	0	0	0	0	0	0	36	18	0	0	89	23
8f161e0ea8e4b6019f2ef1684e7e7ade	0	0	0	0	0	0	0	0	0	0	0	0	0	0	0	0	93	0	72	112	22	32	0	107	0	0	0	0	20	0	0	0	0	0	0	0	0	0	0	0	0	0	0	0	0	0	23	0	0
a1d0cc4ceb485c5fdeedbbbd31c73864	20	0	0	0	0	0	30	0	0	0	0	0	0	0	19	27	0	0	0	7	0	0	0	0	0	0	0	0	0	0	0	0	0	89	18	0	37	69	14	20	25	31	17	0	14	0	0	26	0
6b067d0751bfb7ef7b391892b985bf70	0	0	0	277	0	0	0	83	0	0	0	0	9	0	0	0	0	0	0	0	0	0	0	0	0	0	0	0	16	0	0	0	0	0	0	0	0	0	0	0	0	0	0	23	0	0	0	0	0
2d0003cb92e77556845ab1cd2de86a63	0	0	0	0	0	0	0	0	0	0	0	0	0	0	0	0	0	0	0	0	0	0	0	0	0	0	0	0	0	0	0	0	15	75	0	0	44	55	0	32	106	29	27	21	0	31	0	0	0
d364068bdef5d7d4f7362c593e4dcb39	0	0	0	0	0	0	0	0	0	0	47	64	97	92	72	79	0	0	0	0	0	0	0	0	0	0	0	0	0	0	0	0	0	0	0	0	0	0	0	0	0	0	0	0	0	25	0	0	0
7165e9b9ea6724ba00d458121db4a538	0	53	25	0	0	0	0	0	0	0	0	16	0	27	0	28	18	0	30	0	0	16	0	14	24	0	8	0	27	0	0	27	0	0	0	0	0	0	0	0	0	0	0	0	59	0	26	18	26
c8b7d0a0d382322f5b7c623653d052c9	0	0	0	0	0	0	0	0	0	0	0	6	0	6	0	0	25	0	0	0	16	0	0	375	0	0	0	0	0	0	0	0	30	0	0	0	0	0	0	0	0	0	0	0	0	0	0	14	0
79b6133eea48ed31c63c6563c834548c	0	0	85	0	0	0	0	0	0	0	0	0	0	0	0	14	86	0	79	0	61	36	0	0	0	0	0	0	0	0	85	0	0	0	0	0	0	0	0	0	0	0	0	0	0	0	0	0	0
74e9af819f38850ed10ccef699425e5c	0	0	0	0	0	0	0	0	0	0	47	62	73	82	62	69	0	0	0	0	0	0	0	0	0	0	0	40	0	0	0	0	32	0	0	0	0	0	0	0	0	0	0	0	0	0	0	0	0
6fa5e7d0cb32a9bfa9fffd284e8fcd61	0	0	0	0	0	0	0	0	0	0	0	0	11	0	0	22	0	0	0	0	23	23	58	73	27	0	16	22	0	0	0	0	0	0	0	0	0	0	0	0	0	0	0	0	90	0	8	71	20
b7b38e7a66c7c3b03c0ed34d3e2114ab	0	16	47	101	40	0	0	0	0	0	36	25	0	34	27	37	0	0	31	14	0	0	0	0	0	0	0	0	14	0	0	0	0	0	0	0	0	0	0	0	0	0	0	0	0	0	9	32	0
e8a92cfad8ac43ebf5110207f01b3464	62	0	33	115	0	0	0	38	0	0	0	0	0	0	58	0	0	0	0	0	0	0	0	0	0	30	0	0	0	0	0	36	0	0	0	0	0	0	0	0	0	0	0	0	66	0	0	0	24
334602124474dc00b0d2b9be62fe48fc	0	19	0	0	0	0	0	27	0	0	39	23	29	31	36	0	36	0	28	0	0	0	0	0	0	0	0	0	0	0	0	0	0	22	0	0	41	21	50	40	0	0	19	0	0	0	0	0	0
c19edae3afccfce6d58daf6e652006a0	0	0	48	0	0	0	0	0	0	0	0	0	0	0	0	0	52	0	122	0	0	0	0	0	0	0	0	0	28	0	0	0	0	0	0	0	0	0	0	0	0	0	0	0	0	0	74	0	0
b607f13a2cf2e7dd4e4b55196265b646	0	0	63	0	0	0	0	0	0	0	25	60	41	51	30	44	0	0	24	0	0	32	0	0	0	0	0	0	20	0	0	0	0	0	0	0	0	0	0	0	0	0	0	0	0	0	0	0	0
b439c23762d337e0f4ee6f751ae70ac8	0	0	0	0	0	0	0	0	0	0	0	0	0	0	0	0	63	0	10	0	32	0	29	25	0	0	0	0	107	0	0	0	0	0	0	0	0	0	0	0	0	0	0	0	0	0	61	0	0
4fffbdb649beb48ec29d00a1bca36352	0	0	45	0	0	0	0	0	0	0	44	74	53	46	44	49	0	0	15	0	0	0	0	0	0	0	0	0	31	0	0	0	0	0	0	0	0	0	0	0	0	0	0	0	0	0	0	0	0
d166d7260c51ea2652eff199acdfdd4d	0	38	49	0	23	0	0	12	14	0	0	0	0	0	0	0	29	0	38	0	32	0	0	32	0	0	0	0	0	0	10	0	0	16	0	0	10	22	0	29	18	0	0	0	18	16	21	0	0
8543705a7bb8ec5963ef7b1e7e3629f2	74	0	0	57	0	42	0	0	0	0	0	0	48	35	0	0	0	0	0	0	0	0	0	20	28	0	22	0	15	0	0	0	0	0	0	0	0	0	0	0	0	0	0	20	36	0	0	0	23
9fa7ffef0a2f7f00269a4fa935dd65f5	0	269	0	0	0	0	0	0	0	0	0	0	0	0	0	0	0	0	0	0	0	0	0	0	0	0	0	0	0	0	0	0	0	0	0	0	0	0	0	0	0	0	0	182	0	0	0	0	0
48b0ba871731b2fd0cc20bdd56ba4559	0	0	0	0	0	0	0	0	0	0	0	0	0	0	0	0	64	0	0	0	32	0	34	0	0	0	15	0	94	0	0	0	0	0	0	0	0	0	0	0	0	0	0	18	0	0	51	0	22
090f079e89652b85d047885a0f8e4f13	0	0	0	0	0	0	0	0	0	0	0	0	0	0	0	0	32	33	28	0	22	35	22	34	0	0	0	24	13	0	18	16	0	0	0	0	0	0	0	0	0	0	0	0	62	0	14	0	50
b8a07d3757def958e46943a8af45672d	0	0	0	0	78	0	0	0	0	0	20	20	36	30	16	31	72	0	0	0	43	0	0	0	23	0	0	0	0	0	0	0	0	0	0	0	0	0	0	0	0	0	0	0	39	0	19	0	0
08b75ca0b5f9b41cda2c7ab482bde83c	0	0	0	0	0	0	0	0	0	0	0	0	0	0	0	0	63	0	11	0	44	0	32	0	0	0	0	0	104	0	0	0	0	0	0	0	0	0	0	0	0	0	0	0	0	0	48	0	0
2ee7ca169a6bb8d84f3acb5f9fecf5b4	0	0	0	0	0	0	0	0	0	0	0	0	0	0	0	0	58	0	0	0	25	36	33	0	0	0	15	0	91	0	13	0	0	0	0	0	0	0	0	0	0	0	0	0	0	0	47	0	0
bc8787ea3f92204a3cd11a7d649cb6c5	0	0	0	0	61	27	0	0	0	0	18	23	29	31	9	20	71	0	0	33	29	0	0	0	18	0	0	0	0	0	0	18	8	0	0	0	0	0	0	0	0	0	0	0	0	0	0	33	0
3543240589555b1eb4e81a6690b9915c	0	22	42	0	0	0	0	0	0	0	30	0	0	32	0	16	0	0	0	0	29	0	0	0	12	0	0	0	100	0	0	0	17	0	0	0	0	0	0	0	0	0	0	0	0	0	20	0	0
2583a27818cfd8fc9d3ad53e19115623	0	0	0	0	0	0	0	0	0	0	0	0	0	0	0	0	19	0	0	0	178	0	38	0	0	0	0	0	66	0	0	97	0	0	0	0	0	0	0	0	0	0	0	0	0	0	0	0	0
5313f97bfb2569338ce35767cbde1d71	0	0	63	0	0	0	0	0	0	0	0	0	9	0	0	0	81	0	76	0	43	44	9	0	0	0	0	0	9	0	81	0	0	0	0	0	0	0	0	0	0	0	0	0	0	0	0	0	0
8acde9e147a89eafa82365121e6f0f32	33	0	28	0	23	0	0	0	0	0	0	0	0	0	0	0	0	0	0	0	0	0	0	0	0	0	0	0	0	0	0	0	0	0	0	0	24	57	30	28	142	0	26	0	35	0	0	0	0
1646744c81c17e032670cbb7f33ae2cc	0	0	38	108	0	0	0	0	14	0	0	17	31	28	25	30	0	0	29	0	0	0	0	34	0	0	0	0	0	0	0	0	18	0	0	0	0	0	0	0	0	0	0	0	0	0	0	0	0
5794d152b5810a498ff248942109b1fa	0	0	0	0	0	0	0	0	0	0	0	0	0	0	0	0	0	0	0	0	0	0	0	0	0	0	0	0	0	0	0	0	0	209	0	18	98	37	0	60	0	0	0	0	0	0	0	0	0
0f8424ecee00fe82f74112b4f8ebda64	0	0	29	0	0	0	0	0	0	0	63	55	72	75	63	64	0	0	0	0	0	0	0	0	0	0	0	0	0	0	0	0	0	0	0	0	0	0	0	0	0	0	0	0	0	0	0	0	0
6ad17243ae665b4e5a46ba39efaa66c5	0	0	0	0	0	0	0	0	0	0	22	17	28	21	39	26	0	0	0	0	0	0	0	88	0	0	0	0	21	0	158	0	0	0	0	0	0	0	0	0	0	0	0	0	0	0	0	0	0
40a0772154bb8ae16479214a84d9bcfb	0	0	0	0	0	0	0	0	0	0	0	0	0	0	0	0	34	36	35	0	20	0	18	17	0	0	15	37	22	0	15	15	28	0	0	0	0	0	0	0	0	0	0	0	69	0	0	0	40
a0afe443aa4151471404b7e730938784	0	0	35	0	0	0	0	0	0	0	0	0	0	0	0	0	53	0	100	0	0	0	0	0	0	0	0	0	28	0	0	0	0	0	0	0	0	0	0	0	0	0	0	0	0	0	68	0	0
b912265924d8ed92e7b463d9a8057126	0	0	0	16	0	0	47	0	9	0	0	35	30	0	0	0	0	0	0	0	36	0	0	36	0	0	0	17	0	0	42	38	33	0	0	0	0	0	0	0	0	21	0	0	0	0	18	0	22
d42876b9f37377a7634b4ed4338051f3	0	0	0	54	0	0	0	0	51	0	0	0	0	0	0	0	0	0	102	0	0	0	0	0	0	43	0	0	0	0	0	0	0	0	27	0	0	58	0	0	0	82	0	0	0	0	0	0	0
ded8ba6cfb4b9b4f8d7a373094e3f91f	0	0	0	0	0	0	0	0	0	0	0	0	0	0	0	42	28	7	0	0	0	0	0	19	0	0	0	0	56	0	0	24	31	0	0	0	0	0	0	0	0	0	0	43	0	0	33	0	89
91e22dab6d37684ddf3f10132e76decf	0	0	0	5	0	0	0	0	0	0	0	0	0	0	0	0	0	0	0	0	0	14	40	63	0	0	24	21	0	0	0	0	23	0	0	0	0	0	0	0	27	0	0	0	96	0	24	65	12
3b8e1e7ad0877706b7dd1d4216c2e182	0	0	0	0	0	0	0	0	0	0	0	0	0	0	0	0	22	0	0	0	13	0	0	327	0	0	0	0	0	0	0	0	18	0	0	0	0	0	0	0	0	0	0	0	5	0	11	18	0
2fd10111208dabbd16aaa175bfa55895	0	0	0	270	0	0	0	75	0	0	0	0	0	17	0	0	0	0	0	0	0	0	0	0	0	0	0	0	12	0	0	0	0	0	0	0	0	0	0	0	0	0	0	0	0	0	39	0	0
612c6cfba54bc25056477a6a0da7c623	0	0	0	0	19	0	14	0	0	0	0	0	0	0	0	0	11	25	0	0	0	0	0	30	0	0	0	28	0	0	39	0	25	0	0	0	0	0	0	24	0	0	0	0	77	0	0	27	0
732bdc1e5fa728a1dc4f7551accdfcee	0	0	0	0	74	0	0	0	0	0	19	18	35	26	21	25	60	0	0	0	47	0	0	0	31	0	0	0	0	0	0	23	0	0	0	0	0	0	0	0	0	0	0	0	0	0	16	0	0
9cc6d7530216c401d76c7b9902f2ef05	0	0	0	310	30	69	0	0	0	0	0	0	0	0	0	0	0	0	0	0	0	0	0	0	0	0	0	0	0	0	0	0	0	0	0	0	0	0	0	0	0	0	0	0	0	0	0	0	0
2affc71e5a1bec94fc7a67173df8308b	0	0	0	0	0	0	0	0	0	0	24	19	22	0	23	0	59	0	19	0	24	36	0	0	0	0	10	0	0	0	0	0	0	0	0	0	0	0	0	0	0	0	0	0	0	0	40	15	0
9e3583e747e86d543ed5aa3486270732	0	0	29	114	32	0	0	0	0	0	0	14	0	26	16	31	37	0	26	0	16	0	0	0	0	0	0	0	0	0	0	0	0	0	0	0	0	0	0	0	0	0	0	0	8	0	0	29	14
59691b06acdf5072e65c1b2419e6f44d	0	0	0	0	0	0	0	0	0	0	0	0	0	0	0	0	0	0	37	0	0	0	21	0	0	0	21	0	44	0	0	0	0	0	0	0	0	0	0	0	0	0	0	0	52	0	33	17	42
ca111ed1780b5eb999ca864e31fd1472	0	0	0	0	0	0	0	0	0	0	0	0	0	0	0	0	0	0	0	0	0	0	0	0	0	0	0	0	0	0	0	0	0	188	0	12	95	37	0	70	0	0	0	0	0	0	0	0	0
bbf41bed1c6401c41a84945983422692	0	0	0	0	0	0	0	0	0	0	31	0	0	0	0	0	0	0	0	0	26	16	49	61	0	0	15	18	0	0	0	0	0	0	0	0	0	0	0	0	0	0	0	0	95	0	10	60	18
ccc4e706932f8a9b0dacc16f23024820	0	0	0	398	0	0	0	0	0	0	0	0	0	0	0	0	0	0	0	0	0	0	0	0	0	0	0	0	0	0	0	0	0	0	0	0	0	0	0	0	0	0	0	0	0	0	0	0	0
9390b8a2d9cfcdd3463e35e8978beec9	0	0	0	0	0	0	0	0	0	0	33	0	68	40	47	54	0	0	23	0	0	0	0	14	0	0	0	0	21	0	48	0	0	0	0	0	0	0	0	0	0	0	0	0	0	0	0	0	0
beb16fa5d8bd7ffcb0b909cfe74f5ccb	0	0	0	0	0	0	0	0	0	0	0	0	0	0	28	0	64	0	74	0	32	0	25	0	0	0	0	0	23	0	0	0	0	0	0	0	0	0	0	0	0	0	0	0	0	0	0	0	29
48d316597edbeab2fbbc569071bf2836	0	0	0	0	0	0	0	0	0	0	0	0	0	0	0	0	0	0	0	0	0	0	0	0	0	0	0	0	0	0	0	0	0	31	31	36	103	0	16	14	0	140	22	0	0	0	0	0	0
88d7b42c58d5c03d02a22767736037f8	0	0	0	19	0	0	0	0	0	0	0	0	0	0	0	0	0	0	0	0	0	10	39	57	0	0	25	20	0	0	0	0	23	0	0	0	0	0	0	0	0	0	0	0	106	0	20	48	21
cfba02f09cc25fafd600343f4ff736da	0	0	0	0	21	0	14	0	0	0	0	0	0	0	0	0	13	20	0	0	0	0	0	0	0	0	0	28	0	0	31	0	35	0	22	0	0	0	0	17	0	0	0	0	73	38	0	0	0
5ddcf445c519b7306ad29a2f3faf5bf7	0	0	0	0	0	0	0	0	0	0	28	0	0	0	0	50	36	0	0	0	0	39	23	12	0	0	0	0	0	0	86	0	32	0	0	0	0	0	0	0	0	0	0	0	0	0	0	81	0
4d9bda9d6bcd5a7473b565db85c1060a	0	0	0	0	0	0	0	0	0	0	0	0	0	0	0	0	26	0	43	0	42	0	0	0	0	0	0	23	28	0	37	0	33	0	0	0	0	0	0	0	0	0	0	0	39	0	30	32	0
5403d62afed1bcd80655f573bfefdd88	0	0	0	0	0	0	0	0	0	0	0	0	0	0	0	0	17	23	29	0	21	0	0	16	18	0	0	28	19	0	17	16	0	0	0	0	0	0	0	0	0	0	0	0	62	0	0	0	44
88a8ca6b1e9d2553d31144ebc1d573ad	0	0	0	0	0	0	0	0	0	0	0	0	0	0	0	41	46	0	0	0	0	0	0	0	0	0	0	0	233	0	0	0	0	0	0	0	0	0	0	0	0	0	0	0	0	0	0	0	0
16119f91d2f6e45d070132a043a3dbbe	22	18	0	0	31	24	0	0	0	0	0	0	0	0	0	0	0	0	0	0	0	0	0	0	0	0	0	0	0	0	0	0	0	0	0	0	24	53	0	29	160	0	20	0	0	0	0	0	0
b061ae8a9156eecebfc2da79707e6f6b	0	0	0	0	0	0	0	0	0	0	22	33	25	19	26	32	0	0	0	0	0	0	0	87	0	0	0	0	0	0	137	0	0	0	0	0	0	0	0	0	0	0	0	0	0	0	0	0	0
98c594e31daa84b839a419341d508d18	0	0	43	0	0	0	0	0	0	0	16	0	0	12	0	0	82	0	62	0	44	25	0	0	13	0	0	0	0	0	65	0	0	0	0	0	0	0	0	0	0	0	0	0	0	0	0	0	0
fe79290ba73cd594b99df5c88c50ed19	0	0	0	0	0	0	0	0	0	0	0	40	33	40	0	0	22	0	0	0	0	9	0	24	0	0	0	0	45	0	0	19	16	0	0	0	0	0	0	0	0	0	0	0	34	0	32	0	64
1df8c9e7a4636f935bc62840661afebf	0	0	0	0	0	0	0	0	0	0	0	0	45	46	29	0	42	0	0	0	0	42	0	0	0	0	15	0	0	0	71	0	0	0	0	0	0	0	0	0	0	0	0	0	0	0	0	87	0
a7c0614618c46724b1a59cc4bdc315ad	0	0	0	0	0	0	0	0	0	0	0	0	0	0	0	42	39	0	0	0	0	0	0	23	0	13	0	44	73	0	0	14	26	0	0	0	0	0	0	0	0	0	0	0	0	0	36	0	65
13906ed33579e7161eca50b57d767ad3	0	0	0	0	0	0	0	0	0	0	0	0	0	0	0	0	40	30	0	15	0	0	0	31	37	0	22	0	0	0	42	0	23	0	0	0	0	0	0	0	0	0	0	0	0	0	0	20	0
6d390f7a656dd7b44e070f8ff6bc5251	0	0	0	0	0	0	0	0	0	0	0	0	0	0	0	0	0	0	0	0	150	0	43	0	0	0	0	0	76	0	0	89	0	0	0	0	0	0	0	0	0	0	0	0	0	0	0	0	0
dfdf4870663d62bc6acdef26158b55aa	0	0	0	0	0	0	0	0	0	0	0	0	0	0	0	0	0	0	0	0	0	0	0	0	0	0	0	0	0	0	0	0	0	28	24	41	103	0	0	0	0	150	26	0	0	0	0	0	0
f963cb667eeefe3c04057b4b36832b73	0	0	31	95	0	17	0	0	0	0	0	18	38	17	29	23	0	0	26	0	0	32	0	0	0	0	0	0	0	0	0	0	0	0	0	0	0	0	0	0	0	0	0	0	0	0	0	0	0
ce9f525cb8436d3850c8aa258e270ff9	0	0	0	162	0	0	0	0	0	0	0	0	0	0	0	0	0	0	0	0	25	8	0	0	27	0	0	0	34	0	0	0	0	0	0	0	0	0	0	0	0	0	0	0	16	0	35	0	22
2da91328e0eb80f1144e7ab7f8dbe80e	0	37	0	47	20	0	0	0	0	0	0	0	0	0	0	0	25	0	0	16	23	0	7	0	0	0	0	49	0	0	0	0	25	0	0	0	0	19	0	0	0	12	4	0	19	10	26	13	0
20e4cc98bf4cb4c711914ec8f9134c61	0	0	0	0	0	0	0	0	0	0	0	0	0	0	0	0	0	0	0	0	0	12	46	76	0	0	24	24	0	0	0	0	0	0	0	0	0	0	0	0	0	0	0	0	136	0	0	50	0
8cb95fc2abe855829c136df5463e7879	0	0	0	0	22	0	18	0	0	0	0	0	0	0	0	0	11	28	0	0	0	0	0	0	0	0	0	22	0	0	34	0	24	0	0	0	0	0	0	17	0	0	0	0	78	0	0	0	38
34bddb0092e44e9bcd6563d33e24b22e	0	41	23	0	0	0	0	0	0	0	0	0	33	0	0	0	11	0	36	22	0	0	0	0	17	0	0	25	0	0	10	26	0	0	0	0	0	0	0	0	0	0	0	0	59	0	0	20	0
6a6592e9007f3738b9d2816d602bd8d8	0	0	0	0	0	0	0	0	0	0	0	0	0	0	0	0	0	0	0	0	0	0	0	0	0	0	0	0	0	0	0	0	0	71	33	0	0	184	0	34	0	0	40	0	0	0	0	0	0
ec7bfa0adedf3b0593748c377ea42edc	0	0	24	0	0	0	0	0	0	0	46	51	74	55	45	65	0	0	0	0	0	0	0	0	0	0	0	0	0	0	0	0	0	0	0	0	0	0	0	0	0	0	0	0	0	0	0	0	0
70925b4e0f51cc2e850e8277e5be6fe7	0	41	18	0	0	0	0	0	0	0	25	0	0	0	0	0	19	0	50	0	19	0	0	0	19	0	0	0	0	0	0	0	44	0	0	0	0	0	0	0	0	0	0	0	70	0	0	11	0
31b74dfab85958ab100679155e10c554	0	24	0	46	0	0	0	0	0	0	0	0	0	0	0	0	5	0	23	0	0	12	0	0	0	16	0	0	0	0	0	0	40	0	0	0	0	0	0	92	0	0	0	32	0	0	17	0	0
b761908bd476acc19268c1d724c585ac	0	0	0	0	0	0	0	0	0	0	24	0	53	44	52	68	0	0	35	0	0	0	30	0	0	0	0	0	12	0	0	0	0	0	0	0	0	0	0	0	0	0	0	0	0	0	0	0	0
17c9abb705ef220c0cdf35aba2574be5	0	76	21	0	0	0	0	0	0	0	0	0	0	0	21	0	24	0	50	0	24	0	0	0	24	13	0	0	0	0	0	0	0	0	0	0	0	0	0	0	0	0	0	0	66	0	0	16	0
4ac424ce07f93dd4ee7e1b9fc32d216c	0	0	0	12	0	0	0	0	14	0	0	0	0	0	0	0	0	0	22	0	0	0	0	0	0	0	0	0	0	0	0	0	0	32	28	33	79	0	0	0	0	112	11	0	0	0	0	0	0
7d0463cb9b478375bc86b83b08abf2a2	0	0	0	0	47	0	0	0	0	0	0	0	0	0	0	0	106	0	0	20	77	0	27	0	0	0	0	0	0	0	0	0	0	0	0	0	0	0	0	0	0	0	0	0	0	0	0	78	0
8665278fe91e03a8abe4414c7eb3596e	0	0	0	0	0	0	0	0	31	0	0	0	0	0	0	0	10	33	18	0	57	0	0	0	0	0	0	0	33	0	0	18	0	0	0	0	0	0	0	0	0	0	0	0	58	96	0	0	0
d4393bac8def5d8960165a161ab47d82	0	0	0	0	0	0	0	0	0	0	0	0	0	0	0	0	17	24	28	47	21	0	0	19	20	0	0	40	10	0	15	14	0	0	0	0	0	0	0	0	0	0	0	0	57	0	0	0	32
156c3e656a3f71328b9a6509c58d12eb	0	0	0	0	19	0	14	0	0	0	0	0	0	0	0	0	15	26	0	0	0	0	0	0	36	0	0	26	0	0	29	0	28	0	0	0	0	0	0	20	0	0	0	0	76	0	0	0	0
6167b738e36aa7d6c3958b4183650d77	0	0	0	0	0	0	0	0	0	0	0	0	0	0	0	0	18	0	0	0	48	29	32	0	0	0	22	27	29	0	29	0	0	0	0	0	0	0	0	0	0	0	0	0	32	0	34	0	35
baa824c043f0eed585d56a0bff84df12	0	0	0	0	0	0	0	0	0	0	28	24	46	26	27	34	29	0	14	0	0	0	0	0	0	0	21	0	0	0	101	0	0	0	0	0	0	0	0	0	0	0	0	0	0	0	0	0	0
7f41bd59e5efe53392e69b555a7a48ae	0	0	0	70	0	28	0	0	0	0	0	0	0	0	0	0	0	0	75	0	0	0	0	0	0	0	0	0	0	0	0	0	0	0	0	61	0	37	0	0	0	77	0	0	0	0	0	0	0
64bd33682fe1d06b8f9635526bd0386f	0	36	62	0	77	26	0	34	61	0	0	0	0	0	0	0	0	0	0	0	0	0	0	0	0	0	0	0	0	0	0	0	22	0	0	0	0	0	0	0	0	0	0	0	24	0	0	0	0
3b4fb1845a60d94ebe2776b084d0000a	0	37	0	0	0	0	0	0	0	0	0	0	0	0	0	0	47	0	0	0	0	55	0	0	0	0	60	0	57	0	0	28	0	0	0	0	0	0	0	0	0	0	0	0	0	0	0	34	0
63aa218388735e6ab6fcb2f3512d68c9	0	0	0	0	0	0	0	0	0	0	0	0	0	0	0	0	38	0	0	0	0	0	0	0	0	0	0	0	250	0	0	0	0	0	0	0	0	0	0	0	0	0	0	0	0	0	0	0	0
5249c108845bfe41d21fc1287e323a4b	0	0	0	0	0	0	0	0	0	0	53	39	0	0	28	34	0	32	0	0	0	26	0	26	0	0	0	0	12	0	0	0	0	0	0	0	0	0	0	0	0	0	25	0	0	0	0	0	27
079d60785b3b32627e0341a16d65e7fc	0	0	0	0	0	0	0	0	0	0	44	40	55	50	37	50	0	0	0	0	0	0	0	0	0	0	0	0	26	0	0	0	0	0	0	0	0	0	0	0	0	0	0	0	0	0	36	0	0
7865e1a481f79adbe9aa3fab11f242fe	0	0	0	20	0	0	33	0	0	0	0	0	0	0	0	0	0	79	15	0	31	0	0	0	0	0	0	0	0	0	29	30	44	0	0	0	0	0	0	0	0	24	32	0	0	0	0	0	0
e9c638590db517ea51a16e10dd639aa1	0	0	0	0	0	0	0	0	0	0	0	0	0	35	0	30	0	0	0	0	0	0	0	0	0	221	0	0	0	0	0	0	0	0	0	0	0	0	0	0	0	0	0	0	0	0	0	19	31
964b532293f399fbb294cccfbce16b0f	52	0	0	48	0	0	0	0	0	0	0	0	0	31	0	0	0	0	0	0	38	0	0	19	25	0	0	17	0	0	0	0	0	0	0	0	0	0	0	0	0	0	0	0	0	0	18	35	17
3848fd38e6c75357e5551d9ec7be904f	0	0	0	0	0	0	0	0	0	0	0	0	0	32	22	0	39	0	19	0	29	0	42	93	0	0	0	0	41	0	0	0	0	0	0	0	0	0	0	0	0	0	0	0	0	0	0	0	0
58c230d6754db2c692b80fd00a2128bb	0	0	0	0	0	0	0	0	0	0	18	18	29	25	16	12	0	0	0	0	0	0	0	84	0	0	0	0	25	0	103	0	0	0	0	0	0	0	0	0	0	0	0	0	0	0	0	0	0
a52fe10ed96eb8fe0931fe2f605912fc	0	0	0	0	0	0	0	0	0	0	0	0	0	0	0	0	0	0	0	0	0	0	0	0	0	0	0	0	0	0	0	0	0	33	67	20	0	27	17	109	23	31	0	0	0	0	0	0	0
ad94136b77db6bef8b076fb22b3f4f73	0	0	0	132	0	0	0	0	0	0	0	0	0	0	0	0	0	0	0	0	0	0	58	0	27	0	0	0	34	0	0	0	0	0	0	0	0	0	0	0	0	0	0	0	0	0	40	0	0
de75fdf4a89bf6f7e541637444eff293	0	0	0	0	0	0	0	0	19	0	0	0	0	0	0	0	0	0	39	0	11	0	0	0	0	0	0	0	16	0	45	0	0	0	0	0	0	0	0	0	0	0	0	33	50	0	24	0	0
71ecd58c525d3d264de96465d4e8324a	30	0	0	0	0	0	0	0	0	0	0	0	0	0	0	0	0	0	0	0	0	0	0	0	0	0	0	0	0	0	53	0	21	0	0	0	0	0	0	0	0	0	0	36	86	0	0	0	0
fd259e00941078e6596350ca1f162a47	0	0	0	0	0	0	0	0	0	0	0	0	0	0	0	0	41	0	0	0	32	0	0	0	0	0	0	0	196	0	0	0	0	0	0	0	0	0	0	0	0	0	0	0	0	0	0	0	0
361670e34b71b565995c28b164028816	41	19	0	0	0	0	0	0	0	0	0	0	26	24	0	0	0	0	32	0	0	0	0	0	0	0	0	0	0	0	52	0	23	0	0	0	0	0	0	0	0	0	0	0	67	0	0	14	0
3dabbb6ec19de911bd3f011e6e91048a	0	0	0	0	13	0	0	0	0	0	0	0	0	0	0	0	82	9	0	0	0	0	0	0	0	19	0	70	0	0	22	0	0	0	0	0	0	0	0	0	0	0	0	0	29	0	35	0	0
bdc35f046ab87c02dee27f810fc25fe7	21	0	0	62	0	0	0	18	0	0	0	0	0	0	0	0	0	0	0	11	0	0	0	0	0	0	0	25	0	0	0	0	0	0	38	0	0	28	0	29	24	27	34	0	0	0	0	0	0
4559b5f5006c1abf056b69fea3b3981d	0	0	0	0	0	0	0	0	0	0	0	0	0	0	0	0	0	0	0	0	0	0	0	0	0	0	0	0	0	0	0	0	0	35	59	18	0	16	26	113	22	26	0	0	0	0	0	0	0
44cb16af8003da473f81088c2f82815b	0	0	0	36	0	0	0	0	0	0	0	0	0	0	0	0	6	37	0	4	0	0	0	22	0	20	0	20	0	0	0	0	0	0	0	0	20	20	0	0	0	0	0	25	27	39	3	0	0
e66bdfdc9adbde489b3d2ff4efc237f7	0	0	0	0	0	0	0	0	0	0	39	0	0	27	23	24	0	0	0	0	0	0	0	0	0	180	0	0	0	0	0	0	0	0	0	0	0	0	0	0	0	0	0	0	0	0	0	15	0
b68d2e72d18dbaf50afdf600ed1f00d7	28	0	0	0	28	0	0	0	0	0	0	0	0	0	0	0	0	0	0	0	0	0	0	0	0	0	0	0	0	0	0	0	0	0	0	0	26	45	0	28	105	0	19	0	0	0	0	0	0
815d74f5b0f413c63f6c0bec3d1b0cd7	0	0	0	0	0	0	0	0	0	0	0	33	0	0	23	0	0	0	0	0	0	0	0	0	0	0	0	0	85	0	0	0	0	0	0	0	0	0	0	0	0	0	0	0	0	0	21	35	0
9daa578e1e76b57f8b7620501235e175	0	0	0	0	0	0	0	0	0	0	0	0	0	0	0	0	0	0	0	61	0	0	0	44	0	0	0	0	0	0	0	0	31	0	0	0	0	0	0	0	0	0	0	0	0	166	0	0	0
4f004ab31c1cad4797d9a8d6520b6fd6	0	0	0	62	42	43	0	0	0	0	0	0	0	0	0	0	0	0	0	0	0	0	0	0	14	0	0	45	0	0	0	0	0	0	0	0	0	0	0	0	0	0	0	23	0	0	0	30	13
eebf7923450818ab8193fcd9d2ac3fdf	0	0	0	0	0	0	0	0	0	0	0	0	31	0	0	0	0	0	0	0	0	0	0	27	0	0	0	0	118	0	0	0	0	0	0	0	0	0	0	0	0	0	0	0	0	0	13	0	0
142030ace396601568a5d013513e3f3b	0	0	0	0	0	0	0	0	0	0	0	0	0	0	0	0	0	0	42	0	0	43	0	15	0	0	0	0	76	0	0	0	0	0	0	0	0	0	0	0	0	0	0	0	0	0	0	0	0
4d974e3acefbea683c9cb16e6eb1e207	0	0	0	0	0	0	0	0	0	0	0	0	0	0	0	0	0	0	0	54	0	0	0	38	0	0	0	0	0	0	0	0	47	0	0	0	0	0	0	0	0	0	0	0	0	161	0	0	0
8394de609adc7ea5c494434e083219dc	0	0	0	0	0	0	0	0	0	0	0	0	0	0	0	0	0	0	0	0	0	0	0	0	0	0	0	0	0	0	0	0	0	56	41	0	0	163	0	0	0	0	40	0	0	0	0	0	0
fcc9c895ca15419e0859b04dfee5cc31	0	0	0	40	0	0	0	0	0	0	0	0	0	0	0	0	0	0	0	0	0	0	0	0	0	0	0	0	0	0	0	0	40	0	0	25	24	24	0	61	42	11	28	0	0	0	0	0	0
f7e952bfd9617f4ad8c5c363b6211b43	0	0	0	19	0	0	55	0	0	0	28	0	0	0	0	0	0	0	0	0	29	0	0	0	0	0	0	0	0	0	24	42	51	0	0	0	0	0	0	0	0	14	0	0	32	0	0	0	0
40c7b859b525aca155decd4f9d2a17e9	0	0	0	0	0	0	0	0	0	0	0	17	0	0	0	0	0	0	19	0	45	0	0	0	0	0	0	0	37	0	0	0	0	0	0	0	0	0	0	0	0	0	0	0	0	0	28	0	0
a68f7091124295e96384f78bb86f15cd	95	0	0	0	0	0	0	0	0	0	0	0	0	0	0	0	0	0	0	36	0	0	0	0	0	0	0	0	23	0	0	12	0	0	0	0	0	0	0	0	0	0	0	0	0	0	0	0	0
4554e783113ba1cb5b60bd2ad4d7d62a	0	0	31	0	0	0	0	0	0	0	0	0	0	0	0	15	0	0	0	0	0	0	0	0	0	9	0	0	96	0	0	0	0	0	0	0	0	0	0	0	0	0	0	0	0	0	19	0	0
69564143a4540436a8b64f1180adbdb8	23	0	0	0	21	21	0	0	0	0	0	0	0	0	0	0	32	0	0	0	20	0	0	0	0	0	0	0	0	0	0	0	0	0	0	0	0	17	0	0	0	0	0	12	19	23	21	0	27
6c286f21be6b6827adc8c1e7c2223207	0	0	0	0	0	30	27	0	18	0	0	0	0	0	0	0	0	19	0	0	0	0	0	0	0	0	32	0	0	0	34	18	0	0	0	0	0	0	0	0	0	29	0	0	40	0	0	21	19
582163757c4449fe4770c4a4afa3204f	0	0	0	0	0	0	0	0	0	0	0	0	0	0	0	0	19	0	0	0	30	0	0	0	0	0	0	0	0	0	0	0	42	0	0	0	0	0	0	0	0	0	0	0	48	0	0	28	0
7c6811e56df5f804ad0a322d5d69ea5c	0	0	0	0	0	0	0	0	0	0	0	0	0	22	0	22	47	0	21	0	17	0	0	0	0	0	0	0	0	0	0	0	0	0	0	0	0	0	0	0	0	0	0	0	0	0	41	0	0
17affb3f4b0179106e835db169febf7d	0	0	0	0	0	0	0	0	0	0	0	0	0	0	0	0	44	0	0	0	0	63	0	0	0	0	47	0	47	0	0	28	0	0	0	0	0	0	0	0	0	0	0	0	0	0	0	39	0
5874af83e5e6dfd1584b1e1f72795baf	0	0	22	0	0	0	0	0	0	0	0	0	46	0	51	0	0	0	0	0	0	0	0	0	25	0	27	0	0	0	0	0	0	0	0	0	0	0	0	0	0	0	0	0	0	0	0	0	0
b2b0b03b657a0b003d2e45152259e03a	0	0	0	0	0	0	0	0	0	0	0	0	0	31	0	33	0	0	47	0	0	0	53	0	0	0	0	0	0	0	0	0	0	0	0	0	0	0	0	0	0	0	0	0	0	0	0	0	19
383b8ab4884632da1e2c43d3910448ae	0	0	0	0	0	0	0	0	0	0	0	0	0	0	0	0	60	0	7	0	0	0	0	0	0	23	0	69	0	0	22	0	0	0	0	0	0	0	0	0	0	0	0	0	30	0	18	20	0
d434864b9fe412f6fc3e671df15751fb	0	0	0	0	0	0	0	0	0	0	0	0	0	0	0	0	15	0	10	0	0	0	0	0	0	0	0	0	18	0	0	0	35	0	0	37	0	43	25	0	35	0	0	0	0	0	0	0	0
69fcdb1220998d19d809709376101e50	0	0	0	0	0	0	0	0	0	0	0	0	0	0	0	0	0	0	26	0	0	12	23	31	0	10	0	22	29	0	0	0	26	0	0	0	0	0	0	0	0	0	0	0	0	0	0	0	0
bee11ef4a78ea5aad3687227f51efd9b	0	0	0	0	0	0	0	0	0	0	0	0	0	0	0	0	43	0	10	0	0	0	0	38	25	0	26	0	8	0	0	0	0	0	0	0	0	0	0	0	0	0	0	0	0	0	0	0	0
e24303029ea28351123efddbc633c4b7	0	0	0	0	0	0	0	0	0	0	0	0	0	0	0	0	0	0	0	0	0	0	0	11	26	50	0	0	0	0	0	30	0	0	0	0	0	0	0	0	0	0	30	0	20	0	0	21	0
23f968fd7561803ca9c9f68c38324ad4	39	0	0	0	0	0	0	0	0	0	0	0	0	0	22	27	0	0	0	29	0	0	0	0	0	0	0	0	0	0	49	0	25	0	0	0	0	0	0	0	0	0	0	0	63	0	0	0	0
4cf3302eb47c567e8116922038087b5e	0	0	0	0	0	0	0	0	0	0	33	22	29	23	20	39	0	0	0	0	0	0	0	0	0	0	13	0	0	0	85	0	0	0	0	0	0	0	0	0	0	0	0	0	0	0	0	0	0
f1fb5486edda84c93615c840dfb3d2e1	16	0	0	0	0	0	0	0	18	0	0	0	0	0	0	0	0	0	0	0	0	0	0	16	0	0	0	0	26	0	0	11	19	0	33	0	0	29	37	22	23	0	0	0	0	0	0	0	0
e88aeb46bf6c9ba0b799955af5c971de	0	45	0	0	0	0	0	0	0	0	0	36	0	45	0	30	12	0	0	0	0	0	0	0	0	0	0	0	0	0	0	0	47	0	0	0	0	0	0	0	0	0	0	0	0	0	0	0	0
1dfbc5b35b29d6bc58ff8f96da86bfda	0	0	0	0	0	0	0	0	0	0	38	43	34	36	38	40	0	0	0	0	0	0	0	0	0	0	0	14	0	0	0	0	0	0	0	0	0	0	0	0	0	0	0	0	11	0	0	0	16
4b21b48949e1c29062a54048fa6fa396	0	0	0	0	40	0	0	0	0	0	0	0	0	0	0	0	83	0	0	22	48	0	0	0	0	0	0	0	0	0	16	0	0	0	0	0	0	0	0	0	0	0	0	0	0	0	0	60	0
c721f51ed323a020ce33ed338fb760a1	0	0	0	0	0	0	0	0	0	0	0	0	0	0	0	0	0	0	0	0	0	0	29	0	0	0	0	0	16	0	0	0	0	0	0	0	0	0	0	15	0	0	0	50	45	17	31	0	0
4faec0e7953f595ed1e7463c05bdcb64	0	0	0	0	0	0	0	0	0	0	0	0	0	0	0	0	51	0	31	0	20	0	0	0	0	0	0	0	13	0	0	0	0	0	0	0	0	0	0	0	0	0	0	0	0	0	48	0	0
6a8edac0cb37bd16ae9c6656e925f0d6	0	0	0	0	0	0	0	0	0	0	0	12	0	39	31	31	0	0	0	0	0	0	0	0	0	0	54	0	100	0	0	0	0	0	0	0	0	0	0	0	0	0	0	0	0	0	0	0	0
38e2af2b81ef5fcbc7faa00e9e0d8236	0	0	0	0	0	0	0	0	0	0	27	34	56	52	30	37	0	0	0	0	0	0	0	0	0	0	0	0	0	0	0	0	0	0	0	0	0	0	0	0	0	0	0	0	0	0	29	0	0
4272d88f12014aa7c7e6e459aebbaef8	0	0	0	0	0	0	0	0	0	0	22	19	0	20	0	0	0	0	19	0	0	6	0	13	0	0	0	0	0	0	0	0	0	7	26	12	58	0	0	28	26	0	0	0	0	0	0	0	0
39f869f2d4b34afe099c206c7b3d8580	0	0	0	0	0	0	0	0	0	0	0	0	0	23	0	0	0	127	22	0	22	14	0	18	0	0	0	0	0	0	0	0	0	0	0	0	0	0	0	0	0	0	0	0	37	0	0	0	0
763c1aee053484bc4a0f7592c7866d58	0	0	0	0	0	0	0	0	0	0	20	48	43	37	25	35	0	0	17	0	0	36	0	0	0	0	0	0	0	0	0	0	0	0	0	0	0	0	0	0	0	0	0	0	0	0	0	0	0
1db2e4b2b89f9d276e35c24339550986	0	0	0	0	0	0	0	0	0	0	0	0	0	0	0	0	0	0	34	0	0	26	0	0	0	0	0	34	0	0	0	21	25	0	0	0	0	0	0	0	0	0	0	0	0	0	0	0	0
af8d634bad3e081d42f9c5f826fa2af1	0	0	0	0	0	0	0	0	0	0	0	0	0	0	0	14	0	0	0	0	0	0	0	0	0	162	0	0	0	0	0	0	0	0	0	0	0	0	0	0	0	0	0	30	0	20	0	15	18
609fa8152349146557689d560b31fe13	0	0	0	36	0	0	10	0	0	0	0	0	0	0	0	0	0	0	0	0	0	0	0	0	0	0	0	0	0	0	0	0	44	0	0	15	15	23	0	54	37	0	24	0	0	0	0	0	0
41ba123e16b0e052f38d1e1bded473ef	0	0	0	0	0	0	0	0	0	0	12	0	0	17	16	0	0	41	0	0	10	0	26	0	33	0	0	0	0	0	12	0	0	0	0	0	0	0	0	0	0	0	0	0	20	38	0	0	0
3ab66f1ca612891a9564dfaeedf7080f	0	0	33	0	0	0	0	0	0	0	0	30	0	49	0	0	0	0	31	0	0	22	18	0	0	0	0	0	0	0	0	0	39	0	0	0	0	0	0	0	0	0	0	0	0	0	32	0	0
5a20cbb0489bccf207df9d8358c9fa2b	0	0	0	0	0	0	0	0	0	0	0	0	0	0	0	0	0	107	0	53	0	15	0	29	0	0	0	0	0	0	0	0	0	0	0	0	0	0	0	0	0	0	0	0	36	0	0	0	0
32dd43d1f81cbc026bccb3f9d3c43fda	0	0	0	0	0	0	0	0	7	0	0	0	0	0	0	0	0	0	0	0	0	0	0	0	0	0	24	0	7	0	7	0	60	0	0	0	0	0	0	54	0	0	0	22	0	0	0	0	10
9c2eb2a40948719a894333fc2a5e777a	0	39	0	0	0	0	0	0	18	0	0	0	0	0	0	0	0	29	0	0	0	0	0	18	0	23	0	24	0	0	0	0	0	0	0	0	0	0	0	0	0	22	0	0	28	0	0	0	0
5aba5748984d27a5f2b818cd5930f902	0	0	9	0	0	0	0	34	0	0	0	0	0	0	0	0	0	0	0	0	0	0	0	0	0	0	0	0	0	0	0	0	0	0	0	0	80	77	0	0	0	48	0	0	0	0	0	0	0
f8b2bacd3f03cfaf34e6bf3921ffb208	0	0	0	0	0	0	0	0	0	0	0	0	0	0	0	0	33	0	0	0	0	45	0	0	0	0	55	0	52	0	0	24	0	0	0	0	0	0	0	0	0	0	0	0	0	0	0	29	0
f21e8d8bbb031eadbfeb587300486d17	0	0	0	0	0	0	0	0	0	0	0	0	0	30	22	18	0	0	0	0	0	0	0	0	0	0	0	0	176	0	0	0	0	0	0	0	0	0	0	0	0	0	0	0	0	0	0	0	0
66d0fc8116293815e49aec9cb771c39a	0	0	0	0	0	0	0	0	0	0	0	0	0	21	0	0	0	94	0	0	20	12	0	32	0	0	0	0	0	0	0	0	0	0	0	0	0	0	0	0	0	0	0	0	40	0	0	0	0
5625e4c57fd44213b3763e9b14072cb5	0	0	0	0	0	0	0	0	0	0	0	0	0	0	0	0	24	0	0	0	0	37	0	0	0	0	0	0	0	0	82	0	0	0	0	0	0	0	0	0	0	0	0	0	32	0	0	53	0
27a4ba133ac7da1c6645f80e5ff5bb5e	0	0	0	0	0	0	0	0	0	0	0	0	0	0	0	0	0	0	25	0	0	33	0	0	0	0	0	31	16	0	0	0	29	0	0	0	0	0	0	0	0	0	0	0	0	0	0	0	0
7393e23a093250e5c0d3670da48bb6a5	0	0	0	0	0	0	0	0	0	0	0	0	0	0	0	0	0	0	189	0	33	22	0	0	0	0	0	0	0	0	0	0	0	0	0	0	0	0	0	0	0	0	0	0	0	0	0	0	0
333075c1a5e3b11abfe7cf403492f4a8	0	0	0	31	0	0	0	0	0	0	0	0	0	0	0	15	0	40	0	0	0	0	0	0	0	0	0	0	0	0	0	26	0	0	0	0	0	0	0	15	0	0	0	0	30	46	0	7	12
b1aaedd90529319d80098dd45fa5e82a	0	0	0	0	0	0	6	0	0	0	15	30	25	31	18	25	38	0	20	0	0	6	0	0	0	0	0	0	0	0	0	0	0	0	0	0	29	0	0	0	0	0	0	0	0	0	0	0	0
382c2de0c022ff96cd2b2d6beac1d7f4	0	0	0	114	0	0	0	0	0	0	0	0	0	0	0	0	0	0	0	0	0	0	0	0	34	0	0	0	23	0	0	0	0	0	0	0	0	0	0	0	0	0	0	0	0	0	32	0	0
f1d98cf626065442404bb0e961762f3e	0	0	0	0	22	0	0	0	0	0	0	0	0	0	0	15	23	0	0	0	0	0	0	0	0	0	0	0	34	0	0	0	0	0	0	0	0	30	33	0	23	0	0	0	0	0	0	0	0
539d5c18eb709e97ec3b825500d13e97	0	0	0	0	0	0	0	0	0	0	0	13	0	0	0	0	0	0	0	0	0	26	0	10	0	0	0	0	67	0	24	0	19	0	0	0	0	0	0	0	0	0	0	0	0	0	0	0	0
e7503c75a7d94ac0e441240ab72d4ef8	0	0	0	0	0	0	0	0	0	0	0	6	0	0	0	0	0	0	10	0	0	0	70	16	0	0	0	0	101	0	0	0	0	0	0	0	0	0	0	0	0	0	0	0	0	0	39	0	0
c61d67b84cf0b677bea5cc8f9e3dfbd3	0	33	27	91	0	0	0	0	0	0	0	0	0	0	0	0	0	0	0	0	0	0	0	0	0	0	26	0	0	0	0	18	0	0	0	0	0	0	0	0	0	0	0	20	0	0	0	26	0
773d87129d41956511a677469c6b5042	0	0	0	0	0	0	0	0	0	0	19	26	39	40	28	46	0	0	0	0	0	0	20	0	0	0	0	0	0	0	0	0	0	0	0	0	0	0	0	0	0	0	0	0	0	0	23	0	0
7b5a8d9e68dd0565cd82cd7b99ab87c2	0	0	0	0	0	0	0	0	0	0	0	0	0	0	0	0	0	31	0	0	48	10	0	0	0	0	0	0	21	0	0	0	0	0	0	0	0	0	0	0	0	0	0	0	40	80	0	11	0
4ba43159fc0097f63753fa7c211a9295	0	0	0	0	0	0	0	0	0	0	0	0	0	0	0	0	0	0	160	0	23	0	38	0	0	0	0	0	20	0	0	0	0	0	0	0	0	0	0	0	0	0	0	0	0	0	0	0	0
7846775c1e5f5302595d705f9eeea16d	40	0	0	0	0	0	14	0	0	0	0	0	0	0	0	0	0	10	0	0	8	0	0	20	13	0	18	0	0	0	0	0	25	0	0	0	0	0	0	0	0	0	0	0	16	20	0	0	0
dcb1b7b050339affd38e254e08933c1b	0	0	0	0	0	0	22	0	0	0	34	0	32	0	38	0	0	0	0	0	0	0	0	31	0	0	0	0	0	0	40	0	15	0	0	0	0	0	0	0	0	0	0	0	13	0	0	0	0
0ca66f60a461247113343c5e3e85bcd9	0	0	0	0	0	0	22	0	0	0	16	0	36	0	19	0	0	0	0	0	0	0	0	0	0	0	0	0	0	0	43	0	0	0	0	0	0	0	0	0	0	0	0	0	18	0	0	0	24
36bb22377267a05a2e5db271867b1b07	0	0	0	0	0	0	0	0	0	0	39	27	20	0	27	0	0	0	0	0	24	0	0	77	0	0	0	0	0	0	0	0	0	0	0	0	0	0	0	0	0	0	0	22	0	0	0	0	0
df409dbce0c8f09b819b2eae9ebf1a4b	0	0	0	0	0	0	0	0	0	0	0	0	0	0	0	0	22	0	0	0	0	0	0	19	0	0	0	15	0	0	0	0	40	0	0	0	0	0	0	0	0	0	0	0	101	0	0	0	33
8901002dedb0111ee1ae19b7eab1b40f	0	0	0	0	0	0	0	0	0	66	50	0	26	49	0	25	0	0	0	0	0	0	0	0	0	0	0	0	0	0	19	0	0	0	0	0	0	0	0	0	0	0	0	0	0	0	0	0	0
265f680939f853554b7532c3014dcb32	0	0	0	0	0	0	0	0	0	0	0	0	0	9	0	0	10	38	21	0	0	0	0	0	0	11	0	0	0	0	13	13	36	0	0	0	0	0	0	0	0	0	0	0	0	0	0	0	0
5b0f4fcbc3c94c6439424523fc207735	0	0	0	0	0	0	0	0	0	0	48	45	0	0	0	0	0	12	0	0	0	0	0	0	0	0	0	0	23	0	13	0	0	25	0	0	0	0	0	0	0	0	0	0	0	0	0	0	0
1b460a81bbe5d1f2c419d2611041d92b	0	0	0	0	0	0	0	0	0	0	23	0	37	35	24	34	0	0	28	0	0	53	0	0	0	0	0	0	0	0	0	0	0	0	0	0	0	0	0	0	0	0	0	0	0	0	0	0	0
416cda7141adad83e3312a6a23bdc29a	0	31	0	0	0	0	0	0	38	0	0	0	0	0	0	0	0	0	27	0	49	0	0	0	0	0	0	0	18	0	0	0	0	0	0	0	0	0	0	0	0	0	0	28	0	0	0	0	0
00d32c006131a7e46d43140fc0190174	0	0	0	0	0	0	0	0	0	0	0	0	17	0	0	0	0	0	0	0	0	0	40	0	0	0	0	0	0	0	0	0	0	0	0	0	0	0	0	0	0	0	0	0	142	0	0	0	0
739ceb153382523deb4345b426aed6d6	0	0	24	79	0	0	0	0	0	0	0	0	0	0	0	0	0	14	0	0	0	0	0	25	0	0	24	0	0	0	0	15	0	0	0	0	0	0	0	0	0	0	0	0	0	0	13	23	0
34fc7aae15605586dabda01945f09403	0	0	0	0	0	0	0	0	0	0	0	0	0	0	0	0	58	0	0	0	0	0	0	0	0	0	0	64	0	0	0	0	0	0	0	0	0	0	0	14	0	0	0	0	19	27	26	0	8
4e4f383dbacd901c02a9ec6b9cdfcdba	0	0	12	0	0	0	23	0	0	0	0	34	0	52	21	0	10	0	0	0	0	0	0	0	0	0	0	0	0	0	0	21	0	0	0	0	0	0	0	0	0	0	0	0	18	39	0	0	0
fe11abf3589e217a37cc574ae6673b49	0	0	0	0	0	0	0	0	0	0	0	30	34	0	26	34	0	0	0	0	0	0	0	0	0	0	0	0	24	0	17	0	0	0	0	0	0	0	0	0	0	0	0	0	0	0	65	0	0
43eba5902f55680fe1cc1fd42868c520	0	0	0	0	0	0	0	0	0	0	0	0	0	0	0	0	0	112	0	0	0	19	0	25	0	0	0	0	0	0	0	0	0	0	0	0	0	0	0	0	0	0	0	0	50	0	0	0	0
446b475f155cb9d56335fc2210060c84	0	0	0	0	0	0	0	0	0	0	0	0	0	0	0	0	0	0	0	0	0	40	0	16	0	0	0	0	54	0	0	0	19	0	0	0	0	0	0	0	0	0	0	0	0	0	0	0	0
46e2a07e2fcc9cfc2cad4ba0cb855415	0	0	0	0	0	0	0	0	0	0	0	0	0	0	0	0	32	0	0	0	0	0	31	32	17	0	27	0	0	0	0	0	0	0	0	0	0	0	0	0	0	0	0	0	0	0	0	0	0
d03aef9d2bbb9cd0e912f834756e26dc	0	0	0	0	0	0	0	0	0	0	0	0	0	0	0	0	0	0	0	0	35	0	0	0	0	0	42	0	0	0	0	0	0	0	0	0	0	0	0	0	0	0	0	0	30	0	0	0	0
04ef4f9927c302a87764c93f0997afe0	0	0	0	38	0	0	0	0	18	0	0	0	0	0	0	0	0	0	46	16	0	0	0	0	0	0	0	0	0	0	0	0	0	0	0	0	0	0	0	0	0	0	0	0	0	24	0	0	0
0723272458b6ea5de661b2fd68f95f96	0	0	0	0	0	0	0	0	0	0	0	0	0	0	0	0	39	0	0	0	0	0	0	21	18	0	15	0	0	0	0	0	0	0	0	0	0	0	0	0	0	0	0	0	0	0	0	26	0
e042676dfab0961e7e80e9f9145a4de3	0	0	0	0	0	0	0	0	0	0	0	51	94	37	43	0	0	0	0	0	0	0	0	0	0	0	0	0	0	0	0	0	0	0	0	0	0	0	0	0	0	0	0	0	0	0	0	0	0
c24bcd60f333dc77f3318b7345a896f9	0	0	0	0	0	0	0	0	0	0	0	0	0	0	0	0	0	0	0	0	28	0	0	0	0	0	37	0	0	0	0	0	0	0	0	0	0	0	0	0	0	0	0	0	33	0	22	0	0
7993147496b4e1e6a45975ddf5e94a60	0	16	0	32	0	0	0	0	0	0	0	0	0	0	0	0	0	0	0	0	0	0	0	0	0	0	0	0	0	0	0	0	25	0	25	0	26	26	0	43	30	0	0	0	0	0	0	0	0
25b2c2baf2178085477749533a66dbca	0	0	0	0	0	0	0	0	0	0	0	0	0	0	28	30	0	24	37	0	0	0	32	24	0	0	0	0	0	0	0	0	0	0	0	0	0	0	0	0	0	0	0	0	0	0	0	0	14
5a3385a458211c47988b7742f96defe6	0	0	0	0	0	0	0	0	0	0	0	0	0	0	0	0	0	0	33	0	0	0	0	81	0	0	0	0	0	0	0	0	41	0	0	0	0	0	0	0	0	0	0	0	0	0	0	0	0
300e2fda6af079699675cc40a511da5e	0	0	0	0	0	0	0	0	0	0	0	0	0	0	0	0	0	55	40	0	0	0	20	0	0	0	6	21	0	0	0	0	0	0	20	0	0	0	0	34	0	0	0	25	0	0	0	0	0
3cc1f914f3d0e4d80f524de745cdfd56	0	0	16	0	0	0	0	0	0	0	24	23	34	27	26	18	26	0	0	0	0	0	0	0	0	0	0	0	0	0	0	0	0	0	0	0	0	0	0	0	0	0	0	0	0	0	0	0	0
315854ff97b30e081ae4fd71122e203a	0	0	0	0	0	0	0	0	0	0	0	0	0	0	0	0	0	0	23	0	0	24	0	0	0	0	0	31	0	0	0	0	0	0	0	0	0	0	0	0	0	0	0	0	0	0	0	24	0
f80b40c5263b1c2291dd61abe32b632f	0	0	0	0	14	0	0	0	0	0	0	0	0	0	0	0	31	13	0	0	26	0	0	0	11	0	9	0	0	0	0	0	0	0	0	0	0	18	5	0	0	0	0	0	14	10	26	0	0
b282a7a230506a3323164fffa1a2e743	0	0	0	0	0	0	0	0	0	0	0	37	65	25	39	0	35	0	0	0	0	0	0	0	0	0	0	0	0	0	0	18	0	0	0	0	0	0	0	0	0	0	0	0	0	0	0	0	0
0d4d6a131e953595f545643090fd634a	0	0	0	0	0	0	0	0	0	0	0	0	0	0	0	0	72	0	0	0	0	0	0	0	0	0	0	64	0	0	0	0	0	0	0	0	0	0	0	0	0	0	0	0	26	0	25	0	12
73396b9d3f3b1b62c54c3fdb6ac15c2b	0	0	0	0	0	0	0	0	0	0	0	0	0	0	0	0	0	34	0	0	0	0	0	0	31	0	0	21	0	0	0	37	0	0	0	0	0	0	0	0	0	0	0	25	48	0	0	0	23
a513ff894f251a4d1827dd99ec322a61	0	0	0	0	0	0	0	0	0	0	0	0	0	0	0	0	0	0	0	0	0	0	0	0	20	0	0	0	0	0	0	0	42	0	0	0	0	0	0	60	0	0	0	21	0	0	0	0	0
6a0b37ae300cd889040b098c71ec9281	0	0	81	136	0	0	0	0	0	0	0	0	0	0	0	0	0	0	0	0	0	0	0	0	0	0	0	0	0	0	0	0	0	0	0	0	0	0	0	0	0	0	0	0	0	0	0	0	0
925070d6664f33442331715b106518a2	0	0	0	0	0	0	0	0	0	0	39	26	25	0	28	26	0	0	0	0	0	0	0	0	0	0	0	0	19	0	20	0	0	0	0	0	0	0	0	0	0	0	0	0	0	0	34	0	0
b1251463c10787ebdf11b0be820eda13	0	0	0	0	0	0	0	0	0	0	0	0	0	0	0	0	16	0	0	0	0	0	15	0	0	0	0	13	0	0	0	0	44	0	0	0	0	0	0	0	0	0	0	0	91	0	0	37	0
894652ae34e8e6b9857ced6e938df386	0	50	0	0	0	0	0	0	0	0	0	0	34	0	0	0	16	0	0	0	0	30	0	0	0	0	0	0	0	0	0	0	0	0	0	0	0	0	0	0	0	0	0	0	0	0	0	0	0
bfe3fc22df04e8dbd0afe69f434af1e4	0	0	0	26	0	0	0	0	0	0	0	0	0	0	0	0	0	0	0	0	32	0	0	16	0	0	0	0	0	0	0	14	0	0	0	0	0	0	0	0	0	0	0	30	0	0	36	0	0
06ce48b6765b33e82a1be361ba2669d1	0	0	0	0	0	0	0	0	0	0	0	0	0	0	0	0	0	0	73	0	0	118	0	0	0	0	0	0	24	0	0	0	0	0	0	0	0	0	0	0	0	0	0	0	0	0	0	0	0
b9d14c926a9a5ee53eda4d2211ade721	0	0	0	0	0	0	0	0	0	0	0	0	0	0	0	0	0	0	0	0	35	0	0	0	0	0	37	0	0	0	0	0	0	0	0	0	0	0	0	0	0	0	0	0	34	0	0	0	0
57a31c9285f6c2c08a93db0c2c187dea	0	0	0	63	16	0	0	0	0	0	26	19	18	26	19	27	0	0	0	0	0	0	0	0	0	0	0	0	0	0	0	0	0	0	0	0	0	0	0	0	0	0	0	0	0	0	0	0	0
460f14090a565784f87c992a5b6ef32d	0	0	0	0	0	0	0	0	0	0	0	0	0	0	0	0	0	0	0	0	30	0	0	0	0	0	0	0	0	0	0	0	0	0	0	0	0	0	0	0	0	0	0	0	149	0	0	0	0
1eec0ad1acb4b7a398fed7c52f30a7ab	0	0	32	0	30	0	0	0	0	0	0	0	0	0	0	0	0	0	0	0	0	0	0	0	0	0	0	0	22	0	0	0	0	0	0	0	0	27	24	0	26	0	0	19	0	0	0	0	0
60b297f05c8aa4e1d580640bfc8c6156	0	46	83	0	82	0	0	0	0	0	0	0	0	0	0	0	0	0	0	0	0	0	0	0	0	0	0	0	0	0	0	0	0	0	0	0	0	0	0	0	0	0	0	0	0	0	0	0	0
1373498c6bd8dffa988530c1b2876647	0	0	0	0	0	0	0	0	0	0	0	0	0	0	0	0	36	0	73	0	0	85	0	0	0	0	0	0	17	0	0	0	0	0	0	0	0	0	0	0	0	0	0	0	0	0	0	0	0
8282f3a5024c511d1814b1bdc35b8b8e	0	0	0	9	0	0	0	0	0	0	0	20	0	46	0	46	0	0	0	0	0	0	0	0	0	49	0	14	0	0	0	0	0	0	0	0	0	0	0	0	0	0	0	0	13	13	0	0	0
2843affd62b558983338a3454aa08027	0	0	0	0	0	0	0	0	0	0	0	0	0	0	0	0	0	0	0	0	0	0	0	0	0	0	0	0	0	0	0	0	0	0	0	33	53	69	0	0	0	55	0	0	0	0	0	0	0
d078c163ebdec947981a1ec55c356029	0	0	0	0	0	0	0	0	0	0	0	0	30	48	32	46	0	0	18	0	0	0	35	0	0	0	0	0	0	0	0	0	0	0	0	0	0	0	0	0	0	0	0	0	0	0	0	0	0
a13cf6ffdddc0c65efb962e007daff67	0	0	0	0	0	0	0	0	0	0	0	0	19	0	0	0	0	0	24	0	31	0	37	84	0	0	0	0	0	0	14	0	0	0	0	0	0	0	0	0	0	0	0	0	0	0	0	0	0
3369a4a84a436339c9333db6d45680a2	0	0	0	0	0	0	0	0	0	0	0	0	0	0	0	20	0	0	0	0	0	0	173	0	0	0	0	0	16	0	0	0	0	0	0	0	0	0	0	0	0	0	0	0	0	0	0	0	0
7385f7f624a665573efc56624c3f495d	0	0	0	0	0	0	0	0	0	0	0	0	0	0	0	0	14	0	12	0	0	0	0	0	0	18	0	0	52	0	0	0	0	0	36	0	0	0	0	0	0	29	0	0	0	48	0	0	0
897b5857fc3c2ef67b96d5c579253103	0	0	0	0	0	0	0	0	0	0	0	0	0	0	0	0	0	0	0	0	27	0	0	0	0	0	45	0	0	0	0	0	0	0	0	0	0	0	0	0	0	0	0	0	26	0	0	0	0
8263850ce8d5454ebf81b34be17fd272	0	0	0	0	0	0	0	0	0	0	71	0	0	56	0	79	0	0	0	0	0	0	0	0	0	0	0	0	0	0	0	0	0	0	0	0	0	0	0	0	0	0	0	0	0	0	0	0	0
6da2c0a77a8ad9eb71159a4f3afdedf9	0	0	0	0	0	0	0	0	0	0	0	0	0	0	0	0	0	0	47	0	8	0	30	74	0	0	0	0	0	0	0	0	0	0	0	0	0	0	0	0	0	0	0	0	0	0	0	16	0
f5ef3b42ffba2ea1a72c723091bba3da	0	0	32	0	0	0	0	0	0	0	0	0	0	0	0	0	47	0	0	0	42	25	0	0	0	43	0	0	0	0	0	0	0	0	0	0	0	0	0	0	0	0	0	0	0	0	0	0	14
b38689a47d4d7df1a04218e86ddf1280	0	0	0	0	0	0	0	0	0	0	10	0	0	0	0	0	0	0	42	16	0	0	0	101	0	0	0	0	0	0	0	0	0	0	0	0	0	0	0	0	0	0	0	0	0	0	0	0	0
73b3b6e50d5c1c561c3cb5683d22de5e	0	0	0	0	0	0	0	0	0	0	0	29	0	43	36	33	0	0	0	0	0	0	0	9	0	14	0	17	0	0	0	22	0	0	0	0	0	0	0	0	0	0	0	0	0	0	0	0	0
8d7a8a4eb5d15abf5299da8c278f5d4a	0	0	0	0	0	0	0	0	0	0	0	0	0	0	0	0	0	0	0	0	0	0	0	0	0	0	0	0	0	0	0	0	0	0	0	0	38	77	0	0	32	56	0	0	0	0	0	0	0
c7d63b2201ce4d023d25b9525fc39c72	0	0	0	0	0	0	0	0	0	0	0	0	27	11	17	33	0	0	0	0	28	0	0	70	0	0	0	0	0	0	0	0	0	0	0	0	0	0	0	0	0	0	0	0	0	0	0	0	0
74553e77b80382bb84470d64889d72b6	23	11	0	0	0	0	17	0	0	0	0	0	0	0	0	0	0	0	0	20	0	0	0	0	0	0	17	0	0	0	0	0	0	0	0	0	0	0	0	0	0	0	0	21	25	22	0	0	0
8e60f70adba8aea0bb3890ae9680ecfd	0	0	0	0	0	0	0	0	0	0	0	22	0	33	23	30	0	0	0	0	0	0	0	0	0	0	21	0	10	0	61	0	0	0	0	0	0	0	0	0	0	0	0	0	0	0	0	0	0
9089c459dcf23315e23ea5eb0c919da5	0	0	0	0	0	0	0	0	0	0	0	0	52	0	0	0	19	0	29	0	0	0	0	0	0	0	0	0	39	0	0	0	0	0	0	0	0	0	0	0	0	0	0	0	0	0	0	0	0
24638b492120ac6e9b8c0d2043b9a03b	0	0	0	0	0	0	0	0	0	0	0	0	0	0	0	0	0	25	25	0	0	0	0	0	0	24	0	0	33	0	14	0	0	0	0	0	0	0	0	0	0	0	0	9	26	0	0	0	0
8588a2b7170e223dd3c73e116384d31b	0	0	0	42	0	0	0	40	15	0	0	0	0	0	0	0	0	13	0	8	0	0	0	0	21	0	0	0	0	0	0	0	14	0	0	0	0	0	0	0	0	19	0	0	25	0	0	0	0
1d48c33ce457456e0d3e32b39682cbe4	0	0	0	0	0	0	0	0	0	0	20	23	43	0	0	0	0	0	0	0	0	0	0	0	0	0	0	0	65	0	0	0	0	0	0	0	0	0	0	0	0	0	0	0	0	0	0	0	0
5f5013f6d4e5ea3e7f5e032f03d38331	0	0	0	24	0	0	0	0	0	0	0	15	0	0	12	17	0	0	0	0	28	0	0	0	0	26	0	0	21	0	0	14	0	0	0	0	0	0	0	0	0	0	0	16	0	0	0	0	0
7296e2f134b1a18f18e4aaf84232a15d	0	0	0	20	0	0	0	0	0	0	0	0	13	14	0	0	0	0	0	0	29	0	0	0	18	0	0	0	0	0	0	19	0	0	0	0	0	0	0	0	0	0	0	18	47	0	0	0	0
8074ba3bc826375b021499b02a91bebd	0	0	0	0	0	0	0	0	0	0	0	42	30	29	30	34	0	0	0	0	0	0	0	0	0	0	0	0	0	0	0	0	0	0	0	0	0	0	0	0	0	0	28	0	0	0	0	0	0
ac1f1a921c45f18443d36aa14e91a278	0	0	0	0	0	0	0	0	0	0	0	0	36	0	0	0	0	0	8	0	0	0	0	0	0	0	0	0	0	0	0	0	0	0	0	0	0	0	0	0	0	0	0	0	0	0	0	0	0
2a007fd5171ee50eb1cb698ddab14c3b	0	0	0	0	0	0	0	0	0	0	0	0	17	0	19	0	0	47	0	6	0	0	0	0	43	49	0	0	0	0	0	0	0	0	0	0	0	0	0	0	0	0	0	0	0	0	0	0	0
3aa5a4016b36a4263893e51c7a9c751b	0	0	0	0	0	0	0	0	0	0	0	0	0	0	0	0	11	0	0	0	0	0	0	0	0	0	0	0	0	0	25	20	0	0	0	0	0	15	11	0	0	0	0	0	42	0	0	25	0
11486a77af543feafb70ae846acb63bc	0	0	0	0	0	0	0	0	0	0	0	0	0	0	0	0	0	0	0	0	0	0	0	0	0	0	0	0	0	0	0	0	0	0	0	0	0	0	0	0	0	0	0	0	0	0	68	0	0
6f5e80600df9bde5b62837c7a26cfc24	0	18	0	75	0	0	0	0	0	0	21	0	18	18	21	18	0	0	0	0	0	0	0	0	0	0	0	0	0	0	0	0	0	0	0	0	0	0	0	0	0	0	0	0	0	0	0	0	0
a48e05e090951c59b0728851b2b2ad43	0	0	0	0	0	0	0	0	0	0	0	0	0	45	26	0	0	0	0	0	0	0	0	0	0	0	0	0	69	0	0	0	0	0	0	0	0	0	0	0	0	0	0	0	0	0	17	0	0
9d94c649de538b5ed07d24df30c84959	0	0	0	0	0	0	0	0	0	0	0	0	0	0	0	0	34	0	0	0	19	0	0	0	0	0	0	26	0	0	0	0	0	0	0	0	0	0	0	0	0	0	0	0	16	0	0	0	0
48cda1cd2b88a97577ca57a88626e224	0	0	0	0	0	0	0	0	0	0	0	0	0	0	0	0	0	0	43	0	0	0	33	0	0	45	0	0	23	0	0	0	0	0	0	0	0	0	0	0	0	0	0	0	0	0	42	0	0
9205a3937caddfed02549a9001b163ed	0	0	0	0	0	0	0	0	0	0	0	0	0	0	0	0	0	0	18	0	0	0	0	0	0	0	0	0	0	0	0	0	0	0	0	0	0	0	0	0	0	0	0	0	25	0	22	0	29
8a4bd6f75c0a10858dc0594f8f278fbe	0	0	0	0	0	0	0	0	0	0	0	0	0	0	0	0	0	0	0	0	0	0	0	0	0	0	0	0	0	0	0	0	0	0	0	25	60	35	66	0	0	0	0	0	0	0	0	0	0
f32afbc6fd6c30cb087667ec24554d16	0	0	0	21	0	0	0	0	0	0	0	0	0	0	0	0	0	0	30	21	0	0	0	0	0	0	0	0	0	0	0	0	0	0	0	0	0	0	0	0	0	0	0	0	0	21	0	0	0
f24cae4b135e03a8f500e8dfdf4204a7	0	0	0	0	0	0	0	0	0	0	0	0	0	0	0	0	22	0	54	0	0	0	0	0	0	0	13	0	32	0	0	0	43	0	0	0	0	0	0	0	0	0	0	0	0	0	19	0	0
3839a60a6c55e226caf91b5f4a05b39f	0	0	0	0	0	0	0	0	0	0	0	0	0	0	0	0	39	0	0	24	0	0	0	24	0	0	0	0	0	0	0	0	0	0	0	0	0	0	0	0	0	0	0	0	42	12	0	0	22
f6df053ae953163b00409c52b1087f6d	0	0	0	0	0	0	0	0	0	0	0	0	0	0	0	0	0	0	0	0	0	0	0	0	0	0	0	0	0	0	0	0	0	0	0	41	20	108	0	13	0	0	0	0	0	0	0	0	0
bcafe69348c77bc1a2f1b95078dd27c7	0	0	0	0	0	0	0	0	0	0	0	0	10	0	0	0	9	0	0	0	0	0	0	21	0	0	0	13	0	0	0	0	34	0	0	0	0	0	0	0	0	0	0	0	94	0	0	0	0
29154284b25ed8272d1cab826d213128	0	0	0	0	0	0	0	0	0	0	0	0	45	49	37	0	0	0	0	0	0	0	0	0	0	0	0	0	30	0	0	0	0	0	0	0	0	0	0	0	0	0	0	0	0	0	19	0	0
a0dea10e2823247b638a145c9429a065	0	0	0	0	0	0	0	0	0	0	29	0	0	0	0	0	0	0	20	0	0	57	0	0	0	0	0	0	0	0	0	0	0	0	0	0	0	0	0	0	0	0	0	0	0	0	38	0	0
7df1349563c881105e716400ec533e2d	0	0	0	0	0	0	0	0	0	0	0	54	30	20	46	29	0	0	0	0	0	0	0	0	0	0	0	0	0	0	0	0	0	0	0	0	0	0	0	0	0	0	0	0	0	0	0	0	0
812332b89f5881953c03b32db1b51d31	0	0	0	0	0	0	0	0	0	0	0	0	9	21	0	24	0	0	0	0	22	0	0	75	0	0	0	0	0	0	0	0	0	0	0	0	0	0	0	0	0	0	0	0	0	0	28	0	0
f7a05456aff3c30f19dfb73df212ccb1	0	0	0	0	0	0	0	0	0	0	0	0	0	0	0	0	0	0	0	0	0	0	0	0	0	0	0	0	0	0	0	0	28	0	0	0	0	0	0	0	0	0	0	28	44	0	0	0	0
4f91fba026d975a7338782fb185d6f60	0	0	0	0	0	0	0	0	0	0	25	20	0	0	21	0	0	0	0	0	0	0	0	23	54	0	0	0	24	0	0	0	11	0	0	0	0	0	0	0	0	0	0	0	0	0	0	0	0
96521c5fa92cb46170a6f035e03a68f9	0	0	0	0	0	0	0	0	0	0	0	0	0	20	0	0	0	0	12	0	0	0	0	0	0	0	0	0	20	0	0	0	0	0	0	33	0	24	20	0	27	0	0	0	0	0	0	0	0
556daf6fad0ea31f9a634ec495152ae4	0	0	0	0	0	0	0	0	0	0	0	0	0	0	0	0	0	39	0	0	0	0	0	0	40	0	0	27	0	0	0	0	0	0	0	0	0	0	0	0	0	0	0	26	30	0	0	0	16
587e15ee2e0cfe182ce8d1df735968b2	0	0	0	0	0	0	0	0	0	0	21	20	24	20	15	20	25	0	0	0	0	0	0	0	0	0	0	0	20	0	0	0	0	0	0	0	0	0	0	0	0	0	0	0	0	0	12	0	0
a00ec505fd7a874f2813e753c2e60f44	0	0	0	0	0	0	0	0	0	0	0	0	0	0	0	0	0	0	0	0	0	0	0	0	0	0	0	24	22	0	48	0	0	0	0	0	0	0	0	0	0	0	0	0	0	0	0	0	0
0e1ee6f4f229da0388dcecd085efcba9	0	0	0	0	0	0	0	0	0	0	0	0	0	0	0	0	0	0	0	0	0	0	0	0	0	0	0	0	0	0	0	0	0	0	0	0	0	0	0	0	0	0	0	0	48	0	31	0	17
b78d07cd7f8ad9bc556ed829eb2c8b65	0	0	0	0	0	0	0	0	0	0	10	0	19	0	0	0	0	0	0	0	0	0	0	0	0	0	48	0	99	0	0	0	0	0	0	0	0	0	0	0	0	0	0	0	0	0	0	0	0
a31c2a943241153717c2c31dbfd282ff	0	0	0	0	0	0	0	0	0	0	0	0	0	0	6	13	0	0	0	0	0	0	49	30	0	0	0	0	78	0	0	0	0	0	0	0	0	0	0	0	0	0	0	0	0	0	0	0	0
a9944a850a124ca24e538b4d429817f3	0	0	0	0	0	0	0	0	0	0	0	0	0	0	0	0	0	0	12	0	29	29	23	70	0	0	0	0	0	0	0	0	0	0	0	0	0	0	0	0	0	0	0	0	0	0	13	0	0
151d14ce96c54f45ef4ddd086d983856	0	0	0	0	0	0	0	0	0	0	0	0	0	0	0	0	0	0	0	0	0	0	0	0	34	0	0	0	0	0	0	0	0	7	28	23	0	0	0	24	24	21	0	0	0	0	0	0	0
17fb0f68e5de010e1cd67ef9012bf048	0	0	0	0	0	0	0	0	0	0	0	0	0	0	0	0	0	0	0	0	0	0	0	0	0	0	0	0	0	0	0	0	44	0	0	0	0	0	0	51	0	0	0	24	29	0	0	0	0
e8df1e04c833652a5d1ee95a7625464b	0	0	0	0	0	0	0	42	0	0	0	0	0	0	0	0	0	0	0	0	0	28	0	0	0	0	0	28	15	0	0	6	0	0	21	0	0	0	0	0	0	0	0	21	13	0	0	0	0
4ef073d442328646570e90b6fb0bf82b	0	0	0	0	0	0	0	0	0	0	0	0	0	0	0	0	13	0	0	0	0	0	0	0	0	13	0	0	0	0	0	0	0	0	0	0	0	0	0	0	0	0	0	0	43	0	39	27	0
aee7745da9360bc5b3ad5fc05ed26569	0	0	0	0	0	0	0	0	0	0	0	0	0	0	0	0	0	0	0	26	30	0	0	27	0	0	0	0	0	0	0	0	0	0	0	0	0	0	0	0	0	0	0	24	0	35	0	0	0
1505fd62a4d29e69971e1ef3c408567c	0	0	0	0	0	0	0	0	19	0	0	0	0	0	0	0	0	0	0	0	0	0	0	0	0	29	0	30	0	0	0	0	0	0	0	0	0	0	0	0	0	0	0	30	43	0	0	0	21
a1e0ee2ad161d3bc3a2c10f9ee0cf2b5	0	0	0	0	0	0	0	0	0	0	0	0	0	0	0	0	27	0	53	0	0	0	0	0	0	0	0	0	0	0	49	0	0	0	0	0	0	0	0	0	0	0	0	0	20	0	0	0	0
5f76f988f777cf2f216ccd79e13a56b1	0	0	0	0	0	0	0	0	0	0	0	0	0	0	0	0	0	0	97	0	0	0	0	37	0	0	0	0	0	0	0	0	0	0	0	0	0	0	0	0	0	0	0	0	0	0	38	0	0
f791360baa00dfde47a11607d8f4e5e7	0	0	0	0	0	0	0	0	0	0	0	0	0	0	0	0	0	34	0	0	0	0	0	26	0	39	0	0	0	0	0	22	0	0	0	0	0	0	0	0	0	0	0	0	33	0	0	0	0
01ffd6fcc5683ad653f436f05ad0c99d	0	0	0	0	0	0	0	0	0	0	0	0	0	0	0	0	0	0	0	0	0	0	0	0	0	0	0	0	0	0	0	0	0	44	0	0	44	45	0	38	0	0	0	0	0	0	0	0	0
377024e72ed09356829f68b918110c74	0	0	0	0	0	0	13	16	0	0	0	0	0	52	0	6	0	0	0	0	0	0	0	0	0	0	0	0	0	0	0	0	0	0	0	0	0	0	0	0	0	0	0	0	0	0	0	0	19
d50b40b8970eba2c5244e66d43b71248	0	0	0	0	0	0	0	0	0	0	0	36	0	0	0	0	0	0	17	0	0	47	0	0	0	0	0	0	0	0	0	0	0	0	0	0	0	0	0	0	0	0	0	0	0	0	31	0	0
f223d31fa8ed7ab163a127d52c53e601	0	0	0	0	0	37	0	0	0	0	0	0	0	0	0	0	0	0	46	0	0	32	37	17	0	0	0	0	0	0	0	0	0	0	0	0	0	0	0	0	0	0	0	0	0	0	0	0	0
ce4b167494b1f5a18fdf4bb988ff5fb5	0	0	0	0	0	0	0	0	0	0	0	0	0	0	0	0	26	0	0	0	0	0	0	0	0	0	0	0	0	0	0	0	19	0	0	0	0	0	0	0	0	0	0	33	38	0	0	0	0
27d88146b44b9f9e70a81bd1370d8ead	0	0	0	22	0	0	0	0	0	0	0	0	0	0	0	0	0	12	0	0	20	0	29	0	0	0	0	6	21	0	0	16	0	0	0	0	0	0	0	0	0	0	0	18	0	0	0	0	9
4c2678b51827137ca31707f71ffe20ac	0	0	21	0	0	0	0	0	0	0	0	0	0	0	30	42	0	0	24	0	0	0	0	26	0	0	0	0	0	0	0	0	0	0	0	0	0	0	0	0	0	0	0	0	0	0	23	0	0
b45fd818502377498c68017aff8e5f90	0	0	0	0	0	0	0	0	0	0	0	0	0	35	24	0	0	0	24	0	29	0	0	0	0	0	0	0	33	0	0	0	0	0	0	0	0	0	0	0	0	0	0	0	0	0	0	0	0
07c12d86c582e9d4d0cd2818c7ccd61a	0	0	0	0	0	0	0	0	0	0	21	0	0	0	0	0	0	0	19	0	0	0	0	0	0	0	0	0	0	0	0	0	0	0	0	0	0	0	0	0	0	0	0	0	0	0	0	0	0
2371a6ae81b49e2c22c2c52ff88d0672	0	0	0	0	0	0	0	0	0	0	0	0	0	0	0	0	0	0	0	0	0	0	0	19	15	0	0	0	0	0	41	0	27	0	0	0	0	0	0	0	0	0	0	0	41	0	0	0	0
789e8d3d5d0c09291cc1add6cb613b82	0	0	0	0	0	0	0	0	0	0	0	0	0	0	0	0	0	0	0	0	0	0	0	0	0	0	0	0	0	0	0	0	0	0	0	0	0	0	0	0	0	0	0	0	0	0	111	0	0
8d7e78e1a3cdd0d7e9bed5d04a142e00	0	41	0	0	0	0	0	0	0	0	0	0	0	0	0	0	24	0	0	0	30	0	0	0	0	0	0	0	0	0	0	0	0	0	0	0	0	0	0	0	0	0	0	0	0	0	0	0	0
15f284242c82f16a9f3c24fa7dc7c86b	0	0	0	0	0	0	0	0	0	0	6	0	0	10	0	0	0	0	34	16	32	0	0	23	8	0	0	16	0	0	0	0	0	0	0	0	0	0	0	0	0	0	0	0	0	17	0	0	0
b782d38b4344301f82753a6927b043a7	0	0	0	0	0	0	0	0	0	0	0	0	0	0	0	34	0	0	0	0	23	0	0	0	37	14	0	0	0	0	0	0	0	0	0	0	0	0	0	0	0	0	0	0	0	18	4	0	32
005229d301ca9c83dc852efee111166b	0	0	0	0	0	0	0	0	0	0	0	0	0	0	0	0	0	0	0	0	0	0	21	9	0	0	0	0	0	0	0	0	0	0	0	0	0	0	0	0	0	0	0	0	26	0	19	0	0
dd0834bdd06d0a7bfd7d3b20b404f689	0	0	0	0	0	0	0	0	0	0	0	0	0	0	0	0	0	0	0	0	0	0	0	25	0	29	13	0	0	0	0	0	0	0	0	0	0	0	0	0	0	0	0	0	52	0	0	0	0
44ebb3b8de81eb9535c92e9152ce7340	0	0	0	0	0	0	0	0	0	0	24	0	37	0	52	45	0	0	0	0	0	0	0	0	0	0	0	0	0	0	0	0	0	0	0	0	0	0	0	0	0	0	0	0	0	0	0	0	0
0f72709117a522eecd548da2eb73a2f4	0	0	0	0	0	0	0	0	0	0	0	0	0	0	0	0	0	0	0	0	0	0	28	0	50	14	21	20	0	0	0	22	0	0	0	0	0	0	0	0	0	0	0	0	0	0	0	0	0
852b485b0138bb3ac94968993092d20a	28	0	0	0	0	0	0	0	0	0	0	0	0	0	0	0	0	0	0	0	0	0	0	17	0	0	0	0	0	0	0	0	0	0	0	0	42	25	21	21	0	0	0	0	0	0	0	0	0
0fa9bf8c456e27d7447218834bc291b2	0	0	0	0	0	0	0	0	0	0	0	0	0	0	0	0	0	0	20	0	35	0	26	73	0	0	0	0	0	0	0	0	0	0	0	0	0	0	0	0	0	0	0	0	0	0	0	0	0
1933b76dc3f622edb240db5a3c4913ea	0	0	0	0	0	0	0	0	0	0	0	0	0	0	0	0	22	0	0	0	34	0	0	29	21	0	0	17	0	0	30	0	0	0	0	0	0	0	0	0	0	0	0	0	0	0	0	0	0
83103598fbc2d4ef4d428663891189ef	0	0	0	0	0	0	0	0	0	0	0	0	0	0	0	0	11	0	0	0	26	0	0	0	0	0	0	26	0	0	29	44	0	0	0	0	0	0	0	0	0	0	0	0	0	0	0	0	0
e97adeca0df6a414913c7f25bb35f246	0	0	0	0	0	0	0	0	0	0	0	0	0	0	0	0	0	0	0	4	49	3	9	0	0	0	0	0	0	0	0	0	0	0	0	0	0	0	0	0	0	0	0	0	0	0	0	44	13
56c75273dfc13cf01f4424ccebe340e0	0	0	0	0	0	0	0	0	0	0	0	0	0	0	0	0	0	0	0	0	0	0	27	0	0	0	0	0	68	0	0	0	0	0	26	0	0	0	0	0	0	0	0	0	0	0	0	0	0
bdbadc6918a1ad8a54528c8b7c0d977c	0	0	0	0	0	0	0	0	0	0	0	0	0	48	0	0	0	0	0	0	0	0	0	0	0	0	0	0	22	0	30	0	0	0	0	0	0	0	0	0	0	0	0	0	0	0	52	0	0
eccda3b3a9f5f902c33ec31ff72bcd90	0	0	0	0	0	0	0	0	0	0	0	0	0	0	0	0	0	0	0	0	0	0	26	0	0	0	0	0	50	0	0	0	0	0	44	0	0	0	0	0	0	0	0	0	0	0	0	0	0
e892ca83447533f9453fc7a10327a0b3	0	0	0	0	0	0	0	0	0	0	0	0	0	0	0	0	0	0	0	0	0	0	0	0	0	0	0	0	0	0	0	0	0	24	16	0	37	40	0	34	0	0	0	0	0	0	0	0	0
bcff5251940dec92f743b15541b44d4d	0	0	0	0	0	0	0	0	0	0	0	0	0	0	0	0	0	0	0	0	0	0	0	0	0	0	0	0	0	0	0	0	0	15	0	38	0	87	0	11	0	0	0	0	0	0	0	0	0
a738919dc0c46fea782ce7cda495d656	0	0	0	0	0	0	0	0	0	0	0	0	0	0	0	0	0	0	0	0	0	103	0	0	0	0	0	0	47	0	0	0	0	0	0	0	0	0	0	0	0	0	0	0	0	0	0	0	0
fd1eafa4467496d103cb04ebd68e7e0b	0	38	0	17	0	0	0	0	25	0	0	0	0	0	0	19	0	0	0	0	0	0	0	0	0	0	0	0	16	0	0	0	0	0	0	0	0	0	0	0	0	0	0	0	0	0	0	0	0
4b04adf2339b1c3576a7869119b9e4b2	0	0	0	0	0	0	0	0	0	0	0	0	7	0	0	0	23	54	23	0	19	0	0	0	0	0	0	0	23	0	0	0	0	0	0	0	0	0	0	0	0	0	0	0	0	0	0	0	0
976e8012a9217eaa69764b5232081c31	0	0	0	0	0	0	0	0	0	0	0	0	0	0	0	0	0	0	0	0	0	0	0	0	0	0	0	0	0	0	0	0	0	0	0	34	0	0	0	0	0	61	54	0	0	0	0	0	0
169d6eaedeb66d98f614dbe21bede1f9	0	0	0	0	0	0	0	0	0	0	54	0	0	0	0	31	0	0	0	0	0	0	0	0	24	0	0	0	0	0	0	0	0	0	0	0	0	0	0	0	0	0	0	0	0	0	0	0	0
af233048b371f7d3a5eab7f1b3bfe6b5	0	0	0	0	0	0	0	0	0	0	0	0	0	12	0	0	22	0	0	0	0	0	0	0	0	0	0	10	0	0	0	0	27	0	0	0	0	0	0	0	0	0	0	0	76	0	0	0	0
64acb2ef0a737f9c692c437e64757a9e	0	0	0	0	0	0	0	0	0	0	0	0	0	0	0	0	0	0	0	26	0	0	0	25	0	0	0	0	0	0	0	0	21	0	0	0	0	0	0	0	0	0	0	0	0	75	0	0	0
d4ebabd8b9755a7c545b731fc1004b67	0	0	0	0	0	0	0	0	0	0	0	0	0	0	0	0	0	0	0	0	0	0	0	0	0	0	0	0	0	0	0	0	0	0	0	34	0	0	0	0	0	57	56	0	0	0	0	0	0
1e705e4b64721c327d73cd0c2a4dfde4	0	0	0	38	0	0	0	0	31	10	0	0	24	0	16	0	0	27	0	0	0	0	0	0	0	0	0	0	0	0	0	0	0	0	0	0	0	0	0	0	0	0	0	0	0	0	0	0	0
d039739c3853ae67beb04a4e38a1bce8	0	0	0	0	0	0	0	0	0	0	30	44	0	0	21	0	0	0	0	0	0	38	0	0	0	0	0	0	13	0	0	0	0	0	0	0	0	0	0	0	0	0	0	0	0	0	0	0	0
9ad43964090379e08de6bdbaf63bea9e	0	0	0	0	0	0	0	0	0	0	0	33	32	0	0	29	0	0	0	0	0	19	0	0	0	0	0	8	0	0	12	0	0	0	0	0	0	0	0	0	0	0	0	0	0	0	0	0	0
90a83533bb6c10ec675071f76369fbb8	0	0	0	0	0	0	0	0	0	0	0	0	0	0	0	0	19	0	43	17	0	0	0	13	0	0	0	0	0	0	0	0	0	0	0	0	0	0	0	0	0	0	0	0	0	0	0	0	0
6f691cac43a3489234bcc7997ab1bdf4	0	0	0	0	0	0	0	0	0	0	0	0	0	0	0	0	0	18	0	0	0	0	0	0	47	18	36	0	0	0	0	17	0	0	0	0	0	0	0	0	0	0	0	0	0	0	0	0	10
c51cc050e1540e27e88a73288a4f656e	0	0	0	0	0	0	0	0	0	0	0	0	0	0	0	0	0	0	0	8	9	0	0	0	0	0	0	0	0	0	0	0	0	0	18	0	19	21	0	20	0	29	11	0	0	0	0	0	0
6a4dd9bee33a6eac7c006a62c5d04f78	0	0	0	0	0	0	0	0	0	0	0	0	0	0	0	0	0	0	80	0	0	0	0	29	0	0	0	0	36	0	0	0	0	0	0	0	0	0	0	0	0	0	0	0	0	0	0	0	0
7f08fd03c92d53bcaaf44dc291645d58	0	0	0	46	0	0	0	0	0	0	0	0	0	0	0	0	36	0	0	0	0	0	0	0	0	0	0	0	0	0	0	0	0	0	0	0	0	0	0	0	0	0	0	0	0	0	0	0	0
4789a1c0a0f3505eeccf2ff12a5dc899	0	0	0	0	0	0	0	0	38	0	0	0	19	0	16	0	0	0	0	0	0	0	0	0	0	0	0	0	0	0	0	0	0	0	0	0	0	0	0	47	0	7	17	0	0	0	0	0	0
af66ff0b9cb18794fe16361e3649142d	0	0	0	0	0	0	0	0	0	0	0	0	11	0	0	0	0	44	0	0	0	0	0	0	0	0	0	0	0	0	0	0	0	8	0	0	0	0	0	0	0	0	6	0	17	45	0	0	0
9bfc7eb4bd8a2aebfa6af0923afdbf7d	0	0	0	0	0	0	0	0	0	0	0	0	0	0	0	0	0	0	0	0	0	0	0	0	0	0	0	0	0	0	0	0	0	0	0	0	0	0	0	0	0	0	0	0	0	0	33	0	0
f7aab6ec9d245dcea4044b5d962ee7ac	0	0	0	63	19	0	0	0	0	0	0	21	19	20	0	0	0	0	0	0	0	0	0	0	0	0	0	0	0	0	0	0	0	0	0	0	0	0	0	0	0	0	0	0	0	0	0	0	0
48bea3d5002a4686ef304c46d5ddb7ac	0	0	0	0	0	0	0	0	0	0	0	0	0	0	0	26	0	0	0	0	0	0	0	0	0	0	0	0	0	0	0	0	0	0	0	0	0	0	0	34	0	0	0	23	0	0	0	26	0
14c680b86f7062485c490e0c8c00433e	0	0	0	0	0	0	0	0	0	0	0	0	0	0	0	0	0	0	0	0	0	0	0	64	0	0	0	0	0	0	0	0	0	0	0	0	0	0	0	0	0	0	0	0	0	77	0	0	0
42954ecba731c8b08aa27a649ca6ba59	0	0	0	0	10	0	42	0	0	0	0	0	0	0	0	0	0	0	21	0	0	0	0	0	0	18	0	0	0	0	0	0	0	0	0	0	0	0	0	0	0	15	0	0	0	0	0	0	0
2cb124f8ecfc87cdd33760fe5616d849	0	0	0	0	0	0	0	0	0	0	0	6	0	0	0	9	0	0	0	0	0	0	0	0	15	0	0	0	0	0	0	7	0	0	0	0	0	19	0	0	57	0	0	0	21	0	5	0	0
f86259170b4b3f7c2dfde4659a8ec3cd	0	0	0	17	0	73	0	0	0	0	0	0	0	0	0	0	0	0	0	0	0	48	0	0	0	0	0	0	0	0	0	0	0	0	0	0	0	0	0	0	0	0	0	0	0	0	0	0	0
55a2518c9861b8333da1fc7c8042ef08	0	0	0	0	0	0	0	0	0	0	0	0	0	0	0	0	9	0	0	10	0	0	0	48	0	6	0	23	0	0	0	0	0	0	0	0	0	0	0	0	0	0	0	14	0	0	0	23	0
190b93cea5acc144dc11b8d581b73653	0	0	0	0	0	0	0	0	0	0	0	0	0	0	0	0	17	0	0	0	20	27	45	28	0	0	0	0	0	0	0	0	0	0	0	0	0	0	0	0	0	0	0	0	0	0	0	0	0
f85057939f9bf259224d87baa232f8e8	0	0	0	0	0	0	35	0	0	0	0	0	0	0	0	0	0	0	0	0	0	0	0	0	29	0	0	28	0	0	0	0	0	0	0	0	0	0	0	0	0	0	0	43	0	0	0	0	0
5e31cb927e9d254d36ebfe6cef364418	0	0	0	0	0	0	0	0	0	0	0	0	51	0	0	38	0	0	0	0	0	46	0	0	0	0	0	0	0	0	0	0	0	0	0	0	0	0	0	0	0	0	0	0	0	0	0	0	0
c0fd501c377e807ac1e01f15b3c38994	0	0	0	0	0	0	0	0	0	0	0	0	22	0	0	0	0	0	0	0	43	27	0	0	0	0	0	0	0	0	0	0	0	0	0	0	0	0	0	0	0	0	0	0	0	0	0	0	0
0930f156d94c36952142819d64bd5294	0	0	0	0	0	0	0	0	0	0	0	0	0	0	0	0	0	0	57	24	0	0	0	0	0	0	6	0	0	0	0	0	0	0	0	0	0	0	0	0	0	0	0	0	22	0	0	0	0
bf3dcd0e537cbf5bac0c4b9fd0d5bc6c	0	0	0	0	0	0	0	0	0	0	0	0	0	0	0	0	0	0	23	0	0	0	0	0	0	0	0	0	0	0	0	29	0	0	0	0	0	0	0	0	0	0	0	0	0	12	0	0	0
b89cc7d2e08cecb094a0ec6fea30c997	0	0	0	0	0	0	0	0	0	0	0	0	0	0	0	0	0	0	0	23	0	0	33	79	0	0	0	0	0	0	0	0	0	0	0	0	0	0	0	0	0	0	0	0	0	0	0	0	0
614652ccd3220b85522d91a831f06826	0	0	0	0	0	0	0	0	0	0	0	0	10	0	11	0	13	0	0	0	0	0	0	0	0	0	0	0	0	0	0	0	0	0	0	0	37	13	0	25	0	0	0	0	25	0	0	0	0
44629e69b7e2cd45b5dd8de711bd581e	0	0	0	0	0	0	0	0	0	0	0	0	0	0	0	0	28	0	0	27	36	20	0	22	0	0	0	0	0	0	0	0	0	0	0	0	0	0	0	0	0	0	0	0	0	0	0	0	0
4ecd2fa804c1777ad9c0eadb722fa81d	0	0	27	0	0	0	0	0	0	0	0	0	0	0	0	0	0	0	40	0	0	46	0	18	0	0	0	0	0	0	0	0	0	0	0	0	0	0	0	0	0	0	0	0	0	0	0	0	0
1d21bdd836308426171046b74329bbe6	0	0	0	0	0	0	131	0	0	0	0	0	0	0	0	0	0	0	0	0	0	0	0	0	0	0	0	0	0	0	0	0	0	0	0	0	0	0	0	0	0	0	0	0	0	0	0	0	0
be17eae33b69303c09d53b6816702267	0	0	30	0	0	0	0	0	0	0	27	0	43	0	0	0	7	0	23	0	0	0	0	0	0	0	0	0	0	0	0	0	0	0	0	0	0	0	0	0	0	0	0	0	0	0	0	0	0
35262cb969879aed6e3a64184970fbec	0	0	0	0	0	0	0	0	0	0	15	11	9	24	21	13	27	0	0	0	0	0	0	0	0	0	0	0	0	0	0	0	0	0	0	0	0	0	0	0	0	0	0	0	0	0	0	0	0
1d170d46a82acadc1bfacfbe0b550ec3	0	0	0	0	0	0	0	0	0	0	0	19	0	13	0	0	0	0	0	0	19	0	0	62	0	0	0	0	0	0	0	0	0	0	0	0	0	0	0	0	0	0	0	17	0	0	0	0	0
a76d210cfb0465d1f91fc2dd8be2d957	0	0	0	0	0	0	0	0	0	0	0	0	0	0	0	0	0	0	56	0	28	0	0	24	0	0	0	0	0	0	0	0	0	0	0	0	0	0	0	0	0	0	0	0	0	0	21	0	0
508a6090efe9b4d5e6893e922970acc8	0	0	0	0	0	0	0	0	0	0	0	0	0	0	0	0	0	0	16	0	0	0	0	0	0	0	0	0	49	0	26	0	0	0	0	0	0	0	0	0	0	0	0	0	0	0	0	36	0
dd090740d0ade3b8ae5698fe280c8e4f	39	0	0	0	87	0	0	0	0	0	0	0	0	0	0	0	0	0	0	0	0	0	0	0	0	0	0	0	0	0	0	0	0	0	0	0	0	0	0	0	0	0	0	0	0	0	0	0	0
c4476900211e07c3c1c507f90ebb6de2	0	0	0	0	0	0	0	0	0	0	0	0	0	0	0	0	0	0	0	0	0	0	0	22	0	0	0	0	0	0	0	0	23	0	0	0	0	0	0	0	0	0	0	0	0	81	0	0	0
b4bb434d4d50454b95015352dc8b0730	26	0	0	0	0	0	0	26	23	0	0	0	0	0	0	0	0	0	0	0	0	0	0	0	0	0	0	0	0	0	0	0	48	0	0	0	0	0	0	0	0	0	0	0	0	0	0	0	0
88b125ba55cd443ed91469d9181bc5df	0	27	0	0	0	0	0	0	0	0	26	0	0	0	0	0	12	0	0	0	6	0	0	0	0	0	0	0	0	0	0	0	0	0	0	0	0	0	0	0	0	0	0	0	0	0	12	0	0
9cd1c2f4dc511320f2d52463ec3fe1c2	0	13	0	0	0	0	0	0	0	0	0	0	0	0	0	0	0	12	20	0	0	0	17	0	0	0	0	24	0	0	0	0	0	0	0	0	0	0	0	0	0	0	0	0	37	0	0	0	0
2d992a9d394a8cf573a1d597187a4e43	0	0	0	0	0	0	0	0	0	0	0	0	0	70	0	53	0	0	0	0	0	0	0	0	0	0	0	0	0	0	0	0	0	0	0	0	0	0	0	0	0	0	0	0	0	0	0	0	0
ca3280e46125f39e45abb638e266c085	0	0	0	0	0	0	0	0	0	0	0	0	0	0	0	0	13	0	0	16	0	0	0	5	0	0	0	0	0	0	0	0	0	0	0	0	0	0	0	7	0	0	0	0	31	0	0	14	3
28cefe0929af8db914b05dd51358bd3f	0	0	0	0	0	0	0	0	0	0	0	0	0	0	0	0	0	0	0	0	0	0	0	0	0	0	14	0	0	0	0	0	0	0	0	0	0	0	0	0	0	0	0	0	30	0	21	0	0
4c5be8cb947e509b0c4b686b5856089a	0	0	0	0	0	0	0	0	0	0	0	0	0	0	0	0	0	0	0	0	0	0	0	0	0	0	0	0	0	0	0	0	0	0	0	0	0	56	0	0	0	67	0	0	0	0	0	0	0
2d468aacbef4c0ccfe7ed926ff49a8cd	0	0	0	0	0	0	0	0	0	0	0	0	0	0	0	30	0	0	0	0	28	0	28	28	0	0	0	0	0	0	0	0	0	0	0	0	0	0	0	0	0	0	0	0	0	0	7	0	0
e2ef33a07ce52ab37c530052bab58f79	0	0	0	0	0	0	0	0	0	0	0	0	24	0	0	0	0	0	0	0	0	0	0	0	0	44	0	0	25	0	13	0	0	0	0	0	0	0	0	0	0	0	0	0	0	7	0	0	0
90da20dac6ea4649f15e6bdb456624df	0	0	0	0	0	0	0	0	0	0	42	0	0	37	0	0	0	0	19	0	0	0	0	0	0	0	0	0	20	0	0	0	0	0	0	0	0	0	0	0	0	0	0	0	0	0	0	0	0
a294162d3d9cd25e9658bed3d93a2093	0	0	0	0	0	0	0	0	0	0	22	21	0	0	25	0	0	0	0	0	0	0	0	35	0	0	0	0	0	0	0	0	0	0	0	0	0	0	0	0	0	0	0	0	0	15	0	0	0
78b1242429c52e5d59355d64860d295f	0	0	0	0	0	0	0	0	0	0	0	0	0	0	0	0	0	0	0	22	0	0	23	20	0	0	0	0	22	0	8	0	0	0	0	0	0	0	0	0	0	0	0	0	0	18	0	0	0
9e470c11559996040622a6bcf5e8aabc	0	0	0	117	0	0	0	0	0	0	0	0	0	0	0	0	0	0	0	0	0	0	0	0	0	0	0	0	0	0	0	0	0	0	0	0	0	0	0	0	0	0	0	0	0	0	0	0	0
c879ae66229171338a1eceb559db525a	0	0	0	0	0	0	0	0	0	0	31	0	39	0	0	35	0	0	0	0	0	0	0	0	0	0	0	0	0	0	0	0	0	0	0	0	0	0	0	0	0	0	12	0	0	0	0	0	0
05a429cd5dd61d9d6b68cbdd6906ee1d	0	0	0	0	0	0	0	0	0	0	0	0	0	0	0	34	0	0	0	0	0	0	0	15	0	49	0	0	0	0	0	0	0	0	0	0	0	0	0	0	0	0	0	0	19	0	0	0	0
41b2a9f5c621a25615776f8e1d8cce15	0	0	0	0	0	0	0	0	0	0	0	0	0	0	0	0	35	34	0	0	0	0	0	0	0	0	0	0	0	0	0	0	14	0	0	0	0	0	0	0	0	0	0	0	21	0	0	0	0
20d65fbcf57d64490db7fd56fb73e51e	0	0	0	0	0	0	0	0	0	0	0	0	0	0	0	0	0	0	18	0	0	0	0	0	19	0	0	0	0	0	0	0	0	0	0	0	0	0	0	0	52	0	0	0	0	0	0	0	0
3843b52c4659f4cff99c55ba7fe8c300	0	0	0	0	0	0	0	0	0	0	0	0	0	0	0	0	0	0	0	0	0	0	0	0	25	0	0	0	0	0	13	0	0	0	0	0	0	0	0	0	0	0	21	0	0	0	36	22	0
58518f3d70ff50033866259410426d96	0	0	15	0	5	0	0	0	0	0	0	0	0	0	0	0	0	0	0	0	0	0	0	19	0	0	0	17	0	0	0	0	0	0	0	0	0	0	0	0	0	0	8	37	0	0	0	0	0
e0389dab7465655961fbee6f7542d69d	0	0	10	0	0	0	0	0	0	0	19	0	34	22	0	0	0	0	0	0	0	0	0	0	0	0	0	0	6	0	0	0	0	0	0	0	0	0	0	0	0	0	0	0	24	0	0	0	0
37b29b82cd09453d169d8a0b5fd7e5ab	0	0	0	0	0	0	0	0	0	0	0	0	0	0	0	0	0	0	0	14	0	0	0	0	0	27	0	0	0	0	0	0	28	0	0	0	0	0	0	0	0	0	0	0	33	0	0	0	0
50febc356fd6ba9b2031e6d5495be1fe	0	0	0	0	0	0	0	0	0	0	0	0	0	0	0	0	0	0	0	0	0	0	35	0	0	0	0	0	69	0	11	0	0	0	0	0	0	0	0	0	0	0	0	0	0	0	0	0	0
3b247fec81aee80751744577ab91deab	0	0	0	0	0	0	0	0	0	0	0	0	0	0	0	0	0	0	0	0	0	0	0	0	0	0	0	0	0	0	0	0	0	16	0	0	36	0	21	0	0	0	42	0	0	0	0	0	0
b86f76dd7e49bce9b2d727e430645e43	0	0	0	0	0	20	0	0	0	0	0	0	0	0	0	0	0	0	0	0	0	0	0	0	10	0	0	0	0	0	0	0	0	0	0	0	0	0	0	0	0	0	0	0	50	0	0	12	0
502d98e0de63573dcc04567e689af3fa	0	0	0	0	0	0	0	0	0	0	0	0	0	0	0	0	0	0	0	0	0	31	0	21	0	0	0	0	19	0	0	0	0	8	0	0	0	0	0	0	0	0	0	0	0	0	0	0	0
b2a58059283316a7ca7067dd1d91b7e1	0	0	0	0	36	0	0	0	0	0	0	0	0	0	0	0	0	0	0	0	0	0	17	0	0	0	0	30	0	0	0	0	0	0	0	0	0	0	0	0	0	0	0	0	29	0	0	0	0
0269be80b506c5ead30c865c574f2d11	0	0	0	0	0	0	0	0	0	0	0	13	19	0	0	0	0	0	0	0	0	0	0	39	0	0	0	0	33	0	0	0	0	0	0	0	0	0	0	0	0	0	0	0	0	0	0	0	0
8b92bae5195a83b1be1dbc956356fd04	0	0	0	0	0	0	0	0	0	0	0	0	0	0	0	0	0	0	0	0	0	0	0	0	0	27	0	34	0	0	0	0	0	0	0	0	0	0	0	0	0	0	0	0	37	0	0	0	0
1d535e4ea70bce6688dd72caccc50801	0	0	0	0	0	0	0	0	0	0	0	0	0	0	0	0	10	0	0	12	0	0	0	89	0	0	0	0	0	0	0	0	0	0	0	0	0	0	0	0	0	0	0	0	0	0	0	0	0
a44dadcea34a9685b90a549a18e95334	0	0	0	0	0	0	0	0	15	0	0	0	0	0	0	0	0	17	0	0	0	0	0	0	0	0	0	24	0	0	0	0	0	0	0	0	0	0	0	0	0	19	11	0	24	0	0	0	0
9bf41b4aefda111e3016735310f8beef	0	0	0	0	0	0	0	0	0	0	41	0	0	19	17	33	0	0	0	0	0	0	0	0	0	0	0	0	0	0	0	0	0	0	0	0	0	0	0	0	0	0	0	0	0	0	0	0	0
d21f97734bbede27156b5c54b4cb9e6d	0	0	0	0	0	0	0	0	0	0	0	0	0	12	0	0	14	0	26	0	0	0	0	0	0	0	17	4	12	0	0	0	0	0	0	0	0	0	0	0	0	0	0	0	0	25	0	0	0
c86c038e72fa4fa578fe3662e862d84e	0	0	0	0	0	0	0	0	0	0	0	0	0	0	0	0	0	0	0	0	26	0	0	0	39	0	0	0	0	0	0	0	0	0	0	0	0	0	0	0	0	0	0	14	0	0	0	0	0
0ef6a8c206293a26eb48c431f74f0484	0	0	0	0	0	0	0	0	0	0	0	0	0	0	0	0	0	0	0	0	0	0	0	0	0	0	0	0	0	0	0	0	0	0	26	0	0	0	0	18	27	0	0	0	21	0	0	0	0
6b45d285a625a57e5fd983521cba402d	0	33	0	0	0	0	0	0	0	0	11	0	0	0	0	0	0	0	0	0	0	0	0	0	0	0	14	0	0	0	0	0	0	0	0	0	0	0	0	0	0	0	0	0	0	0	0	0	0
06f7047ba04596ec4bb20118e917c085	0	0	0	0	0	0	0	0	0	0	24	0	22	0	0	0	0	0	0	0	8	0	0	0	14	0	0	0	0	0	0	0	19	0	0	0	0	0	0	0	0	0	0	0	22	0	0	0	0
a8d64b7fb9e16f46868ecaaf1dfcd694	0	0	0	0	0	0	0	0	0	0	0	0	0	0	0	0	0	0	0	0	0	0	0	0	0	0	0	19	0	0	0	15	0	0	0	0	0	0	0	0	0	0	0	0	0	0	0	13	0
cc0885d8d73da9fca077a91f290658f8	0	0	0	0	0	0	0	0	12	0	14	11	30	0	0	29	0	0	0	0	0	0	0	0	0	0	0	0	0	0	0	0	0	0	0	0	0	0	0	0	0	0	0	0	0	0	0	0	0
8a444748824bece1b7d73767a62ac7c3	0	0	0	0	0	0	0	0	0	0	25	23	0	0	30	30	0	0	0	0	0	0	0	0	0	0	0	0	0	0	0	0	0	0	0	0	0	0	0	0	0	0	0	0	0	0	0	0	0
ff99fd4209530d6cd72f06372f42806b	0	0	0	0	0	0	0	0	0	0	0	0	0	0	0	0	0	0	15	0	0	0	0	6	17	0	0	0	0	0	0	0	0	0	0	0	0	0	0	0	0	0	0	0	20	0	0	0	0
54d97c43a51352cff0e55b3afd94ed45	0	0	0	0	0	0	0	0	0	0	0	0	0	0	0	0	0	0	0	0	29	0	0	38	0	28	0	0	13	0	0	0	0	0	0	0	0	0	0	0	0	0	0	0	0	0	0	0	0
041533a6177ec091f1eb83c7b127d4bf	0	0	0	0	0	0	0	0	0	0	0	0	0	0	0	0	0	0	0	0	0	24	0	0	0	0	0	0	0	0	0	0	0	0	0	0	0	0	0	0	0	0	0	0	0	0	40	44	0
a325015e01b12a7e29e05cd6855e70c1	0	0	0	0	0	0	0	0	0	0	0	0	0	0	0	29	0	0	0	0	0	0	0	0	0	0	0	0	0	0	0	0	0	0	0	0	0	0	0	0	0	0	0	0	0	0	24	0	0
a82045f1ebb17d00bd210693f75366c4	0	0	0	0	0	0	0	0	0	0	0	0	0	0	0	0	0	0	0	0	0	0	0	0	0	0	0	23	0	0	0	0	0	0	0	0	0	0	0	0	0	0	0	0	0	0	0	0	0
c6dd2160985afb8ebd2e2bc4ca407a60	0	0	0	0	0	0	0	0	0	0	0	0	0	0	0	26	0	0	0	0	9	0	0	0	0	0	0	14	0	0	0	0	0	0	22	0	0	0	0	0	0	0	0	0	0	0	0	0	33
31790182e5746c26709fa8e947ae8525	0	0	0	0	0	0	0	0	0	0	0	0	0	0	0	0	0	0	32	0	0	0	0	0	0	0	0	0	18	0	0	0	0	0	0	0	0	0	0	0	0	0	0	19	0	0	0	0	0
c8ff5e088513821a5c3fd89cb0c80b0b	0	0	0	32	0	0	0	3	0	0	0	0	19	15	0	16	0	0	0	0	0	0	0	0	0	0	0	0	0	0	0	0	0	0	0	0	0	0	0	0	0	0	0	12	0	6	0	0	0
98b52fbc6b1002fb6496bdedcc80d927	0	0	0	0	0	0	0	0	0	0	0	0	40	0	24	39	0	0	0	0	0	0	0	0	0	0	0	0	0	0	0	0	0	0	0	0	0	0	0	0	0	0	0	0	0	0	0	0	0
bd9a2dc3e478b564c49b4d86d835a31f	0	0	0	0	0	0	0	0	0	0	0	0	0	0	0	0	0	0	0	0	0	0	0	0	0	0	0	0	0	0	0	0	0	18	0	0	0	38	39	8	0	0	0	0	0	0	0	0	0
34f31813358638f74e2c907fded985a4	0	0	0	0	0	0	0	0	0	0	0	0	0	0	0	0	0	0	0	0	0	0	0	0	0	0	0	0	0	0	0	0	0	0	0	0	0	0	0	0	0	0	103	0	0	0	0	0	0
c714229343a0014eaf73a08f7bee900c	0	0	0	0	0	0	0	0	0	0	0	0	0	11	0	0	0	0	0	0	0	0	0	6	0	0	23	0	0	0	15	0	0	0	0	0	0	0	0	0	0	0	0	0	0	0	0	0	0
5a1650771d6e5a5d598ffdb2a3614935	0	0	22	0	0	35	0	0	0	0	13	0	0	8	0	0	0	0	0	0	0	0	0	0	0	0	0	0	22	0	0	0	0	0	0	0	0	0	0	0	0	0	0	0	0	0	0	0	0
7e01d2df568c53a5915637d24ed17295	0	0	0	0	0	0	0	0	32	0	0	0	0	0	0	0	0	16	0	0	0	0	0	14	0	0	0	0	0	0	0	0	0	0	0	0	0	0	0	0	0	0	0	0	12	0	0	0	0
2faa8de3a4d21bbb4184ef8941e23cc0	0	0	0	0	0	0	0	0	0	0	0	0	30	37	0	32	0	0	0	0	0	0	0	0	0	0	0	0	0	0	0	0	0	0	0	0	0	0	0	0	0	0	0	0	0	0	0	0	0
57a7e20a727dad31c4113e26fdb357bb	0	0	0	0	0	0	0	0	0	0	0	0	0	0	0	0	0	0	29	0	28	0	0	0	0	0	13	0	0	0	0	0	0	0	0	0	0	0	0	0	0	0	0	0	29	0	0	0	0
8ff097b173fcdfbe3ad77d5de3f6a73b	0	0	0	0	0	0	0	0	0	0	16	0	0	21	0	12	0	0	0	0	0	0	26	0	0	0	0	0	23	0	0	0	0	0	0	0	0	0	0	0	0	0	0	0	0	0	0	0	0
2db58b1fdc189026e7c4c79d21b55179	0	0	0	0	0	0	0	0	0	0	0	0	0	0	0	0	38	0	0	0	0	0	0	0	0	0	0	0	18	0	0	0	0	0	0	0	0	0	0	0	0	0	0	0	0	0	0	0	14
ab8aff789f0ef394b123d9098579c182	0	0	0	0	0	0	0	0	0	0	0	0	0	0	0	0	0	0	0	16	0	0	0	73	0	0	0	0	9	0	0	0	0	0	0	0	0	0	0	0	0	0	0	0	0	0	0	0	0
6e6b336ec7576fdb6ecbe5583071c4b2	20	0	35	23	0	0	0	0	0	0	0	19	0	0	0	0	0	0	0	0	0	0	0	0	0	0	0	0	0	0	0	0	0	0	0	0	0	0	0	0	0	0	0	0	0	0	0	0	0
562d1ed3562bc0f21b9402642067c9a9	0	0	0	36	0	0	0	0	0	0	26	18	0	0	17	0	0	0	0	0	0	0	0	0	0	0	0	0	0	0	0	0	0	0	0	0	0	0	0	0	0	0	0	0	0	0	0	0	0
9f880869fedd0841e70de7c5436471e4	0	0	0	0	0	0	0	0	0	0	24	0	0	0	24	29	0	0	0	0	0	0	0	0	0	0	0	0	20	0	0	0	0	0	0	0	0	0	0	0	0	0	0	0	0	0	0	0	0
d579fafb33081b218a3c34516295418c	0	0	0	0	0	0	0	0	0	0	0	0	0	0	0	0	0	0	0	0	0	0	0	0	0	0	15	21	0	0	0	0	22	0	0	0	0	0	0	0	0	0	0	0	0	0	0	0	0
922e6ee6eef5e330bf763f77c16e78a3	0	0	18	0	0	0	0	0	0	0	0	0	0	7	0	0	0	0	0	0	0	0	0	0	0	0	0	0	0	0	0	0	0	0	0	0	0	0	0	0	0	0	0	0	38	0	12	0	0
0acf66bdada3850d55fa2784734b92b0	0	0	0	0	16	0	0	0	0	0	0	0	0	0	0	0	18	0	39	0	0	0	0	0	0	0	0	0	0	0	0	0	0	0	0	0	0	0	0	0	0	0	0	0	0	0	0	0	0
3e55c0fedf204ff0aaeccf5210d1c1f9	0	0	0	0	0	0	0	0	0	0	16	0	0	26	0	0	0	0	0	0	0	0	18	24	0	0	0	0	12	0	0	0	0	0	0	0	0	0	0	0	0	0	0	0	0	0	0	0	0
89b959637ecd453a5296acbad4eee8c4	0	0	0	0	0	0	0	0	0	0	0	0	0	0	0	0	0	0	0	0	0	0	0	0	0	0	27	0	0	0	0	0	42	0	0	0	0	0	0	0	0	0	0	0	0	0	0	0	0
fdd43ddfcbaedc80701ee3e9de16ee0c	0	0	0	0	0	0	0	0	0	0	0	0	0	0	0	17	0	0	0	18	0	0	0	0	0	0	0	0	35	0	0	0	0	0	0	0	0	0	0	0	0	0	0	0	0	0	25	0	0
fe6d59042b1f7645d257dc7ff7d2b59d	0	0	0	0	0	0	0	0	0	0	0	0	0	0	0	0	6	14	0	6	0	0	0	13	10	0	0	0	0	0	0	0	0	0	0	0	0	0	0	0	0	0	0	14	0	6	0	0	0
98761553397ae476bac61c7370b1d7b3	30	0	0	0	0	0	0	0	0	0	16	13	0	0	24	11	0	0	0	0	0	0	0	0	0	0	0	0	0	0	0	0	0	0	0	0	0	0	0	0	0	0	0	0	0	0	0	0	0
2bc50370ea1e54eccfa60424e75e3ce4	0	0	0	0	0	0	41	0	0	0	0	0	0	0	0	0	0	0	0	0	0	0	0	0	0	0	0	0	0	0	0	0	0	0	0	0	12	0	0	0	0	0	41	0	0	0	0	0	0
4193e0a2e26fd35dc258d140ef95cde8	0	0	0	0	0	0	0	0	17	0	0	0	0	0	0	0	0	0	0	0	0	0	0	0	0	0	19	0	31	0	0	0	27	0	0	0	0	0	0	0	0	0	0	0	0	0	0	0	0
777232aae73224d0b9074f021f36b8fc	0	0	0	0	0	0	0	0	0	0	0	0	18	0	15	0	0	0	0	0	0	0	0	0	0	21	0	0	0	0	23	0	0	0	0	0	0	0	0	0	0	0	0	0	17	0	0	0	0
c9bc2c0d62bbec4a6c0ac6fe91e154fc	0	0	0	0	0	0	0	0	0	0	0	0	7	6	6	0	0	0	0	0	0	0	0	36	0	0	0	0	0	0	0	0	0	0	0	0	0	0	0	0	0	0	0	6	0	0	7	21	0
25a3b279431b1e2b235c5c5aeaaa8071	0	0	0	0	0	0	0	0	0	0	0	0	0	0	0	94	0	0	0	0	0	0	0	0	0	0	0	0	0	0	0	0	0	0	0	0	0	0	0	0	0	0	0	0	0	0	0	0	0
a62c53e100d0bbe4ebf2c1157de90391	0	0	0	0	0	0	0	0	0	0	0	0	19	22	0	0	0	0	0	0	0	0	0	34	0	18	0	0	0	0	0	0	0	0	0	0	0	0	0	0	0	0	0	0	0	0	0	0	0
cd54a717b5a15f0e5cb4f97a14cb2744	0	0	19	0	0	0	0	0	0	0	0	0	0	0	0	0	0	0	0	0	0	0	0	0	45	0	28	0	0	0	0	0	0	0	0	0	0	0	0	0	0	0	0	0	0	0	0	0	0
b4e5ea807d80a2a32c89679b049f5220	0	0	0	0	0	0	0	0	0	0	0	0	22	0	13	12	0	0	0	0	0	0	0	0	0	0	0	0	0	0	0	0	0	0	0	0	0	0	0	0	0	0	0	0	0	0	9	0	0
5efc3524c11a4150700bfdb7573ea120	0	0	0	0	0	0	0	0	0	0	0	0	13	0	0	14	0	0	0	0	0	0	0	0	0	0	20	0	0	0	0	0	0	0	0	0	0	0	0	0	0	0	0	0	0	0	0	0	0
8ebc07ff34e279d3cfd3ce1e81482e4f	0	0	0	0	0	0	0	0	0	0	0	0	0	0	0	0	0	0	0	0	0	0	0	0	0	0	0	0	0	0	0	0	0	0	0	0	0	0	0	0	0	0	92	0	0	0	0	0	0
536b58bb9152d91b739432f3730be915	0	0	0	0	0	0	0	0	0	0	27	0	30	0	0	34	0	0	0	0	0	0	0	0	0	0	0	0	0	0	0	0	0	0	0	0	0	0	0	0	0	0	0	0	0	0	0	0	0
b6776644ce731ac3894730b446c2d24a	0	0	0	0	0	0	0	0	0	0	0	0	0	0	0	25	0	0	0	0	0	0	0	0	0	43	0	0	0	0	0	0	0	0	0	0	0	0	0	0	0	0	0	0	23	0	0	0	0
b18386f73c58167fba5341ac84d098d7	0	0	0	0	0	0	0	0	0	0	0	0	0	0	0	0	31	0	0	0	0	0	22	0	0	0	20	0	0	0	0	0	0	0	0	0	0	0	0	0	0	0	0	0	18	0	0	0	0
a7e744cdb96cbb4b6a65e76d01c806cc	0	0	0	0	0	0	0	0	0	0	0	0	0	0	0	0	28	0	0	0	0	22	0	41	0	0	0	0	0	0	0	0	0	0	0	0	0	0	0	0	0	0	0	0	0	0	0	0	0
144bdccfde97b49a046b14f9bdb14f7b	0	0	0	0	0	0	0	0	0	0	0	0	29	41	0	0	0	0	0	0	0	0	5	0	0	0	0	0	0	0	0	0	0	0	0	0	0	0	0	0	0	0	0	0	0	14	0	0	0
acd096b1742e04bb9a6edaa157dfcf74	0	0	0	0	0	0	0	0	0	0	0	0	0	0	0	0	16	0	0	73	0	0	0	0	0	0	0	0	0	0	0	0	0	0	0	0	0	0	0	0	0	0	0	0	0	0	0	0	0
2201008a9b34da0f4e38e276ac202878	0	0	0	0	0	0	0	0	0	0	0	0	0	0	0	0	0	0	0	0	0	0	0	0	0	0	0	0	0	0	0	0	0	0	0	0	38	30	0	0	0	0	0	0	21	0	0	0	0
ebcdfa93382f3408df4d6b91218f2328	0	0	0	0	0	0	0	0	0	0	0	0	0	0	0	0	0	0	26	0	20	0	14	0	0	0	0	0	0	0	0	0	0	0	0	0	0	0	0	0	0	0	0	0	24	0	0	0	0
c15c8e94cbda2b0ad6a8325e69780240	0	0	0	0	0	0	0	0	0	0	22	0	16	30	0	19	0	0	0	0	0	0	0	0	0	0	0	0	0	0	0	0	0	0	0	0	0	0	0	0	0	0	0	0	0	0	0	0	0
4a3da6112f391db4ba9fdc8f3ddd77dc	0	0	0	0	0	0	0	0	0	0	0	0	0	0	0	0	0	0	15	0	0	0	34	0	0	0	0	0	0	0	0	0	0	0	0	0	0	0	0	0	0	0	0	0	0	0	0	38	0
7ef00953b057c79412fb009cf506399e	0	0	0	0	0	0	0	0	0	0	0	0	0	0	0	0	0	0	0	0	0	0	0	0	0	0	0	0	0	0	0	0	0	0	0	0	21	16	0	0	50	0	0	0	0	0	0	0	0
2001bd55e1a0797236dd161752b4d7be	0	0	0	53	0	0	0	19	14	0	0	0	0	0	0	0	0	0	0	0	0	0	0	0	0	0	0	0	0	0	0	0	0	0	0	0	0	0	0	0	0	0	0	0	0	0	0	0	0
21c6c0523c512b5d440f37ce01985ba1	0	0	0	0	0	0	0	0	0	0	0	0	0	0	0	0	54	0	0	0	0	0	0	0	0	0	0	0	0	0	0	0	0	0	0	0	0	0	0	0	0	0	0	0	0	0	0	0	0
120f429f7cb79163ea694c53c3ca2122	0	0	0	0	0	0	0	0	0	0	0	0	0	0	0	0	0	0	0	0	0	0	0	0	0	0	0	0	0	0	0	0	0	0	0	0	0	34	0	40	12	0	0	0	0	0	0	0	0
5b9b19b766fdfa4b3b0554887b986b29	0	0	0	22	0	0	0	14	0	0	0	0	0	0	0	0	0	0	0	0	0	0	0	16	0	0	0	33	0	0	0	0	0	0	0	0	0	0	0	0	0	0	0	0	0	0	0	0	0
799ac73b6f4965bbdb523d5a5bd91029	0	0	0	0	0	0	0	0	0	0	0	0	18	0	0	27	0	0	0	0	0	0	0	0	0	0	0	0	40	0	0	0	0	0	0	0	0	0	0	0	0	0	0	0	0	0	0	0	0
536f8f3ee1ae6e86a410292047c59803	0	0	0	0	0	0	0	0	0	0	0	0	0	0	0	0	0	0	20	0	0	9	0	26	30	0	0	0	0	0	0	0	0	0	0	0	0	0	0	0	0	0	0	0	0	0	0	0	0
5f1d4d819849dddbacd46bbda39a7e4c	0	0	0	0	0	0	0	0	0	0	0	0	0	0	0	0	0	0	0	41	0	0	0	0	0	0	0	0	0	0	0	15	0	0	0	0	0	0	0	0	0	0	0	0	16	13	0	0	0
f15f4c4df0104e095cf70b730503f426	0	0	0	0	0	0	0	0	0	0	0	0	0	0	0	0	0	0	0	0	0	0	0	0	0	0	0	0	0	0	0	0	0	0	0	0	0	0	0	0	0	0	0	31	0	0	0	0	0
36ac3d51ca65836b1228fec3d25c70fa	0	0	0	0	0	0	0	0	0	0	0	0	0	0	0	0	0	0	0	0	0	0	0	37	0	0	0	0	25	0	0	0	0	0	0	0	0	0	0	0	0	0	0	0	0	0	0	0	0
e152436efd6686128d32dab79f1f4d42	0	0	0	0	0	0	0	0	0	0	0	0	0	0	0	0	0	0	0	0	0	0	0	19	0	0	0	0	0	0	0	0	0	0	35	0	0	0	0	0	0	0	0	0	0	0	0	0	0
5dbecd5d634a2fbdb7d1f537179f3308	0	0	0	0	0	0	0	0	0	0	0	0	20	34	0	13	0	0	0	0	0	0	0	0	0	0	0	0	0	0	0	0	0	0	0	0	0	0	0	0	0	0	0	16	0	0	0	0	0
ac5faba7cb2f87926b8bff7155e38e6b	0	0	0	0	0	0	0	0	0	0	0	0	0	30	0	0	0	0	0	0	0	0	0	0	0	0	0	0	0	0	0	0	0	0	0	0	0	0	0	0	0	0	0	0	18	19	0	0	0
63fb3adb9700390d2de4ce459d28645c	0	0	0	0	0	0	0	0	0	0	0	0	0	0	0	0	0	0	0	0	30	0	0	0	0	0	0	0	0	0	0	0	0	0	0	0	18	0	0	0	35	0	0	0	0	0	0	0	0
98fe9c9fac9cfc33e8c9ee000685ad31	0	0	0	0	0	0	0	0	0	0	0	0	0	0	0	0	0	0	0	0	0	0	0	0	0	0	0	24	0	0	0	0	0	0	0	0	0	0	0	0	0	0	0	0	0	0	13	0	0
a0e64c14ddbf4ab60691f67848e336d1	0	0	0	36	0	0	0	0	0	0	0	0	0	0	17	0	0	0	0	0	0	0	0	0	0	0	0	0	5	0	0	0	0	0	0	0	0	0	0	0	0	0	0	0	24	0	0	0	0
cc23b022811bbbdf6b28fd12aca32080	0	0	0	0	0	0	0	0	0	0	15	0	0	0	0	0	0	0	0	0	0	0	0	23	15	0	0	0	0	0	0	0	0	0	0	0	0	0	0	0	0	0	0	0	0	24	0	0	0
b3b7fbff1bd0eb2a4ea4eacb10ad2e73	0	0	0	0	0	0	0	0	0	0	0	0	0	0	0	0	0	0	0	0	0	0	0	0	0	0	0	0	0	0	0	0	0	0	0	0	0	0	0	0	0	0	0	0	0	0	0	0	0
8e284bdb3d44e4b22bbc0e33bfbe3ef0	0	0	0	0	0	0	0	0	0	0	0	0	0	0	0	0	0	22	0	0	0	0	0	0	0	15	25	0	0	0	0	0	0	0	0	0	0	0	0	0	0	0	0	0	18	0	0	0	0
6bac3da3b169b45b823e7a0394fd5df6	0	0	0	0	0	0	0	0	0	0	0	0	0	27	0	0	0	0	0	0	0	0	0	31	0	0	0	0	0	0	0	0	0	0	0	0	0	0	0	0	0	0	0	0	0	0	0	0	0
24f02453e726f44ee949bb0974311bc5	0	0	0	0	0	0	0	0	0	0	0	0	0	0	0	0	0	16	0	0	0	0	0	6	16	0	0	0	9	0	0	0	0	0	0	0	0	14	0	0	0	18	0	0	0	0	0	0	0
ec8768eb550cc0a0b33daa1979bfc1b2	0	0	0	0	0	0	0	0	0	0	0	0	0	0	0	0	0	0	0	0	30	27	0	0	0	0	0	0	0	0	0	0	0	0	0	0	0	0	0	0	0	0	0	0	0	0	0	0	0
6506067c581e9593d1b3f81d1e6e4452	0	0	0	0	0	0	0	0	0	0	0	0	0	0	0	0	0	0	0	0	0	0	0	0	30	0	0	0	0	0	0	7	0	0	0	0	0	0	0	0	0	0	0	42	0	0	0	0	0
3f1cfbe62f4330fd36867de0a641d15f	0	0	0	0	0	0	0	0	0	0	0	0	0	0	0	0	0	0	0	0	0	0	0	0	0	0	0	0	0	0	0	0	0	0	0	0	0	0	0	0	0	0	0	0	0	79	0	0	0
6536f1b87e6ddc4735f79a1456412736	40	0	0	0	0	0	0	0	0	0	0	0	0	0	0	0	0	0	0	0	0	0	0	14	0	0	0	0	0	0	0	0	0	0	0	0	0	0	0	0	0	0	0	0	23	0	0	0	0
d6a92846a04c6e83117dfad2db1a97fe	14	0	0	0	0	0	0	0	0	0	0	0	0	8	0	0	0	0	0	0	0	0	0	0	0	0	0	0	0	0	0	0	0	0	0	0	0	0	0	0	0	0	0	55	0	0	0	0	0
e252c94d617ff9cd37a6d93fe7d4626b	0	0	0	0	77	0	0	0	0	0	0	0	0	0	0	0	0	0	0	0	0	0	0	0	0	0	0	0	0	0	0	0	0	0	0	0	0	0	0	0	0	0	0	0	0	0	0	0	0
02ac0bd44425708e32d4bccccb49cd74	0	0	0	0	0	0	0	0	0	0	0	0	0	0	0	0	0	0	0	14	0	0	23	0	0	0	0	0	0	0	0	11	0	0	0	0	0	0	0	0	0	0	0	0	23	0	0	0	0
cea6536ea57a5269bd23957ff3d5e613	0	0	0	0	0	0	0	0	0	0	0	0	0	0	0	0	0	0	0	0	9	0	0	0	0	0	0	22	0	0	0	0	0	0	0	0	0	0	0	0	0	0	0	0	37	0	0	0	0
b66a9ce81146dd35c60e1de10e71fea7	0	0	0	0	0	0	0	0	0	0	0	0	0	0	0	0	0	0	0	0	0	0	37	0	0	0	0	0	40	0	0	0	0	0	0	0	0	0	0	0	0	0	0	0	0	0	0	0	0
11e05f0fb5211e9d35e2ab6e6e91beac	0	23	0	0	0	0	0	0	0	0	0	0	0	0	0	0	18	0	0	0	0	0	0	0	0	0	0	0	0	0	0	0	0	0	0	0	0	0	0	0	0	0	0	0	34	0	0	0	0
6b0f459cc10b803c8103a4e4f8e0d8ee	0	0	0	0	0	0	0	0	0	0	0	0	0	0	0	0	28	0	0	0	0	0	0	0	0	0	27	0	0	0	0	0	0	0	0	0	0	0	0	0	0	0	0	0	0	0	0	0	0
8aff3bcc509467753c921594aedc71ea	0	0	0	0	0	0	0	0	0	0	0	0	0	0	0	0	0	0	24	0	0	0	34	17	0	0	0	0	0	0	0	0	0	0	0	0	0	0	0	0	0	0	0	0	0	0	0	0	0
8621b1f0b9aea2744a8072fbbcebfa2d	0	0	0	0	0	0	0	0	0	0	12	0	28	23	0	0	0	0	0	0	0	0	0	0	0	0	0	0	0	0	0	0	0	0	0	0	0	0	0	0	0	0	0	0	0	0	0	11	0
f4d0827cc27e67470e3752f1bb72f5e0	0	0	0	0	0	0	0	0	0	0	0	0	39	0	0	35	0	0	0	0	0	0	0	0	0	0	0	0	0	0	0	0	0	0	0	0	0	0	0	0	0	0	0	0	0	0	0	0	0
b8b197262897bfc110809d0e9af79493	0	0	0	0	0	0	0	0	0	0	0	0	0	0	0	0	0	0	0	0	0	0	0	0	0	0	28	46	0	0	0	0	0	0	0	0	0	0	0	0	0	0	0	0	0	0	0	0	0
e2814d40af07902a3d9195625c345ff5	0	0	0	0	0	0	0	0	0	0	0	0	0	0	0	0	0	0	0	0	0	0	0	0	0	0	0	0	0	0	0	0	0	0	0	0	0	0	0	0	53	0	14	0	0	0	0	0	0
feaf2a70598444bd317341cfdf52f0bb	0	0	0	0	0	0	0	0	0	0	0	0	0	17	0	0	0	0	0	0	0	0	0	0	0	0	18	0	38	0	0	0	0	0	0	0	0	0	0	0	0	0	0	0	0	0	0	0	0
73c20d58483a50d5b064688263954ec1	0	0	0	0	0	0	0	0	0	0	0	0	0	0	0	0	41	0	0	0	0	0	0	0	0	0	0	0	0	0	0	0	0	0	0	0	0	0	0	0	0	0	0	0	0	0	0	0	0
985e90372d1226865af86698b0be0ecd	0	0	0	45	0	0	0	0	0	0	0	0	0	0	27	0	0	0	0	0	0	0	0	0	0	0	0	0	0	0	0	0	0	0	0	0	0	0	0	0	0	0	0	0	0	0	0	0	0
febd49c0cd57236e82ab9e149276c10b	0	0	0	0	0	33	39	0	0	0	0	0	0	0	0	0	0	0	0	0	0	0	0	0	0	0	0	0	0	0	0	0	0	0	0	0	0	0	0	0	0	0	0	0	0	0	0	0	0
572b92c090608be38c944d448739379e	0	0	0	0	0	0	0	0	0	0	0	0	13	0	0	20	0	0	0	0	0	0	0	20	0	0	0	0	0	0	0	0	0	0	0	0	0	0	0	0	0	0	0	0	0	0	0	8	11
83fd170642b3a347ad5a1793f58d2ed6	0	0	0	0	0	0	0	0	0	0	0	0	0	0	0	0	0	0	0	0	0	72	0	0	0	0	0	0	0	0	0	0	0	0	0	0	0	0	0	0	0	0	0	0	0	0	0	0	0
9fb357cb9cf1c8c8c23de7a7e01aa71b	0	0	0	0	0	0	0	0	0	0	0	0	0	0	0	0	0	0	0	0	0	0	26	24	0	0	0	8	0	0	0	0	0	0	0	0	0	0	0	0	0	0	0	0	0	0	0	0	0
4ab8a67bc7faa2353a95b10a9c7ab432	0	0	0	0	0	0	0	0	0	0	0	0	0	0	0	0	0	0	0	8	0	0	0	0	12	15	0	0	0	0	0	0	0	0	0	0	0	0	0	0	0	0	0	0	36	0	0	0	0
61810d5a73cdfd1b17de828112bada52	0	0	0	0	0	0	0	0	0	0	0	0	0	0	0	22	0	0	0	0	0	0	0	0	0	0	0	0	0	0	0	0	0	0	0	0	0	0	0	0	0	0	0	0	0	0	0	48	0
010e92b4e54f7f8eab0e7336f695975b	0	0	0	0	0	0	0	0	0	0	0	0	0	0	0	0	0	0	0	0	0	0	0	19	0	0	0	0	12	0	0	0	0	0	0	0	0	0	0	0	0	0	0	0	0	0	39	0	0
be97e3d2863826f11e3e54a317bafc54	0	0	0	0	0	0	0	0	0	0	0	0	0	0	0	0	0	0	0	0	0	0	0	0	0	0	0	0	0	0	0	0	0	0	27	0	0	0	11	0	0	32	0	0	0	0	0	0	0
0f86aebcc006858bb6912271f4aa96b5	0	0	0	0	69	0	0	0	0	0	0	0	0	0	0	0	0	0	0	0	0	0	0	0	0	0	0	0	0	0	0	0	0	0	0	0	0	0	0	0	0	0	0	0	0	0	0	0	0
532c467ab85a04e9891291d38cf525a8	0	0	0	0	0	0	0	0	0	0	21	0	26	22	0	0	0	0	0	0	0	0	0	0	0	0	0	0	0	0	0	0	0	0	0	0	0	0	0	0	0	0	0	0	0	0	0	0	0
d7bc083f49d5e872a49191088ac59bba	0	0	0	0	0	0	0	0	0	0	12	22	0	25	10	0	0	0	0	0	0	0	0	0	0	0	0	0	0	0	0	0	0	0	0	0	0	0	0	0	0	0	0	0	0	0	0	0	0
e31b7f83268a8de89b8bf99c80a548d8	0	0	0	0	0	0	0	0	0	0	0	0	0	0	0	0	0	0	0	12	13	0	0	0	0	0	0	0	19	0	0	0	0	25	0	0	0	0	0	0	0	0	0	0	0	0	0	0	0
4542afc0559da6996d0bacd23bd79595	0	0	0	0	0	0	0	0	0	0	0	0	0	0	0	0	0	0	0	0	0	0	0	46	0	0	0	0	0	0	0	0	0	0	0	0	0	0	0	0	0	0	0	0	23	0	0	0	0
c994b6991e35fcfc9b151ccfdf4f46ef	0	0	0	0	0	0	0	0	0	0	0	0	0	0	0	0	0	0	0	0	0	0	0	0	0	0	0	0	0	0	0	0	0	0	0	0	20	0	0	0	27	0	0	0	22	0	0	0	0
ebea17c345bc97027fe6f1dd1dbc0db3	0	0	0	0	0	0	0	0	0	0	0	0	0	0	0	0	0	0	47	0	21	0	0	0	0	0	0	0	0	0	0	0	0	0	0	0	0	0	0	0	0	0	0	0	0	0	0	0	0
f8e9e18936ef13c3ac7394c7c663eecb	0	0	0	0	0	0	0	0	0	0	0	0	0	0	0	0	0	0	0	0	0	0	0	0	0	0	0	0	0	0	43	0	0	0	0	0	0	0	0	0	0	0	0	0	0	0	25	0	0
03498d4bdb484887e935d800bf0c6f15	39	0	0	0	0	0	0	28	0	0	0	0	0	0	0	0	0	0	0	0	0	0	0	0	0	0	0	0	0	0	0	0	0	0	0	0	0	0	0	0	0	0	0	0	0	0	0	0	0
0a683b1e276d224b7c7850b6d7f68337	0	0	0	0	0	0	0	0	0	0	0	0	30	0	13	24	0	0	0	0	0	0	0	0	0	0	0	0	0	0	0	0	0	0	0	0	0	0	0	0	0	0	0	0	0	0	0	0	0
9fc97bad2a1d62e2ec820d22d865710f	0	0	0	0	0	0	0	0	0	0	0	0	0	0	0	0	0	0	16	0	18	0	0	0	0	0	0	0	0	0	0	0	0	0	0	0	0	0	0	33	0	0	0	0	0	0	0	0	0
73f0de9c38ff5304b7a800401a069d34	0	0	0	0	0	0	0	0	0	0	0	0	0	0	0	0	0	0	0	0	0	0	0	17	0	0	0	0	0	0	0	0	0	0	0	0	0	28	22	0	0	0	0	0	0	0	0	0	0
133578cfda5ab52d0100c3398b4d076b	0	0	0	0	0	0	0	0	0	0	0	0	17	0	0	15	0	0	34	0	0	0	0	0	0	0	0	0	0	0	0	0	0	0	0	0	0	0	0	0	0	0	0	0	0	0	0	0	0
6674335d52960ed2dca094ded10e66b1	0	0	0	0	0	0	0	0	0	0	0	0	0	0	0	36	0	0	0	0	0	0	0	0	0	0	0	0	30	0	0	0	0	0	0	0	0	0	0	0	0	0	0	0	0	0	0	0	0
ee466b1996b15a3a4ed64136d2cb7ab4	0	0	0	0	0	0	0	0	0	0	0	0	0	0	0	0	0	5	22	0	0	7	0	18	0	0	0	14	0	0	0	0	0	0	0	0	0	0	0	0	0	0	0	0	0	0	0	0	0
cf27b0f92fb632823486822eb5b05584	0	0	0	0	0	0	0	0	0	0	0	0	0	0	0	0	0	0	0	0	0	0	0	4	27	0	0	0	16	0	0	0	0	0	0	0	0	0	0	0	0	0	0	11	0	0	0	0	0
e1815b422c1f82bd6c080f729679b073	0	0	0	0	0	0	0	0	0	0	0	0	0	0	0	0	0	0	0	0	0	0	0	0	0	0	0	0	12	0	0	0	0	0	0	0	0	0	0	0	0	35	0	0	0	0	19	0	0
844e9200b95e100ff839a1b41875a38b	0	0	0	0	0	19	0	0	0	0	0	0	19	27	0	0	0	0	0	0	0	0	0	0	0	0	0	0	0	0	0	0	0	0	0	0	0	0	0	0	0	0	0	0	0	0	0	0	0
6caad514ff2ab36451a4e8f57430a531	0	0	0	0	0	0	0	0	0	0	12	0	0	9	0	0	0	0	0	0	0	0	0	0	0	0	0	0	0	0	0	0	0	0	0	0	0	23	0	0	0	0	0	0	21	0	0	0	0
19898982fb254a070634d78bfbeccf82	0	0	0	0	0	0	0	0	0	0	0	0	0	0	0	0	36	0	22	0	0	0	0	0	0	0	0	0	7	0	0	0	0	0	0	0	0	0	0	0	0	0	0	0	0	0	0	0	0
57cfeb39df95deceea07934679e5479b	0	0	0	0	0	0	0	0	0	0	0	0	0	0	0	0	20	0	15	0	0	0	0	13	0	0	0	0	0	0	0	0	0	0	0	0	0	0	0	0	0	0	0	0	0	0	0	0	16
2d91cff3cdf32ddccd6fd24455dae4cc	0	0	0	0	0	0	0	0	0	0	0	0	0	0	0	0	0	0	24	0	0	40	0	0	0	0	0	0	0	0	0	0	0	0	0	0	0	0	0	0	0	0	0	0	0	0	0	0	0
9549d6df01a641373d27b5b0c64057ae	0	0	0	0	0	0	0	0	0	0	0	0	0	0	0	0	0	0	0	64	0	0	0	0	0	0	0	0	0	0	0	0	0	0	0	0	0	0	0	0	0	0	0	0	0	0	0	0	0
b8931a78d6d5509ceb4f28819ea7c3d8	0	0	0	0	0	0	0	0	0	0	0	0	0	0	0	0	0	32	0	0	0	0	0	0	0	0	0	0	0	0	0	0	0	0	0	0	0	0	0	0	0	0	0	31	0	0	0	0	0
cfe3e935c372b03f6715dc4fc0400069	0	0	0	0	0	0	0	0	0	0	0	0	0	0	0	0	0	0	0	0	0	0	0	0	0	0	0	0	0	0	0	0	28	0	0	0	0	0	0	0	0	0	0	0	0	0	13	0	0
e1078778277fec86f69e6f859d63c733	0	29	0	0	0	0	0	0	0	0	0	0	0	0	0	0	0	0	0	0	0	0	0	0	0	0	0	0	0	0	0	22	11	0	0	0	0	0	0	0	0	0	0	0	0	0	0	0	0
e91fc05705d0667c01b30dffb2652531	0	0	0	32	0	0	0	0	0	0	0	16	0	0	0	14	0	0	0	0	0	0	0	0	0	0	0	0	0	0	0	0	0	0	0	0	0	0	0	0	0	0	0	0	0	0	0	0	0
3fd5be1a547fb9cd7e7add0b2daf9538	0	0	0	0	0	0	0	0	0	0	0	0	0	18	0	0	0	0	0	0	0	0	0	0	0	0	0	0	10	0	0	0	0	0	0	0	0	0	0	0	0	0	0	34	0	0	0	0	0
5266962c17a06afffdfad2a9adf5a8af	0	0	0	0	0	0	0	0	0	0	0	0	0	0	0	0	0	0	24	0	0	0	0	0	0	0	0	0	0	0	0	0	0	0	0	0	0	0	0	38	0	0	0	0	0	0	0	0	0
64e9f5ff94ab51cc02cd06db8597f134	0	0	0	0	0	0	0	0	0	0	0	0	0	0	0	0	0	0	0	0	0	0	0	0	0	0	0	0	0	0	0	0	0	0	0	0	0	0	0	0	0	0	0	0	0	0	0	0	0
a4455717a9101f8f35cdf2aa89a6db8e	0	0	0	0	0	0	0	0	0	0	0	0	0	0	0	0	0	0	0	0	0	0	0	0	0	0	0	0	0	0	0	0	0	0	0	0	61	0	0	0	0	0	0	0	0	0	0	0	0
665a44caa7ec1c2ae2b69ef628d7c361	0	0	11	0	0	0	0	0	0	0	0	0	0	0	0	0	14	8	6	0	0	0	0	13	0	0	0	0	0	0	0	0	0	0	0	0	0	0	0	0	0	0	0	0	0	0	0	0	0
ec272405cd604ebd7422d4db864584b8	0	0	0	0	0	0	0	0	0	0	14	0	0	0	0	0	0	0	0	0	0	0	0	0	0	0	0	0	20	0	0	0	26	0	0	0	0	0	0	0	0	0	0	0	0	0	0	0	0
feb523bb857511cdb9dc09d50c316f11	0	0	0	0	0	0	0	0	0	0	0	0	0	20	16	0	0	0	24	0	0	0	0	0	0	0	0	0	0	0	0	0	0	0	0	0	0	0	0	0	0	0	0	0	0	0	0	0	0
e63618ad1ed6893353a9b7af53c0911e	0	0	0	0	0	0	0	0	0	0	0	0	0	0	0	0	0	0	0	0	0	0	0	0	0	0	0	10	0	0	0	0	25	0	0	0	0	0	0	0	0	0	0	0	0	0	0	0	0
73f2ab0583b995c09758be913ba2a470	0	0	0	0	0	0	0	0	0	0	0	0	0	0	0	0	0	0	0	0	0	0	0	0	0	0	0	0	0	0	0	0	0	27	5	0	0	0	0	0	0	0	28	0	0	0	0	0	0
4c467028a1af19ee295d586b2d67f7a0	0	0	0	0	0	0	0	0	0	0	0	0	0	0	0	0	0	0	0	0	0	0	0	0	0	0	0	0	0	0	0	0	0	15	0	0	0	45	0	0	0	0	0	0	0	0	0	0	0
0cafd1d5f293461db9ea7ee98278901b	0	0	0	0	0	0	0	0	0	0	11	0	0	0	0	0	0	0	0	0	0	0	0	0	0	0	0	0	0	0	0	0	0	0	0	0	0	0	0	28	0	0	0	0	20	0	0	0	0
e5d9e0b5090aad72bd4eba541dc184e6	0	0	0	0	0	0	0	0	0	0	0	0	0	40	19	0	0	0	0	0	0	0	0	0	0	0	0	0	0	0	0	0	0	0	0	0	0	0	0	0	0	0	0	0	0	0	0	0	0
a8bf2bd67450b0185ee14ab39d8da1f0	0	0	0	0	0	0	0	0	0	0	0	0	0	0	0	0	0	5	0	0	0	0	0	0	0	0	0	0	0	0	0	0	18	0	0	0	0	0	0	0	0	0	0	0	36	0	0	0	0
dc77cf5b43a3cb08a79b127ab1d6e986	0	0	0	0	0	0	0	0	0	0	0	0	0	0	0	0	0	0	0	0	0	0	0	0	0	0	0	0	0	0	0	0	0	0	0	0	0	38	0	0	21	0	0	0	0	0	0	0	0
b62ce5c5133cb39186c8b72d8e02360d	0	0	0	0	0	0	0	0	0	0	0	21	0	37	0	0	0	0	0	0	0	0	0	0	0	0	0	0	0	0	0	0	0	0	0	0	0	0	0	0	0	0	0	0	0	0	0	0	0
927852e3d312dc7fdb17860311741af3	0	0	0	0	0	0	0	0	0	0	0	0	16	17	0	0	0	0	0	0	0	0	13	0	0	0	0	0	12	0	0	0	0	0	0	0	0	0	0	0	0	0	0	0	0	0	0	0	0
7536e23dbcfc60e66de4c122dafe5699	0	0	0	0	0	0	0	0	0	0	0	0	0	31	0	0	0	0	0	0	0	0	0	11	0	0	0	0	0	0	0	0	16	0	0	0	0	0	0	0	0	0	0	0	0	0	0	0	0
3d10986afe6b59950d9cf2e75ecdfa1e	0	0	0	0	0	0	0	0	0	0	0	0	0	0	0	6	0	0	0	0	12	0	0	34	0	0	0	0	0	0	0	0	0	0	0	0	0	0	0	0	0	0	0	0	0	0	0	0	0
052818b6803cb3a33fe43fb2165741ac	0	0	0	0	0	0	0	0	0	0	0	0	0	0	0	0	0	0	0	0	0	0	0	0	32	0	0	0	0	0	0	0	0	0	0	0	0	0	0	0	0	0	0	0	0	0	0	0	0
1de757d4d16fb72dcca1e21290c2a0c1	28	16	0	0	0	0	0	0	0	0	0	0	0	0	0	0	0	0	0	0	0	0	0	0	0	0	0	0	0	0	0	0	0	0	0	0	0	0	0	0	0	0	0	0	13	0	0	0	0
154b6c583905ad5bfcbd8f5f9d44ee91	0	0	0	0	0	0	0	0	0	0	0	30	0	27	0	0	0	0	0	0	0	0	0	0	0	0	0	0	0	0	0	0	0	0	0	0	0	0	0	0	0	0	0	0	0	0	0	0	0
ba206acae78a1acd45f0462c4b1f3863	0	0	0	0	0	0	0	0	0	0	0	0	19	20	0	18	0	0	0	0	0	0	0	0	0	0	0	0	0	0	0	0	0	0	0	0	0	0	0	0	0	0	0	0	0	0	0	0	0
ba87a89473e58b993dc7a1cd0a14c0a3	0	0	0	0	0	0	0	0	0	0	0	0	18	0	0	0	0	0	0	0	0	0	0	0	0	0	0	0	0	0	0	0	0	24	0	0	0	0	0	15	0	0	0	0	0	0	0	0	0
508fede1223d3eb336cb523983eb5f90	0	0	0	0	0	0	0	0	0	0	0	0	0	0	0	0	0	51	0	0	0	0	0	0	0	0	0	0	0	0	0	0	0	0	6	0	0	0	0	0	0	0	0	0	0	0	0	0	0
4188615a4bd8e45c9c340c736641133e	0	0	0	0	0	0	0	0	0	0	0	0	0	0	0	0	0	0	0	0	0	0	0	0	26	0	0	0	0	0	0	0	0	0	0	0	0	0	0	0	0	0	0	0	0	0	0	16	0
361abc07372f9a28e044426dcd32a93c	0	0	0	0	0	0	0	0	0	0	0	0	0	0	0	0	0	0	0	0	0	0	0	0	0	0	0	0	0	0	0	0	15	0	0	0	0	0	0	0	0	0	0	19	0	0	0	0	0
4e6a7504a7ca7809e35328aa7bfbbed1	0	0	0	0	0	0	0	0	0	0	0	0	0	0	0	0	0	0	0	0	0	0	0	0	0	0	0	0	0	0	0	0	0	0	0	0	0	0	0	0	0	0	0	30	0	27	0	0	0
3f2cf0bd1f92ca94a960c9adc9022b56	0	0	0	0	56	0	0	0	0	0	0	0	0	0	0	0	0	0	0	0	0	0	0	0	0	0	0	0	0	0	0	0	0	0	0	0	0	0	0	0	0	0	0	0	0	0	0	0	0
d771e64c6520127502718901b4102e53	0	0	0	0	0	0	6	0	0	0	0	0	0	0	0	0	0	0	0	0	0	0	0	50	0	0	0	0	0	0	0	0	0	0	0	0	0	0	0	0	0	0	0	0	0	0	0	0	0
70b55b92b8238a634427a59f8813c1ab	0	0	0	0	0	0	0	0	0	0	20	0	0	0	0	25	0	0	0	0	0	0	0	0	0	0	0	0	0	0	0	0	0	0	0	0	0	0	0	0	0	0	0	0	0	0	0	11	0
e39ffdb7225c24db25ba8b1b7a439629	0	0	0	0	0	0	0	0	0	0	0	0	0	20	23	0	0	0	0	0	0	0	0	0	0	0	0	0	0	0	13	0	0	0	0	0	0	0	0	0	0	0	0	0	0	0	0	0	0
5b1ccb0a986e689dfb263dddf738f3f9	0	0	0	0	0	0	0	0	0	0	0	0	0	0	0	0	20	21	0	0	0	0	0	0	0	0	0	0	0	0	0	0	0	0	0	0	0	0	0	0	0	0	0	0	0	0	15	0	0
2558c6d9807efeb9a345283c2b4d56fa	0	0	0	0	0	0	0	0	0	0	0	0	0	0	0	0	0	0	0	0	56	0	0	0	0	0	0	0	0	0	0	0	0	0	0	0	0	0	0	0	0	0	0	0	0	0	0	0	0
7062d40604b125d64c426069888e1bfc	0	0	0	0	0	0	0	0	0	0	0	0	0	0	0	0	0	0	0	0	0	0	0	0	0	0	0	0	0	0	0	0	0	0	0	0	16	22	18	0	0	0	0	0	0	0	0	0	0
eede189030297c6b77bf6a9a59702365	0	0	0	0	0	0	0	55	0	0	0	0	0	0	0	0	0	0	0	0	0	0	0	0	0	0	0	0	0	0	0	0	0	0	0	0	0	0	0	0	0	0	0	0	0	0	0	0	0
17e65720f4750e34fb6ecf568c8ec2ba	0	0	0	0	0	0	0	0	0	0	0	5	11	0	0	0	0	23	0	0	9	0	0	0	0	0	0	0	7	0	0	0	0	0	0	0	0	0	0	0	0	0	0	0	0	0	0	0	0
a529ce41e8a3233171065ed05d0e08a1	0	0	0	0	0	0	0	0	0	0	0	0	0	27	0	0	0	0	0	5	23	0	0	0	0	0	0	0	0	0	0	0	0	0	0	0	0	0	0	0	0	0	0	0	0	0	0	0	0
58706c31435078966125eb88e9224de4	0	0	0	0	0	0	0	0	0	0	0	0	0	0	0	0	0	0	0	0	0	8	0	0	0	0	0	0	0	0	0	22	0	0	25	0	0	0	0	0	0	0	0	0	0	0	0	0	0
0e60fc765dfe6d6b3308a4118519f987	0	0	0	0	0	0	0	0	0	0	17	12	0	0	25	0	0	0	0	0	0	0	0	0	0	0	0	0	0	0	0	0	0	0	0	0	0	0	0	0	0	0	0	0	0	0	0	0	0
6802e90519ddef1eb7cb3407f470070a	0	0	0	0	0	0	0	0	0	0	0	0	0	0	0	0	0	0	0	0	0	0	0	0	0	0	0	0	0	0	0	33	0	0	0	0	0	0	0	0	0	0	0	0	0	0	0	0	21
d12c859ccc1a8a88345148635070c16c	0	0	0	0	0	0	0	0	0	0	0	0	0	0	0	0	0	0	0	0	0	0	0	0	0	0	0	0	0	0	0	0	0	0	0	0	0	0	0	0	0	0	54	0	0	0	0	0	0
619e061a0d75e76289b391e127cd1cc0	0	0	0	24	0	16	0	0	0	0	0	0	0	0	0	0	0	0	0	0	0	0	0	0	0	0	0	0	0	0	0	13	0	0	0	0	0	0	0	0	0	0	0	0	0	0	0	0	0
6773db2dcc68784c015d840be1d909f4	0	0	0	11	0	0	0	0	0	0	0	15	0	0	0	0	0	0	0	0	0	0	0	0	0	0	0	0	0	0	0	12	0	0	0	0	0	0	0	0	0	0	0	0	15	0	0	0	0
3b96ee86b46dce76b35e183a7b2b9521	0	0	0	0	0	0	0	0	0	0	0	15	17	21	0	0	0	0	0	0	0	0	0	0	0	0	0	0	0	0	0	0	0	0	0	0	0	0	0	0	0	0	0	0	0	0	0	0	0
cfd75b91fa301db284ef28646c71306d	0	0	0	0	0	0	0	0	0	0	0	0	0	0	0	0	53	0	0	0	0	0	0	0	0	0	0	0	0	0	0	0	0	0	0	0	0	0	0	0	0	0	0	0	0	0	0	0	0
2a7182e09b72372aac3d665a89c05e8a	0	0	0	0	0	0	0	0	0	0	0	0	0	0	0	0	53	0	0	0	0	0	0	0	0	0	0	0	0	0	0	0	0	0	0	0	0	0	0	0	0	0	0	0	0	0	0	0	0
56b8f454fb99a5a7ba1accfee11a1022	0	0	0	0	0	0	0	0	0	0	0	0	0	0	0	0	0	0	24	0	0	0	0	15	0	0	0	0	0	0	0	0	14	0	0	0	0	0	0	0	0	0	0	0	0	0	0	0	0
8af48ab98599be2fdeb1ea491d1bf06c	0	0	0	0	0	0	0	0	0	0	0	0	0	0	0	0	0	0	0	0	0	19	0	0	34	0	0	0	0	0	0	0	0	0	0	0	0	0	0	0	0	0	0	0	0	0	0	0	0
73095a6ea5c9292514eb3c184a08fc89	0	0	0	0	0	0	0	0	0	0	0	0	0	0	0	0	0	0	0	0	0	0	0	0	0	0	0	0	0	0	0	0	0	0	0	24	0	0	0	0	29	0	0	0	0	0	0	0	0
ce771422fd39dd72c9e3a43b7e68a1f0	0	0	34	0	0	0	0	0	0	0	0	0	0	0	0	0	0	0	0	0	0	0	0	0	0	0	0	0	18	0	0	0	0	0	0	0	0	0	0	0	0	0	0	0	0	0	0	0	0
051997b040e4b880bd0076dc8a36169b	0	0	0	0	0	0	0	0	0	0	0	0	0	8	0	0	0	0	0	0	0	0	0	0	0	0	0	0	0	0	0	0	0	0	0	0	0	0	33	11	0	0	0	0	0	0	0	0	0
d4f5b84fd279dc5e7af573f5e2080222	0	0	0	0	0	0	0	0	0	0	0	0	0	0	0	0	0	0	35	0	0	0	0	17	0	0	0	0	0	0	0	0	0	0	0	0	0	0	0	0	0	0	0	0	0	0	0	0	0
db0e79b0ef89bc2b665e391d45ca9dac	0	0	0	0	0	0	0	0	0	0	0	0	0	0	0	0	0	0	23	0	0	0	0	0	0	0	0	0	11	0	18	0	0	0	0	0	0	0	0	0	0	0	0	0	0	0	0	0	0
6f6e2f5d40e929b5c4fe5fa34e8c0ac4	0	0	0	0	0	0	0	0	0	0	0	0	0	0	0	0	0	0	0	0	0	0	10	0	0	0	0	0	0	0	0	0	0	0	0	0	0	0	0	0	0	0	0	0	42	0	0	0	0
44dcf73e9f2836500ad818abd3a69e08	0	0	0	0	0	0	0	0	0	0	0	20	14	0	0	9	0	0	0	0	0	0	0	8	0	0	0	0	0	0	0	0	0	0	0	0	0	0	0	0	0	0	0	0	0	0	0	0	0
9b00523ebf6e102203701e6d80324211	0	0	0	0	0	0	0	0	0	0	0	0	0	20	0	31	0	0	0	0	0	0	0	0	0	0	0	0	0	0	0	0	0	0	0	0	0	0	0	0	0	0	0	0	0	0	0	0	0
21b940209c79a705de5509ec8f2038b6	0	0	0	0	0	0	0	0	0	0	0	0	0	0	0	0	0	0	0	0	0	0	0	33	0	0	0	0	0	0	0	0	0	0	0	0	0	0	0	0	18	0	0	0	0	0	0	0	0
08b60260a11473a4a16efbbffcb3939a	0	0	0	0	0	0	0	0	0	0	0	0	0	0	0	0	0	0	0	0	0	0	0	0	0	0	0	44	0	0	0	0	0	0	0	0	0	0	0	0	0	0	0	0	0	0	7	0	0
78f53320c722395b32423d596d7d15a2	0	0	0	0	0	0	0	0	0	0	0	0	0	0	0	0	0	0	0	0	0	0	0	0	0	0	0	0	27	0	0	0	3	0	0	0	0	0	0	0	0	0	0	0	0	21	0	0	0
02660809ddfeb15cbba55295ae058cfe	0	0	0	0	0	0	0	0	0	0	0	0	0	0	0	0	0	0	0	0	0	0	0	0	0	0	0	0	0	0	0	0	0	0	0	0	0	0	0	0	0	0	0	24	0	0	0	0	0
4d3b873f90eb64b0accba65715508268	0	0	0	0	0	0	0	0	0	0	0	21	0	0	29	0	0	0	0	0	0	0	0	0	0	0	0	0	0	0	0	0	0	0	0	0	0	0	0	0	0	0	0	0	0	0	0	0	0
005ed523a5c6e6d4c205a117d614bd92	0	0	0	0	0	0	0	0	0	0	0	0	0	0	7	0	0	0	0	0	0	0	0	0	0	0	0	0	0	0	0	0	0	0	0	0	0	0	0	0	0	0	0	31	0	0	12	0	0
a4d9f26eb07eb050df6855146fd4c20b	0	0	0	0	0	0	0	0	0	0	0	0	0	0	0	0	0	0	42	0	0	0	0	0	0	0	0	0	8	0	0	0	0	0	0	0	0	0	0	0	0	0	0	0	0	0	0	0	0
53ff1e3fa558e7021c7310c09c1307db	0	0	0	0	0	0	0	0	0	0	0	0	0	0	0	0	0	0	19	0	0	0	0	0	0	0	0	0	0	0	0	0	7	0	0	0	0	16	0	0	0	0	0	0	0	0	0	0	0
04193ea9b8a1d85483cfb0ed7c0c8b11	0	0	0	0	0	0	0	0	0	0	0	0	0	0	0	0	0	0	0	0	0	0	0	18	0	0	0	21	11	0	0	0	0	0	0	0	0	0	0	0	0	0	0	0	0	0	0	0	0
db20e3cd6ae7b536b99b013e16f5c236	0	0	0	0	0	0	0	0	0	0	0	0	0	0	0	0	0	0	0	0	0	0	0	0	0	0	0	0	0	0	0	0	0	0	0	0	0	0	0	50	0	0	0	0	0	0	0	0	0
5513503ba40bf5ce07a1af00799196bd	0	0	0	0	0	0	0	0	0	0	0	0	0	0	0	0	0	0	0	0	0	0	0	0	0	0	0	0	0	0	0	0	0	0	0	0	0	0	0	0	0	0	0	0	0	0	0	0	0
1a80b3e002d1036ee243c51b4e2dd759	0	0	0	0	0	0	0	0	0	0	0	24	0	25	0	0	0	0	0	0	0	0	0	0	0	0	0	0	0	0	0	0	0	0	0	0	0	0	0	0	0	0	0	0	0	0	0	0	0
701e9543da377fbaba7c4c674936b462	0	0	0	0	0	0	0	0	0	0	0	0	0	20	0	22	0	0	0	0	0	0	0	0	0	0	0	0	0	0	0	7	0	0	0	0	0	0	0	0	0	0	0	0	0	0	0	0	0
113eca4cfb93fee6dc882842f914362f	0	0	0	0	0	0	0	0	0	0	0	0	0	0	0	28	0	0	0	0	0	0	0	0	0	0	0	0	0	0	6	15	0	0	0	0	0	0	0	0	0	0	0	0	0	0	0	0	0
8258f4b7902e1e77196646439fe23582	0	0	0	0	0	0	0	0	0	0	0	0	0	0	0	0	0	15	0	0	0	0	0	15	0	0	0	6	0	0	0	0	0	0	0	0	0	0	0	0	0	0	0	0	0	0	0	0	0
3bbd942c8b3c06e51ed72361fbdbf21e	48	0	0	0	0	0	0	0	0	0	0	0	0	0	0	0	0	0	0	0	0	0	0	0	0	0	0	0	0	0	0	0	0	0	0	0	0	0	0	0	0	0	0	0	0	0	0	0	0
e6c1df46aa202312f4fd743f36f08eac	0	0	0	0	0	0	0	0	0	0	0	0	0	0	0	0	0	0	48	0	0	0	0	0	0	0	0	0	0	0	0	0	0	0	0	0	0	0	0	0	0	0	0	0	0	0	0	0	0
e19f9a2e4c5ed7d81efdf9742be9691d	0	0	0	0	0	0	0	0	0	0	0	0	0	0	0	0	0	0	24	0	0	0	14	0	0	0	0	0	0	0	0	0	0	0	0	0	0	0	0	0	0	0	0	0	0	0	10	0	0
e35fc31627598deff94650661cbecd01	0	0	0	0	0	0	0	0	0	0	0	0	0	0	0	0	0	0	0	0	0	0	27	0	0	0	0	0	0	0	0	0	21	0	0	0	0	0	0	0	0	0	0	0	0	0	0	0	0
8e0257fa181adb26c30e0947e2fd0003	0	0	0	0	0	0	0	0	0	0	0	0	0	0	0	0	0	0	0	0	0	0	0	0	0	0	0	0	0	0	0	0	48	0	0	0	0	0	0	0	0	0	0	0	0	0	0	0	0
9d85674d8f058f12c07f3ffdc272d212	0	0	0	0	0	0	0	0	0	0	0	0	0	0	0	0	0	0	0	0	0	0	0	0	0	0	0	0	0	0	0	0	0	0	0	0	17	19	0	0	0	12	0	0	0	0	0	0	0
ba4c371be307f9f0d31d4bc894ee781f	0	0	0	0	0	0	0	0	0	0	0	0	0	0	0	0	0	0	0	0	0	0	0	0	0	0	0	0	0	0	0	0	0	0	0	0	0	0	0	0	0	0	0	0	0	0	0	0	0
5e6bf80f94f32795dda1d7c646cca048	0	0	0	0	0	0	0	0	0	0	0	0	0	0	0	0	0	0	21	0	0	0	0	0	0	15	0	0	0	0	11	0	0	0	0	0	0	0	0	0	0	0	0	0	0	0	0	0	0
64cf53255a0270004c90108162a96012	0	0	0	0	0	0	0	0	0	0	0	0	0	0	0	0	0	0	0	0	0	0	0	47	0	0	0	0	0	0	0	0	0	0	0	0	0	0	0	0	0	0	0	0	0	0	0	0	0
51c66503f3008811ee12b3ef796cea4a	0	0	0	0	0	0	0	0	0	0	0	0	0	0	0	0	0	0	0	0	0	0	0	0	0	0	0	0	0	0	0	0	0	0	0	0	0	27	0	0	0	0	0	0	0	20	0	0	0
0698b3957ac027d2e00b638e79ff0eaa	0	0	0	0	0	0	0	0	0	0	16	0	0	0	22	0	0	0	0	0	0	0	0	0	0	0	0	0	0	0	0	0	0	0	0	0	0	0	0	0	0	0	0	0	0	0	8	0	0
f3fc39ba74d820ecc97d4c72c32ebfb0	0	0	0	0	0	0	0	0	0	0	0	0	18	28	0	0	0	0	0	0	0	0	0	0	0	0	0	0	0	0	0	0	0	0	0	0	0	0	0	0	0	0	0	0	0	0	0	0	0
4ceb412e05ff971f4ac5fadebe7c6be1	0	0	0	0	0	0	0	0	0	0	0	0	0	0	0	0	0	11	0	0	0	0	0	0	0	0	0	0	0	0	0	0	0	0	0	0	0	0	0	0	0	0	0	0	0	0	35	0	0
e6915e675187b6ceea0b40e34b7e66ae	0	0	0	0	0	0	0	0	0	0	0	0	0	0	0	0	0	0	0	0	0	0	0	0	0	0	0	0	0	0	0	0	0	0	0	0	0	0	0	0	0	0	0	0	0	0	0	0	0
6617ee50da81f978d92565e9fab734a2	0	0	0	0	0	0	0	0	0	0	0	27	0	0	0	18	0	0	0	0	0	0	0	0	0	0	0	0	0	0	0	0	0	0	0	0	0	0	0	0	0	0	0	0	0	0	0	0	0
b1805ad120d0c2cd754232b8890c402a	0	0	0	0	0	0	0	0	0	0	0	0	0	0	0	5	0	6	12	0	9	6	0	0	0	0	0	0	0	0	0	0	0	0	0	0	0	0	0	0	0	0	0	0	7	0	0	0	0
61a2a888874222307e525ee8ebbb9073	0	0	0	0	0	0	0	0	0	0	0	0	0	0	0	0	0	17	0	0	0	0	0	0	0	0	0	0	0	0	0	0	0	0	0	0	17	11	0	0	0	0	0	0	0	0	0	0	0
d609bc06fe2690e7d9d91449d35a04c4	0	0	0	0	0	0	0	0	0	0	0	0	0	0	0	0	0	0	0	0	0	0	0	0	0	0	0	0	0	0	0	0	0	0	0	0	0	0	0	0	0	0	0	0	45	0	0	0	0
5fc86dbf5bb0aeea37e386490ca4f60b	0	0	0	0	0	0	0	0	0	0	0	0	44	0	0	0	0	0	0	0	0	0	0	0	0	0	0	0	0	0	0	0	0	0	0	0	0	0	0	0	0	0	0	0	0	0	0	0	0
6b9578f7e7de198229188f06392b8e22	0	0	0	0	0	0	0	0	0	0	0	0	44	0	0	0	0	0	0	0	0	0	0	0	0	0	0	0	0	0	0	0	0	0	0	0	0	0	0	0	0	0	0	0	0	0	0	0	0
d8be1731ebecc9c9a5621de84ab39870	0	0	0	0	0	0	0	0	0	0	0	0	10	0	0	0	0	0	0	0	0	10	0	0	0	0	0	0	0	0	0	0	0	0	0	0	0	0	0	0	0	0	0	0	0	0	0	24	0
2835b6b66c48e5e9a0aba3093aa1d850	0	0	0	0	0	0	0	0	0	0	0	0	0	0	0	0	0	0	0	0	0	0	0	0	0	0	0	0	0	0	0	0	0	0	0	44	0	0	0	0	0	0	0	0	0	0	0	0	0
3b3446663f65585676f312911412fa1a	0	10	0	20	0	0	0	0	0	0	0	13	0	0	0	0	0	0	0	0	0	0	0	0	0	0	0	0	0	0	0	0	0	0	0	0	0	0	0	0	0	0	0	0	0	0	0	0	0
03fb921d20e2d85e7706f996db013d23	0	0	28	0	0	0	0	0	0	0	0	0	0	0	0	0	0	0	0	0	15	0	0	0	0	0	0	0	0	0	0	0	0	0	0	0	0	0	0	0	0	0	0	0	0	0	0	0	0
04e00aec8a09bdcf7a68360e92e22c34	0	0	0	14	0	0	0	0	0	0	0	0	0	0	0	0	0	0	0	0	0	0	0	0	0	0	0	0	0	0	0	21	0	0	0	0	0	0	0	0	0	0	0	8	0	0	0	0	0
cabe691f9f52587fd14b18411b693105	0	0	0	0	0	0	0	0	0	0	43	0	0	0	0	0	0	0	0	0	0	0	0	0	0	0	0	0	0	0	0	0	0	0	0	0	0	0	0	0	0	0	0	0	0	0	0	0	0
043a823c7a726faf543f8f92fefe90ff	0	0	0	0	0	0	0	0	0	0	0	0	0	0	0	0	0	0	15	0	0	0	0	0	0	0	0	0	0	0	0	0	0	0	0	0	0	0	0	28	0	0	0	0	0	0	0	0	0
4d8922261fa5b2302ae47690b9bba1b9	0	0	0	0	0	0	0	0	0	0	13	0	0	15	0	0	0	0	14	0	0	0	0	0	0	0	0	0	0	0	0	0	0	0	0	0	0	0	0	0	0	0	0	0	0	0	0	0	0
4e2d6e2d3c4dcda8c86896aea058dea9	0	0	0	0	0	0	0	0	0	0	0	20	0	0	0	0	0	0	0	0	0	0	22	0	0	0	0	0	0	0	0	0	0	0	0	0	0	0	0	0	0	0	0	0	0	0	0	0	0
c0e361d3a8cfc86bdc00cb9e7c640379	0	0	0	0	0	0	0	0	0	0	0	0	0	0	0	0	0	0	0	2	0	0	8	0	5	14	0	0	0	0	0	0	0	0	0	0	0	13	0	0	0	0	0	0	0	0	0	0	0
d3482c1fa3185dc50415e61a4cdd36c8	0	0	0	0	0	0	0	0	0	0	0	0	0	0	0	0	0	0	0	0	42	0	0	0	0	0	0	0	0	0	0	0	0	0	0	0	0	0	0	0	0	0	0	0	0	0	0	0	0
9fd7a82937ef4905db69aecf12261bc2	0	0	0	0	0	0	0	0	0	0	0	0	0	0	0	0	0	0	0	0	0	0	0	17	0	0	0	0	25	0	0	0	0	0	0	0	0	0	0	0	0	0	0	0	0	0	0	0	0
001fbff2cd4a6e480864e20eee466ef2	0	0	0	0	0	0	0	0	0	0	0	0	0	0	0	0	0	0	0	0	0	0	0	0	0	0	0	0	0	0	0	0	0	0	0	0	0	0	0	0	0	0	42	0	0	0	0	0	0
0e72021929175804c863195f70ad24fa	0	0	0	15	0	0	0	0	0	0	0	0	0	0	0	0	0	0	0	0	0	0	0	0	0	15	0	0	0	0	0	0	0	0	0	0	0	0	0	0	0	0	0	0	0	0	0	0	0
c7e32c82895c72c4a2e1585220586573	0	0	0	0	0	0	0	0	0	0	0	0	18	0	0	23	0	0	0	0	0	0	0	0	0	0	0	0	0	0	0	0	0	0	0	0	0	0	0	0	0	0	0	0	0	0	0	0	0
ab831d5f5f25af4e2fc38d9dd847af86	0	0	0	0	0	0	0	0	0	0	0	0	0	0	0	41	0	0	0	0	0	0	0	0	0	0	0	0	0	0	0	0	0	0	0	0	0	0	0	0	0	0	0	0	0	0	0	0	0
c5c3180ba9fcfb32f01b85557361df0f	0	0	0	0	0	0	0	0	0	0	0	0	0	0	0	14	0	0	27	0	0	0	0	0	0	0	0	0	0	0	0	0	0	0	0	0	0	0	0	0	0	0	0	0	0	0	0	0	0
a1307a58df5b2c24fd7f8ef6419214d7	0	0	0	0	0	0	0	0	0	0	0	0	0	0	0	0	0	0	0	0	0	0	0	14	0	0	0	0	0	0	0	0	4	0	0	0	0	0	0	0	0	0	0	0	0	0	10	0	8
19c7c6f77651c96ba2f13f43ca5bea54	0	0	0	0	0	0	0	0	0	0	0	0	0	0	0	0	0	0	0	0	0	0	0	0	0	0	0	0	0	0	15	0	0	0	0	0	0	0	0	0	0	0	0	9	17	0	0	0	0
fb0fd3ca035640873fa628ee795aa6bd	0	0	0	0	0	0	0	0	0	0	0	0	40	0	0	0	0	0	0	0	0	0	0	0	0	0	0	0	0	0	0	0	0	0	0	0	0	0	0	0	0	0	0	0	0	0	0	0	0
8606326183a44900013bc984c1b08ac3	0	0	0	0	0	0	0	0	0	0	0	0	40	0	0	0	0	0	0	0	0	0	0	0	0	0	0	0	0	0	0	0	0	0	0	0	0	0	0	0	0	0	0	0	0	0	0	0	0
7338a2f6fc39abdd1ef2415ede1e14c5	0	0	0	0	0	0	0	0	0	0	0	0	0	18	0	0	0	0	0	0	0	0	0	0	0	0	0	22	0	0	0	0	0	0	0	0	0	0	0	0	0	0	0	0	0	0	0	0	0
aec14b7fad4cab8b11799b5a77b4402c	0	0	0	0	0	0	0	0	0	0	0	0	0	11	0	0	0	0	0	0	17	0	0	0	0	0	0	0	0	0	0	0	0	0	0	0	0	0	0	0	0	0	0	0	12	0	0	0	0
d2a7989164fd68ff6cd21502e525963c	0	0	0	0	0	0	0	0	0	0	0	0	0	0	0	0	0	40	0	0	0	0	0	0	0	0	0	0	0	0	0	0	0	0	0	0	0	0	0	0	0	0	0	0	0	0	0	0	0
3a953ab3f66f93bd36b5099866b721a8	0	0	0	0	0	0	0	0	0	0	0	0	0	0	0	0	0	9	26	0	0	5	0	0	0	0	0	0	0	0	0	0	0	0	0	0	0	0	0	0	0	0	0	0	0	0	0	0	0
b007bd444c740ef776bdaf6516400823	0	0	0	0	0	0	0	0	0	0	0	0	0	0	0	0	0	0	0	0	32	0	0	8	0	0	0	0	0	0	0	0	0	0	0	0	0	0	0	0	0	0	0	0	0	0	0	0	0
e37f1a7c7c3aa89ebf8a6439f2aecb2b	0	0	0	0	0	0	0	0	0	0	0	0	0	0	0	0	0	0	0	0	0	0	0	0	0	0	0	0	0	0	0	0	0	0	0	0	0	0	0	0	0	0	0	40	0	0	0	0	0
597993c2ec02fed52d03f431f49dc86b	0	0	0	0	0	0	0	0	0	0	11	0	0	0	17	0	0	0	0	0	0	0	0	0	0	0	0	0	0	0	0	0	11	0	0	0	0	0	0	0	0	0	0	0	0	0	0	0	0
5086074e4f95b112b5df7175027cf021	0	0	0	0	0	0	0	0	0	0	0	0	0	0	0	0	0	0	0	0	0	0	0	0	0	0	0	0	39	0	0	0	0	0	0	0	0	0	0	0	0	0	0	0	0	0	0	0	0
01b4b08a097226bdecbb81ae17b00766	0	0	0	0	0	0	0	0	0	0	0	0	0	0	0	0	0	38	0	0	0	0	0	0	0	0	0	0	0	0	0	0	0	0	0	0	0	0	0	0	0	0	0	0	0	0	0	0	0
736e8bce8649a5bd622f5e4cc759c5c1	0	0	0	0	0	0	0	0	0	0	0	0	0	0	0	0	0	0	0	11	0	0	0	0	0	0	0	0	0	0	0	0	0	0	0	0	11	0	0	0	0	16	0	0	0	0	0	0	0
5dd1bfc77f97a2b51c219361ab7f01d0	0	0	0	0	0	0	0	0	0	0	0	0	0	0	0	0	0	0	0	0	0	0	0	0	0	0	0	0	0	0	0	0	0	0	0	0	0	0	0	0	0	0	0	0	0	0	0	0	0
ea133ec1af74fbaefae7dd6c5d3493eb	0	0	0	0	0	0	0	0	0	0	21	0	0	0	0	16	0	0	0	0	0	0	0	0	0	0	0	0	0	0	0	0	0	0	0	0	0	0	0	0	0	0	0	0	0	0	0	0	0
6ed69ff2813633e35417f8c63ee9dea1	0	0	0	0	0	0	0	0	0	0	0	0	0	0	37	0	0	0	0	0	0	0	0	0	0	0	0	0	0	0	0	0	0	0	0	0	0	0	0	0	0	0	0	0	0	0	0	0	0
0fba45f47fa57a3cbc8cbb7ea529cf0a	0	0	0	0	0	0	0	0	0	0	0	0	0	0	0	0	14	0	0	0	0	0	0	0	0	0	0	0	10	0	0	0	0	0	0	0	0	0	0	0	0	0	0	0	0	0	0	0	0
18b43ca946d2da588e66f1c1878316b2	0	0	0	0	0	36	0	0	0	0	0	0	0	0	0	0	0	0	0	0	0	0	0	0	0	0	0	0	0	0	0	0	0	0	0	0	0	0	0	0	0	0	0	0	0	0	0	0	0
0e3b07fa800d42dbb6a2504c5cc2b82a	0	0	0	0	0	0	0	0	0	0	8	0	0	0	0	8	0	0	0	0	0	20	0	0	0	0	0	0	0	0	0	0	0	0	0	0	0	0	0	0	0	0	0	0	0	0	0	0	0
44b5d5dd6bac122280d61b425f2d2c8c	0	0	0	0	0	0	0	0	0	0	0	36	0	0	0	0	0	0	0	0	0	0	0	0	0	0	0	0	0	0	0	0	0	0	0	0	0	0	0	0	0	0	0	0	0	0	0	0	0
bae40f846850b097b926765361ce470b	0	0	0	0	0	0	0	0	0	0	0	0	0	0	0	0	0	0	36	0	0	0	0	0	0	0	0	0	0	0	0	0	0	0	0	0	0	0	0	0	0	0	0	0	0	0	0	0	0
e580bbbd3faae545f3bb72a259edbd18	0	0	0	0	0	0	0	0	0	0	0	0	0	0	0	0	0	0	16	0	0	0	0	0	0	0	0	0	0	0	0	0	0	0	0	0	0	0	0	0	0	0	0	0	0	0	0	0	0
a6ef5cb53c508b87196317a8b3d46207	0	0	0	0	0	0	0	0	0	0	0	0	0	0	0	0	0	0	0	0	36	0	0	0	0	0	0	0	0	0	0	0	0	0	0	0	0	0	0	0	0	0	0	0	0	0	0	0	0
16008f38780a7e1b6f4dc4aa145218d6	0	0	0	0	0	0	0	0	0	0	0	0	0	0	0	0	0	0	0	0	0	0	0	0	0	0	0	0	0	0	0	0	0	0	0	0	0	0	0	0	0	0	36	0	0	0	0	0	0
e4d825b911c092b51cee06e030b9cc10	0	0	0	0	27	0	0	0	0	0	0	0	0	0	0	0	0	8	0	0	0	0	0	0	0	0	0	0	0	0	0	0	0	0	0	0	0	0	0	0	0	0	0	0	0	0	0	0	0
50fa4a582107382ca3b09dc2fbbefc17	0	0	0	0	0	0	0	0	0	0	0	0	35	0	0	0	0	0	0	0	0	0	0	0	0	0	0	0	0	0	0	0	0	0	0	0	0	0	0	0	0	0	0	0	0	0	0	0	0
c546d02c0e60f808466d1620aaae1338	0	0	0	0	0	0	0	0	0	0	0	0	0	0	0	25	0	0	0	0	0	0	0	0	0	0	0	0	0	0	0	0	0	0	0	0	0	0	0	0	0	0	0	0	0	0	10	0	0
bb38ae26eb0024d4ce0b9bbc4016e71e	0	0	0	0	0	0	0	0	0	0	0	0	0	0	0	0	0	0	0	0	0	0	0	0	0	0	0	35	0	0	0	0	0	0	0	0	0	0	0	0	0	0	0	0	0	0	0	0	0
2275e708b98a33de097f98b6368966fd	0	0	0	0	0	0	0	0	0	0	0	0	0	0	0	0	0	0	0	0	0	0	0	0	0	0	0	0	35	0	0	0	0	0	0	0	0	0	0	0	0	0	0	0	0	0	0	0	0
381ea4514c1558288b80186c09a413e7	0	9	0	0	0	0	0	0	0	0	0	0	9	0	0	0	0	0	0	0	0	0	16	0	0	0	0	0	0	0	0	0	0	0	0	0	0	0	0	0	0	0	0	0	0	0	0	0	0
89c7609f940034d6997edc64ef6faaf7	0	0	0	0	0	0	0	0	0	0	0	0	34	0	0	0	0	0	0	0	0	0	0	0	0	0	0	0	0	0	0	0	0	0	0	0	0	0	0	0	0	0	0	0	0	0	0	0	0
22fa11715e9b62b97aef1fe0916dfebf	0	0	0	0	0	0	0	0	0	0	0	0	0	16	0	0	0	0	0	0	0	18	0	0	0	0	0	0	0	0	0	0	0	0	0	0	0	0	0	0	0	0	0	0	0	0	0	0	0
c7c8cc2cc752c466a931ec70291b0de3	0	0	0	0	0	0	0	0	0	0	0	0	0	6	0	0	0	0	0	0	0	0	0	0	0	0	0	0	28	0	0	0	0	0	0	0	0	0	0	0	0	0	0	0	0	0	0	0	0
63242faa124a4b1eeb026d65ae26be06	0	0	0	0	0	0	0	0	0	0	0	0	0	0	0	0	0	0	0	0	0	0	34	0	0	0	0	0	0	0	0	0	0	0	0	0	0	0	0	0	0	0	0	0	0	0	0	0	0
0e5c3d48986006277af68cc2805fa866	0	0	0	0	0	0	0	0	0	0	0	0	0	0	0	0	0	0	0	0	0	0	0	27	0	0	0	0	7	0	0	0	0	0	0	0	0	0	0	0	0	0	0	0	0	0	0	0	0
fd00112e2e32c74f425cecc0e60d8a17	0	0	0	0	0	0	0	0	0	0	0	0	0	0	0	0	0	0	0	0	0	0	0	0	0	0	0	0	0	0	0	0	7	0	0	0	0	0	0	0	0	0	15	0	12	0	0	0	0
c55c25847c11f5133976629ea94d074c	0	0	0	0	0	0	0	0	0	0	0	0	0	0	0	0	0	0	0	0	0	0	0	0	0	0	0	0	0	0	0	0	0	0	0	0	0	0	0	0	0	34	0	0	0	0	0	0	0
9b2fe7da8247d7c610d670cf3b52829b	0	0	0	0	33	0	0	0	0	0	0	0	0	0	0	0	0	0	0	0	0	0	0	0	0	0	0	0	0	0	0	0	0	0	0	0	0	0	0	0	0	0	0	0	0	0	0	0	0
6dd8e7be673f0aa700f47b446dca82ba	0	0	0	0	0	0	0	0	0	0	15	11	0	0	0	0	0	0	0	0	0	0	0	7	0	0	0	0	0	0	0	0	0	0	0	0	0	0	0	0	0	0	0	0	0	0	0	0	0
0bc11cab4e067da0ab3f8f1adecbc40d	0	0	0	0	0	0	0	0	0	0	0	0	11	6	8	8	0	0	0	0	0	0	0	0	0	0	0	0	0	0	0	0	0	0	0	0	0	0	0	0	0	0	0	0	0	0	0	0	0
b44124ba1a023b0ab71b7fbf6670c44d	0	0	0	0	0	0	0	0	0	0	0	0	0	7	0	0	0	0	26	0	0	0	0	0	0	0	0	0	0	0	0	0	0	0	0	0	0	0	0	0	0	0	0	0	0	0	0	0	0
95c1835884f2482211e6ef303001b7e4	0	0	0	0	0	0	0	0	0	0	0	0	0	0	0	0	0	0	13	0	0	0	0	0	0	0	0	0	0	0	0	0	0	0	0	0	0	0	0	0	0	0	0	20	0	0	0	0	0
8b458e13096d63751dbd21fa4c7cc2f8	0	0	0	0	0	0	0	0	0	0	0	0	0	0	0	0	0	0	0	0	0	0	0	0	0	0	0	0	0	0	0	0	0	0	0	0	33	0	0	0	0	0	0	0	0	0	0	0	0
8c3affef8896145ab060bfb64aa532e9	0	0	0	0	0	0	0	0	0	0	0	0	0	0	0	0	0	0	0	0	0	0	0	0	0	0	0	0	0	0	0	0	0	0	0	0	0	0	0	0	0	0	0	0	0	33	0	0	0
864fa86a8b72e16ad68d5e9b73144db7	0	0	0	0	0	0	0	0	0	0	0	0	0	0	0	0	0	0	0	0	0	0	0	0	0	0	0	0	0	0	0	0	0	0	0	0	0	0	0	0	0	0	0	0	0	33	0	0	0
b4504e1a590a5efd8d5f7e1ec24e19b3	0	0	0	0	0	0	0	0	0	0	0	0	0	0	0	0	0	0	0	0	0	0	0	0	0	0	0	0	0	0	0	0	0	0	0	0	0	0	0	0	0	0	0	0	0	0	33	0	0
f550ed7c95ed4ad4836ce64b973592e6	6	0	0	0	0	0	0	8	0	0	0	0	0	0	0	0	0	0	0	0	0	0	0	0	0	0	0	0	18	0	0	0	0	0	0	0	0	0	0	0	0	0	0	0	0	0	0	0	0
b1958c873cb903d522e91cc0ee6d5bc5	0	0	0	0	0	0	0	0	0	0	0	17	0	15	0	0	0	0	0	0	0	0	0	0	0	0	0	0	0	0	0	0	0	0	0	0	0	0	0	0	0	0	0	0	0	0	0	0	0
dd52585070050ae281574621e2bca840	0	0	0	0	0	0	0	0	0	0	0	11	0	21	0	0	0	0	0	0	0	0	0	0	0	0	0	0	0	0	0	0	0	0	0	0	0	0	0	0	0	0	0	0	0	0	0	0	0
b86fe9d870086e438ea39bfe51bec3ad	0	0	0	0	0	0	0	0	0	0	0	10	0	0	0	22	0	0	0	0	0	0	0	0	0	0	0	0	0	0	0	0	0	0	0	0	0	0	0	0	0	0	0	0	0	0	0	0	0
ca925bbe5f37e0e691ce759aecddeb72	0	0	0	0	0	0	0	0	0	0	0	0	0	0	0	0	0	0	0	0	0	0	0	25	0	0	0	0	0	0	0	0	0	0	0	0	0	0	0	0	0	0	0	0	0	0	0	0	7
4391528ba9b5ae12d91c115089933c52	0	0	0	0	0	0	0	0	0	0	0	0	0	0	0	0	0	0	0	0	0	0	0	0	0	19	0	0	0	0	0	0	0	0	0	0	0	0	0	0	0	0	0	0	0	0	0	13	0
ede7f839b3b73c567273f8bae98e7f90	0	0	0	0	0	0	0	0	0	0	0	0	0	0	0	0	0	0	0	0	0	0	0	0	0	0	0	0	0	0	0	0	0	0	0	32	0	0	0	0	0	0	0	0	0	0	0	0	0
09cd7cf096196a37b642f96c56b577a3	0	0	0	0	0	0	0	0	0	0	0	0	0	0	0	0	0	0	0	0	0	0	0	0	0	0	0	0	0	0	0	0	0	0	0	0	32	0	0	0	0	0	0	0	0	0	0	0	0
e567e534cb4e404e696d131a298b1e35	0	0	0	0	0	0	0	0	0	0	0	0	0	0	0	0	0	0	0	0	0	0	0	0	0	0	0	0	0	0	0	0	0	0	0	0	0	0	0	6	26	0	0	0	0	0	0	0	0
2a022e5be331e7262bcbb4bccfdf8a29	0	0	0	0	0	0	0	0	0	0	0	0	0	0	0	0	0	0	0	0	0	0	0	0	0	0	0	0	0	0	0	0	0	0	0	0	0	0	0	0	0	0	32	0	0	0	0	0	0
a8c63e89022c599b2490bcc885c06d89	0	0	0	0	0	0	0	0	0	0	0	21	0	0	0	0	0	0	0	0	0	0	0	0	0	0	0	0	4	0	0	6	0	0	0	0	0	0	0	0	0	0	0	0	0	0	0	0	0
9fe0e03c1ade7084f6d603353c468663	0	0	0	0	0	0	0	0	0	0	0	0	0	0	0	31	0	0	0	0	0	0	0	0	0	0	0	0	0	0	0	0	0	0	0	0	0	0	0	0	0	0	0	0	0	0	0	0	0
eae701409100c42c050433fdd163c00c	0	0	0	0	0	0	0	0	0	0	0	0	0	0	0	0	0	0	13	0	0	0	0	0	0	0	0	0	0	0	0	0	0	0	0	0	0	0	0	0	0	0	0	0	0	0	18	0	0
1070b181a94f0fd42df571a8cf876b46	0	0	0	0	0	0	0	0	0	0	0	0	0	0	0	0	0	0	0	0	0	0	31	0	0	0	0	0	0	0	0	0	0	0	0	0	0	0	0	0	0	0	0	0	0	0	0	0	0
d5c23bf8cf7556994ee4f1ba1b366758	0	0	0	0	0	0	0	0	0	0	0	0	0	0	0	0	0	0	0	0	0	0	0	31	0	0	0	0	0	0	0	0	0	0	0	0	0	0	0	0	0	0	0	0	0	0	0	0	0
b7c973f74cc4ae3a050976df646db094	0	0	0	0	0	0	0	0	0	0	0	0	0	0	0	0	0	0	0	0	0	0	0	0	0	0	0	0	0	0	0	0	0	0	0	0	0	31	0	0	0	0	0	0	0	0	0	0	0
d412610404aa23269b7e8de0b7b4e2ac	0	0	0	0	0	0	0	0	0	0	0	12	18	0	0	0	0	0	0	0	0	0	0	0	0	0	0	0	0	0	0	0	0	0	0	0	0	0	0	0	0	0	0	0	0	0	0	0	0
62b229081bacfb5391680470521fa018	0	0	0	0	0	0	0	0	0	0	0	0	0	0	0	4	0	0	0	0	0	0	0	0	0	0	0	0	26	0	0	0	0	0	0	0	0	0	0	0	0	0	0	0	0	0	0	0	0
1c8f5cd5fd4672fcd6cc0e98ce632c67	0	0	0	0	0	0	0	0	0	0	0	0	0	0	0	0	0	0	30	0	0	0	0	0	0	0	0	0	0	0	0	0	0	0	0	0	0	0	0	0	0	0	0	0	0	0	0	0	0
6e4f71cb038b4295311795103588bfc1	0	0	0	0	0	0	0	0	0	0	0	0	0	0	0	0	0	0	0	0	0	0	30	0	0	0	0	0	0	0	0	0	0	0	0	0	0	0	0	0	0	0	0	0	0	0	0	0	0
5e7a4e27acab6493b0c58babeab654c4	0	0	0	0	0	0	0	0	0	0	0	0	0	0	0	0	0	0	0	0	0	0	0	30	0	0	0	0	0	0	0	0	0	0	0	0	0	0	0	0	0	0	0	0	0	0	0	0	0
6bafc51b60de127ca136ecafd8c95c48	0	0	0	0	0	0	0	0	0	0	0	0	0	0	0	0	0	0	0	0	0	0	0	0	0	0	0	0	0	0	30	0	0	0	0	0	0	0	0	0	0	0	0	0	0	0	0	0	0
c4ef500c522176cdaebcbc7537cd3eb0	0	0	0	0	0	0	0	0	0	0	0	0	0	0	0	0	0	0	0	0	0	0	0	0	0	0	0	0	0	0	17	0	13	0	0	0	0	0	0	0	0	0	0	0	0	0	0	0	0
efae4529a6f21050ca0145ace0c60b4d	0	0	0	0	0	0	0	0	0	0	0	0	0	0	0	0	0	0	0	0	0	0	0	0	0	0	0	0	0	0	0	0	0	0	0	0	0	0	0	0	30	0	0	0	0	0	0	0	0
38769d5c79601f04c62e008beaaa8fe5	0	0	0	0	0	0	0	0	0	0	13	0	0	6	0	10	0	0	0	0	0	0	0	0	0	0	0	0	0	0	0	0	0	0	0	0	0	0	0	0	0	0	0	0	0	0	0	0	0
9869160cbfd67058f032cf62def3ae2e	0	0	0	0	0	0	0	0	0	0	0	4	0	0	0	0	5	0	0	0	0	0	0	0	10	0	0	0	0	0	0	0	0	0	0	0	0	0	0	0	0	0	0	0	0	0	0	0	0
e84d1d31c14066474278b8a620db024c	0	0	0	0	0	0	0	0	0	0	0	0	0	0	0	0	22	0	0	0	0	0	0	0	0	0	0	0	0	0	0	0	0	0	0	0	0	0	0	0	0	0	0	0	0	7	0	0	0
f803bd537422a0dc4c6637c7091ae873	0	0	0	0	0	0	0	0	0	0	0	0	0	0	0	0	0	0	29	0	0	0	0	0	0	0	0	0	0	0	0	0	0	0	0	0	0	0	0	0	0	0	0	0	0	0	0	0	0
99b287aef9a61a19e0bab976a9bcecc4	0	0	0	0	0	0	0	0	0	0	0	0	0	0	0	0	0	0	0	0	8	0	0	0	0	0	0	0	0	0	0	0	0	0	0	0	0	0	0	0	0	0	0	0	0	21	0	0	0
a931304c4813272cce8dc06b4d3dc72a	0	0	0	0	0	0	0	0	0	0	0	0	0	0	0	0	0	0	0	0	0	0	0	0	0	0	0	0	0	0	0	0	0	0	0	0	0	29	0	0	0	0	0	0	0	0	0	0	0
46213f81754151dc6bc52adb77d4bc35	0	0	0	0	0	0	0	0	0	0	0	0	0	0	0	0	0	0	0	0	0	0	0	0	0	0	0	0	0	0	0	0	0	0	0	0	0	0	29	0	0	0	0	0	0	0	0	0	0
9fdc1614a5bde345cea5023386c2e176	0	0	0	0	0	0	0	0	0	0	10	0	0	0	11	0	0	7	0	0	0	0	0	0	0	0	0	0	0	0	0	0	0	0	0	0	0	0	0	0	0	0	0	0	0	0	0	0	0
62cbea7f37dcd780977b2b7344d4350e	0	0	0	0	0	0	0	0	0	0	0	0	0	0	28	0	0	0	0	0	0	0	0	0	0	0	0	0	0	0	0	0	0	0	0	0	0	0	0	0	0	0	0	0	0	0	0	0	0
93e308cc546eb8fa11d04f02c4f5117a	0	0	0	0	0	0	0	0	0	0	0	0	0	0	0	0	0	0	0	12	0	0	0	0	0	0	0	11	0	0	0	5	0	0	0	0	0	0	0	0	0	0	0	0	0	0	0	0	0
c0f779f0a524eb4878543a6cba6c709b	0	0	0	0	0	0	0	0	0	0	0	0	0	0	0	0	0	0	0	0	0	0	0	0	0	0	0	0	0	0	0	0	0	0	0	0	0	0	0	0	0	0	28	0	0	0	0	0	0
324e6a6b21c3a05d374519bbf136e90d	0	0	0	0	0	0	0	0	0	0	0	0	0	0	0	0	0	0	0	0	0	0	0	0	0	0	0	0	0	0	0	0	0	0	0	0	0	0	0	0	0	0	0	0	28	0	0	0	0
11aa0f205fbe070364dbbd7426a5a39c	0	0	13	0	0	0	0	0	0	0	0	0	0	0	0	0	0	0	0	0	0	0	0	0	0	0	0	0	14	0	0	0	0	0	0	0	0	0	0	0	0	0	0	0	0	0	0	0	0
a70f0302662ce1d91840d145b9db2d8b	0	0	0	0	0	18	0	0	0	0	0	0	0	0	0	9	0	0	0	0	0	0	0	0	0	0	0	0	0	0	0	0	0	0	0	0	0	0	0	0	0	0	0	0	0	0	0	0	0
ded5e1376a2a9d53a9321dda75b05391	0	0	0	0	0	0	0	0	0	0	0	0	19	0	8	0	0	0	0	0	0	0	0	0	0	0	0	0	0	0	0	0	0	0	0	0	0	0	0	0	0	0	0	0	0	0	0	0	0
b486cbad74ae83eb2d552036fe661612	0	0	0	0	0	0	0	0	0	0	0	0	0	27	0	0	0	0	0	0	0	0	0	0	0	0	0	0	0	0	0	0	0	0	0	0	0	0	0	0	0	0	0	0	0	0	0	0	0
a2c52d0019eca925c63b501bd4635f54	0	0	0	0	0	0	0	0	0	0	0	0	0	27	0	0	0	0	0	0	0	0	0	0	0	0	0	0	0	0	0	0	0	0	0	0	0	0	0	0	0	0	0	0	0	0	0	0	0
1f7a14fbf2a9a647cc395d75890c3104	0	0	0	0	0	0	0	0	0	0	0	0	0	0	0	0	0	0	0	0	0	0	0	0	0	0	0	0	0	0	0	0	27	0	0	0	0	0	0	0	0	0	0	0	0	0	0	0	0
83698f2cf7d6abd48a11f8a06f0acd05	0	0	0	0	0	0	0	0	0	0	0	0	0	0	0	0	0	0	0	0	0	0	0	0	0	0	0	0	0	0	0	0	0	0	0	0	0	0	0	0	27	0	0	0	0	0	0	0	0
ab44c87d4d43ebcdfe38adf4316524b7	0	0	20	6	0	0	0	0	0	0	0	0	0	0	0	0	0	0	0	0	0	0	0	0	0	0	0	0	0	0	0	0	0	0	0	0	0	0	0	0	0	0	0	0	0	0	0	0	0
77ecf71980ba3d7ba6c8197093f241c8	0	0	0	0	0	0	0	0	0	0	0	0	0	0	0	0	0	0	0	0	0	0	0	0	0	0	26	0	0	0	0	0	0	0	0	0	0	0	0	0	0	0	0	0	0	0	0	0	0
9c3ddf5cdc0a2ea8115d4619729d949f	0	0	0	0	0	0	0	0	0	0	0	0	0	0	0	0	0	0	0	0	0	0	0	0	0	0	0	0	0	0	0	0	0	0	0	0	0	0	0	0	0	0	26	0	0	0	0	0	0
81e523f48f656df3e6e9563db591c68d	0	0	0	0	0	6	0	0	0	0	0	0	0	0	0	0	0	0	0	0	0	0	0	0	0	0	0	0	0	0	0	0	0	0	0	0	0	0	0	0	0	0	0	0	10	0	0	0	0
ff97dcd85eb6db8b56269de733cfe8fb	0	0	0	0	0	0	0	0	0	0	0	0	0	25	0	0	0	0	0	0	0	0	0	0	0	0	0	0	0	0	0	0	0	0	0	0	0	0	0	0	0	0	0	0	0	0	0	0	0
74bf8b5fa50563ab16e269736646253b	0	0	0	0	0	0	0	0	0	0	0	0	0	0	0	0	0	0	25	0	0	0	0	0	0	0	0	0	0	0	0	0	0	0	0	0	0	0	0	0	0	0	0	0	0	0	0	0	0
80d8015bab937d1250a1d3ad42faeffa	0	0	0	0	0	0	0	0	0	0	0	0	0	0	0	0	0	0	0	0	25	0	0	0	0	0	0	0	0	0	0	0	0	0	0	0	0	0	0	0	0	0	0	0	0	0	0	0	0
cd56e9e67c2971f42b0cb51209840ceb	0	0	0	0	0	0	0	0	0	0	0	0	0	0	0	0	0	0	0	0	8	0	17	0	0	0	0	0	0	0	0	0	0	0	0	0	0	0	0	0	0	0	0	0	0	0	0	0	0
ef3e47089152701578e6f9e471ba781e	0	0	0	0	0	0	0	0	0	0	0	0	0	0	0	0	0	0	0	0	0	0	0	0	0	0	0	0	25	0	0	0	0	0	0	0	0	0	0	0	0	0	0	0	0	0	0	0	0
9b6b749e6c92f790ac4c43cb0e7d2fdc	0	0	0	0	0	0	0	0	0	0	0	0	0	0	0	0	0	0	0	0	0	0	0	0	0	0	0	0	0	0	0	0	0	0	0	0	0	25	0	0	0	0	0	0	0	0	0	0	0
9109f7a46513c35f8e3e213210ddcd70	0	0	0	0	0	0	0	0	9	0	0	0	0	0	0	0	0	0	0	0	0	0	0	0	0	0	0	0	0	0	0	0	0	0	0	0	0	0	0	0	0	0	0	0	0	0	0	0	0
bdb63cc0622f5d231e763aa6c27830b6	0	0	0	0	0	0	0	0	0	0	0	0	0	0	0	0	0	0	24	0	0	0	0	0	0	0	0	0	0	0	0	0	0	0	0	0	0	0	0	0	0	0	0	0	0	0	0	0	0
cbe5e30c8c8dac28d24bfb5e0f418c72	0	0	0	0	0	0	0	0	0	0	0	0	0	0	0	0	0	0	10	0	0	0	0	0	0	14	0	0	0	0	0	0	0	0	0	0	0	0	0	0	0	0	0	0	0	0	0	0	0
d9e3d33d11c7c73dbb7c8055c0cef2a3	0	0	0	0	0	0	0	0	0	0	0	0	0	0	0	0	0	0	8	0	0	0	0	0	0	0	0	0	0	0	0	0	0	0	0	0	0	0	0	0	0	6	0	0	0	4	2	0	0
1e2ebe477c22362e422f192a2989c98d	0	0	0	0	0	0	0	0	0	0	0	0	0	0	0	0	0	0	0	0	24	0	0	0	0	0	0	0	0	0	0	0	0	0	0	0	0	0	0	0	0	0	0	0	0	0	0	0	0
e51628421d25c2ed107a8150e19bb9b2	0	0	0	0	0	0	0	0	0	0	0	0	0	0	0	0	0	0	0	0	0	0	17	0	0	0	0	0	7	0	0	0	0	0	0	0	0	0	0	0	0	0	0	0	0	0	0	0	0
e39fe0e3dac919993a14d9402259ceec	0	0	0	0	0	0	0	0	0	0	0	0	0	0	0	0	0	0	0	0	0	0	0	0	0	0	0	0	0	0	0	0	0	0	0	0	0	24	0	0	0	0	0	0	0	0	0	0	0
6434d97cffbd0bcb7212b53ceb94d02f	0	0	0	0	0	0	0	0	0	0	0	0	0	0	0	0	0	0	0	0	0	0	0	0	0	0	0	0	0	0	0	0	0	0	0	0	0	0	0	0	0	24	0	0	0	0	0	0	0
8b4be91cccd0a237ecf8d1cf89a05f31	0	0	0	0	0	0	0	0	0	0	0	0	0	0	0	0	0	0	0	0	0	0	0	0	0	0	0	0	0	0	0	0	0	0	0	0	0	0	0	0	0	0	0	0	0	24	0	0	0
d0d2178b8a0cf1ed3fd8905b6d8ddccc	0	0	0	0	0	0	0	0	0	0	0	0	0	0	0	0	0	0	0	0	0	0	0	0	0	0	0	0	0	0	0	0	0	0	0	0	0	0	0	0	0	0	0	0	0	0	24	0	0
737e4e2a2642b30b8e68e04a6ee3eba8	0	0	0	11	0	0	12	0	0	0	0	0	0	0	0	0	0	0	0	0	0	0	0	0	0	0	0	0	0	0	0	0	0	0	0	0	0	0	0	0	0	0	0	0	0	0	0	0	0
ab06ebb55981063e08c2175298d89c45	0	0	0	0	0	0	0	0	0	0	0	0	8	0	0	8	0	0	0	0	0	0	0	0	0	0	0	0	0	0	0	0	0	0	0	0	0	0	0	0	0	0	0	0	0	7	0	0	0
ab538e9ad9c63f15eabfbd8a6b91645e	0	0	0	0	0	0	0	0	0	0	0	0	0	23	0	0	0	0	0	0	0	0	0	0	0	0	0	0	0	0	0	0	0	0	0	0	0	0	0	0	0	0	0	0	0	0	0	0	0
08bffd32c247c5eb9d66b7e8e48e0e7e	0	0	0	0	0	0	0	0	0	0	0	0	0	0	5	0	0	0	0	0	0	0	0	0	0	0	0	0	0	0	0	0	0	0	0	0	0	0	0	0	0	0	0	0	0	0	0	0	0
82f4502990eca0ae2a0d38b5aefe6d76	0	0	0	0	0	0	0	0	0	0	0	0	0	0	0	23	0	0	0	0	0	0	0	0	0	0	0	0	0	0	0	0	0	0	0	0	0	0	0	0	0	0	0	0	0	0	0	0	0
483a9eac98206f96e386717d4d27fd96	0	0	0	0	0	0	0	0	0	0	0	0	0	0	0	0	0	0	0	0	0	0	23	0	0	0	0	0	0	0	0	0	0	0	0	0	0	0	0	0	0	0	0	0	0	0	0	0	0
dfdcc4f5f90aea7913792bf1b249cd05	0	0	0	0	0	0	0	0	0	0	0	0	0	0	0	0	0	0	0	0	0	0	0	0	0	0	0	0	23	0	0	0	0	0	0	0	0	0	0	0	0	0	0	0	0	0	0	0	0
7ef810f581780a0509c7b1e5f100037d	0	0	0	0	0	0	0	0	0	0	0	0	0	0	0	0	0	0	0	0	0	0	0	0	0	0	0	0	0	0	0	0	0	0	0	0	0	0	0	0	0	0	23	0	0	0	0	0	0
715ebb6780a4734974c72c1d7e602386	0	0	0	0	0	0	0	0	0	0	0	0	0	0	0	0	0	0	0	0	0	0	0	0	0	0	0	0	0	0	0	0	0	0	0	0	0	0	0	0	0	0	0	0	23	0	0	0	0
f289e5ce1a005d2d703699c56ec1ca90	0	0	0	0	0	0	0	0	0	0	0	0	0	0	0	0	0	0	0	0	0	0	0	0	0	0	0	0	0	0	0	0	0	0	0	0	0	0	0	0	0	0	0	0	0	0	0	0	0
98a25c53b7d28c35e2038654ee466201	0	0	0	0	0	0	0	0	0	0	10	0	0	12	0	0	0	0	0	0	0	0	0	0	0	0	0	0	0	0	0	0	0	0	0	0	0	0	0	0	0	0	0	0	0	0	0	0	0
f9b6ff7936c98c4f15e2d7fac8c6936b	0	0	0	0	0	0	0	0	0	0	0	22	0	0	0	0	0	0	0	0	0	0	0	0	0	0	0	0	0	0	0	0	0	0	0	0	0	0	0	0	0	0	0	0	0	0	0	0	0
322121365757d327f02f45d77ad13103	0	0	0	0	0	0	0	0	0	0	0	22	0	0	0	0	0	0	0	0	0	0	0	0	0	0	0	0	0	0	0	0	0	0	0	0	0	0	0	0	0	0	0	0	0	0	0	0	0
02bc740bacf3500eb86a237d085201c3	0	0	0	0	0	0	0	0	0	0	0	9	0	0	13	0	0	0	0	0	0	0	0	0	0	0	0	0	0	0	0	0	0	0	0	0	0	0	0	0	0	0	0	0	0	0	0	0	0
7e225a78f3745f3fe7a5f742985a06aa	0	0	0	0	0	0	0	0	0	0	0	0	0	0	0	0	22	0	0	0	0	0	0	0	0	0	0	0	0	0	0	0	0	0	0	0	0	0	0	0	0	0	0	0	0	0	0	0	0
f4d70baeeb6776f340bb319d0565d09a	0	0	0	0	0	0	0	0	0	0	0	0	0	0	0	0	0	0	22	0	0	0	0	0	0	0	0	0	0	0	0	0	0	0	0	0	0	0	0	0	0	0	0	0	0	0	0	0	0
c09ee2c09db9e188dbca639a7b3d7ea4	0	0	0	0	0	0	0	0	0	0	0	0	0	0	0	0	0	0	0	0	0	0	22	0	0	0	0	0	0	0	0	0	0	0	0	0	0	0	0	0	0	0	0	0	0	0	0	0	0
8f90249dd756e69e8ae966e0df2fb9e4	0	0	0	0	0	0	0	0	0	0	0	0	0	0	0	0	0	0	0	0	0	0	0	0	0	0	0	0	22	0	0	0	0	0	0	0	0	0	0	0	0	0	0	0	0	0	0	0	0
a58e5fa4153390ffba39fdbaf9e2a299	0	0	0	0	0	0	0	0	0	0	0	0	0	0	0	0	0	0	0	0	0	0	0	0	0	0	0	0	22	0	0	0	0	0	0	0	0	0	0	0	0	0	0	0	0	0	0	0	0
37f42aefb9fb25bafb072f68f8151b6f	0	0	0	0	0	0	0	0	0	0	0	0	0	0	0	0	0	0	0	0	0	0	0	0	0	0	0	0	10	0	0	0	0	0	0	0	0	0	0	0	0	0	0	0	0	0	12	0	0
ab65acb46f0fe75a1b8f8842ab1472d4	0	0	0	0	0	0	0	0	0	0	0	0	0	0	0	0	0	0	0	0	0	0	0	0	0	0	0	0	0	0	0	0	0	0	0	0	0	0	0	0	0	0	0	0	0	22	0	0	0
9a539d92bfcee9be7170e29e71880283	0	0	0	0	0	0	0	0	0	0	0	21	0	0	0	0	0	0	0	0	0	0	0	0	0	0	0	0	0	0	0	0	0	0	0	0	0	0	0	0	0	0	0	0	0	0	0	0	0
de41f2f1dcf526d0e4494618a15e898e	0	0	0	0	0	0	0	0	0	0	0	0	0	0	0	0	0	0	0	0	0	7	14	0	0	0	0	0	0	0	0	0	0	0	0	0	0	0	0	0	0	0	0	0	0	0	0	0	0
12aec47e01e8845bcf964b4e1a296bb6	0	0	0	0	0	0	0	0	0	0	0	0	0	0	0	0	0	0	0	0	0	0	4	7	0	0	0	0	10	0	0	0	0	0	0	0	0	0	0	0	0	0	0	0	0	0	0	0	0
9731004b7652f232c3d27c4fbba76edb	0	0	0	0	0	0	0	0	0	0	0	0	0	0	0	0	0	0	0	0	0	0	0	0	0	0	0	0	0	0	0	0	7	0	0	0	0	0	0	0	0	0	0	0	14	0	0	0	0
69431c43ec486f4970df9b219be50253	0	0	0	10	0	0	0	0	0	0	0	0	0	0	0	0	0	0	0	0	0	0	0	6	0	0	0	0	4	0	0	0	0	0	0	0	0	0	0	0	0	0	0	0	0	0	0	0	0
63cfc4b73b26e67ea0bfc98266f259b7	0	0	0	0	0	0	0	0	0	0	0	0	0	0	0	11	0	0	0	0	0	0	0	0	9	0	0	0	0	0	0	0	0	0	0	0	0	0	0	0	0	0	0	0	0	0	0	0	0
cd15da0b83e71c652e28d52cdcbe6889	0	0	0	0	0	0	0	0	0	0	0	0	0	0	0	0	0	0	0	0	20	0	0	0	0	0	0	0	0	0	0	0	0	0	0	0	0	0	0	0	0	0	0	0	0	0	0	0	0
39a9c6fce3858ff8b329520991f18dc3	0	0	0	0	0	0	0	0	0	0	0	0	0	0	0	0	0	0	0	0	0	0	4	0	0	0	0	0	0	0	0	0	0	0	0	0	0	0	0	0	0	0	0	0	7	0	0	0	0
201975538dded03cb57d2164f1be04fa	0	0	0	0	0	0	0	0	0	0	0	0	0	0	0	0	0	0	0	0	0	0	0	0	7	0	3	0	0	0	0	0	0	0	0	0	0	0	0	0	0	0	0	0	0	0	0	0	0
7884fcbc54341f7c643d8beb486ae6ab	0	0	0	0	0	0	0	0	0	0	0	0	0	0	0	0	0	0	0	0	0	0	0	0	0	0	0	0	0	0	0	0	0	0	0	0	0	0	0	20	0	0	0	0	0	0	0	0	0
c4af19ad1147f66c26689570ea9b4de9	0	0	0	0	0	0	0	0	0	0	0	0	0	0	0	0	0	0	0	0	0	0	0	0	0	0	0	0	0	0	0	0	0	0	0	0	0	0	0	0	20	0	0	0	0	0	0	0	0
bdcc8b10d6346255da530546d6f2efcf	0	0	0	0	0	0	0	0	0	0	0	0	0	0	0	0	0	0	0	0	0	0	0	0	0	0	0	0	0	0	0	0	0	0	0	0	0	0	0	0	0	0	0	0	0	0	0	0	0
47e1cc93757aee340324c81610a4d081	0	0	19	0	0	0	0	0	0	0	0	0	0	0	0	0	0	0	0	0	0	0	0	0	0	0	0	0	0	0	0	0	0	0	0	0	0	0	0	0	0	0	0	0	0	0	0	0	0
8c9a6d59474c734530431fbb4f279b74	0	0	0	19	0	0	0	0	0	0	0	0	0	0	0	0	0	0	0	0	0	0	0	0	0	0	0	0	0	0	0	0	0	0	0	0	0	0	0	0	0	0	0	0	0	0	0	0	0
08b4c325a322ae42a34cb9d8d6154fad	0	0	0	0	0	0	0	0	0	0	0	0	19	0	0	0	0	0	0	0	0	0	0	0	0	0	0	0	0	0	0	0	0	0	0	0	0	0	0	0	0	0	0	0	0	0	0	0	0
a84ba512b3cb329d3b35a76ba77fca9c	0	0	0	0	0	0	0	0	0	0	0	0	0	0	19	0	0	0	0	0	0	0	0	0	0	0	0	0	0	0	0	0	0	0	0	0	0	0	0	0	0	0	0	0	0	0	0	0	0
ad911e52abc0914125200776029101a4	0	0	0	0	0	0	0	0	0	0	0	0	0	0	0	19	0	0	0	0	0	0	0	0	0	0	0	0	0	0	0	0	0	0	0	0	0	0	0	0	0	0	0	0	0	0	0	0	0
496f26b9a816f503bb13838dd975fffb	0	0	0	0	0	0	0	0	0	0	0	0	0	0	0	0	13	0	0	0	0	0	0	0	0	0	0	0	0	0	0	0	0	0	0	0	0	0	0	0	0	0	0	0	0	0	0	0	0
df16369d85fabf5f2dc782595e966470	0	0	0	0	0	0	0	0	0	0	0	0	0	0	0	0	0	0	12	0	0	0	0	0	0	0	0	0	7	0	0	0	0	0	0	0	0	0	0	0	0	0	0	0	0	0	0	0	0
413ba126268dbad8d14f32b774db6591	0	0	0	0	0	0	0	0	0	0	0	0	0	0	0	0	0	0	0	0	0	0	19	0	0	0	0	0	0	0	0	0	0	0	0	0	0	0	0	0	0	0	0	0	0	0	0	0	0
c6379206739d7dc163edf56580e5da4f	0	0	0	0	0	0	0	0	0	0	0	0	0	0	0	0	0	0	0	0	0	0	0	9	0	0	0	0	0	0	0	0	0	0	0	0	0	0	0	0	0	0	0	0	10	0	0	0	0
83f75cd56a5cac9d2c9e9e5a382c0312	0	0	0	0	0	0	0	0	0	0	0	0	0	0	0	0	0	0	0	0	0	0	0	0	0	0	0	0	19	0	0	0	0	0	0	0	0	0	0	0	0	0	0	0	0	0	0	0	0
1b583b9cef76d33c62449a1435998c56	0	0	0	0	0	0	0	0	0	0	0	0	0	0	0	0	0	0	0	0	0	0	0	0	0	0	0	0	0	0	0	0	0	0	19	0	0	0	0	0	0	0	0	0	0	0	0	0	0
709b946895bb2db9c9d7f0b58bd47feb	0	0	0	0	0	0	0	0	0	0	0	0	0	0	0	0	0	0	0	0	0	0	0	0	0	0	0	0	0	0	0	0	0	0	0	0	0	19	0	0	0	0	0	0	0	0	0	0	0
4769a0a57bfc46494310e0a2e8111c5a	0	0	0	0	0	0	0	0	0	0	18	0	0	0	0	0	0	0	0	0	0	0	0	0	0	0	0	0	0	0	0	0	0	0	0	0	0	0	0	0	0	0	0	0	0	0	0	0	0
69e141502938a5692f2acde48e10d7c7	0	0	0	0	0	0	0	0	0	0	0	11	0	0	0	0	0	0	0	0	0	7	0	0	0	0	0	0	0	0	0	0	0	0	0	0	0	0	0	0	0	0	0	0	0	0	0	0	0
89904934540b5621f8732c748a941b4f	0	0	0	0	0	0	0	0	0	0	0	0	18	0	0	0	0	0	0	0	0	0	0	0	0	0	0	0	0	0	0	0	0	0	0	0	0	0	0	0	0	0	0	0	0	0	0	0	0
44c60b9b7a98a5bf6ce288c93f3957fd	0	0	0	0	0	0	0	0	0	0	0	0	0	0	0	0	0	0	0	0	18	0	0	0	0	0	0	0	0	0	0	0	0	0	0	0	0	0	0	0	0	0	0	0	0	0	0	0	0
6d983ff7e8fdbc9bc829dac271c2734e	0	0	0	0	0	0	0	0	0	0	0	0	0	0	0	0	0	0	0	0	0	0	0	0	0	0	0	0	0	0	0	0	18	0	0	0	0	0	0	0	0	0	0	0	0	0	0	0	0
ac3ea6ca3265cdb02addb8cfb960581c	0	0	0	0	0	0	0	0	0	0	0	0	0	0	0	0	0	0	0	0	0	0	0	0	0	0	0	0	0	0	0	0	0	0	0	0	0	0	0	0	0	18	0	0	0	0	0	0	0
f24f4d3c20bf8adf3d4ffd879f0a1420	0	0	0	0	0	0	0	0	0	0	0	0	0	0	0	0	0	0	0	0	0	0	0	0	0	0	0	0	0	0	0	0	0	0	0	0	0	0	0	0	0	0	0	0	0	8	0	0	10
908ae76c5f5900ddf513bfee9ada3d34	0	0	0	0	0	0	0	0	0	0	0	0	0	0	17	0	0	0	0	0	0	0	0	0	0	0	0	0	0	0	0	0	0	0	0	0	0	0	0	0	0	0	0	0	0	0	0	0	0
c632f698c8fda8acf97eae43314404ff	0	0	0	0	0	0	0	0	0	0	0	0	0	0	0	17	0	0	0	0	0	0	0	0	0	0	0	0	0	0	0	0	0	0	0	0	0	0	0	0	0	0	0	0	0	0	0	0	0
e00ea50448ac42a72bb466d84c0efece	0	0	0	0	0	0	0	0	0	0	0	0	0	0	0	0	0	0	0	0	17	0	0	0	0	0	0	0	0	0	0	0	0	0	0	0	0	0	0	0	0	0	0	0	0	0	0	0	0
b9fdc6611025282d8d3f074d03e62626	0	0	0	0	0	0	0	0	0	0	0	0	0	0	0	0	0	0	0	0	0	0	0	0	0	0	0	0	0	0	0	0	0	0	0	0	0	0	0	0	17	0	0	0	0	0	0	0	0
ac2695278d6b898bedad537e90334b8e	0	0	0	0	0	0	0	0	0	0	0	0	0	0	0	0	0	0	0	0	0	0	0	0	0	0	0	0	0	0	0	0	0	0	0	0	0	0	0	0	0	0	17	0	0	0	0	0	0
87d54c3cb1f881ad63c7638f1c2afccc	0	0	0	0	0	0	0	0	0	0	0	0	0	0	0	0	0	0	0	0	0	0	0	0	0	0	0	0	0	0	0	0	0	0	0	0	0	0	0	0	0	0	0	0	17	0	0	0	0
415d05bd89175c635e29d9a217def68f	0	0	0	0	0	0	0	9	0	0	0	0	0	0	0	0	0	0	0	0	0	0	0	0	0	0	0	0	0	0	0	0	7	0	0	0	0	0	0	0	0	0	0	0	0	0	0	0	0
94bd861ffd533f706ae34d462a473cfa	0	0	0	0	0	0	0	0	0	0	0	6	0	0	0	0	0	0	0	0	0	0	10	0	0	0	0	0	0	0	0	0	0	0	0	0	0	0	0	0	0	0	0	0	0	0	0	0	0
0e67c58a12fba38131385f050770130b	0	0	0	0	0	0	0	0	0	0	0	0	0	0	0	16	0	0	0	0	0	0	0	0	0	0	0	0	0	0	0	0	0	0	0	0	0	0	0	0	0	0	0	0	0	0	0	0	0
6fec3cc0362eff716e2f8c36d2d73c32	0	0	0	0	0	0	0	0	0	0	0	0	0	0	0	16	0	0	0	0	0	0	0	0	0	0	0	0	0	0	0	0	0	0	0	0	0	0	0	0	0	0	0	0	0	0	0	0	0
e13ba8a114588db9010e2a91b61c867f	0	0	0	0	0	0	0	0	0	0	0	0	0	0	0	0	0	9	0	0	0	0	0	0	0	0	0	0	0	0	0	0	0	0	0	0	0	0	0	0	0	0	0	0	0	0	0	7	0
976f896638ee8aeb862e48f079972e66	0	0	0	0	0	0	0	0	0	0	0	0	0	0	0	0	0	0	16	0	0	0	0	0	0	0	0	0	0	0	0	0	0	0	0	0	0	0	0	0	0	0	0	0	0	0	0	0	0
0dd28d276c9097b8838dd44530c9a83c	0	0	0	0	0	0	0	0	0	0	0	0	0	0	0	0	0	0	0	0	0	0	16	0	0	0	0	0	0	0	0	0	0	0	0	0	0	0	0	0	0	0	0	0	0	0	0	0	0
12efc126bd347696a452f54ffe788bce	0	0	0	0	0	0	0	0	0	0	0	0	0	0	0	0	0	0	0	0	0	0	0	16	0	0	0	0	0	0	0	0	0	0	0	0	0	0	0	0	0	0	0	0	0	0	0	0	0
aaf700c09dd8ca479cb3ce2eb567a280	0	0	0	0	0	0	0	0	0	0	0	0	0	0	0	0	0	0	0	0	0	0	0	16	0	0	0	0	0	0	0	0	0	0	0	0	0	0	0	0	0	0	0	0	0	0	0	0	0
f813667631e092660ff90447ecdd2120	0	0	0	0	0	0	0	0	0	0	0	0	0	0	0	0	0	0	0	0	0	0	0	0	8	0	0	0	0	0	0	0	0	0	0	0	0	0	0	0	0	8	0	0	0	0	0	0	0
ae49f04463b4650bd69f0351940ee787	0	0	0	0	0	0	0	0	0	0	0	0	0	0	0	0	0	0	0	0	0	0	0	0	0	0	0	0	0	0	0	0	16	0	0	0	0	0	0	0	0	0	0	0	0	0	0	0	0
7fd3131aab2719940e71b14fbba2782e	0	0	0	0	0	0	0	0	0	0	0	0	0	0	0	0	0	0	0	0	0	0	0	0	0	0	0	0	0	0	0	0	0	0	0	0	0	16	0	0	0	0	0	0	0	0	0	0	0
e3961d8cdec205bfebb8f72f65d50fb6	0	0	0	0	0	0	0	0	0	0	0	0	0	0	0	0	0	0	0	0	0	0	0	0	0	0	0	0	0	0	0	0	0	0	0	0	0	0	16	0	0	0	0	0	0	0	0	0	0
c412a0e955b4b4ba97e813757387113e	0	0	0	0	0	0	0	0	0	0	0	15	0	0	0	0	0	0	0	0	0	0	0	0	0	0	0	0	0	0	0	0	0	0	0	0	0	0	0	0	0	0	0	0	0	0	0	0	0
5ff806f35c2001858d35c52c6102fe07	0	0	0	0	0	0	0	0	0	0	0	0	0	0	0	0	0	0	0	0	0	0	15	0	0	0	0	0	0	0	0	0	0	0	0	0	0	0	0	0	0	0	0	0	0	0	0	0	0
a31a20883c112be9e68d966578040de7	0	0	0	0	0	0	0	0	0	0	0	0	0	0	0	0	0	0	0	0	0	0	15	0	0	0	0	0	0	0	0	0	0	0	0	0	0	0	0	0	0	0	0	0	0	0	0	0	0
79427fb13522d8d50e5bb7c2ece7ae0f	0	0	0	0	0	0	0	0	0	0	0	0	0	0	0	0	0	0	0	0	0	0	0	0	0	0	0	15	0	0	0	0	0	0	0	0	0	0	0	0	0	0	0	0	0	0	0	0	0
4b6ac85f8ee4e6ad90c21f3bed037924	0	0	0	0	0	0	0	0	0	0	0	0	0	0	0	0	0	0	0	0	0	0	0	0	0	0	0	0	15	0	0	0	0	0	0	0	0	0	0	0	0	0	0	0	0	0	0	0	0
19db669b01a1886a225c0576f5c37892	0	0	0	0	0	0	0	0	0	0	0	0	0	0	0	0	0	0	0	0	0	0	0	0	0	0	0	0	0	0	0	0	15	0	0	0	0	0	0	0	0	0	0	0	0	0	0	0	0
5a5ce4aef28a00e2258ac47bc26b21ab	0	0	0	0	0	0	0	0	0	0	0	0	0	0	0	0	0	0	0	0	0	0	0	0	0	0	0	0	0	0	0	0	0	0	0	0	0	15	0	0	0	0	0	0	0	0	0	0	0
c76467d0c5c289c04a33ea6b29627c10	0	0	0	0	0	0	0	0	0	0	7	0	0	0	0	0	0	0	0	0	0	0	0	7	0	0	0	0	0	0	0	0	0	0	0	0	0	0	0	0	0	0	0	0	0	0	0	0	0
1c35f6871e993e77134d28472e47dc65	0	0	0	0	0	0	0	0	0	0	0	14	0	0	0	0	0	0	0	0	0	0	0	0	0	0	0	0	0	0	0	0	0	0	0	0	0	0	0	0	0	0	0	0	0	0	0	0	0
bd3c34b6d4e57b840d1733220b49b903	0	0	0	0	0	0	0	0	0	0	0	0	0	14	0	0	0	0	0	0	0	0	0	0	0	0	0	0	0	0	0	0	0	0	0	0	0	0	0	0	0	0	0	0	0	0	0	0	0
38ba8c9bece775c5c4ec29879b9226fc	0	0	0	0	0	0	0	0	0	0	0	0	0	0	0	0	0	0	14	0	0	0	0	0	0	0	0	0	0	0	0	0	0	0	0	0	0	0	0	0	0	0	0	0	0	0	0	0	0
6edf94175c06ef3a0dd98390608724e0	0	0	0	0	0	0	0	0	0	0	0	0	0	0	0	0	0	0	14	0	0	0	0	0	0	0	0	0	0	0	0	0	0	0	0	0	0	0	0	0	0	0	0	0	0	0	0	0	0
c066fc0d085daac7709895d543e4e07b	0	0	0	0	0	0	0	0	0	0	0	0	0	0	0	0	0	0	0	14	0	0	0	0	0	0	0	0	0	0	0	0	0	0	0	0	0	0	0	0	0	0	0	0	0	0	0	0	0
e61a5d37148d9aaecc752441a6b481cc	0	0	0	0	0	0	0	0	0	0	0	0	0	0	0	0	0	0	0	0	5	0	0	3	0	0	0	0	6	0	0	0	0	0	0	0	0	0	0	0	0	0	0	0	0	0	0	0	0
33e347c0eb0f4f17a1d3d3ed21058443	0	0	0	0	0	0	0	0	0	0	0	0	0	0	0	0	0	0	0	0	0	14	0	0	0	0	0	0	0	0	0	0	0	0	0	0	0	0	0	0	0	0	0	0	0	0	0	0	0
842e028e25061dda035f555a654e298e	0	0	0	0	0	0	0	0	0	0	0	0	0	0	0	0	0	0	0	0	0	0	14	0	0	0	0	0	0	0	0	0	0	0	0	0	0	0	0	0	0	0	0	0	0	0	0	0	0
1da5f63d052be7a9698ed1ebf0856665	0	0	0	0	0	0	0	0	0	0	0	0	0	0	0	0	0	0	0	0	0	0	0	14	0	0	0	0	0	0	0	0	0	0	0	0	0	0	0	0	0	0	0	0	0	0	0	0	0
0a158041799a2109db27632a4ee4f2c3	0	0	0	0	0	0	0	0	0	0	0	0	0	0	0	0	0	0	0	0	0	0	0	0	0	0	0	0	14	0	0	0	0	0	0	0	0	0	0	0	0	0	0	0	0	0	0	0	0
8606efe0cbd830da8c048079e73a45bc	0	0	0	0	0	0	0	0	0	0	0	0	0	0	0	0	0	0	0	0	0	0	0	0	0	0	0	0	0	0	0	0	0	0	0	0	0	0	0	0	0	0	0	14	0	0	0	0	0
1d6338a60a911c12b3c0db1542227312	0	0	0	0	0	0	0	0	0	0	0	0	0	0	0	0	0	0	0	0	0	0	0	0	0	0	0	0	0	0	0	0	0	0	0	0	0	0	0	0	0	0	0	0	0	0	0	0	0
f035bd64de697bd6e7014d15028e9a3b	0	0	0	0	0	0	0	0	0	0	0	0	0	0	0	0	0	0	0	0	0	0	0	0	0	0	0	0	0	0	0	0	0	0	0	0	0	0	0	0	0	0	0	0	0	0	0	0	0
114db583a91314eb345ee2e268748e0f	0	0	0	0	0	13	0	0	0	0	0	0	0	0	0	0	0	0	0	0	0	0	0	0	0	0	0	0	0	0	0	0	0	0	0	0	0	0	0	0	0	0	0	0	0	0	0	0	0
02eb3d8873595cbfca9a13bb76792650	0	0	0	0	0	0	0	0	0	0	0	13	0	0	0	0	0	0	0	0	0	0	0	0	0	0	0	0	0	0	0	0	0	0	0	0	0	0	0	0	0	0	0	0	0	0	0	0	0
884d61ddc6b6cd1b29123ab662016e42	0	0	0	0	0	0	0	0	0	0	0	0	0	0	0	13	0	0	0	0	0	0	0	0	0	0	0	0	0	0	0	0	0	0	0	0	0	0	0	0	0	0	0	0	0	0	0	0	0
45af1d393b1105746a1b94d3142cea20	0	0	0	0	0	0	0	0	0	0	0	0	0	0	0	13	0	0	0	0	0	0	0	0	0	0	0	0	0	0	0	0	0	0	0	0	0	0	0	0	0	0	0	0	0	0	0	0	0
0479a4e66910f3a174fed271fbf7c27f	0	0	0	0	0	0	0	0	0	0	0	0	0	0	0	0	13	0	0	0	0	0	0	0	0	0	0	0	0	0	0	0	0	0	0	0	0	0	0	0	0	0	0	0	0	0	0	0	0
2874345f6903ff48036efab4930b4ff1	0	0	0	0	0	0	0	0	0	0	0	0	0	0	0	0	0	0	13	0	0	0	0	0	0	0	0	0	0	0	0	0	0	0	0	0	0	0	0	0	0	0	0	0	0	0	0	0	0
7fe10e73d72861e37b879ee83a3dfa12	0	0	0	0	0	0	0	0	0	0	0	0	0	0	0	0	0	0	0	0	13	0	0	0	0	0	0	0	0	0	0	0	0	0	0	0	0	0	0	0	0	0	0	0	0	0	0	0	0
e9ceac9b8a9922019e77fbec2f2c5cd6	0	0	0	0	0	0	0	0	0	0	0	0	0	0	0	0	0	0	0	0	13	0	0	0	0	0	0	0	0	0	0	0	0	0	0	0	0	0	0	0	0	0	0	0	0	0	0	0	0
0671020e38abf008cd29ae41f861902f	0	0	0	0	0	0	0	0	0	0	0	0	0	0	0	0	0	0	0	0	0	0	0	0	0	0	0	0	13	0	0	0	0	0	0	0	0	0	0	0	0	0	0	0	0	0	0	0	0
a2eaf3bb42a46648a9e1bbe6b609aa0b	0	0	0	0	0	0	0	0	0	0	0	0	0	0	0	0	0	0	0	0	0	0	0	0	0	0	0	0	0	0	0	0	0	0	0	0	0	0	0	0	0	0	13	0	0	0	0	0	0
6366df8530417b733d9d0a57cf39aa03	0	0	0	0	0	0	0	0	0	0	0	0	0	0	0	0	0	0	0	0	0	0	0	0	0	0	0	0	0	0	0	0	0	0	0	0	0	0	0	0	0	0	0	0	0	13	0	0	0
2d6af4276c6c1d6d25f90306834c4675	0	0	0	0	0	0	0	0	0	0	0	0	0	0	0	0	0	0	0	0	0	0	0	0	0	0	0	0	0	0	0	0	0	0	0	0	0	0	0	0	0	0	0	0	0	0	13	0	0
2f4e85e3594687b51d34aaf1527cc999	0	0	0	0	0	12	0	0	0	0	0	0	0	0	0	0	0	0	0	0	0	0	0	0	0	0	0	0	0	0	0	0	0	0	0	0	0	0	0	0	0	0	0	0	0	0	0	0	0
8d90cd0810db33e4c67c4cbca1f4525c	0	0	0	0	0	0	0	0	0	0	0	0	0	0	12	0	0	0	0	0	0	0	0	0	0	0	0	0	0	0	0	0	0	0	0	0	0	0	0	0	0	0	0	0	0	0	0	0	0
9de69e0d338bc71e32faf96ffbd73646	0	0	0	0	0	0	0	0	0	0	0	0	0	0	0	12	0	0	0	0	0	0	0	0	0	0	0	0	0	0	0	0	0	0	0	0	0	0	0	0	0	0	0	0	0	0	0	0	0
203b71b73ae13cf5954827e46552ea4e	0	0	0	0	0	0	0	0	0	0	0	0	0	0	0	0	12	0	0	0	0	0	0	0	0	0	0	0	0	0	0	0	0	0	0	0	0	0	0	0	0	0	0	0	0	0	0	0	0
916e96249a1fae4b5c0d64936cf1ca0c	0	0	0	0	0	0	0	0	0	0	0	0	0	0	0	0	0	0	12	0	0	0	0	0	0	0	0	0	0	0	0	0	0	0	0	0	0	0	0	0	0	0	0	0	0	0	0	0	0
4aebe92ed8b13155de27f6c2cc85352a	0	0	0	0	0	0	0	0	0	0	0	0	0	0	0	0	0	0	6	0	0	6	0	0	0	0	0	0	0	0	0	0	0	0	0	0	0	0	0	0	0	0	0	0	0	0	0	0	0
3ed4de8439b5e424b3c7dadd6d64b80d	0	0	0	0	0	0	0	0	0	0	0	0	0	0	0	0	0	0	0	0	12	0	0	0	0	0	0	0	0	0	0	0	0	0	0	0	0	0	0	0	0	0	0	0	0	0	0	0	0
c23d809fb21fde7ac42f0e6777aaf479	0	0	0	0	0	0	0	0	0	0	0	0	0	0	0	0	0	0	0	0	0	0	12	0	0	0	0	0	0	0	0	0	0	0	0	0	0	0	0	0	0	0	0	0	0	0	0	0	0
05462638936ee200e911381f61a18db1	0	0	0	0	0	0	0	0	0	0	0	0	0	0	0	0	0	0	0	0	0	0	0	0	0	0	0	0	0	0	0	0	0	0	0	0	0	12	0	0	0	0	0	0	0	0	0	0	0
dcede457609f8475dfec9051edb84f22	0	0	0	0	0	0	0	0	0	0	0	0	0	0	0	0	0	0	0	0	0	0	0	0	0	0	0	0	0	0	0	0	0	0	0	0	0	0	0	12	0	0	0	0	0	0	0	0	0
afde44ac2ea6d89d208133fed0d289c3	0	0	0	0	0	0	0	0	0	0	0	0	0	0	0	0	0	0	0	0	0	0	0	0	0	0	0	0	0	0	0	0	0	0	0	0	0	0	0	0	0	0	0	0	0	0	0	0	0
4bfb7d405d5cf4b478c319d93981d531	0	0	0	0	0	0	0	0	11	0	0	0	0	0	0	0	0	0	0	0	0	0	0	0	0	0	0	0	0	0	0	0	0	0	0	0	0	0	0	0	0	0	0	0	0	0	0	0	0
76bcb9a7ffddb3bcae1bc134359e6fcf	0	0	0	0	0	0	0	0	0	0	0	0	11	0	0	0	0	0	0	0	0	0	0	0	0	0	0	0	0	0	0	0	0	0	0	0	0	0	0	0	0	0	0	0	0	0	0	0	0
ccfc254de8733fedd13b4396a0646679	0	0	0	0	0	0	0	0	0	0	0	0	0	11	0	0	0	0	0	0	0	0	0	0	0	0	0	0	0	0	0	0	0	0	0	0	0	0	0	0	0	0	0	0	0	0	0	0	0
5679cb734dcd8290106efa8592ef1f1c	0	0	0	0	0	0	0	0	0	0	0	0	0	0	11	0	0	0	0	0	0	0	0	0	0	0	0	0	0	0	0	0	0	0	0	0	0	0	0	0	0	0	0	0	0	0	0	0	0
9bf666c39aa602c37c7f00533b50a5f4	0	0	0	0	0	0	0	0	0	0	0	0	0	0	0	11	0	0	0	0	0	0	0	0	0	0	0	0	0	0	0	0	0	0	0	0	0	0	0	0	0	0	0	0	0	0	0	0	0
b95b4fb9a46b9889c43df09e8e878649	0	0	0	0	0	0	0	0	0	0	0	0	0	0	0	0	0	0	0	0	0	0	0	11	0	0	0	0	0	0	0	0	0	0	0	0	0	0	0	0	0	0	0	0	0	0	0	0	0
5b0c3e40522a1201e1532dc50f53bce2	0	0	0	0	0	0	0	0	0	0	0	0	0	0	0	0	0	0	0	0	0	0	0	0	0	0	0	0	11	0	0	0	0	0	0	0	0	0	0	0	0	0	0	0	0	0	0	0	0
b007898612af2b0a35c659429db711d5	0	0	0	0	0	0	0	0	0	0	0	0	0	0	0	0	0	0	0	0	0	0	0	0	0	0	0	0	11	0	0	0	0	0	0	0	0	0	0	0	0	0	0	0	0	0	0	0	0
e4033689b15037f6a7783bb1ba3cdcba	0	0	0	0	0	0	0	0	0	0	0	0	0	0	0	0	0	0	0	0	0	0	0	0	0	0	0	0	0	0	11	0	0	0	0	0	0	0	0	0	0	0	0	0	0	0	0	0	0
2620c5481def04baa31142be45cfd231	0	0	0	0	0	0	0	0	0	0	0	0	0	0	0	0	0	0	0	0	0	0	0	0	0	0	0	0	0	0	0	11	0	0	0	0	0	0	0	0	0	0	0	0	0	0	0	0	0
48a3e6a08d60b785eabcdd5147c6bea6	0	0	0	0	0	0	0	0	0	0	0	0	0	0	0	0	0	0	0	0	0	0	0	0	0	0	0	0	0	0	0	0	0	0	0	0	0	0	11	0	0	0	0	0	0	0	0	0	0
42d8e72f50a48f0d64f154087e78c478	0	0	0	0	0	0	0	0	0	0	0	0	0	0	0	0	0	0	0	0	0	0	0	0	0	0	0	0	0	0	0	0	0	0	0	0	0	0	0	11	0	0	0	0	0	0	0	0	0
fb9978b5a791da0d3c81aae5a8fae09e	0	0	0	0	0	0	0	0	0	0	0	0	0	0	0	0	0	0	0	0	0	0	0	0	0	0	0	0	0	0	0	0	0	0	0	0	0	0	0	0	0	0	0	0	0	0	0	0	0
167b4afbfef353af074d5b172cc48a86	0	0	0	0	0	0	0	0	0	0	0	0	0	0	0	0	0	0	0	0	0	0	0	0	0	0	0	0	0	0	0	0	0	0	0	0	0	0	0	0	0	0	0	0	0	0	0	0	0
5b20a10c905b3533d78e69a226ce82ee	0	0	0	0	0	0	0	0	10	0	0	0	0	0	0	0	0	0	0	0	0	0	0	0	0	0	0	0	0	0	0	0	0	0	0	0	0	0	0	0	0	0	0	0	0	0	0	0	0
e3fc229b59c9931ee2dfbb5eb5b53e27	0	0	0	0	0	0	0	0	0	0	0	10	0	0	0	0	0	0	0	0	0	0	0	0	0	0	0	0	0	0	0	0	0	0	0	0	0	0	0	0	0	0	0	0	0	0	0	0	0
e186acfe57a7126f38bc44eeb95b0cf2	0	0	0	0	0	0	0	0	0	0	0	0	10	0	0	0	0	0	0	0	0	0	0	0	0	0	0	0	0	0	0	0	0	0	0	0	0	0	0	0	0	0	0	0	0	0	0	0	0
ef8dbfe40f3eaf616582a0e4e915ec81	0	0	0	0	0	0	0	0	0	0	0	0	0	0	0	0	0	0	0	0	0	0	10	0	0	0	0	0	0	0	0	0	0	0	0	0	0	0	0	0	0	0	0	0	0	0	0	0	0
d3d81a991b8f0424061ec5bcc7abc193	0	0	0	0	0	0	0	0	0	0	0	0	0	0	0	0	0	0	0	0	0	0	0	0	0	0	0	0	10	0	0	0	0	0	0	0	0	0	0	0	0	0	0	0	0	0	0	0	0
6ec5194fa0df1fe7ac0b7d59a036c0e4	0	0	0	0	0	0	0	0	0	0	0	0	0	0	0	0	0	0	0	0	0	0	0	0	0	0	0	0	0	0	0	0	0	0	0	0	10	0	0	0	0	0	0	0	0	0	0	0	0
3919ab13c6cc204b8da50f67b9f9261a	0	0	0	0	0	0	0	0	0	0	0	0	0	0	0	0	0	0	0	0	0	0	0	0	0	0	0	0	0	0	0	0	0	0	0	0	0	0	10	0	0	0	0	0	0	0	0	0	0
b0b58751b5f293a126774753c60e7cf6	0	0	0	0	0	0	0	0	0	0	0	0	0	0	0	0	0	0	0	0	0	0	0	0	0	0	0	0	0	0	0	0	0	0	0	0	0	0	0	0	10	0	0	0	0	0	0	0	0
d093f318a8f47b4c66d4cc827842caf7	0	0	0	0	0	0	0	0	0	0	0	0	0	0	0	0	0	0	0	0	0	0	0	0	0	0	0	0	0	0	0	0	0	0	0	0	0	0	0	0	0	0	0	10	0	0	0	0	0
c44d8b663dcfc0aa4c4c02c68888c587	0	0	0	0	0	0	0	0	0	0	3	0	6	0	0	0	0	0	0	0	0	0	0	0	0	0	0	0	0	0	0	0	0	0	0	0	0	0	0	0	0	0	0	0	0	0	0	0	0
d5a8c4d1daaf1c1e8d9531ff2b374e04	0	0	0	0	0	0	0	0	0	0	0	0	9	0	0	0	0	0	0	0	0	0	0	0	0	0	0	0	0	0	0	0	0	0	0	0	0	0	0	0	0	0	0	0	0	0	0	0	0
36babafc1d8e4cfd471df08494f87756	0	0	0	0	0	0	0	0	0	0	0	0	0	0	0	9	0	0	0	0	0	0	0	0	0	0	0	0	0	0	0	0	0	0	0	0	0	0	0	0	0	0	0	0	0	0	0	0	0
9bfc8389897a3ce832fcd2e4aa567b28	0	0	0	0	0	0	0	0	0	0	0	0	0	0	0	0	9	0	0	0	0	0	0	0	0	0	0	0	0	0	0	0	0	0	0	0	0	0	0	0	0	0	0	0	0	0	0	0	0
3408733443a1744cbb3f6aebd3dc9f21	0	0	0	0	0	0	0	0	0	0	0	0	0	0	0	0	0	0	0	0	9	0	0	0	0	0	0	0	0	0	0	0	0	0	0	0	0	0	0	0	0	0	0	0	0	0	0	0	0
0fc9968c5680152fe030c27f730267bd	0	0	0	0	0	0	0	0	0	0	0	0	0	0	0	0	0	0	0	0	0	0	0	9	0	0	0	0	0	0	0	0	0	0	0	0	0	0	0	0	0	0	0	0	0	0	0	0	0
3984100d853796c33a2b3a612f5c8a0c	0	0	0	0	0	0	0	0	0	0	0	0	0	0	0	0	0	0	0	0	0	0	0	9	0	0	0	0	0	0	0	0	0	0	0	0	0	0	0	0	0	0	0	0	0	0	0	0	0
aa50389bd10b6a78f8e908a77682a8d5	0	0	0	0	0	0	0	0	0	0	0	0	0	0	0	0	0	0	0	0	0	0	0	0	0	0	0	0	0	0	0	0	9	0	0	0	0	0	0	0	0	0	0	0	0	0	0	0	0
5fe3af2282f8a8a544bbd07d2942d51c	0	0	0	0	0	0	0	0	0	0	0	0	0	0	0	0	0	0	0	0	0	0	0	0	0	0	0	0	0	0	0	0	9	0	0	0	0	0	0	0	0	0	0	0	0	0	0	0	0
11800eae2cffb873d7008e2637c6ec94	0	0	0	0	0	0	0	0	0	0	0	0	0	0	0	0	0	0	0	0	0	0	0	0	0	0	0	0	0	0	0	0	0	0	0	0	0	0	0	0	0	0	0	0	0	9	0	0	0
faf4129a16f6b69e0947039c59aedade	0	0	0	0	0	0	0	0	0	0	0	0	0	0	0	0	0	0	0	0	0	0	0	0	0	0	0	0	0	0	0	0	0	0	0	0	0	0	0	0	0	0	0	0	0	9	0	0	0
84005c5fecea0b23afb7540476c5aedb	0	0	0	0	0	0	0	0	0	0	0	0	0	0	0	0	0	0	0	0	0	0	0	0	0	0	0	0	0	0	0	0	0	0	0	0	0	0	0	0	0	0	0	0	0	0	0	0	9
27d1e32508c4c41ebf6d74b02815f3e7	0	0	0	0	0	0	0	0	0	0	8	0	0	0	0	0	0	0	0	0	0	0	0	0	0	0	0	0	0	0	0	0	0	0	0	0	0	0	0	0	0	0	0	0	0	0	0	0	0
151cfda4688e855e44b98aa1be40da41	0	0	0	0	0	0	0	0	0	0	0	8	0	0	0	0	0	0	0	0	0	0	0	0	0	0	0	0	0	0	0	0	0	0	0	0	0	0	0	0	0	0	0	0	0	0	0	0	0
bb4deafabb9f159675e5435c39a00bb4	0	0	0	0	0	0	0	0	0	0	0	0	8	0	0	0	0	0	0	0	0	0	0	0	0	0	0	0	0	0	0	0	0	0	0	0	0	0	0	0	0	0	0	0	0	0	0	0	0
064a18e2d2fd94e318537df9282f80e2	0	0	0	0	0	0	0	0	0	0	0	0	0	0	0	0	0	0	0	0	3	0	0	0	0	0	0	0	0	0	0	0	0	0	0	0	0	0	0	0	0	0	0	0	0	0	5	0	0
8b85a7cbc5ae1b8363401ce05f7f8148	0	0	0	0	0	0	0	0	0	0	0	0	0	0	0	0	0	0	0	0	0	0	0	0	8	0	0	0	0	0	0	0	0	0	0	0	0	0	0	0	0	0	0	0	0	0	0	0	0
bdf5768e27853a77f2e555c4c615e9b7	0	0	0	0	0	0	0	0	0	0	0	0	0	0	0	0	0	0	0	0	0	0	0	0	0	0	0	0	8	0	0	0	0	0	0	0	0	0	0	0	0	0	0	0	0	0	0	0	0
e19adaf00af78418928435a462dc7d44	0	0	0	0	0	0	0	0	0	0	0	0	0	0	0	0	0	0	0	0	0	0	0	0	0	0	0	0	8	0	0	0	0	0	0	0	0	0	0	0	0	0	0	0	0	0	0	0	0
4fd761200e48bfc2dd9847db466fcec9	0	0	0	0	0	0	0	0	0	0	0	0	0	0	0	0	0	0	0	0	0	0	0	0	0	0	0	0	0	0	8	0	0	0	0	0	0	0	0	0	0	0	0	0	0	0	0	0	0
3f96083e4c0788c28894179d552ef7c9	0	0	0	0	0	0	0	0	0	0	0	0	0	0	0	0	0	0	0	0	0	0	0	0	0	0	0	0	0	0	8	0	0	0	0	0	0	0	0	0	0	0	0	0	0	0	0	0	0
4c1d5b2f0ef328446b5af21981a12785	0	0	0	0	0	0	0	0	0	0	0	0	0	0	0	0	0	0	0	0	0	0	0	0	0	0	0	0	0	0	0	0	8	0	0	0	0	0	0	0	0	0	0	0	0	0	0	0	0
95a6bc3605b2435a5d990928a1d63d45	0	0	0	0	0	0	0	0	0	0	0	0	0	0	0	0	0	0	0	0	0	0	0	0	0	0	0	0	0	0	0	0	0	0	0	0	0	0	0	0	8	0	0	0	0	0	0	0	0
e2e2a5d5a338d22307b642aacbc2b23b	0	0	0	0	0	0	0	0	0	0	0	0	0	0	0	0	0	0	0	0	0	0	0	0	0	0	0	0	0	0	0	0	0	0	0	0	0	0	0	0	0	0	0	0	0	0	8	0	0
ff1a50808c6fcf29b318be954c5d106f	0	0	0	0	0	0	0	0	0	0	0	0	0	0	0	0	0	0	0	0	0	0	0	0	0	0	0	0	0	0	0	0	0	0	0	0	0	0	0	0	0	0	0	0	0	0	0	0	0
c3b6206e6512938ec082158c80ccbf84	0	0	7	0	0	0	0	0	0	0	0	0	0	0	0	0	0	0	0	0	0	0	0	0	0	0	0	0	0	0	0	0	0	0	0	0	0	0	0	0	0	0	0	0	0	0	0	0	0
d3c0223f21ef191ce066790284c06c32	0	0	0	0	7	0	0	0	0	0	0	0	0	0	0	0	0	0	0	0	0	0	0	0	0	0	0	0	0	0	0	0	0	0	0	0	0	0	0	0	0	0	0	0	0	0	0	0	0
0e5fe30bc88fa9fb68df26f6b4d9e5c1	0	0	0	0	0	0	0	0	0	0	0	0	7	0	0	0	0	0	0	0	0	0	0	0	0	0	0	0	0	0	0	0	0	0	0	0	0	0	0	0	0	0	0	0	0	0	0	0	0
52b48921738c94e30a340dfb8f571bde	0	0	0	0	0	0	0	0	0	0	0	0	0	7	0	0	0	0	0	0	0	0	0	0	0	0	0	0	0	0	0	0	0	0	0	0	0	0	0	0	0	0	0	0	0	0	0	0	0
6d6f48fd7bcc13b1139d77a6357981c2	0	0	0	0	0	0	0	0	0	0	0	0	0	0	7	0	0	0	0	0	0	0	0	0	0	0	0	0	0	0	0	0	0	0	0	0	0	0	0	0	0	0	0	0	0	0	0	0	0
6e71cbd45f9487246fa9aa6329870eb1	0	0	0	0	0	0	0	0	0	0	0	0	0	0	0	0	0	7	0	0	0	0	0	0	0	0	0	0	0	0	0	0	0	0	0	0	0	0	0	0	0	0	0	0	0	0	0	0	0
de87aa9306df4d8772c37e6694ea60af	0	0	0	0	0	0	0	0	0	0	0	0	0	0	0	0	0	7	0	0	0	0	0	0	0	0	0	0	0	0	0	0	0	0	0	0	0	0	0	0	0	0	0	0	0	0	0	0	0
020138da7e822212435d13a56f60afee	0	0	0	0	0	0	0	0	0	0	0	0	0	0	0	0	0	0	7	0	0	0	0	0	0	0	0	0	0	0	0	0	0	0	0	0	0	0	0	0	0	0	0	0	0	0	0	0	0
99c5a3aa12d1c8df8ed3f3d0dbe178a3	0	0	0	0	0	0	0	0	0	0	0	0	0	0	0	0	0	0	0	7	0	0	0	0	0	0	0	0	0	0	0	0	0	0	0	0	0	0	0	0	0	0	0	0	0	0	0	0	0
02c770e9f319e594f4461d6ea0abd3ad	0	0	0	0	0	0	0	0	0	0	0	0	0	0	0	0	0	0	0	0	0	0	0	0	7	0	0	0	0	0	0	0	0	0	0	0	0	0	0	0	0	0	0	0	0	0	0	0	0
d76c1929f7910204e0bb5c6045ea0b3c	0	0	0	0	0	0	0	0	0	0	0	0	0	0	0	0	0	0	0	0	0	0	0	0	0	0	0	0	0	0	0	0	7	0	0	0	0	0	0	0	0	0	0	0	0	0	0	0	0
8d19239526d9a1b754a1be5612b2cffb	0	0	0	0	0	0	0	0	0	0	0	0	0	0	0	0	0	0	0	0	0	0	0	0	0	0	0	0	0	0	0	0	0	0	0	0	0	0	7	0	0	0	0	0	0	0	0	0	0
e8f2d79e2915ba80447229c431021442	0	0	0	0	0	0	0	0	0	0	0	0	0	0	0	0	0	0	0	0	0	0	0	0	0	0	0	0	0	0	0	0	0	0	0	0	0	0	0	0	0	0	0	0	0	0	7	0	0
bf5914ea56e3180994ad344b5df66bdf	0	0	0	0	0	0	0	0	0	0	0	0	0	0	0	0	0	0	0	0	0	0	0	0	0	0	0	0	0	0	0	0	0	0	0	0	0	0	0	0	0	0	0	0	0	0	0	0	0
b2aa5c08c826b48f22098fcd774fb337	0	0	0	0	0	0	0	0	0	0	0	0	0	0	6	0	0	0	0	0	0	0	0	0	0	0	0	0	0	0	0	0	0	0	0	0	0	0	0	0	0	0	0	0	0	0	0	0	0
6f2dad35f9a3f2b5e4359fdbafd9c5ea	0	0	0	0	0	0	0	0	0	0	0	0	0	0	0	0	6	0	0	0	0	0	0	0	0	0	0	0	0	0	0	0	0	0	0	0	0	0	0	0	0	0	0	0	0	0	0	0	0
b8c6c1d46f07f7c145bd16be5e5f3e60	0	0	0	0	0	0	0	0	0	0	0	0	0	0	0	0	0	0	0	0	0	0	6	0	0	0	0	0	0	0	0	0	0	0	0	0	0	0	0	0	0	0	0	0	0	0	0	0	0
b91dd867a26deb11d933f2c6589946e5	0	0	0	0	0	0	0	0	0	0	0	0	0	0	0	0	0	0	0	0	0	0	0	6	0	0	0	0	0	0	0	0	0	0	0	0	0	0	0	0	0	0	0	0	0	0	0	0	0
e297e734ed5c5d81ae60abe156bd5fc0	0	0	0	0	0	0	0	0	0	0	0	0	0	0	0	0	0	0	0	0	0	0	0	0	0	0	0	6	0	0	0	0	0	0	0	0	0	0	0	0	0	0	0	0	0	0	0	0	0
db547076bdbb4c7b25da59f0eb222016	0	0	0	0	0	0	0	0	0	0	0	0	0	0	0	0	0	0	0	0	0	0	0	0	0	0	0	0	6	0	0	0	0	0	0	0	0	0	0	0	0	0	0	0	0	0	0	0	0
230343247f86285b40eb75533eb7679d	0	0	0	0	0	0	0	0	0	0	0	0	0	0	0	0	0	0	0	0	0	0	0	0	0	0	0	0	6	0	0	0	0	0	0	0	0	0	0	0	0	0	0	0	0	0	0	0	0
cc31786174b4d15fa9205d5c176c0237	0	0	0	0	0	0	0	0	0	0	0	0	0	0	0	0	0	0	0	0	0	0	0	0	0	0	0	0	0	0	0	0	0	0	0	0	0	6	0	0	0	0	0	0	0	0	0	0	0
6c5b7de39ee62c4075e4072e0ce22713	0	0	0	0	0	0	0	0	0	0	0	0	0	0	0	0	0	0	0	0	0	0	0	0	0	0	0	0	0	0	0	0	0	0	0	0	0	0	0	0	0	0	0	0	6	0	0	0	0
617a3135985d1776b1b2fe9ede13fef8	0	0	0	0	0	0	0	0	0	0	0	0	0	0	0	0	0	0	0	0	0	0	0	0	0	0	0	0	0	0	0	0	0	0	0	0	0	0	0	0	0	0	0	0	0	0	6	0	0
7614fabf08e3d08e4ea0b8d9cde5c8f2	0	0	0	0	0	0	0	0	0	0	0	0	0	0	0	0	0	0	0	0	0	0	0	0	0	0	0	0	0	0	0	0	0	0	0	0	0	0	0	0	0	0	0	0	0	0	6	0	0
301d00be8e5e7ba7681be4c57c8a92eb	0	0	0	0	0	0	0	0	0	0	0	0	5	0	0	0	0	0	0	0	0	0	0	0	0	0	0	0	0	0	0	0	0	0	0	0	0	0	0	0	0	0	0	0	0	0	0	0	0
70079befd2f9a12b8b417cb4e8e024df	0	0	0	0	0	0	0	0	0	0	0	0	0	5	0	0	0	0	0	0	0	0	0	0	0	0	0	0	0	0	0	0	0	0	0	0	0	0	0	0	0	0	0	0	0	0	0	0	0
c3a8dff05e807680889b9820cc86d159	0	0	0	0	0	0	0	0	0	0	0	0	0	0	0	0	0	5	0	0	0	0	0	0	0	0	0	0	0	0	0	0	0	0	0	0	0	0	0	0	0	0	0	0	0	0	0	0	0
4b817b54888de2f90b8d3dcc09c6c9d4	0	0	0	0	0	0	0	0	0	0	0	0	0	0	0	0	0	0	0	0	5	0	0	0	0	0	0	0	0	0	0	0	0	0	0	0	0	0	0	0	0	0	0	0	0	0	0	0	0
3aef6edb3ea32f013184cd54428c3898	0	0	0	0	0	0	0	0	0	0	0	0	0	0	0	0	0	0	0	0	0	0	0	0	0	0	0	5	0	0	0	0	0	0	0	0	0	0	0	0	0	0	0	0	0	0	0	0	0
c2fa0f4f8fbf910808c99acde98e18b9	0	0	0	0	0	0	0	0	0	0	0	0	0	0	0	0	0	0	0	0	0	0	0	0	0	0	0	0	0	0	0	0	0	0	0	0	0	0	0	0	0	0	0	0	5	0	0	0	0
5ad04fe0be595d5753177a0b078ff50b	0	0	0	0	0	0	0	0	0	0	0	0	0	0	0	4	0	0	0	0	0	0	0	0	0	0	0	0	0	0	0	0	0	0	0	0	0	0	0	0	0	0	0	0	0	0	0	0	0
22a06f568f7f33561af303f387517f02	0	0	0	0	0	0	0	0	0	0	0	3	0	0	0	0	0	0	0	0	0	0	0	0	0	0	0	0	0	0	0	0	0	0	0	0	0	0	0	0	0	0	0	0	0	0	0	0	0
99cbf75cf293766705b57baf93d545c7	0	0	0	0	0	0	0	0	0	0	0	0	0	0	3	0	0	0	0	0	0	0	0	0	0	0	0	0	0	0	0	0	0	0	0	0	0	0	0	0	0	0	0	0	0	0	0	0	0
45cf0fac630b429dcbf3dc46572921a6	0	0	0	0	0	0	0	0	0	0	0	0	0	0	0	0	0	0	0	0	0	0	0	0	3	0	0	0	0	0	0	0	0	0	0	0	0	0	0	0	0	0	0	0	0	0	0	0	0
7049f628b46b994f70c788af720f619d	0	0	0	0	0	0	0	0	0	0	0	0	0	0	0	0	0	0	0	0	0	0	0	0	0	0	0	0	0	0	0	0	0	2	0	0	0	0	0	0	0	0	0	0	0	0	0	0	0
[truncated: 4 more columns]
