# Supplementary material for: Timing and delivery route effects of cecal microbiome transplants on Salmonella Typhimurium infections in chickens: potential for in-hatchery delivery of microbial interventions
Source: Anim Microbiome. 2023 Feb 14;5:11. doi: 10.1186/s42523-023-00232-0 (PMC9926694; doi:10.1186/s42523-023-00232-0)
Supplement: Supplementary file 1 — Additional file 1. The main feature, taxonomic and metadata tables used to analyse and describe the data collected across the two CMT experiments. [file 42523_2023_232_MOESM1_ESM.zip › Pottenger_et_al_Data_Files/TrialB_7dph_feature-table.xls]

## Sheet: feature-table
# Constructed from biom file
#OTU ID	10_1	10_10	10_2	10_3	10_4	10_5	10_6	10_7	10_8	10_9	3_1_1	3_1_10	3_1_2	3_1_3	3_1_4	3_1_5	3_1_6	3_1_7	3_1_8	3_1_9	3_2_1	3_2_2	3_2_3	3_2_4	3_2_6	3_2_7	3_2_8	3_2_9	7_1	7_10	7_2	7_3	7_4	7_5	7_6	7_7	7_8	7_9	8_1	8_10	8_2	8_3	8_4	8_5	8_6	8_7	8_8	8_9	CMT1
c9dc4c8eff363e8e61afa084f7619254	0	0	0	0	0	0	0	0	0	0	2541	7863	856	3865	5051	2118	1855	15559	4247	7362	7587	2309	1292	7242	13203	4244	2731	7103	4057	5955	1145	4343	5028	2830	7850	12595	4850	2074	8194	773	2569	8429	1604	9057	4073	4310	3521	9450	1315
c86bc91c9e47ce01300a927d1319172a	0	0	0	0	0	0	0	42	0	0	2453	7423	816	3395	4875	2080	1674	13984	3668	6250	7451	2223	1169	6039	11998	3668	2468	6833	3885	5427	1038	3742	4837	2611	7153	11756	4213	1933	7180	696	2438	8022	1469	8567	3943	4090	3310	9062	1267
16c850c42aa9576de537867658324da6	0	0	0	0	0	0	0	0	0	0	2068	6845	807	3070	4001	1850	1903	13378	4266	6191	6627	2055	1050	6330	11286	3462	2261	5697	3497	5345	1028	3636	4296	2229	6891	10478	4247	2074	7894	654	2185	7393	1449	7834	3532	3675	2981	8150	1115
5d69f7414f4c57246282fdd8c4f6dc22	4251	5537	6365	0	6172	7462	4617	6115	6086	3572	1525	1597	811	1313	1434	1049	729	1739	620	1628	444	3311	3893	1308	1345	342	2013	357	1488	1650	1782	970	603	1700	1219	108	493	2097	953	5822	265	525	3052	1085	1339	2899	708	2664	161
c71a0328abaa29c019b2109c6d1569ff	6221	4187	3223	0	10468	10164	12133	6950	6200	2775	2871	1081	4085	1445	979	387	759	932	1174	970	261	1926	5212	1624	203	33	213	45	1664	815	1125	226	1111	698	29	38	392	713	0	384	504	54	1596	329	1448	52	33	51	228
91b11440685b150358d4f84356c47765	5619	3810	2874	0	9422	8832	11151	6032	5513	2445	2655	947	3775	1242	901	413	725	863	990	826	265	1718	4551	1518	169	27	232	0	1556	742	991	188	966	672	0	34	399	686	0	357	501	58	1434	296	1374	55	22	54	197
254456263f27a0f6d0eed34c6fdcaa1d	0	0	0	0	0	0	0	10	0	0	547	901	333	249	182	705	825	1648	159	141	1517	1007	442	373	1238	2267	4218	7846	764	744	871	1015	791	1389	1289	939	497	3745	3546	177	10039	2023	4145	166	2813	8170	9733	2025	672
355034a5402d8dadedddf6c93f9c507c	5385	3476	2532	0	8886	7418	10421	5247	5127	2273	2349	832	3328	1192	819	284	649	815	897	812	232	1635	4269	1365	198	24	176	0	1363	684	878	172	968	637	0	29	315	610	0	310	404	45	1349	303	1131	36	19	38	187
4297e4bae19c5cfb68fb81a60f740a4e	0	0	0	0	0	0	0	0	0	0	502	893	296	207	185	651	799	1466	113	110	1507	993	371	334	1121	1898	3951	7510	706	750	745	855	725	1335	1263	855	419	3441	2993	181	9230	1935	3958	155	2651	7716	8896	1921	587
c56d5d356d743d0f643722810b6de7c1	0	0	0	0	0	0	0	0	0	0	505	713	292	209	144	632	951	1496	168	115	1362	974	348	366	1093	1827	3619	6470	620	747	687	849	650	1221	1080	762	416	3238	3409	145	8262	1935	3743	152	2528	8168	8197	1859	504
bd70542041ed702c5e31591d41b5e0b9	907	1344	597	0	792	1115	4254	1561	563	1003	1933	2233	1049	4355	106	426	864	4842	4549	532	442	4536	650	489	112	18	293	0	326	1139	549	404	847	2266	653	211	75	6223	7295	622	496	2112	739	1184	332	1201	193	576	237
ca879c6fceb11e80dce5f02445954a8d	789	1262	594	0	602	1007	3985	1368	521	777	1864	1989	943	3849	110	421	812	4517	3973	426	458	3986	631	445	86	0	259	0	264	1094	523	382	727	2124	550	218	73	5940	6504	628	480	1985	734	1136	301	1121	164	548	215
222876e2931c553cbe487b4639f9d3a7	1037	1220	936	0	1259	787	784	2430	582	742	681	1451	374	563	624	485	761	2161	783	1256	1774	1133	244	428	2087	4860	2501	6921	1615	1002	575	313	688	1551	966	338	1169	713	0	3569	0	0	0	0	0	0	0	0	520
566e6ac8127757b635aa9f7278a69a3d	66	53	99	0	61	0	263	366	254	83	0	0	0	0	0	0	0	0	0	0	0	0	0	0	5615	2606	2843	850	9	0	0	0	0	0	0	0	0	0	196	2933	2297	938	4015	2292	4626	3378	2666	5581	95
d1701442489e0472f8b8cec2160b2452	2270	2191	2074	0	1724	891	444	291	652	936	1409	1080	1327	352	204	645	492	964	695	960	121	867	761	614	1157	64	4730	394	462	676	394	127	252	833	364	60	51	628	230	810	3194	225	35	265	2167	767	976	211	80
f27cf5064ccad6d057c08038144a760f	88	52	78	0	49	36	251	311	228	74	0	0	0	0	0	0	0	0	0	0	0	0	0	0	5659	2144	2570	786	0	10	36	0	0	0	0	0	0	0	169	2795	2180	842	3629	2066	4305	3178	2126	4815	110
e15c2081ad69b094b67ec97787921db7	0	0	0	0	0	0	0	0	0	0	377	1261	497	870	2981	30	81	512	346	111	189	92	200	464	1802	70	12	3888	0	0	7399	3068	4230	725	392	1769	2968	0	0	0	23	0	0	0	0	0	0	0	543
017a830e07e993f0ef485d4868c61514	0	0	0	0	0	0	0	9	0	0	349	1164	461	750	2595	24	70	456	310	55	195	79	168	493	1528	38	18	3643	0	29	6776	2718	3597	701	327	1673	2686	0	0	0	0	0	0	0	0	0	0	0	501
be49158c3f9ccd1a7b9837af3954a545	570	441	436	0	454	1191	145	2571	394	633	372	268	455	89	1169	273	311	699	25	393	802	320	40	1370	829	102	143	46	222	473	60	33	428	364	121	33	290	225	0	1563	112	660	1526	4170	2846	978	43	2830	154
f1037bec614b24d730f273cbf2066b78	540	384	402	0	385	994	111	2164	399	685	368	235	408	87	1052	245	241	658	19	381	710	302	40	1284	836	83	146	59	208	435	54	37	379	329	113	29	256	206	0	1415	113	634	1478	3913	2854	925	34	2720	156
9a8171b2b9bc382e9055f767617ba4e6	495	448	361	0	380	971	138	2056	362	652	315	250	434	83	981	248	247	619	24	354	682	297	45	1235	755	103	133	50	190	374	45	23	363	288	105	17	239	211	0	1358	96	692	1263	3926	2607	780	44	2728	129
e2c6b0e50f6d8f1b8cb3c1ff0a57706b	440	572	194	0	464	245	600	352	776	148	1355	760	457	225	135	360	599	469	118	872	77	754	277	447	502	54	481	127	832	234	173	22	61	499	69	73	56	673	1659	438	282	179	31	1671	406	526	261	2785	42
5113b90a7e0fbf3afcd3a48f5e322cb2	0	0	0	0	0	0	0	0	0	0	270	0	0	890	224	54	2508	0	478	1209	1665	0	0	51	0	33	483	108	49	0	0	603	0	0	417	499	701	0	0	0	0	0	0	0	0	0	0	0	1619
d1c8cc943ac8da495c57845e89bc32ea	877	0	50	0	0	925	0	791	371	2973	309	6	466	102	727	391	578	1754	800	0	110	1613	200	1257	2428	627	1334	348	0	0	0	0	0	0	0	0	0	0	0	635	0	0	0	0	0	0	0	0	146
a7f520103043100b889c861bd24ffa80	0	0	0	4	0	0	0	5	0	0	216	0	0	799	221	50	2378	0	483	1072	1549	0	0	35	0	37	467	85	45	0	0	645	0	0	380	448	629	0	0	0	0	0	0	0	0	0	0	0	1511
85dd39ec2285f9111f2d8b37e86d0fd3	212	192	148	0	135	406	43	0	106	228	1532	241	1359	52	441	203	1125	1810	58	333	160	1361	21	454	277	34	548	31	881	1775	25	37	190	885	44	0	0	967	0	155	36	270	0	0	0	474	23	0	220
737c733f2fe8591304bede57be204b7b	0	0	0	0	0	0	0	0	0	0	0	592	207	820	253	700	0	46	48	53	1816	0	313	0	0	580	0	199	853	0	621	0	542	38	314	495	557	0	0	0	50	0	0	0	0	0	38	0	1363
2318ac6fc4082e7be738689ea0b80e43	0	0	0	0	0	0	0	0	0	0	208	0	46	723	210	60	2175	0	445	1062	1495	0	0	53	0	20	394	0	77	0	0	514	0	0	373	432	665	0	0	0	0	0	0	0	0	0	0	0	1267
36e7c0df29a7771f7956e34587227159	0	14	0	0	0	0	0	0	0	789	1295	106	1555	179	193	842	140	453	752	177	136	935	476	158	202	86	2067	1053	1303	169	636	44	27	113	18	0	89	0	0	0	0	0	0	0	0	35	0	0	587
64730f4f114b3063e604b6ac4a930f90	794	0	45	0	0	786	0	689	338	2510	263	0	485	75	611	327	586	1498	835	0	83	1535	169	1058	2030	484	1174	328	0	0	0	0	0	0	0	38	0	0	0	539	0	0	0	0	0	0	0	0	90
7ea61d492ad601356d3d53a3cde28112	176	67	388	0	236	282	38	310	421	33	712	23	521	1010	434	600	808	184	301	245	109	489	1715	254	139	28	284	29	578	55	1283	867	56	552	786	61	428	1684	77	34	0	0	148	0	18	120	156	0	90
7e0d61525c4d44ae9c90270ebbd6ee72	0	0	0	0	0	0	0	0	0	0	198	0	0	687	197	63	2085	0	448	972	1429	0	0	56	31	28	384	0	68	0	0	518	0	0	349	427	621	0	0	0	0	0	0	0	0	0	0	0	1295
0ec23532d1aa16658d7481c70328a98e	171	136	114	0	158	367	32	0	121	195	1441	197	1140	39	350	207	1002	1581	56	294	159	1316	17	411	304	32	541	44	813	1644	32	41	155	858	34	0	0	814	0	146	31	216	0	0	0	482	20	0	192
24d1e51c93c67740ab63e573cf0e1b85	182	161	117	0	116	376	57	24	103	200	1307	204	1163	42	338	192	1019	1595	60	309	147	1260	17	468	244	21	454	34	825	1671	28	41	165	748	35	29	0	863	0	145	46	216	0	0	0	410	29	0	187
e069640165c6ce6a3c1551b0c38adefd	0	0	0	0	0	0	0	0	0	0	0	496	201	763	222	651	0	0	48	34	1561	0	271	19	0	466	21	184	731	0	538	39	496	39	283	494	544	0	0	0	56	0	0	0	0	0	36	0	1129
110de344c5c5f573765359bd11f9206a	160	123	121	0	125	349	27	0	95	159	1265	187	1043	47	350	185	1013	1491	51	267	128	1200	17	375	253	27	445	28	776	1537	34	47	160	777	40	0	0	838	0	116	36	220	0	0	0	387	21	0	180
11df147a45e56dc9bc33a64dc672fa5a	874	247	889	0	993	489	752	1329	348	891	408	146	256	74	330	307	582	568	362	514	152	181	158	148	139	258	464	100	696	185	310	35	110	330	367	116	177	367	47	352	35	38	0	39	386	198	42	64	0
172c2a75c9e498b0fda0064ad8e62fde	772	87	2303	0	692	902	221	789	596	564	46	564	644	137	144	237	167	889	553	170	339	142	178	104	48	173	0	149	0	59	120	69	353	923	43	0	34	0	0	321	145	0	348	26	49	481	139	0	138
78dfcd45ac8115deb39d722f41d0be8b	169	78	320	0	201	211	0	269	382	29	659	18	475	825	381	555	769	189	240	247	95	427	1512	249	136	0	308	30	502	64	1253	846	52	472	702	69	413	1510	60	40	0	0	146	0	17	105	142	13	76
5b330a72c15b820a7a2c5f9962f764e3	0	0	0	0	0	0	0	0	0	0	0	16	60	544	227	1974	0	119	0	0	220	0	1438	0	0	3895	0	2801	0	0	81	66	42	0	33	61	92	0	4	0	2420	514	0	0	0	0	0	0	87
43f896f0a6168ccaf6c8b3883fe7c849	298	1553	188	0	1141	967	277	121	319	1582	456	61	584	201	123	201	287	184	1166	339	175	313	191	176	123	59	403	51	0	0	481	474	53	145	30	71	213	0	0	566	24	32	122	29	306	0	51	0	84
010185e562f02b2472767a582f8967a0	237	0	0	0	16	0	145	0	0	0	386	0	252	244	212	362	200	172	116	465	551	318	0	451	407	47	583	460	297	124	316	50	432	168	36	25	32	172	0	115	86	0	0	44	31	684	270	6318	0
3c7fcd7837965a72d37f1d803646ffd8	776	187	819	0	928	398	710	1194	340	846	366	141	250	65	322	269	539	527	320	470	140	203	159	112	112	231	448	104	661	217	297	31	91	260	321	132	143	349	62	345	38	49	0	33	381	187	42	59	0
4fdce93c22aa5f9754ef723cf54803f4	648	91	2085	0	641	820	201	661	552	489	46	506	636	130	132	284	166	832	530	157	349	129	152	95	60	139	0	162	0	41	102	75	337	841	34	0	31	0	0	306	132	0	301	0	0	402	143	0	115
5ce676745cb0ee924a2286ed32510059	195	0	45	0	0	0	126	0	0	0	368	0	197	215	217	305	167	172	107	422	521	262	0	437	353	40	582	436	303	130	262	42	357	189	33	0	40	176	0	111	84	0	0	38	35	658	257	6325	0
8b051f2920482d3080aea8935f07d303	500	423	1366	0	353	476	1101	262	106	991	122	123	794	31	26	128	188	1749	212	89	364	265	0	192	0	0	61	57	305	628	103	9	134	1042	33	0	26	73	0	55	0	0	0	0	0	0	0	24	236
8f55a57c03b68f4acdadb566baf6f66d	702	87	1947	0	606	842	186	702	533	505	33	470	665	116	129	237	177	805	492	143	319	157	146	96	49	149	43	141	0	56	132	83	323	752	41	0	37	0	0	275	96	46	311	0	0	353	111	0	110
c7701e4b04cba064290b176999236eb3	320	101	312	0	1343	984	13	848	405	1558	49	67	82	183	68	61	40	681	200	366	295	88	147	28	39	100	0	363	212	13	0	28	105	39	35	19	30	316	99	81	267	159	0	149	127	1810	1235	162	36
9bb3d790b198ab383ad0c7f81a4bfd06	0	92	186	0	0	0	87	837	0	0	386	544	223	88	522	943	652	1070	238	287	184	252	126	47	79	41	72	236	132	166	357	90	403	681	200	15	197	632	111	53	524	99	194	132	672	70	174	35	226
ae6e19401a183a42638ebf1af97f9406	301	1375	144	0	1026	808	271	91	297	1253	453	54	556	191	125	179	281	146	1131	325	169	306	178	141	133	50	360	43	0	45	413	422	44	143	0	70	171	0	0	543	20	22	132	29	267	0	51	31	83
cf0410904d901004041832dac50e6d92	620	93	1916	0	562	768	186	606	520	430	43	418	603	131	119	249	180	762	448	132	283	140	133	96	64	157	0	142	0	71	160	62	324	753	41	0	31	0	0	231	130	0	316	0	0	364	122	0	108
b803e01e122f90c52b37e74df35a610b	170	0	40	0	0	0	125	0	0	0	335	0	210	195	177	295	182	149	123	370	462	270	0	340	364	29	495	400	260	137	273	37	329	138	34	0	26	155	0	107	58	0	0	30	31	564	245	5656	0
998b60992cf62f6aabc8a86adbc150fc	0	0	0	0	0	0	0	0	0	0	0	0	59	457	186	1705	0	98	0	28	178	0	1277	0	0	3086	0	2466	0	0	80	52	0	10	21	37	92	0	0	0	2083	407	0	0	12	0	0	0	52
73ffdc1183fb0087c2c56b40c9bb518b	201	51	305	0	16	0	699	39	188	0	480	235	497	472	540	451	295	608	280	278	270	318	360	278	172	82	232	88	354	270	297	129	270	313	211	148	193	396	0	41	0	39	0	0	0	230	0	0	357
b9bedead6fe1adb250132beac57274f2	519	352	1280	0	282	406	1010	219	88	842	137	95	744	0	37	121	179	1641	208	74	326	216	22	160	32	22	45	0	237	568	99	0	144	948	16	0	0	67	0	46	0	0	0	0	0	0	0	23	165
60797e9a4dbf9806742df5e3f6bfe41f	0	0	0	0	0	0	0	0	0	0	783	986	43	5	3	265	673	16	0	1329	28	204	1066	255	245	29	2269	59	1415	1104	698	135	420	41	194	0	206	45	0	0	0	0	0	0	0	0	0	0	28
cb8b4d5008671e5b44698d43e45ae5ea	648	274	426	0	341	219	287	669	371	540	369	213	454	196	0	115	129	715	299	162	495	323	84	751	167	18	70	0	57	339	611	37	116	129	204	0	192	476	0	137	110	449	121	462	106	145	69	40	50
63a8a8be465faed6f494247ce6bb55ac	0	93	202	0	0	0	84	733	0	0	329	454	176	135	393	773	562	1006	166	230	161	203	131	33	62	41	43	215	141	147	336	109	346	577	190	22	157	578	90	62	424	99	152	116	551	78	156	26	185
ce49e6aa271643890e9c958a0c93db56	292	78	276	0	1105	860	13	721	290	1263	56	57	61	161	62	76	25	572	162	317	248	67	114	23	0	66	0	336	220	0	0	30	84	30	22	0	29	313	69	56	227	137	0	128	110	1609	1055	128	28
c81be75fe2662670e72815b31a0a29ad	0	0	0	0	0	0	0	0	0	0	99	0	0	434	121	31	1321	0	250	634	914	0	0	21	0	0	248	0	28	0	0	315	0	0	205	297	357	0	0	0	0	0	0	0	0	0	0	0	887
e61fa86fc74923d679cd6901d229dfe9	15	1070	592	0	952	139	504	111	0	753	107	432	70	303	0	29	0	27	74	51	203	139	25	390	32	0	158	0	435	199	1012	81	187	59	358	81	252	327	0	40	158	87	334	213	504	0	36	209	155
3960543435271cf2b16a8ceb7081ec96	262	1146	151	0	851	765	216	93	235	1158	371	46	458	152	101	176	225	125	967	271	142	263	164	143	98	52	285	34	19	0	383	383	53	120	0	54	177	0	0	482	10	27	107	28	232	0	46	0	73
d9ccf7e51c72ac64fd6bf782f3981e90	0	0	0	0	0	0	0	0	0	0	751	926	29	0	0	264	663	0	0	1123	31	161	914	236	202	25	2155	53	1303	1039	631	132	341	37	172	18	182	36	0	0	0	0	0	0	0	0	0	0	0
0af729cda5507a13b3cd9a942cf41f85	409	333	1162	0	252	392	896	206	84	796	106	128	634	29	26	118	169	1558	185	90	285	236	0	181	0	0	47	0	224	512	83	0	104	794	23	0	0	55	27	52	11	0	0	0	0	0	0	29	176
80bd364a7031d57330e099fb6d30271f	177	39	259	0	20	0	635	0	160	0	460	171	476	439	492	396	295	516	267	248	268	309	357	265	136	68	224	74	368	274	239	84	258	254	195	133	145	332	0	0	15	40	0	0	0	168	27	34	292
d5c74ec9a1a4428d3f8f9ba3536b79a4	604	243	347	0	281	160	233	631	323	461	349	212	443	169	40	115	107	596	268	163	449	299	93	661	131	22	51	18	36	313	599	37	84	112	178	0	204	401	0	104	108	434	137	416	93	112	49	35	0
c2c65f6278a476f045497c7ad795eeb9	599	350	355	0	594	431	426	26	156	1044	132	75	258	81	456	0	172	290	183	157	183	175	71	375	135	62	31	0	383	266	555	302	295	82	112	98	162	156	76	139	50	101	309	314	43	187	28	181	33
dec4b3eb7ab3cd6b5848c7656e51e302	383	463	332	0	459	567	429	37	135	276	135	71	291	42	14	141	85	355	62	94	84	872	135	73	107	78	449	96	115	117	36	24	23	114	36	0	35	18	993	379	267	595	0	615	242	278	294	135	24
3fd94f72de70f9f0bc24a31b79b7782d	1443	47	644	0	1169	365	197	278	648	435	0	892	74	33	653	67	0	163	0	99	77	0	17	0	0	175	0	21	0	0	37	0	257	89	75	35	126	0	666	33	64	591	50	0	0	548	42	0	84
3126b817e3c6baecb7f9700ea4b21bb1	0	0	0	0	0	0	0	0	0	0	653	867	31	0	0	234	596	17	0	1034	34	162	932	225	186	27	2077	47	1212	926	539	100	318	33	175	0	163	51	0	0	0	0	0	0	0	0	0	0	0
cf6ec14843d4e7e8b899f5b1a70145c2	0	952	515	0	897	121	421	106	37	621	124	425	66	246	48	20	0	24	57	33	224	116	37	369	21	0	161	42	419	215	941	80	170	35	278	91	178	297	0	28	109	90	285	175	455	0	0	220	121
8633f157672e96709dde3389d7904bb8	18	0	0	0	58	72	234	26	0	0	426	0	438	87	356	499	355	121	682	340	699	0	97	0	0	65	889	705	729	421	0	663	279	44	760	0	624	87	0	0	0	0	145	0	0	0	0	0	125
5a3a1a6e38d5c41cb3d0bef1a7c1c31a	72	68	101	0	184	97	50	208	42	37	439	22	285	0	63	46	173	450	31	108	123	393	233	60	53	942	965	282	791	1595	294	110	54	137	73	100	83	380	72	232	0	0	197	45	0	507	0	25	0
d7068d1e79b3b5a577ba004df3980957	0	0	0	0	184	0	0	322	0	0	0	480	191	80	201	164	173	159	919	406	404	0	33	0	0	545	42	196	0	356	69	273	341	510	153	75	320	269	180	138	180	102	204	52	651	229	0	238	180
5a55345381d6d2beca5a9ccef30e4ca3	371	505	287	0	417	484	405	37	115	254	172	84	251	23	30	118	76	289	58	91	69	820	130	67	122	49	413	70	108	111	37	22	28	117	28	13	0	22	857	402	225	602	0	676	235	306	319	151	34
9517e002099cfee29440642c2afb6f42	1360	48	620	0	1082	289	185	255	575	372	0	811	68	32	581	59	0	172	0	82	89	0	23	0	0	176	0	23	0	0	38	0	219	86	70	42	110	0	670	0	51	549	43	0	0	525	38	0	95
1f67551800b85543069eeaaf16dfce74	0	36	0	0	33	320	26	201	261	0	445	151	304	136	155	223	256	394	92	531	43	340	117	640	659	111	313	194	531	178	126	416	139	271	102	0	65	94	0	897	0	32	19	26	46	0	571	482	0
841b014626da09538cc10b7b29fc56c9	1619	289	213	0	919	1322	55	0	412	541	123	20	93	0	24	97	228	270	100	116	34	52	167	0	31	153	294	75	35	46	26	0	37	161	0	0	0	323	0	337	350	268	510	0	10	265	231	36	0
1400dfdcdddaa84b334f02c21d02786d	596	273	305	0	544	457	418	34	154	917	122	62	213	75	411	0	193	259	126	152	162	148	69	279	110	0	18	0	323	223	506	264	223	59	97	92	155	122	75	115	54	106	318	301	48	166	32	176	36
8a4bd6f75c0a10858dc0594f8f278fbe	129	1133	0	0	163	91	1521	3511	66	260	80	88	0	0	0	0	18	0	0	0	0	0	0	153	47	0	0	0	0	0	0	0	0	0	0	0	0	0	1653	230	47	41	83	232	15	122	0	89	0
dc12b8cd88ddbf97af246666f059b306	1925	375	514	0	423	64	481	756	137	995	0	375	1056	0	0	64	386	231	0	588	17	0	531	113	25	0	34	0	0	336	0	0	0	72	0	0	0	0	32	40	63	11	0	27	10	0	12	30	0
7a1b5a60aa6c4ab8de5d6d384d0c1616	26	0	0	0	42	61	209	0	0	0	413	0	460	51	280	488	383	110	617	285	634	0	107	0	0	53	850	641	649	343	0	596	259	40	690	0	551	93	0	0	0	0	140	0	0	0	0	0	112
9020a6b311a62ac1444e8f5a1ba686ee	512	218	298	0	278	144	251	540	235	407	305	167	324	139	0	85	103	518	207	139	412	278	77	594	99	0	54	0	53	256	465	48	74	107	143	0	156	422	0	104	92	388	105	358	87	101	47	26	0
0970e2deb45ac8ab290fe68202426a72	0	0	0	0	0	0	0	0	0	0	522	856	221	17	0	55	460	673	81	559	98	869	0	96	178	0	567	218	401	2294	154	35	230	0	61	0	26	452	0	0	48	60	75	0	0	0	0	0	41
9d61f31a40404cf4c97970c89dcaf3b8	0	0	0	0	0	0	0	0	0	0	1078	26	170	121	56	257	0	0	264	106	396	438	0	0	6	0	0	157	33	2617	0	353	503	482	909	423	252	699	0	0	0	0	0	0	0	0	0	0	0
db8efaada70d0100c0aeb1fc36973821	75	70	110	0	174	110	48	205	39	0	409	28	245	43	64	40	144	408	28	88	138	354	226	42	51	915	879	226	690	1471	235	92	57	124	77	103	75	318	61	206	0	0	160	43	0	476	22	0	0
c726db65058ea16fcf32b0dbdd3ffd47	802	177	633	0	761	327	90	213	299	114	101	0	425	62	69	349	132	746	0	413	228	132	95	367	673	78	97	713	0	0	80	25	0	50	0	0	0	0	0	213	0	0	0	0	0	578	0	0	48
65aaf5ee18c98e43325d5b4c91cb0e29	0	0	0	0	0	0	0	0	0	0	103	0	0	342	87	0	1114	0	223	565	815	0	21	0	0	17	206	26	0	0	0	256	0	0	184	202	280	0	0	0	0	0	0	0	0	0	0	0	692
f4d0f5a2a3cee17f790d220d754ad77f	0	30	16	0	0	313	29	196	244	0	424	138	298	112	139	191	243	330	96	466	58	275	86	550	549	115	337	177	507	153	99	417	142	221	97	49	46	112	0	811	0	27	28	23	52	0	571	484	0
4aa14a5c09cc0289f811f54841a1d786	0	0	0	0	164	0	0	309	0	0	0	468	153	52	165	153	137	130	828	356	362	0	37	0	0	484	43	169	0	268	63	223	360	464	136	71	224	251	191	92	170	82	172	52	628	211	0	277	131
52c1be94e2296b7b7479dc4127352e8e	512	254	260	0	528	374	367	24	139	880	106	64	216	64	389	40	162	272	132	119	137	157	70	326	100	52	20	0	301	206	477	206	209	69	111	89	136	128	82	98	43	107	305	269	44	144	26	146	33
bd9a2dc3e478b564c49b4d86d835a31f	135	1013	57	0	173	73	1429	3285	63	198	61	98	0	0	0	0	28	9	0	0	0	0	0	136	0	0	18	0	0	0	0	0	0	0	0	0	0	0	1448	248	45	44	59	209	28	129	0	103	0
5c3ba159922804548af61abc6cb5c9f9	1424	250	239	0	1034	1335	45	31	341	509	127	11	77	11	25	83	214	227	71	139	0	30	142	0	25	143	260	67	32	0	0	0	35	135	0	0	0	278	0	268	250	255	524	0	0	218	186	32	0
cf3f1345c56ca11511f59b0e7ec88027	0	0	0	0	0	0	0	0	0	0	537	759	228	0	0	46	415	640	77	483	65	835	0	108	160	0	522	219	385	2139	171	42	227	12	62	42	24	406	0	0	45	67	72	0	0	0	0	0	27
0e6bb6ebc7fcf34e80cb938665d97eb8	25	0	0	0	43	86	188	0	0	0	389	0	383	45	272	390	380	102	587	294	627	40	97	0	0	41	783	628	543	315	0	563	239	40	660	0	523	91	0	0	0	0	120	0	0	0	0	0	0
56bcd67c40cd5b01d3f6dc9683e0d6bc	0	0	0	0	0	0	0	0	0	0	728	34	296	268	252	235	444	915	917	32	328	750	134	0	0	36	225	76	692	0	83	33	278	221	29	449	277	0	0	0	0	0	0	0	0	0	0	0	156
503fa18d17cbf062c5bd7b57df71a032	467	460	122	0	618	297	1100	390	656	362	34	0	19	117	63	0	75	98	106	208	70	202	0	108	91	36	126	93	292	167	109	0	67	135	127	18	70	133	5	277	680	333	63	0	288	0	51	34	0
e4926498f9489f0df1524bf22b15e6b7	1772	326	434	0	358	45	441	773	111	846	0	354	975	0	0	53	392	196	0	547	23	0	471	93	0	0	0	0	0	276	0	0	0	67	0	0	0	0	0	42	58	21	0	35	0	0	0	23	0
3968835c2562b02cc881132c876feef8	0	0	0	0	0	0	0	0	0	0	1254	95	263	879	70	0	183	523	1947	0	125	331	456	0	0	270	138	602	0	0	804	0	470	0	74	0	0	0	0	0	0	0	0	0	0	31	0	0	29
f6df053ae953163b00409c52b1087f6d	901	627	838	0	1091	908	370	1729	1127	459	0	0	0	0	0	0	0	0	0	0	0	0	0	0	0	0	0	0	0	0	0	0	0	0	0	0	0	0	0	686	0	0	0	0	0	0	0	0	0
da5788f05360589d9d07cd00c9199690	1336	252	238	0	1010	1190	45	23	323	486	117	18	80	0	27	84	178	217	84	103	0	48	136	28	0	108	240	52	27	0	0	0	34	117	46	0	0	292	0	293	260	296	514	0	0	204	173	30	0
b46abd32b1a8a579c5911f0892a646cd	80	56	113	0	162	86	40	122	22	0	365	27	248	0	47	39	134	358	30	105	120	362	200	30	51	798	803	255	680	1342	269	95	60	111	57	97	70	330	77	191	0	29	155	31	0	439	0	0	0
8a4f06bf25a0bb81739037030cce230f	0	0	0	0	0	0	0	0	0	0	27	985	0	0	0	81	27	20	0	1188	54	0	0	0	0	123	0	295	1253	0	424	430	280	413	375	277	204	530	0	0	0	42	206	0	0	285	1166	0	0
e8e0cdbc0c6c4d483a7cc0152934a81f	22	23	0	0	32	296	15	150	186	36	387	143	344	101	125	166	209	304	148	450	40	288	102	530	582	104	244	155	439	143	94	371	120	199	96	0	46	126	0	737	0	33	23	20	37	0	603	398	0
64163fb48bb9343b3d8c7ae20537e6e5	673	185	671	0	940	356	78	184	241	90	74	0	407	53	57	301	141	632	0	379	207	113	98	262	589	70	90	646	0	0	90	29	0	44	0	0	0	0	0	176	0	0	0	0	0	450	0	0	43
af5f93899b6743d045847c3442f6c9f2	1428	253	193	0	784	1038	43	0	397	473	138	21	84	0	25	80	189	200	77	129	0	43	185	0	0	139	259	82	40	0	0	55	42	151	0	0	0	267	0	260	309	224	461	0	0	248	193	37	0
22923a6a8b70d76dd48029dbe9b85410	0	0	0	0	0	0	0	0	0	0	1028	0	157	124	44	240	10	0	252	83	372	327	0	0	0	0	0	141	23	2415	0	307	460	456	803	361	227	661	0	0	0	0	0	0	0	0	0	0	0
36faf19e48645469a6d2b33df5ddb2ad	61	63	93	0	151	93	31	132	34	0	374	20	219	0	46	35	155	372	24	78	115	348	191	32	62	741	786	235	649	1236	256	89	49	115	54	70	49	352	77	197	36	27	164	41	0	398	0	0	45
24121ebb0e04b674515c41ed5e3b136a	0	0	0	0	0	0	0	0	0	0	25	977	0	0	0	88	0	14	0	1095	47	33	0	12	0	87	0	263	1304	18	411	405	316	372	327	242	221	541	0	0	0	31	167	0	0	334	1013	0	27
f04bd73849d873994fbb52f662fa50cf	0	0	0	0	0	0	0	0	0	0	464	678	193	0	26	64	381	559	60	438	70	786	0	99	124	36	473	200	368	2073	125	39	205	0	45	0	21	397	0	0	50	46	50	0	0	0	0	0	0
1587068ceed0043cbedadfbaba0a44f1	0	0	0	0	0	0	0	0	0	0	604	28	282	197	250	255	465	823	825	0	317	730	104	0	0	0	252	86	664	0	102	0	271	180	30	407	219	0	0	0	0	0	0	0	0	0	0	0	158
bf87f88ee908f6b1f1524bcdad19c54f	0	0	0	0	140	0	0	269	0	0	0	388	139	61	149	172	135	117	695	280	278	0	35	0	0	400	35	153	0	258	71	218	321	406	126	44	252	264	188	139	135	71	163	37	509	170	0	237	132
d5931b36ffb53fc552c8f195c5952db9	416	385	89	0	499	260	1023	352	551	324	32	0	19	103	56	0	54	92	106	189	61	169	0	96	84	26	110	108	276	157	93	15	71	117	122	21	41	98	0	270	650	327	52	0	282	28	65	37	0
97ba4e7febf3803f73ff45a064fed2a0	101	928	0	0	131	72	1321	2808	61	208	66	76	0	0	0	21	27	0	0	0	0	0	0	127	0	0	0	0	0	0	0	0	0	0	0	0	0	0	1316	198	49	43	63	165	21	94	0	66	0
e23383257f1cee489e4f4173afa1e7d2	0	0	0	0	0	0	0	0	0	0	1089	96	254	774	62	0	154	426	1763	0	101	294	380	0	0	219	129	571	0	0	712	0	400	0	48	0	0	0	0	0	0	0	0	0	0	32	0	0	22
7dd6096d1db6be97851c85f45a5022e5	0	0	0	0	0	0	0	0	0	0	29	930	0	0	0	83	0	16	0	979	37	0	0	0	0	76	0	252	1130	0	347	381	263	340	328	213	179	504	0	0	0	28	122	0	0	277	1014	0	0
6d72274105a9358e9643101386bf419c	0	0	0	0	0	0	0	0	0	0	804	0	116	94	48	237	0	0	211	71	373	310	0	18	0	0	0	135	28	2174	0	273	391	376	655	316	189	552	0	0	0	0	0	0	0	0	0	0	18
11f336df5cad53c90f20938a6c86e219	498	219	118	0	339	223	3407	571	28	70	98	0	129	0	0	24	124	105	55	168	70	72	0	0	0	0	108	0	131	29	0	0	34	0	0	0	33	0	0	286	0	0	31	0	0	0	0	0	36
9735974548e39f94541e90d3b440b3c3	352	167	33	0	248	34	105	557	98	33	250	290	89	168	63	191	435	134	75	207	78	263	115	48	70	90	175	79	90	108	40	28	52	178	41	90	150	164	217	47	46	56	274	136	82	55	93	136	111
6ef5a0791c33c189e0d1f7533a83c009	0	0	0	0	0	15	0	0	0	0	1194	254	541	88	26	116	94	257	136	196	42	424	40	62	94	34	821	40	94	195	119	0	65	269	40	36	0	998	0	0	57	0	0	0	224	108	0	56	39
2f2a9c6d69c71aaab2b1e15994b066b5	450	175	125	0	290	218	3185	592	29	48	98	0	159	0	0	0	95	80	41	145	51	53	0	0	0	46	107	0	118	36	0	33	29	0	0	0	0	0	0	272	0	37	0	0	0	0	0	0	37
ba2a2dfede65412244235092169a0908	0	0	0	0	0	0	0	0	0	0	16	796	0	0	0	77	9	14	0	870	40	0	0	0	0	69	0	234	1071	0	308	324	234	282	300	205	146	417	0	0	0	36	143	0	0	245	917	0	0
ab21f0fc0c3466f0921adc1213315f59	276	181	115	0	0	88	0	52	0	0	0	0	105	0	0	0	77	69	0	0	26	66	0	0	0	0	264	62	229	143	0	0	77	0	21	23	32	0	0	192	695	3369	0	0	379	0	181	0	0
c4959f7bd622128b86b00b84cdd9e1fb	36	0	0	0	0	41	0	0	0	0	48	0	325	0	55	63	22	116	0	23	0	133	0	1673	426	0	32	0	577	370	0	84	41	92	23	0	0	1303	0	0	0	0	0	0	0	0	0	0	125
1a97ed9d34c172bdc86d9239440bed60	88	30	290	0	39	81	0	24	154	632	52	49	150	51	150	102	74	118	52	182	60	308	287	263	18	36	0	0	196	72	867	379	135	133	168	73	152	144	0	22	26	0	94	235	30	119	27	29	48
0c01c6809784c693a8cce0cb8838c487	300	137	38	0	198	28	93	489	117	0	225	274	64	139	70	186	395	114	75	204	83	210	115	35	69	58	152	75	74	102	29	23	51	153	41	72	121	155	192	42	47	66	249	102	92	48	89	118	97
87723f6f8d660f733e989e01f6c55e51	263	172	101	0	0	80	11	58	0	0	50	0	88	0	0	0	57	56	0	0	21	50	0	0	0	0	237	62	214	109	0	0	82	0	25	18	0	0	0	163	654	3142	0	0	350	0	171	0	0
27b3b6c782ca8d84ffb7ba06bc5b9e21	0	0	0	0	0	0	0	0	0	0	0	0	0	0	0	0	0	0	0	0	0	0	0	0	0	0	0	0	0	0	0	0	0	0	0	0	0	0	0	0	0	0	0	0	0	0	0	0	1171
142754f6a4fdb8b9a2d4d24b255bfd49	30	0	0	0	0	41	0	0	0	0	43	0	316	34	84	67	0	110	0	18	0	106	0	1570	410	29	28	34	538	351	0	83	33	69	17	0	0	1261	0	22	0	0	0	0	0	0	0	0	105
7ce5f90c67652d47ce71144f3b7dc31e	0	0	0	0	0	26	0	0	0	0	1140	213	487	67	18	123	87	220	135	182	32	400	30	46	71	24	757	31	94	136	130	30	52	254	0	29	0	917	0	0	55	0	0	0	205	115	0	57	0
358cbdf6b990aba84685d3b80be9e0a0	288	143	131	0	20	84	0	48	0	0	0	0	68	0	0	0	52	50	0	0	19	44	0	0	0	0	220	50	204	138	0	0	66	0	20	19	0	13	0	172	580	3076	0	0	345	0	173	0	16
87947170393cb1ee17537185bc318ce1	396	181	106	0	265	176	3011	459	45	31	69	0	99	0	0	0	91	65	25	118	29	47	0	0	0	0	86	0	116	31	0	0	34	32	0	0	0	0	0	262	0	0	0	0	0	0	0	0	31
30e10a390c4a29f200fd7e3bd182fa2c	0	0	0	0	0	0	0	0	0	0	232	313	106	158	218	46	284	425	0	207	37	120	74	549	217	0	26	0	476	0	114	156	124	34	309	59	116	0	0	0	91	224	138	6	58	135	38	0	125
457145302a1fef34ed062ab26737f917	0	0	569	0	0	0	0	0	0	0	34	2030	0	318	55	0	43	50	18	436	35	31	345	349	657	41	30	28	0	284	0	0	0	0	466	14	0	0	0	0	0	0	0	0	0	0	0	0	0
5e47fdb452457205184fab2d2b2b46c9	98	22	251	0	44	67	0	22	132	532	36	34	142	48	155	103	63	91	55	166	55	312	252	247	35	0	23	0	176	52	768	349	130	113	129	48	151	110	0	0	26	0	96	259	0	99	16	37	43
df53204e1f8f62af5bdd8d0711900b63	0	0	0	0	0	19	0	0	0	0	1012	226	447	68	11	113	90	195	141	169	46	349	42	41	96	34	621	39	87	158	131	0	62	223	0	29	0	787	0	38	51	0	0	0	199	112	0	37	0
053e2fe12849faee70c0128a5f400547	259	115	28	0	187	34	86	421	72	0	184	248	66	117	60	142	433	110	63	173	76	217	99	41	51	46	121	44	74	84	27	27	51	111	31	66	126	166	197	62	42	73	208	97	56	42	75	100	80
59c97d983335c1c99880f5e9b42d9f94	242	151	112	0	0	91	0	39	0	0	0	0	61	0	0	0	45	30	0	0	33	45	0	0	0	0	198	58	214	93	0	0	68	0	26	24	0	0	0	162	614	2958	0	0	325	0	133	0	0
b18f96f2434c8dd451e68b18719c5c25	29	0	0	0	0	27	0	0	0	0	42	31	321	0	67	69	13	106	44	23	0	97	0	1434	377	0	19	0	456	312	0	61	36	60	8	0	0	1165	0	0	0	0	0	0	0	0	0	0	98
5022645223829d3ffe13326b0229461a	1789	1025	0	0	35	35	0	400	0	163	0	0	0	0	0	0	0	0	0	0	0	0	0	0	0	0	0	0	0	0	0	0	0	0	0	0	0	0	0	1645	30	200	94	179	0	38	0	47	0
2bc50370ea1e54eccfa60424e75e3ce4	1684	993	0	0	44	36	0	331	0	151	0	0	0	0	0	0	0	0	0	0	0	0	0	0	0	0	0	0	0	0	0	0	0	0	0	0	0	0	0	1701	53	224	72	145	0	44	0	47	0
9461ce8c6ebd5ee4f30ffc60401eed63	0	0	0	0	0	0	0	0	0	0	56	519	232	237	112	50	43	1275	117	457	549	21	85	6	0	164	358	108	13	0	55	0	21	40	0	0	0	44	0	39	35	0	65	109	91	313	24	0	28
605bdbb296c134eddd1c871c0425306d	0	0	0	0	0	12	0	0	0	0	982	180	418	58	18	136	96	211	127	142	25	356	27	51	81	25	611	42	71	139	105	0	57	221	0	17	0	816	0	0	42	0	0	0	188	75	0	48	0
fe7e280504324605e2bf1b4d69374a7e	68	25	249	0	30	63	17	0	108	537	30	27	134	55	120	98	78	91	30	171	53	282	226	202	18	0	0	0	160	61	696	320	113	136	146	52	166	91	0	0	29	0	77	213	0	121	18	21	33
7fd32f0bf0b890af5351cfe478ddd372	0	0	0	0	0	0	0	0	0	0	188	262	76	125	198	46	282	320	30	146	46	129	60	474	210	42	24	0	414	22	110	146	116	24	303	58	103	0	0	0	58	239	143	0	67	100	36	32	113
fa227c9ad647526d80af3033a92d6d2a	31	0	0	0	9	19	0	0	0	0	25	0	244	0	47	72	0	115	0	23	0	96	0	1371	307	0	31	0	441	273	0	85	43	67	16	0	0	1088	0	0	0	0	0	0	0	0	0	0	92
5d0206f0dec894316a99b130fc44d2e8	0	0	0	0	0	0	0	0	0	0	593	268	968	375	94	99	210	54	304	260	61	465	0	104	0	0	60	0	474	216	196	44	0	134	0	0	29	221	0	0	0	0	0	0	0	0	0	0	0
8caa2ae131652170ee566c0922ccbca1	0	0	463	0	0	0	0	0	0	0	38	1814	0	282	55	0	41	52	19	367	30	29	318	344	553	0	0	48	0	274	27	0	0	0	410	12	0	0	0	0	0	0	0	0	0	0	0	0	18
a3705bbe04d5f3ab56285b8b3268f747	0	0	0	0	0	0	0	0	0	0	0	216	23	280	65	239	0	0	0	0	619	0	113	0	0	0	0	53	0	0	185	0	55	0	122	80	81	0	0	0	24	0	0	0	0	0	0	0	460
f6256d2c1f80096946b3a7bbd4ec8609	74	25	210	0	36	64	0	0	95	480	41	27	138	30	116	108	69	93	27	157	61	266	212	198	20	0	21	0	147	62	726	291	121	96	143	41	138	91	0	0	26	29	71	203	0	95	16	24	33
a2d5ae9cda65e40d24ab352f6267bcb7	0	0	0	0	0	0	0	0	0	0	210	100	139	0	0	218	475	679	0	63	198	382	0	184	232	456	77	492	0	374	130	118	160	68	120	99	70	0	0	0	0	0	0	0	0	0	0	0	0
aa941c4448477b77fba9d79c62035028	0	0	0	0	0	0	0	0	0	0	624	236	977	339	93	101	205	49	290	196	60	467	0	90	0	0	46	0	437	212	184	50	0	116	0	0	25	201	0	0	0	0	0	0	0	0	0	0	0
90f24c100d7b8f37365673e96d5b2618	0	0	484	0	0	0	0	0	0	0	31	1702	0	243	66	16	34	56	21	368	16	22	278	314	534	26	0	33	0	299	0	0	0	0	379	0	0	0	0	0	0	0	0	0	0	0	0	0	0
6bd683aece8b89503c994204567120d8	16	0	0	0	0	0	38	32	0	0	0	16	0	0	0	0	0	0	0	0	0	35	0	0	0	0	0	32	0	0	0	0	0	9	0	0	0	0	0	67	35	200	3195	36	481	199	91	380	0
dd090740d0ade3b8ae5698fe280c8e4f	1487	899	0	0	40	23	13	270	64	120	0	0	0	0	0	0	0	0	0	0	0	0	0	0	0	0	0	0	0	0	0	0	0	0	0	0	0	0	0	1468	0	205	60	139	0	43	0	0	0
39569c7c19afb9233ca21d9e35c5de50	0	0	0	0	0	0	0	0	0	0	17	24	192	395	108	705	68	643	353	302	297	24	238	0	0	43	0	107	0	0	436	34	115	89	235	0	48	37	0	0	48	25	0	0	36	0	184	0	0
3b247fec81aee80751744577ab91deab	847	902	0	0	36	25	249	976	61	970	0	0	0	0	0	0	0	0	0	0	0	0	0	0	0	0	0	0	0	0	0	0	0	0	0	0	0	0	0	657	0	0	0	0	0	0	0	0	0
7d21ddfd73f78f980277f47f66862589	0	0	434	0	0	0	0	0	0	0	38	1644	0	246	55	0	30	44	22	315	22	17	296	326	483	0	0	34	0	252	0	0	0	0	368	0	0	0	0	0	0	0	0	0	0	0	0	0	0
95a96c5224ff9717d008ef38b50ddfcd	0	0	0	0	0	0	0	0	0	0	0	193	22	253	69	200	0	0	0	0	507	0	97	0	0	0	0	44	0	0	189	0	68	16	96	66	73	0	0	0	18	0	0	0	0	0	14	0	358
19092c7dee8a0801def9d8a1239c1573	0	0	0	0	0	0	0	0	0	0	164	0	235	24	62	0	10	0	417	32	209	403	0	336	38	0	0	0	29	182	389	130	36	34	73	22	63	0	1288	0	0	0	0	0	0	0	0	0	54
1fdcf0ac4d1a564e992921d26bb032e8	0	0	0	0	0	0	0	0	0	0	22	24	164	276	73	700	72	627	317	237	296	21	198	0	0	29	0	83	41	0	426	37	115	81	241	0	51	40	0	0	36	21	0	0	41	0	163	0	0
a88c88a6ed8f370426904eb37b55f328	802	902	0	0	27	30	242	964	53	773	0	0	0	0	0	0	0	0	0	0	0	0	0	0	0	0	0	0	0	0	0	0	0	0	0	0	0	0	0	600	0	0	0	14	0	0	0	0	0
94cbe3c95838cb285286979b9b161541	0	0	0	0	0	0	0	0	0	0	0	0	20	904	30	0	0	0	648	0	284	0	0	0	0	114	0	0	0	0	0	186	16	0	0	30	1668	0	0	0	0	0	0	0	0	0	0	0	61
0f98077192d9b750bbb9e770cb43bec9	0	0	0	0	0	0	0	0	0	0	187	74	107	0	0	175	421	603	0	60	156	330	0	159	224	349	60	428	0	321	103	83	135	38	121	83	56	11	0	0	0	0	0	0	0	0	0	0	49
18a534cf7fe7765f20d019d337a49834	0	0	0	0	0	0	0	0	0	0	119	290	0	170	0	0	0	0	811	0	0	19	0	0	0	87	679	105	89	178	34	0	62	357	108	29	33	37	0	0	0	0	0	33	0	0	988	0	0
a5f5f62a6ca2ac8838131429d2a22610	0	0	0	0	0	0	0	0	0	0	17	27	151	293	78	672	65	551	309	255	254	0	230	0	0	36	0	92	0	0	402	50	111	83	207	0	45	0	0	0	38	25	0	0	37	0	152	0	0
d7469f8494a1702b7aa57ffdfbc885d7	0	0	0	0	0	0	0	0	0	0	140	275	0	160	0	27	0	0	844	0	0	0	0	0	0	60	746	103	86	218	0	0	87	350	111	32	28	56	0	0	0	0	0	39	0	0	801	0	0
d2883089a048d26c3e9885ae87a7c56a	0	0	0	0	0	0	0	0	0	0	39	363	177	164	65	54	50	922	92	332	437	0	80	0	20	125	297	96	9	44	38	0	0	34	0	0	0	0	0	0	22	0	61	104	70	239	35	23	18
ee86ff3fee3683ac8d84052f3cd10a1d	0	0	0	0	0	0	0	0	0	0	164	73	111	0	0	199	415	510	0	38	147	374	0	115	203	281	61	434	0	317	127	92	132	51	96	62	61	0	0	0	0	0	0	0	0	0	0	0	0
514cea3d792a5a97533e51125d441f89	0	0	0	0	0	0	0	0	0	0	34	43	157	0	0	289	183	643	575	176	63	53	21	0	0	0	19	0	46	0	0	0	0	0	0	23	0	0	0	0	0	0	0	0	0	0	0	0	241
cd68d655815c91340c37a5ebfc31b37c	0	0	0	0	0	0	0	0	0	0	0	160	20	210	57	180	0	0	26	0	479	0	90	0	0	0	0	31	0	0	195	0	55	14	79	78	62	0	0	0	16	0	0	0	0	0	17	0	349
f50c4d5286cbee0debbe07b79faefb8c	0	0	0	0	0	0	0	0	0	0	114	266	0	149	0	0	0	0	673	0	0	24	0	0	0	59	627	108	82	171	39	0	60	357	113	43	40	47	0	0	0	0	0	50	0	0	974	0	0
49f3a676dd4ee5d3707d8b19d7e5b1f3	0	0	0	0	0	0	0	0	0	0	0	0	35	353	131	0	0	0	17	0	0	227	0	0	0	2751	0	0	0	0	0	87	0	0	0	0	0	0	0	0	0	0	0	0	0	0	0	0	31
a40c0272829a2e8994507bd118193ae3	11	0	0	0	0	0	0	0	0	0	0	0	33	36	55	0	0	0	72	0	90	0	0	17	0	38	0	0	0	0	61	43	0	120	126	36	0	0	0	0	0	201	0	0	7	0	19	10	420
7870a963256800da4ac19baf1b946e4b	0	16	0	0	0	0	0	0	0	0	14	15	147	252	73	593	54	520	280	211	235	0	169	0	0	29	0	59	0	0	399	30	101	84	205	0	28	0	0	0	37	27	0	0	31	0	180	0	0
f85fb5ebdb2a72a4be16f7b12bd6ce69	0	0	0	0	0	0	0	0	0	0	100	245	0	176	0	28	0	0	736	0	0	0	0	0	0	54	708	88	64	182	0	0	76	330	116	26	39	48	0	0	0	0	0	44	0	0	711	0	0
9b6b749e6c92f790ac4c43cb0e7d2fdc	652	741	19	0	20	25	222	755	60	719	0	0	0	0	0	0	0	0	0	0	0	0	0	0	0	0	0	0	0	0	0	0	0	0	0	0	0	0	0	543	0	8	0	0	0	0	0	0	0
240c6ac53b006948434a6b73f9e573e1	0	0	0	0	0	0	0	0	0	0	97	247	0	133	0	0	0	0	695	0	0	0	0	0	0	68	553	98	77	147	42	0	67	304	94	27	45	36	0	0	0	0	0	49	0	0	854	0	0
3d6af8b3c29820a406b511db68d3c6de	445	0	136	0	188	393	52	326	96	915	99	0	79	0	0	0	0	0	0	0	0	0	0	0	0	30	0	0	442	0	0	0	0	0	15	0	35	0	0	49	0	0	45	0	0	0	0	0	30
b353f80783e1e8a0a6e599192ca53b6b	0	0	0	0	0	0	0	0	0	0	97	82	107	0	36	98	28	321	122	127	43	0	0	78	87	47	40	38	134	43	18	0	40	218	0	0	17	203	0	0	78	0	94	0	0	0	29	0	199
340c2109c0a15c37d573d7d27a11bef7	0	0	0	0	0	0	0	0	0	0	33	46	143	0	0	249	189	615	507	142	61	43	0	0	0	0	19	0	45	0	0	0	0	0	0	32	0	0	0	0	0	0	0	0	0	0	0	0	177
892a17b6b73c8c661d3ec299188a2d1a	0	0	0	0	0	0	0	0	0	0	0	0	22	0	56	0	0	0	61	0	73	0	0	14	69	24	0	0	0	0	50	37	28	123	98	49	0	0	0	0	0	169	0	0	0	0	24	0	408
d3fdcc82c8b35d62f17b26e026762022	0	0	0	0	0	0	0	0	0	0	96	0	0	0	0	0	0	866	30	0	0	329	185	0	0	0	68	35	28	0	71	38	62	0	0	0	0	0	0	0	482	340	0	0	0	16	878	0	0
06a2210a8c64bc9ef2eb0e60a402b5b4	20	121	111	0	752	395	36	25	712	249	38	64	0	0	0	30	22	0	59	0	0	33	0	25	0	0	0	0	58	90	36	0	31	85	28	72	167	100	0	0	30	0	37	0	0	0	0	24	0
618fbe59f45886a9227f7c79ee458d57	0	0	0	0	0	127	35	450	0	0	0	0	0	0	0	0	0	38	0	0	0	0	0	66	159	26	0	0	0	0	31	0	39	44	0	10	23	164	0	15	0	0	0	0	2139	0	21	54	0
5756dc39cc6ec8d2932da46f1d1e4dd2	80	21	753	0	102	126	89	594	111	228	27	24	126	23	48	89	37	70	29	75	23	41	26	38	18	0	0	0	36	26	0	0	20	16	25	0	0	52	0	28	16	7	0	0	29	0	69	0	39
730b68d9220a4b48b9cc48e384220090	369	0	145	0	192	361	47	267	79	826	108	0	83	0	0	0	0	0	0	0	0	0	0	0	0	40	0	0	498	0	0	0	0	0	23	0	34	0	0	38	0	0	34	0	0	0	0	0	25
a355e40e7f18dd0dc10b09f9632021a8	0	0	0	0	0	0	0	0	0	0	111	0	198	18	31	0	23	0	318	19	142	321	0	247	36	0	0	0	18	160	332	119	0	0	63	20	56	0	892	0	0	0	0	0	0	0	0	0	32
142ea41465fc5de7882990154563ac48	0	0	0	0	0	0	0	0	0	0	133	0	64	0	363	1110	192	156	178	0	17	192	0	11	0	0	0	43	127	0	16	0	0	509	0	0	0	0	0	0	0	0	0	0	0	0	0	0	34
a9a2a4694c428483c80c1cf6f74fe360	0	0	0	0	0	0	0	0	0	0	0	0	0	0	0	0	0	0	0	0	91	0	0	0	0	0	0	0	0	0	0	0	378	413	188	0	0	107	447	78	58	783	213	308	0	187	0	60	0
d55fc27851f4af4de8d5101574ab1efb	0	0	0	0	0	0	0	0	0	0	37	42	111	0	0	226	178	543	490	132	67	46	0	0	0	0	19	0	30	0	15	0	0	0	0	16	0	0	0	0	0	0	0	0	0	0	0	0	184
e0179bb6e6b1ea1ce5b859f23434a8fe	14	0	0	0	540	153	0	0	447	99	0	0	0	0	41	163	0	0	0	0	0	26	0	0	0	121	10	270	19	0	0	43	30	61	0	46	92	0	0	0	0	0	0	0	0	0	472	0	92
0487c4a9f0e4ad3f442fd867a0867743	0	0	0	0	0	130	0	93	0	0	76	0	502	0	0	0	0	0	0	0	0	0	0	519	195	0	0	0	0	0	0	0	0	0	0	15	0	0	0	0	502	0	0	0	0	1020	0	0	45
635cbce067fabe0f30cd6539161b058a	334	0	143	0	171	360	53	266	76	821	112	0	71	0	0	0	0	0	0	0	0	0	0	0	15	31	0	0	436	0	0	0	0	0	0	0	22	0	0	45	0	0	49	0	0	0	0	0	29
eab9883901ab34aab6431538705b2f99	0	0	0	0	0	0	0	0	0	0	83	0	0	0	0	0	0	728	32	0	0	338	178	0	0	0	54	0	28	0	63	30	48	0	0	0	0	0	0	0	484	326	0	0	0	0	821	0	0
383dffb5826b22b2502f503295c2bb2e	0	0	0	0	0	0	0	0	0	0	85	68	105	0	40	85	26	255	113	105	37	25	0	60	58	0	0	17	110	33	19	0	50	200	0	36	10	204	0	0	59	0	123	0	0	0	26	0	160
3603bd1a7bf7c71d64f4163832e75bc0	0	0	0	0	8	0	0	0	0	0	0	0	0	15	0	0	194	78	382	0	272	0	0	0	0	814	0	278	0	0	389	0	33	0	107	56	23	0	0	0	96	0	0	0	0	0	0	0	68
7f252039e0dce2542b5a14993e05936c	0	0	37	0	0	0	0	0	87	0	36	204	63	190	0	0	28	276	307	0	328	32	44	0	43	29	0	324	0	115	0	285	15	0	40	79	103	0	0	0	0	0	0	0	512	0	0	0	0
0fc3ba4dd06f564dd43d652cb73be0c6	0	0	0	0	0	0	0	0	0	0	8	0	75	328	241	341	77	91	31	0	63	157	0	27	0	39	0	50	0	80	134	262	39	0	234	53	141	0	0	0	0	0	0	0	0	0	33	0	110
61e2ca04df29e36a37ba2cfa69f2dbc4	0	0	0	0	0	106	29	377	0	0	0	0	0	0	0	0	0	0	0	0	0	0	0	52	166	26	0	0	0	0	23	0	38	0	0	0	0	145	0	0	0	0	0	0	2119	0	0	46	0
865f50a6d0efe672d97b3618c1e2b4fe	176	184	127	0	137	337	43	0	120	227	0	0	15	15	343	45	0	31	0	22	45	0	0	417	292	35	0	0	0	0	0	0	98	0	23	0	0	0	0	158	0	216	0	0	0	0	0	0	0
cd1b65bd009b0d5d182a5ba58fbfc2e9	0	0	0	0	0	0	0	0	0	0	75	80	95	0	35	82	21	273	109	97	31	0	18	53	67	45	0	26	148	23	16	0	45	206	0	0	22	219	0	0	70	0	86	0	0	31	22	0	151
a8e509425d0045dbec5d82f6da5f1034	23	96	107	0	657	391	0	29	609	212	32	75	0	35	33	29	14	0	47	0	14	0	0	12	0	0	15	0	47	75	36	0	24	53	16	74	150	88	46	25	0	0	21	0	0	0	0	0	0
df8571af54f03d26113b628bfa66eed5	78	22	700	0	78	93	89	513	81	193	21	13	93	0	57	81	31	80	25	81	17	58	0	23	16	0	0	20	38	0	24	16	14	22	24	7	19	53	0	35	0	0	10	0	29	0	65	0	41
33829541870565833c0ad6ba39935cdb	0	0	0	0	0	0	0	0	0	0	0	0	25	322	103	0	0	0	17	0	0	201	0	0	0	2091	0	0	0	0	0	71	0	0	0	0	0	0	0	0	0	0	0	0	0	0	0	0	33
18ac311a3b236f51aa6de82c48f78634	0	0	0	0	0	0	0	0	0	0	0	0	0	0	0	0	0	0	0	0	0	0	0	0	0	0	0	0	0	0	0	0	0	0	0	0	0	0	0	0	0	0	0	0	0	0	0	0	364
9daa578e1e76b57f8b7620501235e175	0	0	0	0	0	0	0	0	0	0	0	0	0	0	0	0	0	0	0	0	73	0	0	0	0	0	0	0	0	0	0	0	331	365	163	0	0	90	375	81	56	788	159	274	0	162	30	57	0
b30b8bb771d785583c419461ae735031	0	0	0	0	0	0	0	0	0	0	0	0	22	0	42	0	0	0	50	0	72	14	0	13	0	20	0	0	0	0	51	25	0	124	111	40	0	0	0	0	0	139	0	0	0	0	23	0	319
fb2051041e88a8574b8f23c8fa44baa9	0	0	0	0	0	0	0	0	0	0	109	0	51	0	310	997	167	118	152	0	21	208	0	19	0	0	0	44	122	0	0	0	0	433	0	0	0	0	0	0	0	0	0	0	0	0	0	0	31
9dfdce84f665c8aa83d49487cf9549e4	0	0	0	0	0	122	0	87	0	0	58	0	466	0	0	0	0	26	0	0	0	0	0	531	196	0	0	0	0	0	0	0	0	0	0	21	0	0	0	0	487	0	0	0	0	858	0	0	0
b7e008fa497a18c3f0c07d72b2d8e9cb	0	0	0	0	33	163	0	12	0	0	104	86	30	28	74	193	141	53	18	107	0	0	244	229	165	41	33	37	129	39	25	197	27	162	0	25	145	140	0	0	0	37	0	44	0	100	33	0	25
e3b5943eaf0bbebfbc41cdb814ed8d93	0	0	0	0	0	0	0	0	0	0	70	77	91	40	32	91	27	261	91	86	34	32	16	61	69	0	0	29	110	28	11	0	44	208	0	0	20	204	0	0	62	0	90	0	0	0	18	0	151
b6ab0e6653a88d331450ba8109191d64	0	0	0	0	0	100	18	380	0	0	0	0	0	0	0	15	0	0	0	0	11	0	0	66	163	26	0	0	0	0	28	0	48	0	0	0	0	118	0	0	52	0	0	0	1859	0	0	52	0
b56d0792950ad0e68a7b720a5e6b8fb8	21	97	101	0	695	351	0	0	543	198	0	69	0	0	0	28	14	54	32	0	0	0	0	16	0	0	0	26	55	69	32	39	23	64	21	89	152	83	0	0	0	0	28	0	31	0	0	0	0
65a9a75a6f3badb37058e1c0896cb666	0	0	0	0	0	0	0	0	77	0	23	174	49	175	0	0	26	251	250	0	302	35	50	0	43	40	0	322	0	102	0	295	14	0	29	66	73	0	0	0	0	0	0	0	474	0	0	0	0
7db234f631bbf49c431f33344efbcbf5	429	188	255	0	871	224	91	133	220	84	0	0	0	0	74	27	0	0	0	0	0	0	0	28	0	0	0	38	0	0	0	0	0	0	0	0	0	0	0	177	0	25	0	0	0	0	0	0	0
2768a72c7805903fc57e184270d5ce4d	12	0	0	0	484	145	0	0	395	66	0	0	0	0	29	149	33	0	0	0	0	22	0	0	0	95	0	260	21	0	0	41	0	77	0	41	68	0	0	0	0	0	0	0	0	25	420	0	76
a442b196faf7509e9573280d17356873	64	0	38	0	117	40	0	41	0	0	102	110	207	52	0	24	58	223	50	77	57	97	93	86	19	12	32	0	153	0	154	113	91	88	75	21	45	0	0	40	22	18	87	31	29	0	23	14	37
5b9531c8a70541d1e5461edd3d9438b7	0	0	0	0	0	0	0	0	0	0	0	0	0	19	0	0	157	57	347	0	248	0	0	0	0	691	0	285	0	0	375	22	23	0	124	0	18	0	0	0	109	0	0	0	0	0	0	0	55
9c8dc0e1ab878bab551965298c9c7ddf	0	0	0	0	0	0	0	0	0	0	0	0	52	236	228	322	63	91	0	0	71	137	0	28	46	25	0	36	0	86	94	236	25	33	197	51	137	0	0	0	36	0	0	0	0	14	31	0	70
d1f09e944abaa85a1b02ac6dfcda25ab	0	63	0	0	0	0	0	0	0	0	0	44	0	17	0	0	160	54	375	0	234	0	0	0	0	697	0	254	0	0	332	0	30	0	102	0	17	0	0	0	82	0	0	0	0	0	0	0	66
1118b389461329889dfc79651b61673e	0	0	0	0	0	0	0	0	0	0	108	77	29	22	70	156	0	434	175	277	38	61	0	0	0	378	0	111	37	0	300	36	83	175	59	0	20	0	0	0	29	0	43	0	0	0	23	0	0
70706011f09e291ecb266aefdacba456	0	0	0	0	0	112	0	96	0	0	64	0	393	0	0	0	0	0	0	0	0	0	0	453	169	0	0	0	0	0	0	0	0	0	0	30	0	0	0	0	505	0	0	0	0	894	0	0	0
325850de87c121ed7d8da1962f226de5	88	18	663	0	69	79	77	469	77	174	14	13	101	24	35	67	30	86	26	55	20	51	0	33	23	16	14	0	33	0	0	0	17	22	23	0	0	40	0	31	0	0	0	0	19	0	52	0	23
db513405438f54b3c448c4f2faf560f6	0	0	0	0	0	0	0	0	0	0	94	0	52	0	302	918	156	120	152	0	15	183	0	14	0	0	0	40	118	0	16	0	0	389	0	0	0	7	0	0	0	0	0	0	0	0	0	0	31
0cdb94639513ab4741d397cf7c3b9991	0	0	0	0	0	0	0	0	0	0	98	0	70	0	0	54	120	353	0	878	76	0	0	0	0	132	332	113	175	0	0	68	205	24	27	19	35	0	0	0	0	0	0	0	0	0	0	0	0
6953321683f8f70e00c403da00a50f33	0	0	0	0	0	155	0	15	0	0	102	80	27	21	53	225	127	60	0	83	0	19	235	224	123	27	24	59	105	47	0	215	26	146	0	19	141	133	0	22	34	37	0	35	0	83	28	0	0
17f4e0e8d2069e05ab35bf7a4ce14f3b	16	14	0	0	0	107	22	350	0	0	0	0	0	0	0	0	0	0	0	11	0	0	0	56	144	19	0	0	0	0	28	0	27	0	0	0	0	121	0	0	0	0	0	0	1805	0	0	35	0
c0874eeed49b6f126a340b1af55f40fd	0	0	0	0	0	0	0	0	0	0	0	0	48	216	208	322	78	82	0	0	54	142	0	18	0	37	0	33	26	90	121	242	36	0	208	0	162	0	0	0	0	0	0	0	0	0	29	0	91
4bf6ba8363c4bf45e3c2e922244a82f3	0	0	0	0	0	118	0	79	0	0	68	0	422	0	0	0	0	0	0	0	0	0	0	463	161	0	0	0	0	0	0	0	0	0	0	23	0	0	0	0	498	0	0	0	0	821	0	0	0
1553d33fe9b657298a146154063bcb4a	23	89	105	0	598	324	0	0	498	201	0	51	25	0	0	30	13	0	49	46	0	0	0	18	0	0	0	0	36	65	30	0	20	66	16	79	142	84	0	0	0	0	29	0	33	0	0	0	0
25244dd405091c575b2743588ffe6999	397	182	229	0	757	200	87	119	244	74	0	0	0	0	61	21	0	0	0	0	0	0	44	0	0	0	0	46	0	0	0	0	0	0	0	0	43	0	0	172	0	0	0	0	0	0	0	0	0
eff809e1d123204c05d86fb507f65358	0	0	0	0	0	0	0	0	0	0	43	0	70	0	45	55	74	76	44	0	0	117	0	109	144	379	76	75	48	413	0	0	12	0	0	35	0	212	0	0	547	0	0	0	0	0	88	0	0
9a0e1485bca836118fe6999908dffe00	0	0	0	0	0	0	0	0	75	0	37	226	56	170	0	0	0	56	313	0	302	35	59	0	41	31	0	321	0	0	19	275	15	0	48	71	39	0	0	0	0	0	0	0	471	0	0	0	0
933b93230f46f1172d5e54ad39cc4398	0	0	0	0	0	130	0	21	0	0	85	74	31	30	62	201	155	55	0	87	42	0	207	214	135	56	20	46	97	23	30	178	30	144	0	20	114	106	0	0	0	50	0	39	0	80	25	18	0
d28f5c5f01765edc17ce41f0b19429e8	75	0	42	0	106	31	0	24	0	0	66	91	208	45	0	27	38	173	43	64	43	99	85	76	18	0	32	0	134	43	139	119	77	92	69	25	55	25	0	39	24	0	68	0	44	13	24	18	38
609f8aab11dee1c12950b803d56a5653	168	32	79	0	134	46	32	81	53	39	125	0	47	40	36	33	47	253	0	122	22	0	35	36	29	57	0	38	88	268	0	33	22	13	31	20	15	18	0	30	0	27	357	0	0	0	0	0	46
d82d8c0122f28863a60f87986ef76acb	0	0	0	0	0	0	0	0	0	0	93	0	47	0	0	52	138	324	0	738	73	0	0	0	0	135	367	125	153	0	0	46	180	33	42	0	51	0	0	0	0	0	0	0	0	0	0	0	0
07fc5094c37fd15f5c4f5c21e030c410	0	0	0	0	0	0	0	0	49	0	28	173	36	142	0	0	11	248	257	0	307	24	56	32	44	45	0	250	0	79	0	264	0	0	32	48	59	0	0	0	0	0	0	0	381	0	0	0	0
702295e5d3c4be6bad509ce1afff3650	0	0	0	0	0	0	0	0	11	0	0	0	39	281	192	291	60	72	0	0	67	140	0	22	0	18	0	38	28	85	101	249	23	0	163	0	137	0	0	0	0	0	0	0	23	0	24	0	80
2d0003cb92e77556845ab1cd2de86a63	140	150	88	0	110	282	46	0	98	151	0	0	16	23	285	41	0	32	0	14	32	0	0	365	234	28	0	0	0	0	0	0	94	0	14	0	0	0	0	127	0	175	0	0	0	0	0	0	0
d3caa2c207341275e6a5b5e29753135b	132	90	228	0	142	35	53	0	430	504	0	47	12	85	0	52	44	100	0	20	26	75	0	0	0	30	25	34	0	35	41	31	0	57	0	0	0	0	0	23	69	31	0	0	0	0	0	0	31
5e5900608ca5f3b55ff735f74707a64a	68	23	601	0	75	78	71	421	77	168	23	13	95	0	42	55	34	67	29	66	24	50	0	25	19	0	0	0	22	0	0	0	14	20	18	0	0	39	0	31	0	0	0	0	23	0	56	0	21
f021870f0e108507ec7f780a275e1a51	0	0	0	0	0	0	0	0	0	0	101	76	33	23	86	146	0	398	140	303	43	59	0	0	0	320	0	106	40	0	310	0	67	131	54	0	32	0	0	0	29	0	0	0	0	0	21	0	0
1df8c9e7a4636f935bc62840661afebf	0	0	0	0	0	0	0	0	0	0	0	0	0	897	25	0	0	192	0	95	0	0	0	0	31	0	0	140	0	0	16	0	0	0	973	0	0	0	0	0	0	0	0	0	0	0	0	0	17
a4851d7fb5ac5b13c719287fe2629ed9	104	48	28	0	53	70	0	83	45	5	37	103	77	42	0	0	26	175	67	0	34	42	29	168	333	73	152	32	23	59	0	56	35	0	15	31	0	139	0	0	0	175	0	0	0	0	137	0	0
d8e2525656b3871bbf473dfa6903b2c4	0	0	0	0	0	0	0	0	69	0	41	195	60	137	0	0	0	52	250	0	323	27	58	0	30	24	0	344	0	0	0	284	7	0	36	71	36	0	0	0	0	0	0	0	452	0	0	0	0
3f4e6ad77b00da1a87e46a9bcbec8a35	78	0	30	0	93	32	0	44	0	0	97	107	195	37	37	22	37	185	38	72	30	63	96	64	20	0	24	0	148	0	132	92	57	79	68	19	48	0	32	40	23	0	69	0	25	0	14	11	38
6c9e4d2cb8818d7330b3ab295fb27d78	0	0	0	0	0	0	0	0	0	0	34	0	67	0	0	46	71	57	43	0	0	122	0	115	141	342	67	63	0	408	0	21	0	0	0	43	0	203	0	0	527	0	0	0	0	0	84	0	0
a58aa7f9182dff2389ac093c0ea9ca58	0	0	0	0	0	0	0	0	0	0	59	23	95	0	0	54	49	531	86	60	81	75	0	25	132	111	154	35	78	63	50	19	19	89	28	63	0	257	0	0	32	0	0	0	0	0	109	0	0
a4931bc1b7623a9f12952fb76587db22	0	0	0	0	0	0	0	0	0	0	21	60	107	45	29	0	145	429	190	184	161	0	115	0	0	275	0	159	0	0	74	0	141	129	42	0	36	0	0	0	46	0	0	0	0	0	0	0	22
2901a7f945f4a1d84025664543317bd1	0	0	0	0	0	0	0	0	0	0	0	0	39	29	79	0	0	49	0	0	116	0	0	0	0	0	0	0	0	0	0	35	130	55	0	44	42	0	0	0	80	0	0	0	0	0	1680	0	0
e4ed9213da2b9cdeab0a73a6381966f1	0	0	0	0	0	0	0	0	0	0	19	23	108	47	53	153	18	158	94	56	75	89	183	207	155	32	30	37	36	51	182	0	108	111	151	0	0	84	0	0	0	0	0	0	0	0	0	0	0
ae9ecdd8454f3ff2d3cb982789950cbe	0	0	0	0	0	0	0	0	0	0	87	0	55	0	0	51	126	312	0	713	68	0	0	0	0	108	286	91	144	0	0	47	191	27	28	13	51	0	0	0	0	0	0	0	0	0	0	0	0
021125da79fd4f878d6be8df91e4897f	0	0	0	0	0	0	0	0	0	0	0	0	0	0	0	217	0	414	0	0	0	62	0	0	0	416	0	159	0	0	0	0	0	37	4	238	0	0	0	0	0	0	0	0	0	0	658	0	0
6819eb91f0b2cb8e840475b124b00ce8	11	0	0	0	405	104	0	0	317	64	0	3	0	0	24	140	0	0	0	0	0	19	0	18	0	90	0	218	15	23	0	38	0	66	0	26	59	7	0	0	0	0	0	0	0	0	352	0	56
cc1711e175f1fd96d0141ffdbefbca4d	0	0	0	0	0	112	0	17	0	0	85	64	29	23	67	194	149	41	0	75	0	0	189	210	124	36	24	31	95	22	0	161	18	128	35	28	114	92	0	20	0	38	0	48	0	66	27	0	0
3ce884e435542383d30d205aecb3f165	65	0	45	0	116	40	4	26	0	0	75	114	143	35	0	17	31	174	45	72	34	67	70	64	19	0	23	33	148	0	135	97	75	69	74	21	43	0	0	42	15	0	58	0	28	0	13	18	33
e9c638590db517ea51a16e10dd639aa1	0	0	0	0	0	0	0	0	0	0	608	141	455	46	16	227	319	85	139	0	0	146	0	0	0	0	0	58	26	0	0	0	0	0	0	0	15	0	0	0	0	0	0	0	0	0	0	0	0
d0ddb3e4bc68e2ed88ab1d9fa5febbf7	99	42	31	0	41	90	0	84	36	0	36	86	48	36	0	41	32	175	56	0	37	39	34	149	273	65	170	42	22	44	0	61	0	0	20	0	0	124	0	42	0	158	0	0	0	0	129	0	0
9a0d99c3162cb4ca40e42b268615bf4e	0	0	0	0	0	0	0	0	0	0	0	0	0	6	333	0	0	0	26	21	0	0	0	0	0	35	0	10	0	0	27	224	40	154	53	24	71	0	0	22	0	21	0	0	0	0	687	0	90
c7fec9b88bea48e47d35607d0613f80e	0	0	0	0	0	0	0	0	0	0	90	0	122	98	185	74	113	218	140	54	34	50	27	0	0	57	0	40	35	189	137	87	53	0	95	34	0	0	0	0	0	0	0	0	57	13	0	0	57
534f321922bf2a4d52a03bd0b4199889	0	0	0	0	0	0	0	0	0	0	100	71	25	13	69	131	18	342	143	265	42	49	0	0	0	322	0	75	33	0	269	0	62	134	33	0	24	0	0	0	22	0	0	0	0	0	15	0	0
c9ed4335799b8dfd74d5f92f94a50737	0	0	0	0	0	0	0	0	0	0	56	0	58	0	0	105	25	0	0	37	36	199	81	119	80	233	133	340	0	44	0	0	0	56	50	0	23	0	65	0	0	71	0	0	0	157	198	0	36
91fb1af23a0e5b882349e747144fffb9	119	86	214	0	119	33	42	10	349	542	0	45	20	89	0	37	0	95	24	15	0	80	0	0	0	0	26	19	0	23	27	21	0	46	0	0	0	0	0	27	58	0	0	0	0	24	0	0	0
2187542908a7c460288c89d3101414f9	297	147	185	0	643	171	73	115	209	73	0	0	0	0	56	25	0	0	0	0	0	0	0	0	0	0	0	31	0	0	0	0	0	0	0	9	0	0	0	181	0	0	0	0	0	0	0	0	0
612c6cfba54bc25056477a6a0da7c623	0	0	0	0	110	0	0	0	0	0	86	16	92	41	36	34	40	52	0	167	39	69	0	31	55	0	260	0	40	0	42	23	20	91	0	0	0	25	0	0	0	0	0	0	0	0	0	833	0
5b6bc72d4931ab49d2efdf419c946ff2	0	0	0	0	0	0	0	0	0	0	33	0	0	0	0	0	0	0	0	0	45	0	0	0	0	54	0	0	0	0	0	14	73	0	0	0	83	307	0	0	0	0	0	0	0	0	1429	0	0
a36b0fc5e5a313ac0de84e3cc3bd8ac7	0	0	0	0	0	0	0	0	0	0	0	0	29	23	81	0	0	39	0	0	132	0	0	0	0	0	0	0	0	0	0	31	130	59	0	0	37	0	0	0	76	0	0	0	0	0	1559	0	0
92b4406971249785c636323b970bec6d	0	0	0	0	0	0	0	0	0	0	19	0	83	27	0	48	59	70	0	21	0	103	0	90	114	284	77	55	0	343	0	0	0	0	0	0	38	174	0	0	480	0	0	0	0	0	51	0	0
fb2b7766ec89d663905b1bbc27380349	0	0	0	0	0	0	0	0	0	0	0	0	0	4	350	0	0	0	0	17	0	0	0	0	0	29	0	5	0	0	35	223	34	116	48	20	53	0	0	20	0	30	0	0	0	0	646	0	82
3c236289a55d33a831e055b3b43fcfab	0	0	0	0	0	0	0	0	0	0	60	0	98	0	0	43	36	470	70	47	79	61	0	21	103	75	143	26	73	60	47	12	22	82	33	47	0	253	0	0	30	0	0	0	0	0	91	0	22
4ec109013170610472ee5e278faaaa91	0	0	0	0	0	0	0	0	0	0	0	0	47	0	0	0	30	80	14	17	51	0	0	78	86	0	0	0	0	16	0	0	0	0	0	21	48	0	0	0	342	87	0	0	0	0	20	0	173
215e2ebafd1997919e5651149fb56f57	0	0	0	0	0	0	0	0	0	0	22	0	96	45	42	135	26	126	69	54	62	84	156	204	166	30	28	42	30	43	133	0	89	115	144	0	26	72	0	0	0	0	0	0	0	0	0	0	49
82142f5818d7cc82fd64ec05135105d7	103	33	18	0	40	73	0	66	37	0	28	88	56	51	0	0	31	142	63	0	37	50	30	125	303	77	139	31	20	63	0	47	0	0	20	0	0	120	0	0	0	161	0	0	0	0	95	0	0
854857c1ee93288245a4d2eb29beb944	153	30	62	0	120	0	0	61	38	41	115	0	40	0	36	37	50	210	0	111	25	0	39	0	38	51	0	15	73	225	30	0	31	0	23	0	17	21	0	25	0	24	331	0	10	0	0	0	0
79820727c1b09071ee377a73e845c70b	0	24	0	0	0	0	0	0	0	0	35	29	54	0	0	19	28	111	0	39	31	79	0	25	259	43	112	58	40	23	36	0	28	22	0	16	32	30	0	34	196	285	0	0	31	88	250	28	9
35c755d7322e2aa8fa2677a9b7dfdd62	0	0	0	0	0	0	0	0	0	0	0	64	100	58	27	0	163	379	125	150	131	0	89	0	0	233	0	138	0	0	68	29	135	117	31	0	31	0	0	0	62	0	0	0	0	0	0	0	0
5ddcf445c519b7306ad29a2f3faf5bf7	0	0	0	0	0	0	0	0	0	0	0	0	0	819	14	0	0	160	0	71	0	0	0	17	0	0	0	112	0	0	27	0	0	0	842	0	0	0	0	0	0	0	0	0	0	0	0	0	11
e66bdfdc9adbde489b3d2ff4efc237f7	0	0	0	0	0	0	0	0	0	0	512	132	375	27	21	216	271	71	130	0	0	143	0	0	0	25	0	51	26	0	0	0	0	0	0	0	0	0	0	0	0	0	0	0	0	0	0	0	41
04a985ce7d166edde841b404bed4c680	104	70	175	0	106	28	34	0	303	407	35	35	20	62	0	39	22	90	0	28	26	64	0	26	0	32	17	23	0	35	16	30	0	46	0	0	0	0	0	20	55	32	62	0	0	0	0	0	0
af8d634bad3e081d42f9c5f826fa2af1	0	0	0	0	0	0	0	0	0	0	507	143	435	34	18	214	263	68	150	0	0	167	0	0	0	0	0	41	27	0	0	0	0	36	0	0	0	0	0	0	0	0	0	0	0	0	0	0	0
11c3f445429ba05571df3b4f83df444a	0	0	0	0	0	0	0	0	0	0	0	0	0	0	196	0	0	0	242	0	0	113	0	0	0	827	0	307	0	0	0	35	0	0	0	9	79	0	0	0	0	0	0	0	0	0	0	0	37
ea6482787f18a614bcee7c94f0905ba4	0	0	0	0	0	0	0	0	0	0	45	14	61	0	19	95	34	0	45	33	29	191	52	75	69	208	129	343	0	54	0	0	0	65	0	0	35	0	56	0	0	72	0	0	0	141	144	0	0
3828da46f33a78ff3c77d366bdf038bc	0	0	0	0	0	0	0	0	0	0	45	0	69	28	33	40	46	494	109	52	73	62	0	14	92	89	122	29	58	68	44	11	16	73	30	41	0	202	0	0	32	0	0	0	0	0	73	0	0
1eb9aada9fc3b2cd22c9639e827d2528	10	0	0	0	0	42	0	0	0	0	26	0	0	0	0	112	328	0	0	70	0	0	0	35	48	30	18	22	112	466	24	0	16	0	35	0	38	122	0	129	0	0	0	0	0	0	33	0	56
c127bbad0e115dfeafd165261120ef8d	138	30	81	0	128	0	0	56	39	45	115	0	45	0	28	24	46	218	20	124	20	25	34	0	0	48	0	25	89	211	0	0	0	0	0	0	0	26	0	0	0	28	334	0	0	22	0	0	0
783166bb550c6d6fb12e1db569fe2521	0	0	0	0	0	0	0	0	0	0	30	0	57	0	0	46	65	63	0	0	48	89	0	85	140	246	71	42	0	371	0	0	0	0	15	0	0	184	0	0	416	0	0	0	0	0	57	0	0
5ea66cd1b93b58f6ba4b2333274c56e4	12	0	0	0	60	0	0	0	0	0	85	0	152	87	145	59	73	186	126	43	32	0	20	9	0	53	0	0	26	163	125	104	45	0	63	0	40	0	0	0	0	0	0	0	38	0	0	0	30
e7d9561e2ac528975cdc5d3e3797a77d	0	0	0	0	0	0	0	0	0	0	286	0	0	0	0	226	176	30	0	49	14	0	0	0	0	523	36	0	0	213	0	0	0	0	32	0	248	0	0	0	0	0	0	0	0	0	0	0	43
5625e4c57fd44213b3763e9b14072cb5	0	0	0	0	0	0	0	0	0	0	0	0	0	787	10	31	0	114	0	94	0	0	0	0	0	0	0	108	0	0	10	0	0	0	845	20	0	0	0	0	0	0	0	0	0	0	0	0	0
fb576fbee1fa91aec490d9088312ba28	0	0	0	0	0	0	0	0	0	0	15	48	76	43	26	0	145	363	155	153	132	0	87	0	0	226	0	112	0	0	63	0	119	99	0	0	34	0	0	0	45	0	0	0	0	0	0	0	24
b85ceedf16dfcadf545cead717efd294	0	0	0	0	0	0	0	0	0	0	0	0	15	185	69	0	0	0	0	0	77	0	0	0	0	23	0	96	0	0	0	0	0	0	51	0	24	0	0	0	0	0	0	0	0	0	0	0	200
803a534dd139449aa532b956b7e76345	133	85	33	0	55	54	87	233	46	69	0	14	0	0	47	0	0	0	0	0	0	0	0	0	0	25	0	0	0	0	0	0	0	0	0	0	0	0	0	294	27	107	330	39	180	15	0	114	0
18511e377185fe0b8250c8f18ee5eb53	0	0	0	0	0	0	0	0	0	0	15	0	93	40	48	133	13	118	100	57	64	95	181	195	147	18	26	37	30	40	125	0	90	94	140	11	0	69	0	0	0	0	0	0	0	0	0	0	0
a0036ea8ab66993db1a3b9ebdb9e3047	0	0	0	0	0	0	0	0	0	0	0	0	0	7	339	12	0	0	30	26	0	0	0	0	0	28	0	8	0	0	27	192	29	132	42	0	47	0	0	17	0	20	0	0	0	0	568	0	80
5794d152b5810a498ff248942109b1fa	693	116	85	0	128	14	181	287	47	405	0	0	0	0	0	0	0	0	0	0	0	0	0	0	0	0	0	0	0	0	0	0	0	0	0	0	0	0	0	18	0	0	0	0	0	0	0	0	0
313fd6beec47007695b778d1f08de374	143	37	94	0	111	0	0	56	34	23	109	35	25	0	23	30	49	201	0	115	17	0	32	0	0	43	0	27	54	213	0	0	0	0	0	0	0	20	0	0	0	35	384	0	0	0	13	49	0
e8c9a2e40b0e72f55e748cc61a22f909	78	28	33	0	44	57	0	63	26	0	31	79	60	34	0	0	33	149	78	0	33	39	20	132	236	55	149	16	23	61	0	44	0	0	9	0	0	112	0	0	0	149	0	0	0	0	95	0	0
8e2c40585a6b0d3b61ec6fe87673748a	0	0	0	0	0	0	0	0	0	0	35	0	56	36	0	123	0	0	0	53	22	168	59	84	92	169	119	313	0	50	0	0	30	69	0	0	26	0	42	0	0	69	27	0	0	136	156	0	0
9ab04b2a34f34b9895978ee1eb2854dc	0	0	0	0	0	0	0	0	0	0	0	0	57	0	0	0	33	60	16	0	44	14	31	64	66	0	0	0	43	0	0	24	0	0	0	12	50	0	0	0	312	108	0	0	0	0	24	0	134
034c8c124043bec4adfdb45479fa0500	0	0	0	0	0	0	0	0	0	0	0	0	7	0	0	181	0	338	0	0	0	51	0	0	0	332	33	102	0	0	0	0	0	0	0	193	0	0	0	0	0	0	0	0	0	0	572	0	0
cfba02f09cc25fafd600343f4ff736da	0	0	0	0	92	0	0	0	0	0	89	23	84	0	24	25	39	47	0	164	0	48	30	39	43	0	228	0	45	30	32	18	11	93	0	0	0	16	0	0	0	0	0	0	0	0	0	706	0
4d8d057f9d04ef24419def282733860b	0	0	0	0	0	0	0	0	0	0	0	0	0	728	14	0	0	116	0	90	0	0	0	0	0	0	0	114	0	0	15	21	0	0	775	0	0	0	0	0	0	0	0	0	0	0	0	0	0
9190cda1c93cf217daa8a965a0e77f1b	0	0	0	0	0	0	0	0	0	0	82	0	124	94	151	60	69	168	136	57	46	31	23	0	6	50	0	0	55	162	128	88	32	0	58	0	0	0	0	0	0	0	0	0	38	0	0	0	33
3332d9d0f543b266bd226aa1c84a69cf	0	0	0	0	0	0	0	0	0	0	34	0	62	0	0	31	49	437	90	50	58	55	0	13	83	84	125	22	55	70	47	16	14	74	24	42	35	194	0	0	29	0	0	0	0	0	75	0	0
3beb7d1f70436da283ad8f297eb1db95	0	0	0	0	0	0	0	0	0	0	0	0	44	0	0	35	44	53	15	0	54	0	0	72	73	0	0	0	0	0	0	0	0	0	0	16	30	0	0	0	303	90	0	0	0	0	15	0	136
2629c6bc9cf6233c7c95ac0c5368ae46	91	83	163	0	97	28	41	0	299	419	0	32	14	65	0	24	0	89	20	9	0	56	0	0	0	0	18	20	0	37	25	26	0	53	0	0	0	0	0	14	65	0	0	0	0	0	0	0	0
e922b54997ab5352c4a399565178bf5a	0	0	0	0	0	0	0	0	0	0	0	0	0	0	0	0	0	0	0	0	0	0	0	0	0	40	0	0	0	0	0	0	76	0	0	0	73	263	0	0	0	0	0	0	0	0	1335	0	37
a36106175767345f56759aa527f00afe	0	0	0	0	0	0	0	0	0	0	0	0	36	25	56	0	0	38	0	0	103	0	0	0	0	0	0	0	0	0	0	29	112	32	0	0	46	0	0	0	63	0	0	0	0	0	1307	0	0
e7ca5fc39952b8088c8caa55e5e11e90	0	51	0	0	0	0	0	0	7	0	67	0	113	80	145	47	68	183	144	41	32	0	22	0	0	35	0	0	32	156	108	95	30	0	53	0	0	0	0	0	0	0	0	0	32	0	0	0	30
1dd3264b7ba8f2f932ac7e9c4ec25fb5	0	0	0	0	0	0	0	0	0	0	12	0	75	39	53	112	24	110	79	49	59	57	153	192	150	18	23	36	29	34	117	0	106	84	117	11	0	55	0	0	0	43	0	0	0	0	0	0	0
2ec283b96728b1bf0fa0189e20776dde	0	0	0	0	0	0	0	0	0	0	0	0	0	7	302	0	0	0	0	12	0	0	0	0	0	24	0	9	0	0	23	153	37	128	44	0	43	0	0	22	0	25	0	0	0	0	540	0	81
6ccd963f72b51134c9f9394526cc3054	0	0	0	0	0	0	0	0	0	0	453	0	175	0	59	0	797	0	0	0	95	131	0	0	0	48	0	0	0	0	0	0	0	0	0	0	0	0	0	0	0	62	0	0	16	0	0	0	0
98bbdc65f4ac642fb6f75446e17ae99f	11	0	0	0	0	22	6	6	0	0	22	0	0	0	0	104	321	0	0	54	14	0	0	31	38	0	16	0	101	387	0	39	19	0	29	0	42	107	0	118	0	0	0	0	0	0	0	0	37
8573b2d4f492cbffb6d0dddf19a72c82	0	0	0	0	0	0	0	0	0	0	68	16	26	26	70	23	65	14	179	50	22	29	36	26	0	42	237	73	22	29	58	27	16	270	0	0	43	30	0	0	0	0	0	0	21	32	69	0	50
3683ccf68a2e959098546046d6bd0f86	629	119	80	0	125	27	162	281	41	314	0	0	0	0	0	0	0	0	0	0	0	0	0	0	0	0	0	0	0	0	0	0	0	0	0	0	0	0	0	15	0	0	0	0	0	0	0	0	0
d598cf2309c6e19dc9937ae7540e96f7	0	0	0	0	0	0	0	0	0	0	280	0	0	0	0	223	162	27	0	0	0	0	0	0	0	449	36	0	0	188	0	0	0	0	37	0	212	0	0	0	0	0	0	0	0	0	0	0	0
72b4c0bc10a7921442761e68f8abcee9	0	0	0	0	0	0	12	0	0	0	40	18	40	0	0	0	29	98	0	34	24	67	0	38	198	48	89	49	33	17	18	0	20	42	25	0	0	0	0	25	187	285	0	0	35	82	219	0	0
ed04a154b0f803b63f831c7b4a5f47ad	0	0	0	0	0	0	0	0	0	0	23	37	38	20	0	0	45	54	15	0	51	0	0	50	68	0	0	40	0	0	0	0	0	0	0	19	32	0	0	0	260	84	38	0	0	0	22	0	122
8cb95fc2abe855829c136df5463e7879	0	0	0	0	81	0	0	0	0	0	75	20	94	0	33	41	16	41	0	152	0	39	0	40	48	0	235	0	30	0	29	6	19	85	0	0	0	21	0	0	0	0	0	0	0	0	0	666	0
328990117b5c0678c19026b6f1584fdb	0	0	0	0	0	0	0	0	0	0	448	0	145	0	51	0	775	0	0	0	93	127	0	0	0	54	18	0	0	0	0	0	0	0	0	0	0	0	0	0	0	48	0	0	0	0	0	0	0
9aed054c3092e8a8e06a1a5beda37cc4	0	0	0	0	0	0	0	0	0	0	32	0	45	0	15	108	0	0	0	34	31	169	63	70	70	187	120	301	0	36	0	0	0	71	0	0	30	0	50	0	0	63	0	0	0	127	131	0	0
b3d6a5111a60fea5c3115a2b0666e650	16	0	0	0	0	24	0	0	0	0	21	0	9	0	0	96	282	0	0	61	0	0	0	34	40	28	14	0	98	389	32	0	13	0	33	47	36	103	0	100	0	0	0	0	0	0	0	0	30
74b149caaec585db2f338329347a45ed	491	238	0	0	0	0	55	579	25	0	0	0	0	0	0	0	0	0	0	0	0	0	0	0	0	0	0	0	0	0	0	0	0	0	0	0	0	0	0	359	0	0	0	0	0	0	0	0	0
c99badc2d9994373459c1ab4fa802181	0	0	0	0	0	0	0	0	0	0	8	0	0	0	0	152	0	322	0	0	0	39	0	0	0	321	0	93	0	0	0	0	0	0	0	161	0	0	0	0	0	0	0	0	0	0	496	0	37
8acde9e147a89eafa82365121e6f0f32	112	77	45	0	62	45	84	173	26	63	0	0	0	0	0	0	0	0	0	0	0	0	0	0	0	0	0	0	0	0	0	0	0	0	0	0	0	0	0	260	0	130	336	37	181	0	0	83	0
cbaa53603aa850b03ba01089177579cc	603	368	0	0	0	0	0	105	0	0	0	0	0	0	0	0	0	0	0	0	0	0	0	0	0	0	0	0	0	0	0	0	0	0	0	0	0	0	0	557	0	71	0	0	0	0	0	0	0
5aa413cabfff1f4bfb9e907e2ed36e29	0	0	0	0	0	0	0	0	0	0	0	61	17	147	0	0	0	0	31	0	238	0	239	0	0	0	0	155	0	0	0	0	23	42	80	0	31	0	0	0	0	0	0	0	0	17	0	0	75
ac1c3e2ca279089cbe95b07b922d4f39	0	0	17	0	0	0	0	0	0	0	26	19	41	27	15	0	0	93	20	27	25	77	33	21	190	43	59	47	0	35	24	13	27	37	0	0	0	0	19	25	155	254	0	0	33	62	194	0	0
14da0171ca8f77474d14b7342a8b3ac0	0	0	0	0	0	0	0	0	0	0	18	0	0	0	0	40	0	0	0	0	0	0	39	0	0	29	0	0	0	0	0	0	63	0	0	0	76	231	0	0	0	0	0	0	0	0	1158	0	0
b68d2e72d18dbaf50afdf600ed1f00d7	134	78	32	0	44	33	93	179	31	61	0	0	0	0	0	0	0	0	0	0	0	0	0	0	0	0	0	0	0	0	0	0	0	0	0	0	0	0	0	250	0	102	317	32	173	0	27	79	0
0a393e62ae340a7066ece014569aca07	0	0	0	0	0	0	0	0	0	0	139	0	0	53	47	0	382	56	41	0	37	423	0	187	56	34	0	101	0	0	0	0	0	0	0	0	0	0	0	0	0	0	19	0	0	0	0	0	0
ae8a281262eee6c477a147f40729529d	0	0	0	0	0	0	0	0	0	0	17	0	0	0	0	0	16	0	0	58	35	35	0	0	0	0	15	0	0	76	0	104	41	0	24	0	20	0	0	0	0	0	0	31	433	0	575	31	14
39284b19765f4aa351ce320782a36ec3	65	120	37	0	156	33	63	175	81	0	60	0	35	32	0	0	39	49	0	0	0	81	39	29	32	0	0	0	27	61	110	0	65	51	55	0	0	67	0	0	0	21	33	0	0	0	0	18	0
ea85c2cd4b8c065ec4f4dde166a54a43	0	0	0	0	32	0	0	0	57	43	0	36	42	0	0	29	0	0	0	34	22	0	782	0	0	15	9	266	32	0	41	0	0	0	0	0	0	0	0	0	0	0	0	0	0	63	0	0	35
8ac6441f3b37d8fc92f571ebfa644972	389	220	0	0	0	0	55	579	44	0	0	0	0	0	0	0	0	0	0	0	0	0	0	0	0	0	0	0	0	0	0	0	0	0	0	0	0	0	0	295	0	0	0	0	0	0	0	0	0
576eed7672d0d546b1b0d4e31f9ccc06	9	0	0	0	0	27	0	0	0	0	29	0	0	0	0	100	273	12	0	46	0	0	0	39	33	0	21	0	93	338	0	0	19	0	28	0	25	117	0	94	0	0	0	0	0	0	0	0	28
4e92774e9c368b01d513f3a890ad81d8	489	333	0	0	0	0	0	113	0	0	0	0	0	0	0	0	0	0	0	0	0	0	0	0	0	0	0	0	0	0	0	0	0	0	0	0	0	0	0	550	0	80	0	0	0	0	0	0	0
a0894a64498d4f27ece8774828ed1760	0	0	0	0	0	0	0	0	0	0	0	0	0	0	0	0	0	0	0	0	0	0	0	0	0	34	0	0	0	0	0	0	58	0	16	0	76	248	0	0	0	0	0	0	0	0	1123	0	0
7377c1c578f70aa38fc9ca2bd1222ad0	0	0	0	0	0	0	0	0	0	0	0	116	0	0	0	47	0	87	0	94	62	0	0	0	0	0	0	24	0	0	22	0	0	66	0	0	91	0	0	0	36	0	0	0	0	477	29	0	39
c7572d22a46234e5a4f1fa0af83081e9	0	0	0	0	0	0	0	0	0	0	123	0	0	54	19	0	389	52	27	15	46	362	0	167	47	27	0	84	0	0	12	0	0	12	0	0	0	0	0	0	0	0	0	0	0	0	0	17	0
f40331e7a76cd708a59ef007a526a6cd	0	0	0	0	0	0	0	0	0	0	0	0	17	0	465	0	0	0	0	0	23	0	148	34	0	0	0	0	269	0	72	209	0	0	0	126	0	0	0	0	0	0	0	0	0	0	0	0	0
0f1915112dccd8fe25ac32fa6f4c1e7e	0	0	0	0	0	0	0	0	0	0	119	0	0	42	26	0	381	62	23	0	33	366	0	163	58	26	0	83	0	0	0	19	0	0	0	0	0	0	0	0	0	0	0	0	0	0	0	0	24
f3e392eedaaae98134f72e6a330c6f6f	0	0	0	0	0	0	0	0	0	0	23	0	0	0	0	0	18	0	0	50	32	0	0	0	0	0	15	0	0	66	0	86	0	0	18	0	15	0	0	0	0	0	50	34	438	0	518	24	19
64acb2ef0a737f9c692c437e64757a9e	0	0	0	0	0	0	0	0	0	0	0	0	0	0	0	0	0	0	0	0	40	0	0	0	0	0	0	0	0	0	0	0	161	146	67	0	0	0	212	47	31	402	94	168	0	86	0	29	0
2201e199a8e9a74904065db64250b5ec	0	0	0	0	0	0	0	0	38	0	45	46	37	0	31	0	0	0	0	26	26	40	779	0	0	0	0	248	0	0	31	0	0	0	0	53	0	14	0	0	0	0	0	0	0	67	0	0	0
b439c23762d337e0f4ee6f751ae70ac8	0	0	0	0	0	0	0	0	0	0	53	0	0	0	0	0	28	0	0	24	75	0	0	0	0	104	0	0	452	0	244	12	0	0	350	58	78	0	0	0	0	0	0	0	0	0	0	0	0
c4476900211e07c3c1c507f90ebb6de2	0	0	0	0	0	0	0	0	0	0	0	0	0	0	0	0	0	0	0	0	34	0	0	0	0	0	0	0	0	0	0	0	162	168	83	0	0	35	189	25	27	376	90	168	0	92	0	28	0
1034f3607f387fc55bb95d2a437adccf	51	0	0	0	26	0	0	0	57	0	28	21	45	39	16	0	15	58	38	43	0	41	0	23	51	38	316	44	30	0	0	0	0	43	13	0	0	0	0	0	146	0	26	0	0	268	0	0	0
c73ea0739ff5f25e6f84dfa20c14cb17	0	0	0	0	0	0	0	0	0	0	243	0	16	0	0	178	105	27	0	0	0	0	0	0	0	342	30	9	0	171	0	0	0	0	25	0	168	0	0	0	0	0	0	0	0	0	0	0	0
9c985cc6f50b15658e1d3b3e1761fa90	0	0	0	0	0	0	0	0	0	0	0	0	0	0	0	0	0	0	0	0	0	0	0	0	0	515	0	0	0	0	0	0	0	0	0	0	28	0	0	0	0	0	0	0	0	0	898	0	0
37499f4583caff065e791ab75cdb0cce	18	0	0	0	0	0	0	12	0	0	18	14	30	0	0	0	0	69	24	16	18	69	0	24	166	29	86	43	0	32	15	0	11	23	0	0	0	0	0	21	162	242	0	0	36	62	184	0	0
e6c7545ed929ad9da7daa33e1ebf124a	0	0	0	0	0	0	0	0	0	0	53	12	17	24	58	0	51	16	186	33	20	30	0	0	0	39	221	54	21	0	50	17	20	202	21	36	0	50	0	0	32	0	0	0	0	30	54	0	0
49c89eae7d0c6b58bba757932ea2b31c	0	32	71	0	154	42	0	59	508	0	0	0	0	0	0	28	0	0	0	0	24	0	0	0	0	151	0	0	0	0	0	0	0	137	0	0	0	0	0	230	0	0	0	0	0	0	0	0	0
d4290a800791d83ac15371b9487dbf35	0	0	0	0	643	214	0	0	0	0	0	0	0	0	0	51	0	0	0	0	31	0	0	134	46	0	0	26	0	0	0	0	27	0	0	0	0	0	0	60	0	0	0	0	0	0	0	0	22
cdc92f503244369b31b54d3c3ea77831	0	0	0	0	0	0	0	0	0	0	0	0	177	0	0	0	0	0	26	0	0	686	0	0	0	99	0	49	0	0	0	0	0	0	0	0	18	0	0	0	0	0	0	0	0	0	0	0	50
a924f56cec551fa55da130c8749c68a9	0	0	0	0	0	0	0	0	0	0	0	0	37	0	48	0	0	161	0	219	71	39	0	10	0	100	0	46	158	21	0	61	353	68	0	0	0	0	0	0	0	0	0	0	0	0	0	31	0
e62656b86d721317c2a6dc96723f76ca	341	181	0	0	0	0	65	504	29	0	0	0	0	0	0	0	0	0	0	0	0	0	0	0	0	0	0	0	0	0	0	0	0	0	0	0	0	0	0	292	0	0	0	0	0	0	0	0	0
f1fa385c617651ce36b6ce1810d62286	67	104	38	0	124	30	53	161	68	0	56	0	33	0	0	0	48	42	33	0	40	74	44	0	0	0	0	0	25	64	85	0	39	58	58	0	0	67	0	0	0	0	0	0	0	0	0	0	0
be0d3142157db40fd5c0032a84f4c652	0	0	0	0	0	0	0	0	0	0	67	0	33	33	7	0	30	27	0	0	25	27	0	33	36	0	0	36	25	0	0	0	0	0	0	0	0	0	0	0	0	58	0	0	644	54	0	56	72
75b050ba05452488b080d2a38c0f5842	0	0	0	0	0	0	0	0	0	0	0	0	0	107	34	98	0	0	0	0	30	0	0	0	0	294	0	98	0	0	134	0	213	0	164	111	96	0	0	0	0	0	0	0	0	0	0	0	0
85ebd7d37b7fa518493e4405f38f3fc9	0	0	0	0	0	0	0	0	0	0	0	0	0	0	0	0	35	24	629	0	0	0	0	0	0	357	0	141	0	0	29	0	0	0	0	0	0	0	0	0	0	0	0	0	0	0	56	0	40
8fb1c6cbb73abbc85b5ff89516ab7b33	6	0	146	0	58	69	131	190	68	108	0	0	0	0	0	0	0	0	0	0	0	0	0	0	0	0	0	0	0	0	0	0	0	0	0	0	0	0	0	614	0	0	0	0	0	0	0	0	0
3fcc64bcbde17321dd93e5c95e09abbb	0	0	0	0	0	0	0	0	0	0	0	122	0	0	0	41	0	74	0	111	70	0	0	0	0	0	0	8	0	0	14	0	0	73	0	0	83	0	0	0	36	0	0	0	0	420	24	0	48
393375abd3af4b1964c1cd2a6757fbc6	0	0	0	0	0	0	0	0	0	0	0	121	0	0	0	48	0	52	0	98	37	0	0	0	0	0	0	20	0	0	19	0	19	60	0	0	66	0	0	0	37	0	0	0	0	443	30	0	26
054dc65bb37b86845f0c11ff7085658b	0	0	0	0	0	0	0	0	0	0	0	52	20	122	0	0	0	0	37	0	164	0	208	0	0	0	0	132	0	0	0	0	19	0	75	0	33	0	0	0	0	0	0	0	0	15	0	0	49
08b75ca0b5f9b41cda2c7ab482bde83c	0	0	0	0	0	0	0	0	0	0	46	0	34	0	0	0	33	0	0	0	56	0	0	0	0	81	0	0	403	0	253	21	0	0	309	74	55	0	0	0	0	0	0	0	0	0	0	0	0
0e589b9933e541282555ab7676d8e827	0	0	0	0	0	0	0	0	0	0	0	0	173	0	0	0	0	0	0	0	0	654	0	0	0	141	0	61	0	0	0	0	0	0	0	0	19	0	0	0	0	0	0	0	0	0	0	0	54
f95d3fc5dde85d3d94b182ddc0c1953c	0	0	0	0	0	0	0	0	0	0	22	0	46	0	45	0	18	164	0	185	56	23	0	0	0	82	0	50	157	21	0	54	352	71	0	0	0	0	0	0	0	0	0	0	0	0	0	15	0
ae01c16e227056475cc9090ed6ecb80e	0	0	0	0	0	0	0	0	0	0	0	0	49	119	68	316	49	0	0	25	16	0	84	0	0	218	0	290	0	0	0	49	33	0	0	13	0	0	0	0	0	0	0	0	0	0	0	0	0
771a0b0c6122946b74fca6b0c3226942	0	0	0	0	0	0	0	0	0	0	0	79	0	95	0	85	0	175	21	30	61	39	28	60	55	0	17	37	0	25	41	30	21	89	47	0	0	0	0	0	108	0	0	0	0	0	88	0	0
93bcc3dc870a2697c46ca4052d56bc26	73	0	0	0	0	0	0	0	42	0	29	19	0	0	20	19	18	72	0	0	24	51	27	17	61	37	316	48	23	0	0	0	0	42	0	0	0	0	0	0	116	0	28	0	0	255	0	0	0
08b5c2bf8cf8814baaa02ddbc6670825	0	0	0	0	0	0	0	0	0	0	0	0	0	0	0	0	0	0	0	650	93	0	0	0	0	529	0	0	0	0	0	0	0	0	27	30	0	0	0	0	0	0	0	0	0	0	0	0	0
1de39384d71a083cc424687a876f16e5	0	0	0	0	0	0	0	0	0	0	17	0	0	0	0	0	11	0	0	65	26	0	0	0	0	0	11	0	0	58	0	83	0	0	14	22	18	0	0	0	0	0	0	44	366	0	455	29	14
d40ea5de7040527700c4bc5ef2e58991	0	0	0	0	0	0	0	0	0	0	84	15	14	19	79	0	56	15	160	40	15	25	0	0	15	37	226	58	20	0	46	14	24	199	0	0	0	23	0	7	0	30	0	0	0	23	58	0	0
286b816c4487a3918f9aa233aa3020e4	0	0	0	0	21	0	0	0	58	0	0	41	26	0	0	0	0	0	0	32	21	0	692	0	0	0	0	205	0	0	40	0	0	0	0	0	0	0	0	0	0	0	0	0	0	61	0	0	0
fb15e0c66dd7368dc7c588df6966522c	0	0	0	0	0	0	0	0	0	0	143	13	44	0	51	27	127	162	167	0	45	187	0	0	0	0	25	0	142	0	0	0	0	42	0	64	66	0	0	0	0	0	0	0	0	0	0	0	0
d5929ecb06aa3b8389588d99bdf73ab9	0	0	0	0	0	0	0	0	0	0	25	0	73	0	27	0	298	0	0	460	111	0	0	0	0	0	0	0	0	0	0	48	25	0	0	0	0	0	0	0	0	0	0	0	0	0	108	125	0
34bdc6ad3a78d2c8393059ebd589e84d	121	63	37	0	83	42	19	62	64	70	40	0	0	22	0	31	17	60	0	22	0	63	45	26	31	0	0	13	42	28	17	0	37	31	43	0	0	0	0	41	0	32	26	0	0	70	0	0	0
2ee7ca169a6bb8d84f3acb5f9fecf5b4	0	0	0	0	0	0	0	0	0	0	40	0	0	0	0	0	28	0	0	23	54	0	0	0	0	98	0	0	380	0	246	17	0	0	289	50	71	0	0	0	0	0	0	0	0	0	0	0	0
273dc8005a4e8f3c5c0722601097a121	0	0	0	0	0	0	0	0	0	0	0	65	19	73	49	73	0	140	0	29	50	42	0	66	69	14	23	27	44	19	38	24	18	75	39	0	0	0	0	0	91	0	0	0	0	0	88	0	0
bd1dcb68c38e535a19dedc07db6339c0	0	0	0	0	0	0	0	19	0	0	40	43	44	0	46	29	0	38	26	26	20	0	15	35	84	141	0	36	19	0	47	0	0	0	0	0	38	0	0	0	0	64	0	0	0	0	290	0	0
786f4b65736f9fb6139b817f6538a964	0	0	0	0	0	0	0	0	0	0	0	39	0	0	0	0	33	210	21	71	26	0	0	24	102	33	15	0	0	0	0	0	16	0	0	0	0	0	15	59	111	108	0	13	90	156	76	29	0
01ffd6fcc5683ad653f436f05ad0c99d	355	0	135	0	240	96	41	50	124	78	0	0	0	0	0	0	0	0	0	0	0	0	0	0	0	0	0	0	0	0	0	0	0	0	0	0	0	0	148	0	0	0	0	0	0	0	0	0	0
c818f7b46e77eb6c1155fe83bd6d0d28	0	0	0	0	0	0	0	0	56	0	0	26	33	0	35	0	0	0	0	33	27	0	661	0	0	0	0	250	0	0	41	0	0	0	17	0	0	0	0	0	21	0	0	0	0	65	0	0	0
7c4edbf6cb1e0a916c27d50c9cddb12c	0	0	0	0	0	0	0	0	0	0	0	0	0	0	0	24	0	0	0	0	0	0	0	0	0	31	0	0	0	0	414	0	0	0	0	0	0	0	0	0	0	0	0	0	0	0	0	0	88
e873319bf0f5c5a3959ed51629ef2025	0	0	0	0	0	0	0	0	0	0	0	0	0	91	33	87	0	0	0	0	0	0	28	0	0	228	0	107	0	0	144	0	203	0	137	103	79	0	0	0	0	0	0	0	0	0	0	0	0
e4e96faabcb1dac117972263a1ef1654	62	101	0	0	126	0	53	123	65	50	0	0	29	0	48	0	55	48	0	58	0	72	0	0	0	0	0	0	36	58	84	0	0	61	0	0	0	70	0	26	0	0	0	0	0	25	0	0	0
a8fc4855377f1cc3191ff7a9c5d26c93	0	0	0	0	0	0	0	0	0	0	0	105	0	0	0	41	0	64	0	67	52	0	0	0	0	0	0	23	0	0	21	0	25	53	0	0	67	0	0	0	25	0	0	0	0	403	23	0	35
78eb9229fea2e45b0f2d32f7bd4508c7	0	0	0	0	0	0	0	0	0	0	0	0	42	0	48	0	0	120	0	169	48	31	0	0	0	69	0	33	149	32	0	47	338	55	12	26	0	0	0	0	0	0	0	0	0	0	0	17	0
48b0ba871731b2fd0cc20bdd56ba4559	0	0	0	0	0	0	0	0	0	0	57	0	0	0	0	0	27	0	0	0	56	0	0	0	0	71	0	0	374	0	229	16	0	0	262	61	68	0	0	0	0	0	0	0	0	0	0	0	0
d8710c32f6b5e72292a5aa37b929e4d8	161	22	34	0	69	61	53	80	261	62	0	0	0	0	0	17	0	0	0	0	0	33	0	0	0	0	0	0	0	0	0	0	0	49	0	32	42	0	0	0	0	0	0	0	0	0	31	0	0
d7e86854f8b668858a2179f19a755889	0	0	136	0	54	60	133	138	66	92	0	0	0	0	0	0	0	0	0	0	0	0	0	0	0	0	0	0	0	0	0	0	0	0	0	0	0	0	0	505	0	0	0	0	0	0	0	0	10
7a18d8f7b3b9dbc4742aaaea5fd81033	156	25	0	0	69	53	67	76	248	58	0	0	22	0	20	0	0	0	23	0	0	0	9	0	0	0	0	0	0	0	19	0	0	60	0	33	55	0	0	0	0	0	0	0	0	0	0	0	42
6195ebd3c6dec1ed28984a2eab4cee42	0	0	143	0	58	71	136	155	54	96	0	0	0	0	0	0	0	0	0	0	0	0	0	0	0	0	0	0	0	0	0	0	0	0	0	0	0	0	0	470	0	0	33	0	0	0	0	0	0
a15451ef01c5b891b137596a3bff71b5	0	0	0	0	0	0	0	0	0	0	57	0	0	30	0	0	39	18	0	0	0	20	0	30	45	0	0	0	0	0	0	20	0	36	0	0	0	0	0	0	0	48	0	0	644	60	0	41	0
20f1b822e6592eb47826b02df386ff96	0	0	0	0	0	0	0	0	0	0	13	0	54	0	0	0	0	0	86	0	62	0	0	0	0	11	0	40	36	0	30	26	0	50	41	21	39	0	0	0	0	26	0	0	0	0	101	0	80
6ea7f3b028ce85b00f32247177e16e16	41	0	0	0	0	0	0	0	50	0	31	24	0	17	24	0	14	50	0	40	0	45	0	21	38	28	311	35	22	0	0	0	0	37	0	0	0	16	0	0	109	0	21	0	19	199	12	0	0
6a0a76e739a413ea73113fa4c0495e84	0	0	0	0	595	182	0	0	0	0	0	0	0	0	0	0	0	0	0	0	0	0	0	111	0	37	0	0	0	0	0	0	38	0	0	0	0	0	0	56	0	0	0	0	0	0	0	0	25
d166d7260c51ea2652eff199acdfdd4d	0	0	37	0	186	369	28	0	43	30	28	27	0	21	0	0	0	38	21	0	0	99	5	21	0	13	0	9	0	6	18	27	0	45	0	0	0	0	0	25	24	0	30	7	19	0	22	0	0
8377a1b7f8424a14d3432cfc69372033	0	0	0	0	0	0	0	0	0	0	0	0	0	0	0	0	21	23	574	0	0	0	0	0	0	313	0	132	0	0	36	0	0	0	0	0	0	0	0	0	0	0	0	0	0	0	51	0	0
f5de73e382c5c62aa9570cdba9569f17	0	0	0	0	0	0	0	0	0	0	0	0	25	112	59	274	46	0	28	21	34	0	68	0	0	162	0	236	0	0	0	44	0	0	0	21	0	0	0	0	0	0	0	0	0	0	0	0	0
8477d3c706a623ddedff81c76b2b43e2	327	0	117	0	215	68	37	59	127	97	0	0	0	0	0	0	0	0	0	0	0	0	0	0	0	0	0	0	0	0	0	0	0	0	0	0	0	0	135	0	0	0	0	0	0	0	0	0	0
13400596f8c57cbdb9baf3375c7849a8	0	0	0	0	0	0	0	0	0	0	0	0	0	32	0	0	15	22	528	0	0	0	0	0	0	282	0	122	0	19	28	0	0	0	0	0	0	0	0	0	0	0	0	0	0	0	44	0	0
c5865619f71b24db2a02ae6f8e43501e	44	18	0	0	0	0	0	0	45	0	34	15	0	0	24	0	16	56	0	0	0	53	0	19	44	31	258	38	29	44	0	0	0	36	0	0	0	0	0	0	108	0	22	0	0	228	0	0	0
86658693543af148cdedf4f806a8f02f	0	0	0	0	0	0	0	0	0	0	111	12	50	0	42	29	121	131	146	0	53	167	0	0	0	0	27	0	125	0	0	0	0	38	0	59	59	0	0	0	0	0	0	0	0	0	0	0	0
ca23ef809ff69bd65f63bc33bc3ae25d	0	0	0	0	0	0	0	0	0	0	0	10	133	0	0	0	0	0	0	0	0	579	0	0	0	82	0	54	0	0	0	0	0	0	0	0	13	0	0	0	0	0	0	0	0	0	0	0	39
bf146ee1bc247614cfd7837f899a126a	0	0	0	0	0	0	0	0	0	0	0	0	0	0	0	0	18	18	524	0	0	0	0	0	0	244	0	143	0	0	20	40	0	0	55	0	0	0	0	0	0	0	0	0	0	0	53	0	0
a9473ef3387aab99116e1163ec115918	0	0	0	0	0	0	0	0	0	0	0	0	22	0	376	0	0	0	0	0	16	0	148	0	0	0	0	0	250	0	62	188	0	0	0	88	0	0	0	0	0	0	0	0	0	0	0	0	0
f2dad71112255f6a15e6f78f2838aa82	0	0	0	0	0	0	0	0	0	0	0	0	31	86	66	270	40	0	0	29	0	0	89	0	0	175	0	253	0	0	0	63	0	4	0	19	0	0	0	0	0	0	0	0	0	0	0	0	0
648f1541a82e5dc6b22dfb378ca717b3	0	0	0	0	0	0	0	0	0	0	0	0	0	0	2	0	0	0	0	0	0	0	0	0	0	0	0	15	0	0	402	0	0	0	0	0	0	0	0	0	0	0	0	0	0	0	0	0	105
a83bc92c2ae6f8b7bacc8c421817847b	0	22	37	0	64	121	0	43	310	77	0	0	0	0	0	0	0	32	0	0	79	0	0	0	0	84	0	0	0	0	0	0	0	115	0	0	0	0	0	158	0	0	0	0	0	0	0	0	0
6cc02bc75fc074a39e9bb8c5f0943a72	0	0	116	0	55	52	107	140	73	90	0	0	0	0	0	0	0	0	0	0	0	0	0	0	0	0	0	0	0	0	0	0	0	0	0	0	0	0	0	498	0	0	0	0	0	0	0	0	0
f55598f93be9ca6f0065ec74cc9b0460	285	0	154	0	242	70	31	44	107	71	0	0	0	0	0	0	0	0	0	0	0	0	0	0	0	0	0	0	0	0	0	0	0	0	0	0	0	0	127	0	0	0	0	0	0	0	0	0	0
04ef4f9927c302a87764c93f0997afe0	0	0	0	0	0	0	0	0	0	0	0	16	0	0	0	31	0	0	0	0	0	0	0	27	0	0	0	0	0	0	73	904	31	0	0	0	48	0	0	0	0	0	0	0	0	0	0	0	0
63cf19693ac70fd5e0c368a49af4d24f	0	0	0	0	0	0	0	0	0	0	18	0	48	0	33	0	0	127	0	151	56	37	0	0	0	66	0	33	129	16	0	53	264	67	0	0	0	0	0	0	0	0	0	0	0	0	0	25	0
72250a8c6e7cee3f19a8da430ca26ee9	0	0	0	0	0	0	0	0	0	0	0	0	20	0	390	0	0	0	0	0	14	0	127	0	0	0	0	0	215	0	65	174	0	0	0	80	0	0	0	0	0	0	0	0	0	0	0	0	38
8840e216cf87a8c94e0241463610cf19	0	0	0	0	0	0	0	0	0	0	0	0	0	0	0	0	0	0	0	0	0	0	0	0	0	767	0	0	0	0	0	23	0	0	0	103	79	0	0	0	0	0	0	0	0	0	0	0	35
9cd967d9b519b1b7722add2d29c8c577	0	0	0	0	0	0	0	0	0	0	0	0	22	19	31	74	32	0	31	52	18	0	0	35	53	51	0	46	0	0	17	54	22	0	0	32	29	0	0	0	0	0	0	0	0	0	0	0	46
d40ec1d3a7846047ce26d0bba0bfac1e	0	0	0	0	0	0	0	0	0	0	41	0	41	27	0	0	37	19	0	0	22	22	0	24	34	0	0	0	0	0	0	0	0	0	0	0	0	0	0	0	0	45	0	31	559	47	0	39	0
54615cacce252bfca408e4e5d36ce4c6	0	0	0	0	0	0	0	0	0	0	0	23	0	0	0	0	0	0	0	0	0	0	0	0	0	0	0	0	0	63	0	0	0	22	0	0	0	0	0	0	0	0	0	0	0	0	0	0	136
2d2e6da43781d23bc2c76bbbe661849e	0	0	0	0	0	0	0	0	0	0	25	0	63	38	45	31	0	0	23	30	12	29	20	35	104	115	0	30	0	9	29	25	39	0	0	11	0	0	0	0	0	67	0	0	0	0	275	0	0
2508e280d7c09775ce832ebacf217203	0	0	0	0	0	0	0	0	0	0	31	0	55	0	0	0	237	0	0	364	79	0	0	0	0	0	0	0	0	0	0	52	19	0	0	0	0	0	0	0	0	0	0	0	0	0	92	123	0
2f8ca01015aa71393e9603518336a299	0	0	0	0	0	0	0	0	0	0	119	11	40	0	48	23	118	137	129	0	54	150	0	0	0	0	0	0	103	0	0	0	0	35	0	37	44	0	0	0	0	0	0	0	0	0	0	0	0
f105d90d2f4494e8fa66cff085bf4054	0	0	0	0	0	0	0	0	0	0	0	84	0	61	0	61	0	145	19	35	50	38	0	49	40	0	13	28	0	18	32	26	14	73	26	50	0	0	0	0	70	0	0	0	0	0	54	0	0
7b0aaeea2f25142d444d697de56828ea	0	0	0	0	0	0	0	0	0	0	17	0	37	0	0	0	0	0	71	21	57	0	0	0	0	0	0	39	28	0	0	0	0	49	42	21	30	0	0	0	0	17	0	0	0	0	113	0	78
f3a798726b32220957bb4cd0cba43732	0	17	30	0	68	124	0	52	310	0	0	0	0	0	0	0	0	0	0	0	67	0	0	0	0	73	0	0	0	0	0	0	0	133	0	0	0	0	0	170	0	0	0	0	0	0	0	0	0
4f2f64fd8bacf07b9ca365940af68fa4	0	0	0	0	0	0	0	0	0	0	6	0	0	45	0	0	0	184	19	59	0	0	0	30	63	31	0	0	17	0	0	6	0	0	0	0	0	0	0	55	111	89	0	0	65	123	102	17	8
945d062c675c94e0c8117489dcc458d1	112	121	0	0	32	0	165	31	0	0	0	30	0	0	0	0	0	0	0	0	0	0	0	0	0	0	264	36	6	19	0	0	0	0	0	0	0	0	43	146	0	0	0	0	0	32	0	0	0
e808ce8ef9b507169f27b818ff88d1b1	0	0	0	0	0	0	0	0	0	0	0	0	0	0	0	0	0	0	0	0	0	0	0	0	0	0	0	10	0	0	0	0	0	0	0	0	0	0	0	0	1023	0	0	0	0	0	0	0	0
df1f67d419c8b9a2c8621004f55491d9	148	18	46	0	55	35	61	76	217	47	28	0	0	0	0	0	0	0	0	0	0	0	0	0	0	0	0	19	48	0	0	0	0	61	0	0	36	0	0	15	0	0	0	0	0	0	0	0	0
c8b7d0a0d382322f5b7c623653d052c9	0	0	0	0	0	0	0	0	0	0	0	0	0	0	0	0	0	0	0	488	85	0	0	0	0	407	0	0	0	0	0	0	0	0	26	0	9	0	0	0	0	0	0	0	0	0	0	0	0
20a2ba96c90f5d99da76cc4c10a2dd4a	164	0	58	0	68	149	33	136	34	384	0	0	0	0	0	0	0	0	0	0	0	0	0	0	0	0	0	0	0	0	0	0	0	0	0	0	0	0	0	0	0	0	0	0	0	0	0	0	0
2ba30cdcee94b04825dc8ff31cf0fba1	0	0	0	0	0	0	0	0	0	0	43	0	0	26	0	0	21	15	0	0	0	19	0	18	39	0	0	0	0	0	0	0	0	0	0	0	0	0	0	0	0	34	0	0	596	45	0	37	0
70b97e87d9f8f9c2e7073ee7b15b3313	111	0	47	0	147	100	0	0	102	0	0	16	23	0	0	0	0	45	0	0	14	0	17	72	26	28	0	0	44	0	57	50	40	0	0	0	24	0	0	0	0	43	0	0	0	0	0	0	0
6600b10a97690f165477eb9cac4e4eb5	0	0	0	0	0	0	0	0	0	0	0	0	30	98	76	258	37	0	0	14	0	0	64	0	0	141	0	221	0	0	0	41	0	0	8	23	8	0	0	0	0	0	0	0	0	0	0	0	0
43ba6d8bddd5f187c717eed1b9bd5634	34	103	0	0	129	0	53	140	51	0	0	0	28	0	0	0	63	31	0	0	0	53	0	0	0	0	0	0	20	67	80	0	0	54	0	0	0	73	0	0	0	0	0	0	0	30	0	0	0
146f61b7e8d427d195049fcdaf426cf2	0	0	0	0	0	0	0	0	0	0	0	27	0	0	0	23	0	0	0	0	0	0	0	17	0	0	0	0	0	0	78	808	21	0	0	0	34	0	0	0	0	0	0	0	0	0	0	0	0
020019aa2387a24babd93080cf645baf	104	54	22	0	75	33	19	56	48	47	34	0	0	15	20	0	12	52	54	14	27	53	25	25	0	0	34	0	21	27	23	0	0	29	0	0	0	0	0	0	0	0	30	0	0	52	0	0	0
facc43510edb91aa666a0939a0f2865a	123	91	38	0	0	0	141	22	0	54	0	21	0	0	0	0	0	0	0	0	0	33	0	0	0	0	260	36	0	0	0	0	0	8	0	0	0	0	0	132	0	27	0	0	0	15	0	0	0
334d3c74519d507d5831e15708871d36	104	18	34	0	188	21	26	27	54	68	0	22	0	0	28	0	0	0	0	0	0	0	20	20	0	50	0	30	27	0	0	0	23	0	0	0	0	0	18	43	0	29	92	0	33	21	0	0	0
0291c7dea47af46bd4081ba3981670ee	0	0	0	0	0	0	0	0	0	0	0	26	24	0	0	84	0	0	0	24	20	0	178	0	0	55	9	28	0	0	90	151	4	0	20	0	25	0	0	0	0	0	0	0	0	0	0	0	33
4a87b3861b3bfc92d2c16d4d43f643dd	126	10	33	0	187	38	27	26	51	66	0	0	0	0	28	0	0	0	0	0	0	0	0	26	21	66	0	0	0	0	0	0	0	0	0	0	23	0	20	44	0	34	101	0	35	29	0	0	0
0e1a27c16e426dbb27ac6ec8152e6320	121	60	29	0	74	37	21	63	52	52	39	0	17	20	0	26	18	60	0	14	0	50	45	25	0	23	0	0	0	31	23	0	0	0	0	0	17	0	0	0	0	0	17	0	0	57	0	0	0
46947e450cfc0a2f9969d594ede17f16	0	0	0	0	0	0	0	0	0	0	0	0	22	0	0	0	0	148	10	52	0	34	0	25	67	24	0	0	0	0	0	0	0	35	0	0	0	0	0	34	98	100	0	0	53	118	85	23	0
d46c09b3e31c64133467828742877e22	121	16	44	0	173	25	26	23	44	64	0	0	0	0	29	0	0	0	0	0	0	0	0	28	28	42	27	0	0	0	0	0	0	0	0	0	23	0	23	32	34	27	79	0	38	24	0	0	0
e573f951467c3b96f61f3e601dd309da	0	0	0	0	0	0	0	0	0	0	0	0	0	0	0	0	0	0	0	0	0	0	0	0	0	0	0	0	0	0	0	0	0	0	603	115	122	0	0	0	0	0	0	0	0	0	0	0	17
d565076d3a3df3eb5091ea0daee3ff33	0	0	0	0	0	0	0	0	0	0	12	11	35	13	0	0	0	14	99	0	31	0	0	0	0	0	0	43	21	0	0	0	0	32	39	27	32	0	0	0	0	17	0	0	0	22	98	0	54
f32afbc6fd6c30cb087667ec24554d16	0	0	0	0	0	0	0	0	0	0	0	16	0	0	0	32	0	0	0	0	0	0	0	21	0	0	0	0	0	0	76	763	28	0	0	0	30	0	0	0	0	0	0	0	0	0	0	0	0
0a0715b8a1487c2919d077edda66df6a	0	0	0	0	0	0	0	0	0	0	0	0	13	0	0	0	0	0	0	0	41	0	0	0	0	0	0	0	0	0	14	20	0	60	0	19	0	0	0	0	0	0	0	0	0	0	0	0	128
334602124474dc00b0d2b9be62fe48fc	136	29	0	0	66	45	54	70	208	45	0	0	0	0	0	0	0	0	22	0	0	0	0	0	0	21	0	0	0	0	0	27	0	40	0	0	37	0	0	0	0	0	0	0	0	0	0	0	39
ad47ada670889faae5f26cb501f01104	0	0	0	0	0	0	0	0	0	0	0	60	0	56	33	48	10	116	0	21	50	43	0	34	52	0	15	22	0	19	32	32	8	61	31	0	18	0	0	0	54	0	0	0	0	0	61	0	24
a0e11c1efdb7b1bc886f9b104537c265	0	0	0	0	0	0	0	0	0	0	0	0	43	0	42	29	0	34	23	23	13	0	25	32	74	125	0	28	21	0	34	0	0	21	0	0	0	0	0	0	0	56	0	0	0	0	240	0	16
42e7390a755a9fb6966ffbe94d842f9d	0	0	0	0	0	0	0	0	0	0	0	0	23	0	18	83	50	0	47	0	0	0	5	0	0	35	0	0	77	0	87	87	75	0	43	0	118	0	0	0	0	0	0	0	0	0	0	0	0
ded8ba6cfb4b9b4f8d7a373094e3f91f	0	0	0	0	0	0	0	0	0	0	158	0	60	50	0	0	37	87	0	44	43	226	0	94	31	0	0	0	0	58	0	0	0	0	0	0	0	0	0	0	0	0	0	0	0	0	0	0	0
2423d0b1207e9e367ea054ccbf8bdeb0	0	0	0	0	0	0	0	0	0	0	0	13	21	0	37	63	51	0	0	40	25	0	0	24	30	36	0	32	0	0	14	41	0	0	10	20	27	0	0	0	0	0	0	0	0	0	0	0	60
a695ac406a0b031e3fc22f6f30e10ff3	0	0	0	0	0	0	0	0	0	0	43	0	22	0	0	114	52	0	0	120	0	17	0	0	0	140	39	0	146	76	0	47	0	51	0	0	38	20	0	0	0	0	0	0	0	0	0	0	0
e190121fcab54df9d2de814d0ad5fd50	0	0	0	0	0	0	0	0	0	0	0	31	16	33	0	101	0	0	0	0	23	0	172	0	0	56	0	0	0	0	60	156	0	0	0	28	25	0	0	0	0	0	0	0	0	0	0	0	38
d2323bd6887591ed5efddda2b97c85fc	0	0	0	0	0	0	0	0	0	0	0	0	118	0	26	25	0	40	0	0	0	104	0	0	0	0	0	32	66	0	0	0	0	23	0	0	0	0	0	0	0	0	0	0	0	0	0	0	59
01dea3eba8d49595c0f440cfe167ef8d	0	0	0	0	0	0	0	0	0	0	0	0	0	0	0	0	35	0	0	0	0	0	0	0	0	0	0	0	0	62	0	0	0	12	0	0	0	0	0	0	0	0	0	0	0	18	0	0	122
e2306a3f407dfd50da1711dfd33ec764	0	0	0	0	0	0	0	0	0	0	121	0	42	49	0	0	34	73	0	0	41	158	0	85	22	0	0	15	0	44	0	0	0	0	0	0	0	0	0	0	0	0	0	0	0	0	0	0	38
1921609837b63702c5210329d1f80676	0	0	0	0	0	0	0	0	0	0	35	0	0	0	0	0	55	0	23	0	0	24	0	0	0	0	0	0	44	0	0	284	0	42	0	50	0	0	0	0	0	0	0	0	0	0	0	0	65
07c0370386a90e438c6fd864a1ece54a	91	18	34	0	160	24	22	25	41	75	0	22	0	0	32	0	0	0	0	0	19	0	14	17	0	39	0	19	0	0	0	0	14	0	0	0	0	0	22	40	0	28	85	0	24	29	0	0	0
dde163c13267869cae01de70ccb4b8ac	0	0	0	0	0	0	70	0	0	0	47	30	46	23	8	0	76	26	0	0	0	118	0	0	31	0	7	23	59	22	21	0	0	26	0	20	0	0	0	0	0	0	0	0	0	0	0	0	31
d364068bdef5d7d4f7362c593e4dcb39	0	0	0	0	0	0	0	0	0	0	0	0	152	0	28	26	0	34	0	0	0	120	0	0	0	0	0	0	43	0	0	0	0	28	0	0	0	0	0	0	0	0	0	0	0	0	0	0	47
c6906a63ccf96ea98fd30f8385f3b30d	0	0	0	0	0	0	0	0	0	0	0	0	28	0	0	49	173	0	0	71	26	0	0	0	0	41	0	36	267	0	0	0	26	0	0	16	49	0	0	33	0	0	0	0	0	0	0	0	0
fe11abf3589e217a37cc574ae6673b49	0	0	0	0	0	0	0	0	0	0	0	0	43	0	0	0	0	85	0	0	0	0	444	0	0	49	0	71	0	0	0	0	0	0	0	0	89	0	0	0	0	0	0	0	0	0	0	0	0
024957368b902db2ebf6e89ab9217872	0	0	0	0	0	0	0	0	0	0	0	0	0	0	0	0	0	0	0	0	0	0	0	0	0	11	0	0	0	0	0	0	0	0	0	0	0	0	0	0	0	0	0	0	0	0	0	0	138
b885adadd8222cd6dee084c7fdcde0d2	0	0	0	0	0	0	0	0	0	0	0	0	0	0	0	0	0	64	0	0	0	0	0	0	0	147	0	17	0	0	117	0	0	0	62	20	134	0	0	0	0	0	0	0	0	0	0	0	48
0f44455ff02e1b58c7fafbbe7f1b22a0	0	0	0	0	0	0	0	0	0	0	43	19	0	0	0	101	44	0	0	82	0	14	0	0	0	126	32	0	141	72	0	36	0	53	35	12	42	0	0	0	0	0	0	0	0	0	0	0	0
69564143a4540436a8b64f1180adbdb8	0	0	0	0	136	330	29	0	60	0	0	0	0	0	9	0	36	0	24	0	34	92	0	0	6	0	0	0	0	0	0	0	0	0	0	0	0	0	0	0	30	18	0	0	21	26	0	0	0
85b5230f5736f4bf7fa9d2a74f87ede4	0	0	0	0	0	0	0	0	0	0	0	0	0	0	0	0	0	0	0	0	0	0	308	0	0	0	0	537	0	0	0	0	0	0	0	0	0	0	0	0	0	0	0	0	0	0	0	0	0
b36393a965a71ea72d288e58ad024fcd	0	0	0	0	0	0	0	0	0	0	0	0	0	0	0	0	0	0	0	0	0	0	0	0	0	0	0	0	0	48	0	0	0	21	0	0	0	0	0	0	0	0	10	0	0	0	0	0	89
5097f30e86262c562601a368bcfa168d	0	0	0	0	0	0	0	0	0	0	0	29	14	0	0	75	0	12	0	15	20	0	176	0	0	46	0	0	0	0	64	140	10	0	0	0	20	0	0	0	0	0	0	0	0	0	0	0	31
8b86cc177c65ba595604edb065ce75be	0	0	0	0	0	0	0	0	0	0	0	0	0	0	0	0	0	0	0	0	0	0	0	0	0	0	0	0	0	0	0	0	0	0	553	94	132	0	0	0	0	0	0	0	0	0	0	0	0
59e1d4b6a4b5b5883118a666c43b0bcc	0	0	0	0	0	0	0	0	0	0	26	0	23	0	15	63	0	0	56	0	20	25	0	0	0	45	0	25	68	0	76	88	57	0	56	19	103	0	0	0	0	0	0	0	0	0	0	0	24
f6f534a780f708888c6feeb286b9f264	80	52	21	0	70	36	16	53	42	44	32	0	17	16	0	0	15	53	0	11	0	40	39	14	0	0	0	0	0	22	22	17	0	0	0	0	0	36	0	0	0	0	26	0	0	41	0	15	0
c9fad4a3e0e4d9eb32a032031fb2d02a	0	0	0	0	0	0	0	0	0	0	0	0	0	0	0	0	0	0	0	0	0	0	0	0	0	571	0	0	0	0	0	18	20	0	0	85	69	0	0	0	0	0	0	0	0	0	0	0	0
fe79290ba73cd594b99df5c88c50ed19	0	0	0	0	0	0	0	0	0	0	135	0	43	38	0	0	28	90	0	0	37	154	0	63	31	0	0	0	0	41	0	0	0	0	0	19	0	0	0	0	0	0	0	0	0	0	0	0	29
a7c0614618c46724b1a59cc4bdc315ad	0	0	0	0	0	0	0	0	0	0	159	0	37	50	0	0	40	90	0	0	36	159	0	82	45	25	0	0	0	53	0	0	0	0	0	0	0	0	0	0	0	0	0	0	0	0	0	0	0
54c60da2317a6f887b138db837f64d40	0	0	0	0	0	0	0	0	0	0	0	0	0	0	0	0	55	0	27	0	0	20	0	0	0	0	0	0	46	0	0	259	0	61	0	29	0	0	0	0	0	0	0	0	0	0	0	0	46
1284b0ebd40b5c8a3794506bde888c74	0	0	0	0	0	0	0	0	0	0	0	0	0	0	0	0	0	0	0	0	0	0	0	0	0	0	0	0	0	0	0	0	0	0	0	109	0	0	0	0	0	0	0	0	0	0	0	0	82
dd3397e7672a9445db0d6fd1ebcad0ad	0	0	0	0	0	0	0	0	0	0	0	23	0	20	0	0	0	34	26	0	45	0	0	0	0	0	0	0	0	0	0	0	0	0	0	20	0	0	0	0	0	24	0	0	0	0	132	0	66
37f616a2ab9fe35b75ad2592d66e5e83	0	0	0	0	0	0	0	0	0	0	38	71	22	0	0	29	40	0	45	39	43	44	52	0	0	21	0	22	40	0	60	0	22	0	39	0	48	0	0	0	0	0	0	0	0	0	0	0	0
08f8a8e8caac6ae810932903d33768bf	0	0	0	0	0	0	0	0	0	0	0	0	0	0	0	0	50	0	24	0	0	19	0	0	0	0	0	0	47	0	0	287	0	58	0	37	0	0	0	0	0	0	0	0	0	0	0	0	51
925070d6664f33442331715b106518a2	0	0	0	0	0	0	0	0	0	0	0	0	30	0	0	0	0	64	0	0	0	0	343	0	0	42	0	71	0	0	0	0	0	0	0	0	97	0	0	0	0	0	0	0	0	0	0	0	39
e252c94d617ff9cd37a6d93fe7d4626b	0	0	0	0	0	0	0	0	0	0	0	0	0	0	0	0	0	0	0	0	0	0	0	0	0	0	100	0	0	0	0	0	0	0	0	0	0	144	0	0	45	0	118	0	155	152	84	0	0
5aba5748984d27a5f2b818cd5930f902	449	0	0	0	40	0	0	0	0	0	0	0	0	0	0	0	0	0	0	0	0	0	0	0	0	0	0	0	0	0	0	0	0	0	0	0	0	56	175	25	0	0	0	32	0	0	0	20	0
07190f534d251515b5a280195b071183	0	0	0	0	0	0	0	0	0	0	0	0	0	0	0	0	0	0	0	0	0	45	0	0	0	632	0	0	0	0	0	0	0	0	0	0	0	0	0	0	0	0	0	0	0	0	0	0	36
51e03674dadc6335585cda30c12b5866	0	0	0	0	0	0	0	0	0	0	0	0	134	0	25	29	0	33	0	0	0	85	0	0	0	0	0	0	65	0	0	0	0	33	0	0	0	0	0	0	0	0	0	0	0	0	0	0	55
0e65ac222814e89e9a58ddfb2af48baa	0	0	0	0	0	60	0	0	76	0	0	0	47	0	15	0	22	26	0	0	36	0	0	21	33	0	0	32	18	15	40	0	0	46	8	0	0	30	0	0	0	0	0	0	0	0	109	0	22
16305ba641b5306a38c3a65f640b7748	107	95	0	0	0	0	144	18	30	0	0	24	0	0	0	0	0	0	0	0	24	0	0	0	0	0	205	0	0	0	0	0	0	0	0	0	0	0	0	99	39	0	0	0	0	0	0	0	0
3a50e3e1f7031471b70b9848cd2806fe	0	0	0	0	0	0	0	0	0	0	0	44	46	0	47	0	0	35	0	45	0	0	0	41	0	0	0	54	0	0	0	0	0	0	0	0	0	0	0	0	0	65	0	0	0	0	0	0	60
fd613f7071270e5856eefe58401bd69f	0	0	0	0	0	0	0	0	0	0	0	0	0	0	0	0	0	0	0	0	30	0	0	0	0	0	0	0	0	0	0	24	0	43	13	0	0	0	0	0	0	0	0	0	0	0	0	0	112
e9abb1a03329e2eca06b172b4a3bc976	0	0	0	0	0	0	0	0	0	0	0	0	0	0	0	0	29	66	0	0	0	0	0	0	0	108	0	17	0	0	101	0	0	0	58	18	100	0	0	0	0	0	0	0	0	0	0	0	54
74e9af819f38850ed10ccef699425e5c	0	0	0	0	0	0	0	0	0	0	0	38	41	0	34	0	0	36	0	41	0	0	18	34	30	0	0	57	0	0	0	0	0	0	0	0	0	0	0	0	0	56	0	0	0	0	0	0	47
ad76b84d4a349433902e902b20e2e427	0	0	0	0	0	0	0	0	0	0	0	0	0	0	0	0	0	0	0	0	0	0	0	0	0	0	0	0	0	0	0	0	0	0	0	0	0	0	0	0	0	0	0	0	0	0	0	0	100
3543240589555b1eb4e81a6690b9915c	0	0	0	0	0	0	0	0	0	0	0	0	0	0	63	250	0	29	124	0	0	0	10	0	0	127	0	8	0	0	0	25	31	0	0	30	0	0	0	0	0	0	0	0	0	0	0	0	30
307089f2037bfb1f2f0907fd559ec140	0	0	0	0	0	0	0	0	0	0	95	0	0	0	0	0	155	0	0	26	26	11	0	0	0	245	0	0	0	0	0	66	27	0	39	46	0	0	0	0	0	0	0	0	0	0	0	0	11
bdbadc6918a1ad8a54528c8b7c0d977c	0	0	0	0	0	0	0	0	0	0	0	0	38	0	0	0	0	87	0	0	0	0	379	0	0	37	0	52	0	0	0	0	0	0	0	0	104	0	0	0	0	0	0	0	0	0	0	0	0
d3c4adc59e82151638851c3f7bada101	0	0	0	0	0	0	0	0	0	0	0	0	0	0	0	0	0	0	0	0	0	0	0	0	0	0	90	0	0	0	0	0	0	0	0	0	0	125	0	0	22	0	103	42	149	144	86	0	0
3f2cf0bd1f92ca94a960c9adc9022b56	0	0	0	0	0	0	0	0	0	0	0	0	0	0	0	0	0	0	0	0	0	0	0	0	0	0	64	0	0	0	0	0	0	0	0	0	0	107	0	0	45	0	104	41	161	140	95	0	0
2cebdb149583011b00248024cdceb673	0	0	0	0	0	0	0	0	0	0	0	0	0	0	0	0	0	0	0	0	0	0	0	0	0	0	77	0	0	0	0	0	0	0	0	0	0	136	0	0	32	0	124	44	114	153	74	0	0
22d65476c84c3d22f6c9c0ad51491d63	95	17	39	0	153	67	0	0	72	0	16	0	12	0	0	26	0	26	0	0	17	0	0	50	20	0	0	0	0	0	55	50	0	0	0	0	23	0	0	0	0	0	0	0	0	0	0	15	0
462af01ede6e04109268724165a86804	0	0	0	0	0	0	0	0	0	0	0	0	0	0	0	0	0	0	0	0	10	0	0	0	0	0	0	0	0	46	0	0	0	22	0	0	0	0	0	0	0	0	0	0	0	0	0	0	85
97898809c73752b6eb205cb4b7bed409	0	0	0	0	0	61	0	0	77	0	0	27	0	26	0	0	27	23	12	0	0	0	0	11	27	38	38	0	15	0	29	34	0	36	9	0	0	28	0	0	0	12	0	0	0	0	97	0	15
f80b40c5263b1c2291dd61abe32b632f	13	0	0	0	127	313	27	0	36	0	0	0	11	0	0	0	0	0	20	7	0	67	0	0	0	0	39	0	8	0	0	0	6	0	10	0	7	0	11	0	21	0	0	0	17	0	0	7	0
9d0174e97193771079fcdb26ee66a7c4	0	0	0	0	37	0	0	0	0	0	0	0	17	0	0	49	149	0	0	62	22	0	0	0	0	38	0	31	253	0	0	0	17	0	0	20	32	0	0	20	0	0	0	0	0	0	0	0	0
8e5b95b98f5d382d784d16610148642b	0	0	0	0	0	0	0	0	0	0	0	52	24	0	47	0	0	35	0	41	0	0	21	39	30	0	0	56	0	0	0	0	0	0	0	0	0	0	0	0	0	75	0	0	0	0	0	0	36
79422a839940b93f4551d69f5ccb1ee5	0	0	0	0	0	0	0	0	0	0	0	0	25	0	0	29	158	0	0	76	30	0	0	0	0	0	0	29	256	0	0	0	24	0	0	17	38	0	0	24	0	0	0	0	0	0	0	0	0
e7bad5a7354f402f0ad3cf880055cd1b	0	0	0	0	0	0	0	0	0	0	0	0	0	0	0	0	0	0	0	0	0	0	0	0	0	0	0	0	0	0	0	0	0	0	454	99	120	0	0	0	0	0	0	0	0	0	0	0	17
9d70312bf4297a3d4a5082f800d91ada	89	0	31	0	138	66	0	38	45	0	0	0	15	0	0	0	16	24	0	33	13	0	0	57	22	0	0	0	23	0	65	50	0	0	0	0	0	0	0	0	0	0	0	0	0	0	0	0	14
aa107941fbd00a5fad22b66834fc3d3c	0	0	0	0	0	0	0	0	0	0	0	0	0	0	0	0	0	0	0	0	0	0	0	0	0	0	0	0	0	0	19	0	0	0	488	110	99	0	0	0	0	0	0	0	0	0	0	0	0
2da91328e0eb80f1144e7ab7f8dbe80e	0	0	35	0	148	302	33	0	34	29	0	0	0	0	0	0	0	0	16	0	0	93	0	0	0	0	0	0	0	0	0	0	0	0	0	0	0	0	0	0	16	0	0	0	19	0	0	0	0
9248c7d55275291ff0d9b10472c8a659	62	0	0	0	247	6	0	22	45	0	0	34	0	0	0	0	0	32	0	0	0	0	0	0	0	37	0	55	0	0	0	13	0	0	0	0	0	0	0	0	0	0	0	0	0	0	0	0	0
317a00f64a2f86055877f4fe3b8f999d	0	0	0	0	0	0	0	0	0	0	0	0	0	0	0	0	47	0	27	0	0	31	0	0	0	0	0	0	44	0	0	231	0	43	0	34	0	0	0	0	0	0	0	0	0	0	0	0	47
7a2664cbc818d6e6b85f9bbff500bce8	0	0	0	0	0	0	0	0	0	0	0	0	0	0	0	0	0	57	0	0	0	0	0	0	0	103	0	22	0	0	95	38	0	0	59	17	107	0	0	0	0	0	0	0	0	0	0	0	30
1deb2144e9337e7f47c79955db26040a	0	0	0	0	0	0	0	0	0	0	31	76	22	0	0	29	46	0	36	33	33	0	36	0	49	0	23	0	43	0	63	0	27	0	43	33	40	0	0	34	0	0	0	0	0	0	0	0	24
70cef5df2cd4482c03dd349a917009a9	0	0	0	0	0	0	0	0	0	0	0	0	45	15	25	0	0	0	0	0	0	0	33	0	0	0	0	30	0	0	0	0	0	0	0	0	0	0	0	0	0	0	0	0	0	0	0	0	73
75c6b457a1bdf9216fc6c71b4d990b40	114	84	0	0	0	0	131	16	0	0	0	28	0	0	0	0	0	0	0	0	0	0	17	0	0	0	190	0	0	0	0	0	0	0	0	0	0	0	0	124	0	0	0	0	0	0	6	7	0
afc4813a4414233e08f0317f1b9ec85d	0	0	0	0	0	28	0	80	16	37	0	20	22	0	0	0	0	28	0	29	0	0	0	0	33	0	0	0	41	0	0	0	0	17	0	0	0	0	0	37	29	0	203	0	24	15	0	0	29
6f691cac43a3489234bcc7997ab1bdf4	0	0	0	0	0	0	0	0	0	0	0	0	91	26	0	0	0	41	143	0	76	21	68	0	0	0	0	60	0	0	68	0	79	0	0	13	28	0	0	0	0	0	0	0	0	0	0	0	0
8ebb745497a00e9ff05ffd5dc032a5bc	0	0	0	0	0	0	0	0	0	0	89	7	0	0	0	0	141	20	36	15	29	0	0	0	0	166	0	0	0	0	0	77	24	6	25	44	17	0	0	0	0	0	0	0	0	0	0	0	0
1ad6ce19b0763a9c4456fd178161bf4a	0	0	0	0	0	0	0	0	0	0	0	0	0	0	0	0	0	0	0	0	21	0	0	0	0	0	0	0	0	0	0	0	0	0	0	114	0	0	0	0	0	0	0	0	0	0	0	0	74
385edca693bd22fe0fd59868e5f0a5e4	0	0	0	0	0	0	0	0	0	0	0	0	0	0	0	0	0	0	0	0	0	0	0	0	0	0	0	0	0	0	0	0	0	0	0	0	0	0	0	0	0	0	0	0	0	0	0	0	99
a1d152752c86c6fd72f8d1fbe7f7cc6f	0	0	0	0	0	63	0	0	68	0	27	0	0	0	0	0	23	16	0	18	0	0	20	20	0	0	0	0	0	0	0	0	0	38	12	28	49	21	0	0	47	0	0	0	0	42	90	0	16
5ed7fe5391e0409fd9f4428c27d4cab6	0	0	0	0	0	0	0	0	0	0	0	0	0	0	0	0	0	0	0	0	0	0	0	0	0	493	0	0	0	0	0	22	0	0	0	73	62	0	0	0	0	0	0	0	0	0	0	0	0
1379972e0c83c4e685804363f864749c	0	0	0	0	0	0	0	0	0	0	0	0	0	0	0	0	0	0	0	0	0	0	0	0	0	0	46	0	0	0	0	0	0	0	0	0	0	125	0	0	38	0	112	37	141	129	68	0	0
22c6b67bb1b729298ceee7ce7ef3aec0	0	0	0	0	0	0	0	0	0	0	43	0	0	0	44	17	0	0	111	107	0	0	0	0	0	0	0	0	0	0	0	168	0	0	0	78	57	68	0	0	0	0	0	0	0	0	0	0	0
d8428fd1604e546bdbcff03fec3bf14c	237	0	0	0	0	0	85	0	0	0	0	0	52	0	0	0	0	52	0	0	17	0	0	0	0	0	0	0	0	36	0	0	0	0	0	0	0	0	0	0	0	0	0	0	0	0	0	0	0
eebf7923450818ab8193fcd9d2ac3fdf	0	0	0	0	0	0	0	0	0	0	0	0	39	29	62	239	0	18	106	0	0	8	0	0	0	139	0	0	0	0	0	15	0	0	0	0	0	0	0	0	0	0	0	0	0	0	0	0	0
0bb7fffe6ba2a68f0f8172a0d3e1f660	249	0	0	0	46	0	98	0	0	0	0	0	40	12	0	0	38	0	0	0	0	0	10	0	0	0	0	19	0	0	0	0	0	0	0	0	0	0	0	0	0	0	0	0	0	0	0	0	0
2a0b8cff16187b7f064a17dd9ed2145f	0	0	0	0	0	0	0	0	0	0	0	11	22	0	13	62	0	0	52	0	0	0	0	0	0	23	0	0	50	0	61	108	72	0	26	0	113	0	0	0	0	0	0	0	0	0	0	0	0
8882ea925a41ef12687e8b63231c6cdc	0	0	0	0	0	0	0	0	0	0	0	0	0	0	0	0	0	59	30	0	9	0	0	0	0	59	0	42	0	0	41	0	133	0	0	26	64	0	0	0	0	0	0	0	0	0	0	0	36
c8c6202e5c40a3e2613eeaa6d0c7550f	0	0	0	0	0	0	0	0	0	0	0	16	0	0	0	0	0	0	0	0	38	0	0	0	0	0	0	0	0	0	0	0	0	0	0	0	0	0	0	0	41	22	0	0	0	0	97	0	60
4ac424ce07f93dd4ee7e1b9fc32d216c	99	14	29	0	134	76	0	0	52	0	0	0	14	0	0	0	0	31	0	0	11	17	0	61	20	0	0	0	0	0	46	47	0	19	0	0	0	0	0	0	0	0	0	0	0	0	0	0	0
aeb69965ea6eb9cd4abbec541165dda1	0	0	0	0	0	0	0	0	0	0	0	0	22	0	0	38	170	0	0	67	27	0	0	0	0	0	0	28	206	0	0	0	33	0	0	10	50	0	0	18	0	0	0	0	0	0	0	0	0
514f315e832dc3673633c584337a7399	0	0	0	0	0	0	0	0	0	0	0	0	0	0	0	0	0	0	0	0	118	0	0	0	0	550	0	0	0	0	0	0	0	0	0	0	0	0	0	0	0	0	0	0	0	0	0	0	0
2843affd62b558983338a3454aa08027	403	0	0	0	0	0	0	29	0	0	0	0	0	0	0	0	0	0	0	0	0	0	0	0	0	0	0	0	0	0	0	0	0	0	0	0	0	46	143	26	0	0	0	0	0	0	0	19	0
334d32bc29eec479339be9b7121a81d7	0	0	0	0	0	0	0	0	0	0	43	75	18	0	12	33	58	0	31	0	40	0	37	27	0	0	0	0	0	0	71	35	24	46	0	0	52	8	0	0	0	0	0	0	0	0	0	0	0
1e513f8f38a03e3597eb41a864760409	0	0	0	0	0	0	0	0	0	0	0	0	24	0	0	0	0	0	0	0	23	0	0	0	0	0	0	0	0	0	0	0	0	0	0	97	0	0	0	0	0	0	0	0	0	0	0	0	67
cf3cd7544abbdf7942bbea2c7dd7a841	0	0	0	0	0	0	0	0	0	0	0	0	0	0	0	0	0	0	0	0	0	0	0	0	0	0	0	0	0	0	0	0	0	0	0	0	0	0	0	0	0	0	0	0	0	0	0	0	88
d853069e491c09e7b92c28a48e80cfa0	0	0	0	0	0	0	0	0	0	0	0	0	0	0	0	0	0	0	0	0	0	0	0	0	0	0	58	0	0	0	0	0	0	0	0	0	0	141	0	0	36	0	111	0	116	122	76	0	0
6a6592e9007f3738b9d2816d602bd8d8	0	0	0	0	0	0	0	0	0	0	0	0	0	0	0	0	0	0	0	0	0	0	0	0	0	0	0	0	0	0	0	0	0	0	0	0	0	0	0	62	106	41	0	196	0	0	93	162	0
4da000ce6ded6a359a468b92d1d0c766	0	0	0	0	0	0	0	0	0	0	85	0	27	0	0	0	154	23	40	13	24	0	0	0	0	136	0	0	0	0	0	73	22	0	28	25	0	0	0	0	0	0	0	0	0	0	0	0	0
7049e2f268432bc8cef0c52e149f85d9	0	0	0	0	0	0	0	0	0	0	17	0	26	3	0	46	107	0	35	138	0	0	0	0	0	74	0	0	0	0	0	61	0	24	48	0	38	0	0	0	0	0	0	0	0	0	0	0	0
cbd508cdf011cb173fdb4d764c932c3e	0	0	0	0	0	0	0	0	0	0	0	0	0	0	0	0	0	0	0	0	0	0	0	0	0	0	67	0	0	0	0	0	0	0	0	0	0	105	0	0	28	0	100	45	140	106	65	0	0
55f24e9f576eea8f197838573225db68	0	0	0	0	0	0	0	0	0	0	0	29	17	0	0	65	0	0	25	27	10	0	136	0	0	40	0	0	0	0	49	84	0	0	0	0	0	0	0	0	0	0	0	0	0	0	0	0	30
4e15d3c10a110e5831e885ed76066706	0	0	0	0	0	0	0	0	0	0	43	12	35	0	22	16	8	42	21	58	0	48	0	0	0	0	59	24	0	0	0	0	32	35	52	0	20	0	0	0	0	0	0	0	0	0	0	0	0
377406dcb5796bf5d10a2da463cf2736	0	0	0	0	0	0	0	0	0	0	0	0	0	0	0	0	0	0	0	0	32	20	0	0	0	58	0	0	0	0	0	0	0	0	0	30	31	0	0	0	0	0	0	0	0	0	0	0	72
3cae33cfdcec18ba725bdc6b652c61b8	0	0	0	0	0	0	0	0	0	0	0	0	0	0	0	0	0	0	0	0	0	0	0	0	0	0	0	0	0	0	0	0	0	0	0	0	0	0	0	0	0	0	0	0	0	0	0	0	125
8394de609adc7ea5c494434e083219dc	0	0	0	0	0	0	0	0	27	0	0	0	0	0	0	0	0	0	0	0	0	0	0	0	0	0	0	0	0	0	0	0	0	0	0	0	0	0	0	64	78	45	0	192	0	0	88	147	0
911b527676d83b6162084a5fc64fdb4c	36	0	0	0	42	0	31	89	0	0	0	0	0	0	0	0	39	0	0	27	0	0	0	0	0	22	25	0	0	0	0	0	0	0	0	0	0	0	0	25	0	0	222	0	21	22	0	0	0
39fd0e9c94cd416c42a2e19cc25e7272	0	0	0	0	0	0	0	0	0	0	84	0	0	0	0	0	129	0	0	18	24	0	0	0	0	177	0	0	3	0	28	77	29	0	26	33	0	0	0	0	0	0	0	0	0	0	0	0	0
4ba2a02e0827ce76231fed2cd59a1852	0	0	0	0	0	0	0	0	0	0	0	0	0	0	25	0	0	96	66	0	13	0	0	0	0	33	0	0	0	0	0	10	0	0	91	104	50	0	0	0	0	0	0	0	0	0	0	0	19
84aca4cf3ab130e32ce6c5be4f2998a3	0	0	0	0	0	0	0	0	0	0	0	0	0	0	50	0	0	0	81	97	0	33	0	0	0	0	0	0	0	0	0	182	0	0	0	74	53	67	0	0	0	0	0	0	0	0	0	0	0
90ce4bb394d9b35bc8fbe1a5da5d1c9a	0	0	0	0	0	0	0	0	0	0	0	0	0	0	0	0	0	0	0	0	0	0	0	0	0	0	0	0	0	0	0	0	0	0	0	61	0	0	0	0	0	0	0	0	0	0	0	0	75
b8a07d3757def958e46943a8af45672d	0	0	0	0	0	0	0	0	0	0	0	31	13	0	0	54	0	0	0	0	11	0	124	0	0	63	0	0	0	0	51	94	0	8	0	0	27	0	0	0	0	0	0	0	0	0	0	0	20
23cfeb1a079cba2b9d622883db56b8b3	0	0	0	0	0	0	0	0	0	0	0	0	0	0	0	37	109	0	0	111	44	0	0	0	0	74	0	23	0	0	0	57	0	0	29	0	37	0	0	0	0	0	0	0	0	0	0	0	30
c858138a9cabba65eedc52703d848a7b	0	0	0	0	0	0	0	0	0	0	0	0	0	0	0	0	0	0	0	0	0	0	0	0	0	0	0	0	0	0	0	0	0	0	0	0	0	0	0	0	0	0	0	0	0	0	0	0	79
85f02cb0f384164f4c2cf1b2630ee635	0	0	0	0	0	0	0	0	0	0	0	0	0	0	0	0	0	100	84	0	21	0	0	0	0	43	0	0	0	0	0	0	0	17	91	101	50	0	0	0	0	0	0	0	0	0	0	0	19
31f70530d89f0c90b302cb0def3cee7a	0	0	0	0	0	0	0	0	0	0	0	0	0	0	0	0	0	0	0	0	0	0	0	0	0	0	0	0	0	0	0	0	0	0	0	48	0	0	0	0	0	0	0	0	0	0	0	0	98
2201008a9b34da0f4e38e276ac202878	31	0	0	0	65	0	0	0	0	0	0	23	0	0	0	0	0	0	0	0	7	0	0	0	0	0	23	0	0	0	0	0	0	16	0	0	0	0	0	39	65	17	34	0	249	46	0	0	0
059a8eccfdda0e54dd6e424a3144d3e4	0	0	0	0	0	0	0	76	0	34	25	0	0	0	20	30	0	0	0	29	0	35	0	25	41	0	0	0	0	0	0	13	0	0	0	0	0	0	0	19	0	0	209	0	18	10	0	0	0
daee0ca26f5400e3968c15daf2d8c2f9	0	0	0	0	0	0	0	10	0	0	35	60	19	33	19	28	36	0	41	0	27	0	34	0	0	0	0	0	0	0	62	40	24	49	0	0	45	0	0	0	44	0	0	0	0	0	0	0	0
f563736091f58158bf2228e95d604e74	0	0	0	0	0	0	0	0	0	0	0	0	0	0	0	0	0	0	0	0	0	0	0	0	0	0	0	0	0	0	0	0	0	0	0	0	0	0	0	70	84	37	0	159	0	0	78	168	0
582163757c4449fe4770c4a4afa3204f	0	0	52	0	0	35	0	0	11	0	264	23	16	20	0	0	0	0	52	0	0	40	0	0	0	0	34	0	0	0	0	0	0	0	0	43	0	0	0	0	0	0	5	0	0	0	0	0	0
e5dc70ec5bab9e939e0868172fcffffe	0	0	0	0	0	0	0	0	0	0	84	0	0	0	0	0	209	0	0	0	0	181	0	89	32	0	0	0	0	0	0	0	0	0	0	0	0	0	0	0	0	0	0	0	0	0	0	0	0
df409dbce0c8f09b819b2eae9ebf1a4b	0	0	0	0	0	0	0	0	0	0	46	0	0	0	0	44	146	196	27	98	38	0	0	0	0	0	0	0	0	0	0	0	0	0	0	0	0	0	0	0	0	0	0	0	0	0	0	0	0
4554e783113ba1cb5b60bd2ad4d7d62a	0	0	0	0	0	0	0	0	0	0	0	0	0	0	63	229	0	29	100	0	0	0	0	0	0	114	0	0	0	0	0	13	0	0	0	27	0	0	0	0	0	0	0	0	0	0	0	0	0
0f72709117a522eecd548da2eb73a2f4	0	0	0	0	0	0	0	0	0	0	0	0	72	18	0	0	0	0	97	0	59	27	79	0	0	0	0	60	0	0	61	0	86	0	0	0	26	0	0	0	0	0	0	0	0	0	0	0	0
82f4bd8911438b6ee2476a2eeebd70ee	0	0	0	0	0	0	0	0	0	0	0	0	0	0	0	0	0	0	0	0	0	0	0	0	0	0	0	0	0	0	0	0	0	0	0	0	0	0	0	0	0	0	0	0	0	0	0	0	91
4b5dc03f37aebba5d82f94f02e5b88c9	0	0	0	0	0	0	0	0	0	0	0	0	0	0	0	0	0	0	0	0	0	0	0	0	0	0	0	0	0	0	0	0	0	0	0	29	0	0	0	0	0	0	0	0	0	0	0	0	90
38b73f20701d1a03b760bc324082d525	0	0	0	0	0	0	0	0	0	0	0	0	0	0	0	0	0	0	0	0	103	0	0	0	0	419	0	33	0	0	0	0	0	26	0	0	0	0	0	0	0	0	0	0	0	0	0	0	0
732bdc1e5fa728a1dc4f7551accdfcee	0	0	0	0	0	0	0	0	0	0	0	22	17	26	0	60	0	0	0	0	12	0	111	0	0	51	0	0	0	0	46	70	0	0	0	0	21	0	0	0	0	0	0	0	0	0	0	0	19
07b95590107f732c89c61906e590e2af	0	0	0	0	0	0	0	0	0	0	26	0	61	0	0	0	0	35	94	0	63	18	68	0	0	0	0	65	0	0	54	0	69	0	0	0	23	0	0	0	0	0	0	0	0	0	0	0	0
83966b607fcbe1d9efe8a90eb8825867	0	0	0	0	0	0	0	0	0	0	0	0	0	0	0	0	0	41	25	0	0	0	0	0	0	66	0	48	0	0	24	0	128	0	0	0	55	0	0	0	0	0	0	0	0	0	0	0	31
815d74f5b0f413c63f6c0bec3d1b0cd7	0	0	0	0	0	0	0	0	0	0	0	0	0	0	48	236	0	23	89	0	0	0	0	0	0	108	0	0	0	0	0	14	0	0	0	0	0	0	0	0	0	0	0	0	0	0	0	0	0
0a9cbef81f7411f2912de43b58ca5a46	0	0	0	0	0	0	0	0	0	0	0	0	0	0	0	0	0	0	0	0	0	0	0	0	0	0	0	0	0	0	0	0	0	0	0	82	0	0	0	0	0	0	0	0	0	0	0	0	60
676e55bf24bac6c34553be236f3c0c3b	0	0	0	0	0	0	46	20	0	0	40	0	0	0	0	18	59	25	0	11	0	71	0	14	27	0	0	0	54	29	0	0	0	0	0	0	0	0	0	0	0	0	0	0	0	0	0	0	21
f65a255989cb2c0e8a78767237853ecf	0	0	0	0	0	0	0	0	0	0	0	0	0	0	0	0	0	0	0	0	0	37	0	0	0	466	0	0	0	0	0	0	0	0	0	0	0	0	0	0	0	0	0	0	0	0	0	0	0
11a39becf0432144347e5447ee059615	0	0	0	0	0	0	0	0	0	0	41	0	0	0	0	0	213	0	0	0	0	175	0	107	32	0	0	0	0	0	0	0	0	0	0	0	0	0	0	0	0	0	0	0	0	0	0	0	0
679e573e2562740e989af09634754080	0	0	0	0	0	0	0	0	0	0	0	0	0	0	0	0	0	0	0	0	0	0	0	0	0	0	0	26	0	0	0	0	0	0	0	0	0	0	0	0	0	0	0	0	0	0	0	0	68
df9ff93d2ecf3f11c6a4ef87a4323f63	0	0	0	0	0	0	0	0	0	0	0	63	23	35	0	0	0	18	19	0	48	0	0	0	0	95	0	0	16	12	48	37	44	24	16	35	31	0	0	0	0	0	0	0	0	0	0	0	0
ae91d13c59512c456250d9db4fc968de	0	0	0	0	0	0	56	0	18	0	32	0	0	0	0	0	58	41	27	0	0	104	0	0	22	19	0	0	47	15	0	35	0	0	0	0	0	0	0	0	0	0	0	0	0	0	0	0	15
71ab14f567ce778a7fbd8482fd8d77f0	0	0	0	0	0	0	0	0	0	0	63	0	0	0	0	0	185	0	0	0	0	198	0	82	32	0	0	0	0	0	0	0	0	0	0	0	0	0	0	0	0	0	0	0	0	0	0	0	0
e2814d40af07902a3d9195625c345ff5	38	0	0	0	0	0	17	0	26	39	0	0	0	0	0	0	0	0	0	14	0	0	0	0	0	55	0	0	0	0	0	4	0	0	0	0	0	0	0	0	0	0	49	0	191	43	28	54	0
00d32c006131a7e46d43140fc0190174	0	0	0	0	0	0	0	0	0	0	0	37	0	0	0	0	0	0	115	103	0	0	0	0	0	0	0	0	25	0	0	150	35	61	14	0	0	0	0	0	0	0	0	0	0	0	0	0	0
b1251463c10787ebdf11b0be820eda13	0	0	0	0	0	0	0	0	0	0	41	0	0	0	0	0	141	170	22	84	50	0	0	0	0	0	0	42	0	0	0	0	0	0	0	0	0	0	0	0	0	0	0	0	0	0	0	0	0
63f6ab68e2096ecf1b0f41fbaa9c0e19	0	0	0	0	0	0	0	0	0	0	0	0	0	0	0	0	0	0	0	0	0	0	0	0	0	0	0	0	0	0	7	267	0	0	45	18	187	0	0	0	0	0	0	0	0	0	0	0	11
ae9079c29ef5fc1bb9b467ca3d00f16b	0	0	0	0	0	50	0	0	77	0	0	0	0	0	0	34	17	21	17	0	0	0	0	14	0	0	0	0	0	0	0	0	35	32	8	0	0	27	0	0	0	0	0	0	0	0	98	0	16
bc8787ea3f92204a3cd11a7d649cb6c5	0	0	0	0	0	0	0	0	0	0	0	27	18	0	0	44	0	0	0	24	7	0	84	0	0	42	0	0	0	0	52	89	23	0	0	0	0	0	0	0	0	0	0	0	0	0	0	0	18
b7b38e7a66c7c3b03c0ed34d3e2114ab	0	0	0	0	0	0	0	0	0	0	0	0	26	0	0	22	0	13	0	0	25	0	23	0	0	24	0	7	0	0	22	90	0	0	31	63	22	0	0	0	17	0	0	0	0	0	0	0	30
749ae5c4ed4633368450e6f6ecbc12c9	0	0	0	0	0	0	0	0	0	0	0	0	0	0	0	0	0	100	63	0	20	0	0	0	0	49	0	0	0	0	0	0	0	0	93	79	34	0	0	0	0	0	0	0	0	0	0	0	22
ba8c69ab8591a28c05a09afaee2f6936	0	0	0	0	0	0	0	0	0	0	0	0	0	0	0	0	0	94	69	0	9	30	0	0	0	34	0	0	0	0	0	0	0	0	75	90	35	0	0	0	0	0	0	0	0	0	0	0	13
852b485b0138bb3ac94968993092d20a	33	0	23	0	0	0	0	0	0	0	0	0	0	0	0	0	0	0	13	0	0	21	0	0	0	0	0	0	0	0	0	0	0	0	0	0	0	0	0	39	71	0	53	0	232	44	0	0	0
742d159e909351739509be828f30acf1	199	0	0	0	0	0	51	0	0	0	0	0	51	0	0	0	0	0	0	0	0	0	0	0	0	0	0	0	0	0	0	0	0	0	0	0	0	0	0	0	0	0	0	0	0	0	0	0	65
1646744c81c17e032670cbb7f33ae2cc	0	0	0	0	0	0	0	0	0	0	0	0	0	34	0	18	0	19	25	0	0	0	26	0	0	0	0	0	0	0	31	96	0	15	21	43	28	0	0	0	16	0	0	0	0	0	0	0	20
6aad4e72a4e1865e01b349610f880599	0	0	0	0	0	0	0	0	0	0	49	0	0	0	0	0	43	0	0	38	0	0	0	0	0	124	20	0	20	0	0	38	0	0	0	0	0	0	0	0	0	0	0	0	0	0	0	0	29
63fb3adb9700390d2de4ce459d28645c	0	0	17	0	0	0	0	0	0	0	0	0	0	0	0	23	23	0	10	41	0	0	39	0	0	0	47	26	11	0	0	0	0	0	0	0	0	0	0	0	65	0	47	0	131	0	39	0	0
b0b62f1d903ad28ad7573132bdc65630	0	0	0	0	0	0	0	0	0	0	55	0	0	0	14	0	178	0	23	0	0	140	0	78	31	0	0	0	0	0	0	0	0	0	0	0	0	0	0	0	0	0	0	0	0	0	0	0	0
a1d0cc4ceb485c5fdeedbbbd31c73864	0	42	0	0	28	0	0	61	0	0	0	0	0	0	0	0	0	0	0	22	0	0	0	0	0	0	25	0	0	0	0	0	0	0	0	0	16	31	0	22	0	11	220	0	8	13	0	0	0
07e588474cbffebab990f77758262eae	0	0	0	0	0	0	0	0	0	0	26	0	0	0	0	30	97	0	0	115	0	0	0	0	0	61	0	0	0	0	0	62	0	0	35	26	36	0	0	0	0	0	0	0	0	0	0	0	0
9e3583e747e86d543ed5aa3486270732	0	0	0	0	0	0	0	0	0	0	0	0	0	0	42	17	0	21	0	16	18	0	15	0	0	0	0	0	0	0	23	82	0	0	22	33	37	0	0	0	29	36	0	0	0	16	19	0	0
73b3b6e50d5c1c561c3cb5683d22de5e	0	0	0	0	0	0	0	0	0	0	41	0	37	0	0	0	22	38	0	35	43	42	0	28	25	20	15	14	0	0	0	0	0	0	10	0	0	0	0	0	0	0	0	0	0	0	0	0	0
fca6282db7d071a07681fef0ff4db970	0	0	0	0	0	0	0	0	0	0	0	0	0	34	0	0	0	0	0	0	0	0	0	0	0	0	0	0	0	0	0	0	0	0	0	40	104	0	0	0	126	0	0	0	0	0	57	0	18
bcafe69348c77bc1a2f1b95078dd27c7	0	0	0	0	0	0	0	0	0	0	33	0	0	0	0	0	115	157	19	95	38	0	0	0	0	0	0	0	0	0	0	0	0	0	33	0	0	0	0	0	0	0	0	0	0	0	0	0	0
20d65fbcf57d64490db7fd56fb73e51e	38	32	0	0	0	0	0	0	0	0	0	0	0	0	18	17	8	0	0	0	0	0	0	0	0	0	0	0	0	14	0	0	0	0	0	0	0	0	0	0	0	0	48	0	179	43	33	65	0
8a67ccca76eeea47050569dbf6814f07	0	0	0	0	0	0	0	0	0	0	0	0	0	0	0	0	0	0	0	0	0	0	0	0	0	0	0	0	0	0	0	0	0	0	0	26	0	0	0	0	0	0	0	0	0	0	0	0	92
f7e952bfd9617f4ad8c5c363b6211b43	0	0	0	0	0	0	0	0	0	0	33	0	43	0	18	23	0	0	38	58	11	46	0	0	0	0	53	30	0	0	0	0	28	38	44	0	0	0	0	0	0	0	0	0	0	0	0	0	28
cfc8a8145f369c13e88ca58068474ae3	0	0	0	0	0	0	0	0	0	0	0	0	0	0	0	0	0	0	0	0	0	0	0	0	0	0	0	0	0	0	0	0	0	0	0	0	0	0	0	0	0	0	0	0	0	0	0	0	81
b11b88b451299ebf7ee0a9f916c82b58	0	0	0	0	0	0	0	0	0	0	0	0	0	0	0	0	0	0	0	0	0	0	0	0	0	0	0	0	0	0	0	0	0	0	0	0	0	0	0	0	0	0	0	0	0	0	0	0	69
a50e9e2bacd1306c8ca88bcff02afa59	60	0	0	0	226	0	0	15	23	0	16	0	0	0	19	0	0	0	0	0	0	0	0	0	0	27	0	41	0	0	0	0	0	0	0	0	0	0	0	0	0	17	0	0	0	0	0	0	44
a3f5735a55170b568299f354cea786d7	157	72	58	0	0	43	0	34	0	0	0	0	0	0	0	0	0	0	0	0	0	0	0	0	0	0	0	0	0	0	0	0	0	0	0	0	0	0	0	123	0	0	0	0	0	0	0	0	0
e152436efd6686128d32dab79f1f4d42	42	0	0	0	0	24	0	50	0	0	0	0	0	0	0	0	0	51	0	0	0	0	0	0	0	13	24	0	0	0	0	0	0	0	0	0	0	0	0	0	38	0	35	0	124	0	26	57	0
f91468b73a165da034d7140eb1301384	0	0	0	0	0	0	0	0	0	0	0	0	0	0	0	0	0	0	0	0	0	0	0	0	0	28	0	27	0	0	0	0	0	0	0	0	0	0	0	0	0	0	0	0	0	0	0	0	45
18bb913f876d4247000ffe9c6503c559	63	0	0	0	204	0	0	15	38	0	0	0	0	0	0	0	0	0	0	0	0	0	7	0	0	30	0	53	0	0	0	0	32	0	0	0	14	0	0	0	0	0	0	0	0	0	0	0	0
cd54a717b5a15f0e5cb4f97a14cb2744	0	0	0	0	0	0	0	0	0	0	0	0	57	0	0	0	0	0	82	0	50	22	61	0	0	0	0	59	0	0	51	0	60	0	13	0	27	0	0	0	0	0	0	0	0	0	0	0	0
27fb6dc53e9992ea489c5bf6a6c676d5	0	0	0	0	0	0	0	0	0	0	0	0	35	27	0	0	0	0	0	0	45	0	0	0	0	112	0	0	0	0	0	0	98	0	0	70	88	0	0	0	0	0	0	0	0	0	0	0	0
31b74dfab85958ab100679155e10c554	0	0	0	0	0	0	0	0	0	0	0	0	25	0	5	0	0	0	0	71	13	0	0	98	97	35	0	0	0	0	0	0	30	0	33	0	21	0	0	0	0	0	0	0	0	0	46	0	0
8bfd4f12155c8d4afe572ab0e6960d52	0	0	0	0	0	0	0	0	0	0	0	0	0	0	0	0	0	0	0	0	0	0	0	0	0	0	0	0	0	0	0	241	0	0	0	17	188	0	0	0	0	0	0	0	0	0	0	0	0
ffebf71fb52b75fca7a50b05f12e1977	0	0	0	0	0	0	0	0	0	0	0	0	0	0	0	0	0	0	0	0	0	0	0	0	0	0	0	0	0	0	0	0	0	0	0	0	3	0	0	0	0	0	0	0	0	0	0	0	60
c3d406468ad90657a4822ef1f41a15d1	0	0	0	0	0	0	0	0	0	0	4	55	31	37	18	0	8	0	22	0	25	0	0	0	0	63	0	0	18	0	44	27	40	24	22	0	33	0	0	0	0	0	0	0	0	0	0	0	0
e09f0a5ae6de95f1ef73a55eaa4f6a60	25	0	0	0	0	0	50	0	0	0	45	0	0	0	0	0	60	25	23	0	0	60	0	14	19	0	0	0	43	20	0	0	0	0	0	0	0	0	0	0	0	0	0	0	0	0	0	0	15
b41d60395e0267cdd54a93543ee79053	0	0	0	0	0	0	0	0	0	0	0	0	0	0	0	0	29	0	0	0	19	0	0	0	0	40	0	11	0	0	0	0	0	0	0	0	0	0	0	0	0	0	0	0	0	0	0	0	47
39034ba5c398d52ad3732f2efc076f32	112	83	0	0	0	0	0	0	24	0	0	0	0	0	0	0	0	0	0	23	0	0	0	0	0	0	0	0	36	22	0	0	0	0	0	0	0	0	0	0	0	0	21	0	0	0	0	0	36
dd0834bdd06d0a7bfd7d3b20b404f689	0	0	0	0	0	0	0	0	0	0	52	26	25	21	0	30	0	0	0	19	0	47	0	0	0	0	61	0	18	51	20	0	27	12	0	0	0	54	0	0	0	0	0	0	0	0	0	0	0
c721f51ed323a020ce33ed338fb760a1	0	0	0	0	0	0	0	0	0	0	24	28	0	0	0	35	0	17	36	49	21	0	60	0	0	34	17	24	0	0	31	0	0	21	32	0	34	0	0	0	0	0	0	0	0	0	0	0	0
89b959637ecd453a5296acbad4eee8c4	0	0	0	0	0	0	0	0	0	0	0	152	21	0	161	79	0	0	0	0	0	0	0	0	0	0	0	0	0	0	0	0	0	0	43	0	0	0	0	0	0	0	0	0	0	0	0	0	0
d78cdc1d796e0a4784abaf8f187f2c66	0	0	0	0	0	0	0	0	0	0	0	0	0	0	0	0	0	0	0	0	0	0	0	0	0	26	0	0	0	0	0	0	0	0	0	29	155	0	0	0	0	0	0	0	0	0	0	0	30
adaa8168129fbc656623261cd24cc5ad	0	0	0	0	0	0	0	0	0	0	0	0	0	0	0	0	0	0	0	0	0	0	0	0	0	0	0	0	0	0	0	0	0	0	0	0	0	0	454	0	0	0	0	0	0	0	0	0	0
af233048b371f7d3a5eab7f1b3bfe6b5	0	0	0	0	0	0	0	0	0	0	34	0	0	0	0	0	125	136	23	84	39	0	0	0	0	0	0	0	0	0	0	0	0	0	0	0	0	0	0	0	0	0	0	0	0	0	0	0	0
4fffbdb649beb48ec29d00a1bca36352	0	0	0	0	0	0	0	0	0	0	0	0	0	69	0	19	0	0	0	0	0	0	0	0	0	0	0	0	0	0	0	0	28	0	0	15	0	0	0	0	0	0	0	0	0	0	6	0	44
b1918c20d95c2287fc6c2c4a6a7b83a2	0	0	0	0	0	0	0	0	0	0	0	0	0	0	0	0	0	0	0	0	0	0	0	0	0	0	0	0	0	0	0	0	0	0	0	36	92	0	0	0	124	0	0	0	0	0	72	0	26
10eed123e9a77f68f8f724a39b3b3744	0	0	0	0	0	0	0	0	0	0	0	0	0	0	0	0	0	0	0	0	0	0	0	0	0	0	0	0	0	0	0	0	0	0	0	46	114	0	0	0	73	0	0	0	0	0	65	0	20
4edf59409aa6fe47786ed92482b723c4	0	0	0	0	0	0	0	0	0	0	0	0	0	0	0	0	0	0	0	0	15	0	0	0	0	0	0	0	0	0	0	0	0	0	0	0	0	0	0	0	0	0	0	0	0	0	0	0	66
06e9e87c7c36b7188e28182fa73a0f50	0	0	0	0	0	0	0	0	0	0	0	0	0	0	0	0	0	0	0	0	0	0	0	0	103	0	0	55	0	0	0	0	0	0	0	0	0	0	54	0	0	51	0	66	28	0	26	54	0
b912265924d8ed92e7b463d9a8057126	0	0	0	0	0	0	0	0	0	0	0	0	28	0	18	19	0	0	29	42	0	45	0	0	0	30	76	21	0	0	0	0	27	0	36	0	0	0	0	0	0	0	0	0	0	0	0	0	0
bde9dedda8f8ae10c45ae9b15ce4165f	0	0	0	0	0	0	0	0	0	0	0	0	0	0	0	0	0	0	0	0	0	0	0	0	108	0	0	54	0	0	0	0	0	0	0	0	0	0	71	0	0	55	0	45	23	0	27	53	0
b2a58059283316a7ca7067dd1d91b7e1	0	0	0	0	0	0	11	0	62	0	29	0	0	0	0	0	0	0	0	0	0	0	0	0	40	0	0	0	0	0	0	0	0	0	0	0	0	0	0	37	0	61	39	0	118	0	38	0	0
460f14090a565784f87c992a5b6ef32d	0	0	0	0	0	0	0	0	0	0	0	0	0	0	0	0	24	20	82	88	0	0	0	0	0	0	0	0	0	0	0	129	41	51	0	0	0	0	0	0	0	0	0	0	0	0	0	0	0
91479b84395dbaec217c68ca616df504	0	0	0	0	0	0	0	0	0	0	0	0	0	0	0	38	75	0	0	109	0	0	0	0	0	75	0	0	0	0	0	41	0	0	30	0	38	0	0	0	0	24	0	0	0	0	0	0	0
4ef073d442328646570e90b6fb0bf82b	0	0	32	0	0	0	0	0	0	0	190	0	0	18	0	0	0	0	33	0	0	0	0	0	0	0	29	28	0	0	26	38	0	0	0	0	9	0	0	26	0	0	0	0	0	0	0	0	0
272b9d864ea9e129f62233288ad58127	16	0	0	0	0	0	0	25	55	0	0	0	29	0	0	0	0	0	0	0	0	0	0	0	0	0	23	0	0	0	44	28	19	0	0	18	0	0	0	0	0	0	0	0	38	0	0	33	51
8fd25abffd645494e8178558275f98af	0	0	0	0	0	0	0	0	0	0	0	0	0	50	0	52	0	8	68	0	0	0	39	0	0	0	0	67	0	0	125	0	0	0	0	0	19	0	0	0	0	0	0	0	0	0	0	0	0
3aa5a4016b36a4263893e51c7a9c751b	0	0	41	0	0	0	0	0	0	0	198	0	0	18	0	0	0	31	46	0	52	0	0	0	0	5	31	0	0	0	0	0	0	0	0	0	0	0	0	0	0	0	0	0	0	0	0	4	0
6293a958bbc326c8c74ca449ebc7005f	58	0	0	0	185	0	0	15	37	0	0	0	32	0	0	0	0	0	0	0	0	0	0	0	0	23	0	38	0	0	0	0	0	0	0	12	0	0	0	4	0	0	0	0	0	0	0	0	0
e26576086035b972c48939154c791b3e	0	0	0	0	0	0	0	0	0	0	0	0	0	0	0	0	189	0	0	0	97	0	0	0	0	0	0	61	0	0	0	45	0	0	0	27	0	0	0	0	0	0	0	0	0	0	0	0	0
7107226cf4f42129ff82b79ba14fe84d	0	0	0	0	0	0	0	0	0	0	0	0	0	0	0	0	0	0	0	0	0	0	0	0	0	0	0	0	0	0	0	16	0	0	0	24	156	0	0	0	0	0	0	0	0	0	0	0	26
f963cb667eeefe3c04057b4b36832b73	0	0	0	0	0	0	0	0	0	0	0	0	0	0	0	13	0	22	0	0	0	0	21	0	0	0	0	0	0	0	30	75	0	0	13	30	38	0	0	0	16	0	0	0	0	15	17	0	0
0dd0d18b06b008ad95aeb8cd33db7b4f	0	0	0	0	0	0	0	0	0	0	0	0	0	0	0	0	0	0	0	0	0	0	0	0	0	0	0	0	0	2	0	187	6	0	0	12	171	0	0	0	0	0	0	0	0	0	0	0	0
bf3a27945b790420ecf81358d6aef703	0	0	0	0	0	0	0	0	0	0	0	0	33	0	29	50	0	0	42	0	36	0	0	0	0	0	0	0	0	0	102	22	0	0	0	0	0	0	0	0	0	0	0	0	0	0	35	61	0
05ac5284233adaab02510ca64c47f845	128	63	45	0	0	53	0	19	0	0	0	0	0	0	0	0	0	0	0	0	0	0	0	0	0	0	0	0	0	0	0	0	0	0	0	0	0	0	0	99	0	0	0	0	0	0	0	0	0
3546e492a96c2282b3d58dab9c3803c5	0	0	0	0	0	0	0	0	0	0	0	0	0	0	45	0	51	0	0	62	30	0	0	10	0	92	0	0	0	0	0	46	34	0	0	0	37	0	0	0	0	0	0	0	0	0	0	0	0
8e0257fa181adb26c30e0947e2fd0003	0	0	0	0	0	0	0	0	0	0	0	148	0	0	145	38	0	0	0	20	0	0	0	0	0	0	0	0	0	0	0	22	0	0	32	0	0	0	0	0	0	0	0	0	0	0	0	0	0
45059dc4e9097eb471c190c1afd83b56	82	77	0	0	0	41	33	0	0	0	0	0	0	0	0	0	0	0	0	18	0	0	0	0	0	24	0	0	36	0	0	0	0	0	0	0	0	0	0	0	0	0	0	0	0	0	0	0	0
f791360baa00dfde47a11607d8f4e5e7	0	0	0	0	0	0	0	0	0	0	45	19	26	0	41	0	32	0	0	0	0	41	0	0	38	0	49	0	15	29	0	0	0	17	0	0	0	50	0	0	0	0	0	0	0	0	0	0	0
e02591c952481983d2d479554fc4676f	0	0	0	0	0	0	0	0	0	0	0	0	0	0	0	0	0	0	0	0	12	0	0	0	0	0	0	0	0	0	0	0	0	0	0	43	100	0	0	0	79	0	0	0	0	0	63	0	14
451c5adbb80062de02c3a81439a89d59	121	78	69	0	0	35	0	19	0	0	0	0	0	0	0	0	0	0	0	0	0	0	0	0	0	0	0	0	0	0	0	0	0	0	0	0	0	0	0	78	0	0	0	0	0	0	0	0	0
a2ff1f7298abcc2e83b40024f83a0c37	0	0	0	0	0	0	0	0	0	0	0	46	26	31	0	0	0	0	18	0	28	0	0	0	0	74	0	0	14	0	39	21	30	24	16	0	33	0	0	0	0	0	0	0	0	0	0	0	0
6802e90519ddef1eb7cb3407f470070a	0	33	0	0	0	0	0	35	0	0	0	0	0	0	0	0	25	0	0	0	0	26	0	32	0	0	0	0	0	0	0	0	0	74	0	0	0	0	0	0	45	0	129	0	0	0	0	0	0
7fb756abee2970de18d94094a7b3e9d1	0	0	0	0	0	0	0	0	0	0	0	0	9	0	0	6	0	0	0	0	0	0	0	0	0	0	0	0	0	0	0	0	0	0	0	0	0	0	0	0	0	0	0	0	0	0	0	0	51
1d6940bc5bfe2072ca05e12ef011374d	0	0	0	0	0	0	0	0	0	0	0	0	0	0	0	0	0	0	0	0	0	0	0	0	0	0	0	0	0	0	0	0	0	0	0	0	17	78	0	0	0	0	0	0	0	0	298	0	0
5902ad8440d1f31df3c00e3029e6f985	0	0	0	0	0	0	0	0	0	0	0	0	0	0	0	0	172	0	0	0	73	0	0	0	0	0	0	46	0	0	0	45	0	0	0	28	27	0	0	0	0	0	0	0	0	0	0	0	0
0f8424ecee00fe82f74112b4f8ebda64	0	0	0	0	0	0	0	0	0	0	0	0	0	0	0	0	0	0	0	0	0	0	0	0	0	0	0	0	0	0	0	0	0	0	0	0	0	0	0	0	0	0	0	0	0	0	0	0	63
361670e34b71b565995c28b164028816	0	0	0	0	0	0	0	0	0	0	0	22	0	0	0	42	0	61	0	0	29	0	0	42	35	0	0	0	0	0	0	38	0	25	0	0	0	0	0	0	0	0	0	0	0	0	44	0	0
0c8c5cc7476e241bc7fa4b41825f2f58	0	0	0	0	0	0	0	0	0	0	0	30	0	16	0	37	0	62	0	0	32	0	0	25	25	0	0	0	0	0	0	0	38	30	36	14	0	0	0	0	0	0	0	0	0	0	41	0	0
359054cb081fd978b9dadbcb0b0cefe1	0	0	29	0	0	8	0	24	0	0	0	0	16	0	0	0	0	0	0	0	0	0	0	0	0	0	17	0	0	38	0	21	0	0	0	0	0	0	0	12	0	0	0	0	25	0	0	36	0
af66ff0b9cb18794fe16361e3649142d	0	0	0	0	0	0	0	0	0	0	29	0	15	0	0	8	16	15	11	0	0	0	0	11	65	16	44	27	0	13	0	0	0	83	0	0	0	0	0	0	0	0	0	0	0	0	19	0	0
41ba123e16b0e052f38d1e1bded473ef	0	0	0	0	0	0	0	0	0	0	27	0	20	0	0	0	10	11	0	23	0	0	0	16	69	0	44	0	0	15	0	0	0	77	0	0	0	0	0	0	0	6	0	0	0	0	18	0	12
333075c1a5e3b11abfe7cf403492f4a8	0	0	0	0	0	0	0	0	0	0	21	6	0	5	10	0	22	12	0	0	0	0	0	17	61	0	57	0	0	20	0	0	0	88	35	0	0	0	0	0	0	0	0	0	0	0	10	0	0
9b2fe7da8247d7c610d670cf3b52829b	0	0	0	0	0	0	0	0	0	0	0	0	0	0	0	0	0	0	0	0	0	0	0	0	0	0	0	0	0	0	379	0	0	0	0	0	0	0	0	0	0	0	0	0	0	0	0	0	0
23f968fd7561803ca9c9f68c38324ad4	0	0	0	0	0	0	0	0	0	0	0	23	0	0	19	33	0	68	0	35	22	0	12	31	21	0	0	0	0	0	0	0	0	22	0	0	0	0	0	0	0	0	0	0	0	0	41	0	0
ffd110b1706af64744c684eb4f179b2c	0	0	0	0	0	0	0	0	0	0	0	0	0	0	0	0	0	0	0	0	0	0	0	0	0	0	0	0	0	0	0	0	0	0	0	0	0	0	0	0	0	43	0	0	0	0	0	0	43
32dd43d1f81cbc026bccb3f9d3c43fda	0	0	0	0	0	0	0	0	0	0	0	0	0	0	0	0	0	0	0	52	0	32	0	87	126	0	0	0	0	0	0	0	0	0	0	24	17	0	0	0	0	0	0	0	0	0	31	0	0
5249c108845bfe41d21fc1287e323a4b	0	0	0	0	0	0	0	0	0	0	0	0	0	0	0	22	0	40	0	0	0	0	0	0	0	0	0	0	0	68	16	31	0	0	26	0	0	0	0	0	0	0	0	0	0	0	0	0	53
27a4ba133ac7da1c6645f80e5ff5bb5e	0	0	0	0	0	0	0	0	0	0	0	0	0	18	0	0	0	18	11	0	19	0	0	0	0	93	0	0	0	0	0	0	0	0	0	0	0	0	0	0	208	0	0	0	0	0	0	0	0
7865e1a481f79adbe9aa3fab11f242fe	0	0	0	0	0	0	0	0	0	0	0	0	25	0	22	17	0	0	30	32	0	32	0	0	0	0	47	38	37	14	0	0	19	0	31	22	0	0	0	0	0	0	0	0	0	0	0	0	0
09910017ea614e41f0d97df37f7d0fc9	0	0	0	0	0	0	0	0	0	0	0	0	0	0	0	0	0	0	0	0	0	0	0	0	0	0	0	0	0	0	0	0	0	0	31	0	11	0	0	0	0	0	0	0	0	0	0	0	33
f1bf13e77dabea41e49222a3cf708045	0	0	0	0	0	0	0	0	0	0	0	0	0	0	0	0	0	0	0	0	0	0	0	0	0	0	0	0	0	0	0	0	0	0	0	0	0	0	0	0	0	37	0	0	0	0	0	0	35
9b06e9f60d6d7f0ef5fc5f7f2568625f	0	21	0	0	0	0	0	42	0	0	0	0	0	0	0	0	19	0	0	0	0	30	0	35	25	0	0	0	0	0	0	0	0	52	0	0	0	0	0	0	38	0	96	0	0	0	0	0	0
9d94c649de538b5ed07d24df30c84959	0	0	0	0	0	0	0	0	0	0	17	0	0	0	24	0	0	0	0	38	0	37	0	0	8	0	0	0	37	61	35	0	24	0	39	0	18	20	0	0	0	0	0	0	0	0	0	0	0
789a9eb049120bde0b2bcc407ecaa1ff	20	0	0	0	0	0	0	0	18	0	0	0	0	0	0	0	0	19	0	0	0	19	0	0	0	0	105	24	0	0	0	0	0	15	0	0	0	0	0	0	45	0	0	0	0	89	0	0	0
064e230b276f0171bd5d155855b4e368	0	0	0	0	0	0	0	0	0	0	14	0	0	39	0	26	26	0	0	0	0	33	0	0	0	29	0	18	0	0	96	0	0	0	0	0	0	0	0	0	0	0	0	0	0	0	0	0	0
314d16337ff5601b898ebd91b3e35061	0	0	0	0	0	0	0	0	0	0	0	0	0	0	0	0	0	12	0	0	0	0	0	0	0	0	0	0	0	0	0	0	0	0	0	0	0	0	0	0	0	0	0	0	0	0	0	0	66
1db2e4b2b89f9d276e35c24339550986	0	0	0	0	0	0	0	0	0	0	0	0	0	0	0	0	0	0	19	0	32	0	0	0	0	101	0	0	0	0	0	0	0	0	0	0	0	0	0	0	199	0	0	0	0	0	0	0	0
4f004ab31c1cad4797d9a8d6520b6fd6	0	0	0	0	0	0	0	0	0	0	133	0	0	0	0	0	0	0	0	0	0	32	0	0	0	0	29	0	0	70	38	17	0	0	0	0	8	0	0	22	0	0	0	0	0	0	0	0	0
3cc1f914f3d0e4d80f524de745cdfd56	0	0	0	0	0	0	0	0	0	0	0	0	0	0	28	0	0	0	0	0	0	0	0	0	0	0	0	0	0	0	0	0	25	0	84	23	0	0	36	0	0	0	0	0	0	0	0	0	24
3a16c6cba96ad1d949d141c47f341649	64	30	0	0	0	30	0	0	0	0	0	0	0	0	0	34	0	0	0	0	0	0	0	0	0	0	0	0	0	0	0	0	0	0	0	0	0	0	0	35	0	0	0	127	0	18	0	0	0
4c124d64d2b0530c954a8061a9d711a4	0	0	0	0	0	0	0	0	0	0	0	0	18	0	0	28	0	0	0	0	48	21	0	0	0	102	38	0	29	0	0	0	0	0	32	0	25	0	0	0	0	0	0	0	0	0	0	0	0
155e84bec060a65fad700095e2f59f1b	0	0	0	0	0	0	0	0	0	0	0	0	0	0	0	0	0	0	0	0	0	0	0	0	0	0	0	0	0	0	0	0	0	0	0	0	0	0	0	0	0	0	0	0	0	0	0	0	46
04e00aec8a09bdcf7a68360e92e22c34	0	25	0	0	0	0	0	33	0	0	0	0	0	0	0	0	21	0	0	0	0	26	0	27	0	0	0	0	0	0	0	0	0	68	0	0	0	0	0	0	38	0	99	0	0	0	0	0	0
8543705a7bb8ec5963ef7b1e7e3629f2	0	0	0	0	0	0	0	0	0	0	0	0	10	0	0	0	29	39	0	0	0	0	0	0	0	0	0	19	24	58	19	0	0	0	0	18	20	0	0	0	0	0	0	0	0	0	17	0	0
912403d5892aee81d5d55dc6fa5cbc82	0	0	0	0	0	0	0	0	0	0	0	0	0	0	0	0	0	0	0	0	0	0	0	0	0	0	0	0	0	0	0	0	0	0	0	22	112	0	0	0	0	0	0	0	0	0	0	0	27
ec7bfa0adedf3b0593748c377ea42edc	0	0	0	0	0	0	0	0	0	0	0	0	0	0	0	0	0	0	0	0	0	0	0	0	0	0	0	0	0	0	0	0	0	0	0	0	0	0	0	0	0	0	0	0	0	0	0	0	46
b761908bd476acc19268c1d724c585ac	0	0	0	0	0	0	0	0	0	0	0	0	0	58	0	0	0	0	0	0	0	0	0	0	0	0	0	35	0	0	0	0	0	0	0	0	0	0	0	0	0	0	0	0	0	0	0	0	24
ca3280e46125f39e45abb638e266c085	0	0	44	0	0	0	0	0	0	0	174	0	0	15	0	0	40	0	45	0	0	0	0	0	0	0	15	0	0	0	0	0	0	0	0	0	0	0	0	0	0	0	0	0	0	0	0	0	0
37b29b82cd09453d169d8a0b5fd7e5ab	0	0	0	0	0	0	0	0	0	0	37	20	21	0	0	0	0	28	27	0	0	42	0	0	0	0	44	0	16	31	0	0	0	16	0	0	0	50	0	0	0	0	0	0	0	0	0	0	0
9390b8a2d9cfcdd3463e35e8978beec9	0	0	0	0	0	0	0	0	0	0	0	0	0	75	0	0	0	0	0	0	0	0	0	0	0	0	0	0	0	0	0	15	0	0	0	0	0	0	0	0	0	0	0	0	0	0	0	0	33
1ef7548aefca23fdae2a6d1a676e865d	0	0	0	0	0	0	0	0	0	0	0	0	0	0	0	0	0	0	0	0	0	0	0	0	0	0	0	0	0	0	0	0	0	0	0	0	10	0	0	0	0	0	0	0	0	0	0	0	44
042febb85cb939dd951f21e59f0e5523	0	0	0	0	0	0	0	0	0	0	34	0	0	0	0	0	75	0	0	0	0	0	0	0	0	102	16	0	13	0	0	52	39	0	0	0	0	0	0	0	0	0	0	0	0	0	0	0	0
de75fdf4a89bf6f7e541637444eff293	0	0	0	0	0	0	0	0	0	0	44	26	0	0	0	0	0	9	33	44	0	24	36	0	0	36	16	19	0	0	0	0	0	16	0	0	23	0	0	0	0	0	0	0	0	0	0	0	0
a5a3becbb73829046def8b2d2e192a21	0	0	0	0	0	0	0	0	0	0	0	0	0	0	0	0	0	0	0	28	0	0	0	0	0	0	0	0	16	0	0	0	23	0	0	0	212	0	0	0	0	0	0	0	0	0	0	0	0
cfb32db9b787d09fdba1e4ccc48b082a	0	0	0	0	0	0	0	0	0	0	24	0	23	0	0	11	24	28	0	0	37	43	0	0	0	17	0	21	0	0	0	0	0	20	0	0	5	0	0	0	0	0	0	0	0	0	0	0	0
b7c7130e8255bc4ce2ad04009d09eb65	0	0	0	0	0	0	0	0	0	0	0	0	19	0	0	26	0	0	0	0	0	19	0	0	0	86	44	0	23	0	0	0	0	0	28	0	36	0	0	0	0	0	0	0	0	0	0	0	0
cad6bd03c1f1bfc86cf09fe23d932fd2	0	0	0	0	0	0	0	0	29	0	14	0	26	0	0	22	0	37	0	0	0	0	0	0	0	64	0	26	33	23	0	0	0	0	16	0	0	0	0	17	0	0	0	0	0	0	0	0	0
54988d454b9436b335e8f1093b737542	67	30	22	0	34	29	0	12	0	0	0	0	0	0	0	0	0	0	0	0	0	0	0	0	0	0	0	0	0	0	0	0	0	0	0	0	0	0	0	0	0	0	0	114	0	10	0	0	0
e00ea50448ac42a72bb466d84c0efece	0	0	0	0	0	0	0	0	0	0	0	0	55	79	0	0	0	0	0	0	22	48	0	0	0	0	0	0	0	0	0	64	0	0	0	22	27	0	0	0	0	0	0	0	0	0	0	0	0
44cb16af8003da473f81088c2f82815b	0	0	0	0	0	0	0	0	0	0	19	0	0	0	0	0	17	15	0	26	0	0	0	20	48	0	42	0	0	22	0	0	0	80	0	0	0	0	0	0	0	0	0	0	0	0	26	0	0
aa64f4b676d9f738ed25c348f5431209	0	0	0	0	0	0	0	0	0	0	0	0	0	0	63	0	43	0	0	0	27	0	0	0	22	89	0	0	0	0	0	0	0	0	0	0	49	0	0	0	0	0	0	0	0	0	0	0	0
b282a7a230506a3323164fffa1a2e743	0	0	0	0	0	0	0	0	0	0	17	0	0	0	0	0	26	27	0	22	0	0	0	0	0	19	13	0	30	0	0	0	0	0	0	0	0	0	0	0	0	0	0	0	0	0	0	0	0
897b5857fc3c2ef67b96d5c579253103	0	0	0	0	0	0	0	0	0	0	0	0	0	31	0	0	54	0	0	0	52	0	0	0	0	0	0	0	0	0	47	0	63	0	49	0	14	0	0	0	0	0	0	0	0	0	0	0	0
57a31c9285f6c2c08a93db0c2c187dea	0	0	0	0	0	0	0	0	0	0	0	0	0	43	0	0	0	0	0	0	0	53	0	0	0	0	0	0	0	0	28	0	37	0	0	32	0	0	0	0	0	0	0	0	0	0	0	0	26
72c391a21b43863ad9a696070b4710e9	0	0	0	0	0	0	0	0	0	0	0	0	0	0	0	0	19	0	0	0	0	0	0	0	0	0	0	0	0	0	0	0	0	0	0	0	24	0	0	0	0	0	0	0	0	0	0	0	43
1505fd62a4d29e69971e1ef3c408567c	0	0	0	0	0	0	0	0	0	0	0	0	22	0	0	0	77	0	0	79	0	0	0	0	0	0	0	0	99	28	0	0	0	0	0	0	0	0	0	0	0	0	0	0	0	0	0	0	0
ffb45bcfb10380e4bdcdb8533d1bd108	0	0	0	0	0	0	0	0	0	0	0	0	0	6	0	0	0	0	0	0	0	0	0	0	0	0	0	0	0	0	0	19	0	0	0	0	0	0	0	0	0	0	0	0	0	0	0	0	29
041c137f1c9bc75bf1346b37840dadf7	0	0	0	0	0	0	0	0	0	0	0	52	0	23	0	0	0	0	0	0	15	0	0	0	0	28	0	0	0	0	94	0	0	0	0	0	0	0	0	0	0	0	0	0	0	0	0	0	0
ac5faba7cb2f87926b8bff7155e38e6b	0	0	0	0	0	0	0	0	0	0	0	14	34	0	0	0	0	24	0	0	0	0	0	0	0	102	0	12	0	0	0	0	36	81	0	0	0	0	0	0	0	0	0	0	0	0	0	0	0
b2b0b03b657a0b003d2e45152259e03a	0	0	0	0	0	0	0	0	0	0	0	0	0	0	0	0	0	0	0	0	0	0	0	0	0	0	0	0	8	0	0	0	26	0	0	0	203	0	0	0	0	0	0	0	0	0	0	0	0
2677738e6e87d292cbcab5ca61e2180d	14	0	0	0	0	0	0	0	15	0	0	0	0	0	0	0	0	21	0	0	0	26	0	0	0	0	102	10	0	0	0	0	0	18	0	0	0	0	0	0	33	0	0	0	0	62	0	0	0
b01504dfdbb92c9def2baba6b8a6de05	0	0	0	0	48	0	0	0	0	0	0	31	32	0	45	18	0	0	0	0	0	0	0	0	0	0	0	0	0	0	0	26	0	0	0	0	0	0	0	0	32	0	0	39	0	0	0	28	0
019c701be5453aad82078b1b91555f70	55	74	0	0	0	0	0	0	0	0	0	0	0	0	0	0	43	0	0	21	0	0	0	0	0	0	0	0	0	0	0	0	0	0	0	0	0	49	0	0	0	0	0	0	0	0	0	0	0
b9d14c926a9a5ee53eda4d2211ade721	0	0	0	0	0	0	0	0	0	0	0	0	0	0	0	0	50	0	0	0	47	0	0	0	0	0	0	0	0	0	44	0	75	0	53	0	26	0	0	0	0	0	0	0	0	0	0	0	0
88a8ca6b1e9d2553d31144ebc1d573ad	0	0	0	0	0	0	0	0	0	0	0	47	0	22	0	0	0	0	0	0	0	0	63	0	0	0	0	0	0	0	0	0	0	0	0	81	40	0	0	0	0	0	0	0	0	0	0	0	0
9cab85ba310b0883263875d1e322cac5	0	0	0	0	0	0	0	0	0	0	0	0	0	0	0	68	0	0	0	0	0	0	0	0	0	0	0	0	0	0	36	0	11	0	0	14	165	0	0	0	0	0	0	0	0	0	0	0	0
843ac4352efb86fc28256f8d56670c89	0	0	0	0	0	0	245	25	0	23	0	0	0	0	0	0	0	0	0	0	0	0	0	0	0	0	0	0	0	0	0	0	0	0	0	0	0	0	0	0	0	0	0	0	0	0	0	0	0
c04848d9bc0902b8e82aa3e5946f68ad	0	0	0	0	0	0	0	0	0	0	0	0	0	0	0	0	0	0	0	0	0	0	0	0	0	0	0	0	0	0	0	0	0	0	0	0	0	0	0	0	0	37	0	0	0	0	0	0	47
8665278fe91e03a8abe4414c7eb3596e	0	0	0	0	0	0	0	0	0	0	24	0	35	0	0	0	0	45	9	16	0	63	0	0	60	0	0	0	0	13	0	0	0	27	0	0	0	0	0	0	0	0	0	0	0	0	0	0	0
b1aaedd90529319d80098dd45fa5e82a	0	0	0	0	0	0	0	0	0	0	0	0	0	0	0	0	0	0	0	0	0	0	0	0	0	0	0	0	0	0	0	18	23	12	95	0	0	0	0	0	0	0	0	0	0	0	0	0	15
e6b29d44f17e6c48262dc558d480bc97	0	0	0	0	0	0	0	0	0	0	0	66	0	0	0	0	0	0	0	0	34	0	62	0	0	0	0	0	0	0	0	0	0	0	0	78	50	0	0	0	0	0	0	0	0	0	0	0	0
60c38a0e3243e276656c48e3b0e39fb9	0	0	24	0	0	0	253	0	0	0	0	0	0	0	0	0	0	0	0	0	0	0	0	0	0	0	0	0	0	0	0	0	0	0	0	0	0	0	0	12	0	0	0	0	0	0	0	0	0
5297fffa24917e2847c7ee83be35b7a6	0	0	0	0	0	0	0	0	0	0	0	0	14	0	0	0	19	28	0	0	52	31	0	0	0	0	0	23	0	0	0	0	0	16	0	27	0	0	0	0	0	0	0	0	0	0	0	0	19
7846775c1e5f5302595d705f9eeea16d	0	0	0	0	0	0	0	0	0	0	0	0	10	24	27	0	14	0	0	23	25	0	73	0	0	0	0	13	0	0	0	25	26	0	27	0	0	0	0	0	0	0	0	0	0	0	0	0	0
d6d175942edd50f1a800a19a58426983	66	75	0	0	25	0	0	0	0	0	21	0	0	0	0	12	0	0	0	29	0	0	0	0	0	0	0	0	0	0	0	0	0	0	0	0	0	0	0	34	24	0	0	0	0	0	0	0	0
71ecd58c525d3d264de96465d4e8324a	0	0	0	0	0	0	0	0	0	0	0	32	0	0	14	28	0	67	0	0	34	0	0	31	22	0	0	0	0	0	0	0	0	25	0	0	0	0	0	0	0	0	0	0	0	0	31	0	0
663c2ad22b552af294a5bd231355fe66	0	0	0	0	0	0	0	0	0	0	0	0	0	0	0	0	0	0	0	0	16	15	0	0	0	0	38	0	18	12	0	54	38	26	42	25	0	0	0	0	0	0	0	0	0	0	0	0	0
f71d921e3566f88ec0a8871745133362	0	0	0	0	0	0	0	0	0	0	0	58	0	0	0	0	0	0	0	0	43	0	69	0	0	0	0	0	0	0	0	0	0	0	0	73	38	0	0	0	0	0	0	0	0	0	0	0	0
7165e9b9ea6724ba00d458121db4a538	0	0	0	0	0	0	0	0	0	0	0	51	41	0	0	0	0	0	28	0	0	0	0	0	0	13	0	0	0	0	0	0	0	0	38	0	39	0	0	0	0	0	0	0	0	0	0	0	0
6b0f459cc10b803c8103a4e4f8e0d8ee	0	0	0	0	0	0	0	0	0	0	0	0	0	0	12	0	0	0	0	0	17	0	175	0	0	0	0	44	0	0	0	0	0	0	0	0	0	0	0	0	0	0	0	0	0	31	0	0	0
d434864b9fe412f6fc3e671df15751fb	0	0	0	0	37	0	0	0	0	0	0	0	0	0	8	0	0	0	0	0	20	0	0	70	31	0	0	56	0	0	0	0	0	0	0	0	29	0	0	24	0	0	0	0	0	0	0	0	0
8b92bae5195a83b1be1dbc956356fd04	0	0	0	0	0	0	0	0	0	0	42	25	19	0	0	0	0	0	0	0	0	26	0	21	0	0	40	0	18	28	0	0	0	12	0	0	0	44	0	0	0	0	0	0	0	0	0	0	0
079d60785b3b32627e0341a16d65e7fc	0	0	0	0	0	0	0	0	0	0	0	0	0	0	0	0	0	0	0	0	0	0	0	0	0	0	0	0	0	0	0	0	0	0	0	0	0	0	0	0	0	0	0	0	0	0	0	0	44
c8f4c2ffbcfbd5944f97b2e2d71144c2	0	0	0	0	0	0	0	0	0	0	0	0	0	0	0	0	27	0	0	0	0	0	0	0	0	0	0	0	0	0	0	0	0	0	0	0	23	0	0	0	0	0	0	0	0	0	0	0	35
dfdf4870663d62bc6acdef26158b55aa	77	13	41	0	0	59	0	0	82	0	0	0	0	0	0	0	0	0	0	0	0	0	0	0	0	0	0	0	0	0	0	0	0	0	0	0	0	0	0	0	0	0	0	0	0	0	0	0	0
61a9fbab2a358bb57871002e1a945ab5	0	0	0	0	0	0	0	0	0	0	22	0	0	0	0	0	11	0	0	0	0	0	0	0	0	0	0	0	0	0	151	37	0	0	0	22	29	0	0	0	0	0	0	0	0	0	0	0	0
0023b7e27771625d2e7af2db3be48d91	0	0	0	0	0	0	0	0	0	0	199	0	0	0	0	0	29	0	0	0	0	0	0	0	0	0	0	0	0	0	0	43	0	0	0	0	0	0	0	0	0	0	0	0	0	0	0	0	0
d03aef9d2bbb9cd0e912f834756e26dc	0	0	0	0	0	0	0	0	0	0	0	0	0	0	0	0	50	0	0	0	52	0	0	0	0	0	0	0	0	0	31	0	71	0	47	0	20	0	0	0	0	0	0	0	0	0	0	0	0
a52fe10ed96eb8fe0931fe2f605912fc	27	0	38	0	22	0	0	0	85	98	0	0	0	0	0	0	0	0	0	0	0	0	0	0	0	0	0	0	0	0	0	0	0	0	0	0	0	0	0	0	0	0	0	0	0	0	0	0	0
1985c1c6eb46710e2c80b63d7e2b18a0	0	0	0	0	0	0	0	0	0	0	12	0	0	0	0	26	26	0	0	0	0	0	0	0	0	21	0	16	0	0	100	0	0	0	0	31	12	0	0	0	0	0	0	0	0	0	0	0	0
e8a92cfad8ac43ebf5110207f01b3464	0	12	0	0	0	0	0	0	0	38	0	0	46	7	0	0	0	12	0	0	0	0	0	0	0	13	0	0	13	0	0	34	0	8	0	0	0	0	0	0	0	0	0	0	0	0	0	28	0
4559b5f5006c1abf056b69fea3b3981d	26	0	32	0	30	0	0	0	75	105	0	0	0	0	0	0	0	0	0	0	0	0	0	0	0	0	0	0	0	0	0	0	0	0	0	0	0	0	0	0	0	0	0	0	0	0	0	0	0
bd6dfca42e401448919e76b5bc1a5e01	0	0	0	0	0	0	0	0	0	0	0	0	0	0	47	0	53	0	0	0	0	0	0	0	0	112	0	0	0	0	0	0	0	0	0	0	38	0	0	0	0	0	0	0	0	0	0	0	17
ff99fd4209530d6cd72f06372f42806b	0	0	0	0	0	0	0	0	0	0	17	0	36	0	0	0	0	0	0	40	0	29	0	29	0	0	0	0	37	0	37	0	20	0	0	0	0	21	0	0	0	0	0	0	0	0	0	0	0
728a706217d6ad9777978190aeeab2ba	0	0	0	0	0	0	0	0	0	0	0	0	15	0	14	0	15	12	0	0	39	39	0	10	0	0	0	22	22	0	0	33	0	15	28	0	0	0	0	0	0	0	0	0	0	0	0	0	0
17c9abb705ef220c0cdf35aba2574be5	0	0	0	0	0	0	0	0	0	0	19	55	44	0	0	13	0	0	0	0	0	0	0	0	0	0	0	0	0	0	0	0	0	0	59	0	51	0	0	0	0	0	0	0	0	0	0	0	0
6ba05f634b94c6c6e549b840ae477c0b	0	0	0	0	0	0	0	0	0	0	0	0	0	0	0	0	0	22	0	0	0	0	0	0	0	0	108	12	0	0	0	0	0	18	0	0	0	0	0	0	38	0	0	0	0	63	0	0	0
7b5a8d9e68dd0565cd82cd7b99ab87c2	0	0	0	0	0	0	0	0	0	0	15	0	23	0	0	0	9	51	0	10	0	58	0	0	43	0	25	0	13	0	0	0	0	13	0	0	0	0	0	0	0	0	0	0	0	0	0	0	0
e0389dab7465655961fbee6f7542d69d	0	0	0	0	0	0	0	0	0	0	0	0	0	0	0	0	0	0	0	32	0	0	59	0	0	0	0	0	0	0	33	30	0	30	0	0	0	0	0	0	0	0	0	0	0	0	0	0	19
138c2e84cf8fed43cec3ff9513cb45ce	0	0	0	0	35	0	66	156	0	0	0	0	0	0	0	0	0	0	0	0	0	0	0	0	0	0	0	0	0	0	0	0	0	0	0	0	0	0	0	0	0	0	0	0	0	0	0	0	0
a57c6ff1247afb37b18801d216969eef	0	0	0	0	0	0	0	0	0	0	0	0	0	0	0	0	0	0	0	0	0	0	0	0	0	0	0	0	0	0	0	0	0	0	22	0	0	0	0	0	0	0	0	0	0	0	0	0	29
989e2f824098313a4643b14e6859cd79	69	21	0	0	0	31	0	0	0	0	0	0	0	0	0	0	0	0	0	0	0	0	0	0	0	0	0	0	0	0	0	0	0	0	0	0	0	0	0	0	0	0	0	120	0	13	0	0	0
ba24c1dfe00be47bab2c75947ab0f2b3	0	0	0	0	0	0	0	0	0	0	0	0	0	0	0	0	0	22	0	0	0	0	0	0	0	0	85	23	0	0	0	0	0	12	0	0	0	0	0	0	44	0	0	0	0	67	0	0	0
eccda3b3a9f5f902c33ec31ff72bcd90	0	0	0	0	0	0	0	0	0	0	0	0	33	0	0	0	0	0	0	0	0	26	0	0	0	104	30	0	13	46	0	0	0	0	0	0	0	0	0	0	0	0	0	0	0	0	0	0	0
168179a63151807668e36fed3338515f	0	0	0	0	0	0	0	0	0	0	25	0	29	0	0	0	0	51	12	13	0	61	0	0	37	0	0	0	0	6	0	0	0	17	0	0	0	0	0	0	0	0	0	0	0	0	0	0	0
92e7b0e8b234e62f8c98cb0156b6bdbe	0	0	0	0	0	0	0	0	0	0	0	0	0	0	0	0	0	0	0	0	0	56	0	0	12	34	0	0	0	0	18	0	0	0	0	0	0	0	0	0	0	0	0	0	0	0	0	0	0
f7a05456aff3c30f19dfb73df212ccb1	0	0	0	0	0	0	0	0	0	0	0	15	0	0	0	0	0	14	0	32	0	0	46	0	0	0	16	0	0	0	0	31	46	18	0	0	31	0	0	0	0	0	0	0	0	0	0	0	0
88f84169d3cb4a19dae4472f46e18229	0	0	0	0	0	0	0	0	0	0	0	24	0	0	0	0	0	0	0	16	0	0	140	0	0	0	0	42	0	0	0	0	0	0	0	0	0	0	0	0	0	0	0	0	0	26	0	0	0
7018518868ee7b96a5d9de815a7d9f40	0	0	0	0	0	0	0	0	0	0	164	0	0	0	0	0	37	0	0	0	0	0	0	0	0	0	0	0	0	0	0	27	0	0	0	18	0	0	0	0	0	0	0	0	0	0	0	0	0
5ebf24440cbaa45c19011e1e94cdf656	0	0	0	0	0	0	0	0	0	76	0	0	0	0	0	0	0	0	0	0	0	0	0	0	0	0	0	0	0	0	0	0	0	0	0	0	0	0	0	0	0	0	0	0	0	0	49	0	0
1f7780a9dc5ee6e13389a16b67a8a4bc	0	0	0	0	0	0	0	0	0	0	0	0	43	57	0	0	0	0	0	0	0	42	0	0	0	0	0	0	0	0	0	55	0	0	0	26	21	0	0	0	0	0	0	0	0	0	0	0	0
63aa218388735e6ab6fcb2f3512d68c9	0	0	0	0	0	0	0	0	0	0	0	41	0	28	0	0	0	0	0	0	27	0	61	0	0	0	0	0	0	0	0	0	0	0	0	51	35	0	0	0	0	0	0	0	0	0	0	0	0
587e15ee2e0cfe182ce8d1df735968b2	0	0	0	0	0	0	0	0	0	0	0	0	0	0	0	0	0	0	0	0	0	0	0	0	0	0	0	0	0	0	0	0	27	0	95	0	0	0	0	0	0	0	0	0	0	0	0	0	21
6f5e80600df9bde5b62837c7a26cfc24	0	0	0	0	0	0	0	0	0	0	0	0	0	42	0	0	0	0	0	0	0	41	0	0	0	0	19	0	0	0	0	0	34	0	0	29	0	0	0	0	0	0	0	0	0	0	0	0	20
055ecd516bd637d3771a09affc49c106	0	0	0	0	0	0	0	0	0	0	0	0	33	0	0	0	0	0	0	0	0	47	0	0	0	0	0	0	0	0	0	0	0	0	0	0	0	0	0	0	0	0	19	0	105	0	36	0	0
3d811f91b7890a8df8468d8150f9dd5d	26	0	38	0	24	0	0	0	70	81	0	0	0	0	0	0	0	0	0	0	0	0	0	0	0	0	0	0	0	0	0	0	0	0	0	0	0	0	0	0	0	0	0	0	0	0	0	0	0
1eec0ad1acb4b7a398fed7c52f30a7ab	0	0	0	0	24	0	0	0	0	0	0	0	0	0	0	37	0	0	0	0	0	0	0	52	54	0	0	0	0	0	44	0	0	0	0	0	0	0	0	28	0	0	0	0	0	0	0	0	0
4542afc0559da6996d0bacd23bd79595	0	0	0	0	0	0	0	0	0	0	34	0	0	0	0	0	20	0	65	0	0	0	0	0	0	0	0	0	40	27	0	0	0	0	0	0	23	30	0	0	0	0	0	0	0	0	0	0	0
763c1aee053484bc4a0f7592c7866d58	0	0	0	0	0	0	0	0	0	0	0	0	0	0	0	0	0	0	0	0	0	0	0	0	0	0	0	0	0	0	0	0	0	0	0	0	32	0	0	0	0	0	0	0	0	0	0	0	20
70925b4e0f51cc2e850e8277e5be6fe7	0	0	0	0	0	0	0	0	0	0	0	66	43	19	0	0	0	0	0	0	0	0	0	0	0	0	0	0	0	0	0	0	0	0	40	0	45	0	0	0	0	0	0	0	0	0	0	0	25
f1d98cf626065442404bb0e961762f3e	0	0	0	0	38	0	0	0	0	0	0	0	0	0	0	0	0	0	0	0	0	0	0	61	42	33	0	0	0	0	0	0	0	0	0	13	0	0	0	35	0	0	0	0	0	0	0	0	0
e24303029ea28351123efddbc633c4b7	0	0	0	0	0	0	0	0	0	0	18	0	27	26	21	36	15	0	0	0	36	0	0	0	9	0	0	0	0	0	17	0	0	0	0	0	32	0	0	0	0	0	0	0	0	0	0	0	0
d42876b9f37377a7634b4ed4338051f3	0	0	0	0	0	0	0	0	0	0	0	0	0	31	25	0	0	0	0	0	0	29	0	0	25	0	0	26	0	0	0	26	0	0	0	0	39	0	0	0	0	0	0	0	0	36	0	0	0
38e2af2b81ef5fcbc7faa00e9e0d8236	0	0	0	0	0	0	0	0	0	0	0	0	0	0	0	0	0	0	0	0	0	0	0	0	0	0	0	0	0	0	0	0	0	0	0	0	0	0	0	0	0	0	0	0	0	0	0	0	27
dc1dbc9c6485f6cad8ff566fd5c662f8	0	0	0	0	0	0	0	0	0	0	0	0	0	0	0	0	0	0	0	0	0	0	0	0	0	0	0	0	0	0	0	0	0	0	0	0	42	0	0	0	0	0	0	0	0	0	0	0	21
f55cf74699a95950999be1675ba3a1b0	0	0	0	0	0	0	0	0	0	0	0	33	0	25	0	0	0	0	15	0	0	0	0	0	0	22	0	0	0	0	100	0	0	0	0	0	0	0	0	0	0	0	0	0	0	0	0	0	12
3dabbb6ec19de911bd3f011e6e91048a	46	28	0	0	0	0	33	0	0	0	0	0	0	0	0	0	0	0	0	0	0	0	0	0	0	0	90	0	0	0	0	0	0	0	0	0	0	0	0	36	0	0	0	0	0	0	0	0	0
55a2518c9861b8333da1fc7c8042ef08	0	0	0	0	0	0	0	0	0	0	108	0	0	0	0	0	8	0	0	0	0	23	0	0	0	0	0	0	23	41	30	0	0	0	0	0	0	0	0	0	0	0	0	0	0	0	0	0	0
21f916b2e65ca80309b1a49017c4f760	0	0	0	0	0	0	0	0	0	57	0	0	0	0	0	26	0	0	0	0	0	0	0	0	0	0	0	0	0	0	0	0	0	0	0	26	0	0	0	0	0	0	0	0	0	0	27	0	0
39459bb2830f38c89808a5b5a743406e	0	0	0	0	0	0	0	0	0	0	0	0	0	0	0	0	0	0	0	0	0	25	0	0	0	48	0	37	0	34	0	0	0	0	0	0	44	0	0	0	0	0	0	0	0	43	0	0	0
8588a2b7170e223dd3c73e116384d31b	0	0	0	0	0	0	0	0	0	0	25	0	21	27	34	0	10	25	0	0	0	29	0	0	0	0	0	0	12	0	0	0	43	0	0	0	0	0	0	0	0	0	0	0	0	0	0	0	0
28fff0cc50704ea0570bb07a396607a1	0	0	0	0	0	0	0	0	0	0	0	0	0	0	0	0	0	0	0	0	0	0	0	0	0	0	0	0	0	0	0	0	0	0	0	0	0	0	0	0	0	0	0	0	0	0	0	0	22
e042676dfab0961e7e80e9f9145a4de3	0	0	0	0	0	0	0	0	0	0	0	0	0	0	0	0	0	0	0	0	0	0	0	0	0	0	0	0	0	0	0	0	0	0	0	0	0	0	0	0	0	0	0	0	0	0	0	0	0
9c2eb2a40948719a894333fc2a5e777a	0	0	0	0	0	0	0	0	0	0	34	0	20	0	16	7	8	17	26	20	0	35	0	0	0	0	0	0	0	31	0	10	0	0	0	0	0	0	0	0	0	0	0	0	0	0	0	0	0
25b2c2baf2178085477749533a66dbca	0	0	0	0	0	0	0	0	0	0	0	0	0	0	0	0	0	34	0	0	43	27	0	0	0	0	0	0	0	50	13	0	0	0	0	0	0	0	0	0	0	0	0	0	0	0	0	0	0
35262cb969879aed6e3a64184970fbec	0	0	0	0	0	0	0	0	0	0	0	0	0	0	0	0	0	0	0	0	0	0	0	0	0	0	0	0	0	0	0	0	20	0	76	0	35	0	0	0	0	0	0	0	0	0	0	0	15
a23127be6f79d7a7c73f6381492e978a	0	0	0	0	0	0	0	0	0	0	0	0	22	0	0	0	14	20	0	0	29	31	0	0	13	0	0	21	0	0	0	0	0	21	0	0	0	0	0	0	0	0	0	0	0	0	0	0	0
383b8ab4884632da1e2c43d3910448ae	45	28	0	0	0	0	51	0	0	0	0	0	0	0	0	0	0	0	0	0	0	0	0	0	0	0	73	0	0	0	0	0	0	0	0	0	0	0	0	25	0	0	0	0	0	0	0	0	0
9ad43964090379e08de6bdbaf63bea9e	0	0	0	0	0	0	0	0	0	0	0	0	0	0	0	24	13	0	25	9	0	0	0	0	0	0	0	21	10	0	0	0	0	0	0	0	0	0	0	0	0	0	0	0	0	0	0	0	0
56c75273dfc13cf01f4424ccebe340e0	0	0	0	0	0	0	0	0	0	0	0	0	29	0	0	0	0	0	0	0	0	16	0	0	0	125	21	0	30	0	0	0	0	0	0	0	0	0	0	0	0	0	0	0	0	0	0	0	0
cc0885d8d73da9fca077a91f290658f8	0	0	0	0	0	0	0	0	0	0	0	0	0	0	0	0	0	0	0	0	0	0	0	0	0	36	0	0	0	0	0	0	0	0	0	0	0	0	0	0	0	24	0	0	40	11	0	40	0
34bddb0092e44e9bcd6563d33e24b22e	0	0	0	0	0	0	0	0	0	0	0	63	40	0	0	0	0	0	0	0	0	0	0	0	0	0	0	0	0	0	0	0	0	0	35	0	49	0	0	0	0	0	0	0	0	0	0	0	0
68747ebb909ac48e248dcef3c2a55ace	0	0	0	0	0	0	0	0	0	0	22	0	0	0	0	0	61	0	0	0	0	22	0	0	0	24	0	0	45	30	0	0	0	0	0	0	15	0	0	0	0	0	0	0	0	0	0	0	0
960a673bad6e01cb8293738b8b4d1289	0	24	0	0	0	0	0	4	23	0	0	0	0	0	0	0	35	24	0	29	0	0	0	0	0	0	0	0	0	19	40	0	0	0	0	10	0	0	0	10	0	0	0	0	0	0	0	0	0
d4139669c138dc6983a2105c6d38fa02	12	18	0	0	0	0	0	0	17	0	17	0	19	0	0	0	0	23	0	0	0	40	0	0	0	37	0	0	0	17	0	0	0	0	0	0	0	0	0	17	0	0	0	0	0	0	0	0	0
895db1aa937b7d13b5a49d9c184c35f5	0	0	0	0	0	0	0	0	0	0	24	0	0	0	0	0	0	0	0	0	0	0	0	0	0	0	0	0	9	0	154	0	0	0	26	0	0	0	0	0	0	0	0	0	0	0	0	0	0
0d4d6a131e953595f545643090fd634a	43	22	0	0	0	0	47	0	0	0	0	0	0	0	0	0	0	0	0	0	0	0	0	0	0	0	53	9	0	0	0	0	0	0	0	0	0	0	0	38	0	0	0	0	0	0	0	0	0
736e8bce8649a5bd622f5e4cc759c5c1	10	11	0	0	0	0	68	123	0	0	0	0	0	0	0	0	0	0	0	0	0	0	0	0	0	0	0	0	0	0	0	0	0	0	0	0	0	0	0	0	0	0	0	0	0	0	0	0	0
69fcdb1220998d19d809709376101e50	0	0	0	0	0	0	0	0	0	0	36	0	0	0	0	0	0	26	0	0	0	0	0	48	24	0	0	0	24	4	6	16	15	0	0	0	13	0	0	0	0	0	0	0	0	0	0	0	0
8282f3a5024c511d1814b1bdc35b8b8e	0	0	0	0	0	0	0	0	0	0	0	0	22	0	0	25	16	0	0	0	0	0	0	0	0	22	0	0	14	0	0	0	0	0	0	0	0	0	0	0	0	0	0	0	0	0	0	0	0
6ad17243ae665b4e5a46ba39efaa66c5	0	0	0	0	0	0	0	0	0	0	0	0	0	0	0	0	0	0	24	0	0	0	0	0	0	0	0	0	0	0	14	0	0	0	0	22	0	0	0	0	0	0	0	0	0	0	0	0	22
5a7e11fa3cadff17cc457c4378012ede	0	0	0	0	0	0	0	0	0	0	0	0	0	0	0	0	0	0	0	0	0	69	0	28	30	51	0	0	0	9	12	0	0	0	0	0	0	0	0	0	0	0	0	0	0	0	0	0	0
afd3fc0a1b80108a53eeeb72917a56dc	0	0	0	0	0	0	0	0	0	0	0	0	0	0	0	0	0	0	0	0	0	0	0	23	0	0	0	25	0	0	0	0	25	0	0	33	40	0	0	0	35	0	0	0	0	30	0	0	0
2e758b07b1c8be1517debd8b42ca1659	0	0	0	0	0	0	0	0	0	0	30	0	28	0	0	0	28	48	0	0	0	21	0	0	40	0	0	0	0	0	0	0	0	0	0	15	0	0	0	0	0	0	0	0	0	0	0	0	0
5dbecd5d634a2fbdb7d1f537179f3308	0	0	0	0	0	0	0	0	0	0	0	0	0	0	0	0	0	0	0	0	0	0	0	30	26	0	0	0	0	0	0	0	0	0	0	0	0	0	0	0	0	25	62	0	0	0	0	0	0
ed4ee7d728cf48cdcbff41ace50d66bc	0	0	0	0	0	0	0	0	0	0	16	0	0	0	0	0	45	0	0	0	0	25	0	0	0	28	0	0	58	20	0	0	0	0	0	0	17	0	0	0	0	0	0	0	0	0	0	0	0
cfd6238d0adfaf3849207a24f982c253	0	0	0	0	0	0	0	0	0	0	0	0	0	0	0	0	0	0	0	0	0	0	0	0	0	0	0	0	0	0	0	0	0	0	0	0	0	0	0	0	0	0	0	0	0	0	0	0	18
6fa5e7d0cb32a9bfa9fffd284e8fcd61	0	0	0	0	0	0	0	0	0	0	16	0	34	0	0	0	0	0	0	0	37	0	0	0	0	13	0	16	0	0	70	0	0	0	0	0	0	0	0	0	0	0	0	0	0	0	0	0	0
478295b351684647bec5341da80f00b1	0	0	0	0	0	0	0	0	0	0	0	0	0	0	0	0	0	0	0	0	0	0	0	0	0	0	0	0	0	0	0	0	0	0	0	0	0	0	0	0	0	0	0	0	0	0	0	0	28
8263850ce8d5454ebf81b34be17fd272	0	0	0	0	0	0	0	0	0	0	0	0	0	0	0	0	0	0	0	0	0	0	0	0	0	0	0	0	0	0	0	0	0	0	0	0	0	0	0	0	0	0	0	0	0	0	0	0	71
3a7591e9920aa2739e5f9cef1ac50b39	0	0	0	0	0	0	0	0	0	0	0	0	0	43	0	0	0	0	0	0	0	61	0	0	0	0	0	0	0	0	0	0	36	0	0	31	0	0	0	0	0	0	0	0	0	0	0	0	0
09fe9fed7a8ef23e91a97ab6c1bf0349	0	0	0	0	0	0	0	0	0	0	0	0	0	0	0	0	47	0	30	0	22	0	0	0	0	19	17	0	0	33	0	0	33	0	0	0	0	0	0	0	0	0	0	0	0	0	0	0	0
377024e72ed09356829f68b918110c74	0	0	0	0	0	0	0	0	0	0	0	0	49	0	22	0	0	0	0	0	0	12	0	17	0	15	0	0	0	0	0	18	0	0	0	0	0	0	0	0	0	0	0	0	0	0	0	0	0
5f60a3b8355b3c56ea5954873332dbfc	0	0	0	0	0	0	0	0	0	0	0	0	0	0	0	0	0	0	0	0	0	0	134	0	0	0	0	48	0	0	15	0	0	0	0	0	0	0	0	0	0	0	0	0	0	0	0	0	0
955b26db5aa40d7bee6385d933cfe7cc	0	0	0	0	0	0	0	0	0	0	14	0	0	0	0	0	0	0	0	0	0	0	0	0	0	0	0	0	0	0	151	0	6	0	0	0	0	8	0	0	0	0	0	0	0	0	0	0	0
b061ae8a9156eecebfc2da79707e6f6b	0	0	0	0	0	0	0	0	0	0	0	0	22	0	0	0	0	0	0	0	0	0	0	0	0	0	0	0	0	0	15	0	0	0	0	0	0	0	0	0	0	0	0	0	0	0	0	0	23
66d0fc8116293815e49aec9cb771c39a	0	0	0	0	0	0	0	0	0	0	0	0	0	0	0	0	21	0	0	17	0	0	0	0	0	0	0	0	0	42	0	0	0	0	0	0	23	0	0	0	0	29	0	0	0	0	0	63	0
8901002dedb0111ee1ae19b7eab1b40f	0	0	0	0	0	0	0	0	0	0	0	0	0	0	0	17	18	0	20	0	0	0	0	0	0	0	0	0	0	0	0	0	0	0	0	0	0	0	0	0	0	0	0	0	0	0	0	0	50
db07ab17c4965a9739d5000ef17e0465	0	0	0	0	0	0	0	0	0	0	22	0	0	0	0	0	39	23	0	0	0	12	0	0	0	13	0	0	42	23	0	0	0	0	0	0	17	0	0	0	0	0	0	0	0	0	0	0	0
2262fb1ac904498c212679b9e53e0e54	0	0	0	0	0	0	0	0	0	0	8	0	24	0	0	0	0	0	0	0	0	0	0	0	0	0	0	0	0	0	0	0	0	0	7	0	0	0	0	0	0	0	0	0	0	0	0	0	39
c6dd2160985afb8ebd2e2bc4ca407a60	0	0	0	0	0	0	0	0	0	0	0	0	29	0	26	0	20	0	0	0	38	22	0	0	0	0	0	0	0	0	0	0	0	0	0	0	0	0	0	0	0	0	0	0	0	0	0	0	0
1dfbc5b35b29d6bc58ff8f96da86bfda	0	0	0	0	0	0	0	0	0	0	0	0	0	0	0	0	0	0	0	0	0	0	0	0	0	0	0	0	0	0	0	0	0	0	0	0	0	0	0	0	0	0	0	0	0	0	0	0	20
98761553397ae476bac61c7370b1d7b3	0	0	0	0	0	0	0	0	0	0	0	0	0	0	0	0	0	0	0	0	0	0	0	35	19	0	0	0	0	0	0	0	0	0	0	0	0	0	0	0	0	0	72	0	0	0	0	0	16
6c286f21be6b6827adc8c1e7c2223207	0	0	0	0	0	0	0	0	0	0	33	0	35	0	18	0	15	28	0	0	0	34	0	0	0	0	0	0	25	0	0	0	0	0	0	0	0	0	0	0	0	0	0	0	0	0	0	0	0
baa824c043f0eed585d56a0bff84df12	0	0	0	0	0	0	0	0	0	0	0	0	0	0	0	0	0	0	0	0	0	0	0	0	0	0	0	0	0	0	0	0	0	0	31	12	0	0	0	0	0	0	0	0	0	0	0	0	0
a68f7091124295e96384f78bb86f15cd	0	0	0	0	0	0	0	0	0	0	29	0	0	16	0	0	29	36	0	0	0	0	0	0	16	0	0	51	0	0	0	0	0	0	10	0	0	0	0	0	0	0	0	0	0	0	0	0	0
133578cfda5ab52d0100c3398b4d076b	0	0	0	0	0	0	0	0	0	0	0	10	0	0	0	0	0	0	0	0	0	0	0	0	0	0	0	0	0	0	26	0	21	24	0	47	20	7	0	0	0	0	0	0	0	0	0	0	0
6fc0c21b08a5522cc5d5e9232e320e81	0	0	0	0	0	0	0	0	0	0	0	0	0	0	0	0	39	0	30	0	24	0	0	0	0	0	18	0	0	31	0	0	45	0	0	0	0	0	0	0	0	0	0	0	0	0	0	0	0
6536f1b87e6ddc4735f79a1456412736	0	0	0	0	0	0	0	0	0	0	0	0	0	0	0	0	32	0	0	0	41	0	0	14	0	0	0	0	12	0	0	16	0	0	0	0	0	0	0	0	0	0	0	0	33	0	0	39	0
265f680939f853554b7532c3014dcb32	0	0	0	0	0	0	0	0	0	0	35	0	0	0	14	0	20	0	0	0	0	15	0	0	0	0	0	6	22	21	0	0	0	0	0	32	21	0	0	0	0	0	0	0	0	0	0	0	0
5f1d4d819849dddbacd46bbda39a7e4c	0	0	0	0	0	0	0	0	0	0	17	0	0	0	0	0	0	0	0	35	20	0	0	0	0	0	0	0	0	0	0	34	27	33	0	0	0	20	0	0	0	0	0	0	0	0	0	0	0
5a20cbb0489bccf207df9d8358c9fa2b	0	0	0	0	0	0	0	0	0	0	0	0	0	0	0	0	0	0	0	23	0	0	0	0	0	0	0	0	0	38	0	0	0	0	0	0	23	39	0	0	0	0	0	0	0	0	0	63	0
4c60ae88a96b3ed6503357d39068725a	0	0	0	0	0	0	0	0	0	0	0	33	0	25	0	0	0	0	0	0	0	0	0	0	0	22	0	0	0	0	87	0	0	0	0	0	0	0	0	0	0	0	0	0	0	0	0	0	0
57a7e20a727dad31c4113e26fdb357bb	0	0	0	0	0	0	0	0	0	0	0	0	31	0	22	0	17	10	0	0	0	0	0	0	0	8	0	0	23	0	15	36	0	0	0	0	22	0	0	0	0	0	0	0	0	0	0	0	0
76b7dcc2cc0c5826d416360f8e26b284	0	0	0	0	0	0	0	0	0	0	0	0	0	0	0	0	0	0	0	0	0	0	0	0	0	0	0	0	0	0	0	0	0	0	34	0	0	0	0	0	0	0	0	0	0	0	0	0	0
7f41bd59e5efe53392e69b555a7a48ae	0	0	0	0	0	0	0	0	0	0	0	0	0	0	0	0	0	0	0	0	0	0	0	0	0	0	0	28	0	0	0	0	0	43	0	44	36	0	0	0	0	0	0	0	0	31	0	0	0
4cf3302eb47c567e8116922038087b5e	0	0	0	0	0	0	0	0	0	0	0	0	0	0	0	0	0	0	0	0	0	0	0	0	0	0	0	0	0	0	0	0	0	0	0	0	19	0	0	0	0	0	0	0	0	0	0	0	45
74553e77b80382bb84470d64889d72b6	0	0	0	0	0	0	0	0	0	0	0	0	0	0	42	22	11	20	0	0	0	0	2	17	0	0	0	0	15	0	19	24	0	0	0	9	0	0	0	0	0	0	0	0	0	0	0	0	0
f3572d89aff3385573768478b71e0d5b	0	0	0	0	0	0	0	0	0	0	0	0	0	0	0	0	0	27	0	33	30	0	0	0	0	0	0	0	0	0	0	0	28	16	0	0	18	0	0	0	0	28	0	0	0	0	0	0	0
6434d97cffbd0bcb7212b53ceb94d02f	22	0	0	0	0	0	44	113	0	0	0	0	0	0	0	0	0	0	0	0	0	0	0	0	0	0	0	0	0	0	0	0	0	0	0	0	0	0	0	0	0	0	0	0	0	0	0	0	0
bbf41bed1c6401c41a84945983422692	0	0	0	0	0	0	0	0	0	0	12	0	0	0	0	0	0	0	0	0	0	0	0	0	0	16	17	18	0	0	84	0	0	0	0	0	0	0	0	0	0	0	0	0	0	0	0	0	31
2affc71e5a1bec94fc7a67173df8308b	0	0	0	0	0	0	0	0	0	0	0	0	0	0	0	21	0	0	0	0	0	0	0	0	0	0	0	0	0	0	37	0	0	0	0	32	0	0	0	0	0	0	0	0	0	0	0	0	24
23b9a0cfece5ca0c17e95100e8636cbf	0	0	0	0	0	0	0	0	0	0	0	0	39	0	0	0	35	0	0	0	0	0	0	0	0	43	0	0	58	0	0	0	0	0	0	0	0	0	0	0	0	0	0	0	0	0	0	0	0
a529ce41e8a3233171065ed05d0e08a1	0	0	0	0	0	0	0	0	0	0	0	0	15	0	0	0	0	0	0	0	0	0	0	0	0	0	0	0	0	0	35	31	0	30	13	0	24	0	0	0	0	0	0	0	0	0	0	0	0
aeb3b004912ce1300bf8548e24539a73	0	0	0	0	0	0	0	0	0	0	0	0	0	0	0	0	0	0	0	58	0	0	0	0	0	0	0	0	0	0	0	0	0	0	0	0	117	0	0	0	0	0	0	0	0	0	0	0	0
ecd9f935a8b0b5b865b295effb977854	0	0	0	0	0	0	0	0	19	0	0	0	0	0	0	0	0	26	11	0	38	0	0	0	0	0	0	0	0	21	0	7	22	0	0	0	0	0	0	19	0	0	0	0	0	0	0	0	0
8e60f70adba8aea0bb3890ae9680ecfd	0	0	0	0	0	0	0	0	0	0	0	0	0	0	0	0	0	0	0	0	36	0	0	0	0	0	0	0	0	0	0	0	6	0	0	0	0	0	0	0	0	0	0	0	0	0	0	0	0
04193ea9b8a1d85483cfb0ed7c0c8b11	0	0	0	0	0	0	0	0	0	0	0	0	29	0	17	29	15	0	0	0	11	0	0	0	0	0	0	0	18	0	21	0	0	0	0	0	32	0	0	0	0	0	0	0	0	0	0	0	0
8074ba3bc826375b021499b02a91bebd	0	0	0	0	0	0	0	0	0	0	0	0	0	0	0	0	0	0	0	0	0	0	0	0	0	0	0	0	0	0	0	0	0	0	0	0	0	0	0	0	0	0	0	0	0	0	37	0	0
96521c5fa92cb46170a6f035e03a68f9	0	0	0	0	36	0	0	0	0	0	0	0	0	0	0	0	0	0	0	0	0	0	0	53	30	0	0	0	0	0	0	0	0	0	0	0	0	0	0	31	0	0	0	0	0	0	0	0	0
964b532293f399fbb294cccfbce16b0f	0	0	0	0	0	0	0	0	0	0	21	0	0	0	0	0	0	34	0	9	0	0	0	0	0	0	0	0	0	60	15	0	0	0	0	0	0	0	0	0	0	0	0	0	0	0	0	0	0
39f869f2d4b34afe099c206c7b3d8580	0	0	0	0	0	0	0	0	0	0	0	0	0	0	0	0	22	0	0	19	0	0	0	0	0	0	0	0	0	58	0	0	0	0	0	0	25	0	0	0	0	0	0	0	0	0	0	46	0
e13ba8a114588db9010e2a91b61c867f	0	63	0	0	9	0	41	0	0	0	0	0	0	0	0	0	0	0	0	0	0	0	0	0	0	0	0	0	0	0	0	0	0	27	0	0	0	0	0	0	29	0	0	0	0	0	0	0	0
4e4f383dbacd901c02a9ec6b9cdfcdba	0	0	0	0	0	0	0	0	0	0	0	0	0	0	0	15	14	0	0	0	0	0	0	0	0	0	0	0	33	0	0	0	0	22	0	0	0	0	0	0	0	0	0	0	0	0	0	0	0
1f35a8c83869d1ec1f0b04cf58dead73	0	0	0	0	0	0	0	0	0	0	0	0	0	0	0	0	0	0	0	0	0	0	0	0	0	0	0	0	0	0	8	19	0	0	0	0	39	0	0	0	0	0	0	0	0	0	0	0	0
fc397ef0484ffbfa1bead8f8767cd556	0	0	0	0	0	0	0	0	0	0	0	0	0	0	0	0	0	0	0	0	0	63	0	0	22	53	0	0	0	0	13	0	0	0	0	0	0	0	0	0	0	0	0	0	0	0	0	0	0
7df1349563c881105e716400ec533e2d	0	0	0	0	0	0	0	0	0	0	0	0	0	0	0	0	0	0	0	0	0	0	0	0	0	0	0	0	0	0	0	0	0	0	0	0	0	0	0	0	0	0	0	0	0	0	0	0	0
b45fd818502377498c68017aff8e5f90	0	0	0	0	0	0	0	0	0	0	0	0	0	0	0	0	0	0	0	25	0	0	0	0	0	0	0	0	0	0	0	0	0	0	0	23	43	0	0	0	0	0	0	0	0	0	0	0	0
22915bdbb37f2930bd1954ba8c4ab0e0	0	0	0	0	0	0	0	0	0	0	0	0	0	0	0	0	57	0	29	0	0	0	0	0	0	0	0	0	0	39	0	0	40	0	0	0	0	0	0	0	0	0	0	0	0	0	0	0	0
5b0f4fcbc3c94c6439424523fc207735	0	0	0	0	0	0	0	0	0	0	0	0	0	0	0	0	0	0	0	0	40	0	0	30	0	0	0	0	0	0	0	0	0	0	0	0	0	0	0	0	0	0	0	0	0	0	0	0	48
54ca6d6116fa9abfd7cce5ef4826f7ae	0	0	0	0	0	0	0	0	0	0	0	0	0	0	0	0	0	0	0	0	0	67	0	0	21	35	0	0	0	0	13	0	0	0	0	0	0	0	0	0	0	0	0	0	0	0	0	0	27
da8e5b416a624046236b3e1a9272b368	0	0	0	0	0	0	0	0	0	0	0	0	0	0	0	0	0	0	16	0	0	0	0	0	0	50	0	0	0	0	0	0	0	0	0	0	0	0	0	0	22	0	0	0	0	0	0	0	0
44629e69b7e2cd45b5dd8de711bd581e	0	0	0	0	0	0	0	0	0	0	9	0	0	0	0	0	0	0	29	0	24	0	0	0	0	0	0	0	30	0	0	0	0	28	41	0	0	0	0	0	0	0	0	0	0	0	0	0	0
f15f4c4df0104e095cf70b730503f426	0	0	0	0	0	0	0	0	0	0	0	0	13	0	0	0	0	0	0	0	0	0	0	84	48	0	0	0	0	0	0	0	0	0	0	0	14	0	0	0	0	0	0	0	0	0	0	0	0
1e705e4b64721c327d73cd0c2a4dfde4	0	0	0	0	0	0	0	0	0	0	0	19	0	0	0	0	0	0	0	0	0	0	0	0	0	0	0	0	0	27	0	0	0	46	0	0	0	27	0	0	0	0	0	0	0	0	0	0	0
4272d88f12014aa7c7e6e459aebbaef8	0	0	0	0	30	0	0	0	0	0	0	0	0	0	0	0	0	0	0	0	0	0	0	0	0	0	0	0	0	0	47	0	0	0	0	0	0	0	0	0	0	0	0	0	0	0	18	0	21
dcb1b7b050339affd38e254e08933c1b	0	0	0	0	0	0	0	0	0	0	0	0	0	9	0	24	20	0	0	0	0	0	0	0	0	0	0	0	13	0	0	0	17	0	0	0	0	0	0	0	0	0	0	0	0	0	0	0	34
cfe3e935c372b03f6715dc4fc0400069	0	0	0	0	0	0	0	0	0	0	0	0	0	0	22	0	19	0	0	0	11	0	0	0	0	0	0	0	16	0	0	0	14	0	48	0	25	0	0	0	0	0	0	0	0	0	0	0	0
91929abed84dad597c2911fb8f4c8517	0	0	0	0	0	0	0	0	0	0	154	0	0	0	0	0	0	0	0	0	0	0	0	0	0	0	0	0	0	0	0	0	0	0	0	0	0	0	0	0	0	0	0	0	0	0	0	0	0
169d6eaedeb66d98f614dbe21bede1f9	0	0	0	0	0	0	0	0	0	0	0	0	0	0	26	0	29	0	11	0	0	0	0	0	0	0	0	0	0	0	0	0	0	0	0	0	0	0	0	0	0	0	0	0	0	0	0	0	54
43eba5902f55680fe1cc1fd42868c520	0	0	0	0	0	0	0	0	0	0	0	0	0	0	0	0	0	0	0	23	0	0	0	0	0	0	0	0	0	53	0	0	0	0	0	0	21	0	0	0	0	0	0	0	0	0	0	57	0
5f5013f6d4e5ea3e7f5e032f03d38331	0	0	0	0	0	0	0	0	0	0	11	0	0	0	0	16	0	19	0	0	0	31	0	0	0	0	0	0	32	0	0	0	0	0	0	0	0	0	0	0	0	0	0	0	0	0	0	0	0
b3f20ff760e88917d4791a7a074082db	0	0	0	0	0	0	0	0	0	0	0	0	0	0	0	0	0	0	0	0	0	0	0	0	0	0	0	0	0	22	0	0	0	0	0	0	0	0	0	0	0	0	0	0	131	0	0	0	0
40a0772154bb8ae16479214a84d9bcfb	0	0	0	0	0	0	0	0	0	0	0	0	0	0	0	14	0	23	0	0	0	0	0	0	0	0	0	0	0	0	45	0	29	0	40	0	0	0	0	0	0	0	0	0	0	0	0	0	0
d14d5cb8fb1899ef92a561bfe1cd799a	49	0	0	0	0	0	0	27	73	0	0	0	0	0	0	0	0	0	0	0	0	0	0	0	0	0	0	0	0	0	0	0	0	0	0	0	0	0	0	0	0	0	0	0	0	0	0	0	0
d9489621d1e8f336506a6af9ee2c0938	0	0	0	0	0	0	0	0	0	0	0	0	0	0	0	0	0	0	0	0	0	0	0	0	0	0	0	0	0	0	6	0	0	0	0	0	0	0	0	0	0	0	0	0	48	42	29	24	0
0ca66f60a461247113343c5e3e85bcd9	0	0	0	0	0	0	0	0	0	0	0	0	0	0	0	16	12	0	27	0	12	0	0	0	0	0	0	0	0	0	0	0	0	0	0	0	0	0	0	0	0	0	0	0	0	0	0	0	16
6a8edac0cb37bd16ae9c6656e925f0d6	0	0	0	0	0	0	0	0	0	0	0	0	0	0	0	0	0	0	0	0	34	0	0	0	0	0	0	0	0	0	0	0	0	0	0	0	0	0	0	0	0	0	0	0	0	0	0	0	0
7f08fd03c92d53bcaaf44dc291645d58	0	0	0	0	0	0	0	0	0	0	0	0	0	0	35	0	0	0	0	25	22	0	0	27	0	0	0	0	0	0	0	0	0	0	0	0	0	0	0	0	0	37	0	0	0	0	0	0	0
48bea3d5002a4686ef304c46d5ddb7ac	0	0	0	0	37	0	0	0	0	0	0	0	0	0	0	0	0	0	0	0	0	0	0	0	0	0	0	0	0	0	0	0	0	0	29	0	30	0	0	0	0	0	0	0	0	0	23	0	0
53ff1e3fa558e7021c7310c09c1307db	0	0	0	0	0	0	0	0	0	0	20	0	21	0	0	30	0	0	0	0	0	22	0	0	0	0	0	0	17	0	0	0	0	0	0	0	35	0	0	0	0	0	0	0	0	0	0	0	0
7c6811e56df5f804ad0a322d5d69ea5c	0	0	0	0	0	0	0	0	0	0	0	0	13	0	0	0	0	0	0	0	0	0	0	0	0	0	0	24	0	0	37	0	0	0	0	26	0	0	0	0	0	0	0	0	0	0	0	0	0
b38689a47d4d7df1a04218e86ddf1280	0	0	0	0	0	0	0	0	0	0	0	0	0	0	0	0	0	0	0	0	0	0	0	0	0	66	0	0	0	0	0	0	0	0	23	0	45	0	0	0	0	0	0	0	0	0	0	0	10
8a444748824bece1b7d73767a62ac7c3	0	0	0	0	0	0	0	0	0	0	0	0	0	0	0	0	0	0	0	0	0	0	0	0	0	0	0	0	0	0	0	0	0	0	0	0	0	0	0	0	0	0	0	0	0	0	0	0	26
09602b5bc5e8262e563c0776a6a1805a	0	0	0	0	0	0	0	0	0	0	0	0	0	29	0	0	0	0	0	0	0	39	0	0	0	0	0	0	0	0	0	0	23	0	0	33	0	0	0	0	0	0	0	0	0	0	0	0	0
a82045f1ebb17d00bd210693f75366c4	0	0	0	0	0	0	0	0	0	0	0	0	0	22	0	0	0	0	0	0	27	0	0	0	0	73	0	0	0	0	21	0	0	0	0	0	0	0	0	0	0	0	0	0	0	0	0	0	0
8b4be91cccd0a237ecf8d1cf89a05f31	0	0	0	0	0	0	0	0	0	0	0	0	0	0	36	0	15	0	0	0	0	0	0	0	30	24	13	11	0	14	0	0	0	0	0	0	0	0	0	0	0	0	0	0	0	0	0	0	0
614652ccd3220b85522d91a831f06826	0	0	0	0	0	0	0	0	0	0	0	0	0	0	33	0	20	50	0	0	0	0	0	0	0	0	0	0	0	0	0	0	0	0	0	19	0	0	0	0	0	0	0	0	0	0	0	0	0
3f96083e4c0788c28894179d552ef7c9	0	0	0	0	0	0	0	0	0	0	55	0	0	0	0	0	0	0	0	0	0	0	0	44	8	0	0	0	11	0	15	8	0	0	0	0	0	0	0	0	0	0	0	0	0	0	0	0	0
19c7c6f77651c96ba2f13f43ca5bea54	0	0	0	0	0	0	0	0	0	0	0	0	0	0	0	0	0	22	0	31	0	0	55	0	0	0	0	0	0	0	0	20	0	0	0	0	12	0	0	0	0	0	0	0	0	0	0	0	0
17c27dce3e48e7211ae67fa2a0fa212d	0	0	0	0	0	0	0	0	0	0	0	0	0	0	0	0	0	19	0	0	0	0	0	0	0	0	0	0	0	0	0	0	0	0	0	17	0	0	0	0	33	0	0	0	0	0	0	0	23
562d1ed3562bc0f21b9402642067c9a9	0	0	0	0	0	0	0	0	0	0	0	13	0	0	0	0	0	0	0	0	0	0	0	0	0	0	0	0	0	0	0	0	0	51	0	0	0	31	0	0	0	0	0	0	0	0	0	0	26
9089c459dcf23315e23ea5eb0c919da5	0	0	0	0	0	0	0	0	0	0	0	0	0	0	0	29	0	0	0	42	18	0	0	0	0	0	0	0	0	0	0	0	0	0	0	0	0	0	0	0	0	0	0	0	0	0	0	0	0
08bad7481a6f17c5913eaa58921b0b56	0	0	0	0	0	0	0	0	0	0	0	0	34	0	0	0	0	0	0	0	15	0	0	0	0	26	0	0	0	0	0	0	0	0	0	0	0	0	0	0	0	0	0	0	0	0	0	0	0
5b79d1211a8c9f01758c016cfa2472aa	0	0	0	0	0	0	0	0	0	0	0	0	12	0	0	0	0	0	0	0	0	0	0	46	63	0	0	0	0	0	0	0	0	0	0	0	17	0	0	0	0	0	0	0	0	0	0	0	0
d811fcec085f6c501a91176bf80bd35d	0	0	0	0	0	0	0	0	0	0	0	0	0	0	0	0	0	0	0	0	0	0	0	0	0	0	0	0	0	0	0	0	0	0	0	0	0	86	0	0	0	23	0	0	0	0	29	0	0
0abd7f8f6c840d7582b55fff5cb7c943	0	0	0	0	0	0	0	0	0	0	17	0	0	0	0	0	0	0	0	0	0	0	0	0	0	23	0	20	0	0	77	0	0	0	0	0	0	0	0	0	0	0	0	0	0	0	0	0	0
f1fb5486edda84c93615c840dfb3d2e1	0	0	0	0	0	0	0	0	0	0	0	7	0	0	0	11	0	25	0	0	0	35	6	13	27	0	0	0	0	0	0	7	0	0	6	0	0	0	0	0	0	0	0	0	0	0	0	0	0
24638b492120ac6e9b8c0d2043b9a03b	0	0	0	0	0	0	0	0	0	0	0	0	22	0	0	0	0	0	22	0	8	20	0	17	0	20	0	0	28	0	0	0	0	0	0	0	0	0	0	0	0	0	0	0	0	0	0	0	0
5874af83e5e6dfd1584b1e1f72795baf	0	0	0	0	0	0	0	0	0	0	0	0	0	0	0	15	0	0	0	0	0	0	0	25	0	0	0	0	0	0	0	0	0	0	0	0	0	0	0	0	0	0	0	0	0	0	0	0	0
e88aeb46bf6c9ba0b799955af5c971de	0	0	0	0	0	0	0	0	0	0	0	0	0	0	0	0	0	0	0	0	0	0	0	0	0	0	0	0	0	0	0	0	0	0	0	26	0	0	0	0	0	0	0	0	0	0	0	0	0
af9ba873bf21238e0e18ae6a5c038c44	0	0	0	0	0	0	0	0	0	0	0	0	0	0	0	0	0	0	0	0	0	0	0	0	0	0	0	0	0	0	0	0	0	0	0	18	0	0	0	0	0	0	0	0	0	0	0	0	25
06f7047ba04596ec4bb20118e917c085	0	0	0	0	0	0	0	0	0	0	0	6	23	11	0	13	15	0	0	0	0	0	0	0	17	0	12	0	0	0	0	0	0	0	0	0	0	0	0	0	0	0	0	0	0	0	0	0	24
58c230d6754db2c692b80fd00a2128bb	0	0	0	0	0	0	0	0	0	0	0	0	0	0	0	0	0	0	0	0	0	0	0	0	0	0	0	0	0	0	16	0	0	0	0	0	0	0	0	0	0	0	0	0	0	0	0	0	19
597993c2ec02fed52d03f431f49dc86b	0	0	0	0	0	0	0	0	0	0	0	0	0	0	0	45	36	0	0	0	0	0	0	0	0	0	0	0	25	0	0	0	0	0	0	0	0	0	0	0	0	0	0	0	0	0	0	0	11
36bb22377267a05a2e5db271867b1b07	0	0	0	0	0	0	0	0	0	0	0	0	0	0	0	0	0	0	0	0	0	0	0	0	0	0	0	0	0	0	0	0	0	0	0	0	20	0	0	0	0	0	0	0	0	0	0	0	39
3b3ee1d80635763a30c11aabb9c057b0	0	0	0	0	0	0	0	0	0	0	0	0	0	0	0	0	0	0	0	0	0	0	0	0	0	0	0	0	0	0	0	0	0	0	0	0	17	0	0	0	0	29	0	0	0	0	0	0	0
fd259e00941078e6596350ca1f162a47	0	0	0	0	0	0	0	0	0	0	0	28	0	0	0	0	0	0	0	0	0	0	46	0	0	0	0	0	0	0	0	0	0	0	0	59	0	0	0	0	0	0	0	0	0	0	0	0	0
f2fd6205094c08a5ecc2c9d85150428c	0	0	0	0	0	0	0	0	0	0	0	0	0	0	0	0	0	0	0	0	0	0	0	0	0	0	0	0	0	0	0	0	0	0	0	0	0	0	0	0	0	0	0	0	0	0	0	0	0
a8c63e89022c599b2490bcc885c06d89	0	0	0	0	0	0	0	0	0	0	0	0	0	0	0	17	0	0	0	0	0	0	0	0	0	0	0	0	0	0	26	0	25	23	0	0	20	0	0	0	0	0	0	0	0	0	0	0	0
29154284b25ed8272d1cab826d213128	0	0	0	0	0	0	0	0	0	0	0	0	0	0	0	0	0	0	0	0	0	0	0	0	0	0	0	0	0	0	0	0	0	0	12	0	0	0	0	0	0	0	0	0	0	0	0	0	0
8e284bdb3d44e4b22bbc0e33bfbe3ef0	0	0	0	0	0	0	0	0	0	0	19	0	0	0	0	0	0	0	0	20	0	0	0	0	0	0	0	7	0	0	0	0	22	33	0	13	0	16	0	0	0	0	0	0	0	0	0	0	0
1573ca710ed9cd950fb523330b5f4f68	0	0	0	0	0	0	0	19	0	0	0	0	0	0	0	0	27	0	39	0	0	0	0	0	0	0	0	0	0	44	0	0	0	0	0	0	0	0	0	0	0	0	0	0	0	0	0	0	0
a44dadcea34a9685b90a549a18e95334	0	0	0	0	0	0	0	0	0	0	26	0	22	0	16	0	18	24	0	0	0	22	0	0	0	0	0	0	0	0	0	0	0	0	0	0	0	0	0	0	0	0	0	0	0	0	0	0	0
2126af92175a32213400973c35d32413	0	0	0	0	0	0	0	0	0	0	0	0	0	10	0	0	0	0	0	0	0	0	0	0	0	0	0	0	0	0	0	0	0	0	0	0	0	0	0	0	0	0	0	0	0	0	0	0	0
07177ffa5070e98d9e6becec438a9f56	0	0	0	0	0	0	0	0	0	0	0	0	22	0	0	0	0	34	0	0	29	0	0	0	0	41	0	0	0	0	0	0	0	0	0	0	0	0	0	0	0	0	0	0	0	0	0	0	0
4e6a7504a7ca7809e35328aa7bfbbed1	0	0	0	0	0	0	0	0	0	0	0	0	0	24	0	0	0	0	0	20	26	0	0	33	0	0	0	0	0	0	0	0	17	0	0	5	0	0	0	0	0	0	0	0	0	0	0	0	0
894652ae34e8e6b9857ced6e938df386	0	0	0	0	0	0	0	0	0	0	0	0	0	0	0	0	0	0	0	0	12	0	29	0	0	0	0	0	0	0	0	0	0	0	0	42	0	0	0	0	0	0	0	0	0	0	0	0	0
0ab79f7c6ba6223373123eb596a9500e	0	0	0	0	0	0	0	0	0	0	0	0	8	32	0	0	0	0	0	0	0	0	0	0	0	0	0	0	0	0	0	0	0	0	0	27	25	0	0	0	0	0	0	0	0	0	0	0	0
432b369449402b7c27b49ac3f2b8ede1	0	0	0	0	0	0	0	0	0	0	14	0	0	0	0	0	46	0	0	12	0	0	0	0	0	0	27	0	24	0	0	0	0	0	0	0	0	0	0	0	0	0	0	0	0	0	0	0	0
ebcdfa93382f3408df4d6b91218f2328	0	0	0	0	0	0	0	0	0	0	0	0	0	0	0	0	0	0	0	0	25	0	0	0	0	0	0	0	23	0	0	0	0	23	28	24	0	0	0	0	0	0	0	0	0	0	0	0	0
2d992a9d394a8cf573a1d597187a4e43	0	0	0	0	0	0	0	0	0	0	0	0	0	0	0	0	0	0	0	0	0	0	0	0	0	0	0	0	0	0	0	0	0	0	0	0	0	0	0	0	0	0	0	0	0	0	0	0	0
1d48c33ce457456e0d3e32b39682cbe4	0	0	0	0	0	0	0	0	0	0	0	0	0	0	0	0	0	0	0	0	0	0	0	0	0	36	0	0	0	0	0	0	0	0	0	0	0	0	0	0	0	0	0	0	0	0	0	0	20
6dcb9fce8b319d7375996eb648d10a8f	0	0	0	0	0	0	0	0	0	0	0	14	0	0	0	0	0	0	0	0	0	0	0	0	0	0	0	0	36	0	0	0	0	42	0	0	0	28	0	0	0	0	0	0	0	0	0	0	0
6f6e2f5d40e929b5c4fe5fa34e8c0ac4	0	0	0	0	0	0	0	0	0	0	0	0	0	0	0	0	0	0	0	40	0	0	0	0	0	22	0	0	0	0	0	22	10	0	10	0	16	0	0	0	0	0	0	0	0	0	0	0	0
7060f257ddbcc51804f5e774f45103d2	0	0	0	0	0	0	0	0	0	0	0	0	0	0	0	23	16	0	22	0	0	0	0	0	0	0	0	0	0	0	0	0	0	0	0	0	0	0	0	0	0	0	0	0	0	0	0	0	0
a51514fe7f71017162d93a4ee8eb23fc	0	0	0	0	0	0	0	0	0	0	0	0	0	34	0	0	17	0	0	13	0	22	0	0	0	0	0	0	22	0	0	10	0	0	0	0	0	0	0	0	0	0	0	0	0	0	0	0	0
7e01d2df568c53a5915637d24ed17295	0	0	0	0	0	0	0	0	0	0	0	0	13	0	26	20	19	0	0	0	0	0	0	0	17	0	0	0	0	0	0	22	0	0	0	0	0	0	0	0	0	0	0	0	0	0	0	0	0
8ff097b173fcdfbe3ad77d5de3f6a73b	0	0	0	0	0	0	0	0	0	0	0	0	0	0	0	48	0	0	0	0	0	0	0	0	0	0	0	0	0	0	0	0	0	0	0	19	0	0	0	0	0	0	0	0	0	0	0	0	16
922e6ee6eef5e330bf763f77c16e78a3	0	0	0	0	0	0	0	0	0	0	0	0	0	0	0	0	0	0	0	0	15	0	0	0	0	0	0	6	0	0	0	0	0	58	0	0	18	0	0	0	0	0	0	0	0	0	0	0	0
e31b7f83268a8de89b8bf99c80a548d8	0	0	0	0	0	0	0	0	0	0	24	0	26	0	0	0	17	0	0	0	0	0	0	17	0	0	0	15	0	0	14	0	0	0	0	0	0	0	0	0	0	0	0	0	0	0	0	0	0
64cf53255a0270004c90108162a96012	0	0	0	0	0	0	0	0	0	0	0	0	0	0	0	0	21	0	39	0	0	0	0	0	0	0	0	0	0	53	0	0	0	0	0	0	0	0	0	0	0	0	0	0	0	0	0	0	0
3848fd38e6c75357e5551d9ec7be904f	0	0	0	0	0	0	0	0	0	0	0	0	0	0	0	0	0	0	0	0	0	0	0	0	0	0	0	0	0	0	0	16	0	0	0	0	43	0	0	0	0	0	0	0	0	0	0	0	0
827aa8716d4aa184f5fa939b411af999	0	0	0	0	0	0	0	0	0	0	0	15	0	0	0	0	0	0	0	0	0	0	0	0	0	0	0	0	0	0	0	0	0	38	0	0	0	19	0	0	0	0	0	0	0	0	0	0	0
7884fcbc54341f7c643d8beb486ae6ab	0	31	0	0	46	0	34	0	0	0	0	0	0	0	0	0	0	0	0	0	0	0	0	0	0	0	0	0	0	0	0	0	0	0	0	0	0	0	0	0	0	0	0	0	0	0	0	0	0
c7d63b2201ce4d023d25b9525fc39c72	0	0	0	0	0	0	0	0	0	0	0	0	0	0	0	0	0	0	0	0	0	0	0	0	0	0	0	0	0	0	0	0	0	0	0	0	27	0	0	0	0	0	0	0	0	0	0	0	0
b62ce5c5133cb39186c8b72d8e02360d	0	0	0	0	0	0	0	0	0	0	0	0	0	0	0	0	0	0	0	0	0	0	0	0	0	0	0	0	0	0	0	0	0	0	0	0	0	0	0	0	0	0	0	0	0	0	0	0	0
9bf41b4aefda111e3016735310f8beef	0	0	0	0	0	0	0	0	0	0	0	0	0	0	0	0	0	0	0	0	0	0	0	0	0	0	0	0	0	0	0	0	0	0	0	0	0	0	0	0	0	0	0	0	0	0	0	0	41
9fa1fa583c09c8aec0ef821b4804aff3	22	0	0	0	0	0	19	23	45	0	0	0	0	0	0	0	0	0	0	0	0	0	0	0	0	0	0	0	0	0	0	0	0	0	0	0	0	0	0	0	0	0	0	0	0	0	0	0	0
e1078778277fec86f69e6f859d63c733	0	0	0	0	0	0	0	0	0	0	31	0	0	0	0	0	0	0	0	0	0	30	0	0	0	0	16	0	0	0	0	0	0	0	19	0	0	0	0	0	0	0	0	0	0	0	13	0	0
0930f156d94c36952142819d64bd5294	0	0	0	0	0	0	0	0	0	0	0	0	0	20	0	0	0	0	0	0	0	0	0	0	0	0	0	0	65	0	0	0	0	0	24	0	0	0	0	0	0	0	0	0	0	0	0	0	0
4b04adf2339b1c3576a7869119b9e4b2	0	0	0	0	0	0	0	0	0	0	75	0	0	0	0	0	0	0	0	0	0	0	0	0	0	0	0	0	0	11	0	0	0	0	0	15	0	0	0	0	0	0	0	0	0	0	0	0	0
1eb49fbf02bd68b4be13cf97f5c7d47c	0	0	0	0	0	0	0	0	0	0	0	0	30	0	0	0	0	0	0	8	0	0	0	0	0	0	0	0	0	0	0	0	0	0	0	0	0	0	0	0	28	0	0	0	0	0	0	25	0
98fe9c9fac9cfc33e8c9ee000685ad31	0	0	0	0	0	0	0	0	0	0	0	0	11	0	0	0	0	0	0	0	0	0	0	49	39	0	0	0	8	0	0	0	0	0	0	0	0	0	0	0	0	0	0	0	0	0	0	0	0
2620c5481def04baa31142be45cfd231	0	0	0	0	0	0	0	0	0	0	41	0	0	0	0	0	0	0	0	0	9	0	0	0	0	0	0	0	0	14	0	11	0	0	0	0	31	0	0	0	0	0	0	0	0	0	0	0	0
a00ec505fd7a874f2813e753c2e60f44	0	0	0	0	0	0	0	0	0	0	24	0	0	0	0	22	0	29	0	0	10	0	0	0	21	0	0	0	0	0	0	0	0	0	0	0	0	0	0	0	0	0	0	0	0	0	0	0	0
a0e64c14ddbf4ab60691f67848e336d1	0	0	0	0	0	0	0	0	0	0	0	0	0	0	0	0	0	0	0	0	14	0	0	0	0	32	0	0	0	24	0	0	0	0	0	0	0	0	0	0	0	18	0	0	0	0	0	0	0
c879ae66229171338a1eceb559db525a	0	0	0	0	0	0	0	0	0	0	0	0	0	0	0	0	0	0	0	0	0	0	0	0	0	0	0	0	0	0	0	0	0	0	0	0	0	0	0	0	0	0	0	0	0	0	0	0	31
6bac3da3b169b45b823e7a0394fd5df6	0	0	0	0	0	0	0	0	0	0	18	0	0	0	59	0	0	0	0	0	0	0	0	0	0	0	0	0	0	0	0	0	0	0	0	0	0	0	0	0	0	0	0	0	0	0	0	0	0
fea4026c3ca16ebdf2251981a36830e8	0	0	0	0	0	0	0	0	0	0	0	0	0	0	0	0	0	0	0	0	0	0	0	0	0	0	0	0	0	0	0	0	0	0	0	0	0	0	0	0	0	0	0	0	0	0	0	0	0
090f079e89652b85d047885a0f8e4f13	0	0	0	0	0	0	0	0	0	0	0	0	0	0	0	18	0	0	0	0	0	0	0	0	0	15	0	0	26	0	0	0	0	44	0	0	0	0	0	0	0	0	0	0	0	0	0	0	0
57cfeb39df95deceea07934679e5479b	0	0	0	0	0	0	0	0	0	0	0	0	0	0	0	0	43	0	0	0	0	0	0	0	0	0	0	0	0	0	29	0	31	0	0	0	0	0	0	0	0	0	0	0	0	0	0	0	0
05a429cd5dd61d9d6b68cbdd6906ee1d	0	0	0	0	0	0	0	0	0	0	0	0	11	0	0	23	13	0	0	0	0	0	0	0	0	0	0	0	23	0	0	0	0	0	0	0	0	0	0	0	0	0	0	0	0	0	0	0	0
11d31245d978f1abe7d740311e98ae96	0	0	0	0	0	0	0	0	0	0	0	0	0	0	0	0	0	0	0	0	0	0	0	0	0	0	0	0	0	0	0	0	0	0	0	0	0	0	0	0	0	0	0	0	0	0	0	102	0
83a6c990765a2927d1da26153a1fa0b8	0	0	0	0	0	0	0	0	0	0	0	0	0	0	0	0	0	0	0	0	0	0	0	0	0	0	0	0	0	0	0	0	0	0	0	0	0	0	0	0	0	0	0	0	0	0	0	0	41
b007bd444c740ef776bdaf6516400823	0	0	0	0	0	0	46	15	0	0	0	0	0	0	0	0	0	0	0	0	0	0	0	0	0	0	0	0	0	0	0	16	0	24	0	0	0	0	0	0	0	0	0	0	0	0	0	0	0
b5bb4cfa27e739756df7448bd5448134	0	0	0	0	0	0	0	0	0	0	0	0	0	0	66	0	0	0	0	0	0	0	0	0	0	0	0	0	0	0	0	0	0	0	0	0	0	0	0	0	0	0	0	0	0	0	0	0	0
5b20a10c905b3533d78e69a226ce82ee	0	0	0	0	0	0	0	0	0	0	0	0	0	0	0	0	0	0	0	0	0	0	0	13	39	0	0	0	0	0	0	0	0	0	0	14	0	0	0	0	0	0	0	0	35	0	0	0	0
4c2678b51827137ca31707f71ffe20ac	0	0	0	0	0	0	0	0	0	0	0	0	0	0	0	0	0	0	0	0	0	0	0	0	0	0	0	0	0	0	0	0	16	0	0	12	0	0	0	0	0	0	0	0	0	0	0	0	0
43e8a84c81fa847660333aa2c61a3dae	0	0	0	0	0	0	0	0	0	0	0	0	0	23	0	0	0	0	0	15	25	0	0	0	26	0	0	0	0	0	0	0	0	0	0	0	10	0	0	0	0	0	0	0	0	0	0	0	0
187f46dcd0c41d8532821d9704aca2de	0	0	0	0	0	0	0	0	0	0	0	0	0	0	39	0	0	0	0	0	14	0	0	17	0	0	0	0	0	0	0	0	0	0	0	0	0	0	0	0	0	29	0	0	0	0	0	0	0
2faa8de3a4d21bbb4184ef8941e23cc0	0	0	0	0	0	0	0	0	0	0	0	0	0	0	0	0	0	0	0	0	0	0	0	0	0	0	0	0	0	0	0	0	0	0	0	0	0	0	0	0	0	0	0	0	0	0	0	0	0
9dffcf92c3a6947b0f17f78c427b92b5	0	0	0	0	0	0	0	0	0	0	0	0	0	0	35	0	0	0	0	0	22	0	0	19	0	0	0	0	0	0	0	0	0	0	0	0	0	0	0	0	0	22	0	0	0	0	0	0	0
0ef6a8c206293a26eb48c431f74f0484	0	0	0	0	0	0	0	0	0	0	0	0	22	0	0	0	22	0	0	0	0	0	0	0	0	0	0	11	0	15	0	0	20	7	0	0	0	0	0	0	0	0	0	0	0	0	0	0	0
bfe3fc22df04e8dbd0afe69f434af1e4	0	0	0	0	0	0	0	0	0	0	0	0	0	0	0	0	24	18	19	0	0	0	0	0	0	0	0	0	36	0	0	0	0	0	0	0	0	0	0	0	0	0	0	0	0	0	0	0	0
4cd970102ba62999008c00f02f7a4ed7	0	0	0	0	0	0	0	0	0	0	0	0	0	0	0	0	0	0	0	0	0	0	0	0	0	0	0	0	0	0	0	0	0	0	0	0	0	0	0	0	0	0	0	0	0	0	0	0	20
005229d301ca9c83dc852efee111166b	0	0	0	0	0	0	0	0	0	0	0	0	0	0	22	0	21	0	0	0	8	0	0	0	0	44	0	0	0	0	0	0	0	0	0	0	0	0	0	0	0	0	0	0	0	0	0	0	0
d039739c3853ae67beb04a4e38a1bce8	0	0	0	0	0	0	0	0	0	0	0	0	0	0	0	0	0	0	0	0	0	0	0	0	0	0	0	0	0	0	0	0	0	0	0	0	0	0	0	0	0	0	0	0	0	0	0	0	30
5e31cb927e9d254d36ebfe6cef364418	0	0	0	0	0	0	0	0	0	0	0	0	0	0	0	0	0	0	0	0	0	0	0	0	0	0	0	0	0	0	0	0	0	0	0	0	0	0	0	0	0	0	0	0	0	0	0	0	0
0c1b023f5f66c02e5f2099369698b7e7	21	0	0	0	0	0	32	0	0	0	0	0	0	0	0	0	0	0	0	0	0	0	0	0	0	0	41	0	0	0	0	0	0	0	0	0	0	0	0	0	0	0	0	0	0	0	0	0	0
d4393bac8def5d8960165a161ab47d82	0	0	0	0	0	0	0	0	0	0	0	0	0	39	0	0	0	24	0	0	0	0	0	0	0	0	0	0	0	0	0	31	0	0	0	0	0	0	0	0	0	0	0	0	0	0	0	0	0
ec272405cd604ebd7422d4db864584b8	0	0	0	0	0	0	0	0	0	0	0	0	0	0	0	0	0	0	0	0	0	0	39	0	0	0	0	0	0	0	0	0	0	0	0	17	23	0	0	0	0	0	0	0	0	0	0	0	14
dd52585070050ae281574621e2bca840	0	0	0	0	0	0	0	0	0	0	0	0	0	0	0	0	0	0	0	0	0	0	10	0	0	0	0	27	0	0	0	0	0	0	0	0	0	0	0	0	0	0	0	0	0	0	24	0	0
b4e5ea807d80a2a32c89679b049f5220	0	0	0	0	0	0	0	0	0	0	0	0	0	0	0	45	0	0	0	0	0	0	0	0	0	0	0	0	0	0	0	0	0	0	0	0	0	0	0	0	0	0	0	0	0	0	0	0	0
701e9543da377fbaba7c4c674936b462	0	0	0	0	0	0	0	0	0	0	0	11	0	0	0	0	0	0	0	0	10	0	0	0	0	6	0	0	18	0	0	0	0	0	4	0	0	0	0	0	0	0	0	0	0	0	0	0	0
b18386f73c58167fba5341ac84d098d7	0	0	0	0	0	0	0	0	0	0	0	0	0	0	0	0	0	0	0	0	0	0	0	12	0	0	0	13	0	0	10	0	0	14	16	0	0	0	0	0	0	0	0	0	26	0	0	0	0
2774e898d9a8f98f067062dfe123fb1c	0	0	0	0	0	0	0	0	0	0	0	0	0	0	0	0	0	0	0	0	0	0	0	0	0	0	0	0	0	0	0	0	0	0	39	0	0	0	0	0	0	0	0	0	0	0	0	0	0
64e579afaecdedb45c6af94c2db3751e	0	0	0	0	0	0	0	0	0	0	0	0	0	0	0	0	0	0	0	28	0	0	0	0	0	0	0	0	0	0	0	0	0	26	15	0	0	0	0	0	0	0	0	0	0	0	21	0	0
74f1bcfe27263141cdd2854613ba82a9	0	0	0	0	0	0	0	0	0	0	3	0	0	0	0	0	4	0	0	0	0	0	0	0	27	0	0	0	0	0	0	0	0	4	0	0	0	0	0	0	0	0	0	0	0	0	0	51	0
5e6bf80f94f32795dda1d7c646cca048	0	0	0	0	0	0	0	0	0	0	0	0	0	0	0	41	15	0	0	0	0	0	0	0	0	0	0	33	0	0	0	0	0	0	0	0	0	0	0	0	0	0	0	0	0	0	0	0	0
15f284242c82f16a9f3c24fa7dc7c86b	0	0	0	0	0	0	0	0	0	0	0	0	0	0	0	0	0	0	0	0	0	0	0	20	0	0	0	35	0	9	0	0	9	0	0	0	0	0	0	0	0	0	0	0	0	0	0	0	6
a62c53e100d0bbe4ebf2c1157de90391	0	0	0	0	0	0	0	0	0	0	0	0	0	0	0	0	0	0	0	0	0	0	0	0	0	0	0	0	0	20	0	0	0	0	0	0	28	0	0	0	0	0	0	0	0	0	0	0	0
144bdccfde97b49a046b14f9bdb14f7b	0	0	0	0	0	0	0	0	0	0	0	0	0	0	0	17	0	0	0	0	0	0	0	0	0	0	0	0	0	0	0	0	0	0	0	0	0	0	0	0	0	0	0	0	0	0	0	0	0
180eaa31ae0974a540467d89f7173fc2	0	0	0	0	0	0	0	0	0	0	0	0	0	0	0	0	0	0	0	0	0	0	0	0	0	42	0	32	0	0	0	0	0	0	0	0	0	0	0	0	0	0	0	0	0	0	14	0	0
506c5774e71d13598376bf6dc92b4038	0	18	0	0	0	0	0	0	0	50	0	0	0	0	0	0	0	0	0	0	0	0	0	0	0	0	0	0	0	0	0	0	0	0	0	0	0	0	0	19	0	0	0	0	0	0	0	0	0
41b2a9f5c621a25615776f8e1d8cce15	0	0	0	0	0	0	0	0	0	0	0	0	0	0	0	28	41	0	0	0	0	0	0	0	0	0	0	0	0	0	0	0	0	0	0	0	0	0	0	0	0	0	0	0	0	0	18	0	0
4665a2439ddea6288d33af18375d2570	0	0	0	0	0	0	0	0	0	0	0	0	0	0	0	0	0	0	48	0	39	0	0	0	0	0	0	0	0	0	0	0	0	0	0	0	0	0	0	0	0	0	0	0	0	0	0	0	0
21c6c0523c512b5d440f37ce01985ba1	0	0	0	0	0	0	0	0	0	0	0	0	0	0	39	0	0	0	0	0	0	0	0	18	0	0	0	0	0	0	0	0	0	0	0	0	0	0	0	0	0	29	0	0	0	0	0	0	0
a48e05e090951c59b0728851b2b2ad43	0	0	0	0	0	0	0	0	0	0	0	0	0	0	0	0	0	0	0	0	0	0	0	0	0	0	0	0	0	0	0	0	11	0	0	0	0	0	0	0	0	0	0	0	0	0	0	0	0
c15c8e94cbda2b0ad6a8325e69780240	0	0	0	0	0	0	0	0	0	0	0	0	0	0	0	0	0	0	0	0	0	0	0	0	0	0	0	0	0	0	0	0	0	0	0	0	0	0	0	0	0	0	0	0	0	0	0	0	21
b96f3052a85fc69313d314081adf0b42	0	0	0	0	0	0	0	0	0	0	38	0	0	0	0	0	0	0	0	0	18	0	0	0	0	29	0	0	0	0	0	0	0	0	0	0	0	0	0	0	0	0	0	0	0	0	0	0	0
4ab8a67bc7faa2353a95b10a9c7ab432	0	0	0	0	0	0	0	0	0	0	0	0	25	0	0	37	0	0	0	0	0	0	0	0	0	0	0	0	0	0	0	23	0	0	0	0	0	0	0	0	0	0	0	0	0	0	0	0	0
d50b40b8970eba2c5244e66d43b71248	0	0	0	0	0	0	0	0	0	0	0	0	0	12	0	0	0	0	0	36	0	0	0	0	0	0	0	0	0	0	0	0	0	0	0	0	0	0	0	0	0	0	0	0	0	0	0	0	0
c86c038e72fa4fa578fe3662e862d84e	0	0	0	0	0	0	0	0	0	0	0	0	0	0	0	42	0	0	0	18	0	0	0	0	0	0	0	25	0	0	0	0	0	0	0	0	0	0	0	0	0	0	0	0	0	0	0	0	0
99cbf75cf293766705b57baf93d545c7	0	0	0	0	0	0	40	34	0	0	0	0	0	0	0	0	0	0	0	0	0	0	0	0	0	0	0	0	0	0	0	0	0	0	0	0	0	0	0	0	0	0	0	0	0	0	0	6	0
572b92c090608be38c944d448739379e	0	0	0	0	0	0	0	0	0	0	0	0	0	0	0	0	27	0	0	0	0	0	0	0	0	23	0	0	0	0	0	0	0	0	0	0	0	0	0	0	0	0	0	0	0	0	0	0	0
a724dda33e29d687814427240e900aef	0	0	0	0	0	0	0	0	0	0	0	0	0	0	0	0	20	0	0	24	0	0	0	0	0	0	0	0	0	0	0	28	11	0	0	0	0	0	0	0	0	0	0	0	0	0	0	0	0
532c467ab85a04e9891291d38cf525a8	0	0	0	0	0	0	0	0	0	0	0	0	0	0	0	0	0	0	0	0	0	0	0	0	0	0	0	0	0	0	0	0	0	0	0	0	0	0	0	0	0	0	0	0	0	0	0	0	21
fabb32fba220ac27a7a379cfe5b0c4b8	0	0	0	0	0	0	82	0	0	0	0	0	0	0	0	0	0	0	0	0	0	0	0	0	0	0	0	0	0	0	0	0	0	0	0	0	0	0	0	0	0	0	0	0	0	0	0	0	0
0eec0f65d98bc16dd2870accc3587380	0	0	0	0	0	0	0	0	0	0	0	0	0	0	0	32	34	0	0	0	0	0	0	0	0	16	0	0	0	0	0	0	0	0	0	0	0	0	0	0	0	0	0	0	0	0	0	0	0
a13cf6ffdddc0c65efb962e007daff67	0	0	0	0	0	0	0	0	0	0	0	0	0	0	0	0	0	0	0	0	0	0	0	0	0	0	0	0	0	0	0	0	0	0	0	30	33	0	0	0	0	0	0	0	0	0	0	0	0
02c61ff20adb3ffbff291743c4b8a4a3	0	0	0	0	0	0	0	0	0	0	0	0	44	0	0	0	0	0	0	0	0	0	0	0	0	0	0	0	0	0	0	0	0	0	0	0	0	0	0	0	0	0	0	0	0	0	0	0	0
e5d9e0b5090aad72bd4eba541dc184e6	0	0	0	0	0	0	0	0	0	0	0	0	0	0	0	0	0	0	0	0	0	0	0	0	0	0	0	0	0	0	0	21	0	0	0	0	0	0	0	0	0	0	0	0	0	0	0	0	0
bdc35f046ab87c02dee27f810fc25fe7	0	0	0	0	0	0	0	0	0	0	24	0	0	0	0	0	0	0	0	20	11	0	0	0	0	0	0	0	16	0	0	0	0	0	0	0	0	0	0	0	0	0	0	0	0	8	0	0	0
0cafd1d5f293461db9ea7ee98278901b	0	0	0	0	0	0	0	0	0	0	16	0	31	0	0	0	0	0	0	0	0	21	0	0	0	0	0	0	0	0	0	0	0	0	0	0	0	0	0	0	0	0	0	0	0	0	0	0	11
90da20dac6ea4649f15e6bdb456624df	0	0	0	0	0	0	0	0	0	0	0	0	0	0	0	0	0	0	0	0	0	0	0	0	0	0	0	0	0	0	0	0	0	0	0	0	0	0	0	0	0	0	0	0	0	0	0	0	42
3ab66f1ca612891a9564dfaeedf7080f	0	0	0	0	0	0	0	0	0	0	0	0	0	0	0	0	0	0	0	0	0	0	0	0	0	0	0	0	0	0	0	0	0	0	0	0	0	0	0	0	0	0	0	0	0	0	0	0	0
976e8012a9217eaa69764b5232081c31	78	0	0	0	0	0	0	0	0	0	0	0	0	0	0	0	0	0	0	0	0	0	0	0	0	0	0	0	0	0	0	0	0	0	0	0	0	0	0	0	0	0	0	0	0	0	0	0	0
f1b92dbeba1016a3ea2424f8ac5e50fa	0	0	0	0	0	0	33	0	0	0	0	21	0	0	0	0	18	0	0	0	0	0	0	0	0	0	6	0	0	0	0	0	0	0	0	0	0	0	0	0	0	0	0	0	0	0	0	0	0
a1e0ee2ad161d3bc3a2c10f9ee0cf2b5	0	0	0	0	0	0	0	0	0	0	0	0	0	26	17	0	0	0	0	0	0	0	0	0	0	0	0	0	0	0	0	0	0	0	0	35	0	0	0	0	0	0	0	0	0	0	0	0	0
f24cae4b135e03a8f500e8dfdf4204a7	0	0	0	0	0	0	0	0	0	0	0	0	0	0	0	0	0	0	0	0	27	0	0	0	0	0	0	0	0	0	26	25	0	0	0	0	0	0	0	0	0	0	0	0	0	0	0	0	0
a294162d3d9cd25e9658bed3d93a2093	0	0	0	0	0	0	0	0	0	0	0	0	0	0	0	0	0	0	0	0	0	0	0	0	0	0	0	0	0	0	0	0	0	0	0	10	0	0	0	0	0	0	0	0	0	0	0	0	22
536b58bb9152d91b739432f3730be915	0	0	0	0	0	0	0	0	0	0	0	0	0	0	0	0	0	0	0	0	0	0	0	0	0	0	0	0	0	0	0	0	0	0	0	0	0	0	0	0	0	0	0	0	0	0	0	0	29
2cb124f8ecfc87cdd33760fe5616d849	0	0	0	0	0	0	0	0	0	0	0	0	22	0	0	0	0	0	0	21	19	0	0	0	0	0	0	0	0	0	0	0	0	0	0	0	0	0	0	0	0	0	0	0	0	0	0	0	0
495491afb00f7dc53d8ee406eece71e6	0	0	0	0	0	0	0	0	0	0	0	0	0	0	0	0	0	0	0	0	0	0	0	0	0	0	0	0	0	0	0	0	0	0	0	0	0	0	0	0	43	0	0	0	0	0	0	0	0
9f880869fedd0841e70de7c5436471e4	0	0	0	0	0	0	0	0	0	0	0	0	0	0	0	0	0	0	0	0	0	0	0	0	0	0	0	0	0	0	0	0	0	0	0	0	0	0	0	0	0	0	0	0	0	0	0	0	24
deb61357eb9f25e9cb41a0cdd2470c86	0	0	0	0	0	0	76	0	0	0	0	0	0	0	0	0	0	0	0	0	0	0	0	0	0	0	0	0	0	0	0	0	0	0	0	0	0	0	0	0	0	0	0	0	0	0	0	0	0
b86fe9d870086e438ea39bfe51bec3ad	0	0	0	0	0	0	0	0	0	0	38	0	0	0	0	0	0	0	0	0	0	0	0	0	0	0	0	0	0	0	0	0	0	0	0	0	0	0	0	0	0	0	0	0	0	0	0	0	0
3fd5be1a547fb9cd7e7add0b2daf9538	0	0	0	0	0	0	0	0	0	0	0	18	0	0	0	0	0	0	0	0	0	0	0	0	39	0	0	0	0	0	0	0	0	0	0	0	0	0	0	0	0	0	0	0	0	0	0	0	0
692bbeba834a631f049a59db1cce252d	0	0	0	0	0	0	0	0	0	0	0	0	29	0	0	0	0	0	0	0	21	24	0	0	0	0	0	0	0	0	0	0	0	0	0	0	0	0	0	0	0	0	0	0	0	0	0	0	0
3386e846df8ab147aaaa7ae603af1d00	0	0	0	0	0	0	0	0	0	0	0	0	0	0	0	0	0	0	0	0	0	0	0	0	0	0	0	0	0	0	0	0	0	0	0	0	74	0	0	0	0	0	0	0	0	0	0	0	0
9fc97bad2a1d62e2ec820d22d865710f	0	0	0	0	0	0	0	0	0	0	0	0	0	0	38	0	0	0	0	0	0	24	0	0	0	0	0	0	11	0	0	0	0	0	0	0	0	0	0	0	0	0	0	0	0	0	0	0	0
01eb894bf27c2475142dba86df238b5b	0	0	0	0	0	0	0	0	0	0	0	0	0	0	0	0	0	0	0	0	0	0	0	0	0	0	0	0	0	0	0	0	0	0	0	16	19	0	0	0	0	0	0	0	0	0	26	0	0
3b96ee86b46dce76b35e183a7b2b9521	0	0	0	0	0	0	0	0	0	0	0	0	0	0	0	0	0	0	0	0	0	0	0	0	0	0	0	0	0	0	0	0	0	0	0	0	20	0	0	0	0	0	0	0	0	0	0	0	0
73d9d5dcdf356852dbd28fe444464859	0	0	0	0	0	0	0	0	0	0	0	0	0	0	0	0	0	0	0	0	0	0	0	0	0	0	0	0	0	0	0	0	0	0	0	0	0	0	0	0	0	0	0	0	0	0	0	0	0
050fd52759079c922ae8e957721b718b	0	0	0	0	0	0	0	0	0	0	0	0	44	0	0	0	0	0	0	0	0	0	0	0	0	0	0	0	18	0	0	10	0	0	0	0	0	0	0	0	0	0	0	0	0	0	0	0	0
a8b18e473fd265fb1ae51ec6af399f56	0	0	0	0	0	0	0	0	0	0	0	0	0	0	0	0	0	0	0	0	0	0	0	0	0	30	0	42	0	0	0	0	0	0	0	0	0	0	0	0	0	0	0	0	0	0	0	0	0
02ac0bd44425708e32d4bccccb49cd74	0	0	0	0	0	0	0	0	0	0	0	21	0	0	14	0	0	0	0	0	0	0	0	0	0	23	0	0	0	0	0	0	13	0	0	0	0	0	0	0	0	0	0	0	0	0	0	0	0
e3f1f456f67aeed4719f2e1afb8a3793	0	0	0	0	0	0	0	0	0	0	0	0	0	0	0	0	0	0	0	0	0	0	0	0	0	36	0	0	0	0	0	0	0	0	0	0	0	0	0	0	0	0	0	0	0	0	0	0	0
09c00a2ef559edce9cfaff1e0cebe8aa	0	0	0	0	0	0	0	0	0	0	0	0	0	0	0	0	0	0	0	0	0	0	0	0	0	0	0	0	0	0	0	0	0	0	0	0	0	0	0	0	0	0	0	0	0	0	0	0	0
7993147496b4e1e6a45975ddf5e94a60	0	0	0	0	0	0	0	0	32	0	0	0	0	0	0	11	0	0	0	0	0	0	0	0	0	26	0	0	0	0	0	0	0	0	0	0	0	0	0	0	0	0	0	0	0	0	0	0	0
be17eae33b69303c09d53b6816702267	0	0	0	0	0	0	0	0	0	0	0	0	0	0	0	0	0	0	0	0	0	0	0	0	0	0	0	0	0	0	0	0	0	0	0	0	0	0	0	0	0	0	0	0	0	0	0	0	26
d7bc083f49d5e872a49191088ac59bba	0	0	0	0	0	0	0	0	0	0	0	0	0	0	0	0	0	0	0	0	0	0	0	0	0	0	0	0	0	0	0	0	0	0	0	0	0	0	0	0	0	0	0	0	0	0	0	0	12
3e067da2928d4419a099063abf5a6455	0	0	0	0	0	11	0	0	0	0	5	0	0	10	0	0	0	0	0	0	0	30	0	0	0	0	0	0	0	0	0	0	0	0	0	0	0	0	0	0	0	0	0	0	0	0	0	0	12
3843b52c4659f4cff99c55ba7fe8c300	0	0	0	0	0	0	0	0	0	0	22	0	18	0	0	0	10	0	0	0	0	0	0	0	0	0	0	0	0	0	18	0	0	0	0	0	0	0	0	0	0	0	0	0	0	0	0	0	0
93e308cc546eb8fa11d04f02c4f5117a	0	0	0	0	0	0	0	0	0	0	0	0	0	0	0	10	15	0	0	0	0	0	0	0	0	0	0	0	0	0	13	16	0	14	0	0	0	0	0	0	0	0	0	0	0	0	0	0	0
7296e2f134b1a18f18e4aaf84232a15d	0	0	0	0	0	0	0	0	0	0	0	0	0	0	0	0	0	15	0	0	0	0	0	0	0	0	0	0	25	0	0	0	0	0	0	0	0	0	0	0	0	0	0	0	0	0	0	0	0
053a8a2a6d029d5f55bc9d4ee77a0ddc	0	0	0	0	0	0	0	0	0	0	0	0	0	0	0	0	0	0	0	25	27	0	0	0	0	0	0	0	0	0	0	0	0	0	0	0	16	0	0	0	0	0	0	0	0	0	0	0	0
c8ff5e088513821a5c3fd89cb0c80b0b	0	0	0	0	0	0	0	0	0	0	0	0	0	0	0	0	0	0	0	11	0	0	0	0	0	0	0	0	0	0	0	0	0	0	0	0	0	0	0	0	0	0	0	0	0	0	0	0	0
a70f0302662ce1d91840d145b9db2d8b	0	0	0	0	0	0	0	0	0	0	0	0	0	0	0	0	0	0	0	0	0	0	0	0	0	10	0	0	0	0	6	0	0	0	0	0	0	0	0	0	0	0	0	0	28	0	16	0	0
6506067c581e9593d1b3f81d1e6e4452	0	0	0	0	0	0	0	0	0	0	19	0	48	0	0	0	0	0	0	0	0	0	0	0	0	0	0	0	0	0	0	0	0	0	0	0	0	0	0	0	0	0	0	0	0	0	0	0	0
6b45d285a625a57e5fd983521cba402d	0	0	0	0	0	0	0	0	0	0	0	0	17	0	25	0	0	0	0	0	14	0	0	0	0	0	0	0	0	0	0	0	0	0	0	0	0	0	0	0	0	0	0	0	0	0	0	0	11
54d97c43a51352cff0e55b3afd94ed45	0	0	0	0	0	0	0	0	0	0	0	0	0	0	0	0	0	0	0	0	67	0	0	0	0	0	0	0	0	0	0	0	0	0	0	0	0	0	0	0	0	0	0	0	0	0	0	0	0
bee11ef4a78ea5aad3687227f51efd9b	0	0	0	0	0	0	0	0	0	0	0	0	0	0	0	0	0	0	0	0	0	0	0	5	0	0	0	0	0	0	0	0	18	28	0	8	8	0	0	0	0	0	0	0	0	0	0	0	0
0a683b1e276d224b7c7850b6d7f68337	0	0	0	0	0	0	0	0	0	0	0	0	0	0	0	0	0	0	0	0	0	0	0	0	0	0	0	0	0	0	0	0	0	0	0	0	0	0	0	0	0	0	0	0	0	0	0	0	0
8c9a6d59474c734530431fbb4f279b74	0	0	0	0	0	0	0	0	0	0	0	0	0	0	13	0	0	0	0	0	0	0	0	0	0	0	0	0	0	0	0	0	0	0	0	0	0	0	0	0	0	0	0	10	17	0	14	12	0
3fc8cca37a3bd87d475a8af6b260cbb8	0	0	0	0	0	0	0	0	0	0	0	0	0	0	0	0	0	0	0	0	0	0	0	0	0	0	34	0	0	0	0	0	0	0	0	0	0	0	0	0	18	14	0	0	0	0	0	0	0
2a007fd5171ee50eb1cb698ddab14c3b	0	0	0	0	0	0	0	0	0	0	0	0	0	0	0	0	0	0	0	0	0	0	0	0	0	0	0	0	0	0	0	0	0	0	0	0	30	0	0	0	0	0	0	0	0	0	0	0	0
4f91fba026d975a7338782fb185d6f60	0	0	0	0	0	0	0	0	0	0	0	0	0	0	0	0	0	0	0	0	0	0	0	0	0	0	0	0	0	0	0	0	0	0	0	0	0	0	0	0	0	0	0	0	0	0	0	0	25
d0d3c2ce7b170debb0a946cd89ab7839	0	0	0	0	0	0	0	0	0	0	0	0	0	0	0	0	0	0	0	0	0	0	0	0	0	0	0	0	0	0	0	35	0	0	30	0	0	0	0	0	0	0	0	0	0	0	0	0	0
812332b89f5881953c03b32db1b51d31	0	0	0	0	0	0	0	0	0	0	0	0	0	0	0	0	0	0	0	0	0	0	0	0	0	0	0	0	0	0	0	0	0	0	0	0	16	0	0	0	0	0	0	0	0	0	0	0	0
1bd43a5e09f4477cfba7e105a00704ef	0	0	0	0	0	0	0	0	0	0	0	0	0	0	0	0	15	0	0	0	0	0	0	0	0	0	0	0	0	0	0	0	0	0	0	0	0	0	0	0	0	0	0	0	0	0	0	0	11
a8bf2bd67450b0185ee14ab39d8da1f0	0	0	0	0	0	0	0	0	0	0	0	0	0	0	0	0	0	0	0	29	15	0	0	0	0	0	0	0	0	0	0	0	0	0	7	13	0	0	0	0	0	0	0	0	0	0	0	0	0
04f29771ca5c54d0a1446cebd8088324	0	0	0	0	0	0	0	0	0	0	0	0	0	0	0	0	0	0	0	0	0	0	0	0	0	0	0	0	0	0	0	0	0	0	0	0	0	0	0	0	18	0	21	0	0	0	24	0	0
8621b1f0b9aea2744a8072fbbcebfa2d	0	0	0	0	0	0	0	0	0	0	0	0	0	0	0	0	0	0	0	0	0	0	0	0	0	0	0	0	0	0	0	0	0	0	0	0	0	0	0	0	0	0	0	0	0	0	0	0	12
4789a1c0a0f3505eeccf2ff12a5dc899	0	0	0	0	27	0	0	0	0	0	0	0	0	0	0	0	0	0	0	0	0	0	0	0	0	0	0	0	0	0	0	0	0	0	0	0	0	0	0	0	0	0	0	0	0	0	0	0	0
e39ffdb7225c24db25ba8b1b7a439629	0	0	0	0	0	0	0	0	0	0	21	0	0	0	0	0	0	0	0	0	0	0	0	0	0	0	0	0	0	0	0	0	0	0	0	0	0	0	0	0	0	0	0	0	0	0	0	0	0
32dcb831005a88488eeb9bb77234cff5	0	0	0	0	0	0	0	0	0	0	0	0	25	0	0	16	0	0	0	0	0	21	0	0	0	0	0	0	0	0	0	0	0	0	0	0	0	0	0	0	0	0	0	0	0	0	0	0	0
e91fc05705d0667c01b30dffb2652531	0	0	0	0	0	0	0	0	0	0	0	0	0	0	0	0	0	0	0	0	0	0	0	0	0	0	0	0	0	0	13	0	0	0	18	0	0	0	0	0	0	0	0	0	0	0	0	0	0
10577c25459c18f58fa96c9ec05cb722	0	0	0	0	45	0	0	0	0	0	0	0	0	0	0	0	0	0	0	0	0	0	0	0	0	0	0	0	0	0	0	0	15	0	0	0	0	0	0	0	0	0	0	0	0	0	0	0	0
aa50389bd10b6a78f8e908a77682a8d5	0	0	0	0	0	0	0	0	0	0	0	0	0	11	20	0	0	0	0	0	10	0	0	0	0	0	0	0	0	0	0	0	0	0	0	0	0	19	0	0	0	0	0	0	0	0	0	0	0
c14c49725881a256d54f097bf01ee77c	0	0	0	0	0	0	0	0	0	0	0	0	0	0	0	0	0	0	0	0	0	0	0	9	36	15	0	0	0	0	0	0	0	0	0	0	0	0	0	0	0	0	0	0	0	0	0	0	0
307c553031446d81c0066673d6ea6be3	0	0	0	0	0	0	0	0	0	0	0	0	0	0	0	0	0	0	0	0	0	0	0	0	0	0	0	0	0	0	0	0	0	0	0	0	0	0	0	0	0	0	0	0	60	0	0	0	0
b1958c873cb903d522e91cc0ee6d5bc5	0	0	0	0	0	0	0	0	0	0	0	0	0	0	0	0	16	0	0	28	0	0	0	0	0	0	0	0	0	0	0	0	0	0	0	0	0	0	0	0	0	0	0	0	0	0	0	0	0
e53826ff752164d5bdc62afbaf804a77	0	0	0	0	0	0	0	0	0	0	0	0	0	0	0	0	0	0	0	0	0	0	0	0	0	0	0	0	0	0	0	0	0	0	0	0	59	0	0	0	0	0	0	0	0	0	0	0	0
31e3dc21d378e4c2cea525c9e351a0fa	0	0	0	0	0	0	0	0	0	0	0	0	0	0	0	0	0	0	0	0	0	0	0	0	0	0	0	0	0	0	0	0	0	0	0	0	59	0	0	0	0	0	0	0	0	0	0	0	0
ad2b56f496d222f1942b767d34cc2411	0	0	0	0	0	0	58	0	0	0	0	0	0	0	0	0	0	0	0	0	0	0	0	0	0	0	0	0	0	0	0	0	0	0	0	0	0	0	0	0	0	0	0	0	0	0	0	0	0
aee7745da9360bc5b3ad5fc05ed26569	0	0	0	0	0	0	0	0	0	0	0	0	15	0	7	0	0	0	0	0	0	0	0	0	0	0	0	0	0	0	0	36	0	0	0	0	0	0	0	0	0	0	0	0	0	0	0	0	0
777232aae73224d0b9074f021f36b8fc	0	0	0	0	0	0	0	0	0	0	0	0	0	0	0	0	0	0	0	0	0	0	0	0	0	0	0	0	0	0	0	8	17	0	0	0	0	0	0	0	0	0	0	0	0	0	0	0	0
151d14ce96c54f45ef4ddd086d983856	0	0	0	0	0	16	0	0	0	0	0	0	0	0	0	0	0	0	0	0	0	0	0	0	0	0	0	0	0	0	11	0	0	0	0	0	8	0	0	0	0	0	0	22	0	0	0	0	0
12db76af19943b616b645431ad5b543a	0	0	0	0	0	0	0	0	0	0	0	0	36	0	0	0	0	0	0	0	21	0	0	0	0	0	0	0	0	0	0	0	0	0	0	0	0	0	0	0	0	0	0	0	0	0	0	0	0
8258f4b7902e1e77196646439fe23582	0	0	0	0	0	0	0	0	0	0	0	0	9	0	0	31	17	0	0	0	0	0	0	0	0	0	0	0	0	0	0	0	0	0	0	0	0	0	0	0	0	0	0	0	0	0	0	0	0
98a25c53b7d28c35e2038654ee466201	0	0	0	0	0	0	0	0	0	0	0	0	0	0	35	0	0	0	0	0	0	0	0	0	0	0	0	0	0	0	0	0	0	0	0	0	0	0	0	0	0	0	0	0	0	0	0	0	10
154b6c583905ad5bfcbd8f5f9d44ee91	0	0	0	0	0	0	0	0	0	0	0	0	0	0	0	0	0	0	0	0	0	0	0	0	0	0	0	0	0	0	0	0	0	0	0	0	0	0	0	0	0	0	0	0	0	0	0	0	0
11e05f0fb5211e9d35e2ab6e6e91beac	0	0	0	0	0	0	0	0	0	0	0	0	0	0	0	0	23	0	0	33	0	0	0	0	0	0	0	0	0	0	0	0	0	0	0	0	0	0	0	0	0	0	0	0	0	0	0	0	0
e413770732656cb0e73031048dd110bf	0	0	0	0	0	0	0	0	0	0	0	0	0	0	0	0	0	0	0	0	0	0	0	0	0	0	0	37	0	0	0	0	0	0	0	0	0	0	0	0	0	0	0	19	0	0	0	0	0
cea6536ea57a5269bd23957ff3d5e613	0	0	0	0	0	0	0	0	0	0	0	0	37	0	0	0	0	0	0	0	0	0	0	0	0	18	0	0	0	0	0	0	0	0	0	0	0	0	0	0	0	0	0	0	0	0	0	0	0
c0fd501c377e807ac1e01f15b3c38994	0	0	0	0	0	0	0	0	0	0	0	0	25	0	0	0	0	0	0	0	0	0	0	0	0	0	0	0	0	0	0	0	0	0	0	0	0	0	0	0	0	0	0	0	0	0	0	0	0
88b125ba55cd443ed91469d9181bc5df	0	0	0	0	0	0	0	0	0	0	0	0	0	0	16	0	0	0	0	0	0	0	13	0	0	0	0	0	0	0	0	0	0	0	0	0	0	0	0	0	0	0	0	0	0	0	0	0	26
8c7dad03aa09477c163552f1262a1a7f	0	0	0	0	28	0	0	26	0	0	0	0	0	0	0	0	0	0	0	0	0	0	0	0	0	0	0	0	0	0	0	0	0	0	0	0	0	0	0	0	0	0	0	0	0	0	0	0	0
78b1242429c52e5d59355d64860d295f	0	0	0	0	0	0	0	0	0	0	11	0	0	0	0	0	0	0	0	22	0	0	0	0	0	21	0	0	0	0	0	0	0	0	0	0	0	0	0	0	0	0	0	0	0	0	0	0	0
3839a60a6c55e226caf91b5f4a05b39f	0	0	0	0	0	0	0	0	0	0	0	0	0	0	0	0	0	0	0	0	15	0	0	0	23	0	0	0	8	0	0	0	0	0	0	0	0	0	0	0	0	0	0	0	0	0	0	0	0
0e60fc765dfe6d6b3308a4118519f987	0	0	0	0	0	0	0	0	0	0	0	0	0	0	0	0	0	0	0	0	0	0	0	0	0	0	0	0	0	0	0	0	0	0	0	0	0	0	0	0	0	0	0	0	0	0	0	0	17
970ee562616f91002fc339727ceb2f2c	0	0	0	0	0	0	0	0	0	0	0	0	0	0	0	0	0	0	0	0	0	0	0	0	0	0	0	53	0	0	0	0	0	0	0	0	0	0	0	0	0	0	0	0	0	0	0	0	0
5679cb734dcd8290106efa8592ef1f1c	0	0	0	0	0	0	0	0	0	0	0	0	0	0	0	0	14	0	0	0	5	0	0	0	0	0	0	0	21	0	0	0	0	0	0	0	0	0	0	0	0	0	0	0	0	0	0	0	0
82f4502990eca0ae2a0d38b5aefe6d76	0	0	0	0	0	0	0	0	0	0	0	0	0	0	0	0	0	0	0	0	0	0	0	0	0	0	0	0	0	0	0	0	0	0	0	0	29	0	0	0	0	0	0	0	0	0	0	0	0
27710ff304a5767aaed17664b46df2c4	0	0	0	0	0	0	0	0	0	0	0	0	0	0	0	0	0	0	0	0	0	0	0	0	0	0	0	51	0	0	0	0	0	0	0	0	0	0	0	0	0	0	0	0	0	0	0	0	0
371ec8b23922e66cb46a5bf082245a18	16	0	0	0	0	0	0	15	0	0	0	0	0	0	0	0	19	0	0	0	0	0	0	0	0	0	0	0	0	0	0	0	0	0	0	0	0	0	0	0	0	0	0	0	0	0	0	0	0
95c1835884f2482211e6ef303001b7e4	0	0	0	0	0	0	0	0	0	0	0	0	0	0	0	0	0	0	0	0	0	0	0	0	0	50	0	0	0	0	0	0	0	0	0	0	0	0	0	0	0	0	0	0	0	0	0	0	0
d8be1731ebecc9c9a5621de84ab39870	0	0	0	0	0	0	0	0	0	0	0	0	0	0	0	0	0	0	0	0	0	0	0	0	0	0	0	9	0	0	0	0	0	0	0	0	41	0	0	0	0	0	0	0	0	0	0	0	0
4d3b873f90eb64b0accba65715508268	0	0	0	0	0	0	0	0	0	0	0	0	0	0	0	0	0	0	0	0	0	0	0	0	0	0	0	0	0	0	0	0	0	0	0	0	0	0	0	0	0	0	0	0	0	0	0	0	0
fd00112e2e32c74f425cecc0e60d8a17	0	0	0	0	0	0	0	0	0	0	0	8	0	0	14	0	0	0	0	0	0	0	0	0	4	0	0	6	0	0	0	0	5	6	0	0	0	6	0	0	0	0	0	0	0	0	0	0	0
a1307a58df5b2c24fd7f8ef6419214d7	0	0	0	0	0	0	0	0	0	0	0	7	11	0	0	0	0	0	0	12	0	12	0	7	0	0	0	0	0	0	0	0	0	0	0	0	0	0	0	0	0	0	0	0	0	0	0	0	0
f8e9e18936ef13c3ac7394c7c663eecb	0	0	0	0	0	0	0	0	0	0	0	0	0	0	0	0	0	0	0	0	26	23	0	0	0	0	0	0	0	0	0	0	0	0	0	0	0	0	0	0	0	0	0	0	0	0	0	0	0
1a80b3e002d1036ee243c51b4e2dd759	0	0	0	0	0	0	0	0	0	0	0	0	0	0	0	0	0	0	0	0	0	0	0	0	0	0	0	0	0	0	0	0	0	0	0	0	0	0	0	0	0	0	0	0	0	0	0	0	0
c928cf4dc8b52d357ef65e9568a77dde	0	0	0	0	0	0	0	0	0	0	0	0	10	0	0	20	0	0	0	0	0	0	0	0	0	0	0	0	0	0	0	0	0	0	18	0	0	0	0	0	0	0	0	0	0	0	0	0	0
abae8af825ff99920a6e5f4b644a623f	0	0	0	0	0	0	0	0	0	0	0	0	0	0	0	17	0	0	0	0	0	0	0	0	0	0	0	0	0	0	0	0	0	0	0	0	31	0	0	0	0	0	0	0	0	0	0	0	0
e83dfc50ab52f4028da9dcc4730b43ab	0	0	0	0	0	0	0	0	0	0	0	0	0	0	0	0	0	0	0	0	0	0	0	0	0	0	0	0	0	0	0	0	0	0	48	0	0	0	0	0	0	0	0	0	0	0	0	0	0
e7503c75a7d94ac0e441240ab72d4ef8	0	0	0	0	0	0	0	0	0	0	0	0	0	0	0	0	0	0	0	0	0	0	0	0	0	0	0	0	0	0	0	0	0	0	0	18	24	0	0	0	0	0	0	0	0	0	0	0	0
e65977db8100e56a33e4a88bb8d8b8a8	0	0	0	0	0	0	0	0	0	0	0	0	0	0	0	0	15	0	0	0	0	0	0	0	0	0	0	0	0	0	0	0	14	0	0	0	0	0	0	0	0	0	0	0	0	0	0	0	0
2fd10111208dabbd16aaa175bfa55895	0	0	0	0	0	0	0	0	0	0	0	0	0	0	0	0	0	0	0	26	0	0	0	0	0	0	0	0	0	0	0	0	0	0	0	0	0	0	0	0	0	0	0	0	0	0	20	0	0
6167b738e36aa7d6c3958b4183650d77	0	0	0	0	0	0	0	0	0	0	0	0	0	0	0	0	0	0	0	24	22	0	0	0	0	0	0	0	0	0	0	0	0	0	0	0	0	0	0	0	0	0	0	0	0	0	0	0	0
5efc3524c11a4150700bfdb7573ea120	0	0	0	0	0	0	0	0	0	0	0	0	0	0	0	0	0	0	0	0	0	0	0	0	0	0	0	19	0	0	0	0	0	0	0	0	0	0	0	0	0	0	0	0	0	0	0	0	0
4ba43159fc0097f63753fa7c211a9295	0	0	0	0	0	0	0	0	0	0	0	0	0	0	0	0	0	0	0	0	0	0	0	0	0	0	0	0	0	0	0	0	0	0	0	46	0	0	0	0	0	0	0	0	0	0	0	0	0
f3fc39ba74d820ecc97d4c72c32ebfb0	0	0	0	0	0	0	0	0	0	0	0	0	0	0	0	0	0	0	0	0	0	0	0	0	0	0	0	0	0	0	0	0	0	0	0	0	0	0	0	0	0	0	0	0	0	0	0	0	0
78f53320c722395b32423d596d7d15a2	0	0	0	0	0	0	0	0	0	0	0	0	7	0	0	0	0	0	0	0	0	0	0	0	0	0	0	0	0	0	0	0	0	0	0	0	38	0	0	0	0	0	0	0	0	0	0	0	0
fd1eafa4467496d103cb04ebd68e7e0b	0	0	0	0	0	0	0	0	0	0	0	0	0	0	16	0	17	0	0	0	0	0	0	0	0	0	0	0	0	0	0	0	0	0	0	0	0	0	0	0	0	0	0	0	0	0	0	0	0
d6a92846a04c6e83117dfad2db1a97fe	0	0	0	0	0	0	0	0	0	0	0	0	0	0	0	0	37	0	0	0	0	0	0	0	0	0	0	0	0	0	0	0	0	0	0	0	0	0	0	0	0	0	0	0	0	0	0	0	0
1b3df2eb11101a7743ff53d4275f3973	0	0	0	0	0	0	0	0	0	0	0	0	0	0	0	0	0	0	0	0	0	0	0	0	7	28	0	0	0	0	0	0	0	0	0	0	0	0	0	0	10	0	0	0	0	0	0	0	0
70b55b92b8238a634427a59f8813c1ab	0	0	0	0	0	0	0	0	0	0	0	0	0	0	0	0	0	0	0	0	0	0	0	0	0	0	0	0	0	0	0	0	0	0	0	0	0	0	0	0	0	0	0	0	0	0	0	0	20
6617ee50da81f978d92565e9fab734a2	0	0	0	0	0	0	0	0	0	0	0	0	0	0	0	0	0	0	0	0	0	0	0	0	0	0	0	0	0	0	0	0	0	0	0	0	0	0	0	0	0	0	0	0	0	0	0	0	0
799ac73b6f4965bbdb523d5a5bd91029	0	0	0	0	0	0	0	0	0	0	0	0	0	0	0	0	0	0	0	0	0	0	0	0	0	0	0	0	0	0	0	0	0	0	0	0	0	0	0	0	0	0	0	0	0	0	0	0	0
95a6bc3605b2435a5d990928a1d63d45	0	0	36	0	0	0	8	0	0	0	0	0	0	0	0	0	0	0	0	0	0	0	0	0	0	0	0	0	0	0	0	0	0	0	0	0	0	0	0	0	0	0	0	0	0	0	0	0	0
c61d67b84cf0b677bea5cc8f9e3dfbd3	0	0	0	0	0	0	0	0	0	0	0	0	30	0	0	0	0	0	0	0	0	0	0	0	0	0	0	0	0	0	0	0	0	0	0	0	14	0	0	0	0	0	0	0	0	0	0	0	0
c18b44de995f8458e2fa7b1f07dedb62	0	0	0	0	0	0	0	0	0	0	0	0	0	0	0	0	0	0	0	0	0	0	44	0	0	0	0	0	0	0	0	0	0	0	0	0	0	0	0	0	0	0	0	0	0	0	0	0	0
1c35f6871e993e77134d28472e47dc65	0	0	0	0	0	0	0	0	0	0	0	0	0	0	0	0	0	0	0	0	0	0	0	0	0	16	0	0	0	0	0	0	14	0	0	0	0	0	0	0	0	0	0	0	0	0	0	0	0
a31c2a943241153717c2c31dbfd282ff	0	0	0	0	0	0	0	0	0	0	0	0	0	0	0	0	0	0	0	0	0	0	0	0	0	0	0	0	0	0	0	0	0	0	7	0	18	0	0	0	0	0	0	0	0	0	0	0	0
5fc86dbf5bb0aeea37e386490ca4f60b	0	0	0	0	0	0	0	0	0	0	0	0	0	0	0	0	0	0	0	0	0	0	0	0	0	0	0	0	0	0	0	0	0	0	0	0	0	0	0	0	0	0	0	0	0	0	0	0	0
0e3b07fa800d42dbb6a2504c5cc2b82a	0	0	0	0	0	0	0	0	0	0	0	0	0	0	0	0	3	0	0	0	32	0	0	0	0	0	0	0	0	0	0	0	0	0	0	0	0	0	0	0	0	0	0	0	0	0	0	0	8
63cfc4b73b26e67ea0bfc98266f259b7	0	0	0	0	0	0	0	0	0	0	0	0	0	0	0	0	0	0	0	0	0	0	0	9	0	0	0	0	0	0	0	8	0	0	15	0	0	0	0	0	0	0	0	0	0	0	0	0	0
cabe691f9f52587fd14b18411b693105	0	0	0	0	0	0	0	0	0	0	0	0	0	0	0	0	0	0	0	0	0	0	0	0	0	0	0	0	0	0	0	0	0	0	0	0	0	0	0	0	0	0	0	0	0	0	0	0	43
44dcf73e9f2836500ad818abd3a69e08	0	0	0	0	0	0	0	0	0	0	0	0	0	0	0	0	0	0	0	0	0	0	0	0	0	0	0	0	0	0	0	0	0	0	0	0	0	0	0	0	0	0	0	0	0	0	0	0	0
69e141502938a5692f2acde48e10d7c7	0	0	0	0	0	0	0	0	0	0	0	0	0	0	0	0	0	0	0	0	31	0	0	0	0	0	0	0	0	0	0	0	0	0	0	0	0	0	0	0	0	0	0	0	0	0	0	0	0
0acf66bdada3850d55fa2784734b92b0	0	0	0	0	0	0	0	0	0	0	0	0	0	0	0	0	0	0	0	0	0	0	0	0	0	0	0	42	0	0	0	0	0	0	0	0	0	0	0	0	0	0	0	0	0	0	0	0	0
2ccbbc3ef5ab93d14c51fe3ce4d74bd4	0	0	0	0	0	0	0	0	0	0	0	0	0	0	0	0	0	0	0	0	0	0	0	0	0	0	0	0	0	0	0	0	0	0	42	0	0	0	0	0	0	0	0	0	0	0	0	0	0
40c7b859b525aca155decd4f9d2a17e9	0	0	0	0	0	0	0	0	0	0	0	0	0	0	0	0	0	0	0	0	0	0	0	0	0	0	0	0	0	0	0	0	0	0	0	0	25	0	0	0	0	0	0	0	0	0	0	0	0
3e55c0fedf204ff0aaeccf5210d1c1f9	0	0	0	0	0	0	0	0	0	0	0	0	0	0	0	0	0	0	0	0	0	0	0	0	0	0	0	0	0	0	0	0	0	0	0	0	0	0	0	0	0	0	0	0	0	0	0	0	16
02bc740bacf3500eb86a237d085201c3	0	0	0	0	0	0	0	0	0	0	0	0	0	0	0	0	0	0	0	0	0	0	0	0	0	0	0	0	0	0	0	0	0	0	0	0	0	0	0	0	0	0	0	0	0	0	0	0	0
c7e32c82895c72c4a2e1585220586573	0	0	0	0	0	0	0	0	0	0	0	0	0	0	0	0	0	0	0	0	0	0	0	0	0	0	0	0	0	0	0	0	0	0	0	0	0	0	0	0	0	0	0	0	0	0	0	0	0
1de757d4d16fb72dcca1e21290c2a0c1	0	0	0	0	0	0	0	0	0	0	0	0	0	0	0	0	0	0	0	0	0	24	0	0	17	0	0	0	0	0	0	0	0	0	0	0	0	0	0	0	0	0	0	0	0	0	0	0	0
9cd1c2f4dc511320f2d52463ec3fe1c2	0	0	0	0	0	0	0	0	0	0	0	0	0	0	0	0	0	0	0	0	0	0	0	0	0	23	0	0	0	0	0	18	0	0	0	0	0	0	0	0	0	0	0	0	0	0	0	0	0
b397b0a8e05bede130412ae833730314	0	0	0	0	0	0	0	0	0	0	0	0	0	0	0	0	0	0	0	0	0	0	0	0	0	0	0	0	0	0	0	0	0	0	0	41	0	0	0	0	0	0	0	0	0	0	0	0	0
927852e3d312dc7fdb17860311741af3	0	0	0	0	0	0	0	0	0	0	0	0	0	0	0	0	0	0	0	0	0	0	0	0	0	0	0	0	0	0	0	0	0	0	0	0	0	0	0	0	0	0	0	0	0	0	0	0	8
ab831d5f5f25af4e2fc38d9dd847af86	0	0	0	0	0	0	0	0	0	0	0	0	0	0	0	0	0	0	0	0	0	0	0	0	0	0	0	0	0	0	0	0	0	0	0	0	0	0	0	0	0	0	0	0	0	0	0	0	0
b486cbad74ae83eb2d552036fe661612	0	0	0	0	0	0	0	0	0	0	0	0	0	0	0	0	0	0	0	0	0	0	0	0	0	0	0	0	0	0	0	13	0	0	0	0	0	0	0	0	0	0	0	0	0	0	0	0	0
985e90372d1226865af86698b0be0ecd	0	0	0	0	0	0	0	0	0	0	0	0	0	0	0	0	0	0	0	0	0	0	0	0	0	0	0	0	0	0	0	0	0	0	13	0	0	0	0	0	0	0	0	0	0	0	0	0	0
4f6b60e8685dc6262336c33c3a2488e1	0	0	0	0	0	0	0	0	0	0	0	0	0	0	0	0	0	0	0	0	0	0	0	0	0	0	0	0	0	0	0	0	0	0	0	0	0	0	0	0	0	0	0	0	0	0	40	0	0
fb0fd3ca035640873fa628ee795aa6bd	0	0	0	0	0	0	0	0	0	0	0	0	0	0	0	0	0	0	0	0	0	0	0	0	0	0	0	0	0	0	0	0	0	0	0	0	0	0	0	0	0	0	0	0	0	0	0	0	0
8606326183a44900013bc984c1b08ac3	0	0	0	0	0	0	0	0	0	0	0	0	0	0	0	0	0	0	0	0	0	0	0	0	0	0	0	0	0	0	0	0	0	0	0	0	0	0	0	0	0	0	0	0	0	0	0	0	0
61810d5a73cdfd1b17de828112bada52	0	0	0	0	0	0	0	0	0	0	0	0	0	0	0	0	0	0	0	0	0	0	0	0	0	0	0	0	0	0	0	0	0	0	0	0	0	0	0	0	0	0	0	0	0	0	0	0	0
f21e8d8bbb031eadbfeb587300486d17	0	0	0	0	0	0	0	0	0	0	0	0	0	0	0	0	0	0	0	0	0	0	0	0	0	0	0	0	0	0	0	0	0	0	0	0	0	0	0	0	0	0	0	0	0	0	0	0	0
10e908462efbac3ba58d52056f49269b	0	0	0	0	0	0	0	0	0	0	0	0	0	0	0	0	0	39	0	0	0	0	0	0	0	0	0	0	0	0	0	0	0	0	0	0	0	0	0	0	0	0	0	0	0	0	0	0	0
88e524665ff53bc4d139ba75ebb8fa28	0	0	0	0	0	0	0	0	0	0	0	0	0	0	0	0	0	0	0	0	39	0	0	0	0	0	0	0	0	0	0	0	0	0	0	0	0	0	0	0	0	0	0	0	0	0	0	0	0
6ca8ec6c71b1acd4ede038a06c68d852	0	0	0	0	0	0	0	0	0	0	0	0	0	0	0	0	0	0	0	0	0	0	0	0	0	0	0	39	0	0	0	0	0	0	0	0	0	0	0	0	0	0	0	0	0	0	0	0	0
ce9f525cb8436d3850c8aa258e270ff9	0	0	0	0	0	0	0	0	0	0	0	0	0	0	0	0	0	0	0	0	0	0	0	0	0	0	0	0	0	0	0	0	0	0	0	39	0	0	0	0	0	0	0	0	0	0	0	0	0
c5c3180ba9fcfb32f01b85557361df0f	0	0	0	0	0	0	0	0	0	0	0	0	0	0	0	0	0	0	0	0	0	0	0	0	0	0	0	0	0	0	0	0	0	0	0	0	0	0	0	0	0	0	0	0	0	0	0	0	0
051997b040e4b880bd0076dc8a36169b	30	0	0	0	0	0	0	0	0	0	0	0	0	0	0	0	0	0	0	0	0	0	0	0	0	0	0	0	0	0	0	0	0	0	0	0	0	0	0	0	0	0	0	0	0	0	0	0	0
2583a27818cfd8fc9d3ad53e19115623	0	0	0	0	0	0	0	0	38	0	0	0	0	0	0	0	0	0	0	0	0	0	0	0	0	0	0	0	0	0	0	0	0	0	0	0	0	0	0	0	0	0	0	0	0	0	0	0	0
a325015e01b12a7e29e05cd6855e70c1	0	0	0	0	0	0	0	0	0	0	9	0	0	0	0	0	0	0	0	0	0	0	0	0	0	0	0	0	0	0	0	0	0	0	0	0	0	0	0	0	0	0	0	0	0	0	0	0	0
1e35ca013ebb26869657e6ea25b0397a	0	0	0	0	0	0	0	0	0	0	0	0	0	0	0	0	0	10	0	0	0	0	0	7	0	0	0	0	0	2	0	0	0	0	0	0	3	0	6	0	0	0	0	10	0	0	0	0	0
d21f97734bbede27156b5c54b4cb9e6d	0	0	0	0	0	0	0	0	0	0	0	0	0	0	0	0	0	0	0	0	26	0	0	0	0	0	0	0	0	0	0	0	0	0	0	0	0	0	0	0	0	0	0	0	0	0	0	0	0
0723272458b6ea5de661b2fd68f95f96	0	0	0	0	0	0	0	0	0	0	0	0	0	0	0	0	0	0	0	0	0	0	0	0	0	0	0	0	0	0	0	0	15	0	23	0	0	0	0	0	0	0	0	0	0	0	0	0	0
0479a4e66910f3a174fed271fbf7c27f	0	0	0	0	0	0	0	0	0	0	0	0	0	0	0	0	0	0	0	0	0	0	0	0	0	0	0	0	0	0	0	0	0	0	0	38	0	0	0	0	0	0	0	0	0	0	0	0	0
ea133ec1af74fbaefae7dd6c5d3493eb	0	0	0	0	0	0	0	0	0	0	0	0	0	0	0	0	0	0	0	0	0	0	0	0	0	0	0	0	0	0	0	0	0	0	0	0	0	0	0	0	0	0	0	0	0	0	0	0	22
0698b3957ac027d2e00b638e79ff0eaa	0	0	0	0	0	0	0	0	0	0	0	0	0	0	0	0	0	0	0	0	0	0	0	0	0	0	0	0	0	0	0	0	0	0	0	0	0	0	0	0	0	0	0	0	0	0	0	0	16
ba206acae78a1acd45f0462c4b1f3863	0	0	0	0	0	0	0	0	0	0	0	0	0	0	0	0	0	0	0	0	0	0	0	0	0	0	0	0	0	0	0	0	0	0	0	0	0	0	0	0	0	0	0	0	0	0	0	0	0
665a44caa7ec1c2ae2b69ef628d7c361	0	0	0	0	0	0	0	0	0	0	17	0	20	0	0	0	0	0	0	0	0	0	0	0	0	0	0	0	0	0	0	0	0	0	0	0	0	0	0	0	0	0	0	0	0	0	0	0	0
864fa86a8b72e16ad68d5e9b73144db7	0	0	0	0	0	0	0	0	0	0	0	0	10	0	9	0	8	0	0	0	0	0	0	0	0	0	0	0	0	0	0	0	0	0	0	0	10	0	0	0	0	0	0	0	0	0	0	0	0
d77e99bb59a73ef8688827585e205d2d	0	0	0	0	0	0	0	0	0	0	0	0	0	0	0	0	37	0	0	0	0	0	0	0	0	0	0	0	0	0	0	0	0	0	0	0	0	0	0	0	0	0	0	0	0	0	0	0	0
d2a7989164fd68ff6cd21502e525963c	0	0	0	0	0	0	0	0	0	0	0	0	0	0	0	0	0	0	0	0	0	0	0	0	0	0	0	0	0	0	0	0	0	0	0	37	0	0	0	0	0	0	0	0	0	0	0	0	0
90a83533bb6c10ec675071f76369fbb8	0	0	0	0	0	0	0	0	0	0	0	0	0	0	0	0	0	0	0	0	0	0	0	0	0	0	0	0	0	0	0	0	0	0	0	0	37	0	0	0	0	0	0	0	0	0	0	0	0
5ec807b3c2fdefdcf02e59c868c24797	0	0	0	0	0	0	0	0	0	0	0	0	0	0	0	0	0	0	0	0	0	0	0	0	0	0	0	0	0	0	0	0	0	0	0	0	0	0	0	0	0	0	0	0	0	0	0	0	0
6ed69ff2813633e35417f8c63ee9dea1	0	0	0	0	0	0	0	0	0	0	0	0	0	0	0	0	0	0	0	0	0	0	0	0	0	0	0	0	0	0	0	0	0	0	0	0	0	0	0	0	0	0	0	0	0	0	0	0	0
b782d38b4344301f82753a6927b043a7	0	0	0	0	0	0	0	0	0	0	0	0	0	0	0	0	0	0	0	0	0	2	0	0	0	0	0	0	0	0	0	0	0	0	0	0	0	0	0	0	0	0	0	0	0	0	0	0	0
b5b6674d42cd677d6f2c6bd0febf2f94	0	0	0	0	0	0	0	0	0	0	0	0	0	0	0	0	0	0	0	0	0	0	0	0	0	0	0	0	0	0	0	0	0	0	0	0	0	0	0	0	0	0	36	0	0	0	0	0	0
44b5d5dd6bac122280d61b425f2d2c8c	0	0	0	0	0	0	0	0	0	0	0	0	0	0	0	0	0	0	0	0	0	0	0	0	0	0	0	0	0	0	0	0	0	0	0	0	0	0	0	0	0	0	0	0	0	0	0	0	0
feb523bb857511cdb9dc09d50c316f11	0	0	0	0	0	0	0	0	0	0	0	0	0	0	0	0	0	0	0	0	0	0	0	0	0	0	0	0	0	0	0	0	0	0	0	0	0	0	0	0	0	0	0	0	0	0	0	0	0
6674335d52960ed2dca094ded10e66b1	0	0	0	0	0	0	0	0	0	0	0	0	0	0	0	0	0	0	0	0	0	0	0	0	0	0	0	0	0	0	0	0	0	0	0	0	0	0	0	0	0	0	0	0	0	0	0	0	0
2d6af4276c6c1d6d25f90306834c4675	0	0	0	0	0	0	0	0	0	0	0	0	0	0	0	0	0	0	0	0	0	0	0	0	0	18	0	17	0	0	0	0	0	0	0	0	0	0	0	0	0	0	0	0	0	0	0	0	0
f7dc0755f4737b01e675c7e2b2e7e122	0	0	0	0	0	0	0	0	0	0	0	0	0	0	0	0	0	0	0	0	0	0	0	0	0	0	0	0	0	0	0	0	0	0	0	0	0	0	0	0	0	0	0	0	0	35	0	0	0
50fa4a582107382ca3b09dc2fbbefc17	0	0	0	0	0	0	0	0	0	0	0	0	0	0	0	0	0	0	0	0	0	0	0	0	0	0	0	0	0	0	0	0	0	0	0	0	0	0	0	0	0	0	0	0	0	0	0	0	0
64c9c5e9c82d76ce854bbf804fcc82fb	0	0	0	0	0	0	0	0	0	0	0	0	0	0	0	0	0	0	0	0	0	0	0	0	0	0	0	0	0	0	0	0	0	0	0	0	0	0	0	0	0	0	0	0	0	0	0	0	0
c994b6991e35fcfc9b151ccfdf4f46ef	0	0	0	0	0	0	0	0	0	0	0	0	34	0	0	0	0	0	0	0	0	0	0	0	0	0	0	0	0	0	0	0	0	0	0	0	0	0	0	0	0	0	0	0	0	0	0	0	0
2f49dc8608f108caed57988bfa041a07	0	0	0	0	0	0	0	0	0	0	0	0	0	0	0	0	0	0	0	0	0	0	0	0	0	0	0	0	0	0	0	0	0	0	34	0	0	0	0	0	0	0	0	0	0	0	0	0	0
89c7609f940034d6997edc64ef6faaf7	0	0	0	0	0	0	0	0	0	0	0	0	0	0	0	0	0	0	0	0	0	0	0	0	0	0	0	0	0	0	0	0	0	0	0	0	0	0	0	0	0	0	0	0	0	0	0	0	0
85d58c4bfac0fa76ed6524ee8272e22a	0	0	0	0	0	0	0	0	0	0	0	0	0	0	0	0	0	0	0	0	0	0	0	0	0	0	0	0	0	0	0	0	0	0	0	0	0	0	0	0	0	0	0	0	0	0	0	0	0
529f4332f3d3d2c63f4df8810ed6f737	0	0	0	0	0	0	0	0	0	0	0	0	0	0	0	0	0	0	0	0	0	0	0	0	0	33	0	0	0	0	0	0	0	0	0	0	0	0	0	0	0	0	0	0	0	0	0	0	0
bdcc8b10d6346255da530546d6f2efcf	0	0	0	0	0	0	0	0	0	0	0	0	0	0	0	0	0	0	0	0	0	0	0	0	0	0	0	0	0	0	0	33	0	0	0	0	0	0	0	0	0	0	0	0	0	0	0	0	0
08b4c325a322ae42a34cb9d8d6154fad	0	0	0	0	0	0	0	0	0	0	0	0	0	0	0	0	0	0	0	0	0	0	0	0	0	0	0	0	0	0	0	0	14	0	0	0	0	0	0	0	0	0	0	0	0	0	0	0	0
1830248c0e667a3f8abd49dbdc79dbcf	0	0	0	0	0	0	0	0	0	0	0	0	0	0	0	0	0	0	0	0	0	0	0	0	0	0	0	0	0	0	0	0	0	0	0	33	0	0	0	0	0	0	0	0	0	0	0	0	0
2558c6d9807efeb9a345283c2b4d56fa	0	0	0	0	0	0	0	0	0	0	0	0	0	0	0	0	0	0	0	0	0	0	0	0	0	0	0	0	0	0	0	0	0	0	0	0	0	0	0	0	0	33	0	0	0	0	0	0	0
201975538dded03cb57d2164f1be04fa	0	0	0	0	0	0	0	0	0	0	0	0	0	0	0	0	0	0	0	0	0	0	0	0	0	0	0	0	0	0	0	0	0	0	0	0	0	0	0	0	0	0	0	0	0	0	0	33	0
d078c163ebdec947981a1ec55c356029	0	0	0	0	0	0	0	0	0	0	0	0	0	0	0	0	0	0	0	0	0	0	0	0	0	0	0	0	0	0	0	0	0	0	0	0	0	0	0	0	0	0	0	0	0	0	0	0	0
c51cc050e1540e27e88a73288a4f656e	0	0	0	0	19	0	0	0	0	0	0	0	0	0	0	0	0	0	0	0	0	0	0	13	0	0	0	0	0	0	0	0	0	0	0	0	0	0	0	0	0	0	0	0	0	0	0	0	0
386a96f770d3430be1065be532d687a4	0	0	0	0	0	0	0	0	0	0	0	0	15	0	0	0	0	0	0	0	0	0	0	0	0	0	0	0	0	0	0	0	0	0	0	0	17	0	0	0	0	0	0	0	0	0	0	0	0
3a953ab3f66f93bd36b5099866b721a8	0	0	0	0	0	0	0	0	0	0	0	0	0	0	0	0	0	0	23	0	0	0	0	0	0	0	0	0	0	0	0	0	9	0	0	0	0	0	0	0	0	0	0	0	0	0	0	0	0
e97adeca0df6a414913c7f25bb35f246	0	0	0	0	0	0	0	0	0	0	0	0	0	0	0	0	0	0	0	9	0	0	0	0	0	0	23	0	0	0	0	0	0	0	0	0	0	0	0	0	0	0	0	0	0	0	0	0	0
dcede457609f8475dfec9051edb84f22	0	0	0	0	0	0	0	0	0	0	0	0	0	0	0	0	0	0	0	0	0	0	0	0	0	0	0	0	0	0	0	0	0	0	0	0	0	0	0	0	0	0	0	0	0	0	32	0	0
c75142c075cdd4a314ec779cc255fb1c	0	0	0	0	0	0	0	0	0	0	0	0	0	0	0	0	0	0	0	0	0	0	0	0	0	0	0	0	0	0	0	0	0	0	0	0	0	0	0	0	0	0	0	0	0	0	0	0	0
0269be80b506c5ead30c865c574f2d11	0	0	0	0	0	0	0	0	0	0	0	0	0	0	0	0	0	0	0	0	0	0	0	0	0	0	0	0	0	0	0	0	0	0	0	0	0	0	0	0	0	0	0	0	0	0	0	0	0
8d85a241e64ef5da6683064404671386	0	0	0	0	0	0	0	0	0	0	0	0	0	16	0	0	0	0	0	0	0	0	0	0	0	0	0	0	0	0	15	0	0	0	0	0	0	0	0	0	0	0	0	0	0	0	0	0	0
e4033689b15037f6a7783bb1ba3cdcba	0	0	0	0	0	0	0	0	0	0	0	0	0	0	0	31	0	0	0	0	0	0	0	0	0	0	0	0	0	0	0	0	0	0	0	0	0	0	0	0	0	0	0	0	0	0	0	0	0
2b377d91144f80c1519a331f42879dff	0	0	0	0	0	0	0	0	0	0	0	0	0	0	0	15	0	0	0	0	0	0	0	0	0	0	0	0	0	0	0	0	0	0	0	0	0	16	0	0	0	0	0	0	0	0	0	0	0
bf5914ea56e3180994ad344b5df66bdf	0	0	0	0	0	0	0	0	0	0	0	0	0	0	0	0	0	0	0	0	0	0	31	0	0	0	0	0	0	0	0	0	0	0	0	0	0	0	0	0	0	0	0	0	0	0	0	0	0
7d0463cb9b478375bc86b83b08abf2a2	0	0	0	0	0	0	0	0	0	0	0	0	0	0	0	0	0	0	0	0	0	0	0	0	0	0	0	0	0	0	0	0	0	0	0	31	0	0	0	0	0	0	0	0	0	0	0	0	0
218a7a3937d2ddf615ba180cf759eeed	0	0	0	0	0	0	0	0	0	0	0	0	0	0	0	0	0	0	0	0	0	0	0	0	0	0	0	0	0	0	0	0	0	0	0	0	0	0	0	0	0	0	0	0	0	31	0	0	0
9fe0e03c1ade7084f6d603353c468663	0	0	0	0	0	0	0	0	0	0	0	0	0	0	0	0	0	0	0	0	0	0	0	0	0	0	0	0	0	0	0	0	0	0	0	0	0	0	0	0	0	0	0	0	0	0	0	0	0
5513503ba40bf5ce07a1af00799196bd	0	0	0	0	0	0	0	0	0	0	0	0	30	0	0	0	0	0	0	0	0	0	0	0	0	0	0	0	0	0	0	0	0	0	0	0	0	0	0	0	0	0	0	0	0	0	0	0	0
e51628421d25c2ed107a8150e19bb9b2	0	0	0	0	0	0	0	0	0	0	0	0	0	0	0	0	30	0	0	0	0	0	0	0	0	0	0	0	0	0	0	0	0	0	0	0	0	0	0	0	0	0	0	0	0	0	0	0	0
666e778e970cefd7c5b23797c270b8f9	0	0	0	0	0	0	0	0	0	0	0	0	0	0	0	0	0	0	0	0	0	0	0	0	30	0	0	0	0	0	0	0	0	0	0	0	0	0	0	0	0	0	0	0	0	0	0	0	0
22f12dd52c09a83373ab3c08e933e2ff	0	0	0	0	0	0	0	0	0	0	0	0	0	0	0	0	0	0	0	0	0	0	0	0	0	0	0	0	0	0	0	0	0	0	0	0	30	0	0	0	0	0	0	0	0	0	0	0	0
d412610404aa23269b7e8de0b7b4e2ac	0	0	0	0	0	0	0	0	0	0	0	0	0	0	0	0	0	0	0	0	0	0	0	0	0	0	0	0	0	0	0	0	0	0	0	0	0	0	0	0	0	0	0	0	0	0	0	0	0
6b9578f7e7de198229188f06392b8e22	0	0	0	0	0	0	0	0	0	0	0	0	0	0	0	0	0	0	0	0	0	0	0	0	0	0	0	0	0	0	0	0	0	0	0	0	0	0	0	0	0	0	0	0	0	0	0	0	0
2001bd55e1a0797236dd161752b4d7be	0	0	0	0	0	0	0	0	0	0	29	0	0	0	0	0	0	0	0	0	0	0	0	0	0	0	0	0	0	0	0	0	0	0	0	0	0	0	0	0	0	0	0	0	0	0	0	0	0
69431c43ec486f4970df9b219be50253	0	0	0	0	0	0	0	0	0	0	0	0	0	0	0	13	0	4	0	0	0	0	7	0	0	0	0	0	0	0	0	5	0	0	0	0	0	0	0	0	0	0	0	0	0	0	0	0	0
27938490a413d882d03288b369fbdf18	0	0	0	0	0	0	0	0	0	0	0	0	0	0	0	0	0	6	0	0	0	0	0	3	0	0	0	0	0	5	0	0	0	0	0	0	8	0	3	0	0	0	0	4	0	0	0	0	0
dd209280e07ba3fe7da5ee23195f476f	0	0	0	0	0	0	0	0	0	0	0	0	0	0	0	0	0	0	0	0	0	29	0	0	0	0	0	0	0	0	0	0	0	0	0	0	0	0	0	0	0	0	0	0	0	0	0	0	0
58706c31435078966125eb88e9224de4	0	0	0	0	0	0	0	0	0	0	0	0	0	0	0	0	0	0	0	0	0	0	0	0	29	0	0	0	0	0	0	0	0	0	0	0	0	0	0	0	0	0	0	0	0	0	0	0	0
83103598fbc2d4ef4d428663891189ef	0	0	0	0	0	0	0	0	0	0	0	0	0	0	0	0	0	0	0	0	0	0	0	0	0	0	0	0	10	0	0	19	0	0	0	0	0	0	0	0	0	0	0	0	0	0	0	0	0
45529027c8cbccd50f3b4a623417ab32	0	0	0	0	0	0	0	0	0	0	0	0	0	0	0	0	0	0	0	0	0	0	0	0	0	0	0	0	0	0	0	0	0	0	0	0	29	0	0	0	0	0	0	0	0	0	0	0	0
60abd4e76c57cbb04dc43be2250ffefb	0	0	0	0	0	0	0	0	0	0	0	0	0	0	0	0	0	0	0	0	0	0	0	0	0	0	0	0	0	0	0	0	0	0	0	0	29	0	0	0	0	0	0	0	0	0	0	0	0
84005c5fecea0b23afb7540476c5aedb	0	0	0	0	0	0	0	0	0	0	0	0	0	0	0	0	0	0	0	0	0	0	0	0	0	0	0	0	0	0	0	0	0	0	0	0	0	0	0	0	29	0	0	0	0	0	0	0	0
005ed523a5c6e6d4c205a117d614bd92	0	0	0	0	0	0	0	0	0	0	0	0	0	0	0	0	0	0	0	0	0	0	0	0	0	0	0	0	0	0	0	0	0	0	0	0	0	0	0	0	0	0	0	0	22	0	0	0	0
38769d5c79601f04c62e008beaaa8fe5	0	0	0	0	0	0	0	0	0	0	0	0	0	0	0	0	0	0	0	0	0	0	0	0	0	0	0	0	0	0	0	0	0	0	0	0	0	0	0	0	0	0	0	0	0	0	0	0	13
b78d07cd7f8ad9bc556ed829eb2c8b65	0	0	0	0	0	0	0	0	0	0	0	0	0	0	0	0	0	0	0	0	0	0	0	0	0	0	0	0	0	0	0	0	0	0	0	0	0	0	0	0	0	0	0	0	0	0	0	0	10
1d170d46a82acadc1bfacfbe0b550ec3	0	0	0	0	0	0	0	0	0	0	0	0	0	0	0	0	0	0	0	0	0	0	0	0	0	0	0	0	0	0	0	0	0	0	0	0	0	0	0	0	0	0	0	0	0	0	0	0	0
97ac7184d4214721cf4de8e2cc2bdce2	0	0	0	0	0	0	0	0	0	0	0	0	0	0	0	0	0	0	28	0	0	0	0	0	0	0	0	0	0	0	0	0	0	0	0	0	0	0	0	0	0	0	0	0	0	0	0	0	0
98c594e31daa84b839a419341d508d18	0	0	0	0	0	0	0	0	0	0	0	0	0	0	0	0	0	0	0	0	0	0	0	0	0	0	0	0	0	0	0	0	0	0	0	0	0	0	0	0	0	0	0	0	0	0	0	0	16
4d8922261fa5b2302ae47690b9bba1b9	0	0	0	0	0	0	0	0	0	0	0	0	0	0	0	0	0	0	0	0	0	0	0	0	0	0	0	0	0	0	0	0	0	0	0	0	0	0	0	0	0	0	0	0	0	0	0	0	13
0bc11cab4e067da0ab3f8f1adecbc40d	0	0	0	0	0	0	0	0	0	0	0	0	0	0	0	0	0	0	0	0	0	0	0	0	0	0	0	0	0	0	0	0	0	0	0	0	0	0	0	0	0	0	0	0	0	0	0	0	0
6caad514ff2ab36451a4e8f57430a531	0	0	0	0	0	9	0	0	0	0	0	0	0	0	0	0	0	0	0	0	0	0	0	0	0	9	0	0	0	0	0	0	0	0	0	0	0	0	0	0	0	0	0	0	0	0	0	0	0
cf27b0f92fb632823486822eb5b05584	0	0	0	0	0	0	0	0	0	0	0	0	18	0	0	0	0	0	0	0	0	0	0	0	0	0	0	0	0	0	0	3	0	0	0	0	6	0	0	0	0	0	0	0	0	0	0	0	0
1933b76dc3f622edb240db5a3c4913ea	0	0	0	0	0	0	0	0	0	0	0	0	17	0	0	0	0	0	0	0	0	0	0	0	0	0	0	0	0	0	0	0	0	0	0	0	10	0	0	0	0	0	0	0	0	0	0	0	0
cbe5e30c8c8dac28d24bfb5e0f418c72	0	0	0	0	0	0	0	0	0	0	0	0	7	0	0	0	0	0	0	0	0	0	0	0	0	0	0	0	13	0	0	0	0	0	0	7	0	0	0	0	0	0	0	0	0	0	0	0	0
1f7a14fbf2a9a647cc395d75890c3104	0	0	0	0	0	0	0	0	0	0	0	0	0	0	0	0	0	27	0	0	0	0	0	0	0	0	0	0	0	0	0	0	0	0	0	0	0	0	0	0	0	0	0	0	0	0	0	0	0
de41f2f1dcf526d0e4494618a15e898e	0	0	0	0	0	0	0	0	0	0	0	0	0	0	0	0	0	13	0	0	0	0	0	0	0	0	0	0	0	0	0	0	0	0	0	0	14	0	0	0	0	0	0	0	0	0	0	0	0
e567cf2b405e63b9be6004fd0c41a1bb	0	0	0	0	0	0	0	0	0	0	0	0	0	0	0	0	0	0	27	0	0	0	0	0	0	0	0	0	0	0	0	0	0	0	0	0	0	0	0	0	0	0	0	0	0	0	0	0	0
4e79dbb44e5226cf062ffac74ab739c4	0	0	0	0	0	0	0	0	0	0	0	0	0	0	0	0	0	0	0	0	0	0	0	0	27	0	0	0	0	0	0	0	0	0	0	0	0	0	0	0	0	0	0	0	0	0	0	0	0
3722c83d7ddfa0167e656f0dfbbb9f0e	0	0	0	0	0	0	0	0	0	0	0	0	0	0	0	0	0	0	0	0	0	0	0	0	9	0	0	0	0	18	0	0	0	0	0	0	0	0	0	0	0	0	0	0	0	0	0	0	0
11aa0f205fbe070364dbbd7426a5a39c	0	0	0	0	0	0	0	0	0	0	0	0	0	0	0	0	0	0	0	0	0	0	0	0	0	0	0	0	0	11	0	0	0	0	0	0	16	0	0	0	0	0	0	0	0	0	0	0	0
0ec9b1996142fb7c53c4d2221b5886de	0	0	0	0	0	0	0	0	0	0	0	0	0	0	0	0	0	0	0	0	0	0	0	0	0	0	0	0	0	0	0	0	0	0	0	0	0	0	0	0	0	0	0	0	0	0	27	0	0
ded5e1376a2a9d53a9321dda75b05391	0	0	0	0	0	0	0	0	0	0	0	0	0	0	0	0	0	0	0	0	0	0	0	0	0	0	0	0	0	0	0	0	0	0	0	0	0	0	0	0	0	0	0	0	0	0	0	0	0
ee0112f36ceddca70e4c9692898bc25d	0	0	0	0	0	26	0	0	0	0	0	0	0	0	0	0	0	0	0	0	0	0	0	0	0	0	0	0	0	0	0	0	0	0	0	0	0	0	0	0	0	0	0	0	0	0	0	0	0
c0e361d3a8cfc86bdc00cb9e7c640379	0	0	0	0	0	0	0	0	0	0	3	0	3	0	0	0	0	0	0	0	0	0	0	15	0	0	0	0	0	5	0	0	0	0	0	0	0	0	0	0	0	0	0	0	0	0	0	0	0
b7b78531360c5cf3a1fd663d3d363371	0	0	0	0	0	0	0	0	0	0	0	0	0	0	0	0	0	0	26	0	0	0	0	0	0	0	0	0	0	0	0	0	0	0	0	0	0	0	0	0	0	0	0	0	0	0	0	0	0
08bffd32c247c5eb9d66b7e8e48e0e7e	0	0	0	0	0	0	0	0	0	0	0	0	0	0	0	0	0	0	0	0	11	0	0	0	0	10	0	0	0	0	0	0	0	0	0	0	0	0	0	0	0	0	0	0	0	0	0	0	0
a738919dc0c46fea782ce7cda495d656	0	0	0	0	0	0	0	0	0	0	0	0	0	0	0	0	0	0	0	0	0	0	0	0	0	0	0	0	0	0	0	0	0	0	0	0	26	0	0	0	0	0	0	0	0	0	0	0	0
5b272ee21461eaf006e7d22b3658a451	0	0	0	0	0	0	0	0	0	0	0	0	0	0	0	0	0	0	0	0	0	0	0	0	0	0	0	0	0	0	0	0	0	0	0	0	0	0	0	0	0	0	0	0	0	0	0	0	0
6bafc51b60de127ca136ecafd8c95c48	0	0	0	0	0	0	0	0	0	0	25	0	0	0	0	0	0	0	0	0	0	0	0	0	0	0	0	0	0	0	0	0	0	0	0	0	0	0	0	0	0	0	0	0	0	0	0	0	0
0fba45f47fa57a3cbc8cbb7ea529cf0a	0	0	0	0	0	0	0	0	0	0	0	0	17	0	0	0	0	0	0	0	0	0	0	0	0	0	0	0	0	0	0	0	0	0	0	0	8	0	0	0	0	0	0	0	0	0	0	0	0
61a2a888874222307e525ee8ebbb9073	0	0	0	0	0	0	0	0	0	0	0	0	0	0	0	0	25	0	0	0	0	0	0	0	0	0	0	0	0	0	0	0	0	0	0	0	0	0	0	0	0	0	0	0	0	0	0	0	0
1a0f1b24dae69b872d3b2c3bc7c1dcfd	0	0	0	0	0	0	0	0	0	0	0	0	0	0	0	0	0	20	0	0	0	0	0	0	0	0	0	0	0	5	0	0	0	0	0	0	0	0	0	0	0	0	0	0	0	0	0	0	0
12e8446b89e538260d3c8304a14a400e	0	0	0	0	0	0	0	0	0	0	0	0	0	0	0	0	0	0	0	0	0	0	25	0	0	0	0	0	0	0	0	0	0	0	0	0	0	0	0	0	0	0	0	0	0	0	0	0	0
646e98556b37f7aca8f5737d5794fbe9	0	0	0	0	0	0	0	0	0	0	0	0	0	0	0	0	0	0	0	0	0	0	0	0	25	0	0	0	0	0	0	0	0	0	0	0	0	0	0	0	0	0	0	0	0	0	0	0	0
8b458e13096d63751dbd21fa4c7cc2f8	0	0	0	0	0	0	0	0	0	0	0	0	0	0	0	0	0	0	0	0	0	0	0	0	0	0	25	0	0	0	0	0	0	0	0	0	0	0	0	0	0	0	0	0	0	0	0	0	0
46e31cad2666e7b218e0ca1565192532	0	0	0	0	0	0	0	0	0	0	0	0	0	0	0	0	0	0	0	0	0	0	0	0	0	0	0	0	0	0	0	0	0	0	0	0	0	0	0	0	0	0	0	0	0	0	0	0	25
ff97dcd85eb6db8b56269de733cfe8fb	0	0	0	0	0	0	0	0	0	0	0	0	0	0	0	0	0	0	0	0	0	0	0	0	0	0	0	0	0	0	0	0	0	0	0	0	0	0	0	0	0	0	0	0	0	0	0	0	0
c546d02c0e60f808466d1620aaae1338	0	0	0	0	0	0	0	0	0	0	0	0	0	0	0	0	0	0	0	0	0	0	0	0	0	0	0	0	0	0	0	0	0	0	0	0	0	0	0	0	0	0	0	0	0	0	0	0	0
efae4529a6f21050ca0145ace0c60b4d	0	0	0	0	0	0	0	0	24	0	0	0	0	0	0	0	0	0	0	0	0	0	0	0	0	0	0	0	0	0	0	0	0	0	0	0	0	0	0	0	0	0	0	0	0	0	0	0	0
5bfaeee3921011296404e1d4771bd4e1	0	0	0	0	0	0	0	0	0	0	0	0	24	0	0	0	0	0	0	0	0	0	0	0	0	0	0	0	0	0	0	0	0	0	0	0	0	0	0	0	0	0	0	0	0	0	0	0	0
5a9612eb89ef9d567380f4c9230b15a3	0	0	0	0	0	0	0	0	0	0	0	0	24	0	0	0	0	0	0	0	0	0	0	0	0	0	0	0	0	0	0	0	0	0	0	0	0	0	0	0	0	0	0	0	0	0	0	0	0
e81dc56728dec2e72b53984aa473a273	0	0	0	0	0	0	0	0	0	0	0	0	0	0	0	14	0	0	0	10	0	0	0	0	0	0	0	0	0	0	0	0	0	0	0	0	0	0	0	0	0	0	0	0	0	0	0	0	0
80da179b74acab9870df7cd64857d602	0	0	0	0	0	0	0	0	0	0	0	0	0	0	0	0	20	0	0	0	0	0	0	4	0	0	0	0	0	0	0	0	0	0	0	0	0	0	0	0	0	0	0	0	0	0	0	0	0
50a4829854fd41e2747277d4b9d0b634	0	0	0	0	0	0	0	0	0	0	0	0	0	0	0	0	0	0	0	0	0	0	0	0	0	0	0	0	0	0	0	0	0	0	0	0	24	0	0	0	0	0	0	0	0	0	0	0	0
d579fafb33081b218a3c34516295418c	0	0	0	0	0	0	0	0	0	0	0	0	0	0	0	17	6	0	0	0	0	0	0	0	0	0	0	0	0	0	0	0	0	0	0	0	0	0	0	0	0	0	0	0	0	0	0	0	0
d2261d9d593a56c4bad248b58a1964c6	0	0	0	0	0	0	0	0	0	0	0	0	0	0	0	0	0	23	0	0	0	0	0	0	0	0	0	0	0	0	0	0	0	0	0	0	0	0	0	0	0	0	0	0	0	0	0	0	0
c727d0a78d1ef2376487646953977576	0	0	0	0	0	0	0	0	0	0	0	0	0	0	0	0	0	0	0	0	0	23	0	0	0	0	0	0	0	0	0	0	0	0	0	0	0	0	0	0	0	0	0	0	0	0	0	0	0
054b9e08ea393a0609800372dca9ae63	0	0	0	0	0	0	0	0	0	0	0	0	0	0	0	0	0	0	0	0	0	0	0	0	0	0	0	0	0	0	0	0	23	0	0	0	0	0	0	0	0	0	0	0	0	0	0	0	0
02eb3d8873595cbfca9a13bb76792650	0	0	0	0	0	0	0	0	0	0	0	0	0	0	0	0	0	0	0	0	0	0	0	0	0	0	0	0	0	0	0	0	23	0	0	0	0	0	0	0	0	0	0	0	0	0	0	0	0
1ec65cabb6baf50bafdc262958176e19	0	0	0	0	0	0	0	0	0	0	0	0	0	0	0	0	0	0	0	0	0	0	0	0	0	0	0	0	0	0	0	0	0	0	0	23	0	0	0	0	0	0	0	0	0	0	0	0	0
9bf666c39aa602c37c7f00533b50a5f4	0	0	0	0	0	0	0	0	0	0	0	0	0	0	0	0	0	0	0	0	0	0	0	0	0	0	0	0	0	0	0	0	0	0	0	0	11	0	0	0	0	0	0	0	0	0	0	0	0
9fdc1614a5bde345cea5023386c2e176	0	0	0	0	0	0	0	0	0	0	0	0	0	0	0	0	0	0	0	0	0	0	0	0	0	0	0	0	0	0	0	0	0	0	0	0	0	0	0	0	0	0	0	0	0	0	0	0	10
ab538e9ad9c63f15eabfbd8a6b91645e	0	0	0	0	0	0	0	0	0	0	0	0	0	0	0	0	0	0	0	0	0	0	0	0	0	0	0	0	0	0	0	0	0	0	0	0	0	0	0	0	0	0	0	0	0	0	0	0	0
2fae85264a9de8711a358b754837d3ef	0	0	22	0	0	0	0	0	0	0	0	0	0	0	0	0	0	0	0	0	0	0	0	0	0	0	0	0	0	0	0	0	0	0	0	0	0	0	0	0	0	0	0	0	0	0	0	0	0
44f08ae6618e9fb409af3b2228735eb5	0	0	0	0	0	0	0	0	0	0	22	0	0	0	0	0	0	0	0	0	0	0	0	0	0	0	0	0	0	0	0	0	0	0	0	0	0	0	0	0	0	0	0	0	0	0	0	0	0
b870e88be874af2b1e93d0cc56426196	0	0	0	0	0	0	0	0	0	0	10	0	0	0	0	0	0	0	0	0	12	0	0	0	0	0	0	0	0	0	0	0	0	0	0	0	0	0	0	0	0	0	0	0	0	0	0	0	0
46618c20f14bcc288c3073b717b58d79	0	0	0	0	0	0	0	0	0	0	0	0	0	0	0	0	22	0	0	0	0	0	0	0	0	0	0	0	0	0	0	0	0	0	0	0	0	0	0	0	0	0	0	0	0	0	0	0	0
2cc566316648adb5dfca5752affd3c0f	0	0	0	0	0	0	0	0	0	0	0	0	0	0	0	0	22	0	0	0	0	0	0	0	0	0	0	0	0	0	0	0	0	0	0	0	0	0	0	0	0	0	0	0	0	0	0	0	0
739ceb153382523deb4345b426aed6d6	0	0	0	0	0	0	0	0	0	0	0	0	0	0	0	0	0	0	0	0	0	0	0	22	0	0	0	0	0	0	0	0	0	0	0	0	0	0	0	0	0	0	0	0	0	0	0	0	0
3e0dbab4bd740c62dc212e3d6c9c5c62	0	0	0	0	0	0	0	0	0	0	0	0	0	0	0	0	0	0	0	0	0	0	0	0	0	0	0	0	22	0	0	0	0	0	0	0	0	0	0	0	0	0	0	0	0	0	0	0	0
322121365757d327f02f45d77ad13103	0	0	0	0	0	0	0	0	0	0	0	0	0	0	0	0	0	0	0	0	0	0	0	0	0	0	0	0	0	0	0	0	0	0	0	0	0	0	0	0	0	0	0	0	0	0	0	0	0
ec75e8f5149207ec1cdacddbecc8b9c0	0	0	0	0	0	0	0	0	0	0	0	0	0	0	0	0	0	0	0	0	0	0	0	0	0	0	0	0	0	0	0	0	0	0	0	0	0	0	0	0	0	0	0	0	0	0	0	0	0
bc6c276a84ed60ea11d40b901828991f	0	0	0	0	0	0	0	0	0	0	0	0	0	0	0	21	0	0	0	0	0	0	0	0	0	0	0	0	0	0	0	0	0	0	0	0	0	0	0	0	0	0	0	0	0	0	0	0	0
da47ffd8c61b974ef2b73a0318d51f8c	0	0	0	0	0	0	0	0	0	0	0	0	0	0	0	21	0	0	0	0	0	0	0	0	0	0	0	0	0	0	0	0	0	0	0	0	0	0	0	0	0	0	0	0	0	0	0	0	0
4391528ba9b5ae12d91c115089933c52	0	0	0	0	0	0	0	0	0	0	0	0	0	0	0	0	0	0	0	0	21	0	0	0	0	0	0	0	0	0	0	0	0	0	0	0	0	0	0	0	0	0	0	0	0	0	0	0	0
9109f7a46513c35f8e3e213210ddcd70	0	0	0	0	0	0	0	0	0	0	0	0	0	0	0	0	0	0	0	0	0	0	0	0	0	0	0	21	0	0	0	0	0	0	0	0	0	0	0	0	0	0	0	0	0	0	0	0	0
ece01f59372795f8eba0b8b00c84a031	0	0	0	0	0	0	0	0	0	0	0	0	0	0	0	0	0	0	0	0	0	0	0	0	0	0	0	21	0	0	0	0	0	0	0	0	0	0	0	0	0	0	0	0	0	0	0	0	0
a572143ec2596f2762caf13a3861f3c7	0	0	0	0	0	0	0	0	0	0	0	0	0	0	0	0	0	0	0	0	0	0	0	0	0	0	0	0	0	0	0	21	0	0	0	0	0	0	0	0	0	0	0	0	0	0	0	0	0
167b4afbfef353af074d5b172cc48a86	0	0	0	0	0	0	0	0	0	0	0	0	0	0	0	0	0	0	0	0	0	0	0	0	0	0	0	0	0	0	0	0	0	0	0	0	21	0	0	0	0	0	0	0	0	0	0	0	0
01b4b08a097226bdecbb81ae17b00766	0	0	0	0	0	0	0	0	0	0	0	0	0	0	0	0	0	0	0	0	0	0	0	0	0	0	0	0	0	0	0	0	0	0	0	0	0	0	0	0	0	0	0	0	0	0	0	21	0
5a1650771d6e5a5d598ffdb2a3614935	0	0	0	0	0	0	0	0	0	0	0	0	0	0	0	0	0	0	0	0	0	0	0	0	0	0	0	0	0	0	0	0	0	0	0	0	0	0	0	0	0	0	0	0	0	0	0	0	13
9a539d92bfcee9be7170e29e71880283	0	0	0	0	0	0	0	0	0	0	0	0	0	0	0	0	0	0	0	0	0	0	0	0	0	0	0	0	0	0	0	0	0	0	0	0	0	0	0	0	0	0	0	0	0	0	0	0	0
ca925bbe5f37e0e691ce759aecddeb72	0	0	0	0	0	0	0	0	0	0	0	0	0	0	0	0	10	0	0	10	0	0	0	0	0	0	0	0	0	0	0	0	0	0	0	0	0	0	0	0	0	0	0	0	0	0	0	0	0
86b78b18a2a09c22812a563876c53860	0	0	0	0	0	0	0	0	0	0	0	0	0	0	0	0	0	0	0	0	0	0	0	0	0	0	0	0	0	0	0	0	0	0	20	0	0	0	0	0	0	0	0	0	0	0	0	0	0
4e2d6e2d3c4dcda8c86896aea058dea9	0	0	0	0	0	0	0	0	0	0	0	0	0	0	0	0	0	0	0	0	0	0	0	0	0	0	0	0	0	0	0	0	0	0	0	0	0	0	0	0	0	0	0	0	0	0	0	0	0
a58e5fa4153390ffba39fdbaf9e2a299	0	0	0	0	0	0	0	0	0	0	19	0	0	0	0	0	0	0	0	0	0	0	0	0	0	0	0	0	0	0	0	0	0	0	0	0	0	0	0	0	0	0	0	0	0	0	0	0	0
71ab4993a295ea88a6d1de5ff084e235	0	0	0	0	0	0	0	0	0	0	0	0	0	0	0	0	0	0	0	0	0	0	0	0	0	0	0	19	0	0	0	0	0	0	0	0	0	0	0	0	0	0	0	0	0	0	0	0	0
77c05e00007ea3083dd385f4a9f9719f	0	0	0	0	0	0	0	0	0	0	0	0	0	0	0	0	0	0	0	0	0	0	0	0	0	0	0	19	0	0	0	0	0	0	0	0	0	0	0	0	0	0	0	0	0	0	0	0	0
18b43ca946d2da588e66f1c1878316b2	0	0	0	0	0	0	0	0	0	0	0	0	0	0	0	0	0	0	0	0	0	0	0	0	0	0	0	19	0	0	0	0	0	0	0	0	0	0	0	0	0	0	0	0	0	0	0	0	0
e3a32de0dafbb9ab8a920cc0279c9e37	0	0	0	0	0	0	0	0	0	0	0	0	0	0	0	0	0	0	0	0	0	0	0	0	0	0	0	0	0	0	0	0	0	0	0	0	0	0	0	19	0	0	0	0	0	0	0	0	0
c9bc2c0d62bbec4a6c0ac6fe91e154fc	0	0	0	0	0	0	0	0	0	0	0	0	0	0	0	0	0	0	0	0	0	0	0	0	0	0	0	0	0	0	0	0	0	0	0	0	0	0	0	0	0	0	0	0	0	0	0	0	0
7338a2f6fc39abdd1ef2415ede1e14c5	0	0	0	0	0	0	0	0	0	0	0	0	0	0	0	0	0	0	0	0	0	0	0	0	0	0	0	0	0	0	0	0	0	0	0	0	0	0	0	0	0	0	0	0	0	0	0	0	0
a84ba512b3cb329d3b35a76ba77fca9c	0	0	0	0	0	0	0	0	0	0	0	0	0	0	0	0	0	0	0	0	0	0	0	0	0	0	0	0	0	0	0	0	0	0	0	0	0	0	0	0	0	0	0	0	0	0	0	0	0
ad911e52abc0914125200776029101a4	0	0	0	0	0	0	0	0	0	0	0	0	0	0	0	0	0	0	0	0	0	0	0	0	0	0	0	0	0	0	0	0	0	0	0	0	0	0	0	0	0	0	0	0	0	0	0	0	0
66ab25b9bc4decfe342a89e7e31f694d	0	0	0	0	0	13	0	0	0	0	0	0	0	0	0	0	0	0	0	0	0	0	5	0	0	0	0	0	0	0	0	0	0	0	0	0	0	0	0	0	0	0	0	0	0	0	0	0	0
eb775fe168246fa9a32d20668bb53bfd	0	0	0	0	0	0	0	0	0	0	9	0	0	0	0	0	0	0	0	0	0	0	0	0	0	0	0	0	0	0	0	9	0	0	0	0	0	0	0	0	0	0	0	0	0	0	0	0	0
db547076bdbb4c7b25da59f0eb222016	0	0	0	0	0	0	0	0	0	0	0	0	0	0	0	0	18	0	0	0	0	0	0	0	0	0	0	0	0	0	0	0	0	0	0	0	0	0	0	0	0	0	0	0	0	0	0	0	0
010e92b4e54f7f8eab0e7336f695975b	0	0	0	0	0	0	0	0	0	0	0	0	0	0	0	0	0	0	0	18	0	0	0	0	0	0	0	0	0	0	0	0	0	0	0	0	0	0	0	0	0	0	0	0	0	0	0	0	0
041533a6177ec091f1eb83c7b127d4bf	0	0	0	0	0	0	0	0	0	0	0	0	0	0	0	0	0	0	0	0	0	0	0	0	0	18	0	0	0	0	0	0	0	0	0	0	0	0	0	0	0	0	0	0	0	0	0	0	0
4f88afef3130994d4ceb60169d8f82f6	0	0	0	0	0	0	0	0	0	0	0	0	0	0	0	0	0	0	0	0	0	0	0	0	0	0	0	18	0	0	0	0	0	0	0	0	0	0	0	0	0	0	0	0	0	0	0	0	0
6a288fe1c9fe39533b8d2b7f6c7ef9bb	0	0	0	0	0	0	0	0	0	0	0	0	0	0	0	0	0	0	0	0	0	0	0	0	0	0	0	0	18	0	0	0	0	0	0	0	0	0	0	0	0	0	0	0	0	0	0	0	0
508fede1223d3eb336cb523983eb5f90	0	0	0	0	0	0	0	0	0	0	0	0	0	0	0	0	0	0	0	0	0	0	0	0	0	0	0	0	0	0	0	0	0	18	0	0	0	0	0	0	0	0	0	0	0	0	0	0	0
f81a635400e3b4741f64ddefca403550	0	0	0	0	0	0	0	0	0	0	0	0	0	0	0	0	0	0	0	0	0	0	0	0	0	0	0	0	0	0	0	0	0	0	0	0	18	0	0	0	0	0	0	0	0	0	0	0	0
4769a0a57bfc46494310e0a2e8111c5a	0	0	0	0	0	0	0	0	0	0	0	0	0	0	0	0	0	0	0	0	0	0	0	0	0	0	0	0	0	0	0	0	0	0	0	0	0	0	0	0	0	0	0	0	0	0	0	0	18
ba87a89473e58b993dc7a1cd0a14c0a3	0	0	0	0	0	0	0	0	0	0	0	0	0	0	0	0	0	0	0	0	0	0	0	0	0	0	0	0	0	0	0	0	0	0	0	0	0	0	0	0	0	0	0	0	0	0	0	0	0
89904934540b5621f8732c748a941b4f	0	0	0	0	0	0	0	0	0	0	0	0	0	0	0	0	0	0	0	0	0	0	0	0	0	0	0	0	0	0	0	0	0	0	0	0	0	0	0	0	0	0	0	0	0	0	0	0	0
07234dbebc5e553833341598acca15b6	0	17	0	0	0	0	0	0	0	0	0	0	0	0	0	0	0	0	0	0	0	0	0	0	0	0	0	0	0	0	0	0	0	0	0	0	0	0	0	0	0	0	0	0	0	0	0	0	0
2a66355bff740f41d8624981331af2a4	0	0	17	0	0	0	0	0	0	0	0	0	0	0	0	0	0	0	0	0	0	0	0	0	0	0	0	0	0	0	0	0	0	0	0	0	0	0	0	0	0	0	0	0	0	0	0	0	0
79b6133eea48ed31c63c6563c834548c	0	0	0	0	0	0	0	0	0	0	0	0	0	3	0	0	0	0	0	0	0	0	0	0	0	0	0	0	0	0	0	0	0	0	0	0	0	0	0	0	0	0	0	0	0	0	0	0	0
fc0ce8e5f4ff301d47e56b49a7b13157	0	0	0	0	0	0	0	0	0	0	0	0	0	0	0	17	0	0	0	0	0	0	0	0	0	0	0	0	0	0	0	0	0	0	0	0	0	0	0	0	0	0	0	0	0	0	0	0	0
f223d31fa8ed7ab163a127d52c53e601	0	0	0	0	0	0	0	0	0	0	0	0	0	0	0	17	0	0	0	0	0	0	0	0	0	0	0	0	0	0	0	0	0	0	0	0	0	0	0	0	0	0	0	0	0	0	0	0	0
f51b3ec0eeaab0079b1bca3fb0952f8b	0	0	0	0	0	0	0	0	0	0	0	0	0	0	0	0	17	0	0	0	0	0	0	0	0	0	0	0	0	0	0	0	0	0	0	0	0	0	0	0	0	0	0	0	0	0	0	0	0
b8931a78d6d5509ceb4f28819ea7c3d8	0	0	0	0	0	0	0	0	0	0	0	0	0	0	0	0	17	0	0	0	0	0	0	0	0	0	0	0	0	0	0	0	0	0	0	0	0	0	0	0	0	0	0	0	0	0	0	0	0
d9e3d33d11c7c73dbb7c8055c0cef2a3	0	0	0	0	0	0	0	0	0	0	0	0	0	0	0	0	0	0	0	4	0	0	0	0	0	0	6	0	0	0	7	0	0	0	0	0	0	0	0	0	0	0	0	0	0	0	0	0	0
87bd0479bafc94b99b7e45d8b834f36a	0	0	0	0	0	0	0	0	0	0	0	0	0	0	0	0	0	0	0	0	0	0	0	0	0	17	0	0	0	0	0	0	0	0	0	0	0	0	0	0	0	0	0	0	0	0	0	0	0
361abc07372f9a28e044426dcd32a93c	0	0	0	0	0	0	0	0	0	0	0	0	0	0	0	0	0	0	0	0	0	0	0	0	0	0	0	7	0	0	0	0	0	0	0	0	10	0	0	0	0	0	0	0	0	0	0	0	0
e580bbbd3faae545f3bb72a259edbd18	0	0	0	0	0	0	0	0	0	0	0	0	0	0	0	0	0	0	0	0	0	0	0	0	0	0	0	0	0	0	10	0	0	0	0	0	7	0	0	0	0	0	0	0	0	0	0	0	0
ab06ebb55981063e08c2175298d89c45	0	0	0	0	0	0	0	0	0	0	0	0	0	0	0	0	0	0	0	0	0	0	0	0	0	0	0	0	0	0	0	0	0	0	0	0	9	0	0	0	0	0	0	0	0	0	0	0	0
64bd33682fe1d06b8f9635526bd0386f	0	0	0	0	0	0	0	0	0	0	0	0	0	0	0	0	0	0	0	0	0	0	0	0	0	0	0	0	0	0	0	0	0	0	0	0	0	0	0	0	17	0	0	0	0	0	0	0	0
c4af19ad1147f66c26689570ea9b4de9	0	0	0	0	0	0	0	0	0	0	0	0	0	0	0	0	0	0	0	0	0	0	0	0	0	0	0	0	0	0	0	0	0	0	0	0	0	0	0	0	0	0	0	0	0	0	17	0	0
feaf2a70598444bd317341cfdf52f0bb	0	0	0	0	0	0	0	0	0	0	0	0	0	0	0	0	0	0	0	0	0	0	0	0	0	0	0	0	0	0	0	0	0	0	0	0	0	0	0	0	0	0	0	0	0	0	0	0	0
908ae76c5f5900ddf513bfee9ada3d34	0	0	0	0	0	0	0	0	0	0	0	0	0	0	0	0	0	0	0	0	0	0	0	0	0	0	0	0	0	0	0	0	0	0	0	0	0	0	0	0	0	0	0	0	0	0	0	0	0
c632f698c8fda8acf97eae43314404ff	0	0	0	0	0	0	0	0	0	0	0	0	0	0	0	0	0	0	0	0	0	0	0	0	0	0	0	0	0	0	0	0	0	0	0	0	0	0	0	0	0	0	0	0	0	0	0	0	0
fdd43ddfcbaedc80701ee3e9de16ee0c	0	0	0	0	0	0	0	0	0	0	0	0	0	0	0	0	0	0	0	0	0	0	0	0	0	0	0	0	0	0	0	0	0	0	0	0	0	0	0	0	0	0	0	0	0	0	0	0	0
79394d2d0b4e9378469d814193b3318a	0	0	0	0	0	0	0	0	0	0	0	0	0	0	0	16	0	0	0	0	0	0	0	0	0	0	0	0	0	0	0	0	0	0	0	0	0	0	0	0	0	0	0	0	0	0	0	0	0
8abac2d7abb98d456fefe121c153e2a5	0	0	0	0	0	0	0	0	0	0	0	0	0	0	0	0	0	0	0	0	0	0	0	0	0	0	0	0	16	0	0	0	0	0	0	0	0	0	0	0	0	0	0	0	0	0	0	0	0
5dd1bfc77f97a2b51c219361ab7f01d0	0	0	0	0	0	0	0	0	0	0	0	0	0	0	0	0	0	0	0	0	0	0	0	0	0	0	0	0	0	0	16	0	0	0	0	0	0	0	0	0	0	0	0	0	0	0	0	0	0
043a823c7a726faf543f8f92fefe90ff	0	0	0	0	0	0	0	0	0	0	0	0	0	0	0	0	0	0	0	0	0	0	0	0	0	0	0	0	0	0	0	16	0	0	0	0	0	0	0	0	0	0	0	0	0	0	0	0	0
a7e744cdb96cbb4b6a65e76d01c806cc	0	0	0	0	0	0	0	0	0	0	0	0	0	0	0	0	0	0	0	0	0	0	0	0	0	0	0	0	0	0	0	0	0	0	16	0	0	0	0	0	0	0	0	0	0	0	0	0	0
e2e2a5d5a338d22307b642aacbc2b23b	0	0	0	0	0	0	0	0	0	0	0	0	0	0	0	0	0	0	0	0	0	0	0	0	0	0	0	0	0	0	0	0	0	0	0	0	16	0	0	0	0	0	0	0	0	0	0	0	0
634e0832208e0deb1ccd62577da04b55	0	0	0	0	0	0	0	0	0	0	0	0	0	0	0	0	0	0	0	0	0	0	0	0	0	0	0	0	0	0	0	0	0	0	0	0	0	0	0	0	0	0	0	0	0	0	0	0	16
bd3c34b6d4e57b840d1733220b49b903	0	0	0	0	0	0	0	0	0	0	0	0	0	0	0	0	0	0	0	0	0	0	0	0	0	0	0	0	0	0	0	0	0	0	0	0	0	0	0	0	0	0	0	0	0	0	0	0	0
22fa11715e9b62b97aef1fe0916dfebf	0	0	0	0	0	0	0	0	0	0	0	0	0	0	0	0	0	0	0	0	0	0	0	0	0	0	0	0	0	0	0	0	0	0	0	0	0	0	0	0	0	0	0	0	0	0	0	0	0
0e67c58a12fba38131385f050770130b	0	0	0	0	0	0	0	0	0	0	0	0	0	0	0	0	0	0	0	0	0	0	0	0	0	0	0	0	0	0	0	0	0	0	0	0	0	0	0	0	0	0	0	0	0	0	0	0	0
6fec3cc0362eff716e2f8c36d2d73c32	0	0	0	0	0	0	0	0	0	0	0	0	0	0	0	0	0	0	0	0	0	0	0	0	0	0	0	0	0	0	0	0	0	0	0	0	0	0	0	0	0	0	0	0	0	0	0	0	0
0255d75c3db22ee5df1b5e34eeac94d2	0	0	0	0	0	0	0	0	15	0	0	0	0	0	0	0	0	0	0	0	0	0	0	0	0	0	0	0	0	0	0	0	0	0	0	0	0	0	0	0	0	0	0	0	0	0	0	0	0
77cfc517a2e7271146e31495d6d12e25	0	0	0	0	0	0	0	0	0	0	0	0	15	0	0	0	0	0	0	0	0	0	0	0	0	0	0	0	0	0	0	0	0	0	0	0	0	0	0	0	0	0	0	0	0	0	0	0	0
58518f3d70ff50033866259410426d96	0	0	0	0	0	0	0	0	0	0	0	0	0	0	0	0	0	0	0	0	0	0	0	0	0	0	0	0	0	15	0	0	0	0	0	0	0	0	0	0	0	0	0	0	0	0	0	0	0
0e72021929175804c863195f70ad24fa	0	0	0	0	0	0	0	0	0	0	0	0	0	0	0	0	0	0	0	0	0	0	0	0	0	0	0	0	0	0	0	0	0	0	0	0	0	0	0	0	0	0	0	0	0	0	15	0	0
cc23b022811bbbdf6b28fd12aca32080	0	0	0	0	0	0	0	0	0	0	0	0	0	0	0	0	0	0	0	0	0	0	0	0	0	0	0	0	0	0	0	0	0	0	0	0	0	0	0	0	0	0	0	0	0	0	0	0	15
11486a77af543feafb70ae846acb63bc	0	0	0	0	0	0	0	0	0	0	0	0	0	0	0	0	0	0	0	0	0	0	0	0	0	0	0	0	0	0	0	0	0	0	0	0	0	0	0	0	0	0	0	0	0	0	0	0	0
c412a0e955b4b4ba97e813757387113e	0	0	0	0	0	0	0	0	0	0	0	0	0	0	0	0	0	0	0	0	0	0	0	0	0	0	0	0	0	0	0	0	0	0	0	0	0	0	0	0	0	0	0	0	0	0	0	0	0
3b3446663f65585676f312911412fa1a	0	0	0	0	0	0	0	0	0	0	0	0	0	0	0	0	0	0	0	0	0	0	0	0	0	0	0	0	0	0	0	0	0	0	0	0	0	0	0	0	0	0	0	0	0	0	0	0	0
dc77cf5b43a3cb08a79b127ab1d6e986	0	0	0	0	0	0	0	0	0	0	14	0	0	0	0	0	0	0	0	0	0	0	0	0	0	0	0	0	0	0	0	0	0	0	0	0	0	0	0	0	0	0	0	0	0	0	0	0	0
960d925d653963e7296410d32668b212	0	0	0	0	0	0	0	0	0	0	0	0	0	0	0	14	0	0	0	0	0	0	0	0	0	0	0	0	0	0	0	0	0	0	0	0	0	0	0	0	0	0	0	0	0	0	0	0	0
45cf0fac630b429dcbf3dc46572921a6	0	0	0	0	0	0	0	0	0	0	0	0	0	0	0	0	14	0	0	0	0	0	0	0	0	0	0	0	0	0	0	0	0	0	0	0	0	0	0	0	0	0	0	0	0	0	0	0	0
e19adaf00af78418928435a462dc7d44	0	0	0	0	0	0	0	0	0	0	0	0	0	0	0	0	14	0	0	0	0	0	0	0	0	0	0	0	0	0	0	0	0	0	0	0	0	0	0	0	0	0	0	0	0	0	0	0	0
092c1a2d7c6868bd56906b46c0e449c9	0	0	0	0	0	0	0	0	0	0	0	0	0	0	0	0	0	0	0	0	0	0	0	0	0	0	0	0	14	0	0	0	0	0	0	0	0	0	0	0	0	0	0	0	0	0	0	0	0
38ba8c9bece775c5c4ec29879b9226fc	0	0	0	0	0	0	0	0	0	0	0	0	0	0	0	0	0	0	0	0	0	0	0	0	0	0	0	0	0	14	0	0	0	0	0	0	0	0	0	0	0	0	0	0	0	0	0	0	0
382c2de0c022ff96cd2b2d6beac1d7f4	0	0	0	0	0	0	0	0	0	0	0	0	0	0	0	0	0	0	0	0	0	0	0	0	0	0	0	0	0	0	0	14	0	0	0	0	0	0	0	0	0	0	0	0	0	0	0	0	0
842e028e25061dda035f555a654e298e	0	0	0	0	0	0	0	0	0	0	0	0	0	0	0	0	0	0	0	0	0	0	0	0	0	0	0	0	0	0	0	0	14	0	0	0	0	0	0	0	0	0	0	0	0	0	0	0	0
170ca8192abec1b97b627d1dee4eda2c	0	0	0	0	0	0	0	0	0	0	0	0	0	0	0	0	0	0	0	0	0	0	0	0	0	0	0	0	0	0	0	0	14	0	0	0	0	0	0	0	0	0	0	0	0	0	0	0	0
5403d62afed1bcd80655f573bfefdd88	0	0	0	0	0	0	0	0	0	0	0	0	0	0	0	0	0	0	0	0	0	0	0	0	0	0	0	0	0	0	0	0	0	0	0	14	0	0	0	0	0	0	0	0	0	0	0	0	0
1da5f63d052be7a9698ed1ebf0856665	0	0	0	0	0	0	0	0	0	0	0	0	13	0	0	0	0	0	0	0	0	0	0	0	0	0	0	0	0	0	0	0	0	0	0	0	0	0	0	0	0	0	0	0	0	0	0	0	0
13fbd52a3f59c653bacb390eb2484a59	0	0	0	0	0	0	0	0	0	0	0	0	0	0	0	0	0	0	0	0	0	0	0	0	0	13	0	0	0	0	0	0	0	0	0	0	0	0	0	0	0	0	0	0	0	0	0	0	0
cb8651217681a91f8588eb0cf056d642	0	0	0	0	0	0	0	0	0	0	0	0	0	0	0	0	0	0	0	0	0	0	0	0	0	13	0	0	0	0	0	0	0	0	0	0	0	0	0	0	0	0	0	0	0	0	0	0	0
11800eae2cffb873d7008e2637c6ec94	0	0	0	0	0	0	0	0	0	0	0	0	0	0	0	0	0	0	0	0	0	0	0	0	0	0	0	0	0	0	0	0	0	13	0	0	0	0	0	0	0	0	0	0	0	0	0	0	0
944d90122688e2af8d7731a8fa680047	0	0	0	0	0	0	0	0	0	0	0	0	0	0	0	0	0	0	0	0	0	0	0	0	0	0	0	0	0	0	0	0	0	0	0	0	13	0	0	0	0	0	0	0	0	0	0	0	0
884d61ddc6b6cd1b29123ab662016e42	0	0	0	0	0	0	0	0	0	0	0	0	0	0	0	0	0	0	0	0	0	0	0	0	0	0	0	0	0	0	0	0	0	0	0	0	0	0	0	0	0	0	0	0	0	0	0	0	0
45af1d393b1105746a1b94d3142cea20	0	0	0	0	0	0	0	0	0	0	0	0	0	0	0	0	0	0	0	0	0	0	0	0	0	0	0	0	0	0	0	0	0	0	0	0	0	0	0	0	0	0	0	0	0	0	0	0	0
37f52dfe0f736f847d4694863b315c78	0	0	0	0	0	0	12	0	0	0	0	0	0	0	0	0	0	0	0	0	0	0	0	0	0	0	0	0	0	0	0	0	0	0	0	0	0	0	0	0	0	0	0	0	0	0	0	0	0
e567e534cb4e404e696d131a298b1e35	0	0	0	0	0	0	0	0	0	0	12	0	0	0	0	0	0	0	0	0	0	0	0	0	0	0	0	0	0	0	0	0	0	0	0	0	0	0	0	0	0	0	0	0	0	0	0	0	0
f3b843b0966e1219e75373e00d6ceb96	0	0	0	0	0	0	0	0	0	0	0	0	0	0	0	12	0	0	0	0	0	0	0	0	0	0	0	0	0	0	0	0	0	0	0	0	0	0	0	0	0	0	0	0	0	0	0	0	0
7115be413a6815e55af709365b2ba255	0	0	0	0	0	0	0	0	0	0	0	0	0	0	0	12	0	0	0	0	0	0	0	0	0	0	0	0	0	0	0	0	0	0	0	0	0	0	0	0	0	0	0	0	0	0	0	0	0
5e7a4e27acab6493b0c58babeab654c4	0	0	0	0	0	0	0	0	0	0	0	0	0	0	0	0	0	12	0	0	0	0	0	0	0	0	0	0	0	0	0	0	0	0	0	0	0	0	0	0	0	0	0	0	0	0	0	0	0
1f4513e8781c66e67d7171ef81ab5a80	0	0	0	0	0	0	0	0	0	0	0	0	0	0	0	0	0	0	12	0	0	0	0	0	0	0	0	0	0	0	0	0	0	0	0	0	0	0	0	0	0	0	0	0	0	0	0	0	0
42d8e72f50a48f0d64f154087e78c478	0	0	0	0	0	0	0	0	0	0	0	0	0	0	0	0	0	0	0	0	0	12	0	0	0	0	0	0	0	0	0	0	0	0	0	0	0	0	0	0	0	0	0	0	0	0	0	0	0
55c61cd10bf4b029a49f3a0a6f97567e	0	0	0	0	0	0	0	0	0	0	0	0	0	0	0	0	0	0	0	0	0	0	0	0	0	0	0	0	0	0	0	0	12	0	0	0	0	0	0	0	0	0	0	0	0	0	0	0	0
42954ecba731c8b08aa27a649ca6ba59	0	0	0	0	0	0	0	0	0	0	0	0	0	0	0	0	0	0	0	0	0	0	0	0	0	0	0	0	0	0	0	0	0	0	0	12	0	0	0	0	0	0	0	0	0	0	0	0	0
431da432d42473fdb087859fc91ced0a	0	0	0	0	0	0	0	0	0	0	0	0	0	0	0	0	0	0	0	0	0	0	0	0	0	0	0	0	0	0	0	0	0	0	0	0	12	0	0	0	0	0	0	0	0	0	0	0	0
8d90cd0810db33e4c67c4cbca1f4525c	0	0	0	0	0	0	0	0	0	0	0	0	0	0	0	0	0	0	0	0	0	0	0	0	0	0	0	0	0	0	0	0	0	0	0	0	0	0	0	0	0	0	0	0	0	0	0	0	0
9de69e0d338bc71e32faf96ffbd73646	0	0	0	0	0	0	0	0	0	0	0	0	0	0	0	0	0	0	0	0	0	0	0	0	0	0	0	0	0	0	0	0	0	0	0	0	0	0	0	0	0	0	0	0	0	0	0	0	0
01f50ffaf884d716f885cb226ca624f4	0	0	0	0	0	0	0	0	0	0	0	0	11	0	0	0	0	0	0	0	0	0	0	0	0	0	0	0	0	0	0	0	0	0	0	0	0	0	0	0	0	0	0	0	0	0	0	0	0
a7699875508a40973f5f001005ede0f5	0	0	0	0	0	0	0	0	0	0	0	0	0	0	0	11	0	0	0	0	0	0	0	0	0	0	0	0	0	0	0	0	0	0	0	0	0	0	0	0	0	0	0	0	0	0	0	0	0
fb8a5793630c6ed2512c762d1d2c915c	0	0	0	0	0	0	0	0	0	0	0	0	0	0	0	0	0	0	0	0	0	11	0	0	0	0	0	0	0	0	0	0	0	0	0	0	0	0	0	0	0	0	0	0	0	0	0	0	0
e84d1d31c14066474278b8a620db024c	0	0	0	0	0	0	0	0	0	0	0	0	0	0	0	0	0	0	0	0	0	0	0	0	0	0	0	11	0	0	0	0	0	0	0	0	0	0	0	0	0	0	0	0	0	0	0	0	0
c1ddb0ad15de43f846bca9069deda3bf	0	0	0	0	0	0	0	0	0	0	0	0	0	0	0	0	0	0	0	0	0	0	0	0	0	0	0	11	0	0	0	0	0	0	0	0	0	0	0	0	0	0	0	0	0	0	0	0	0
6dd8e7be673f0aa700f47b446dca82ba	0	0	0	0	0	0	0	0	0	0	0	0	0	0	0	0	0	0	0	0	0	0	0	0	0	0	0	0	0	0	0	0	0	0	0	0	0	0	0	0	0	0	0	0	0	0	0	0	0
76bcb9a7ffddb3bcae1bc134359e6fcf	0	0	0	0	0	0	0	0	0	0	0	0	0	0	0	0	0	0	0	0	0	0	0	0	0	0	0	0	0	0	0	0	0	0	0	0	0	0	0	0	0	0	0	0	0	0	0	0	0
17e65720f4750e34fb6ecf568c8ec2ba	0	0	0	0	0	0	0	0	0	0	0	0	0	0	0	0	0	0	0	0	0	0	0	0	0	0	0	0	0	0	0	0	0	0	0	0	0	0	0	0	0	0	0	0	0	0	0	0	0
aec14b7fad4cab8b11799b5a77b4402c	0	0	0	0	0	0	0	0	0	0	0	0	0	0	0	0	0	0	0	0	0	0	0	0	0	0	0	0	0	0	0	0	0	0	0	0	0	0	0	0	0	0	0	0	0	0	0	0	0
c714229343a0014eaf73a08f7bee900c	0	0	0	0	0	0	0	0	0	0	0	0	0	0	0	0	0	0	0	0	0	0	0	0	0	0	0	0	0	0	0	0	0	0	0	0	0	0	0	0	0	0	0	0	0	0	0	0	0
e7c7c3e667d9802c748a1b34af36f4f6	0	0	0	0	0	0	0	0	0	0	0	0	10	0	0	0	0	0	0	0	0	0	0	0	0	0	0	0	0	0	0	0	0	0	0	0	0	0	0	0	0	0	0	0	0	0	0	0	0
b1805ad120d0c2cd754232b8890c402a	0	0	0	0	0	0	0	0	0	0	0	0	0	0	0	0	0	0	0	0	5	0	0	0	0	0	0	0	0	0	0	0	0	0	0	0	0	0	0	0	0	0	0	0	0	0	0	0	0
483a9eac98206f96e386717d4d27fd96	0	0	0	0	0	0	0	0	0	0	0	0	0	0	0	0	0	0	0	0	0	0	0	0	0	0	0	0	0	0	0	0	0	0	0	4	6	0	0	0	0	0	0	0	0	0	0	0	0
e9ee23fbeb21d3160953a7b1640a12cc	0	0	0	0	0	0	0	0	0	0	0	0	0	0	0	0	0	0	0	0	0	0	0	0	0	0	0	0	0	0	0	0	0	0	0	0	10	0	0	0	0	0	0	0	0	0	0	0	0
732c83ddb648a97e337dd49268197dba	0	0	0	0	0	0	0	0	0	0	0	0	0	0	0	0	0	0	0	0	0	0	0	0	0	0	0	0	0	0	0	0	0	0	0	9	0	0	0	0	0	0	0	0	0	0	0	0	0
67bc1f1665e5e9165072b0a3726cd653	0	0	0	0	0	0	0	0	0	0	0	0	0	0	0	0	0	0	0	0	0	0	0	0	0	0	0	0	0	0	0	0	0	0	0	9	0	0	0	0	0	0	0	0	0	0	0	0	0
c44d8b663dcfc0aa4c4c02c68888c587	0	0	0	0	0	0	0	0	0	0	0	0	0	0	0	0	0	0	0	0	0	0	0	0	0	0	0	0	0	0	0	0	0	0	0	0	0	0	0	0	0	0	0	0	0	0	0	0	3
5313f97bfb2569338ce35767cbde1d71	0	0	0	0	0	0	0	0	0	0	0	0	0	0	0	0	0	0	0	0	0	0	0	0	0	0	0	0	0	0	0	0	0	0	0	0	0	0	0	0	0	0	0	0	0	0	0	0	0
d5a8c4d1daaf1c1e8d9531ff2b374e04	0	0	0	0	0	0	0	0	0	0	0	0	0	0	0	0	0	0	0	0	0	0	0	0	0	0	0	0	0	0	0	0	0	0	0	0	0	0	0	0	0	0	0	0	0	0	0	0	0
36babafc1d8e4cfd471df08494f87756	0	0	0	0	0	0	0	0	0	0	0	0	0	0	0	0	0	0	0	0	0	0	0	0	0	0	0	0	0	0	0	0	0	0	0	0	0	0	0	0	0	0	0	0	0	0	0	0	0
b86f76dd7e49bce9b2d727e430645e43	0	0	0	0	0	0	0	0	0	0	0	0	0	0	0	8	0	0	0	0	0	0	0	0	0	0	0	0	0	0	0	0	0	0	0	0	0	0	0	0	0	0	0	0	0	0	0	0	0
9869160cbfd67058f032cf62def3ae2e	0	0	0	0	0	0	0	0	0	0	0	0	0	0	0	0	0	0	0	0	0	4	0	0	0	0	0	0	0	0	0	0	0	0	0	0	0	0	0	0	0	0	0	0	0	0	0	0	0
7681c890517680862e6a8c29dfbd4ca7	0	0	0	0	0	0	0	0	0	0	0	0	0	0	0	0	0	0	0	0	0	0	0	0	0	8	0	0	0	0	0	0	0	0	0	0	0	0	0	0	0	0	0	0	0	0	0	0	0
644949ddfadbfe589dd39853130604dd	0	0	0	0	0	0	0	0	0	0	0	0	0	0	0	0	0	0	0	0	0	0	0	0	0	0	0	8	0	0	0	0	0	0	0	0	0	0	0	0	0	0	0	0	0	0	0	0	0
4783d5af0a2290271ee4c5de5b65ef42	0	0	0	0	0	0	0	0	0	0	0	0	0	0	0	0	0	0	0	0	0	0	0	0	0	0	0	0	8	0	0	0	0	0	0	0	0	0	0	0	0	0	0	0	0	0	0	0	0
6c5b7de39ee62c4075e4072e0ce22713	0	0	0	0	0	0	0	0	0	0	0	0	0	0	0	0	0	0	0	0	0	0	0	0	0	0	0	0	8	0	0	0	0	0	0	0	0	0	0	0	0	0	0	0	0	0	0	0	0
39a9c6fce3858ff8b329520991f18dc3	0	0	0	0	0	0	0	0	0	0	0	0	0	0	0	0	0	0	0	0	0	0	0	0	0	0	0	0	0	0	0	3	0	5	0	0	0	0	0	0	0	0	0	0	0	0	0	0	0
3b4fb1845a60d94ebe2776b084d0000a	0	0	0	0	0	0	0	0	0	0	0	0	0	0	0	0	0	0	0	0	0	0	0	0	0	0	0	0	0	0	0	0	0	0	8	0	0	0	0	0	0	0	0	0	0	0	0	0	0
151cfda4688e855e44b98aa1be40da41	0	0	0	0	0	0	0	0	0	0	0	0	0	0	0	0	0	0	0	0	0	0	0	0	0	0	0	0	0	0	0	0	0	0	0	0	0	0	0	0	0	0	0	0	0	0	0	0	0
bb4deafabb9f159675e5435c39a00bb4	0	0	0	0	0	0	0	0	0	0	0	0	0	0	0	0	0	0	0	0	0	0	0	0	0	0	0	0	0	0	0	0	0	0	0	0	0	0	0	0	0	0	0	0	0	0	0	0	0
e61a5d37148d9aaecc752441a6b481cc	0	0	0	0	0	0	0	0	0	0	0	0	0	0	0	0	7	0	0	0	0	0	0	0	0	0	0	0	0	0	0	0	0	0	0	0	0	0	0	0	0	0	0	0	0	0	0	0	0
f24f4d3c20bf8adf3d4ffd879f0a1420	0	0	0	0	0	0	0	0	0	0	0	0	0	0	0	0	0	0	0	0	7	0	0	0	0	0	0	0	0	0	0	0	0	0	0	0	0	0	0	0	0	0	0	0	0	0	0	0	0
4193e0a2e26fd35dc258d140ef95cde8	0	0	0	0	0	0	0	0	0	0	0	0	0	0	0	0	0	0	0	0	0	0	0	0	0	7	0	0	0	0	0	0	0	0	0	0	0	0	0	0	0	0	0	0	0	0	0	0	0
324491ed99624e262285b06884964fc4	0	0	0	0	0	0	0	0	0	0	0	0	0	0	0	0	0	0	0	0	0	0	0	0	0	0	0	0	0	0	0	0	0	0	0	0	7	0	0	0	0	0	0	0	0	0	0	0	0
c76467d0c5c289c04a33ea6b29627c10	0	0	0	0	0	0	0	0	0	0	0	0	0	0	0	0	0	0	0	0	0	0	0	0	0	0	0	0	0	0	0	0	0	0	0	0	0	0	0	0	0	0	0	0	0	0	0	0	7
0e5fe30bc88fa9fb68df26f6b4d9e5c1	0	0	0	0	0	0	0	0	0	0	0	0	0	0	0	0	0	0	0	0	0	0	0	0	0	0	0	0	0	0	0	0	0	0	0	0	0	0	0	0	0	0	0	0	0	0	0	0	0
52b48921738c94e30a340dfb8f571bde	0	0	0	0	0	0	0	0	0	0	0	0	0	0	0	0	0	0	0	0	0	0	0	0	0	0	0	0	0	0	0	0	0	0	0	0	0	0	0	0	0	0	0	0	0	0	0	0	0
b44124ba1a023b0ab71b7fbf6670c44d	0	0	0	0	0	0	0	0	0	0	0	0	0	0	0	0	0	0	0	0	0	0	0	0	0	0	0	0	0	0	0	0	0	0	0	0	0	0	0	0	0	0	0	0	0	0	0	0	0
6d6f48fd7bcc13b1139d77a6357981c2	0	0	0	0	0	0	0	0	0	0	0	0	0	0	0	0	0	0	0	0	0	0	0	0	0	0	0	0	0	0	0	0	0	0	0	0	0	0	0	0	0	0	0	0	0	0	0	0	0
496f26b9a816f503bb13838dd975fffb	0	0	0	0	0	0	0	0	0	0	0	0	6	0	0	0	0	0	0	0	0	0	0	0	0	0	0	0	0	0	0	0	0	0	0	0	0	0	0	0	0	0	0	0	0	0	0	0	0
324e6a6b21c3a05d374519bbf136e90d	0	0	0	0	0	0	0	0	0	0	0	0	0	6	0	0	0	0	0	0	0	0	0	0	0	0	0	0	0	0	0	0	0	0	0	0	0	0	0	0	0	0	0	0	0	0	0	0	0
f705f2694d1c0c690ce805c31da82ac4	0	0	0	0	0	0	0	0	0	0	0	0	0	0	0	0	0	6	0	0	0	0	0	0	0	0	0	0	0	0	0	0	0	0	0	0	0	0	0	0	0	0	0	0	0	0	0	0	0
5b9bf12c7c80e4d94a87667c0ef202ad	0	0	0	0	0	0	0	0	0	0	0	0	0	0	0	0	0	0	0	0	0	6	0	0	0	0	0	0	0	0	0	0	0	0	0	0	0	0	0	0	0	0	0	0	0	0	0	0	0
4d8146dd1e17af5dd4729de7c448c84f	0	0	0	0	0	0	0	0	0	0	0	0	0	0	0	0	0	0	0	0	0	0	0	0	0	0	0	0	0	0	6	0	0	0	0	0	0	0	0	0	0	0	0	0	0	0	0	0	0
22e53fdd9780147da5795e75d11eacc1	0	0	0	0	0	0	0	0	0	0	0	0	0	0	0	0	0	0	0	0	0	0	0	0	0	0	0	0	0	0	6	0	0	0	0	0	0	0	0	0	0	0	0	0	0	0	0	0	0
96b6220f569ec62cdde75ce2b4e19c5a	0	0	0	0	0	0	0	0	0	0	0	0	0	0	0	0	0	0	0	0	0	0	0	0	0	0	0	0	0	0	0	0	0	0	0	0	0	0	0	0	0	6	0	0	0	0	0	0	0
b924bf1782b4bca76560fff093e5632f	0	0	0	0	0	0	0	0	0	0	0	0	0	0	0	0	0	0	0	0	0	0	0	0	0	0	0	0	0	0	0	0	0	0	0	0	0	0	0	0	0	6	0	0	0	0	0	0	0
94bd861ffd533f706ae34d462a473cfa	0	0	0	0	0	0	0	0	0	0	0	0	0	0	0	0	0	0	0	0	0	0	0	0	0	0	0	0	0	0	0	0	0	0	0	0	0	0	0	0	0	0	0	0	0	0	0	0	0
c7c8cc2cc752c466a931ec70291b0de3	0	0	0	0	0	0	0	0	0	0	0	0	0	0	0	0	0	0	0	0	0	0	0	0	0	0	0	0	0	0	0	0	0	0	0	0	0	0	0	0	0	0	0	0	0	0	0	0	0
b2aa5c08c826b48f22098fcd774fb337	0	0	0	0	0	0	0	0	0	0	0	0	0	0	0	0	0	0	0	0	0	0	0	0	0	0	0	0	0	0	0	0	0	0	0	0	0	0	0	0	0	0	0	0	0	0	0	0	0
3d10986afe6b59950d9cf2e75ecdfa1e	0	0	0	0	0	0	0	0	0	0	0	0	0	0	0	0	0	0	0	0	0	0	0	0	0	0	0	0	0	0	0	0	0	0	0	0	0	0	0	0	0	0	0	0	0	0	0	0	0
2dc8c59a52d5032159614db9f8f94e87	0	0	0	0	0	0	0	0	0	0	0	0	0	0	0	0	0	0	0	0	5	0	0	0	0	0	0	0	0	0	0	0	0	0	0	0	0	0	0	0	0	0	0	0	0	0	0	0	0
8095b32b5850d9542a9ebbb627f29fa2	0	0	0	0	0	0	0	0	0	0	0	0	0	0	0	0	0	0	0	0	0	0	0	5	0	0	0	0	0	0	0	0	0	0	0	0	0	0	0	0	0	0	0	0	0	0	0	0	0
9bb879a2b516baa0eb46895dcc37f914	0	0	0	0	0	0	0	0	0	0	0	0	0	0	0	0	0	0	0	0	0	0	0	0	0	5	0	0	0	0	0	0	0	0	0	0	0	0	0	0	0	0	0	0	0	0	0	0	0
1fd07686caca0c088a32a82b103a670c	0	0	0	0	0	0	0	0	0	0	0	0	0	0	0	0	0	0	0	0	0	0	0	0	0	0	0	0	0	0	0	0	0	0	0	5	0	0	0	0	0	0	0	0	0	0	0	0	0
28d977f8e252e79fdc2416c61f3977ba	0	0	0	0	0	0	0	0	0	0	0	0	0	0	0	0	0	0	0	0	0	0	0	0	0	0	0	0	0	0	0	0	0	0	0	0	0	0	0	0	0	0	5	0	0	0	0	0	0
4a8d9e540108ea96526b4c13ea1797f1	0	0	0	0	0	0	0	0	0	0	0	0	0	0	0	0	0	0	0	0	0	0	0	0	0	0	0	0	0	0	0	0	0	0	0	0	0	0	0	0	0	0	0	5	0	0	0	0	0
301d00be8e5e7ba7681be4c57c8a92eb	0	0	0	0	0	0	0	0	0	0	0	0	0	0	0	0	0	0	0	0	0	0	0	0	0	0	0	0	0	0	0	0	0	0	0	0	0	0	0	0	0	0	0	0	0	0	0	0	0
70079befd2f9a12b8b417cb4e8e024df	0	0	0	0	0	0	0	0	0	0	0	0	0	0	0	0	0	0	0	0	0	0	0	0	0	0	0	0	0	0	0	0	0	0	0	0	0	0	0	0	0	0	0	0	0	0	0	0	0
a5aafefa71dbcf21dffc2f70e93e6dc7	0	0	0	0	0	0	0	0	0	0	0	0	0	0	0	0	0	0	4	0	0	0	0	0	0	0	0	0	0	0	0	0	0	0	0	0	0	0	0	0	0	0	0	0	0	0	0	0	0
dcad75902064c6a2db15712942a854db	0	0	0	0	0	0	0	0	0	0	0	0	0	0	0	0	0	0	0	0	4	0	0	0	0	0	0	0	0	0	0	0	0	0	0	0	0	0	0	0	0	0	0	0	0	0	0	0	0
62b229081bacfb5391680470521fa018	0	0	0	0	0	0	0	0	0	0	0	0	0	0	0	0	0	0	0	0	0	0	0	0	0	0	0	0	0	0	0	0	0	0	0	0	0	0	0	0	0	0	0	0	0	0	0	0	0
45a44404342f90dc344284acc91ec274	0	0	0	0	3	0	0	0	0	0	0	0	0	0	0	0	0	0	0	0	0	0	0	0	0	0	0	0	0	0	0	0	0	0	0	0	0	0	0	0	0	0	0	0	0	0	0	0	0
3aef6edb3ea32f013184cd54428c3898	0	0	0	0	0	0	0	0	0	0	0	0	0	0	0	0	0	0	0	0	0	3	0	0	0	0	0	0	0	0	0	0	0	0	0	0	0	0	0	0	0	0	0	0	0	0	0	0	0
d771e64c6520127502718901b4102e53	0	0	0	0	0	0	0	0	0	0	0	0	0	0	0	0	0	0	0	0	0	0	0	0	0	0	0	0	0	0	0	0	0	3	0	0	0	0	0	0	0	0	0	0	0	0	0	0	0
22a06f568f7f33561af303f387517f02	0	0	0	0	0	0	0	0	0	0	0	0	0	0	0	0	0	0	0	0	0	0	0	0	0	0	0	0	0	0	0	0	0	0	0	0	0	0	0	0	0	0	0	0	0	0	0	0	0
0dadf7b1f046a4445ce1fffa69e9eb76	0	0	0	0	0	0	0	0	0	0	0	0	2	0	0	0	0	0	0	0	0	0	0	0	0	0	0	0	0	0	0	0	0	0	0	0	0	0	0	0	0	0	0	0	0	0	0	0	0
fc35a8085753e1c300f6900bcc91e136	0	0	0	0	0	0	0	0	0	0	0	0	0	0	0	2	0	0	0	0	0	0	0	0	0	0	0	0	0	0	0	0	0	0	0	0	0	0	0	0	0	0	0	0	0	0	0	0	0
[truncated: 5 more columns]
