# Supplementary material for: Timing and delivery route effects of cecal microbiome transplants on Salmonella Typhimurium infections in chickens: potential for in-hatchery delivery of microbial interventions
Source: Anim Microbiome. 2023 Feb 14;5:11. doi: 10.1186/s42523-023-00232-0 (PMC9926694; doi:10.1186/s42523-023-00232-0)
Supplement: Supplementary file 1 — Additional file 1. The main feature, taxonomic and metadata tables used to analyse and describe the data collected across the two CMT experiments. [file 42523_2023_232_MOESM1_ESM.zip › Pottenger_et_al_Data_Files/TrialB_7dph_taxonomy.xls]

## Sheet: taxonomy
Feature ID	Taxon	Confidence
c9dc4c8eff363e8e61afa084f7619254	k__Bacteria; p__Firmicutes; c__Bacilli; o__Lactobacillales; f__Lactobacillaceae; g__Lactobacillus; s__	0.999998
c86bc91c9e47ce01300a927d1319172a	k__Bacteria; p__Firmicutes; c__Bacilli; o__Lactobacillales; f__Lactobacillaceae; g__Lactobacillus; s__	0.999999
16c850c42aa9576de537867658324da6	k__Bacteria; p__Firmicutes; c__Bacilli; o__Lactobacillales; f__Lactobacillaceae; g__Lactobacillus; s__	0.999998
5d69f7414f4c57246282fdd8c4f6dc22	k__Bacteria; p__Firmicutes; c__Clostridia; o__Clostridiales; f__Lachnospiraceae; g__; s__	0.850329
c71a0328abaa29c019b2109c6d1569ff	k__Bacteria; p__Firmicutes; c__Clostridia; o__Clostridiales; f__Lachnospiraceae; g__; s__	0.986227
91b11440685b150358d4f84356c47765	k__Bacteria; p__Firmicutes; c__Clostridia; o__Clostridiales; f__Lachnospiraceae; g__; s__	0.980865
254456263f27a0f6d0eed34c6fdcaa1d	k__Bacteria; p__Firmicutes; c__Bacilli; o__Lactobacillales; f__Lactobacillaceae; g__Lactobacillus; s__	0.999996
355034a5402d8dadedddf6c93f9c507c	k__Bacteria; p__Firmicutes; c__Clostridia; o__Clostridiales; f__Lachnospiraceae; g__; s__	0.990117
4297e4bae19c5cfb68fb81a60f740a4e	k__Bacteria; p__Firmicutes; c__Bacilli; o__Lactobacillales; f__Lactobacillaceae; g__Lactobacillus; s__	0.999997
c56d5d356d743d0f643722810b6de7c1	k__Bacteria; p__Firmicutes; c__Bacilli; o__Lactobacillales; f__Lactobacillaceae; g__Lactobacillus; s__	0.999997
bd70542041ed702c5e31591d41b5e0b9	k__Bacteria; p__Proteobacteria; c__Gammaproteobacteria; o__Enterobacteriales; f__Enterobacteriaceae	0.999999
ca879c6fceb11e80dce5f02445954a8d	k__Bacteria; p__Proteobacteria; c__Gammaproteobacteria; o__Enterobacteriales; f__Enterobacteriaceae	0.999999
222876e2931c553cbe487b4639f9d3a7	k__Bacteria; p__Firmicutes; c__Bacilli; o__Lactobacillales; f__Lactobacillaceae; g__Lactobacillus; s__	0.997198
566e6ac8127757b635aa9f7278a69a3d	k__Bacteria; p__Firmicutes; c__Bacilli; o__Lactobacillales; f__Enterococcaceae; g__Enterococcus; s__	0.996733
d1701442489e0472f8b8cec2160b2452	k__Bacteria; p__Firmicutes; c__Clostridia; o__Clostridiales; f__Ruminococcaceae; g__Ruminococcus; s__	0.999314
f27cf5064ccad6d057c08038144a760f	k__Bacteria; p__Firmicutes; c__Bacilli; o__Lactobacillales; f__Enterococcaceae; g__Enterococcus; s__	0.996733
e15c2081ad69b094b67ec97787921db7	k__Bacteria; p__Firmicutes; c__Clostridia; o__Clostridiales; f__Ruminococcaceae; g__Faecalibacterium; s__prausnitzii	1
017a830e07e993f0ef485d4868c61514	k__Bacteria; p__Firmicutes; c__Clostridia; o__Clostridiales; f__Ruminococcaceae; g__Faecalibacterium; s__prausnitzii	1
be49158c3f9ccd1a7b9837af3954a545	k__Bacteria; p__Firmicutes; c__Clostridia; o__Clostridiales; f__Lachnospiraceae; g__; s__	0.998322
f1037bec614b24d730f273cbf2066b78	k__Bacteria; p__Firmicutes; c__Clostridia; o__Clostridiales; f__Lachnospiraceae; g__; s__	0.997658
9a8171b2b9bc382e9055f767617ba4e6	k__Bacteria; p__Firmicutes; c__Clostridia; o__Clostridiales; f__Lachnospiraceae; g__; s__	0.998776
e2c6b0e50f6d8f1b8cb3c1ff0a57706b	k__Bacteria; p__Firmicutes; c__Clostridia; o__Clostridiales; f__Ruminococcaceae; g__Oscillospira; s__	0.778795
5113b90a7e0fbf3afcd3a48f5e322cb2	k__Bacteria; p__Firmicutes; c__Clostridia; o__Clostridiales; f__Ruminococcaceae; g__Faecalibacterium; s__prausnitzii	1
d1c8cc943ac8da495c57845e89bc32ea	k__Bacteria; p__Firmicutes; c__Clostridia; o__Clostridiales; f__Ruminococcaceae; g__; s__	0.856523
a7f520103043100b889c861bd24ffa80	k__Bacteria; p__Firmicutes; c__Clostridia; o__Clostridiales; f__Ruminococcaceae; g__Faecalibacterium; s__prausnitzii	1
85dd39ec2285f9111f2d8b37e86d0fd3	k__Bacteria; p__Firmicutes; c__Clostridia; o__Clostridiales; f__Lachnospiraceae; g__; s__	0.998253
737c733f2fe8591304bede57be204b7b	k__Bacteria; p__Firmicutes; c__Clostridia; o__Clostridiales; f__Lachnospiraceae; g__; s__	0.998916
2318ac6fc4082e7be738689ea0b80e43	k__Bacteria; p__Firmicutes; c__Clostridia; o__Clostridiales; f__Ruminococcaceae; g__Faecalibacterium; s__prausnitzii	1
36e7c0df29a7771f7956e34587227159	k__Bacteria; p__Firmicutes; c__Clostridia; o__Clostridiales; f__Ruminococcaceae; g__Faecalibacterium; s__prausnitzii	1
64730f4f114b3063e604b6ac4a930f90	k__Bacteria; p__Firmicutes; c__Clostridia; o__Clostridiales; f__Ruminococcaceae; g__; s__	0.91529
7ea61d492ad601356d3d53a3cde28112	k__Bacteria; p__Firmicutes; c__Clostridia; o__Clostridiales; f__Lachnospiraceae; g__; s__	0.998084
7e0d61525c4d44ae9c90270ebbd6ee72	k__Bacteria; p__Firmicutes; c__Clostridia; o__Clostridiales; f__Ruminococcaceae; g__Faecalibacterium; s__prausnitzii	1
0ec23532d1aa16658d7481c70328a98e	k__Bacteria; p__Firmicutes; c__Clostridia; o__Clostridiales; f__Lachnospiraceae; g__; s__	0.997555
24d1e51c93c67740ab63e573cf0e1b85	k__Bacteria; p__Firmicutes; c__Clostridia; o__Clostridiales; f__Lachnospiraceae; g__; s__	0.99875
e069640165c6ce6a3c1551b0c38adefd	k__Bacteria; p__Firmicutes; c__Clostridia; o__Clostridiales; f__Lachnospiraceae; g__; s__	0.998192
110de344c5c5f573765359bd11f9206a	k__Bacteria; p__Firmicutes; c__Clostridia; o__Clostridiales; f__Lachnospiraceae; g__; s__	0.998252
11df147a45e56dc9bc33a64dc672fa5a	k__Bacteria; p__Firmicutes; c__Clostridia; o__Clostridiales; f__Ruminococcaceae; g__; s__	0.974122
172c2a75c9e498b0fda0064ad8e62fde	k__Bacteria; p__Firmicutes; c__Clostridia; o__Clostridiales; f__Lachnospiraceae; g__; s__	0.95341
78dfcd45ac8115deb39d722f41d0be8b	k__Bacteria; p__Firmicutes; c__Clostridia; o__Clostridiales; f__Lachnospiraceae; g__; s__	0.997284
5b330a72c15b820a7a2c5f9962f764e3	k__Bacteria; p__Tenericutes; c__Mollicutes; o__RF39; f__; g__; s__	1
43f896f0a6168ccaf6c8b3883fe7c849	k__Bacteria; p__Firmicutes; c__Clostridia; o__Clostridiales; f__Lachnospiraceae	0.840561
010185e562f02b2472767a582f8967a0	k__Bacteria; p__Firmicutes; c__Clostridia; o__Clostridiales; f__Ruminococcaceae; g__; s__	0.87963
3c7fcd7837965a72d37f1d803646ffd8	k__Bacteria; p__Firmicutes; c__Clostridia; o__Clostridiales; f__Ruminococcaceae; g__; s__	0.947583
4fdce93c22aa5f9754ef723cf54803f4	k__Bacteria; p__Firmicutes; c__Clostridia; o__Clostridiales; f__Lachnospiraceae; g__; s__	0.935628
5ce676745cb0ee924a2286ed32510059	k__Bacteria; p__Firmicutes; c__Clostridia; o__Clostridiales; f__Ruminococcaceae; g__; s__	0.778523
8b051f2920482d3080aea8935f07d303	k__Bacteria; p__Firmicutes; c__Clostridia; o__Clostridiales; f__Lachnospiraceae; g__Coprococcus; s__	0.995895
8f55a57c03b68f4acdadb566baf6f66d	k__Bacteria; p__Firmicutes; c__Clostridia; o__Clostridiales; f__Lachnospiraceae; g__; s__	0.966877
c7701e4b04cba064290b176999236eb3	k__Bacteria; p__Firmicutes; c__Erysipelotrichi; o__Erysipelotrichales; f__Erysipelotrichaceae; g__; s__	0.998642
9bb3d790b198ab383ad0c7f81a4bfd06	k__Bacteria; p__Firmicutes; c__Clostridia; o__Clostridiales; f__Lachnospiraceae; g__; s__	0.973305
ae6e19401a183a42638ebf1af97f9406	k__Bacteria; p__Firmicutes; c__Clostridia; o__Clostridiales; f__Lachnospiraceae	0.800938
cf0410904d901004041832dac50e6d92	k__Bacteria; p__Firmicutes; c__Clostridia; o__Clostridiales; f__Lachnospiraceae; g__; s__	0.954093
b803e01e122f90c52b37e74df35a610b	k__Bacteria; p__Firmicutes; c__Clostridia; o__Clostridiales; f__Ruminococcaceae; g__; s__	0.862291
998b60992cf62f6aabc8a86adbc150fc	k__Bacteria; p__Tenericutes; c__Mollicutes; o__RF39; f__; g__; s__	1
73ffdc1183fb0087c2c56b40c9bb518b	k__Bacteria; p__Firmicutes; c__Clostridia; o__Clostridiales; f__Lachnospiraceae; g__; s__	0.897463
b9bedead6fe1adb250132beac57274f2	k__Bacteria; p__Firmicutes; c__Clostridia; o__Clostridiales; f__Lachnospiraceae; g__Coprococcus; s__	0.994757
60797e9a4dbf9806742df5e3f6bfe41f	k__Bacteria; p__Firmicutes; c__Clostridia; o__Clostridiales; f__[Acidaminobacteraceae]; g__; s__	0.802718
cb8b4d5008671e5b44698d43e45ae5ea	k__Bacteria; p__Firmicutes; c__Clostridia; o__Clostridiales; f__Lachnospiraceae; g__; s__	0.88703
63a8a8be465faed6f494247ce6bb55ac	k__Bacteria; p__Firmicutes; c__Clostridia; o__Clostridiales; f__Lachnospiraceae; g__; s__	0.981355
ce49e6aa271643890e9c958a0c93db56	k__Bacteria; p__Firmicutes; c__Erysipelotrichi; o__Erysipelotrichales; f__Erysipelotrichaceae; g__; s__	0.999109
c81be75fe2662670e72815b31a0a29ad	k__Bacteria; p__Firmicutes; c__Clostridia; o__Clostridiales; f__Ruminococcaceae; g__Faecalibacterium; s__prausnitzii	1
e61fa86fc74923d679cd6901d229dfe9	k__Bacteria; p__Firmicutes; c__Clostridia; o__Clostridiales; f__Lachnospiraceae; g__; s__	0.872669
3960543435271cf2b16a8ceb7081ec96	k__Bacteria; p__Firmicutes; c__Clostridia; o__Clostridiales; f__Lachnospiraceae	0.83701
d9ccf7e51c72ac64fd6bf782f3981e90	k__Bacteria; p__Firmicutes; c__Clostridia; o__Clostridiales; f__[Acidaminobacteraceae]; g__; s__	0.760882
0af729cda5507a13b3cd9a942cf41f85	k__Bacteria; p__Firmicutes; c__Clostridia; o__Clostridiales; f__Lachnospiraceae; g__Coprococcus; s__	0.99589
80bd364a7031d57330e099fb6d30271f	k__Bacteria; p__Firmicutes; c__Clostridia; o__Clostridiales; f__Lachnospiraceae; g__; s__	0.86211
d5c74ec9a1a4428d3f8f9ba3536b79a4	k__Bacteria; p__Firmicutes; c__Clostridia; o__Clostridiales; f__Lachnospiraceae; g__; s__	0.847767
c2c65f6278a476f045497c7ad795eeb9	k__Bacteria; p__Firmicutes; c__Clostridia; o__Clostridiales; f__Lachnospiraceae; g__; s__	0.947408
dec4b3eb7ab3cd6b5848c7656e51e302	k__Bacteria; p__Firmicutes; c__Clostridia; o__Clostridiales; f__Ruminococcaceae; g__; s__	0.977645
3fd94f72de70f9f0bc24a31b79b7782d	k__Bacteria; p__Firmicutes; c__Clostridia; o__Clostridiales; f__Lachnospiraceae; g__; s__	0.99865
3126b817e3c6baecb7f9700ea4b21bb1	k__Bacteria; p__Firmicutes; c__Clostridia; o__Clostridiales; f__[Acidaminobacteraceae]; g__; s__	0.803802
cf6ec14843d4e7e8b899f5b1a70145c2	k__Bacteria; p__Firmicutes; c__Clostridia; o__Clostridiales; f__Lachnospiraceae; g__; s__	0.808884
8633f157672e96709dde3389d7904bb8	k__Bacteria; p__Firmicutes; c__Clostridia; o__Clostridiales; f__Ruminococcaceae; g__; s__	0.979184
5a3a1a6e38d5c41cb3d0bef1a7c1c31a	k__Bacteria; p__Firmicutes; c__Clostridia; o__Clostridiales; f__Ruminococcaceae; g__Ruminococcus; s__	0.999424
d7068d1e79b3b5a577ba004df3980957	k__Bacteria; p__Firmicutes; c__Clostridia; o__Clostridiales; f__Lachnospiraceae; g__; s__	0.984823
5a55345381d6d2beca5a9ccef30e4ca3	k__Bacteria; p__Firmicutes; c__Clostridia; o__Clostridiales; f__Ruminococcaceae; g__; s__	0.954251
9517e002099cfee29440642c2afb6f42	k__Bacteria; p__Firmicutes; c__Clostridia; o__Clostridiales; f__Lachnospiraceae; g__; s__	0.998116
1f67551800b85543069eeaaf16dfce74	k__Bacteria; p__Firmicutes; c__Clostridia; o__Clostridiales; f__Clostridiaceae	0.710565
841b014626da09538cc10b7b29fc56c9	k__Bacteria; p__Firmicutes; c__Clostridia; o__Clostridiales; f__Ruminococcaceae; g__Ruminococcus; s__	0.999698
1400dfdcdddaa84b334f02c21d02786d	k__Bacteria; p__Firmicutes; c__Clostridia; o__Clostridiales; f__Lachnospiraceae; g__; s__	0.926468
8a4bd6f75c0a10858dc0594f8f278fbe	k__Bacteria; p__Proteobacteria; c__Gammaproteobacteria; o__Enterobacteriales; f__Enterobacteriaceae	0.999995
dc12b8cd88ddbf97af246666f059b306	k__Bacteria; p__Firmicutes; c__Clostridia; o__Clostridiales; f__Lachnospiraceae; g__; s__	0.904838
7a1b5a60aa6c4ab8de5d6d384d0c1616	k__Bacteria; p__Firmicutes; c__Clostridia; o__Clostridiales; f__Ruminococcaceae; g__; s__	0.957715
9020a6b311a62ac1444e8f5a1ba686ee	k__Bacteria; p__Firmicutes; c__Clostridia; o__Clostridiales; f__Lachnospiraceae; g__; s__	0.887852
0970e2deb45ac8ab290fe68202426a72	k__Bacteria; p__Firmicutes; c__Clostridia; o__Clostridiales	0.999211
9d61f31a40404cf4c97970c89dcaf3b8	k__Bacteria; p__Firmicutes; c__Clostridia; o__Clostridiales; f__Lachnospiraceae; g__Coprococcus; s__	0.731132
db8efaada70d0100c0aeb1fc36973821	k__Bacteria; p__Firmicutes; c__Clostridia; o__Clostridiales; f__Ruminococcaceae; g__Ruminococcus; s__	0.999549
c726db65058ea16fcf32b0dbdd3ffd47	k__Bacteria; p__Firmicutes; c__Clostridia; o__Clostridiales; f__Ruminococcaceae; g__Ruminococcus; s__	0.994139
65aaf5ee18c98e43325d5b4c91cb0e29	k__Bacteria; p__Firmicutes; c__Clostridia; o__Clostridiales; f__Ruminococcaceae; g__Faecalibacterium; s__prausnitzii	1
f4d0f5a2a3cee17f790d220d754ad77f	k__Bacteria; p__Firmicutes; c__Clostridia; o__Clostridiales; f__Clostridiaceae	0.719732
4aa14a5c09cc0289f811f54841a1d786	k__Bacteria; p__Firmicutes; c__Clostridia; o__Clostridiales; f__Lachnospiraceae; g__; s__	0.978875
52c1be94e2296b7b7479dc4127352e8e	k__Bacteria; p__Firmicutes; c__Clostridia; o__Clostridiales; f__Lachnospiraceae; g__; s__	0.960849
bd9a2dc3e478b564c49b4d86d835a31f	k__Bacteria; p__Proteobacteria; c__Gammaproteobacteria; o__Enterobacteriales; f__Enterobacteriaceae	0.999994
5c3ba159922804548af61abc6cb5c9f9	k__Bacteria; p__Firmicutes; c__Clostridia; o__Clostridiales; f__Ruminococcaceae; g__Ruminococcus; s__	0.999762
cf3f1345c56ca11511f59b0e7ec88027	k__Bacteria; p__Firmicutes; c__Clostridia; o__Clostridiales	0.999441
0e6bb6ebc7fcf34e80cb938665d97eb8	k__Bacteria; p__Firmicutes; c__Clostridia; o__Clostridiales; f__Ruminococcaceae; g__; s__	0.988378
56bcd67c40cd5b01d3f6dc9683e0d6bc	k__Bacteria; p__Firmicutes; c__Clostridia; o__Clostridiales; f__Lachnospiraceae; g__; s__	0.99909
503fa18d17cbf062c5bd7b57df71a032	k__Bacteria; p__Firmicutes; c__Clostridia; o__Clostridiales; f__Ruminococcaceae; g__Oscillospira; s__	0.999361
e4926498f9489f0df1524bf22b15e6b7	k__Bacteria; p__Firmicutes; c__Clostridia; o__Clostridiales; f__Lachnospiraceae; g__; s__	0.84245
3968835c2562b02cc881132c876feef8	k__Bacteria; p__Firmicutes; c__Clostridia; o__Clostridiales; f__; g__; s__	0.999995
f6df053ae953163b00409c52b1087f6d	k__Bacteria; p__Firmicutes; c__Bacilli; o__Lactobacillales; f__Lactobacillaceae; g__Lactobacillus; s__	0.901009
da5788f05360589d9d07cd00c9199690	k__Bacteria; p__Firmicutes; c__Clostridia; o__Clostridiales; f__Ruminococcaceae; g__Ruminococcus; s__	0.99982
b46abd32b1a8a579c5911f0892a646cd	k__Bacteria; p__Firmicutes; c__Clostridia; o__Clostridiales; f__Ruminococcaceae; g__Ruminococcus; s__	0.999548
8a4f06bf25a0bb81739037030cce230f	k__Bacteria; p__Firmicutes; c__Clostridia; o__Clostridiales	0.99328
e8e0cdbc0c6c4d483a7cc0152934a81f	k__Bacteria; p__Firmicutes; c__Clostridia; o__Clostridiales; f__Clostridiaceae	0.709626
64163fb48bb9343b3d8c7ae20537e6e5	k__Bacteria; p__Firmicutes; c__Clostridia; o__Clostridiales; f__Ruminococcaceae; g__Ruminococcus; s__	0.995364
af5f93899b6743d045847c3442f6c9f2	k__Bacteria; p__Firmicutes; c__Clostridia; o__Clostridiales; f__Ruminococcaceae; g__Ruminococcus; s__	0.999771
22923a6a8b70d76dd48029dbe9b85410	k__Bacteria; p__Firmicutes; c__Clostridia; o__Clostridiales	0.999759
36faf19e48645469a6d2b33df5ddb2ad	k__Bacteria; p__Firmicutes; c__Clostridia; o__Clostridiales; f__Ruminococcaceae; g__Ruminococcus; s__	0.999646
24121ebb0e04b674515c41ed5e3b136a	k__Bacteria; p__Firmicutes; c__Clostridia; o__Clostridiales	0.994962
f04bd73849d873994fbb52f662fa50cf	k__Bacteria; p__Firmicutes; c__Clostridia; o__Clostridiales	0.999243
1587068ceed0043cbedadfbaba0a44f1	k__Bacteria; p__Firmicutes; c__Clostridia; o__Clostridiales; f__Lachnospiraceae; g__; s__	0.998439
bf87f88ee908f6b1f1524bcdad19c54f	k__Bacteria; p__Firmicutes; c__Clostridia; o__Clostridiales; f__Lachnospiraceae; g__; s__	0.985266
d5931b36ffb53fc552c8f195c5952db9	k__Bacteria; p__Firmicutes; c__Clostridia; o__Clostridiales; f__Ruminococcaceae; g__Oscillospira; s__	0.99951
97ba4e7febf3803f73ff45a064fed2a0	k__Bacteria; p__Proteobacteria; c__Gammaproteobacteria; o__Enterobacteriales; f__Enterobacteriaceae	0.999995
e23383257f1cee489e4f4173afa1e7d2	k__Bacteria; p__Firmicutes; c__Clostridia; o__Clostridiales; f__; g__; s__	0.999996
7dd6096d1db6be97851c85f45a5022e5	k__Bacteria; p__Firmicutes; c__Clostridia; o__Clostridiales	0.994888
6d72274105a9358e9643101386bf419c	k__Bacteria; p__Firmicutes; c__Clostridia; o__Clostridiales; f__Lachnospiraceae; g__Coprococcus; s__	0.722387
11f336df5cad53c90f20938a6c86e219	k__Bacteria; p__Firmicutes; c__Clostridia; o__Clostridiales; f__Lachnospiraceae; g__; s__	0.978378
9735974548e39f94541e90d3b440b3c3	k__Bacteria; p__Firmicutes; c__Clostridia; o__Clostridiales; f__Ruminococcaceae; g__Oscillospira; s__	0.853171
6ef5a0791c33c189e0d1f7533a83c009	k__Bacteria; p__Firmicutes; c__Clostridia; o__Clostridiales; f__Ruminococcaceae; g__Ruminococcus; s__	0.999361
2f2a9c6d69c71aaab2b1e15994b066b5	k__Bacteria; p__Firmicutes; c__Clostridia; o__Clostridiales; f__Lachnospiraceae; g__; s__	0.970309
ba2a2dfede65412244235092169a0908	k__Bacteria; p__Firmicutes; c__Clostridia; o__Clostridiales	0.992921
ab21f0fc0c3466f0921adc1213315f59	k__Bacteria; p__Firmicutes; c__Clostridia; o__Clostridiales; f__Ruminococcaceae; g__; s__	0.999632
c4959f7bd622128b86b00b84cdd9e1fb	k__Bacteria; p__Firmicutes; c__Clostridia; o__Clostridiales; f__Lachnospiraceae; g__; s__	0.768874
1a97ed9d34c172bdc86d9239440bed60	k__Bacteria; p__Firmicutes; c__Clostridia; o__Clostridiales; f__Lachnospiraceae; g__; s__	0.99591
0c01c6809784c693a8cce0cb8838c487	k__Bacteria; p__Firmicutes; c__Clostridia; o__Clostridiales; f__Ruminococcaceae; g__Oscillospira; s__	0.921108
87723f6f8d660f733e989e01f6c55e51	k__Bacteria; p__Firmicutes; c__Clostridia; o__Clostridiales; f__Ruminococcaceae; g__; s__	0.999159
27b3b6c782ca8d84ffb7ba06bc5b9e21	k__Bacteria; p__Firmicutes; c__Bacilli; o__Bacillales; f__Bacillaceae	0.997519
142754f6a4fdb8b9a2d4d24b255bfd49	k__Bacteria; p__Firmicutes; c__Clostridia; o__Clostridiales; f__Lachnospiraceae	0.997206
7ce5f90c67652d47ce71144f3b7dc31e	k__Bacteria; p__Firmicutes; c__Clostridia; o__Clostridiales; f__Ruminococcaceae; g__Ruminococcus; s__	0.999499
358cbdf6b990aba84685d3b80be9e0a0	k__Bacteria; p__Firmicutes; c__Clostridia; o__Clostridiales; f__Ruminococcaceae; g__; s__	0.999795
87947170393cb1ee17537185bc318ce1	k__Bacteria; p__Firmicutes; c__Clostridia; o__Clostridiales; f__Lachnospiraceae; g__; s__	0.979262
30e10a390c4a29f200fd7e3bd182fa2c	k__Bacteria; p__Firmicutes; c__Clostridia; o__Clostridiales; f__Ruminococcaceae	0.775595
457145302a1fef34ed062ab26737f917	k__Bacteria; p__Firmicutes; c__Clostridia; o__Clostridiales; f__Lachnospiraceae; g__; s__	0.990354
5e47fdb452457205184fab2d2b2b46c9	k__Bacteria; p__Firmicutes; c__Clostridia; o__Clostridiales; f__Lachnospiraceae; g__; s__	0.994306
df53204e1f8f62af5bdd8d0711900b63	k__Bacteria; p__Firmicutes; c__Clostridia; o__Clostridiales; f__Ruminococcaceae; g__Ruminococcus; s__	0.999498
053e2fe12849faee70c0128a5f400547	k__Bacteria; p__Firmicutes; c__Clostridia; o__Clostridiales; f__Ruminococcaceae; g__Oscillospira; s__	0.868486
59c97d983335c1c99880f5e9b42d9f94	k__Bacteria; p__Firmicutes; c__Clostridia; o__Clostridiales; f__Ruminococcaceae; g__; s__	0.999532
b18f96f2434c8dd451e68b18719c5c25	k__Bacteria; p__Firmicutes; c__Clostridia; o__Clostridiales; f__Lachnospiraceae; g__; s__	0.859722
5022645223829d3ffe13326b0229461a	k__Bacteria; p__Firmicutes; c__Bacilli; o__Lactobacillales; f__Lactobacillaceae; g__Lactobacillus; s__	0.999997
2bc50370ea1e54eccfa60424e75e3ce4	k__Bacteria; p__Firmicutes; c__Bacilli; o__Lactobacillales; f__Lactobacillaceae; g__Lactobacillus; s__	0.999998
9461ce8c6ebd5ee4f30ffc60401eed63	k__Bacteria; p__Firmicutes; c__Erysipelotrichi; o__Erysipelotrichales; f__Erysipelotrichaceae; g__; s__	0.999843
605bdbb296c134eddd1c871c0425306d	k__Bacteria; p__Firmicutes; c__Clostridia; o__Clostridiales; f__Ruminococcaceae; g__Ruminococcus; s__	0.999607
fe7e280504324605e2bf1b4d69374a7e	k__Bacteria; p__Firmicutes; c__Clostridia; o__Clostridiales; f__Lachnospiraceae; g__; s__	0.996886
7fd32f0bf0b890af5351cfe478ddd372	k__Bacteria; p__Firmicutes; c__Clostridia; o__Clostridiales; f__Ruminococcaceae	0.750487
fa227c9ad647526d80af3033a92d6d2a	k__Bacteria; p__Firmicutes; c__Clostridia; o__Clostridiales; f__Lachnospiraceae; g__; s__	0.810752
5d0206f0dec894316a99b130fc44d2e8	k__Bacteria; p__Firmicutes; c__Clostridia; o__Clostridiales; f__Lachnospiraceae; g__; s__	0.903843
8caa2ae131652170ee566c0922ccbca1	k__Bacteria; p__Firmicutes; c__Clostridia; o__Clostridiales; f__Lachnospiraceae; g__; s__	0.985203
a3705bbe04d5f3ab56285b8b3268f747	k__Bacteria; p__Firmicutes; c__Clostridia; o__Clostridiales; f__Lachnospiraceae; g__; s__	0.998898
f6256d2c1f80096946b3a7bbd4ec8609	k__Bacteria; p__Firmicutes; c__Clostridia; o__Clostridiales; f__Lachnospiraceae; g__; s__	0.995673
a2d5ae9cda65e40d24ab352f6267bcb7	k__Bacteria; p__Firmicutes; c__Clostridia; o__Clostridiales; f__Ruminococcaceae	0.999884
aa941c4448477b77fba9d79c62035028	k__Bacteria; p__Firmicutes; c__Clostridia; o__Clostridiales; f__Lachnospiraceae; g__; s__	0.869396
90f24c100d7b8f37365673e96d5b2618	k__Bacteria; p__Firmicutes; c__Clostridia; o__Clostridiales; f__Lachnospiraceae; g__; s__	0.993176
6bd683aece8b89503c994204567120d8	k__Bacteria; p__Firmicutes; c__Bacilli; o__Lactobacillales; f__Enterococcaceae; g__Enterococcus; s__	0.995047
dd090740d0ade3b8ae5698fe280c8e4f	k__Bacteria; p__Firmicutes; c__Bacilli; o__Lactobacillales; f__Lactobacillaceae; g__Lactobacillus; s__	0.999998
39569c7c19afb9233ca21d9e35c5de50	k__Bacteria; p__Firmicutes; c__Clostridia; o__Clostridiales; f__Ruminococcaceae; g__Oscillospira; s__	0.997486
3b247fec81aee80751744577ab91deab	k__Bacteria; p__Firmicutes; c__Bacilli; o__Lactobacillales; f__Lactobacillaceae; g__Pediococcus; s__acidilactici	0.974396
7d21ddfd73f78f980277f47f66862589	k__Bacteria; p__Firmicutes; c__Clostridia; o__Clostridiales; f__Lachnospiraceae; g__; s__	0.989532
95a96c5224ff9717d008ef38b50ddfcd	k__Bacteria; p__Firmicutes; c__Clostridia; o__Clostridiales; f__Lachnospiraceae; g__; s__	0.993389
19092c7dee8a0801def9d8a1239c1573	k__Bacteria; p__Firmicutes; c__Clostridia; o__Clostridiales; f__Lachnospiraceae; g__; s__	0.984016
1fdcf0ac4d1a564e992921d26bb032e8	k__Bacteria; p__Firmicutes; c__Clostridia; o__Clostridiales; f__Ruminococcaceae; g__Oscillospira; s__	0.998792
a88c88a6ed8f370426904eb37b55f328	k__Bacteria; p__Firmicutes; c__Bacilli; o__Lactobacillales; f__Lactobacillaceae; g__Pediococcus; s__acidilactici	0.964171
94cbe3c95838cb285286979b9b161541	k__Bacteria; p__Firmicutes; c__Clostridia; o__Clostridiales; f__Ruminococcaceae; g__; s__	0.770862
0f98077192d9b750bbb9e770cb43bec9	k__Bacteria; p__Firmicutes; c__Clostridia; o__Clostridiales; f__Ruminococcaceae	0.99992
18a534cf7fe7765f20d019d337a49834	k__Bacteria; p__Firmicutes; c__Clostridia; o__Clostridiales; f__Ruminococcaceae; g__Ruminococcus; s__	0.997665
a5f5f62a6ca2ac8838131429d2a22610	k__Bacteria; p__Firmicutes; c__Clostridia; o__Clostridiales; f__Ruminococcaceae; g__Oscillospira; s__	0.99544
d7469f8494a1702b7aa57ffdfbc885d7	k__Bacteria; p__Firmicutes; c__Clostridia; o__Clostridiales; f__Ruminococcaceae; g__Ruminococcus; s__	0.998706
d2883089a048d26c3e9885ae87a7c56a	k__Bacteria; p__Firmicutes; c__Erysipelotrichi; o__Erysipelotrichales; f__Erysipelotrichaceae; g__; s__	0.99994
ee86ff3fee3683ac8d84052f3cd10a1d	k__Bacteria; p__Firmicutes; c__Clostridia; o__Clostridiales; f__Ruminococcaceae; g__Ruminococcus	0.723734
514cea3d792a5a97533e51125d441f89	k__Bacteria; p__Firmicutes; c__Clostridia; o__Clostridiales; f__Lachnospiraceae; g__; s__	0.997137
cd68d655815c91340c37a5ebfc31b37c	k__Bacteria; p__Firmicutes; c__Clostridia; o__Clostridiales; f__Lachnospiraceae; g__; s__	0.988373
f50c4d5286cbee0debbe07b79faefb8c	k__Bacteria; p__Firmicutes; c__Clostridia; o__Clostridiales; f__Ruminococcaceae; g__Ruminococcus; s__	0.998196
49f3a676dd4ee5d3707d8b19d7e5b1f3	k__Bacteria; p__Firmicutes; c__Clostridia; o__Clostridiales; f__; g__; s__	0.999989
a40c0272829a2e8994507bd118193ae3	k__Bacteria; p__Firmicutes; c__Clostridia; o__Clostridiales; f__Lachnospiraceae; g__; s__	0.960155
7870a963256800da4ac19baf1b946e4b	k__Bacteria; p__Firmicutes; c__Clostridia; o__Clostridiales; f__Ruminococcaceae; g__Oscillospira; s__	0.99781
f85fb5ebdb2a72a4be16f7b12bd6ce69	k__Bacteria; p__Firmicutes; c__Clostridia; o__Clostridiales; f__Ruminococcaceae; g__Ruminococcus; s__	0.999042
9b6b749e6c92f790ac4c43cb0e7d2fdc	k__Bacteria; p__Firmicutes; c__Bacilli; o__Lactobacillales; f__Lactobacillaceae; g__Pediococcus; s__acidilactici	0.963329
240c6ac53b006948434a6b73f9e573e1	k__Bacteria; p__Firmicutes; c__Clostridia; o__Clostridiales; f__Ruminococcaceae; g__Ruminococcus; s__	0.998121
3d6af8b3c29820a406b511db68d3c6de	k__Bacteria; p__Firmicutes; c__Clostridia; o__Clostridiales; f__Lachnospiraceae; g__; s__	0.994327
b353f80783e1e8a0a6e599192ca53b6b	k__Bacteria; p__Firmicutes; c__Clostridia; o__Clostridiales; f__Lachnospiraceae; g__; s__	0.993665
340c2109c0a15c37d573d7d27a11bef7	k__Bacteria; p__Firmicutes; c__Clostridia; o__Clostridiales; f__Lachnospiraceae; g__; s__	0.996022
892a17b6b73c8c661d3ec299188a2d1a	k__Bacteria; p__Firmicutes; c__Clostridia; o__Clostridiales; f__Lachnospiraceae; g__; s__	0.930959
d3fdcc82c8b35d62f17b26e026762022	k__Bacteria; p__Firmicutes; c__Clostridia; o__Clostridiales; f__; g__; s__	0.999682
06a2210a8c64bc9ef2eb0e60a402b5b4	k__Bacteria; p__Firmicutes; c__Clostridia; o__Clostridiales; f__Ruminococcaceae; g__; s__	0.98505
618fbe59f45886a9227f7c79ee458d57	k__Bacteria; p__Firmicutes; c__Clostridia; o__Clostridiales; f__Ruminococcaceae; g__Ruminococcus; s__	0.999261
5756dc39cc6ec8d2932da46f1d1e4dd2	k__Bacteria; p__Firmicutes; c__Clostridia; o__Clostridiales; f__Lachnospiraceae; g__Clostridium; s__clostridioforme	0.731009
730b68d9220a4b48b9cc48e384220090	k__Bacteria; p__Firmicutes; c__Clostridia; o__Clostridiales; f__Lachnospiraceae; g__; s__	0.992085
a355e40e7f18dd0dc10b09f9632021a8	k__Bacteria; p__Firmicutes; c__Clostridia; o__Clostridiales; f__Lachnospiraceae; g__; s__	0.979791
142ea41465fc5de7882990154563ac48	k__Bacteria; p__Firmicutes; c__Clostridia; o__Clostridiales; f__; g__; s__	0.999994
a9a2a4694c428483c80c1cf6f74fe360	k__Bacteria; p__Proteobacteria; c__Gammaproteobacteria; o__Enterobacteriales; f__Enterobacteriaceae	1
d55fc27851f4af4de8d5101574ab1efb	k__Bacteria; p__Firmicutes; c__Clostridia; o__Clostridiales; f__Lachnospiraceae; g__; s__	0.997203
e0179bb6e6b1ea1ce5b859f23434a8fe	k__Bacteria; p__Firmicutes; c__Bacilli; o__Bacillales; f__Bacillaceae; g__; s__	0.850119
0487c4a9f0e4ad3f442fd867a0867743	k__Bacteria; p__Firmicutes; c__Clostridia; o__Clostridiales; f__Lachnospiraceae; g__Pseudobutyrivibrio; s__	0.996685
635cbce067fabe0f30cd6539161b058a	k__Bacteria; p__Firmicutes; c__Clostridia; o__Clostridiales; f__Lachnospiraceae; g__; s__	0.995982
eab9883901ab34aab6431538705b2f99	k__Bacteria; p__Firmicutes; c__Clostridia; o__Clostridiales; f__; g__; s__	0.999803
383dffb5826b22b2502f503295c2bb2e	k__Bacteria; p__Firmicutes; c__Clostridia; o__Clostridiales; f__Lachnospiraceae; g__; s__	0.99116
3603bd1a7bf7c71d64f4163832e75bc0	k__Bacteria; p__Firmicutes; c__Clostridia; o__Clostridiales; f__; g__; s__	0.999988
7f252039e0dce2542b5a14993e05936c	k__Bacteria; p__Firmicutes; c__Clostridia; o__Clostridiales; f__; g__; s__	0.999838
0fc3ba4dd06f564dd43d652cb73be0c6	k__Bacteria; p__Firmicutes; c__Clostridia; o__Clostridiales; f__Ruminococcaceae; g__; s__	0.993102
61e2ca04df29e36a37ba2cfa69f2dbc4	k__Bacteria; p__Firmicutes; c__Clostridia; o__Clostridiales; f__Ruminococcaceae; g__Ruminococcus; s__	0.999422
865f50a6d0efe672d97b3618c1e2b4fe	k__Bacteria; p__Firmicutes; c__Clostridia; o__Clostridiales; f__Lachnospiraceae; g__; s__	0.997646
cd1b65bd009b0d5d182a5ba58fbfc2e9	k__Bacteria; p__Firmicutes; c__Clostridia; o__Clostridiales; f__Lachnospiraceae; g__; s__	0.994709
a8e509425d0045dbec5d82f6da5f1034	k__Bacteria; p__Firmicutes; c__Clostridia; o__Clostridiales; f__Ruminococcaceae; g__; s__	0.969457
df8571af54f03d26113b628bfa66eed5	k__Bacteria; p__Firmicutes; c__Clostridia; o__Clostridiales; f__Lachnospiraceae; g__Clostridium; s__clostridioforme	0.816835
33829541870565833c0ad6ba39935cdb	k__Bacteria; p__Firmicutes; c__Clostridia; o__Clostridiales; f__; g__; s__	0.999988
18ac311a3b236f51aa6de82c48f78634	k__Bacteria; p__Firmicutes; c__Clostridia; o__Clostridiales; f__Peptostreptococcaceae; g__; s__	0.999998
9daa578e1e76b57f8b7620501235e175	k__Bacteria; p__Proteobacteria; c__Gammaproteobacteria; o__Enterobacteriales; f__Enterobacteriaceae	0.999999
b30b8bb771d785583c419461ae735031	k__Bacteria; p__Firmicutes; c__Clostridia; o__Clostridiales; f__Lachnospiraceae; g__; s__	0.95064
fb2051041e88a8574b8f23c8fa44baa9	k__Bacteria; p__Firmicutes; c__Clostridia; o__Clostridiales; f__; g__; s__	0.999996
9dfdce84f665c8aa83d49487cf9549e4	k__Bacteria; p__Firmicutes; c__Clostridia; o__Clostridiales; f__Lachnospiraceae; g__Pseudobutyrivibrio; s__	0.995246
b7e008fa497a18c3f0c07d72b2d8e9cb	k__Bacteria; p__Firmicutes; c__Clostridia; o__Clostridiales; f__Ruminococcaceae; g__Oscillospira; s__	0.996373
e3b5943eaf0bbebfbc41cdb814ed8d93	k__Bacteria; p__Firmicutes; c__Clostridia; o__Clostridiales; f__Lachnospiraceae; g__; s__	0.992632
b6ab0e6653a88d331450ba8109191d64	k__Bacteria; p__Firmicutes; c__Clostridia; o__Clostridiales; f__Ruminococcaceae; g__Ruminococcus; s__	0.999422
b56d0792950ad0e68a7b720a5e6b8fb8	k__Bacteria; p__Firmicutes; c__Clostridia; o__Clostridiales; f__Ruminococcaceae; g__; s__	0.991626
65a9a75a6f3badb37058e1c0896cb666	k__Bacteria; p__Firmicutes; c__Clostridia; o__Clostridiales; f__; g__; s__	0.999908
7db234f631bbf49c431f33344efbcbf5	k__Bacteria; p__Firmicutes; c__Erysipelotrichi; o__Erysipelotrichales; f__Erysipelotrichaceae; g__; s__	0.929358
2768a72c7805903fc57e184270d5ce4d	k__Bacteria; p__Firmicutes; c__Bacilli; o__Bacillales; f__Bacillaceae; g__; s__	0.852062
a442b196faf7509e9573280d17356873	k__Bacteria; p__Firmicutes; c__Clostridia; o__Clostridiales; f__Lachnospiraceae; g__; s__	0.97735
5b9531c8a70541d1e5461edd3d9438b7	k__Bacteria; p__Firmicutes; c__Clostridia; o__Clostridiales; f__; g__; s__	0.999989
9c8dc0e1ab878bab551965298c9c7ddf	k__Bacteria; p__Firmicutes; c__Clostridia; o__Clostridiales; f__Ruminococcaceae; g__; s__	0.9856
d1f09e944abaa85a1b02ac6dfcda25ab	k__Bacteria; p__Firmicutes; c__Clostridia; o__Clostridiales; f__; g__; s__	0.999988
1118b389461329889dfc79651b61673e	k__Bacteria; p__Firmicutes; c__Clostridia; o__Clostridiales; f__Ruminococcaceae; g__; s__	0.991324
70706011f09e291ecb266aefdacba456	k__Bacteria; p__Firmicutes; c__Clostridia; o__Clostridiales; f__Lachnospiraceae; g__Pseudobutyrivibrio; s__	0.997645
325850de87c121ed7d8da1962f226de5	k__Bacteria; p__Firmicutes; c__Clostridia; o__Clostridiales; f__Lachnospiraceae	0.999771
db513405438f54b3c448c4f2faf560f6	k__Bacteria; p__Firmicutes; c__Clostridia; o__Clostridiales; f__; g__; s__	0.999993
0cdb94639513ab4741d397cf7c3b9991	k__Bacteria; p__Firmicutes; c__Clostridia; o__Clostridiales; f__Clostridiaceae	0.813523
6953321683f8f70e00c403da00a50f33	k__Bacteria; p__Firmicutes; c__Clostridia; o__Clostridiales; f__Ruminococcaceae; g__Oscillospira; s__	0.998195
17f4e0e8d2069e05ab35bf7a4ce14f3b	k__Bacteria; p__Firmicutes; c__Clostridia; o__Clostridiales; f__Ruminococcaceae; g__Ruminococcus; s__	0.999548
c0874eeed49b6f126a340b1af55f40fd	k__Bacteria; p__Firmicutes; c__Clostridia; o__Clostridiales; f__Ruminococcaceae; g__; s__	0.996189
4bf6ba8363c4bf45e3c2e922244a82f3	k__Bacteria; p__Firmicutes; c__Clostridia; o__Clostridiales; f__Lachnospiraceae; g__Pseudobutyrivibrio; s__	0.996629
1553d33fe9b657298a146154063bcb4a	k__Bacteria; p__Firmicutes; c__Clostridia; o__Clostridiales; f__Ruminococcaceae; g__; s__	0.982758
25244dd405091c575b2743588ffe6999	k__Bacteria; p__Firmicutes; c__Erysipelotrichi; o__Erysipelotrichales; f__Erysipelotrichaceae; g__; s__	0.956087
eff809e1d123204c05d86fb507f65358	k__Bacteria; p__Firmicutes; c__Clostridia; o__Clostridiales; f__Ruminococcaceae; g__; s__	0.999059
9a0e1485bca836118fe6999908dffe00	k__Bacteria; p__Firmicutes; c__Clostridia; o__Clostridiales; f__; g__; s__	0.999949
933b93230f46f1172d5e54ad39cc4398	k__Bacteria; p__Firmicutes; c__Clostridia; o__Clostridiales; f__Ruminococcaceae; g__Oscillospira; s__	0.993509
d28f5c5f01765edc17ce41f0b19429e8	k__Bacteria; p__Firmicutes; c__Clostridia; o__Clostridiales; f__Lachnospiraceae; g__; s__	0.96848
609f8aab11dee1c12950b803d56a5653	k__Bacteria; p__Firmicutes; c__Clostridia; o__Clostridiales; f__Ruminococcaceae; g__Ruminococcus; s__	0.999233
d82d8c0122f28863a60f87986ef76acb	k__Bacteria; p__Firmicutes; c__Clostridia; o__Clostridiales; f__Clostridiaceae	0.821411
07fc5094c37fd15f5c4f5c21e030c410	k__Bacteria; p__Firmicutes; c__Clostridia; o__Clostridiales; f__; g__; s__	0.999735
702295e5d3c4be6bad509ce1afff3650	k__Bacteria; p__Firmicutes; c__Clostridia; o__Clostridiales; f__Ruminococcaceae; g__; s__	0.992018
2d0003cb92e77556845ab1cd2de86a63	k__Bacteria; p__Firmicutes; c__Clostridia; o__Clostridiales; f__Lachnospiraceae; g__; s__	0.997491
d3caa2c207341275e6a5b5e29753135b	k__Bacteria; p__Firmicutes; c__Clostridia; o__Clostridiales; f__Ruminococcaceae; g__; s__	0.99548
5e5900608ca5f3b55ff735f74707a64a	k__Bacteria; p__Firmicutes; c__Clostridia; o__Clostridiales; f__Lachnospiraceae; g__Clostridium; s__clostridioforme	0.785063
f021870f0e108507ec7f780a275e1a51	k__Bacteria; p__Firmicutes; c__Clostridia; o__Clostridiales; f__Ruminococcaceae; g__; s__	0.98221
1df8c9e7a4636f935bc62840661afebf	k__Bacteria; p__Firmicutes; c__Clostridia; o__Clostridiales; f__Lachnospiraceae; g__; s__	0.989805
a4851d7fb5ac5b13c719287fe2629ed9	k__Bacteria; p__Firmicutes; c__Clostridia; o__Clostridiales; f__Ruminococcaceae; g__; s__	0.996516
d8e2525656b3871bbf473dfa6903b2c4	k__Bacteria; p__Firmicutes; c__Clostridia; o__Clostridiales; f__; g__; s__	0.999965
3f4e6ad77b00da1a87e46a9bcbec8a35	k__Bacteria; p__Firmicutes; c__Clostridia; o__Clostridiales; f__Lachnospiraceae; g__; s__	0.983933
6c9e4d2cb8818d7330b3ab295fb27d78	k__Bacteria; p__Firmicutes; c__Clostridia; o__Clostridiales; f__Ruminococcaceae; g__; s__	0.998062
a58aa7f9182dff2389ac093c0ea9ca58	k__Bacteria; p__Firmicutes; c__Clostridia; o__Clostridiales; f__; g__; s__	0.999331
a4931bc1b7623a9f12952fb76587db22	k__Bacteria; p__Firmicutes; c__Clostridia; o__Clostridiales; f__; g__; s__	0.99994
2901a7f945f4a1d84025664543317bd1	k__Bacteria; p__Firmicutes; c__Clostridia; o__Clostridiales; f__; g__; s__	0.999988
e4ed9213da2b9cdeab0a73a6381966f1	k__Bacteria; p__Firmicutes; c__Clostridia; o__Clostridiales; f__Ruminococcaceae; g__Oscillospira; s__	0.999852
ae9ecdd8454f3ff2d3cb982789950cbe	k__Bacteria; p__Firmicutes; c__Clostridia; o__Clostridiales; f__Clostridiaceae	0.812542
021125da79fd4f878d6be8df91e4897f	k__Bacteria; p__Tenericutes; c__Mollicutes; o__RF39; f__; g__; s__	0.999983
6819eb91f0b2cb8e840475b124b00ce8	k__Bacteria; p__Firmicutes; c__Bacilli; o__Bacillales; f__Bacillaceae; g__; s__	0.858755
cc1711e175f1fd96d0141ffdbefbca4d	k__Bacteria; p__Firmicutes; c__Clostridia; o__Clostridiales; f__Ruminococcaceae; g__Oscillospira; s__	0.996812
3ce884e435542383d30d205aecb3f165	k__Bacteria; p__Firmicutes; c__Clostridia; o__Clostridiales; f__Lachnospiraceae; g__; s__	0.977656
e9c638590db517ea51a16e10dd639aa1	k__Bacteria; p__Firmicutes; c__Clostridia; o__Clostridiales; f__Ruminococcaceae; g__Oscillospira; s__	0.999558
d0ddb3e4bc68e2ed88ab1d9fa5febbf7	k__Bacteria; p__Firmicutes; c__Clostridia; o__Clostridiales; f__Ruminococcaceae; g__; s__	0.992892
9a0d99c3162cb4ca40e42b268615bf4e	k__Bacteria; p__Firmicutes; c__Clostridia; o__Clostridiales; f__Ruminococcaceae; g__Oscillospira; s__	0.978936
c7fec9b88bea48e47d35607d0613f80e	k__Bacteria; p__Firmicutes; c__Clostridia; o__Clostridiales; f__Lachnospiraceae; g__Blautia; s__	0.944848
534f321922bf2a4d52a03bd0b4199889	k__Bacteria; p__Firmicutes; c__Clostridia; o__Clostridiales; f__Ruminococcaceae; g__; s__	0.99495
c9ed4335799b8dfd74d5f92f94a50737	k__Bacteria; p__Firmicutes; c__Clostridia; o__Clostridiales; f__Ruminococcaceae; g__Oscillospira; s__	0.792666
91fb1af23a0e5b882349e747144fffb9	k__Bacteria; p__Firmicutes; c__Clostridia; o__Clostridiales; f__Ruminococcaceae; g__; s__	0.990417
2187542908a7c460288c89d3101414f9	k__Bacteria; p__Firmicutes; c__Erysipelotrichi; o__Erysipelotrichales; f__Erysipelotrichaceae; g__; s__	0.968898
612c6cfba54bc25056477a6a0da7c623	k__Bacteria; p__Firmicutes; c__Clostridia; o__Clostridiales	0.999173
5b6bc72d4931ab49d2efdf419c946ff2	k__Bacteria; p__Firmicutes; c__Clostridia; o__Clostridiales; f__Ruminococcaceae; g__; s__	0.993151
a36b0fc5e5a313ac0de84e3cc3bd8ac7	k__Bacteria; p__Firmicutes; c__Clostridia; o__Clostridiales; f__; g__; s__	0.999992
92b4406971249785c636323b970bec6d	k__Bacteria; p__Firmicutes; c__Clostridia; o__Clostridiales; f__Ruminococcaceae; g__; s__	0.999428
fb2b7766ec89d663905b1bbc27380349	k__Bacteria; p__Firmicutes; c__Clostridia; o__Clostridiales; f__Ruminococcaceae; g__Oscillospira; s__	0.989852
3c236289a55d33a831e055b3b43fcfab	k__Bacteria; p__Firmicutes; c__Clostridia; o__Clostridiales; f__; g__; s__	0.999335
4ec109013170610472ee5e278faaaa91	k__Bacteria; p__Firmicutes; c__Clostridia; o__Clostridiales; f__Lachnospiraceae; g__Dorea; s__	0.988222
215e2ebafd1997919e5651149fb56f57	k__Bacteria; p__Firmicutes; c__Clostridia; o__Clostridiales; f__Ruminococcaceae; g__Oscillospira; s__	0.99989
82142f5818d7cc82fd64ec05135105d7	k__Bacteria; p__Firmicutes; c__Clostridia; o__Clostridiales; f__Ruminococcaceae; g__; s__	0.997944
854857c1ee93288245a4d2eb29beb944	k__Bacteria; p__Firmicutes; c__Clostridia; o__Clostridiales; f__Ruminococcaceae; g__Ruminococcus; s__	0.999401
79820727c1b09071ee377a73e845c70b	k__Bacteria; p__Actinobacteria; c__Coriobacteriia; o__Coriobacteriales; f__Coriobacteriaceae; g__Collinsella; s__aerofaciens	0.978903
35c755d7322e2aa8fa2677a9b7dfdd62	k__Bacteria; p__Firmicutes; c__Clostridia; o__Clostridiales; f__; g__; s__	0.999956
5ddcf445c519b7306ad29a2f3faf5bf7	k__Bacteria; p__Firmicutes; c__Clostridia; o__Clostridiales; f__Lachnospiraceae; g__; s__	0.984446
e66bdfdc9adbde489b3d2ff4efc237f7	k__Bacteria; p__Firmicutes; c__Clostridia; o__Clostridiales; f__Ruminococcaceae; g__Oscillospira; s__	0.999716
04a985ce7d166edde841b404bed4c680	k__Bacteria; p__Firmicutes; c__Clostridia; o__Clostridiales; f__Ruminococcaceae; g__; s__	0.997484
af8d634bad3e081d42f9c5f826fa2af1	k__Bacteria; p__Firmicutes; c__Clostridia; o__Clostridiales; f__Ruminococcaceae; g__Oscillospira; s__	0.999307
11c3f445429ba05571df3b4f83df444a	k__Bacteria; p__Tenericutes; c__Mollicutes; o__RF39; f__; g__; s__	0.999999
ea6482787f18a614bcee7c94f0905ba4	k__Bacteria; p__Firmicutes; c__Clostridia; o__Clostridiales; f__Ruminococcaceae; g__Oscillospira; s__	0.888088
3828da46f33a78ff3c77d366bdf038bc	k__Bacteria; p__Firmicutes; c__Clostridia; o__Clostridiales; f__; g__; s__	0.999313
1eb9aada9fc3b2cd22c9639e827d2528	k__Bacteria; p__Firmicutes; c__Clostridia; o__Clostridiales; f__Ruminococcaceae; g__Ruminococcus; s__	0.986027
c127bbad0e115dfeafd165261120ef8d	k__Bacteria; p__Firmicutes; c__Clostridia; o__Clostridiales; f__Ruminococcaceae; g__Ruminococcus; s__	0.9994
783166bb550c6d6fb12e1db569fe2521	k__Bacteria; p__Firmicutes; c__Clostridia; o__Clostridiales; f__Ruminococcaceae; g__; s__	0.998831
5ea66cd1b93b58f6ba4b2333274c56e4	k__Bacteria; p__Firmicutes; c__Clostridia; o__Clostridiales; f__Lachnospiraceae; g__Blautia; s__	0.918988
e7d9561e2ac528975cdc5d3e3797a77d	k__Bacteria; p__Firmicutes; c__Clostridia; o__Clostridiales; f__Clostridiaceae	0.888139
5625e4c57fd44213b3763e9b14072cb5	k__Bacteria; p__Firmicutes; c__Clostridia; o__Clostridiales; f__Lachnospiraceae; g__; s__	0.991932
fb576fbee1fa91aec490d9088312ba28	k__Bacteria; p__Firmicutes; c__Clostridia; o__Clostridiales; f__; g__; s__	0.999921
b85ceedf16dfcadf545cead717efd294	k__Bacteria; p__Firmicutes; c__Clostridia; o__Clostridiales; f__Lachnospiraceae	0.999223
803a534dd139449aa532b956b7e76345	k__Bacteria; p__Firmicutes; c__Clostridia; o__Clostridiales; f__Lachnospiraceae	0.936565
18511e377185fe0b8250c8f18ee5eb53	k__Bacteria; p__Firmicutes; c__Clostridia; o__Clostridiales; f__Ruminococcaceae; g__Oscillospira; s__	0.999792
a0036ea8ab66993db1a3b9ebdb9e3047	k__Bacteria; p__Firmicutes; c__Clostridia; o__Clostridiales; f__Ruminococcaceae; g__Oscillospira; s__	0.962193
5794d152b5810a498ff248942109b1fa	k__Bacteria; p__Firmicutes; c__Clostridia; o__Clostridiales; f__Lachnospiraceae; g__; s__	0.769385
313fd6beec47007695b778d1f08de374	k__Bacteria; p__Firmicutes; c__Clostridia; o__Clostridiales; f__Ruminococcaceae; g__Ruminococcus; s__	0.999531
e8c9a2e40b0e72f55e748cc61a22f909	k__Bacteria; p__Firmicutes; c__Clostridia; o__Clostridiales; f__Ruminococcaceae; g__; s__	0.995796
8e2c40585a6b0d3b61ec6fe87673748a	k__Bacteria; p__Firmicutes; c__Clostridia; o__Clostridiales; f__Ruminococcaceae	0.99968
9ab04b2a34f34b9895978ee1eb2854dc	k__Bacteria; p__Firmicutes; c__Clostridia; o__Clostridiales; f__Lachnospiraceae; g__Dorea; s__	0.991657
034c8c124043bec4adfdb45479fa0500	k__Bacteria; p__Tenericutes; c__Mollicutes; o__RF39; f__; g__; s__	0.999982
cfba02f09cc25fafd600343f4ff736da	k__Bacteria; p__Firmicutes; c__Clostridia; o__Clostridiales; f__Clostridiaceae	0.719119
4d8d057f9d04ef24419def282733860b	k__Bacteria; p__Firmicutes; c__Clostridia; o__Clostridiales; f__Lachnospiraceae; g__; s__	0.987787
9190cda1c93cf217daa8a965a0e77f1b	k__Bacteria; p__Firmicutes; c__Clostridia; o__Clostridiales; f__Lachnospiraceae; g__Blautia; s__	0.94104
3332d9d0f543b266bd226aa1c84a69cf	k__Bacteria; p__Firmicutes; c__Clostridia; o__Clostridiales; f__; g__; s__	0.999317
3beb7d1f70436da283ad8f297eb1db95	k__Bacteria; p__Firmicutes; c__Clostridia; o__Clostridiales; f__Lachnospiraceae; g__Dorea; s__	0.986547
2629c6bc9cf6233c7c95ac0c5368ae46	k__Bacteria; p__Firmicutes; c__Clostridia; o__Clostridiales; f__Ruminococcaceae; g__; s__	0.994637
e922b54997ab5352c4a399565178bf5a	k__Bacteria; p__Firmicutes; c__Clostridia; o__Clostridiales; f__Ruminococcaceae; g__; s__	0.985955
a36106175767345f56759aa527f00afe	k__Bacteria; p__Firmicutes; c__Clostridia; o__Clostridiales; f__; g__; s__	0.99999
e7ca5fc39952b8088c8caa55e5e11e90	k__Bacteria; p__Firmicutes; c__Clostridia; o__Clostridiales; f__Lachnospiraceae; g__Blautia; s__	0.916457
1dd3264b7ba8f2f932ac7e9c4ec25fb5	k__Bacteria; p__Firmicutes; c__Clostridia; o__Clostridiales; f__Ruminococcaceae; g__Oscillospira; s__	0.999862
2ec283b96728b1bf0fa0189e20776dde	k__Bacteria; p__Firmicutes; c__Clostridia; o__Clostridiales; f__Ruminococcaceae; g__Oscillospira; s__	0.981639
6ccd963f72b51134c9f9394526cc3054	k__Bacteria; p__Firmicutes; c__Clostridia; o__Clostridiales; f__Clostridiaceae; g__Natronincola_Anaerovirgula; s__	0.72881
98bbdc65f4ac642fb6f75446e17ae99f	k__Bacteria; p__Firmicutes; c__Clostridia; o__Clostridiales; f__Ruminococcaceae; g__Ruminococcus; s__	0.98903
8573b2d4f492cbffb6d0dddf19a72c82	k__Bacteria; p__Firmicutes; c__Clostridia; o__Clostridiales; f__Lachnospiraceae	0.868301
3683ccf68a2e959098546046d6bd0f86	k__Bacteria; p__Firmicutes; c__Clostridia; o__Clostridiales; f__Lachnospiraceae	0.996737
d598cf2309c6e19dc9937ae7540e96f7	k__Bacteria; p__Firmicutes; c__Clostridia; o__Clostridiales; f__Clostridiaceae; g__Natronincola_Anaerovirgula; s__	0.704018
72b4c0bc10a7921442761e68f8abcee9	k__Bacteria; p__Actinobacteria; c__Coriobacteriia; o__Coriobacteriales; f__Coriobacteriaceae; g__Collinsella; s__aerofaciens	0.979012
ed04a154b0f803b63f831c7b4a5f47ad	k__Bacteria; p__Firmicutes; c__Clostridia; o__Clostridiales; f__Lachnospiraceae; g__Dorea; s__	0.990466
8cb95fc2abe855829c136df5463e7879	k__Bacteria; p__Firmicutes; c__Clostridia; o__Clostridiales	0.99907
328990117b5c0678c19026b6f1584fdb	k__Bacteria; p__Firmicutes; c__Clostridia; o__Clostridiales; f__Clostridiaceae; g__Natronincola_Anaerovirgula; s__	0.756153
9aed054c3092e8a8e06a1a5beda37cc4	k__Bacteria; p__Firmicutes; c__Clostridia; o__Clostridiales; f__Ruminococcaceae; g__Oscillospira; s__	0.81441
b3d6a5111a60fea5c3115a2b0666e650	k__Bacteria; p__Firmicutes; c__Clostridia; o__Clostridiales; f__Ruminococcaceae; g__Ruminococcus; s__	0.989007
74b149caaec585db2f338329347a45ed	k__Bacteria; p__Firmicutes; c__Bacilli; o__Lactobacillales; f__Lactobacillaceae; g__Pediococcus; s__acidilactici	0.981227
c99badc2d9994373459c1ab4fa802181	k__Bacteria; p__Tenericutes; c__Mollicutes; o__RF39; f__; g__; s__	0.999992
8acde9e147a89eafa82365121e6f0f32	k__Bacteria; p__Firmicutes; c__Clostridia; o__Clostridiales; f__Lachnospiraceae	0.947075
cbaa53603aa850b03ba01089177579cc	k__Bacteria; p__Firmicutes; c__Bacilli; o__Lactobacillales; f__Lactobacillaceae; g__Lactobacillus; s__	0.999993
5aa413cabfff1f4bfb9e907e2ed36e29	k__Bacteria; p__Firmicutes; c__Clostridia; o__Clostridiales; f__Lachnospiraceae	0.999082
ac1c3e2ca279089cbe95b07b922d4f39	k__Bacteria; p__Actinobacteria; c__Coriobacteriia; o__Coriobacteriales; f__Coriobacteriaceae; g__Collinsella; s__aerofaciens	0.981398
14da0171ca8f77474d14b7342a8b3ac0	k__Bacteria; p__Firmicutes; c__Clostridia; o__Clostridiales; f__Ruminococcaceae; g__; s__	0.995951
b68d2e72d18dbaf50afdf600ed1f00d7	k__Bacteria; p__Firmicutes; c__Clostridia; o__Clostridiales; f__Lachnospiraceae	0.944994
0a393e62ae340a7066ece014569aca07	k__Bacteria; p__Firmicutes; c__Clostridia; o__Clostridiales; f__Ruminococcaceae; g__Oscillospira; s__	0.998655
ae8a281262eee6c477a147f40729529d	k__Bacteria; p__Firmicutes; c__Clostridia; o__Clostridiales; f__Lachnospiraceae; g__; s__	0.94285
39284b19765f4aa351ce320782a36ec3	k__Bacteria; p__Firmicutes; c__Clostridia; o__Clostridiales; f__Ruminococcaceae; g__; s__	0.741342
ea85c2cd4b8c065ec4f4dde166a54a43	k__Bacteria; p__Firmicutes; c__Clostridia; o__Clostridiales; f__Lachnospiraceae; g__; s__	0.991358
8ac6441f3b37d8fc92f571ebfa644972	k__Bacteria; p__Firmicutes; c__Bacilli; o__Lactobacillales; f__Lactobacillaceae; g__Pediococcus; s__acidilactici	0.972321
576eed7672d0d546b1b0d4e31f9ccc06	k__Bacteria; p__Firmicutes; c__Clostridia; o__Clostridiales; f__Ruminococcaceae; g__Ruminococcus; s__	0.991378
4e92774e9c368b01d513f3a890ad81d8	k__Bacteria; p__Firmicutes; c__Bacilli; o__Lactobacillales; f__Lactobacillaceae; g__Lactobacillus; s__	0.999996
a0894a64498d4f27ece8774828ed1760	k__Bacteria; p__Firmicutes; c__Clostridia; o__Clostridiales; f__Ruminococcaceae; g__; s__	0.991672
7377c1c578f70aa38fc9ca2bd1222ad0	k__Bacteria; p__Firmicutes; c__Clostridia; o__Clostridiales; f__Lachnospiraceae; g__; s__	0.997808
c7572d22a46234e5a4f1fa0af83081e9	k__Bacteria; p__Firmicutes; c__Clostridia; o__Clostridiales; f__Ruminococcaceae; g__Oscillospira; s__	0.998848
f40331e7a76cd708a59ef007a526a6cd	k__Bacteria; p__Firmicutes; c__Clostridia; o__Clostridiales; f__Lachnospiraceae; g__; s__	0.986776
0f1915112dccd8fe25ac32fa6f4c1e7e	k__Bacteria; p__Firmicutes; c__Clostridia; o__Clostridiales; f__Ruminococcaceae; g__Oscillospira; s__	0.998397
f3e392eedaaae98134f72e6a330c6f6f	k__Bacteria; p__Firmicutes; c__Clostridia; o__Clostridiales; f__Lachnospiraceae; g__; s__	0.921559
64acb2ef0a737f9c692c437e64757a9e	k__Bacteria; p__Proteobacteria; c__Gammaproteobacteria; o__Enterobacteriales; f__Enterobacteriaceae	0.999995
2201e199a8e9a74904065db64250b5ec	k__Bacteria; p__Firmicutes; c__Clostridia; o__Clostridiales; f__Lachnospiraceae; g__; s__	0.985503
b439c23762d337e0f4ee6f751ae70ac8	k__Bacteria; p__Firmicutes; c__Clostridia; o__Clostridiales; f__Clostridiaceae	0.738658
c4476900211e07c3c1c507f90ebb6de2	k__Bacteria; p__Proteobacteria; c__Gammaproteobacteria; o__Enterobacteriales; f__Enterobacteriaceae	0.999993
1034f3607f387fc55bb95d2a437adccf	k__Bacteria; p__Firmicutes; c__Clostridia; o__Clostridiales	0.999894
c73ea0739ff5f25e6f84dfa20c14cb17	k__Bacteria; p__Firmicutes; c__Clostridia; o__Clostridiales; f__Clostridiaceae; g__Natronincola_Anaerovirgula; s__	0.71145
9c985cc6f50b15658e1d3b3e1761fa90	k__Bacteria; p__Tenericutes; c__Mollicutes; o__RF39; f__; g__; s__	1
37499f4583caff065e791ab75cdb0cce	k__Bacteria; p__Actinobacteria; c__Coriobacteriia; o__Coriobacteriales; f__Coriobacteriaceae; g__Collinsella; s__aerofaciens	0.981508
e6c7545ed929ad9da7daa33e1ebf124a	k__Bacteria; p__Firmicutes; c__Clostridia; o__Clostridiales; f__Lachnospiraceae	0.843695
49c89eae7d0c6b58bba757932ea2b31c	k__Bacteria; p__Firmicutes; c__Clostridia; o__Clostridiales; f__Ruminococcaceae; g__; s__	0.999347
d4290a800791d83ac15371b9487dbf35	k__Bacteria; p__Firmicutes; c__Clostridia; o__Clostridiales; f__Ruminococcaceae; g__; s__	0.882257
cdc92f503244369b31b54d3c3ea77831	k__Bacteria; p__Firmicutes; c__Clostridia; o__Clostridiales; f__; g__; s__	0.999996
a924f56cec551fa55da130c8749c68a9	k__Bacteria; p__Firmicutes; c__Clostridia; o__Clostridiales; f__Clostridiaceae	0.738405
e62656b86d721317c2a6dc96723f76ca	k__Bacteria; p__Firmicutes; c__Bacilli; o__Lactobacillales; f__Lactobacillaceae; g__Pediococcus; s__acidilactici	0.980839
f1fa385c617651ce36b6ce1810d62286	k__Bacteria; p__Firmicutes; c__Clostridia; o__Clostridiales; f__Ruminococcaceae	0.999872
be0d3142157db40fd5c0032a84f4c652	k__Bacteria; p__Firmicutes; c__Clostridia; o__Clostridiales; f__Ruminococcaceae; g__; s__	0.886815
75b050ba05452488b080d2a38c0f5842	k__Bacteria; p__Firmicutes; c__Clostridia; o__Clostridiales; f__Lachnospiraceae; g__; s__	0.982352
85ebd7d37b7fa518493e4405f38f3fc9	k__Bacteria; p__Firmicutes; c__Clostridia; o__Clostridiales; f__; g__; s__	0.999951
8fb1c6cbb73abbc85b5ff89516ab7b33	k__Bacteria; p__Firmicutes; c__Bacilli; o__Lactobacillales; f__Leuconostocaceae; g__Weissella; s__cibaria	0.811698
3fcc64bcbde17321dd93e5c95e09abbb	k__Bacteria; p__Firmicutes; c__Clostridia; o__Clostridiales; f__Lachnospiraceae; g__; s__	0.998457
393375abd3af4b1964c1cd2a6757fbc6	k__Bacteria; p__Firmicutes; c__Clostridia; o__Clostridiales; f__Lachnospiraceae; g__; s__	0.996941
054dc65bb37b86845f0c11ff7085658b	k__Bacteria; p__Firmicutes; c__Clostridia; o__Clostridiales; f__Lachnospiraceae	0.999199
08b75ca0b5f9b41cda2c7ab482bde83c	k__Bacteria; p__Firmicutes; c__Clostridia; o__Clostridiales; f__Clostridiaceae	0.748746
0e589b9933e541282555ab7676d8e827	k__Bacteria; p__Firmicutes; c__Clostridia; o__Clostridiales; f__; g__; s__	0.999997
f95d3fc5dde85d3d94b182ddc0c1953c	k__Bacteria; p__Firmicutes; c__Clostridia; o__Clostridiales; f__Clostridiaceae	0.747018
ae01c16e227056475cc9090ed6ecb80e	k__Bacteria; p__Tenericutes; c__Mollicutes; o__RF39; f__; g__; s__	1
771a0b0c6122946b74fca6b0c3226942	k__Bacteria; p__Firmicutes; c__Clostridia; o__Clostridiales; f__Ruminococcaceae; g__; s__	0.997391
93bcc3dc870a2697c46ca4052d56bc26	k__Bacteria; p__Firmicutes; c__Clostridia; o__Clostridiales	0.999893
08b5c2bf8cf8814baaa02ddbc6670825	k__Bacteria; p__Tenericutes; c__Mollicutes; o__RF39; f__; g__; s__	1
1de39384d71a083cc424687a876f16e5	k__Bacteria; p__Firmicutes; c__Clostridia; o__Clostridiales; f__Lachnospiraceae; g__; s__	0.959563
d40ea5de7040527700c4bc5ef2e58991	k__Bacteria; p__Firmicutes; c__Clostridia; o__Clostridiales; f__Lachnospiraceae	0.872735
286b816c4487a3918f9aa233aa3020e4	k__Bacteria; p__Firmicutes; c__Clostridia; o__Clostridiales; f__Lachnospiraceae; g__; s__	0.994374
fb15e0c66dd7368dc7c588df6966522c	k__Bacteria; p__Firmicutes; c__Clostridia; o__Clostridiales; f__Lachnospiraceae; g__; s__	0.998619
d5929ecb06aa3b8389588d99bdf73ab9	k__Bacteria; p__Firmicutes; c__Clostridia; o__Clostridiales; f__Clostridiaceae; g__Natronincola_Anaerovirgula; s__	0.744135
34bdc6ad3a78d2c8393059ebd589e84d	k__Bacteria; p__Firmicutes; c__Clostridia; o__Clostridiales	0.998051
2ee7ca169a6bb8d84f3acb5f9fecf5b4	k__Bacteria; p__Firmicutes; c__Clostridia; o__Clostridiales; f__Clostridiaceae	0.738322
273dc8005a4e8f3c5c0722601097a121	k__Bacteria; p__Firmicutes; c__Clostridia; o__Clostridiales; f__Ruminococcaceae; g__; s__	0.994442
bd1dcb68c38e535a19dedc07db6339c0	k__Bacteria; p__Firmicutes; c__Clostridia; o__Clostridiales; f__Ruminococcaceae; g__Faecalibacterium; s__prausnitzii	0.999977
786f4b65736f9fb6139b817f6538a964	k__Bacteria; p__Firmicutes; c__Erysipelotrichi; o__Erysipelotrichales; f__Erysipelotrichaceae; g__; s__	0.923972
01ffd6fcc5683ad653f436f05ad0c99d	k__Bacteria; p__Firmicutes; c__Clostridia; o__Clostridiales; f__Lachnospiraceae; g__; s__	0.994728
c818f7b46e77eb6c1155fe83bd6d0d28	k__Bacteria; p__Firmicutes; c__Clostridia; o__Clostridiales; f__Lachnospiraceae; g__; s__	0.990454
7c4edbf6cb1e0a916c27d50c9cddb12c	k__Bacteria; p__Firmicutes; c__Clostridia; o__Clostridiales; f__Ruminococcaceae; g__; s__	0.999293
e873319bf0f5c5a3959ed51629ef2025	k__Bacteria; p__Firmicutes; c__Clostridia; o__Clostridiales; f__Lachnospiraceae; g__; s__	0.973116
e4e96faabcb1dac117972263a1ef1654	k__Bacteria; p__Firmicutes; c__Clostridia; o__Clostridiales; f__Ruminococcaceae; g__; s__	0.838329
a8fc4855377f1cc3191ff7a9c5d26c93	k__Bacteria; p__Firmicutes; c__Clostridia; o__Clostridiales; f__Lachnospiraceae; g__; s__	0.997849
78eb9229fea2e45b0f2d32f7bd4508c7	k__Bacteria; p__Firmicutes; c__Clostridia; o__Clostridiales; f__Clostridiaceae	0.737633
48b0ba871731b2fd0cc20bdd56ba4559	k__Bacteria; p__Firmicutes; c__Clostridia; o__Clostridiales; f__Clostridiaceae	0.748417
d8710c32f6b5e72292a5aa37b929e4d8	k__Bacteria; p__Firmicutes; c__Clostridia; o__Clostridiales	0.999691
d7e86854f8b668858a2179f19a755889	k__Bacteria; p__Firmicutes; c__Bacilli; o__Lactobacillales; f__Leuconostocaceae; g__Weissella; s__cibaria	0.80722
7a18d8f7b3b9dbc4742aaaea5fd81033	k__Bacteria; p__Firmicutes; c__Clostridia; o__Clostridiales	0.999764
6195ebd3c6dec1ed28984a2eab4cee42	k__Bacteria; p__Firmicutes; c__Bacilli; o__Lactobacillales; f__Leuconostocaceae; g__Weissella; s__cibaria	0.811701
a15451ef01c5b891b137596a3bff71b5	k__Bacteria; p__Firmicutes; c__Clostridia; o__Clostridiales; f__Ruminococcaceae; g__; s__	0.789628
20f1b822e6592eb47826b02df386ff96	k__Bacteria; p__Firmicutes; c__Clostridia; o__Clostridiales; f__Lachnospiraceae; g__Clostridium; s__clostridioforme	0.84967
6ea7f3b028ce85b00f32247177e16e16	k__Bacteria; p__Firmicutes; c__Clostridia; o__Clostridiales	0.999881
6a0a76e739a413ea73113fa4c0495e84	k__Bacteria; p__Firmicutes; c__Clostridia; o__Clostridiales; f__Ruminococcaceae; g__; s__	0.784269
d166d7260c51ea2652eff199acdfdd4d	k__Bacteria; p__Firmicutes; c__Clostridia; o__Clostridiales; f__Clostridiaceae; g__Geosporobacter_Thermotalea; s__	0.744838
8377a1b7f8424a14d3432cfc69372033	k__Bacteria; p__Firmicutes; c__Clostridia; o__Clostridiales; f__; g__; s__	0.999953
f5de73e382c5c62aa9570cdba9569f17	k__Bacteria; p__Tenericutes; c__Mollicutes; o__RF39; f__; g__; s__	1
8477d3c706a623ddedff81c76b2b43e2	k__Bacteria; p__Firmicutes; c__Clostridia; o__Clostridiales; f__Lachnospiraceae; g__; s__	0.992013
13400596f8c57cbdb9baf3375c7849a8	k__Bacteria; p__Firmicutes; c__Clostridia; o__Clostridiales; f__; g__; s__	0.999951
c5865619f71b24db2a02ae6f8e43501e	k__Bacteria; p__Firmicutes; c__Clostridia; o__Clostridiales	0.999873
86658693543af148cdedf4f806a8f02f	k__Bacteria; p__Firmicutes; c__Clostridia; o__Clostridiales; f__Lachnospiraceae; g__; s__	0.998002
ca23ef809ff69bd65f63bc33bc3ae25d	k__Bacteria; p__Firmicutes; c__Clostridia; o__Clostridiales; f__; g__; s__	0.999997
bf146ee1bc247614cfd7837f899a126a	k__Bacteria; p__Firmicutes; c__Clostridia; o__Clostridiales; f__; g__; s__	0.999953
a9473ef3387aab99116e1163ec115918	k__Bacteria; p__Firmicutes; c__Clostridia; o__Clostridiales; f__Lachnospiraceae; g__; s__	0.981737
f2dad71112255f6a15e6f78f2838aa82	k__Bacteria; p__Tenericutes; c__Mollicutes; o__RF39; f__; g__; s__	1
648f1541a82e5dc6b22dfb378ca717b3	k__Bacteria; p__Firmicutes; c__Clostridia; o__Clostridiales; f__Ruminococcaceae; g__; s__	0.998492
a83bc92c2ae6f8b7bacc8c421817847b	k__Bacteria; p__Firmicutes; c__Clostridia; o__Clostridiales; f__Ruminococcaceae; g__; s__	0.999177
6cc02bc75fc074a39e9bb8c5f0943a72	k__Bacteria; p__Firmicutes; c__Bacilli; o__Lactobacillales; f__Leuconostocaceae; g__Weissella; s__cibaria	0.807223
f55598f93be9ca6f0065ec74cc9b0460	k__Bacteria; p__Firmicutes; c__Clostridia; o__Clostridiales; f__Lachnospiraceae; g__; s__	0.996141
04ef4f9927c302a87764c93f0997afe0	k__Bacteria; p__Firmicutes; c__Clostridia; o__Clostridiales; f__Lachnospiraceae; g__; s__	0.996707
63cf19693ac70fd5e0c368a49af4d24f	k__Bacteria; p__Firmicutes; c__Clostridia; o__Clostridiales; f__Clostridiaceae	0.74625
72250a8c6e7cee3f19a8da430ca26ee9	k__Bacteria; p__Firmicutes; c__Clostridia; o__Clostridiales; f__Lachnospiraceae; g__; s__	0.986453
8840e216cf87a8c94e0241463610cf19	k__Bacteria; p__Tenericutes; c__Mollicutes; o__RF39; f__; g__; s__	1
9cd967d9b519b1b7722add2d29c8c577	k__Bacteria; p__Firmicutes; c__Clostridia; o__Clostridiales; f__Ruminococcaceae; g__; s__	0.991451
d40ec1d3a7846047ce26d0bba0bfac1e	k__Bacteria; p__Firmicutes; c__Clostridia; o__Clostridiales; f__Ruminococcaceae; g__; s__	0.932543
54615cacce252bfca408e4e5d36ce4c6	k__Bacteria; p__Firmicutes; c__Clostridia; o__Clostridiales; f__Lachnospiraceae; g__; s__	0.930667
2d2e6da43781d23bc2c76bbbe661849e	k__Bacteria; p__Firmicutes; c__Clostridia; o__Clostridiales; f__Ruminococcaceae; g__Faecalibacterium; s__prausnitzii	0.999974
2508e280d7c09775ce832ebacf217203	k__Bacteria; p__Firmicutes; c__Clostridia; o__Clostridiales; f__Clostridiaceae; g__Natronincola_Anaerovirgula; s__	0.764967
2f8ca01015aa71393e9603518336a299	k__Bacteria; p__Firmicutes; c__Clostridia; o__Clostridiales; f__Lachnospiraceae; g__; s__	0.998839
f105d90d2f4494e8fa66cff085bf4054	k__Bacteria; p__Firmicutes; c__Clostridia; o__Clostridiales; f__Ruminococcaceae; g__; s__	0.998546
7b0aaeea2f25142d444d697de56828ea	k__Bacteria; p__Firmicutes; c__Clostridia; o__Clostridiales; f__Lachnospiraceae; g__Clostridium; s__clostridioforme	0.895359
f3a798726b32220957bb4cd0cba43732	k__Bacteria; p__Firmicutes; c__Clostridia; o__Clostridiales; f__Ruminococcaceae; g__; s__	0.998144
4f2f64fd8bacf07b9ca365940af68fa4	k__Bacteria; p__Firmicutes; c__Erysipelotrichi; o__Erysipelotrichales; f__Erysipelotrichaceae; g__; s__	0.952801
945d062c675c94e0c8117489dcc458d1	k__Bacteria; p__Firmicutes; c__Clostridia; o__Clostridiales; f__Clostridiaceae; g__Natronincola_Anaerovirgula; s__	0.74695
e808ce8ef9b507169f27b818ff88d1b1	k__Bacteria; p__Tenericutes; c__Mollicutes; o__RF39; f__; g__; s__	0.999999
df1f67d419c8b9a2c8621004f55491d9	k__Bacteria; p__Firmicutes; c__Clostridia; o__Clostridiales	0.999673
c8b7d0a0d382322f5b7c623653d052c9	k__Bacteria; p__Tenericutes; c__Mollicutes; o__RF39; f__; g__; s__	1
20a2ba96c90f5d99da76cc4c10a2dd4a	k__Bacteria; p__Firmicutes; c__Clostridia; o__Clostridiales; f__Lachnospiraceae; g__; s__	0.993913
2ba30cdcee94b04825dc8ff31cf0fba1	k__Bacteria; p__Firmicutes; c__Clostridia; o__Clostridiales; f__Ruminococcaceae; g__; s__	0.868711
70b97e87d9f8f9c2e7073ee7b15b3313	k__Bacteria; p__Firmicutes; c__Clostridia; o__Clostridiales; f__Lachnospiraceae; g__; s__	0.790028
6600b10a97690f165477eb9cac4e4eb5	k__Bacteria; p__Tenericutes; c__Mollicutes; o__RF39; f__; g__; s__	1
43ba6d8bddd5f187c717eed1b9bd5634	k__Bacteria; p__Firmicutes; c__Clostridia; o__Clostridiales; f__Ruminococcaceae; g__; s__	0.713048
146f61b7e8d427d195049fcdaf426cf2	k__Bacteria; p__Firmicutes; c__Clostridia; o__Clostridiales; f__Lachnospiraceae; g__; s__	0.995415
020019aa2387a24babd93080cf645baf	k__Bacteria; p__Firmicutes; c__Clostridia; o__Clostridiales	0.998034
facc43510edb91aa666a0939a0f2865a	k__Bacteria; p__Firmicutes; c__Clostridia; o__Clostridiales; f__Clostridiaceae; g__Natronincola_Anaerovirgula; s__	0.747065
334d3c74519d507d5831e15708871d36	k__Bacteria; p__Firmicutes; c__Clostridia; o__Clostridiales; f__Lachnospiraceae; g__; s__	0.920635
0291c7dea47af46bd4081ba3981670ee	k__Bacteria; p__Firmicutes; c__Clostridia; o__Clostridiales; f__Ruminococcaceae; g__Faecalibacterium; s__prausnitzii	0.999259
4a87b3861b3bfc92d2c16d4d43f643dd	k__Bacteria; p__Firmicutes; c__Clostridia; o__Clostridiales; f__Lachnospiraceae; g__; s__	0.942481
0e1a27c16e426dbb27ac6ec8152e6320	k__Bacteria; p__Firmicutes; c__Clostridia; o__Clostridiales	0.998643
46947e450cfc0a2f9969d594ede17f16	k__Bacteria; p__Firmicutes; c__Erysipelotrichi; o__Erysipelotrichales; f__Erysipelotrichaceae; g__; s__	0.945752
d46c09b3e31c64133467828742877e22	k__Bacteria; p__Firmicutes; c__Clostridia; o__Clostridiales; f__Lachnospiraceae; g__; s__	0.959099
e573f951467c3b96f61f3e601dd309da	k__Bacteria; p__Firmicutes; c__Clostridia; o__Clostridiales	0.948633
d565076d3a3df3eb5091ea0daee3ff33	k__Bacteria; p__Firmicutes; c__Clostridia; o__Clostridiales; f__Lachnospiraceae; g__Clostridium; s__clostridioforme	0.819057
f32afbc6fd6c30cb087667ec24554d16	k__Bacteria; p__Firmicutes; c__Clostridia; o__Clostridiales; f__Lachnospiraceae; g__; s__	0.997491
0a0715b8a1487c2919d077edda66df6a	k__Bacteria; p__Firmicutes; c__Clostridia; o__Clostridiales; f__Lachnospiraceae; g__Coprococcus; s__	0.916745
334602124474dc00b0d2b9be62fe48fc	k__Bacteria; p__Firmicutes; c__Clostridia; o__Clostridiales	0.999746
ad47ada670889faae5f26cb501f01104	k__Bacteria; p__Firmicutes; c__Clostridia; o__Clostridiales; f__Ruminococcaceae; g__; s__	0.996889
a0e11c1efdb7b1bc886f9b104537c265	k__Bacteria; p__Firmicutes; c__Clostridia; o__Clostridiales; f__Ruminococcaceae; g__Faecalibacterium; s__prausnitzii	0.999974
42e7390a755a9fb6966ffbe94d842f9d	k__Bacteria; p__Firmicutes; c__Clostridia; o__Clostridiales; f__Lachnospiraceae; g__Coprococcus; s__	0.911815
ded8ba6cfb4b9b4f8d7a373094e3f91f	k__Bacteria; p__Firmicutes; c__Clostridia; o__Clostridiales; f__Lachnospiraceae; g__; s__	0.931412
2423d0b1207e9e367ea054ccbf8bdeb0	k__Bacteria; p__Firmicutes; c__Clostridia; o__Clostridiales; f__Ruminococcaceae; g__; s__	0.982271
a695ac406a0b031e3fc22f6f30e10ff3	k__Bacteria; p__Firmicutes; c__Clostridia; o__Clostridiales; f__Clostridiaceae	0.805452
e190121fcab54df9d2de814d0ad5fd50	k__Bacteria; p__Firmicutes; c__Clostridia; o__Clostridiales; f__Ruminococcaceae; g__Faecalibacterium; s__prausnitzii	0.998827
d2323bd6887591ed5efddda2b97c85fc	k__Bacteria; p__Firmicutes; c__Clostridia; o__Clostridiales; f__Lachnospiraceae; g__; s__	0.942853
01dea3eba8d49595c0f440cfe167ef8d	k__Bacteria; p__Firmicutes; c__Clostridia; o__Clostridiales; f__Lachnospiraceae; g__; s__	0.887275
e2306a3f407dfd50da1711dfd33ec764	k__Bacteria; p__Firmicutes; c__Clostridia; o__Clostridiales; f__Lachnospiraceae; g__; s__	0.950037
1921609837b63702c5210329d1f80676	k__Bacteria; p__Firmicutes; c__Clostridia; o__Clostridiales; f__Lachnospiraceae; g__; s__	0.985728
07c0370386a90e438c6fd864a1ece54a	k__Bacteria; p__Firmicutes; c__Clostridia; o__Clostridiales; f__Lachnospiraceae; g__; s__	0.943316
dde163c13267869cae01de70ccb4b8ac	k__Bacteria; p__Firmicutes	0.998617
d364068bdef5d7d4f7362c593e4dcb39	k__Bacteria; p__Firmicutes; c__Clostridia; o__Clostridiales; f__Lachnospiraceae; g__; s__	0.921491
c6906a63ccf96ea98fd30f8385f3b30d	k__Bacteria; p__Firmicutes; c__Clostridia; o__Clostridiales	0.999056
fe11abf3589e217a37cc574ae6673b49	k__Bacteria; p__Firmicutes; c__Clostridia; o__Clostridiales; f__; g__; s__	0.987286
024957368b902db2ebf6e89ab9217872	k__Bacteria; p__Firmicutes; c__Clostridia; o__Clostridiales	0.999825
b885adadd8222cd6dee084c7fdcde0d2	k__Bacteria; p__Firmicutes; c__Clostridia; o__Clostridiales; f__; g__; s__	0.996456
0f44455ff02e1b58c7fafbbe7f1b22a0	k__Bacteria; p__Firmicutes; c__Clostridia; o__Clostridiales; f__Clostridiaceae	0.813716
69564143a4540436a8b64f1180adbdb8	k__Bacteria; p__Firmicutes; c__Clostridia; o__Clostridiales; f__Clostridiaceae; g__Geosporobacter_Thermotalea; s__	0.750533
85b5230f5736f4bf7fa9d2a74f87ede4	k__Bacteria; p__Firmicutes; c__Clostridia; o__Clostridiales; f__; g__; s__	0.999996
b36393a965a71ea72d288e58ad024fcd	k__Bacteria; p__Firmicutes; c__Clostridia; o__Clostridiales; f__Lachnospiraceae; g__; s__	0.953005
5097f30e86262c562601a368bcfa168d	k__Bacteria; p__Firmicutes; c__Clostridia; o__Clostridiales; f__Ruminococcaceae; g__Faecalibacterium; s__prausnitzii	0.999323
8b86cc177c65ba595604edb065ce75be	k__Bacteria; p__Firmicutes; c__Clostridia; o__Clostridiales	0.949732
59e1d4b6a4b5b5883118a666c43b0bcc	k__Bacteria; p__Firmicutes; c__Clostridia; o__Clostridiales; f__Lachnospiraceae; g__Coprococcus; s__	0.919109
f6f534a780f708888c6feeb286b9f264	k__Bacteria; p__Firmicutes; c__Clostridia; o__Clostridiales	0.998606
c9fad4a3e0e4d9eb32a032031fb2d02a	k__Bacteria; p__Tenericutes; c__Mollicutes; o__RF39; f__; g__; s__	1
fe79290ba73cd594b99df5c88c50ed19	k__Bacteria; p__Firmicutes; c__Clostridia; o__Clostridiales; f__Lachnospiraceae; g__; s__	0.930851
a7c0614618c46724b1a59cc4bdc315ad	k__Bacteria; p__Firmicutes; c__Clostridia; o__Clostridiales; f__Lachnospiraceae; g__; s__	0.905512
54c60da2317a6f887b138db837f64d40	k__Bacteria; p__Firmicutes; c__Clostridia; o__Clostridiales; f__Lachnospiraceae; g__; s__	0.99103
1284b0ebd40b5c8a3794506bde888c74	k__Bacteria; p__Firmicutes; c__Clostridia; o__Clostridiales; f__; g__; s__	0.999939
dd3397e7672a9445db0d6fd1ebcad0ad	k__Bacteria; p__Firmicutes; c__Clostridia; o__Clostridiales; f__Lachnospiraceae; g__Clostridium; s__clostridioforme	0.826296
37f616a2ab9fe35b75ad2592d66e5e83	k__Bacteria; p__Firmicutes; c__Clostridia; o__Clostridiales; f__Ruminococcaceae; g__; s__	0.999887
08f8a8e8caac6ae810932903d33768bf	k__Bacteria; p__Firmicutes; c__Clostridia; o__Clostridiales; f__Lachnospiraceae; g__; s__	0.977485
925070d6664f33442331715b106518a2	k__Bacteria; p__Firmicutes; c__Clostridia; o__Clostridiales; f__; g__; s__	0.983378
e252c94d617ff9cd37a6d93fe7d4626b	k__Bacteria; p__Firmicutes; c__Clostridia; o__Clostridiales; f__Lachnospiraceae; g__; s__	0.830402
5aba5748984d27a5f2b818cd5930f902	k__Bacteria; p__Firmicutes; c__Clostridia; o__Clostridiales; f__Ruminococcaceae; g__Oscillospira; s__	0.860043
07190f534d251515b5a280195b071183	k__Bacteria; p__Firmicutes; c__Clostridia; o__Clostridiales; f__; g__; s__	0.983235
51e03674dadc6335585cda30c12b5866	k__Bacteria; p__Firmicutes; c__Clostridia; o__Clostridiales; f__Lachnospiraceae; g__; s__	0.959604
0e65ac222814e89e9a58ddfb2af48baa	k__Bacteria; p__Firmicutes; c__Clostridia; o__Clostridiales; f__Lachnospiraceae	0.995075
16305ba641b5306a38c3a65f640b7748	k__Bacteria; p__Firmicutes; c__Clostridia; o__Clostridiales; f__Clostridiaceae; g__Natronincola_Anaerovirgula; s__	0.750191
3a50e3e1f7031471b70b9848cd2806fe	k__Bacteria; p__Firmicutes; c__Clostridia; o__Clostridiales; f__Lachnospiraceae; g__; s__	0.972449
fd613f7071270e5856eefe58401bd69f	k__Bacteria; p__Firmicutes; c__Clostridia; o__Clostridiales; f__Lachnospiraceae; g__Coprococcus; s__	0.895563
e9abb1a03329e2eca06b172b4a3bc976	k__Bacteria; p__Firmicutes; c__Clostridia; o__Clostridiales; f__; g__; s__	0.996897
74e9af819f38850ed10ccef699425e5c	k__Bacteria; p__Firmicutes; c__Clostridia; o__Clostridiales; f__Lachnospiraceae; g__; s__	0.961631
ad76b84d4a349433902e902b20e2e427	k__Bacteria; p__Firmicutes; c__Clostridia; o__Clostridiales; f__; g__; s__	0.999964
3543240589555b1eb4e81a6690b9915c	k__Bacteria; p__Firmicutes; c__Clostridia; o__Clostridiales; f__; g__; s__	0.761388
307089f2037bfb1f2f0907fd559ec140	k__Bacteria; p__Firmicutes; c__Clostridia; o__Clostridiales; f__Clostridiaceae; g__Natronincola_Anaerovirgula; s__	0.826038
bdbadc6918a1ad8a54528c8b7c0d977c	k__Bacteria; p__Firmicutes; c__Clostridia; o__Clostridiales; f__; g__; s__	0.990054
d3c4adc59e82151638851c3f7bada101	k__Bacteria; p__Firmicutes; c__Clostridia; o__Clostridiales; f__Lachnospiraceae; g__; s__	0.840554
3f2cf0bd1f92ca94a960c9adc9022b56	k__Bacteria; p__Firmicutes; c__Clostridia; o__Clostridiales; f__Lachnospiraceae; g__; s__	0.788948
2cebdb149583011b00248024cdceb673	k__Bacteria; p__Firmicutes; c__Clostridia; o__Clostridiales; f__Lachnospiraceae; g__; s__	0.775543
22d65476c84c3d22f6c9c0ad51491d63	k__Bacteria; p__Firmicutes; c__Clostridia; o__Clostridiales; f__Lachnospiraceae; g__; s__	0.725413
462af01ede6e04109268724165a86804	k__Bacteria; p__Firmicutes; c__Clostridia; o__Clostridiales; f__Lachnospiraceae; g__; s__	0.921884
97898809c73752b6eb205cb4b7bed409	k__Bacteria; p__Firmicutes; c__Clostridia; o__Clostridiales; f__Lachnospiraceae	0.995326
f80b40c5263b1c2291dd61abe32b632f	k__Bacteria; p__Firmicutes; c__Clostridia; o__Clostridiales; f__Clostridiaceae; g__Geosporobacter_Thermotalea; s__	0.763278
9d0174e97193771079fcdb26ee66a7c4	k__Bacteria; p__Firmicutes; c__Clostridia; o__Clostridiales	0.998945
8e5b95b98f5d382d784d16610148642b	k__Bacteria; p__Firmicutes; c__Clostridia; o__Clostridiales; f__Lachnospiraceae; g__; s__	0.97284
79422a839940b93f4551d69f5ccb1ee5	k__Bacteria; p__Firmicutes; c__Clostridia; o__Clostridiales; f__Clostridiaceae	0.710783
e7bad5a7354f402f0ad3cf880055cd1b	k__Bacteria; p__Firmicutes; c__Clostridia; o__Clostridiales	0.944315
9d70312bf4297a3d4a5082f800d91ada	k__Bacteria; p__Firmicutes; c__Clostridia; o__Clostridiales; f__Lachnospiraceae; g__; s__	0.840841
aa107941fbd00a5fad22b66834fc3d3c	k__Bacteria; p__Firmicutes; c__Clostridia; o__Clostridiales	0.945421
2da91328e0eb80f1144e7ab7f8dbe80e	k__Bacteria; p__Firmicutes; c__Clostridia; o__Clostridiales; f__Clostridiaceae; g__Geosporobacter_Thermotalea; s__	0.757377
9248c7d55275291ff0d9b10472c8a659	k__Bacteria; p__Firmicutes; c__Erysipelotrichi; o__Erysipelotrichales; f__Erysipelotrichaceae; g__; s__	0.988337
317a00f64a2f86055877f4fe3b8f999d	k__Bacteria; p__Firmicutes; c__Clostridia; o__Clostridiales; f__Lachnospiraceae; g__; s__	0.985648
7a2664cbc818d6e6b85f9bbff500bce8	k__Bacteria; p__Firmicutes; c__Clostridia; o__Clostridiales; f__; g__; s__	0.996483
1deb2144e9337e7f47c79955db26040a	k__Bacteria; p__Firmicutes; c__Clostridia; o__Clostridiales; f__Ruminococcaceae; g__; s__	0.999756
70cef5df2cd4482c03dd349a917009a9	k__Bacteria; p__Firmicutes; c__Clostridia; o__Clostridiales; f__Ruminococcaceae; g__Faecalibacterium; s__prausnitzii	1
75c6b457a1bdf9216fc6c71b4d990b40	k__Bacteria; p__Firmicutes; c__Clostridia; o__Clostridiales; f__Clostridiaceae; g__Natronincola_Anaerovirgula; s__	0.750307
afc4813a4414233e08f0317f1b9ec85d	k__Bacteria; p__Firmicutes; c__Clostridia; o__Clostridiales; f__Ruminococcaceae; g__Oscillospira; s__	0.81263
6f691cac43a3489234bcc7997ab1bdf4	k__Bacteria; p__Firmicutes; c__Clostridia; o__Clostridiales; f__; g__; s__	0.999836
8ebb745497a00e9ff05ffd5dc032a5bc	k__Bacteria; p__Firmicutes; c__Clostridia; o__Clostridiales; f__Clostridiaceae; g__Natronincola_Anaerovirgula; s__	0.837119
1ad6ce19b0763a9c4456fd178161bf4a	k__Bacteria; p__Firmicutes; c__Clostridia; o__Clostridiales; f__; g__; s__	0.999939
385edca693bd22fe0fd59868e5f0a5e4	k__Bacteria; p__Firmicutes; c__Clostridia; o__Clostridiales; f__Ruminococcaceae; g__Ruminococcus; s__	0.997832
a1d152752c86c6fd72f8d1fbe7f7cc6f	k__Bacteria; p__Firmicutes; c__Clostridia; o__Clostridiales; f__Lachnospiraceae	0.995378
5ed7fe5391e0409fd9f4428c27d4cab6	k__Bacteria; p__Tenericutes; c__Mollicutes; o__RF39; f__; g__; s__	1
1379972e0c83c4e685804363f864749c	k__Bacteria; p__Firmicutes; c__Clostridia; o__Clostridiales; f__Lachnospiraceae; g__; s__	0.882984
22c6b67bb1b729298ceee7ce7ef3aec0	k__Bacteria; p__Firmicutes; c__Clostridia; o__Clostridiales; f__Ruminococcaceae; g__Faecalibacterium; s__prausnitzii	0.988705
d8428fd1604e546bdbcff03fec3bf14c	k__Bacteria; p__Firmicutes; c__Clostridia; o__Clostridiales; f__Ruminococcaceae; g__; s__	0.715486
eebf7923450818ab8193fcd9d2ac3fdf	k__Bacteria; p__Firmicutes; c__Clostridia; o__Clostridiales; f__; g__; s__	0.766375
0bb7fffe6ba2a68f0f8172a0d3e1f660	k__Bacteria; p__Firmicutes; c__Clostridia; o__Clostridiales; f__Ruminococcaceae	0.719432
2a0b8cff16187b7f064a17dd9ed2145f	k__Bacteria; p__Firmicutes; c__Clostridia; o__Clostridiales; f__Lachnospiraceae; g__Coprococcus; s__	0.879052
8882ea925a41ef12687e8b63231c6cdc	k__Bacteria; p__Firmicutes; c__Clostridia; o__Clostridiales; f__; g__; s__	0.99431
c8c6202e5c40a3e2613eeaa6d0c7550f	k__Bacteria; p__Firmicutes; c__Clostridia; o__Clostridiales; f__Lachnospiraceae; g__Clostridium; s__clostridioforme	0.784548
4ac424ce07f93dd4ee7e1b9fc32d216c	k__Bacteria; p__Firmicutes; c__Clostridia; o__Clostridiales; f__Lachnospiraceae; g__; s__	0.78787
aeb69965ea6eb9cd4abbec541165dda1	k__Bacteria; p__Firmicutes; c__Clostridia; o__Clostridiales; f__Clostridiaceae	0.710301
514f315e832dc3673633c584337a7399	k__Bacteria; p__Firmicutes; c__Clostridia; o__Clostridiales; f__; g__; s__	0.99999
2843affd62b558983338a3454aa08027	k__Bacteria; p__Firmicutes; c__Clostridia; o__Clostridiales; f__Ruminococcaceae; g__Oscillospira; s__	0.926223
334d32bc29eec479339be9b7121a81d7	k__Bacteria; p__Firmicutes; c__Clostridia; o__Clostridiales; f__Ruminococcaceae; g__; s__	0.999932
1e513f8f38a03e3597eb41a864760409	k__Bacteria; p__Firmicutes; c__Clostridia; o__Clostridiales; f__; g__; s__	0.999929
cf3cd7544abbdf7942bbea2c7dd7a841	k__Bacteria; p__Firmicutes; c__Clostridia; o__Clostridiales; f__; g__; s__	0.999971
d853069e491c09e7b92c28a48e80cfa0	k__Bacteria; p__Firmicutes; c__Clostridia; o__Clostridiales; f__Lachnospiraceae; g__; s__	0.832432
6a6592e9007f3738b9d2816d602bd8d8	k__Bacteria; p__Firmicutes; c__Bacilli; o__Lactobacillales; f__Enterococcaceae; g__Enterococcus; s__	0.992452
4da000ce6ded6a359a468b92d1d0c766	k__Bacteria; p__Firmicutes; c__Clostridia; o__Clostridiales; f__Clostridiaceae; g__Natronincola_Anaerovirgula; s__	0.838989
7049e2f268432bc8cef0c52e149f85d9	k__Bacteria; p__Firmicutes; c__Clostridia; o__Clostridiales; f__Clostridiaceae	0.741627
cbd508cdf011cb173fdb4d764c932c3e	k__Bacteria; p__Firmicutes; c__Clostridia; o__Clostridiales; f__Lachnospiraceae; g__; s__	0.842909
55f24e9f576eea8f197838573225db68	k__Bacteria; p__Firmicutes; c__Clostridia; o__Clostridiales; f__Ruminococcaceae; g__Faecalibacterium; s__prausnitzii	0.996408
4e15d3c10a110e5831e885ed76066706	k__Bacteria; p__Firmicutes; c__Clostridia; o__Clostridiales; f__Lachnospiraceae	0.950868
377406dcb5796bf5d10a2da463cf2736	k__Bacteria; p__Firmicutes; c__Clostridia; o__Clostridiales; f__; g__; s__	0.996847
3cae33cfdcec18ba725bdc6b652c61b8	k__Bacteria; p__Firmicutes; c__Bacilli; o__Bacillales; f__Bacillaceae	0.996665
8394de609adc7ea5c494434e083219dc	k__Bacteria; p__Firmicutes; c__Bacilli; o__Lactobacillales; f__Enterococcaceae; g__Enterococcus; s__	0.992452
911b527676d83b6162084a5fc64fdb4c	k__Bacteria; p__Firmicutes; c__Clostridia; o__Clostridiales; f__Ruminococcaceae; g__Oscillospira; s__	0.895543
39fd0e9c94cd416c42a2e19cc25e7272	k__Bacteria; p__Firmicutes; c__Clostridia; o__Clostridiales; f__Clostridiaceae; g__Natronincola_Anaerovirgula; s__	0.827857
4ba2a02e0827ce76231fed2cd59a1852	k__Bacteria; p__Firmicutes; c__Clostridia; o__Clostridiales; f__; g__; s__	0.999877
84aca4cf3ab130e32ce6c5be4f2998a3	k__Bacteria; p__Firmicutes; c__Clostridia; o__Clostridiales; f__Ruminococcaceae; g__Faecalibacterium; s__prausnitzii	0.98315
90ce4bb394d9b35bc8fbe1a5da5d1c9a	k__Bacteria; p__Firmicutes; c__Clostridia; o__Clostridiales; f__; g__; s__	0.992765
b8a07d3757def958e46943a8af45672d	k__Bacteria; p__Firmicutes; c__Clostridia; o__Clostridiales; f__Ruminococcaceae; g__Faecalibacterium; s__prausnitzii	0.997738
23cfeb1a079cba2b9d622883db56b8b3	k__Bacteria; p__Firmicutes; c__Clostridia; o__Clostridiales; f__Clostridiaceae; g__Natronincola_Anaerovirgula; s__	0.722159
c858138a9cabba65eedc52703d848a7b	k__Bacteria; p__Firmicutes; c__Clostridia; o__Clostridiales; f__Ruminococcaceae; g__Ruminococcus; s__	0.99832
85f02cb0f384164f4c2cf1b2630ee635	k__Bacteria; p__Firmicutes; c__Clostridia; o__Clostridiales; f__; g__; s__	0.999851
31f70530d89f0c90b302cb0def3cee7a	k__Bacteria; p__Firmicutes; c__Clostridia; o__Clostridiales	0.962806
2201008a9b34da0f4e38e276ac202878	k__Bacteria; p__Firmicutes; c__Clostridia; o__Clostridiales; f__Ruminococcaceae; g__; s__	0.996992
059a8eccfdda0e54dd6e424a3144d3e4	k__Bacteria; p__Firmicutes; c__Clostridia; o__Clostridiales; f__Ruminococcaceae; g__Oscillospira; s__	0.70908
daee0ca26f5400e3968c15daf2d8c2f9	k__Bacteria; p__Firmicutes; c__Clostridia; o__Clostridiales; f__Ruminococcaceae; g__; s__	0.999852
f563736091f58158bf2228e95d604e74	k__Bacteria; p__Firmicutes; c__Bacilli; o__Lactobacillales; f__Enterococcaceae; g__Enterococcus; s__	0.992989
582163757c4449fe4770c4a4afa3204f	k__Bacteria; p__Firmicutes; c__Clostridia; o__Clostridiales; f__Clostridiaceae; g__; s__	0.998293
e5dc70ec5bab9e939e0868172fcffffe	k__Bacteria; p__Firmicutes; c__Clostridia; o__Clostridiales; f__Ruminococcaceae; g__Oscillospira; s__	0.997448
df409dbce0c8f09b819b2eae9ebf1a4b	k__Bacteria; p__Firmicutes; c__Clostridia; o__Clostridiales; f__; g__; s__	0.999922
4554e783113ba1cb5b60bd2ad4d7d62a	k__Bacteria; p__Firmicutes; c__Clostridia; o__Clostridiales; f__; g__; s__	0.713858
0f72709117a522eecd548da2eb73a2f4	k__Bacteria; p__Firmicutes; c__Clostridia; o__Clostridiales; f__; g__; s__	0.999889
82f4bd8911438b6ee2476a2eeebd70ee	k__Bacteria; p__Firmicutes; c__Clostridia; o__Clostridiales; f__Ruminococcaceae; g__Faecalibacterium; s__prausnitzii	1
4b5dc03f37aebba5d82f94f02e5b88c9	k__Bacteria; p__Firmicutes; c__Clostridia; o__Clostridiales	0.975929
38b73f20701d1a03b760bc324082d525	k__Bacteria; p__Firmicutes; c__Clostridia; o__Clostridiales; f__; g__; s__	0.999992
732bdc1e5fa728a1dc4f7551accdfcee	k__Bacteria; p__Firmicutes; c__Clostridia; o__Clostridiales; f__Ruminococcaceae; g__Faecalibacterium; s__prausnitzii	0.997917
07b95590107f732c89c61906e590e2af	k__Bacteria; p__Firmicutes; c__Clostridia; o__Clostridiales; f__; g__; s__	0.999763
83966b607fcbe1d9efe8a90eb8825867	k__Bacteria; p__Firmicutes; c__Clostridia; o__Clostridiales; f__; g__; s__	0.99483
815d74f5b0f413c63f6c0bec3d1b0cd7	k__Bacteria; p__Firmicutes; c__Clostridia; o__Clostridiales; f__; g__; s__	0.721098
0a9cbef81f7411f2912de43b58ca5a46	k__Bacteria; p__Firmicutes; c__Clostridia; o__Clostridiales; f__; g__; s__	0.993522
676e55bf24bac6c34553be236f3c0c3b	k__Bacteria; p__Firmicutes	0.998865
f65a255989cb2c0e8a78767237853ecf	k__Bacteria; p__Firmicutes; c__Clostridia; o__Clostridiales; f__; g__; s__	0.988725
11a39becf0432144347e5447ee059615	k__Bacteria; p__Firmicutes; c__Clostridia; o__Clostridiales; f__Ruminococcaceae; g__Oscillospira; s__	0.997667
679e573e2562740e989af09634754080	k__Bacteria; p__Firmicutes; c__Clostridia; o__Clostridiales; f__Lachnospiraceae	0.809346
df9ff93d2ecf3f11c6a4ef87a4323f63	k__Bacteria; p__Firmicutes; c__Clostridia; o__Clostridiales	0.993365
ae91d13c59512c456250d9db4fc968de	k__Bacteria; p__Firmicutes	0.998903
71ab14f567ce778a7fbd8482fd8d77f0	k__Bacteria; p__Firmicutes; c__Clostridia; o__Clostridiales; f__Ruminococcaceae; g__Oscillospira; s__	0.997185
e2814d40af07902a3d9195625c345ff5	k__Bacteria; p__Firmicutes; c__Clostridia; o__Clostridiales; f__Ruminococcaceae; g__; s__	0.995513
00d32c006131a7e46d43140fc0190174	k__Bacteria; p__Firmicutes; c__Clostridia; o__Clostridiales; f__Ruminococcaceae; g__Faecalibacterium; s__prausnitzii	0.990211
b1251463c10787ebdf11b0be820eda13	k__Bacteria; p__Firmicutes; c__Clostridia; o__Clostridiales; f__; g__; s__	0.999923
63f6ab68e2096ecf1b0f41fbaa9c0e19	k__Bacteria; p__Firmicutes; c__Clostridia; o__Clostridiales; f__; g__; s__	0.794732
ae9079c29ef5fc1bb9b467ca3d00f16b	k__Bacteria; p__Firmicutes; c__Clostridia; o__Clostridiales; f__Lachnospiraceae	0.995479
bc8787ea3f92204a3cd11a7d649cb6c5	k__Bacteria; p__Firmicutes; c__Clostridia; o__Clostridiales; f__Ruminococcaceae; g__Faecalibacterium; s__prausnitzii	0.996686
b7b38e7a66c7c3b03c0ed34d3e2114ab	k__Bacteria; p__Firmicutes; c__Clostridia; o__Clostridiales; f__Lachnospiraceae; g__; s__	0.959289
749ae5c4ed4633368450e6f6ecbc12c9	k__Bacteria; p__Firmicutes; c__Clostridia; o__Clostridiales; f__; g__; s__	0.999844
ba8c69ab8591a28c05a09afaee2f6936	k__Bacteria; p__Firmicutes; c__Clostridia; o__Clostridiales; f__; g__; s__	0.999874
852b485b0138bb3ac94968993092d20a	k__Bacteria; p__Firmicutes; c__Clostridia; o__Clostridiales; f__Ruminococcaceae; g__; s__	0.992475
742d159e909351739509be828f30acf1	k__Bacteria; p__Firmicutes; c__Clostridia; o__Clostridiales; f__Ruminococcaceae; g__; s__	0.816511
1646744c81c17e032670cbb7f33ae2cc	k__Bacteria; p__Firmicutes; c__Clostridia; o__Clostridiales; f__Lachnospiraceae; g__; s__	0.938879
6aad4e72a4e1865e01b349610f880599	k__Bacteria; p__Firmicutes; c__Clostridia; o__Clostridiales; f__Ruminococcaceae	0.999774
63fb3adb9700390d2de4ce459d28645c	k__Bacteria; p__Firmicutes; c__Clostridia; o__Clostridiales; f__Ruminococcaceae; g__; s__	0.964483
b0b62f1d903ad28ad7573132bdc65630	k__Bacteria; p__Firmicutes; c__Clostridia; o__Clostridiales; f__Ruminococcaceae; g__Oscillospira; s__	0.997566
a1d0cc4ceb485c5fdeedbbbd31c73864	k__Bacteria; p__Firmicutes; c__Clostridia; o__Clostridiales; f__Ruminococcaceae; g__Oscillospira; s__	0.831263
07e588474cbffebab990f77758262eae	k__Bacteria; p__Firmicutes; c__Clostridia; o__Clostridiales; f__Clostridiaceae	0.741356
9e3583e747e86d543ed5aa3486270732	k__Bacteria; p__Firmicutes; c__Clostridia; o__Clostridiales; f__Lachnospiraceae; g__; s__	0.97534
73b3b6e50d5c1c561c3cb5683d22de5e	k__Bacteria; p__Firmicutes; c__Clostridia; o__Clostridiales; f__Lachnospiraceae; g__; s__	0.993215
fca6282db7d071a07681fef0ff4db970	k__Bacteria; p__Firmicutes; c__Clostridia; o__Clostridiales; f__Lachnospiraceae	0.995848
bcafe69348c77bc1a2f1b95078dd27c7	k__Bacteria; p__Firmicutes; c__Clostridia; o__Clostridiales; f__; g__; s__	0.999922
20d65fbcf57d64490db7fd56fb73e51e	k__Bacteria; p__Firmicutes; c__Clostridia; o__Clostridiales; f__Ruminococcaceae; g__; s__	0.988893
8a67ccca76eeea47050569dbf6814f07	k__Bacteria; p__Firmicutes; c__Clostridia; o__Clostridiales; f__Peptococcaceae	0.733457
f7e952bfd9617f4ad8c5c363b6211b43	k__Bacteria; p__Firmicutes; c__Clostridia; o__Clostridiales; f__Lachnospiraceae	0.950492
cfc8a8145f369c13e88ca58068474ae3	k__Bacteria; p__Firmicutes; c__Bacilli; o__Lactobacillales; f__Lactobacillaceae; g__Lactobacillus; s__	0.999994
b11b88b451299ebf7ee0a9f916c82b58	k__Bacteria; p__Firmicutes; c__Clostridia; o__Clostridiales	0.998681
a50e9e2bacd1306c8ca88bcff02afa59	k__Bacteria; p__Firmicutes; c__Erysipelotrichi; o__Erysipelotrichales; f__Erysipelotrichaceae; g__; s__	0.991958
a3f5735a55170b568299f354cea786d7	k__Bacteria; p__Firmicutes; c__Clostridia; o__Clostridiales; f__Ruminococcaceae; g__; s__	0.998861
e152436efd6686128d32dab79f1f4d42	k__Bacteria; p__Firmicutes; c__Clostridia; o__Clostridiales; f__Ruminococcaceae; g__; s__	0.92799
f91468b73a165da034d7140eb1301384	k__Bacteria; p__Firmicutes; c__Clostridia; o__Clostridiales; f__Lachnospiraceae	0.858664
18bb913f876d4247000ffe9c6503c559	k__Bacteria; p__Firmicutes; c__Erysipelotrichi; o__Erysipelotrichales; f__Erysipelotrichaceae; g__; s__	0.993069
cd54a717b5a15f0e5cb4f97a14cb2744	k__Bacteria; p__Firmicutes; c__Clostridia; o__Clostridiales; f__; g__; s__	0.999853
27fb6dc53e9992ea489c5bf6a6c676d5	k__Bacteria; p__Firmicutes; c__Clostridia; o__Clostridiales; f__Lachnospiraceae; g__; s__	0.984983
31b74dfab85958ab100679155e10c554	k__Bacteria; p__Firmicutes; c__Clostridia; o__Clostridiales	0.999687
8bfd4f12155c8d4afe572ab0e6960d52	k__Bacteria; p__Firmicutes; c__Clostridia; o__Clostridiales; f__; g__; s__	0.786162
ffebf71fb52b75fca7a50b05f12e1977	k__Bacteria; p__Firmicutes; c__Clostridia; o__Clostridiales	0.997939
c3d406468ad90657a4822ef1f41a15d1	k__Bacteria; p__Firmicutes; c__Clostridia; o__Clostridiales	0.993085
e09f0a5ae6de95f1ef73a55eaa4f6a60	k__Bacteria; p__Firmicutes	0.999127
b41d60395e0267cdd54a93543ee79053	k__Bacteria; p__Firmicutes; c__Clostridia; o__Clostridiales; f__; g__; s__	0.996569
39034ba5c398d52ad3732f2efc076f32	k__Bacteria; p__Firmicutes; c__Clostridia; o__Clostridiales; f__Ruminococcaceae; g__Ruminococcus; s__	0.997315
dd0834bdd06d0a7bfd7d3b20b404f689	k__Bacteria; p__Firmicutes; c__Clostridia; o__Clostridiales; f__Ruminococcaceae; g__Ruminococcus; s__	0.998928
c721f51ed323a020ce33ed338fb760a1	k__Bacteria; p__Firmicutes; c__Clostridia; o__Clostridiales	0.997146
89b959637ecd453a5296acbad4eee8c4	k__Bacteria; p__Firmicutes; c__Clostridia; o__Clostridiales; f__Lachnospiraceae; g__; s__	0.95663
d78cdc1d796e0a4784abaf8f187f2c66	k__Bacteria; p__Tenericutes; c__Mollicutes; o__RF39; f__; g__; s__	0.999981
adaa8168129fbc656623261cd24cc5ad	k__Bacteria; p__Proteobacteria; c__Gammaproteobacteria; o__Enterobacteriales; f__Enterobacteriaceae	0.999999
af233048b371f7d3a5eab7f1b3bfe6b5	k__Bacteria; p__Firmicutes; c__Clostridia; o__Clostridiales; f__; g__; s__	0.999923
4fffbdb649beb48ec29d00a1bca36352	k__Bacteria; p__Firmicutes; c__Clostridia; o__Clostridiales; f__Ruminococcaceae; g__; s__	0.956682
b1918c20d95c2287fc6c2c4a6a7b83a2	k__Bacteria; p__Firmicutes; c__Clostridia; o__Clostridiales; f__Lachnospiraceae	0.995356
10eed123e9a77f68f8f724a39b3b3744	k__Bacteria; p__Firmicutes; c__Clostridia; o__Clostridiales; f__Lachnospiraceae; g__; s__	0.732084
4edf59409aa6fe47786ed92482b723c4	k__Bacteria; p__Firmicutes; c__Clostridia; o__Clostridiales; f__; g__; s__	0.940744
06e9e87c7c36b7188e28182fa73a0f50	k__Bacteria; p__Firmicutes; c__Bacilli; o__Lactobacillales; f__Lactobacillaceae; g__Lactobacillus; s__	0.999999
b912265924d8ed92e7b463d9a8057126	k__Bacteria; p__Firmicutes; c__Clostridia; o__Clostridiales; f__Lachnospiraceae	0.948226
bde9dedda8f8ae10c45ae9b15ce4165f	k__Bacteria; p__Firmicutes; c__Bacilli; o__Lactobacillales; f__Lactobacillaceae; g__Lactobacillus; s__	0.999998
b2a58059283316a7ca7067dd1d91b7e1	k__Bacteria; p__Firmicutes; c__Clostridia; o__Clostridiales; f__Ruminococcaceae; g__; s__	0.980487
460f14090a565784f87c992a5b6ef32d	k__Bacteria; p__Firmicutes; c__Clostridia; o__Clostridiales; f__Ruminococcaceae; g__Faecalibacterium; s__prausnitzii	0.985331
91479b84395dbaec217c68ca616df504	k__Bacteria; p__Firmicutes; c__Clostridia; o__Clostridiales; f__Clostridiaceae; g__Natronincola_Anaerovirgula; s__	0.722726
4ef073d442328646570e90b6fb0bf82b	k__Bacteria; p__Firmicutes; c__Clostridia; o__Clostridiales; f__Clostridiaceae; g__; s__	0.997882
272b9d864ea9e129f62233288ad58127	k__Bacteria; p__Firmicutes; c__Clostridia; o__Clostridiales; f__Lachnospiraceae; g__Coprococcus; s__	0.957009
8fd25abffd645494e8178558275f98af	k__Bacteria; p__Firmicutes; c__Clostridia; o__Clostridiales; f__Ruminococcaceae; g__; s__	0.99984
3aa5a4016b36a4263893e51c7a9c751b	k__Bacteria; p__Firmicutes; c__Clostridia; o__Clostridiales; f__Clostridiaceae; g__; s__	0.997973
6293a958bbc326c8c74ca449ebc7005f	k__Bacteria; p__Firmicutes; c__Erysipelotrichi; o__Erysipelotrichales; f__Erysipelotrichaceae; g__; s__	0.995215
e26576086035b972c48939154c791b3e	k__Bacteria; p__Firmicutes; c__Clostridia; o__Clostridiales; f__; g__; s__	0.999999
7107226cf4f42129ff82b79ba14fe84d	k__Bacteria; p__Tenericutes; c__Mollicutes; o__RF39; f__; g__; s__	0.999992
f963cb667eeefe3c04057b4b36832b73	k__Bacteria; p__Firmicutes; c__Clostridia; o__Clostridiales; f__Lachnospiraceae; g__; s__	0.962236
0dd0d18b06b008ad95aeb8cd33db7b4f	k__Bacteria; p__Firmicutes; c__Clostridia; o__Clostridiales; f__; g__; s__	0.797457
bf3a27945b790420ecf81358d6aef703	k__Bacteria; p__Firmicutes; c__Clostridia; o__Clostridiales; f__Ruminococcaceae; g__; s__	0.999912
05ac5284233adaab02510ca64c47f845	k__Bacteria; p__Firmicutes; c__Clostridia; o__Clostridiales; f__Ruminococcaceae; g__; s__	0.999745
3546e492a96c2282b3d58dab9c3803c5	k__Bacteria; p__Firmicutes; c__Clostridia; o__Clostridiales; f__Ruminococcaceae; g__Faecalibacterium; s__prausnitzii	0.999995
8e0257fa181adb26c30e0947e2fd0003	k__Bacteria; p__Firmicutes; c__Clostridia; o__Clostridiales; f__Lachnospiraceae; g__; s__	0.969444
45059dc4e9097eb471c190c1afd83b56	k__Bacteria; p__Firmicutes; c__Clostridia; o__Clostridiales; f__Ruminococcaceae; g__Ruminococcus; s__	0.997942
f791360baa00dfde47a11607d8f4e5e7	k__Bacteria; p__Firmicutes; c__Clostridia; o__Clostridiales; f__Ruminococcaceae; g__Ruminococcus; s__	0.999158
e02591c952481983d2d479554fc4676f	k__Bacteria; p__Firmicutes; c__Clostridia; o__Clostridiales; f__Lachnospiraceae	0.996199
451c5adbb80062de02c3a81439a89d59	k__Bacteria; p__Firmicutes; c__Clostridia; o__Clostridiales; f__Ruminococcaceae; g__; s__	0.999368
a2ff1f7298abcc2e83b40024f83a0c37	k__Bacteria; p__Firmicutes; c__Clostridia; o__Clostridiales	0.993173
6802e90519ddef1eb7cb3407f470070a	k__Bacteria; p__Firmicutes; c__Clostridia; o__Clostridiales; f__Lachnospiraceae; g__; s__	0.906778
7fb756abee2970de18d94094a7b3e9d1	k__Bacteria; p__Firmicutes; c__Clostridia; o__Clostridiales	0.998148
1d6940bc5bfe2072ca05e12ef011374d	k__Bacteria; p__Firmicutes; c__Clostridia; o__Clostridiales; f__Ruminococcaceae; g__; s__	0.974018
5902ad8440d1f31df3c00e3029e6f985	k__Bacteria; p__Firmicutes; c__Clostridia; o__Clostridiales; f__; g__; s__	1
0f8424ecee00fe82f74112b4f8ebda64	k__Bacteria; p__Firmicutes; c__Clostridia; o__Clostridiales; f__Lachnospiraceae; g__; s__	0.998449
361670e34b71b565995c28b164028816	k__Bacteria; p__Firmicutes; c__Clostridia; o__Clostridiales; f__Ruminococcaceae; g__; s__	0.998412
0c8c5cc7476e241bc7fa4b41825f2f58	k__Bacteria; p__Firmicutes; c__Clostridia; o__Clostridiales; f__Ruminococcaceae; g__; s__	0.999237
359054cb081fd978b9dadbcb0b0cefe1	k__Bacteria; p__Firmicutes; c__Clostridia; o__Clostridiales; f__Lachnospiraceae; g__Coprococcus; s__	0.940413
af66ff0b9cb18794fe16361e3649142d	k__Bacteria; p__Firmicutes; c__Erysipelotrichi; o__Erysipelotrichales; f__Erysipelotrichaceae	0.991594
41ba123e16b0e052f38d1e1bded473ef	k__Bacteria; p__Firmicutes; c__Erysipelotrichi; o__Erysipelotrichales; f__Erysipelotrichaceae	0.990021
333075c1a5e3b11abfe7cf403492f4a8	k__Bacteria; p__Firmicutes; c__Erysipelotrichi; o__Erysipelotrichales; f__Erysipelotrichaceae	0.988716
9b2fe7da8247d7c610d670cf3b52829b	k__Bacteria; p__Firmicutes; c__Clostridia; o__Clostridiales	0.963809
23f968fd7561803ca9c9f68c38324ad4	k__Bacteria; p__Firmicutes; c__Clostridia; o__Clostridiales; f__Ruminococcaceae; g__; s__	0.999118
ffd110b1706af64744c684eb4f179b2c	k__Bacteria; p__Firmicutes; c__Clostridia; o__Clostridiales; f__Lachnospiraceae; g__; s__	0.998434
32dd43d1f81cbc026bccb3f9d3c43fda	k__Bacteria; p__Firmicutes; c__Clostridia; o__Clostridiales; f__Clostridiaceae	0.735921
5249c108845bfe41d21fc1287e323a4b	k__Bacteria; p__Firmicutes; c__Clostridia; o__Clostridiales; f__; g__; s__	0.993043
27a4ba133ac7da1c6645f80e5ff5bb5e	k__Bacteria; p__Firmicutes; c__Clostridia; o__Clostridiales; f__; g__; s__	0.999987
7865e1a481f79adbe9aa3fab11f242fe	k__Bacteria; p__Firmicutes; c__Clostridia; o__Clostridiales; f__Lachnospiraceae	0.948968
09910017ea614e41f0d97df37f7d0fc9	k__Bacteria; p__Firmicutes; c__Clostridia; o__Clostridiales; f__; g__; s__	0.999696
f1bf13e77dabea41e49222a3cf708045	k__Bacteria; p__Firmicutes; c__Clostridia; o__Clostridiales; f__Lachnospiraceae; g__; s__	0.998881
9b06e9f60d6d7f0ef5fc5f7f2568625f	k__Bacteria; p__Firmicutes; c__Clostridia; o__Clostridiales; f__Lachnospiraceae; g__; s__	0.93294
9d94c649de538b5ed07d24df30c84959	k__Bacteria; p__Firmicutes; c__Clostridia; o__Clostridiales; f__Ruminococcaceae; g__; s__	0.967199
789a9eb049120bde0b2bcc407ecaa1ff	k__Bacteria; p__Firmicutes; c__Clostridia; o__Clostridiales	0.999863
064e230b276f0171bd5d155855b4e368	k__Bacteria; p__Firmicutes; c__Clostridia; o__Clostridiales; f__Ruminococcaceae; g__Faecalibacterium; s__prausnitzii	1
314d16337ff5601b898ebd91b3e35061	k__Bacteria; p__Firmicutes; c__Clostridia; o__Clostridiales; f__; g__; s__	0.936649
1db2e4b2b89f9d276e35c24339550986	k__Bacteria; p__Firmicutes; c__Clostridia; o__Clostridiales; f__; g__; s__	0.999987
4f004ab31c1cad4797d9a8d6520b6fd6	k__Bacteria; p__Firmicutes; c__Clostridia; o__Clostridiales; f__Ruminococcaceae; g__; s__	0.999445
3cc1f914f3d0e4d80f524de745cdfd56	k__Bacteria; p__Firmicutes; c__Clostridia; o__Clostridiales; f__Lachnospiraceae; g__; s__	0.786056
3a16c6cba96ad1d949d141c47f341649	k__Bacteria; p__Firmicutes; c__Clostridia; o__Clostridiales	0.992874
4c124d64d2b0530c954a8061a9d711a4	k__Bacteria; p__Firmicutes; c__Clostridia; o__Clostridiales; f__Ruminococcaceae	0.999841
155e84bec060a65fad700095e2f59f1b	k__Bacteria; p__Firmicutes; c__Clostridia; o__Clostridiales; f__; g__; s__	0.938196
04e00aec8a09bdcf7a68360e92e22c34	k__Bacteria; p__Firmicutes; c__Clostridia; o__Clostridiales; f__Lachnospiraceae; g__; s__	0.907992
8543705a7bb8ec5963ef7b1e7e3629f2	k__Bacteria; p__Firmicutes; c__Clostridia; o__Clostridiales; f__; g__; s__	0.992714
912403d5892aee81d5d55dc6fa5cbc82	k__Bacteria; p__Tenericutes; c__Mollicutes; o__RF39; f__; g__; s__	0.999992
ec7bfa0adedf3b0593748c377ea42edc	k__Bacteria; p__Firmicutes; c__Clostridia; o__Clostridiales; f__Lachnospiraceae; g__; s__	0.998934
b761908bd476acc19268c1d724c585ac	k__Bacteria; p__Firmicutes; c__Clostridia; o__Clostridiales; f__Ruminococcaceae; g__; s__	0.852366
ca3280e46125f39e45abb638e266c085	k__Bacteria; p__Firmicutes; c__Clostridia; o__Clostridiales; f__Clostridiaceae; g__; s__	0.997482
37b29b82cd09453d169d8a0b5fd7e5ab	k__Bacteria; p__Firmicutes; c__Clostridia; o__Clostridiales; f__Ruminococcaceae; g__Ruminococcus; s__	0.999157
9390b8a2d9cfcdd3463e35e8978beec9	k__Bacteria; p__Firmicutes; c__Clostridia; o__Clostridiales; f__Ruminococcaceae; g__; s__	0.923735
1ef7548aefca23fdae2a6d1a676e865d	k__Bacteria; p__Firmicutes; c__Clostridia; o__Clostridiales; f__; g__; s__	0.939555
042febb85cb939dd951f21e59f0e5523	k__Bacteria; p__Firmicutes; c__Clostridia; o__Clostridiales; f__Ruminococcaceae	0.999679
de75fdf4a89bf6f7e541637444eff293	k__Bacteria; p__Firmicutes; c__Clostridia; o__Clostridiales	0.996863
a5a3becbb73829046def8b2d2e192a21	k__Bacteria; p__Firmicutes; c__Clostridia; o__Clostridiales; f__Ruminococcaceae; g__; s__	0.985989
cfb32db9b787d09fdba1e4ccc48b082a	k__Bacteria; p__Firmicutes; c__Clostridia; o__Clostridiales; f__; g__; s__	0.880383
b7c7130e8255bc4ce2ad04009d09eb65	k__Bacteria; p__Firmicutes; c__Clostridia; o__Clostridiales; f__Ruminococcaceae	0.999748
cad6bd03c1f1bfc86cf09fe23d932fd2	k__Bacteria; p__Firmicutes; c__Clostridia; o__Clostridiales; f__Ruminococcaceae; g__Ruminococcus; s__	0.997514
54988d454b9436b335e8f1093b737542	k__Bacteria; p__Firmicutes; c__Clostridia; o__Clostridiales	0.992899
e00ea50448ac42a72bb466d84c0efece	k__Bacteria; p__Firmicutes; c__Clostridia; o__Clostridiales; f__Ruminococcaceae	0.788545
44cb16af8003da473f81088c2f82815b	k__Bacteria; p__Firmicutes; c__Erysipelotrichi; o__Erysipelotrichales; f__Erysipelotrichaceae	0.986952
aa64f4b676d9f738ed25c348f5431209	k__Bacteria; p__Firmicutes; c__Clostridia; o__Clostridiales; f__Ruminococcaceae; g__Faecalibacterium; s__prausnitzii	0.999995
b282a7a230506a3323164fffa1a2e743	k__Bacteria; p__Firmicutes; c__Clostridia; o__Clostridiales; f__Lachnospiraceae	0.999416
897b5857fc3c2ef67b96d5c579253103	k__Bacteria; p__Firmicutes; c__Clostridia; o__Clostridiales; f__; g__; s__	1
57a31c9285f6c2c08a93db0c2c187dea	k__Bacteria; p__Firmicutes; c__Clostridia; o__Clostridiales; f__Lachnospiraceae; g__; s__	0.997817
72c391a21b43863ad9a696070b4710e9	k__Bacteria; p__Firmicutes; c__Clostridia; o__Clostridiales; f__; g__; s__	1
1505fd62a4d29e69971e1ef3c408567c	k__Bacteria; p__Firmicutes; c__Clostridia; o__Clostridiales	0.999215
ffb45bcfb10380e4bdcdb8533d1bd108	k__Bacteria; p__Firmicutes; c__Clostridia; o__Clostridiales; f__; g__; s__	0.932181
041c137f1c9bc75bf1346b37840dadf7	k__Bacteria; p__Firmicutes; c__Clostridia; o__Clostridiales	0.99925
ac5faba7cb2f87926b8bff7155e38e6b	k__Bacteria; p__Firmicutes; c__Clostridia; o__Clostridiales; f__Lachnospiraceae; g__; s__	0.974914
b2b0b03b657a0b003d2e45152259e03a	k__Bacteria; p__Firmicutes; c__Clostridia; o__Clostridiales; f__Ruminococcaceae; g__; s__	0.993259
2677738e6e87d292cbcab5ca61e2180d	k__Bacteria; p__Firmicutes; c__Clostridia; o__Clostridiales	0.999844
b01504dfdbb92c9def2baba6b8a6de05	k__Bacteria; p__Firmicutes; c__Clostridia; o__Clostridiales; f__Lachnospiraceae; g__Coprococcus; s__	0.958347
019c701be5453aad82078b1b91555f70	k__Bacteria; p__Firmicutes; c__Clostridia; o__Clostridiales; f__Ruminococcaceae; g__Ruminococcus; s__	0.998387
b9d14c926a9a5ee53eda4d2211ade721	k__Bacteria; p__Firmicutes; c__Clostridia; o__Clostridiales; f__; g__; s__	1
88a8ca6b1e9d2553d31144ebc1d573ad	k__Bacteria; p__Firmicutes; c__Clostridia; o__Clostridiales; f__Ruminococcaceae; g__; s__	0.971322
9cab85ba310b0883263875d1e322cac5	k__Bacteria; p__Firmicutes; c__Clostridia; o__Clostridiales; f__Ruminococcaceae; g__; s__	0.992236
843ac4352efb86fc28256f8d56670c89	k__Bacteria; p__Firmicutes; c__Clostridia; o__Clostridiales; f__Ruminococcaceae; g__Ruminococcus; s__	0.999757
c04848d9bc0902b8e82aa3e5946f68ad	k__Bacteria; p__Firmicutes; c__Clostridia; o__Clostridiales; f__Lachnospiraceae; g__; s__	0.999206
8665278fe91e03a8abe4414c7eb3596e	k__Bacteria; p__Actinobacteria; c__Coriobacteriia; o__Coriobacteriales; f__Coriobacteriaceae; g__Collinsella; s__aerofaciens	0.98949
b1aaedd90529319d80098dd45fa5e82a	k__Bacteria; p__Firmicutes; c__Clostridia; o__Clostridiales; f__Lachnospiraceae; g__; s__	0.711619
e6b29d44f17e6c48262dc558d480bc97	k__Bacteria; p__Firmicutes; c__Clostridia; o__Clostridiales; f__Ruminococcaceae; g__; s__	0.900207
60c38a0e3243e276656c48e3b0e39fb9	k__Bacteria; p__Firmicutes; c__Clostridia; o__Clostridiales; f__Ruminococcaceae; g__Ruminococcus; s__	0.999809
5297fffa24917e2847c7ee83be35b7a6	k__Bacteria; p__Firmicutes; c__Clostridia; o__Clostridiales; f__; g__; s__	0.889334
7846775c1e5f5302595d705f9eeea16d	k__Bacteria; p__Firmicutes; c__Clostridia; o__Clostridiales; f__Lachnospiraceae	0.779333
d6d175942edd50f1a800a19a58426983	k__Bacteria; p__Firmicutes; c__Clostridia; o__Clostridiales; f__Ruminococcaceae; g__Ruminococcus; s__	0.997892
71ecd58c525d3d264de96465d4e8324a	k__Bacteria; p__Firmicutes; c__Clostridia; o__Clostridiales; f__Ruminococcaceae; g__; s__	0.999577
663c2ad22b552af294a5bd231355fe66	k__Bacteria; p__Firmicutes; c__Clostridia; o__Clostridiales	0.996786
f71d921e3566f88ec0a8871745133362	k__Bacteria; p__Firmicutes; c__Clostridia; o__Clostridiales; f__Ruminococcaceae; g__; s__	0.949334
7165e9b9ea6724ba00d458121db4a538	k__Bacteria; p__Firmicutes; c__Clostridia; o__Clostridiales; f__Ruminococcaceae; g__Oscillospira; s__	0.997974
6b0f459cc10b803c8103a4e4f8e0d8ee	k__Bacteria; p__Firmicutes; c__Clostridia; o__Clostridiales; f__Lachnospiraceae; g__; s__	0.99646
d434864b9fe412f6fc3e671df15751fb	k__Bacteria; p__Firmicutes; c__Clostridia; o__Clostridiales; f__Ruminococcaceae; g__Oscillospira; s__	0.989972
8b92bae5195a83b1be1dbc956356fd04	k__Bacteria; p__Firmicutes; c__Clostridia; o__Clostridiales; f__Ruminococcaceae; g__Ruminococcus; s__	0.999338
079d60785b3b32627e0341a16d65e7fc	k__Bacteria; p__Firmicutes; c__Clostridia; o__Clostridiales; f__; g__; s__	0.999818
c8f4c2ffbcfbd5944f97b2e2d71144c2	k__Bacteria; p__Firmicutes; c__Clostridia; o__Clostridiales; f__; g__; s__	1
dfdf4870663d62bc6acdef26158b55aa	k__Bacteria; p__Firmicutes; c__Clostridia; o__Clostridiales; f__Lachnospiraceae; g__; s__	0.825637
61a9fbab2a358bb57871002e1a945ab5	k__Bacteria	1
0023b7e27771625d2e7af2db3be48d91	k__Bacteria; p__Firmicutes; c__Clostridia; o__Clostridiales; f__Ruminococcaceae; g__Oscillospira; s__	0.99359
d03aef9d2bbb9cd0e912f834756e26dc	k__Bacteria; p__Firmicutes; c__Clostridia; o__Clostridiales; f__; g__; s__	1
a52fe10ed96eb8fe0931fe2f605912fc	k__Bacteria; p__Firmicutes; c__Clostridia; o__Clostridiales; f__Ruminococcaceae; g__; s__	0.99173
1985c1c6eb46710e2c80b63d7e2b18a0	k__Bacteria; p__Firmicutes; c__Clostridia; o__Clostridiales; f__Ruminococcaceae; g__Faecalibacterium; s__prausnitzii	1
e8a92cfad8ac43ebf5110207f01b3464	k__Bacteria; p__Firmicutes; c__Clostridia; o__Clostridiales; f__Lachnospiraceae; g__Coprococcus; s__	0.943822
4559b5f5006c1abf056b69fea3b3981d	k__Bacteria; p__Firmicutes; c__Clostridia; o__Clostridiales; f__Ruminococcaceae; g__; s__	0.996097
bd6dfca42e401448919e76b5bc1a5e01	k__Bacteria; p__Firmicutes; c__Clostridia; o__Clostridiales; f__Ruminococcaceae; g__Faecalibacterium; s__prausnitzii	0.999995
ff99fd4209530d6cd72f06372f42806b	k__Bacteria; p__Firmicutes; c__Clostridia; o__Clostridiales; f__Ruminococcaceae; g__; s__	0.933427
728a706217d6ad9777978190aeeab2ba	k__Bacteria; p__Firmicutes; c__Clostridia; o__Clostridiales; f__; g__; s__	0.863698
17c9abb705ef220c0cdf35aba2574be5	k__Bacteria; p__Firmicutes; c__Clostridia; o__Clostridiales; f__Ruminococcaceae; g__Oscillospira; s__	0.998887
6ba05f634b94c6c6e549b840ae477c0b	k__Bacteria; p__Firmicutes; c__Clostridia; o__Clostridiales	0.999868
7b5a8d9e68dd0565cd82cd7b99ab87c2	k__Bacteria; p__Actinobacteria; c__Coriobacteriia; o__Coriobacteriales; f__Coriobacteriaceae; g__Collinsella; s__aerofaciens	0.990526
e0389dab7465655961fbee6f7542d69d	k__Bacteria; p__Firmicutes; c__Clostridia; o__Clostridiales; f__Lachnospiraceae	0.773113
138c2e84cf8fed43cec3ff9513cb45ce	k__Bacteria; p__Firmicutes; c__Clostridia; o__Clostridiales; f__Lachnospiraceae; g__; s__	0.881013
a57c6ff1247afb37b18801d216969eef	k__Bacteria; p__Firmicutes; c__Clostridia; o__Clostridiales; f__; g__; s__	0.999699
989e2f824098313a4643b14e6859cd79	k__Bacteria; p__Firmicutes; c__Clostridia; o__Clostridiales	0.992643
ba24c1dfe00be47bab2c75947ab0f2b3	k__Bacteria; p__Firmicutes; c__Clostridia; o__Clostridiales	0.999843
eccda3b3a9f5f902c33ec31ff72bcd90	k__Bacteria; p__Firmicutes; c__Clostridia; o__Clostridiales; f__Ruminococcaceae	0.999825
168179a63151807668e36fed3338515f	k__Bacteria; p__Actinobacteria; c__Coriobacteriia; o__Coriobacteriales; f__Coriobacteriaceae; g__Collinsella; s__aerofaciens	0.989565
92e7b0e8b234e62f8c98cb0156b6bdbe	k__Bacteria; p__Firmicutes; c__Clostridia; o__Clostridiales; f__; g__; s__	0.999988
f7a05456aff3c30f19dfb73df212ccb1	k__Bacteria; p__Firmicutes; c__Clostridia; o__Clostridiales	0.997067
88f84169d3cb4a19dae4472f46e18229	k__Bacteria; p__Firmicutes; c__Clostridia; o__Clostridiales; f__Lachnospiraceae; g__; s__	0.994268
7018518868ee7b96a5d9de815a7d9f40	k__Bacteria; p__Firmicutes; c__Clostridia; o__Clostridiales; f__Ruminococcaceae; g__Oscillospira; s__	0.988531
5ebf24440cbaa45c19011e1e94cdf656	k__Bacteria; p__Firmicutes; c__Clostridia; o__Clostridiales; f__Lachnospiraceae	0.999565
1f7780a9dc5ee6e13389a16b67a8a4bc	k__Bacteria; p__Firmicutes; c__Clostridia; o__Clostridiales; f__Ruminococcaceae	0.801267
63aa218388735e6ab6fcb2f3512d68c9	k__Bacteria; p__Firmicutes; c__Clostridia; o__Clostridiales; f__Ruminococcaceae; g__; s__	0.893293
587e15ee2e0cfe182ce8d1df735968b2	k__Bacteria; p__Firmicutes; c__Clostridia; o__Clostridiales; f__Lachnospiraceae; g__; s__	0.828743
6f5e80600df9bde5b62837c7a26cfc24	k__Bacteria; p__Firmicutes; c__Clostridia; o__Clostridiales; f__Lachnospiraceae; g__; s__	0.996337
055ecd516bd637d3771a09affc49c106	k__Bacteria; p__Firmicutes; c__Clostridia; o__Clostridiales; f__Ruminococcaceae; g__; s__	0.959624
3d811f91b7890a8df8468d8150f9dd5d	k__Bacteria; p__Firmicutes; c__Clostridia; o__Clostridiales; f__Ruminococcaceae; g__; s__	0.997831
1eec0ad1acb4b7a398fed7c52f30a7ab	k__Bacteria; p__Firmicutes; c__Clostridia; o__Clostridiales; f__Ruminococcaceae; g__Oscillospira; s__	0.96593
4542afc0559da6996d0bacd23bd79595	k__Bacteria; p__Firmicutes; c__Clostridia; o__Clostridiales	0.999826
763c1aee053484bc4a0f7592c7866d58	k__Bacteria; p__Tenericutes; c__Mollicutes; o__RF39; f__; g__; s__	1
70925b4e0f51cc2e850e8277e5be6fe7	k__Bacteria; p__Firmicutes; c__Clostridia; o__Clostridiales; f__Ruminococcaceae; g__Oscillospira; s__	0.999468
f1d98cf626065442404bb0e961762f3e	k__Bacteria; p__Firmicutes; c__Clostridia; o__Clostridiales; f__Ruminococcaceae; g__Oscillospira; s__	0.980436
e24303029ea28351123efddbc633c4b7	k__Bacteria; p__Firmicutes; c__Clostridia; o__Clostridiales; f__Ruminococcaceae; g__Oscillospira; s__	0.834753
d42876b9f37377a7634b4ed4338051f3	k__Bacteria; p__Firmicutes; c__Clostridia; o__Clostridiales; f__Ruminococcaceae; g__Oscillospira; s__	0.99728
38e2af2b81ef5fcbc7faa00e9e0d8236	k__Bacteria; p__Firmicutes; c__Clostridia; o__Clostridiales; f__; g__; s__	0.999819
dc1dbc9c6485f6cad8ff566fd5c662f8	k__Bacteria; p__Firmicutes; c__Clostridia; o__Clostridiales; f__; g__; s__	0.995932
f55cf74699a95950999be1675ba3a1b0	k__Bacteria; p__Firmicutes; c__Clostridia; o__Clostridiales	0.999473
3dabbb6ec19de911bd3f011e6e91048a	k__Bacteria; p__Firmicutes; c__Clostridia; o__Clostridiales	1
55a2518c9861b8333da1fc7c8042ef08	k__Bacteria; p__Firmicutes; c__Clostridia; o__Clostridiales; f__Ruminococcaceae; g__; s__	0.999691
21f916b2e65ca80309b1a49017c4f760	k__Bacteria; p__Firmicutes; c__Clostridia; o__Clostridiales; f__Lachnospiraceae; g__; s__	0.734886
39459bb2830f38c89808a5b5a743406e	k__Bacteria; p__Firmicutes; c__Clostridia; o__Clostridiales; f__Ruminococcaceae; g__Oscillospira; s__	0.99436
8588a2b7170e223dd3c73e116384d31b	k__Bacteria; p__Firmicutes; c__Clostridia; o__Clostridiales; f__Ruminococcaceae; g__Oscillospira; s__	0.953874
28fff0cc50704ea0570bb07a396607a1	k__Bacteria; p__Firmicutes; c__Clostridia; o__Clostridiales; f__Ruminococcaceae	0.979562
e042676dfab0961e7e80e9f9145a4de3	k__Bacteria; p__Firmicutes; c__Clostridia; o__Clostridiales; f__SBYG_4172; g__; s__	0.88473
9c2eb2a40948719a894333fc2a5e777a	k__Bacteria; p__Firmicutes; c__Clostridia; o__Clostridiales; f__Ruminococcaceae; g__Oscillospira; s__	0.986518
25b2c2baf2178085477749533a66dbca	k__Bacteria; p__Firmicutes; c__Clostridia; o__Clostridiales; f__; g__; s__	0.992618
35262cb969879aed6e3a64184970fbec	k__Bacteria; p__Firmicutes; c__Clostridia; o__Clostridiales; f__Lachnospiraceae; g__; s__	0.76587
a23127be6f79d7a7c73f6381492e978a	k__Bacteria; p__Firmicutes; c__Clostridia; o__Clostridiales; f__; g__; s__	0.877847
383b8ab4884632da1e2c43d3910448ae	k__Bacteria; p__Firmicutes; c__Clostridia; o__Clostridiales	1
9ad43964090379e08de6bdbaf63bea9e	k__Bacteria; p__Firmicutes; c__Clostridia; o__Clostridiales; f__Lachnospiraceae; g__Pseudobutyrivibrio; s__	0.865242
56c75273dfc13cf01f4424ccebe340e0	k__Bacteria; p__Firmicutes; c__Clostridia; o__Clostridiales; f__Ruminococcaceae	0.999888
cc0885d8d73da9fca077a91f290658f8	k__Bacteria; p__Firmicutes; c__Clostridia; o__Clostridiales; f__Lachnospiraceae; g__Coprococcus; s__	0.982188
34bddb0092e44e9bcd6563d33e24b22e	k__Bacteria; p__Firmicutes; c__Clostridia; o__Clostridiales; f__Ruminococcaceae; g__Oscillospira; s__	0.999032
68747ebb909ac48e248dcef3c2a55ace	k__Bacteria; p__Firmicutes; c__Clostridia; o__Clostridiales; f__Ruminococcaceae; g__; s__	0.962093
960a673bad6e01cb8293738b8b4d1289	k__Bacteria; p__Firmicutes; c__Clostridia; o__Clostridiales; f__Ruminococcaceae; g__Ruminococcus; s__	0.998458
d4139669c138dc6983a2105c6d38fa02	k__Bacteria; p__Firmicutes; c__Clostridia; o__Clostridiales; f__Ruminococcaceae; g__Ruminococcus; s__	0.998041
895db1aa937b7d13b5a49d9c184c35f5	k__Bacteria	1
0d4d6a131e953595f545643090fd634a	k__Bacteria; p__Firmicutes; c__Clostridia; o__Clostridiales	1
736e8bce8649a5bd622f5e4cc759c5c1	k__Bacteria; p__Firmicutes; c__Clostridia; o__Clostridiales; f__Lachnospiraceae; g__; s__	0.85556
69fcdb1220998d19d809709376101e50	k__Bacteria; p__Firmicutes; c__Clostridia; o__Clostridiales	0.969205
8282f3a5024c511d1814b1bdc35b8b8e	k__Bacteria; p__Firmicutes; c__Clostridia; o__Clostridiales	0.999899
6ad17243ae665b4e5a46ba39efaa66c5	k__Bacteria; p__Firmicutes; c__Clostridia; o__Clostridiales; f__Lachnospiraceae	0.751581
5a7e11fa3cadff17cc457c4378012ede	k__Bacteria; p__Firmicutes; c__Clostridia; o__Clostridiales; f__; g__; s__	0.999987
afd3fc0a1b80108a53eeeb72917a56dc	k__Bacteria; p__Firmicutes; c__Clostridia; o__Clostridiales; f__Ruminococcaceae; g__Oscillospira; s__	0.995085
2e758b07b1c8be1517debd8b42ca1659	k__Bacteria; p__Firmicutes; c__Clostridia; o__Clostridiales	0.968746
5dbecd5d634a2fbdb7d1f537179f3308	k__Bacteria; p__Firmicutes; c__Clostridia; o__Clostridiales; f__Lachnospiraceae	0.999274
ed4ee7d728cf48cdcbff41ace50d66bc	k__Bacteria; p__Firmicutes; c__Clostridia; o__Clostridiales; f__Ruminococcaceae; g__; s__	0.924175
cfd6238d0adfaf3849207a24f982c253	k__Bacteria; p__Firmicutes; c__Clostridia; o__Clostridiales; f__Ruminococcaceae; g__Ruminococcus; s__flavefaciens	0.77301
6fa5e7d0cb32a9bfa9fffd284e8fcd61	k__Bacteria; p__Firmicutes; c__Clostridia; o__Clostridiales; f__Ruminococcaceae; g__Faecalibacterium; s__prausnitzii	1
478295b351684647bec5341da80f00b1	k__Bacteria; p__Firmicutes; c__Clostridia; o__Clostridiales; f__Ruminococcaceae	0.978622
8263850ce8d5454ebf81b34be17fd272	k__Bacteria; p__Firmicutes; c__Clostridia; o__Clostridiales; f__SBYG_4172; g__; s__	0.861653
3a7591e9920aa2739e5f9cef1ac50b39	k__Bacteria; p__Firmicutes; c__Clostridia; o__Clostridiales; f__Lachnospiraceae; g__; s__	0.998858
09fe9fed7a8ef23e91a97ab6c1bf0349	k__Bacteria; p__Firmicutes; c__Clostridia; o__Clostridiales; f__; g__; s__	0.999994
377024e72ed09356829f68b918110c74	k__Bacteria; p__Firmicutes; c__Clostridia; o__Clostridiales	1
5f60a3b8355b3c56ea5954873332dbfc	k__Bacteria; p__Firmicutes; c__Clostridia; o__Clostridiales; f__Lachnospiraceae; g__; s__	0.997723
955b26db5aa40d7bee6385d933cfe7cc	k__Bacteria	1
b061ae8a9156eecebfc2da79707e6f6b	k__Bacteria; p__Firmicutes; c__Clostridia; o__Clostridiales	1
66d0fc8116293815e49aec9cb771c39a	k__Bacteria; p__Firmicutes; c__Clostridia; o__Clostridiales; f__Lachnospiraceae; g__; s__	0.828374
8901002dedb0111ee1ae19b7eab1b40f	k__Bacteria; p__Firmicutes; c__Clostridia; o__Clostridiales; f__Lachnospiraceae; g__Pseudobutyrivibrio; s__	0.818187
db07ab17c4965a9739d5000ef17e0465	k__Bacteria; p__Firmicutes; c__Clostridia; o__Clostridiales; f__Ruminococcaceae; g__; s__	0.956239
2262fb1ac904498c212679b9e53e0e54	k__Bacteria; p__Firmicutes; c__Clostridia; o__Clostridiales; f__Ruminococcaceae; g__; s__	0.986607
c6dd2160985afb8ebd2e2bc4ca407a60	k__Bacteria; p__Firmicutes; c__Clostridia; o__Clostridiales; f__Lachnospiraceae	0.999365
1dfbc5b35b29d6bc58ff8f96da86bfda	k__Bacteria; p__Firmicutes; c__Bacilli; o__Bacillales; f__Staphylococcaceae; g__Staphylococcus; s__	0.940893
98761553397ae476bac61c7370b1d7b3	k__Bacteria; p__Firmicutes; c__Clostridia; o__Clostridiales; f__Lachnospiraceae	0.99938
6c286f21be6b6827adc8c1e7c2223207	k__Bacteria; p__Firmicutes; c__Clostridia; o__Clostridiales; f__Ruminococcaceae; g__Oscillospira; s__	0.973474
baa824c043f0eed585d56a0bff84df12	k__Bacteria; p__Firmicutes; c__Clostridia; o__Clostridiales; f__Lachnospiraceae; g__Blautia; s__	0.761675
a68f7091124295e96384f78bb86f15cd	k__Bacteria; p__Firmicutes; c__Clostridia; o__Clostridiales	0.961735
133578cfda5ab52d0100c3398b4d076b	k__Bacteria; p__Firmicutes; c__Clostridia; o__Clostridiales; f__Ruminococcaceae	0.99967
6fc0c21b08a5522cc5d5e9232e320e81	k__Bacteria; p__Firmicutes; c__Clostridia; o__Clostridiales; f__; g__; s__	1
6536f1b87e6ddc4735f79a1456412736	k__Bacteria; p__Firmicutes; c__Clostridia; o__Clostridiales; f__Ruminococcaceae; g__Oscillospira; s__	0.971619
265f680939f853554b7532c3014dcb32	k__Bacteria; p__Firmicutes; c__Clostridia; o__Clostridiales; f__Ruminococcaceae; g__; s__	0.721774
5f1d4d819849dddbacd46bbda39a7e4c	k__Bacteria; p__Firmicutes; c__Clostridia; o__Clostridiales; f__Ruminococcaceae; g__; s__	0.981493
5a20cbb0489bccf207df9d8358c9fa2b	k__Bacteria; p__Firmicutes; c__Clostridia; o__Clostridiales; f__Lachnospiraceae; g__; s__	0.907607
4c60ae88a96b3ed6503357d39068725a	k__Bacteria; p__Firmicutes; c__Clostridia; o__Clostridiales	0.999405
57a7e20a727dad31c4113e26fdb357bb	k__Bacteria; p__Firmicutes; c__Clostridia; o__Clostridiales; f__Ruminococcaceae	0.992649
76b7dcc2cc0c5826d416360f8e26b284	k__Bacteria; p__Firmicutes; c__Clostridia; o__Clostridiales; f__Clostridiaceae	0.918847
7f41bd59e5efe53392e69b555a7a48ae	k__Bacteria; p__Firmicutes; c__Clostridia; o__Clostridiales; f__Ruminococcaceae; g__Oscillospira; s__	0.989796
4cf3302eb47c567e8116922038087b5e	k__Bacteria; p__Firmicutes; c__Clostridia; o__Clostridiales; f__Lachnospiraceae	0.997179
74553e77b80382bb84470d64889d72b6	k__Bacteria; p__Firmicutes; c__Clostridia; o__Clostridiales	0.999849
f3572d89aff3385573768478b71e0d5b	k__Bacteria; p__Firmicutes; c__Clostridia; o__Clostridiales; f__Lachnospiraceae; g__; s__	0.99044
6434d97cffbd0bcb7212b53ceb94d02f	k__Bacteria; p__Firmicutes; c__Clostridia; o__Clostridiales; f__Lachnospiraceae; g__Clostridium; s__clostridioforme	0.777633
bbf41bed1c6401c41a84945983422692	k__Bacteria; p__Firmicutes; c__Clostridia; o__Clostridiales; f__Ruminococcaceae; g__Faecalibacterium; s__prausnitzii	1
2affc71e5a1bec94fc7a67173df8308b	k__Bacteria; p__Firmicutes; c__Clostridia; o__Clostridiales; f__Lachnospiraceae	0.734141
23b9a0cfece5ca0c17e95100e8636cbf	k__Bacteria; p__Firmicutes; c__Clostridia; o__Clostridiales; f__Ruminococcaceae	0.999645
a529ce41e8a3233171065ed05d0e08a1	k__Bacteria; p__Firmicutes; c__Clostridia; o__Clostridiales; f__Ruminococcaceae	0.999502
aeb3b004912ce1300bf8548e24539a73	k__Bacteria; p__Firmicutes; c__Clostridia; o__Clostridiales; f__Lachnospiraceae; g__; s__	0.998988
ecd9f935a8b0b5b865b295effb977854	k__Bacteria; p__Firmicutes; c__Clostridia; o__Clostridiales; f__Ruminococcaceae; g__Ruminococcus; s__	0.998043
8e60f70adba8aea0bb3890ae9680ecfd	k__Bacteria; p__Firmicutes; c__Clostridia; o__Clostridiales; f__Lachnospiraceae; g__Blautia; s__	0.744666
04193ea9b8a1d85483cfb0ed7c0c8b11	k__Bacteria; p__Firmicutes; c__Clostridia; o__Clostridiales; f__Ruminococcaceae	0.994936
8074ba3bc826375b021499b02a91bebd	k__Bacteria; p__Firmicutes; c__Clostridia; o__Clostridiales; f__Lachnospiraceae	0.999474
96521c5fa92cb46170a6f035e03a68f9	k__Bacteria; p__Firmicutes; c__Clostridia; o__Clostridiales; f__Ruminococcaceae; g__Oscillospira; s__	0.982796
964b532293f399fbb294cccfbce16b0f	k__Bacteria; p__Firmicutes; c__Clostridia; o__Clostridiales; f__; g__; s__	0.992098
39f869f2d4b34afe099c206c7b3d8580	k__Bacteria; p__Firmicutes; c__Clostridia; o__Clostridiales; f__Lachnospiraceae; g__; s__	0.874519
e13ba8a114588db9010e2a91b61c867f	k__Bacteria; p__Firmicutes; c__Clostridia; o__Clostridiales; f__Lachnospiraceae	0.909711
4e4f383dbacd901c02a9ec6b9cdfcdba	k__Bacteria; p__Firmicutes; c__Clostridia; o__Clostridiales	0.999747
1f35a8c83869d1ec1f0b04cf58dead73	k__Bacteria; p__Firmicutes; c__Clostridia; o__Clostridiales; f__; g__; s__	0.995327
fc397ef0484ffbfa1bead8f8767cd556	k__Bacteria; p__Firmicutes; c__Clostridia; o__Clostridiales; f__; g__; s__	0.999986
7df1349563c881105e716400ec533e2d	k__Bacteria; p__Firmicutes; c__Clostridia; o__Clostridiales; f__Ruminococcaceae; g__Ruminococcus; s__flavefaciens	0.999988
b45fd818502377498c68017aff8e5f90	k__Bacteria; p__Firmicutes; c__Clostridia; o__Clostridiales; f__Ruminococcaceae; g__; s__	0.950118
22915bdbb37f2930bd1954ba8c4ab0e0	k__Bacteria; p__Firmicutes; c__Clostridia; o__Clostridiales; f__; g__; s__	0.999996
5b0f4fcbc3c94c6439424523fc207735	k__Bacteria; p__Firmicutes; c__Clostridia; o__Clostridiales; f__Lachnospiraceae; g__; s__	0.755582
54ca6d6116fa9abfd7cce5ef4826f7ae	k__Bacteria; p__Firmicutes; c__Clostridia; o__Clostridiales; f__; g__; s__	0.999988
da8e5b416a624046236b3e1a9272b368	k__Bacteria; p__Firmicutes; c__Clostridia; o__Clostridiales; f__Ruminococcaceae; g__; s__	0.998206
44629e69b7e2cd45b5dd8de711bd581e	k__Bacteria; p__Firmicutes; c__Clostridia; o__Clostridiales	0.996311
f15f4c4df0104e095cf70b730503f426	k__Bacteria; p__Firmicutes; c__Clostridia; o__Clostridiales; f__Ruminococcaceae; g__; s__	0.765517
1e705e4b64721c327d73cd0c2a4dfde4	k__Bacteria; p__Firmicutes; c__Clostridia; o__Clostridiales; f__Lachnospiraceae; g__Blautia; s__	0.995643
4272d88f12014aa7c7e6e459aebbaef8	k__Bacteria; p__Firmicutes; c__Clostridia; o__Clostridiales; f__Lachnospiraceae	0.978758
dcb1b7b050339affd38e254e08933c1b	k__Bacteria; p__Firmicutes; c__Clostridia; o__Clostridiales	0.99982
cfe3e935c372b03f6715dc4fc0400069	k__Bacteria; p__Firmicutes; c__Clostridia; o__Clostridiales; f__Ruminococcaceae; g__; s__	0.824894
91929abed84dad597c2911fb8f4c8517	k__Bacteria; p__Firmicutes; c__Clostridia; o__Clostridiales; f__Clostridiaceae; g__Natronincola_Anaerovirgula; s__	0.758915
169d6eaedeb66d98f614dbe21bede1f9	k__Bacteria; p__Firmicutes; c__Clostridia; o__Clostridiales; f__Lachnospiraceae	0.999347
43eba5902f55680fe1cc1fd42868c520	k__Bacteria; p__Firmicutes; c__Clostridia; o__Clostridiales; f__Lachnospiraceae; g__; s__	0.871991
5f5013f6d4e5ea3e7f5e032f03d38331	k__Bacteria; p__Firmicutes; c__Clostridia; o__Clostridiales; f__Ruminococcaceae; g__; s__	0.722224
b3f20ff760e88917d4791a7a074082db	k__Bacteria; p__Firmicutes; c__Clostridia; o__Clostridiales; f__Lachnospiraceae; g__; s__	0.982385
40a0772154bb8ae16479214a84d9bcfb	k__Bacteria; p__Firmicutes; c__Clostridia; o__Clostridiales; f__Lachnospiraceae	0.725405
d14d5cb8fb1899ef92a561bfe1cd799a	k__Bacteria; p__Firmicutes; c__Clostridia; o__Clostridiales	0.999347
d9489621d1e8f336506a6af9ee2c0938	k__Bacteria; p__Firmicutes; c__Clostridia; o__Clostridiales; f__Ruminococcaceae; g__; s__	0.998122
0ca66f60a461247113343c5e3e85bcd9	k__Bacteria; p__Firmicutes; c__Clostridia; o__Clostridiales	0.99983
6a8edac0cb37bd16ae9c6656e925f0d6	k__Bacteria; p__Firmicutes; c__Clostridia; o__Clostridiales; f__Ruminococcaceae	0.846111
7f08fd03c92d53bcaaf44dc291645d58	k__Bacteria; p__Firmicutes; c__Clostridia; o__Clostridiales; f__Lachnospiraceae; g__; s__	0.992739
48bea3d5002a4686ef304c46d5ddb7ac	k__Bacteria; p__Firmicutes; c__Clostridia; o__Clostridiales; f__Lachnospiraceae	0.976735
53ff1e3fa558e7021c7310c09c1307db	k__Bacteria; p__Firmicutes; c__Clostridia; o__Clostridiales; f__Ruminococcaceae	0.959111
7c6811e56df5f804ad0a322d5d69ea5c	k__Bacteria; p__Firmicutes; c__Clostridia; o__Clostridiales	1
b38689a47d4d7df1a04218e86ddf1280	k__Bacteria; p__Tenericutes; c__Mollicutes; o__RF39; f__; g__; s__	1
8a444748824bece1b7d73767a62ac7c3	k__Bacteria; p__Firmicutes; c__Clostridia	0.712285
09602b5bc5e8262e563c0776a6a1805a	k__Bacteria; p__Firmicutes; c__Clostridia; o__Clostridiales; f__Lachnospiraceae; g__; s__	0.997518
a82045f1ebb17d00bd210693f75366c4	k__Bacteria; p__Firmicutes; c__Clostridia; o__Clostridiales; f__; g__; s__	0.999937
8b4be91cccd0a237ecf8d1cf89a05f31	k__Bacteria; p__Firmicutes; c__Clostridia; o__Clostridiales; f__Lachnospiraceae; g__; s__	0.989278
614652ccd3220b85522d91a831f06826	k__Bacteria; p__Firmicutes; c__Clostridia; o__Clostridiales; f__Lachnospiraceae	0.999028
3f96083e4c0788c28894179d552ef7c9	k__Bacteria; p__Firmicutes; c__Clostridia; o__Clostridiales; f__Ruminococcaceae; g__; s__	0.975581
19c7c6f77651c96ba2f13f43ca5bea54	k__Bacteria; p__Firmicutes; c__Clostridia; o__Clostridiales; f__Lachnospiraceae	0.764801
17c27dce3e48e7211ae67fa2a0fa212d	k__Bacteria; p__Firmicutes; c__Clostridia; o__Clostridiales; f__Ruminococcaceae; g__; s__	0.996791
562d1ed3562bc0f21b9402642067c9a9	k__Bacteria; p__Firmicutes; c__Clostridia; o__Clostridiales; f__Lachnospiraceae; g__Blautia; s__	0.993497
9089c459dcf23315e23ea5eb0c919da5	k__Bacteria; p__Firmicutes; c__Clostridia; o__Clostridiales; f__Ruminococcaceae; g__; s__	0.975522
08bad7481a6f17c5913eaa58921b0b56	k__Bacteria; p__Firmicutes; c__Clostridia; o__Clostridiales; f__Ruminococcaceae; g__; s__	0.97293
5b79d1211a8c9f01758c016cfa2472aa	k__Bacteria; p__Firmicutes; c__Clostridia; o__Clostridiales; f__Ruminococcaceae; g__; s__	0.739787
d811fcec085f6c501a91176bf80bd35d	k__Bacteria; p__Firmicutes; c__Clostridia; o__Clostridiales; f__Lachnospiraceae; g__; s__	0.990814
0abd7f8f6c840d7582b55fff5cb7c943	k__Bacteria; p__Firmicutes; c__Clostridia; o__Clostridiales; f__Ruminococcaceae; g__Faecalibacterium; s__prausnitzii	1
f1fb5486edda84c93615c840dfb3d2e1	k__Bacteria; p__Firmicutes; c__Clostridia; o__Clostridiales; f__Ruminococcaceae; g__; s__	0.999441
24638b492120ac6e9b8c0d2043b9a03b	k__Bacteria; p__Firmicutes; c__Clostridia; o__Clostridiales; f__Ruminococcaceae; g__Oscillospira; s__	0.776258
5874af83e5e6dfd1584b1e1f72795baf	k__Bacteria; p__Firmicutes; c__Clostridia; o__Clostridiales	1
e88aeb46bf6c9ba0b799955af5c971de	k__Bacteria; p__Firmicutes; c__Clostridia; o__Clostridiales; f__Lachnospiraceae; g__Pseudobutyrivibrio; s__	0.851081
af9ba873bf21238e0e18ae6a5c038c44	k__Bacteria; p__Firmicutes; c__Clostridia; o__Clostridiales; f__Lachnospiraceae; g__; s__	0.882248
06f7047ba04596ec4bb20118e917c085	k__Bacteria; p__Firmicutes; c__Clostridia; o__Clostridiales; f__Lachnospiraceae; g__; s__	0.99503
58c230d6754db2c692b80fd00a2128bb	k__Bacteria; p__Firmicutes; c__Clostridia; o__Clostridiales; f__Lachnospiraceae	0.785399
597993c2ec02fed52d03f431f49dc86b	k__Bacteria; p__Firmicutes; c__Clostridia; o__Clostridiales; f__Lachnospiraceae	0.794078
36bb22377267a05a2e5db271867b1b07	k__Bacteria; p__Firmicutes; c__Clostridia; o__Clostridiales	0.96402
3b3ee1d80635763a30c11aabb9c057b0	k__Bacteria; p__Firmicutes; c__Clostridia; o__Clostridiales; f__Lachnospiraceae; g__; s__	0.842838
fd259e00941078e6596350ca1f162a47	k__Bacteria; p__Firmicutes; c__Clostridia; o__Clostridiales; f__Ruminococcaceae; g__; s__	0.879424
f2fd6205094c08a5ecc2c9d85150428c	k__Bacteria; p__Firmicutes; c__Clostridia; o__Clostridiales	0.963385
a8c63e89022c599b2490bcc885c06d89	k__Bacteria; p__Firmicutes; c__Clostridia; o__Clostridiales; f__Ruminococcaceae	0.99961
29154284b25ed8272d1cab826d213128	k__Bacteria; p__Firmicutes; c__Clostridia; o__Clostridiales; f__Lachnospiraceae	0.706962
8e284bdb3d44e4b22bbc0e33bfbe3ef0	k__Bacteria; p__Firmicutes; c__Clostridia; o__Clostridiales; f__Ruminococcaceae; g__; s__	0.96177
1573ca710ed9cd950fb523330b5f4f68	k__Bacteria; p__Firmicutes; c__Clostridia; o__Clostridiales; f__Lachnospiraceae; g__Blautia; s__	0.923193
a44dadcea34a9685b90a549a18e95334	k__Bacteria; p__Firmicutes; c__Clostridia; o__Clostridiales; f__Ruminococcaceae; g__Oscillospira; s__	0.976706
2126af92175a32213400973c35d32413	k__Bacteria; p__Firmicutes; c__Clostridia; o__Clostridiales; f__Lachnospiraceae	0.997332
07177ffa5070e98d9e6becec438a9f56	k__Bacteria; p__Firmicutes; c__Clostridia; o__Clostridiales; f__; g__; s__	0.999978
4e6a7504a7ca7809e35328aa7bfbbed1	k__Bacteria; p__Firmicutes; c__Clostridia; o__Clostridiales; f__Ruminococcaceae; g__Ruminococcus; s__	0.999558
894652ae34e8e6b9857ced6e938df386	k__Bacteria; p__Firmicutes; c__Clostridia; o__Clostridiales; f__Lachnospiraceae; g__Pseudobutyrivibrio; s__	0.801225
0ab79f7c6ba6223373123eb596a9500e	k__Bacteria; p__Firmicutes; c__Clostridia; o__Clostridiales; f__; g__; s__	0.995956
432b369449402b7c27b49ac3f2b8ede1	k__Bacteria; p__Firmicutes; c__Clostridia; o__Clostridiales; f__Lachnospiraceae	0.752777
ebcdfa93382f3408df4d6b91218f2328	k__Bacteria; p__Firmicutes; c__Clostridia; o__Clostridiales	0.997117
2d992a9d394a8cf573a1d597187a4e43	k__Bacteria; p__Tenericutes; c__Mollicutes; o__RF39; f__; g__; s__	1
1d48c33ce457456e0d3e32b39682cbe4	k__Bacteria; p__Firmicutes; c__Clostridia; o__Clostridiales; f__Clostridiaceae	0.707421
6dcb9fce8b319d7375996eb648d10a8f	k__Bacteria; p__Firmicutes; c__Clostridia; o__Clostridiales; f__Lachnospiraceae; g__Blautia; s__	0.995314
6f6e2f5d40e929b5c4fe5fa34e8c0ac4	k__Bacteria; p__Firmicutes; c__Clostridia; o__Clostridiales; f__Lachnospiraceae; g__Coprococcus; s__	0.973168
7060f257ddbcc51804f5e774f45103d2	k__Bacteria; p__Firmicutes; c__Clostridia; o__Clostridiales; f__Lachnospiraceae; g__Pseudobutyrivibrio; s__	0.757347
a51514fe7f71017162d93a4ee8eb23fc	k__Bacteria; p__Firmicutes; c__Clostridia; o__Clostridiales; f__Ruminococcaceae; g__Oscillospira; s__	0.845844
7e01d2df568c53a5915637d24ed17295	k__Bacteria; p__Firmicutes; c__Clostridia; o__Clostridiales	0.999793
8ff097b173fcdfbe3ad77d5de3f6a73b	k__Bacteria; p__Firmicutes; c__Clostridia; o__Clostridiales; f__Lachnospiraceae	0.992488
922e6ee6eef5e330bf763f77c16e78a3	k__Bacteria; p__Firmicutes; c__Clostridia; o__Clostridiales; f__Ruminococcaceae; g__; s__	0.973811
e31b7f83268a8de89b8bf99c80a548d8	k__Bacteria; p__Firmicutes; c__Clostridia; o__Clostridiales; f__Ruminococcaceae; g__Oscillospira; s__	0.911292
64cf53255a0270004c90108162a96012	k__Bacteria; p__Firmicutes; c__Clostridia; o__Clostridiales; f__Lachnospiraceae; g__Blautia; s__	0.921938
3848fd38e6c75357e5551d9ec7be904f	k__Bacteria; p__Tenericutes; c__Mollicutes; o__RF39; f__; g__; s__	1
827aa8716d4aa184f5fa939b411af999	k__Bacteria; p__Firmicutes; c__Clostridia; o__Clostridiales; f__Lachnospiraceae; g__Blautia; s__	0.993304
7884fcbc54341f7c643d8beb486ae6ab	k__Bacteria; p__Firmicutes; c__Clostridia; o__Clostridiales; f__Lachnospiraceae; g__; s__	0.970178
c7d63b2201ce4d023d25b9525fc39c72	k__Bacteria; p__Firmicutes; c__Clostridia; o__Clostridiales	0.967545
b62ce5c5133cb39186c8b72d8e02360d	k__Bacteria; p__Firmicutes; c__Clostridia; o__Clostridiales; f__Ruminococcaceae; g__Ruminococcus; s__	0.999844
9bf41b4aefda111e3016735310f8beef	k__Bacteria; p__Proteobacteria; c__Gammaproteobacteria; o__Pseudomonadales; f__Pseudomonadaceae; g__Pseudomonas; s__	0.97528
9fa1fa583c09c8aec0ef821b4804aff3	k__Bacteria; p__Firmicutes; c__Clostridia; o__Clostridiales	0.999489
e1078778277fec86f69e6f859d63c733	k__Bacteria; p__Firmicutes; c__Clostridia; o__Clostridiales; f__Ruminococcaceae; g__Oscillospira; s__	0.821668
0930f156d94c36952142819d64bd5294	k__Bacteria; p__Firmicutes; c__Clostridia; o__Clostridiales; f__Ruminococcaceae; g__; s__	0.943915
4b04adf2339b1c3576a7869119b9e4b2	k__Bacteria; p__Firmicutes; c__Clostridia; o__Clostridiales; f__Ruminococcaceae; g__; s__	0.985439
1eb49fbf02bd68b4be13cf97f5c7d47c	k__Bacteria; p__Firmicutes; c__Clostridia; o__Clostridiales; f__Ruminococcaceae; g__; s__	0.99327
98fe9c9fac9cfc33e8c9ee000685ad31	k__Bacteria; p__Firmicutes; c__Clostridia; o__Clostridiales; f__Lachnospiraceae	0.833423
2620c5481def04baa31142be45cfd231	k__Bacteria; p__Firmicutes; c__Clostridia; o__Clostridiales; f__Ruminococcaceae; g__; s__	0.936081
a00ec505fd7a874f2813e753c2e60f44	k__Bacteria; p__Firmicutes; c__Clostridia; o__Clostridiales	0.96215
a0e64c14ddbf4ab60691f67848e336d1	k__Bacteria; p__Firmicutes; c__Clostridia; o__Clostridiales; f__Lachnospiraceae; g__Coprococcus; s__	0.982176
c879ae66229171338a1eceb559db525a	k__Bacteria; p__Firmicutes; c__Clostridia; o__Clostridiales; f__Ruminococcaceae; g__Ruminococcus; s__	0.999843
6bac3da3b169b45b823e7a0394fd5df6	k__Bacteria; p__Firmicutes; c__Clostridia; o__Clostridiales; f__; g__; s__	0.99995
fea4026c3ca16ebdf2251981a36830e8	k__Bacteria; p__Firmicutes; c__Clostridia; o__Clostridiales	0.960523
090f079e89652b85d047885a0f8e4f13	k__Bacteria; p__Firmicutes; c__Clostridia; o__Clostridiales	0.999878
57cfeb39df95deceea07934679e5479b	k__Bacteria; p__Firmicutes; c__Clostridia; o__Clostridiales; f__Ruminococcaceae; g__; s__	0.96999
05a429cd5dd61d9d6b68cbdd6906ee1d	k__Bacteria; p__Firmicutes; c__Clostridia; o__Clostridiales	0.999696
11d31245d978f1abe7d740311e98ae96	k__Bacteria; p__Firmicutes; c__Bacilli; o__Lactobacillales; f__Enterococcaceae; g__Enterococcus; s__	0.99321
83a6c990765a2927d1da26153a1fa0b8	k__Bacteria; p__Firmicutes; c__Clostridia; o__Clostridiales	0.963778
b007bd444c740ef776bdaf6516400823	k__Bacteria; p__Firmicutes; c__Clostridia; o__Clostridiales; f__Lachnospiraceae	0.91366
b5bb4cfa27e739756df7448bd5448134	k__Bacteria; p__Firmicutes; c__Clostridia; o__Clostridiales; f__; g__; s__	0.999947
5b20a10c905b3533d78e69a226ce82ee	k__Bacteria; p__Firmicutes; c__Clostridia; o__Clostridiales; f__Ruminococcaceae; g__Oscillospira; s__	0.985637
4c2678b51827137ca31707f71ffe20ac	k__Bacteria; p__Tenericutes; c__Mollicutes; o__RF39; f__; g__; s__	0.999865
43e8a84c81fa847660333aa2c61a3dae	k__Bacteria; p__Firmicutes; c__Clostridia; o__Clostridiales; f__Ruminococcaceae; g__Ruminococcus; s__	0.999653
187f46dcd0c41d8532821d9704aca2de	k__Bacteria; p__Firmicutes; c__Clostridia; o__Clostridiales; f__Lachnospiraceae; g__; s__	0.998644
2faa8de3a4d21bbb4184ef8941e23cc0	k__Bacteria; p__Firmicutes; c__Clostridia; o__Clostridiales; f__; g__; s__	0.70146
9dffcf92c3a6947b0f17f78c427b92b5	k__Bacteria; p__Firmicutes; c__Clostridia; o__Clostridiales; f__Lachnospiraceae; g__; s__	0.999013
0ef6a8c206293a26eb48c431f74f0484	k__Bacteria; p__Firmicutes; c__Clostridia; o__Clostridiales; f__Ruminococcaceae; g__; s__	0.999676
bfe3fc22df04e8dbd0afe69f434af1e4	k__Bacteria; p__Firmicutes; c__Clostridia; o__Clostridiales; f__Ruminococcaceae; g__; s__	0.844233
4cd970102ba62999008c00f02f7a4ed7	k__Bacteria; p__Firmicutes; c__Clostridia; o__Clostridiales; f__Lachnospiraceae; g__; s__	0.914399
005229d301ca9c83dc852efee111166b	k__Bacteria; p__Firmicutes; c__Clostridia; o__Clostridiales; f__Ruminococcaceae; g__Faecalibacterium; s__prausnitzii	0.999995
d039739c3853ae67beb04a4e38a1bce8	k__Bacteria; p__Firmicutes; c__Clostridia; o__Clostridiales	0.919927
5e31cb927e9d254d36ebfe6cef364418	k__Bacteria; p__Firmicutes; c__Clostridia; o__Clostridiales	0.924982
0c1b023f5f66c02e5f2099369698b7e7	k__Bacteria; p__Firmicutes; c__Clostridia; o__Clostridiales; f__Clostridiaceae; g__Natronincola_Anaerovirgula; s__	0.749706
d4393bac8def5d8960165a161ab47d82	k__Bacteria; p__Firmicutes; c__Clostridia; o__Clostridiales; f__Lachnospiraceae	0.732888
ec272405cd604ebd7422d4db864584b8	k__Bacteria; p__Firmicutes; c__Clostridia; o__Clostridiales; f__Lachnospiraceae; g__; s__	0.707811
dd52585070050ae281574621e2bca840	k__Bacteria; p__Firmicutes; c__Clostridia; o__Clostridiales; f__Lachnospiraceae; g__Coprococcus; s__	0.977391
b4e5ea807d80a2a32c89679b049f5220	k__Bacteria; p__Firmicutes; c__Clostridia; o__Clostridiales; f__Lachnospiraceae	0.989341
701e9543da377fbaba7c4c674936b462	k__Bacteria; p__Firmicutes; c__Clostridia; o__Clostridiales; f__Lachnospiraceae	0.811122
b18386f73c58167fba5341ac84d098d7	k__Bacteria; p__Firmicutes; c__Clostridia; o__Clostridiales; f__Ruminococcaceae; g__Oscillospira; s__	0.950552
2774e898d9a8f98f067062dfe123fb1c	k__Bacteria; p__Firmicutes; c__Clostridia; o__Clostridiales; f__Clostridiaceae	0.926555
64e579afaecdedb45c6af94c2db3751e	k__Bacteria; p__Firmicutes; c__Clostridia; o__Clostridiales; f__Ruminococcaceae; g__Oscillospira; s__	0.885591
74f1bcfe27263141cdd2854613ba82a9	k__Bacteria; p__Actinobacteria; c__Coriobacteriia; o__Coriobacteriales; f__Coriobacteriaceae; g__Collinsella; s__aerofaciens	0.994316
5e6bf80f94f32795dda1d7c646cca048	k__Bacteria; p__Firmicutes; c__Clostridia; o__Clostridiales	0.999882
15f284242c82f16a9f3c24fa7dc7c86b	k__Bacteria; p__Firmicutes; c__Clostridia; o__Clostridiales	0.984808
a62c53e100d0bbe4ebf2c1157de90391	k__Bacteria; p__Firmicutes; c__Clostridia; o__Clostridiales; f__Ruminococcaceae; g__; s__	0.929252
144bdccfde97b49a046b14f9bdb14f7b	k__Bacteria; p__Firmicutes; c__Clostridia; o__Clostridiales; f__Clostridiaceae; g__; s__	0.977997
180eaa31ae0974a540467d89f7173fc2	k__Bacteria; p__Firmicutes; c__Clostridia; o__Clostridiales; f__Clostridiaceae	0.788563
506c5774e71d13598376bf6dc92b4038	k__Bacteria; p__Firmicutes; c__Clostridia; o__Clostridiales; f__Lachnospiraceae; g__; s__	0.964719
41b2a9f5c621a25615776f8e1d8cce15	k__Bacteria; p__Firmicutes; c__Clostridia; o__Clostridiales; f__Ruminococcaceae	0.985081
4665a2439ddea6288d33af18375d2570	k__Bacteria; p__Firmicutes; c__Clostridia; o__Clostridiales; f__Lachnospiraceae; g__; s__	0.998967
21c6c0523c512b5d440f37ce01985ba1	k__Bacteria; p__Firmicutes; c__Clostridia; o__Clostridiales; f__Lachnospiraceae; g__; s__	0.99812
a48e05e090951c59b0728851b2b2ad43	k__Bacteria; p__Firmicutes; c__Clostridia; o__Clostridiales	0.987323
c15c8e94cbda2b0ad6a8325e69780240	k__Bacteria; p__Firmicutes; c__Clostridia; o__Clostridiales; f__Lachnospiraceae	0.846835
b96f3052a85fc69313d314081adf0b42	k__Bacteria; p__Firmicutes; c__Clostridia; o__Clostridiales; f__Clostridiaceae	0.885837
4ab8a67bc7faa2353a95b10a9c7ab432	k__Bacteria; p__Firmicutes; c__Clostridia; o__Clostridiales; f__Ruminococcaceae; g__; s__	0.743531
d50b40b8970eba2c5244e66d43b71248	k__Bacteria; p__Firmicutes; c__Clostridia; o__Clostridiales; f__Ruminococcaceae; g__; s__	0.971614
c86c038e72fa4fa578fe3662e862d84e	k__Bacteria; p__Firmicutes; c__Clostridia; o__Clostridiales; f__Ruminococcaceae; g__Ruminococcus; s__	0.999654
99cbf75cf293766705b57baf93d545c7	k__Bacteria; p__Firmicutes; c__Clostridia; o__Clostridiales; f__Lachnospiraceae	0.923651
572b92c090608be38c944d448739379e	k__Bacteria; p__Firmicutes; c__Clostridia; o__Clostridiales; f__Ruminococcaceae; g__Ruminococcus; s__	0.997827
a724dda33e29d687814427240e900aef	k__Bacteria; p__Firmicutes; c__Clostridia; o__Clostridiales; f__Lachnospiraceae; g__Coprococcus; s__	0.968637
532c467ab85a04e9891291d38cf525a8	k__Bacteria; p__Firmicutes; c__Clostridia; o__Clostridiales; f__Ruminococcaceae; g__Ruminococcus; s__flavefaciens	0.999994
fabb32fba220ac27a7a379cfe5b0c4b8	k__Bacteria; p__Firmicutes; c__Clostridia; o__Clostridiales; f__Lachnospiraceae	0.910902
0eec0f65d98bc16dd2870accc3587380	k__Bacteria; p__Firmicutes; c__Clostridia; o__Clostridiales; f__Clostridiaceae; g__Natronincola_Anaerovirgula; s__	0.804218
a13cf6ffdddc0c65efb962e007daff67	k__Bacteria; p__Tenericutes; c__Mollicutes; o__RF39; f__; g__; s__	1
02c61ff20adb3ffbff291743c4b8a4a3	k__Bacteria; p__Firmicutes; c__Clostridia; o__Clostridiales; f__Ruminococcaceae; g__; s__	0.97604
e5d9e0b5090aad72bd4eba541dc184e6	k__Bacteria; p__Firmicutes; c__Clostridia; o__Clostridiales; f__Ruminococcaceae; g__; s__	0.99058
bdc35f046ab87c02dee27f810fc25fe7	k__Bacteria; p__Firmicutes; c__Clostridia; o__Clostridiales; f__Ruminococcaceae; g__; s__	0.99973
0cafd1d5f293461db9ea7ee98278901b	k__Bacteria; p__Firmicutes; c__Clostridia; o__Clostridiales; f__Ruminococcaceae; g__Oscillospira; s__	0.989154
90da20dac6ea4649f15e6bdb456624df	k__Bacteria; p__Firmicutes; c__Clostridia; o__Clostridiales; f__; g__; s__	0.952729
3ab66f1ca612891a9564dfaeedf7080f	k__Bacteria; p__Tenericutes; c__Mollicutes; o__RF39; f__; g__; s__	0.999866
976e8012a9217eaa69764b5232081c31	k__Bacteria; p__Firmicutes; c__Clostridia; o__Clostridiales	0.999962
f1b92dbeba1016a3ea2424f8ac5e50fa	k__Bacteria; p__Firmicutes; c__Clostridia; o__Clostridiales; f__Lachnospiraceae; g__Pseudobutyrivibrio; s__	0.700107
a1e0ee2ad161d3bc3a2c10f9ee0cf2b5	k__Bacteria; p__Firmicutes; c__Clostridia; o__Clostridiales; f__Ruminococcaceae; g__; s__	0.989704
f24cae4b135e03a8f500e8dfdf4204a7	k__Bacteria; p__Firmicutes; c__Clostridia; o__Clostridiales; f__Ruminococcaceae; g__; s__	0.994265
a294162d3d9cd25e9658bed3d93a2093	k__Bacteria; p__Firmicutes; c__Clostridia; o__Clostridiales; f__Clostridiaceae; g__; s__	0.967906
536b58bb9152d91b739432f3730be915	k__Bacteria; p__Firmicutes; c__Clostridia; o__Clostridiales; f__; g__; s__	0.999928
2cb124f8ecfc87cdd33760fe5616d849	k__Bacteria; p__Firmicutes; c__Clostridia; o__Clostridiales; f__Lachnospiraceae; g__; s__	0.75108
495491afb00f7dc53d8ee406eece71e6	k__Bacteria; p__Firmicutes; c__Clostridia; o__Clostridiales; f__Ruminococcaceae; g__; s__	0.996231
9f880869fedd0841e70de7c5436471e4	k__Bacteria; p__Firmicutes; c__Clostridia; o__Clostridiales; f__Lachnospiraceae; g__; s__	0.999133
deb61357eb9f25e9cb41a0cdd2470c86	k__Bacteria; p__Firmicutes; c__Clostridia; o__Clostridiales; f__Lachnospiraceae	0.904218
b86fe9d870086e438ea39bfe51bec3ad	k__Bacteria; p__Firmicutes; c__Clostridia; o__Clostridiales; f__Lachnospiraceae	0.847144
3fd5be1a547fb9cd7e7add0b2daf9538	k__Bacteria; p__Firmicutes; c__Clostridia; o__Clostridiales; f__Lachnospiraceae	0.83098
692bbeba834a631f049a59db1cce252d	k__Bacteria; p__Firmicutes; c__Clostridia; o__Clostridiales; f__; g__; s__	0.999869
3386e846df8ab147aaaa7ae603af1d00	k__Bacteria; p__Firmicutes; c__Clostridia; o__Clostridiales	0.923367
9fc97bad2a1d62e2ec820d22d865710f	k__Bacteria; p__Firmicutes; c__Clostridia; o__Clostridiales; f__Ruminococcaceae; g__Oscillospira; s__	0.786509
01eb894bf27c2475142dba86df238b5b	k__Bacteria; p__Firmicutes; c__Clostridia; o__Clostridiales; f__Clostridiaceae	0.774451
3b96ee86b46dce76b35e183a7b2b9521	k__Bacteria; p__Firmicutes; c__Clostridia; o__Clostridiales; f__Lachnospiraceae; g__; s__	0.780167
73d9d5dcdf356852dbd28fe444464859	k__Bacteria; p__Firmicutes; c__Clostridia; o__Clostridiales; f__Lachnospiraceae; g__; s__	0.884471
050fd52759079c922ae8e957721b718b	k__Bacteria; p__Firmicutes; c__Clostridia; o__Clostridiales; f__Ruminococcaceae; g__Ruminococcus; s__	0.997824
a8b18e473fd265fb1ae51ec6af399f56	k__Bacteria; p__Firmicutes; c__Clostridia; o__Clostridiales; f__Ruminococcaceae; g__; s__	0.892633
02ac0bd44425708e32d4bccccb49cd74	k__Bacteria; p__Firmicutes; c__Clostridia; o__Clostridiales; f__Lachnospiraceae; g__; s__	0.819384
e3f1f456f67aeed4719f2e1afb8a3793	k__Bacteria; p__Firmicutes; c__Clostridia; o__Clostridiales; f__Clostridiaceae	0.706053
09c00a2ef559edce9cfaff1e0cebe8aa	k__Bacteria; p__Firmicutes; c__Clostridia; o__Clostridiales; f__Lachnospiraceae; g__; s__	0.998904
7993147496b4e1e6a45975ddf5e94a60	k__Bacteria; p__Firmicutes; c__Clostridia; o__Clostridiales; f__Lachnospiraceae; g__; s__	0.986377
be17eae33b69303c09d53b6816702267	k__Bacteria; p__Tenericutes; c__Mollicutes; o__RF39; f__; g__; s__	0.999952
d7bc083f49d5e872a49191088ac59bba	k__Bacteria; p__Firmicutes; c__Bacilli; o__Lactobacillales; f__Enterococcaceae; g__Vagococcus; s__salmoninarum	0.853168
3e067da2928d4419a099063abf5a6455	k__Bacteria; p__Firmicutes; c__Clostridia; o__Clostridiales; f__Lachnospiraceae; g__; s__	0.812597
3843b52c4659f4cff99c55ba7fe8c300	k__Bacteria; p__Firmicutes; c__Clostridia; o__Clostridiales; f__Ruminococcaceae; g__Oscillospira; s__	0.738951
93e308cc546eb8fa11d04f02c4f5117a	k__Bacteria; p__Firmicutes; c__Clostridia; o__Clostridiales; f__Lachnospiraceae; g__; s__	0.708215
7296e2f134b1a18f18e4aaf84232a15d	k__Bacteria; p__Firmicutes; c__Clostridia; o__Clostridiales; f__Ruminococcaceae; g__; s__	0.907586
053a8a2a6d029d5f55bc9d4ee77a0ddc	k__Bacteria; p__Firmicutes; c__Clostridia; o__Clostridiales; f__Lachnospiraceae; g__; s__	0.993369
c8ff5e088513821a5c3fd89cb0c80b0b	k__Bacteria; p__Firmicutes; c__Clostridia; o__Clostridiales; f__Clostridiaceae; g__; s__	0.998532
a70f0302662ce1d91840d145b9db2d8b	k__Bacteria; p__Firmicutes; c__Clostridia; o__Clostridiales; f__Ruminococcaceae	0.994332
6506067c581e9593d1b3f81d1e6e4452	k__Bacteria; p__Firmicutes; c__Clostridia; o__Clostridiales; f__Lachnospiraceae; g__; s__	0.783492
6b45d285a625a57e5fd983521cba402d	k__Bacteria; p__Firmicutes; c__Clostridia; o__Clostridiales; f__Ruminococcaceae; g__Oscillospira; s__	0.985871
54d97c43a51352cff0e55b3afd94ed45	k__Bacteria; p__Tenericutes; c__Mollicutes; o__RF39; f__; g__; s__	0.999999
bee11ef4a78ea5aad3687227f51efd9b	k__Bacteria; p__Firmicutes; c__Erysipelotrichi; o__Erysipelotrichales; f__Erysipelotrichaceae; g__; s__	0.929953
0a683b1e276d224b7c7850b6d7f68337	k__Bacteria; p__Firmicutes; c__Clostridia; o__Clostridiales; f__Ruminococcaceae; g__; s__	0.713294
8c9a6d59474c734530431fbb4f279b74	k__Bacteria; p__Firmicutes; c__Clostridia; o__Clostridiales; f__Ruminococcaceae	0.994264
3fc8cca37a3bd87d475a8af6b260cbb8	k__Bacteria; p__Firmicutes; c__Clostridia; o__Clostridiales; f__Ruminococcaceae; g__; s__	0.9978
2a007fd5171ee50eb1cb698ddab14c3b	k__Bacteria; p__Firmicutes; c__Clostridia; o__Clostridiales; f__SBYG_4172; g__; s__	0.802116
4f91fba026d975a7338782fb185d6f60	k__Bacteria; p__Firmicutes; c__Clostridia; o__Clostridiales; f__Ruminococcaceae; g__; s__	0.959601
d0d3c2ce7b170debb0a946cd89ab7839	k__Bacteria; p__Firmicutes; c__Clostridia; o__Clostridiales; f__; g__; s__	0.999706
812332b89f5881953c03b32db1b51d31	k__Bacteria; p__Firmicutes; c__Clostridia; o__Clostridiales	0.960369
1bd43a5e09f4477cfba7e105a00704ef	k__Bacteria; p__Firmicutes; c__Clostridia; o__Clostridiales; f__Lachnospiraceae; g__; s__	0.772694
a8bf2bd67450b0185ee14ab39d8da1f0	k__Bacteria; p__Firmicutes; c__Clostridia; o__Clostridiales; f__Lachnospiraceae; g__Coprococcus; s__	0.96953
04f29771ca5c54d0a1446cebd8088324	k__Bacteria; p__Firmicutes; c__Clostridia; o__Clostridiales; f__Lachnospiraceae; g__Coprococcus; s__	0.977378
8621b1f0b9aea2744a8072fbbcebfa2d	k__Bacteria; p__Firmicutes; c__Clostridia; o__Clostridiales; f__Lachnospiraceae	0.999351
4789a1c0a0f3505eeccf2ff12a5dc899	k__Bacteria; p__Firmicutes; c__Clostridia; o__Clostridiales; f__Lachnospiraceae	0.978507
e39ffdb7225c24db25ba8b1b7a439629	k__Bacteria; p__Firmicutes; c__Clostridia; o__Clostridiales; f__Ruminococcaceae; g__Oscillospira; s__	0.999182
32dcb831005a88488eeb9bb77234cff5	k__Bacteria; p__Firmicutes; c__Clostridia; o__Clostridiales	0.999929
e91fc05705d0667c01b30dffb2652531	k__Bacteria; p__Firmicutes; c__Clostridia; o__Clostridiales; f__Lachnospiraceae	0.996451
10577c25459c18f58fa96c9ec05cb722	k__Bacteria; p__Firmicutes; c__Clostridia; o__Clostridiales; f__Lachnospiraceae	0.97979
aa50389bd10b6a78f8e908a77682a8d5	k__Bacteria; p__Firmicutes; c__Clostridia; o__Clostridiales; f__Ruminococcaceae; g__; s__	0.993371
c14c49725881a256d54f097bf01ee77c	k__Bacteria; p__Firmicutes; c__Clostridia; o__Clostridiales; f__Ruminococcaceae; g__Ruminococcus; s__	0.999383
307c553031446d81c0066673d6ea6be3	k__Bacteria; p__Firmicutes; c__Clostridia; o__Clostridiales; f__Ruminococcaceae; g__; s__	0.95007
b1958c873cb903d522e91cc0ee6d5bc5	k__Bacteria; p__Firmicutes; c__Clostridia; o__Clostridiales; f__Ruminococcaceae; g__Ruminococcus; s__	0.99909
e53826ff752164d5bdc62afbaf804a77	k__Bacteria; p__Firmicutes; c__Clostridia; o__Clostridiales; f__Ruminococcaceae; g__; s__	0.998228
31e3dc21d378e4c2cea525c9e351a0fa	k__Bacteria; p__Firmicutes; c__Clostridia; o__Clostridiales; f__Ruminococcaceae; g__; s__	0.996859
ad2b56f496d222f1942b767d34cc2411	k__Bacteria; p__Firmicutes; c__Clostridia; o__Clostridiales; f__Lachnospiraceae; g__; s__	0.991811
aee7745da9360bc5b3ad5fc05ed26569	k__Bacteria; p__Firmicutes; c__Clostridia; o__Clostridiales	0.985292
777232aae73224d0b9074f021f36b8fc	k__Bacteria; p__Firmicutes; c__Clostridia; o__Clostridiales; f__Lachnospiraceae	0.910581
151d14ce96c54f45ef4ddd086d983856	k__Bacteria; p__Firmicutes; c__Clostridia; o__Clostridiales; f__Ruminococcaceae; g__; s__	0.999843
12db76af19943b616b645431ad5b543a	k__Bacteria; p__Firmicutes; c__Clostridia; o__Clostridiales; f__; g__; s__	0.999851
8258f4b7902e1e77196646439fe23582	k__Bacteria; p__Firmicutes; c__Clostridia; o__Clostridiales; f__Ruminococcaceae; g__Ruminococcus; s__	0.998839
98a25c53b7d28c35e2038654ee466201	k__Bacteria; p__Tenericutes; c__Mollicutes; o__RF39; f__; g__; s__	0.999999
154b6c583905ad5bfcbd8f5f9d44ee91	k__Bacteria; p__Firmicutes; c__Clostridia; o__Clostridiales; f__Lachnospiraceae; g__; s__	0.999083
11e05f0fb5211e9d35e2ab6e6e91beac	k__Bacteria; p__Firmicutes; c__Clostridia; o__Clostridiales; f__Lachnospiraceae; g__Coprococcus; s__	0.965404
e413770732656cb0e73031048dd110bf	k__Bacteria; p__Firmicutes; c__Bacilli; o__Bacillales; f__Bacillaceae; g__Bacillus; s__horneckiae	0.839805
cea6536ea57a5269bd23957ff3d5e613	k__Bacteria; p__Firmicutes; c__Clostridia; o__Clostridiales; f__Ruminococcaceae; g__; s__	0.857425
c0fd501c377e807ac1e01f15b3c38994	k__Bacteria; p__Firmicutes; c__Clostridia; o__Clostridiales; f__Ruminococcaceae; g__; s__	0.995444
88b125ba55cd443ed91469d9181bc5df	k__Bacteria; p__Firmicutes; c__Clostridia; o__Clostridiales; f__Lachnospiraceae; g__Pseudobutyrivibrio; s__	0.919632
8c7dad03aa09477c163552f1262a1a7f	k__Bacteria; p__Firmicutes; c__Clostridia; o__Clostridiales; f__Clostridiaceae; g__; s__	0.961135
78b1242429c52e5d59355d64860d295f	k__Bacteria; p__Firmicutes; c__Clostridia; o__Clostridiales	0.984703
3839a60a6c55e226caf91b5f4a05b39f	k__Bacteria; p__Firmicutes; c__Clostridia; o__Clostridiales	0.98375
0e60fc765dfe6d6b3308a4118519f987	k__Bacteria; p__Firmicutes; c__Clostridia; o__Clostridiales; f__Ruminococcaceae; g__; s__	0.956333
970ee562616f91002fc339727ceb2f2c	k__Bacteria; p__Firmicutes; c__Bacilli; o__Bacillales; f__Bacillaceae; g__; s__	0.747387
5679cb734dcd8290106efa8592ef1f1c	k__Bacteria; p__Firmicutes; c__Clostridia; o__Clostridiales; f__Ruminococcaceae; g__Ruminococcus; s__	0.998518
82f4502990eca0ae2a0d38b5aefe6d76	k__Bacteria; p__Firmicutes; c__Clostridia; o__Clostridiales; f__Lachnospiraceae	0.98553
27710ff304a5767aaed17664b46df2c4	k__Bacteria; p__Firmicutes; c__Bacilli; o__Bacillales; f__Bacillaceae; g__; s__	0.760451
371ec8b23922e66cb46a5bf082245a18	k__Bacteria; p__Firmicutes; c__Clostridia; o__Clostridiales; f__Ruminococcaceae; g__Oscillospira; s__	0.981239
95c1835884f2482211e6ef303001b7e4	k__Bacteria; p__Firmicutes; c__Clostridia; o__Clostridiales; f__Ruminococcaceae; g__; s__	0.991954
d8be1731ebecc9c9a5621de84ab39870	k__Bacteria; p__Tenericutes; c__Mollicutes; o__RF39; f__; g__; s__	0.942243
4d3b873f90eb64b0accba65715508268	k__Bacteria; p__Firmicutes; c__Clostridia; o__Clostridiales; f__; g__; s__	0.703718
fd00112e2e32c74f425cecc0e60d8a17	k__Bacteria; p__Firmicutes; c__Clostridia; o__Clostridiales	0.999894
a1307a58df5b2c24fd7f8ef6419214d7	k__Bacteria; p__Actinobacteria; c__Coriobacteriia; o__Coriobacteriales; f__Coriobacteriaceae; g__Collinsella; s__aerofaciens	0.994315
f8e9e18936ef13c3ac7394c7c663eecb	k__Bacteria; p__Firmicutes; c__Clostridia; o__Clostridiales; f__Lachnospiraceae; g__; s__	0.929307
1a80b3e002d1036ee243c51b4e2dd759	k__Bacteria; p__Proteobacteria; c__Gammaproteobacteria; o__Pseudomonadales; f__Pseudomonadaceae; g__Pseudomonas; s__	0.975271
c928cf4dc8b52d357ef65e9568a77dde	k__Bacteria; p__Firmicutes; c__Clostridia; o__Clostridiales; f__Ruminococcaceae	0.995306
abae8af825ff99920a6e5f4b644a623f	k__Bacteria; p__Firmicutes; c__Clostridia; o__Clostridiales; f__Ruminococcaceae; g__Oscillospira; s__	0.836586
e83dfc50ab52f4028da9dcc4730b43ab	k__Bacteria; p__Firmicutes; c__Clostridia; o__Clostridiales	0.997622
e7503c75a7d94ac0e441240ab72d4ef8	k__Bacteria; p__Firmicutes; c__Clostridia; o__Clostridiales; f__Ruminococcaceae; g__; s__	0.849697
e65977db8100e56a33e4a88bb8d8b8a8	k__Bacteria; p__Firmicutes; c__Clostridia; o__Clostridiales; f__Ruminococcaceae; g__Ruminococcus; s__	0.998838
2fd10111208dabbd16aaa175bfa55895	k__Bacteria; p__Firmicutes; c__Clostridia; o__Clostridiales; f__Clostridiaceae	0.786452
6167b738e36aa7d6c3958b4183650d77	k__Bacteria; p__Firmicutes; c__Clostridia; o__Clostridiales; f__Ruminococcaceae; g__Ruminococcus; s__	0.999725
5efc3524c11a4150700bfdb7573ea120	k__Bacteria; p__Firmicutes; c__Clostridia; o__Clostridiales; f__Ruminococcaceae; g__Oscillospira; s__	0.982833
4ba43159fc0097f63753fa7c211a9295	k__Bacteria; p__Firmicutes; c__Clostridia; o__Clostridiales; f__Ruminococcaceae; g__Ruminococcus; s__	0.999738
f3fc39ba74d820ecc97d4c72c32ebfb0	k__Bacteria; p__Firmicutes; c__Clostridia; o__Clostridiales; f__Ruminococcaceae; g__; s__	0.937814
78f53320c722395b32423d596d7d15a2	k__Bacteria; p__Firmicutes; c__Clostridia; o__Clostridiales; f__Clostridiaceae; g__; s__	0.971643
fd1eafa4467496d103cb04ebd68e7e0b	k__Bacteria; p__Firmicutes; c__Clostridia; o__Clostridiales; f__Lachnospiraceae; g__; s__	0.766639
d6a92846a04c6e83117dfad2db1a97fe	k__Bacteria; p__Firmicutes; c__Clostridia; o__Clostridiales; f__Ruminococcaceae; g__Ruminococcus; s__	0.995561
1b3df2eb11101a7743ff53d4275f3973	k__Bacteria; p__Firmicutes; c__Clostridia; o__Clostridiales; f__Ruminococcaceae; g__Ruminococcus; s__	0.996515
70b55b92b8238a634427a59f8813c1ab	k__Bacteria; p__Firmicutes; c__Clostridia; o__Clostridiales; f__Lachnospiraceae	0.999469
6617ee50da81f978d92565e9fab734a2	k__Bacteria; p__Firmicutes; c__Clostridia; o__Clostridiales; f__Lachnospiraceae	0.726812
799ac73b6f4965bbdb523d5a5bd91029	k__Bacteria; p__Firmicutes; c__Clostridia; o__Clostridiales; f__Ruminococcaceae; g__; s__	0.989014
95a6bc3605b2435a5d990928a1d63d45	k__Bacteria; p__Firmicutes; c__Clostridia; o__Clostridiales; f__Clostridiaceae; g__; s__	0.961322
c61d67b84cf0b677bea5cc8f9e3dfbd3	k__Bacteria; p__Firmicutes; c__Clostridia; o__Clostridiales; f__Ruminococcaceae; g__Oscillospira; s__	0.998453
c18b44de995f8458e2fa7b1f07dedb62	k__Bacteria; p__Firmicutes; c__Clostridia; o__Clostridiales; f__Lachnospiraceae; g__Blautia; s__	0.756238
1c35f6871e993e77134d28472e47dc65	k__Bacteria; p__Firmicutes; c__Clostridia; o__Clostridiales; f__SBYG_4172; g__; s__	0.7913
a31c2a943241153717c2c31dbfd282ff	k__Bacteria; p__Firmicutes; c__Clostridia; o__Clostridiales; f__Ruminococcaceae; g__; s__	0.730407
5fc86dbf5bb0aeea37e386490ca4f60b	k__Bacteria; p__Proteobacteria; c__Gammaproteobacteria; o__Pseudomonadales; f__Pseudomonadaceae; g__Pseudomonas; s__	0.965859
0e3b07fa800d42dbb6a2504c5cc2b82a	k__Bacteria; p__Firmicutes; c__Clostridia; o__Clostridiales; f__Ruminococcaceae	0.970515
63cfc4b73b26e67ea0bfc98266f259b7	k__Bacteria; p__Firmicutes; c__Clostridia; o__Clostridiales; f__Ruminococcaceae; g__; s__	0.946694
cabe691f9f52587fd14b18411b693105	k__Bacteria; p__Firmicutes; c__Clostridia; o__Clostridiales; f__Lachnospiraceae	0.769717
44dcf73e9f2836500ad818abd3a69e08	k__Bacteria; p__Firmicutes; c__Clostridia; o__Clostridiales; f__Lachnospiraceae	0.926557
69e141502938a5692f2acde48e10d7c7	k__Bacteria; p__Firmicutes; c__Clostridia; o__Clostridiales; f__Ruminococcaceae; g__Oscillospira; s__	0.964711
0acf66bdada3850d55fa2784734b92b0	k__Bacteria; p__Firmicutes; c__Clostridia; o__Clostridiales; f__Ruminococcaceae; g__; s__	0.978743
2ccbbc3ef5ab93d14c51fe3ce4d74bd4	k__Bacteria; p__Firmicutes; c__Clostridia; o__Clostridiales; f__Ruminococcaceae; g__Oscillospira; s__	0.9821
40c7b859b525aca155decd4f9d2a17e9	k__Bacteria; p__Firmicutes; c__Clostridia; o__Clostridiales; f__Ruminococcaceae; g__; s__	0.745419
3e55c0fedf204ff0aaeccf5210d1c1f9	k__Bacteria; p__Firmicutes; c__Clostridia; o__Clostridiales; f__SBYG_4172; g__; s__	0.792984
02bc740bacf3500eb86a237d085201c3	k__Bacteria; p__Firmicutes; c__Clostridia; o__Clostridiales; f__; g__; s__	0.822364
c7e32c82895c72c4a2e1585220586573	k__Bacteria; p__Firmicutes; c__Clostridia; o__Clostridiales; f__Lachnospiraceae	0.997309
1de757d4d16fb72dcca1e21290c2a0c1	k__Bacteria; p__Firmicutes; c__Clostridia; o__Clostridiales; f__Ruminococcaceae; g__; s__	0.887505
9cd1c2f4dc511320f2d52463ec3fe1c2	k__Bacteria; p__Firmicutes; c__Clostridia; o__Clostridiales; f__Lachnospiraceae; g__; s__	0.759048
b397b0a8e05bede130412ae833730314	k__Bacteria; p__Firmicutes; c__Clostridia; o__Clostridiales	0.977001
927852e3d312dc7fdb17860311741af3	k__Bacteria; p__Firmicutes; c__Clostridia; o__Clostridiales; f__Ruminococcaceae; g__; s__	0.986403
ab831d5f5f25af4e2fc38d9dd847af86	k__Bacteria; p__Firmicutes; c__Clostridia; o__Clostridiales; f__Ruminococcaceae; g__Ruminococcus; s__	0.999585
b486cbad74ae83eb2d552036fe661612	k__Bacteria; p__Firmicutes; c__Clostridia; o__Clostridiales; f__Lachnospiraceae	0.997727
985e90372d1226865af86698b0be0ecd	k__Bacteria; p__Firmicutes; c__Clostridia; o__Clostridiales; f__Lachnospiraceae	0.997567
4f6b60e8685dc6262336c33c3a2488e1	k__Bacteria; p__Firmicutes; c__Clostridia; o__Clostridiales; f__Ruminococcaceae; g__Ruminococcus; s__	0.728525
fb0fd3ca035640873fa628ee795aa6bd	k__Bacteria; p__Firmicutes; c__Clostridia; o__Clostridiales; f__; g__; s__	0.999646
8606326183a44900013bc984c1b08ac3	k__Bacteria; p__Firmicutes; c__Clostridia	0.70351
61810d5a73cdfd1b17de828112bada52	k__Bacteria; p__Tenericutes; c__Mollicutes; o__RF39; f__; g__; s__	0.86791
f21e8d8bbb031eadbfeb587300486d17	k__Bacteria; p__Firmicutes; c__Clostridia; o__Clostridiales; f__Ruminococcaceae; g__Ruminococcus; s__flavefaciens	0.946646
10e908462efbac3ba58d52056f49269b	k__Bacteria; p__Firmicutes; c__Clostridia; o__Clostridiales; f__Ruminococcaceae; g__; s__	0.997583
88e524665ff53bc4d139ba75ebb8fa28	k__Bacteria; p__Firmicutes; c__Clostridia; o__Clostridiales; f__Lachnospiraceae; g__; s__	0.999232
6ca8ec6c71b1acd4ede038a06c68d852	k__Bacteria; p__Firmicutes; c__Bacilli; o__Bacillales; f__Bacillaceae; g__Bacillus; s__horneckiae	0.878395
ce9f525cb8436d3850c8aa258e270ff9	k__Bacteria; p__Firmicutes; c__Clostridia; o__Clostridiales; f__Ruminococcaceae; g__; s__	0.821365
c5c3180ba9fcfb32f01b85557361df0f	k__Bacteria; p__Firmicutes; c__Clostridia; o__Clostridiales; f__Ruminococcaceae; g__; s__	0.966374
051997b040e4b880bd0076dc8a36169b	k__Bacteria; p__Firmicutes; c__Bacilli	0.759511
2583a27818cfd8fc9d3ad53e19115623	k__Bacteria; p__Firmicutes; c__Clostridia; o__Clostridiales; f__; g__; s__	0.999994
a325015e01b12a7e29e05cd6855e70c1	k__Bacteria; p__Firmicutes; c__Clostridia; o__Clostridiales; f__Ruminococcaceae; g__; s__	0.997465
1e35ca013ebb26869657e6ea25b0397a	k__Bacteria; p__Firmicutes; c__Bacilli; o__Lactobacillales; f__Lactobacillaceae; g__Lactobacillus; s__	0.999998
d21f97734bbede27156b5c54b4cb9e6d	k__Bacteria; p__Firmicutes; c__Clostridia; o__Clostridiales; f__Clostridiaceae; g__; s__	0.988559
0723272458b6ea5de661b2fd68f95f96	k__Bacteria; p__Firmicutes; c__Erysipelotrichi; o__Erysipelotrichales; f__Erysipelotrichaceae; g__; s__	0.943715
0479a4e66910f3a174fed271fbf7c27f	k__Bacteria; p__Firmicutes; c__Clostridia; o__Clostridiales	0.999824
ea133ec1af74fbaefae7dd6c5d3493eb	k__Bacteria; p__Firmicutes; c__Clostridia; o__Clostridiales; f__; g__; s__	0.999957
0698b3957ac027d2e00b638e79ff0eaa	k__Bacteria; p__Firmicutes; c__Clostridia; o__Clostridiales; f__Ruminococcaceae; g__; s__	0.994697
ba206acae78a1acd45f0462c4b1f3863	k__Bacteria; p__Firmicutes; c__Clostridia; o__Clostridiales; f__; g__; s__	0.816131
665a44caa7ec1c2ae2b69ef628d7c361	k__Bacteria; p__Firmicutes; c__Clostridia; o__Clostridiales; f__Lachnospiraceae	0.919637
864fa86a8b72e16ad68d5e9b73144db7	k__Bacteria; p__Firmicutes; c__Clostridia; o__Clostridiales; f__Clostridiaceae; g__; s__	0.998472
d77e99bb59a73ef8688827585e205d2d	k__Bacteria; p__Firmicutes; c__Clostridia; o__Clostridiales; f__Ruminococcaceae; g__Ruminococcus; s__	0.999396
d2a7989164fd68ff6cd21502e525963c	k__Bacteria; p__Firmicutes; c__Clostridia; o__Clostridiales; f__Lachnospiraceae; g__; s__	0.931114
90a83533bb6c10ec675071f76369fbb8	k__Bacteria; p__Firmicutes; c__Clostridia; o__Clostridiales; f__Ruminococcaceae; g__; s__	0.988101
5ec807b3c2fdefdcf02e59c868c24797	k__Bacteria; p__Firmicutes; c__Clostridia; o__Clostridiales; f__Ruminococcaceae; g__Oscillospira; s__	0.999914
6ed69ff2813633e35417f8c63ee9dea1	k__Bacteria; p__Tenericutes; c__Mollicutes; o__RF39; f__; g__; s__	1
b782d38b4344301f82753a6927b043a7	k__Bacteria; p__Firmicutes; c__Clostridia; o__Clostridiales; f__Clostridiaceae; g__; s__	0.975021
b5b6674d42cd677d6f2c6bd0febf2f94	k__Bacteria; p__Firmicutes; c__Clostridia; o__Clostridiales; f__Lachnospiraceae; g__; s__	0.872352
44b5d5dd6bac122280d61b425f2d2c8c	k__Bacteria; p__Tenericutes; c__Mollicutes; o__RF39; f__; g__; s__	1
feb523bb857511cdb9dc09d50c316f11	k__Bacteria; p__Firmicutes; c__Clostridia; o__Clostridiales; f__Ruminococcaceae; g__; s__	0.983471
6674335d52960ed2dca094ded10e66b1	k__Bacteria; p__Firmicutes; c__Clostridia; o__Clostridiales; f__; g__; s__	0.958918
2d6af4276c6c1d6d25f90306834c4675	k__Bacteria; p__Firmicutes; c__Clostridia; o__Clostridiales; f__Clostridiaceae; g__Natronincola_Anaerovirgula; s__	0.803578
f7dc0755f4737b01e675c7e2b2e7e122	k__Bacteria; p__Firmicutes; c__Erysipelotrichi; o__Erysipelotrichales; f__Erysipelotrichaceae; g__; s__	0.954576
50fa4a582107382ca3b09dc2fbbefc17	k__Bacteria; p__Firmicutes; c__Clostridia; o__Clostridiales; f__Lachnospiraceae; g__; s__	0.998789
64c9c5e9c82d76ce854bbf804fcc82fb	k__Bacteria; p__Firmicutes; c__Clostridia; o__Clostridiales	0.917771
c994b6991e35fcfc9b151ccfdf4f46ef	k__Bacteria; p__Firmicutes; c__Clostridia; o__Clostridiales; f__Ruminococcaceae; g__Oscillospira; s__	0.99318
2f49dc8608f108caed57988bfa041a07	k__Bacteria; p__Firmicutes; c__Clostridia; o__Clostridiales; f__Ruminococcaceae; g__Oscillospira; s__	0.99818
89c7609f940034d6997edc64ef6faaf7	k__Bacteria; p__Tenericutes; c__Mollicutes; o__RF39; f__; g__; s__	1
85d58c4bfac0fa76ed6524ee8272e22a	k__Bacteria; p__Tenericutes; c__Mollicutes; o__RF39; f__; g__; s__	0.865919
529f4332f3d3d2c63f4df8810ed6f737	k__Bacteria; p__Firmicutes; c__Clostridia; o__Clostridiales; f__Ruminococcaceae; g__; s__	0.945079
bdcc8b10d6346255da530546d6f2efcf	k__Bacteria; p__Firmicutes; c__Clostridia; o__Clostridiales; f__Lachnospiraceae; g__; s__	0.949941
08b4c325a322ae42a34cb9d8d6154fad	k__Bacteria; p__Firmicutes; c__Clostridia; o__Clostridiales; f__Ruminococcaceae; g__Faecalibacterium; s__prausnitzii	0.999935
1830248c0e667a3f8abd49dbdc79dbcf	k__Bacteria; p__Firmicutes; c__Clostridia; o__Clostridiales; f__Ruminococcaceae; g__; s__	0.998066
2558c6d9807efeb9a345283c2b4d56fa	k__Bacteria; p__Firmicutes; c__Clostridia; o__Clostridiales; f__Lachnospiraceae; g__; s__	0.931522
201975538dded03cb57d2164f1be04fa	k__Bacteria; p__Actinobacteria; c__Coriobacteriia; o__Coriobacteriales; f__Coriobacteriaceae; g__Collinsella; s__aerofaciens	0.997291
d078c163ebdec947981a1ec55c356029	k__Bacteria; p__Tenericutes; c__Mollicutes; o__RF39; f__; g__; s__	0.999978
c51cc050e1540e27e88a73288a4f656e	k__Bacteria; p__Firmicutes; c__Clostridia; o__Clostridiales; f__Ruminococcaceae; g__Oscillospira; s__	0.978763
386a96f770d3430be1065be532d687a4	k__Bacteria; p__Firmicutes; c__Clostridia; o__Clostridiales; f__Lachnospiraceae; g__; s__	0.988463
3a953ab3f66f93bd36b5099866b721a8	k__Bacteria; p__Firmicutes; c__Clostridia; o__Clostridiales; f__Ruminococcaceae; g__; s__	0.988258
e97adeca0df6a414913c7f25bb35f246	k__Bacteria; p__Firmicutes; c__Clostridia; o__Clostridiales; f__Clostridiaceae; g__; s__	0.99004
dcede457609f8475dfec9051edb84f22	k__Bacteria; p__Firmicutes; c__Clostridia; o__Clostridiales; f__Ruminococcaceae; g__Ruminococcus	0.74512
c75142c075cdd4a314ec779cc255fb1c	k__Bacteria; p__Firmicutes; c__Clostridia; o__Clostridiales; f__; g__; s__	0.992933
0269be80b506c5ead30c865c574f2d11	k__Bacteria; p__Firmicutes; c__Clostridia; o__Clostridiales; f__Ruminococcaceae; g__; s__	0.998452
8d85a241e64ef5da6683064404671386	k__Bacteria; p__Firmicutes; c__Clostridia; o__Clostridiales; f__Ruminococcaceae; g__; s__	0.990927
e4033689b15037f6a7783bb1ba3cdcba	k__Bacteria; p__Firmicutes; c__Clostridia; o__Clostridiales; f__Ruminococcaceae	0.973077
2b377d91144f80c1519a331f42879dff	k__Bacteria; p__Proteobacteria; c__Gammaproteobacteria; o__Enterobacteriales; f__Enterobacteriaceae	0.999988
bf5914ea56e3180994ad344b5df66bdf	k__Bacteria; p__Firmicutes; c__Clostridia; o__Clostridiales; f__Lachnospiraceae; g__Coprococcus; s__	0.733562
7d0463cb9b478375bc86b83b08abf2a2	k__Bacteria; p__Firmicutes; c__Clostridia; o__Clostridiales; f__; g__; s__	0.999482
218a7a3937d2ddf615ba180cf759eeed	k__Bacteria; p__Firmicutes; c__Erysipelotrichi; o__Erysipelotrichales; f__Erysipelotrichaceae; g__; s__	0.979963
9fe0e03c1ade7084f6d603353c468663	k__Bacteria; p__Firmicutes; c__Clostridia; o__Clostridiales; f__; g__; s__	1
5513503ba40bf5ce07a1af00799196bd	k__Bacteria; p__Firmicutes; c__Clostridia; o__Clostridiales; f__Ruminococcaceae; g__Oscillospira; s__	0.998904
e51628421d25c2ed107a8150e19bb9b2	k__Bacteria; p__Firmicutes; c__Clostridia; o__Clostridiales; f__Ruminococcaceae; g__; s__	0.867624
666e778e970cefd7c5b23797c270b8f9	k__Bacteria; p__Actinobacteria; c__Coriobacteriia; o__Coriobacteriales; f__Coriobacteriaceae; g__Collinsella; s__aerofaciens	0.997293
22f12dd52c09a83373ab3c08e933e2ff	k__Bacteria; p__Firmicutes; c__Clostridia; o__Clostridiales	0.997057
d412610404aa23269b7e8de0b7b4e2ac	k__Bacteria; p__Tenericutes; c__Mollicutes; o__RF39; f__; g__; s__	0.999997
6b9578f7e7de198229188f06392b8e22	k__Bacteria; p__Firmicutes; c__Clostridia; o__Clostridiales; f__Ruminococcaceae; g__Ruminococcus; s__	0.999471
2001bd55e1a0797236dd161752b4d7be	k__Bacteria; p__Firmicutes; c__Clostridia; o__Clostridiales; f__Ruminococcaceae; g__; s__	0.934498
69431c43ec486f4970df9b219be50253	k__Bacteria; p__Firmicutes; c__Clostridia; o__Clostridiales	0.999907
27938490a413d882d03288b369fbdf18	k__Bacteria; p__Firmicutes; c__Bacilli; o__Lactobacillales; f__Lactobacillaceae; g__Lactobacillus; s__	0.999999
dd209280e07ba3fe7da5ee23195f476f	k__Bacteria; p__Firmicutes; c__Clostridia; o__Clostridiales; f__Ruminococcaceae; g__Oscillospira; s__	0.999703
58706c31435078966125eb88e9224de4	k__Bacteria; p__Firmicutes; c__Clostridia; o__Clostridiales	0.969714
83103598fbc2d4ef4d428663891189ef	k__Bacteria; p__Firmicutes; c__Clostridia; o__Clostridiales; f__Ruminococcaceae; g__Ruminococcus; s__	0.999784
45529027c8cbccd50f3b4a623417ab32	k__Bacteria; p__Firmicutes; c__Clostridia; o__Clostridiales	0.999793
60abd4e76c57cbb04dc43be2250ffefb	k__Bacteria; p__Firmicutes; c__Clostridia; o__Clostridiales; f__; g__; s__	0.999969
84005c5fecea0b23afb7540476c5aedb	k__Bacteria; p__Firmicutes; c__Clostridia; o__Clostridiales; f__Lachnospiraceae	0.901674
005ed523a5c6e6d4c205a117d614bd92	k__Bacteria; p__Firmicutes; c__Clostridia; o__Clostridiales; f__Ruminococcaceae; g__Ruminococcus; s__	0.997259
38769d5c79601f04c62e008beaaa8fe5	k__Bacteria; p__Firmicutes; c__Bacilli; o__Bacillales; f__Staphylococcaceae; g__Staphylococcus; s__equorum	0.70198
b78d07cd7f8ad9bc556ed829eb2c8b65	k__Bacteria; p__Firmicutes; c__Clostridia; o__Clostridiales; f__Ruminococcaceae; g__Oscillospira; s__	0.741402
1d170d46a82acadc1bfacfbe0b550ec3	k__Bacteria; p__Firmicutes; c__Clostridia; o__Clostridiales	0.9639
97ac7184d4214721cf4de8e2cc2bdce2	k__Bacteria; p__Firmicutes; c__Clostridia; o__Clostridiales; f__; g__; s__	0.999936
98c594e31daa84b839a419341d508d18	k__Bacteria; p__Firmicutes; c__Clostridia; o__Clostridiales; f__; g__; s__	0.992575
4d8922261fa5b2302ae47690b9bba1b9	k__Bacteria; p__Tenericutes; c__Mollicutes; o__RF39; f__; g__; s__	0.999947
0bc11cab4e067da0ab3f8f1adecbc40d	k__Bacteria; p__Firmicutes; c__Bacilli; o__Bacillales; f__Staphylococcaceae; g__Staphylococcus; s__equorum	0.800742
6caad514ff2ab36451a4e8f57430a531	k__Bacteria; p__Firmicutes; c__Clostridia; o__Clostridiales; f__Lachnospiraceae; g__; s__	0.7539
cf27b0f92fb632823486822eb5b05584	k__Bacteria; p__Firmicutes; c__Clostridia; o__Clostridiales; f__Christensenellaceae; g__; s__	0.853846
1933b76dc3f622edb240db5a3c4913ea	k__Bacteria; p__Firmicutes; c__Clostridia; o__Clostridiales; f__Ruminococcaceae; g__Ruminococcus; s__	0.999725
cbe5e30c8c8dac28d24bfb5e0f418c72	k__Bacteria; p__Firmicutes; c__Clostridia; o__Clostridiales; f__Lachnospiraceae	0.777929
1f7a14fbf2a9a647cc395d75890c3104	k__Bacteria; p__Firmicutes; c__Clostridia; o__Clostridiales; f__Lachnospiraceae	0.910169
de41f2f1dcf526d0e4494618a15e898e	k__Bacteria; p__Firmicutes; c__Clostridia; o__Clostridiales; f__Ruminococcaceae; g__; s__	0.990702
e567cf2b405e63b9be6004fd0c41a1bb	k__Bacteria; p__Firmicutes; c__Clostridia; o__Clostridiales; f__; g__; s__	0.999885
4e79dbb44e5226cf062ffac74ab739c4	k__Bacteria; p__Firmicutes; c__Clostridia; o__Clostridiales; f__Ruminococcaceae; g__Oscillospira; s__	0.998457
3722c83d7ddfa0167e656f0dfbbb9f0e	k__Bacteria; p__Firmicutes; c__Clostridia; o__Clostridiales; f__Ruminococcaceae; g__Ruminococcus	0.712762
11aa0f205fbe070364dbbd7426a5a39c	k__Bacteria; p__Firmicutes; c__Clostridia; o__Clostridiales; f__Ruminococcaceae; g__; s__	0.872912
0ec9b1996142fb7c53c4d2221b5886de	k__Bacteria; p__Firmicutes; c__Erysipelotrichi; o__Erysipelotrichales; f__Erysipelotrichaceae; g__; s__	0.984872
ded5e1376a2a9d53a9321dda75b05391	k__Bacteria; p__Tenericutes; c__Mollicutes; o__RF39; f__; g__; s__	0.999999
ee0112f36ceddca70e4c9692898bc25d	k__Bacteria; p__Firmicutes; c__Clostridia; o__Clostridiales; f__Lachnospiraceae	0.998176
c0e361d3a8cfc86bdc00cb9e7c640379	k__Bacteria; p__Firmicutes; c__Clostridia; o__Clostridiales; f__Ruminococcaceae	0.781351
b7b78531360c5cf3a1fd663d3d363371	k__Bacteria; p__Firmicutes; c__Clostridia; o__Clostridiales; f__Lachnospiraceae; g__; s__	0.85056
08bffd32c247c5eb9d66b7e8e48e0e7e	k__Bacteria; p__Firmicutes; c__Clostridia; o__Clostridiales; f__Ruminococcaceae; g__Ruminococcus; s__	0.997353
a738919dc0c46fea782ce7cda495d656	k__Bacteria; p__Firmicutes; c__Clostridia; o__Clostridiales; f__; g__; s__	0.720083
5b272ee21461eaf006e7d22b3658a451	k__Bacteria; p__Firmicutes; c__Clostridia; o__Clostridiales; f__; g__; s__	0.955056
6bafc51b60de127ca136ecafd8c95c48	k__Bacteria; p__Firmicutes; c__Clostridia; o__Clostridiales; f__Ruminococcaceae; g__Oscillospira; s__	0.971265
0fba45f47fa57a3cbc8cbb7ea529cf0a	k__Bacteria; p__Firmicutes; c__Clostridia; o__Clostridiales; f__Ruminococcaceae; g__; s__	0.986098
61a2a888874222307e525ee8ebbb9073	k__Bacteria; p__Firmicutes; c__Clostridia; o__Clostridiales; f__Ruminococcaceae; g__Oscillospira; s__	0.986063
1a0f1b24dae69b872d3b2c3bc7c1dcfd	k__Bacteria; p__Actinobacteria; c__Coriobacteriia; o__Coriobacteriales; f__Coriobacteriaceae; g__Collinsella; s__aerofaciens	0.994304
12e8446b89e538260d3c8304a14a400e	k__Bacteria; p__Firmicutes; c__Clostridia; o__Clostridiales; f__Lachnospiraceae; g__Coprococcus; s__	0.739594
646e98556b37f7aca8f5737d5794fbe9	k__Bacteria; p__Firmicutes; c__Clostridia; o__Clostridiales; f__Ruminococcaceae; g__Faecalibacterium; s__prausnitzii	0.999364
8b458e13096d63751dbd21fa4c7cc2f8	k__Bacteria; p__Firmicutes; c__Clostridia; o__Clostridiales; f__Ruminococcaceae; g__Ruminococcus	0.839221
46e31cad2666e7b218e0ca1565192532	k__Bacteria; p__Tenericutes; c__Mollicutes; o__RF39; f__; g__; s__	0.999991
ff97dcd85eb6db8b56269de733cfe8fb	k__Bacteria; p__Firmicutes; c__Clostridia; o__Clostridiales; f__Ruminococcaceae; g__Faecalibacterium; s__prausnitzii	0.999963
c546d02c0e60f808466d1620aaae1338	k__Bacteria; p__Firmicutes; c__Clostridia; o__Clostridiales; f__Ruminococcaceae; g__; s__	0.851778
efae4529a6f21050ca0145ace0c60b4d	k__Bacteria; p__Firmicutes; c__Clostridia; o__Clostridiales; f__Lachnospiraceae; g__Clostridium; s__clostridioforme	0.704071
5bfaeee3921011296404e1d4771bd4e1	k__Bacteria; p__Firmicutes; c__Clostridia; o__Clostridiales; f__Lachnospiraceae; g__; s__	0.969452
5a9612eb89ef9d567380f4c9230b15a3	k__Bacteria; p__Firmicutes; c__Clostridia; o__Clostridiales; f__Lachnospiraceae; g__; s__	0.958097
e81dc56728dec2e72b53984aa473a273	k__Bacteria; p__Firmicutes; c__Clostridia; o__Clostridiales; f__Ruminococcaceae; g__; s__	0.908049
80da179b74acab9870df7cd64857d602	k__Bacteria; p__Firmicutes; c__Clostridia; o__Clostridiales; f__Lachnospiraceae; g__Coprococcus; s__	0.932286
50a4829854fd41e2747277d4b9d0b634	k__Bacteria; p__Firmicutes; c__Clostridia; o__Clostridiales; f__Ruminococcaceae; g__Oscillospira; s__	0.995517
d579fafb33081b218a3c34516295418c	k__Bacteria; p__Firmicutes; c__Clostridia; o__Clostridiales; f__Ruminococcaceae; g__Oscillospira; s__	0.985655
d2261d9d593a56c4bad248b58a1964c6	k__Bacteria; p__Firmicutes; c__Clostridia; o__Clostridiales; f__Clostridiaceae	0.883232
c727d0a78d1ef2376487646953977576	k__Bacteria; p__Firmicutes; c__Clostridia; o__Clostridiales	0.999881
054b9e08ea393a0609800372dca9ae63	k__Bacteria; p__Firmicutes; c__Clostridia; o__Clostridiales; f__; g__; s__	0.999657
02eb3d8873595cbfca9a13bb76792650	k__Bacteria; p__Firmicutes; c__Clostridia; o__Clostridiales; f__Lachnospiraceae; g__; s__	0.703095
1ec65cabb6baf50bafdc262958176e19	k__Bacteria; p__Tenericutes; c__Mollicutes; o__RF39; f__; g__; s__	0.999991
9bf666c39aa602c37c7f00533b50a5f4	k__Bacteria; p__Firmicutes; c__Clostridia; o__Clostridiales; f__; g__; s__	0.81536
9fdc1614a5bde345cea5023386c2e176	k__Bacteria; p__Firmicutes; c__Clostridia; o__Clostridiales; f__Clostridiaceae; g__; s__	0.998562
ab538e9ad9c63f15eabfbd8a6b91645e	k__Bacteria; p__Firmicutes; c__Clostridia; o__Clostridiales; f__Ruminococcaceae; g__; s__	0.993881
2fae85264a9de8711a358b754837d3ef	k__Bacteria; p__Firmicutes; c__Clostridia; o__Clostridiales; f__Lachnospiraceae; g__Pseudobutyrivibrio; s__	0.807227
44f08ae6618e9fb409af3b2228735eb5	k__Bacteria; p__Firmicutes; c__Clostridia; o__Clostridiales; f__Ruminococcaceae; g__; s__	0.931384
b870e88be874af2b1e93d0cc56426196	k__Bacteria; p__Firmicutes; c__Clostridia; o__Clostridiales; f__Ruminococcaceae; g__; s__	0.982783
46618c20f14bcc288c3073b717b58d79	k__Bacteria; p__Firmicutes; c__Clostridia; o__Clostridiales; f__SBYG_4172; g__; s__	0.775307
2cc566316648adb5dfca5752affd3c0f	k__Bacteria; p__Firmicutes; c__Clostridia; o__Clostridiales; f__Ruminococcaceae; g__; s__	0.759887
739ceb153382523deb4345b426aed6d6	k__Bacteria; p__Firmicutes; c__Clostridia; o__Clostridiales; f__Ruminococcaceae; g__Oscillospira; s__	0.99857
3e0dbab4bd740c62dc212e3d6c9c5c62	k__Bacteria; p__Firmicutes; c__Clostridia; o__Clostridiales; f__Ruminococcaceae; g__Oscillospira; s__	0.836729
322121365757d327f02f45d77ad13103	k__Bacteria; p__Firmicutes; c__Clostridia; o__Clostridiales; f__Lachnospiraceae; g__; s__	0.755761
ec75e8f5149207ec1cdacddbecc8b9c0	k__Bacteria; p__Firmicutes; c__Clostridia; o__Clostridiales	0.912463
bc6c276a84ed60ea11d40b901828991f	k__Bacteria; p__Proteobacteria; c__Gammaproteobacteria; o__Enterobacteriales; f__Enterobacteriaceae	0.99999
da47ffd8c61b974ef2b73a0318d51f8c	k__Bacteria; p__Firmicutes; c__Clostridia; o__Clostridiales; f__Ruminococcaceae; g__; s__	0.983976
4391528ba9b5ae12d91c115089933c52	k__Bacteria; p__Firmicutes; c__Clostridia; o__Clostridiales; f__Ruminococcaceae; g__; s__	0.905069
9109f7a46513c35f8e3e213210ddcd70	k__Bacteria; p__Firmicutes; c__Clostridia; o__Clostridiales; f__Lachnospiraceae	0.90265
ece01f59372795f8eba0b8b00c84a031	k__Bacteria; p__Firmicutes; c__Clostridia; o__Clostridiales; f__Clostridiaceae; g__; s__	0.997561
a572143ec2596f2762caf13a3861f3c7	k__Bacteria; p__Firmicutes; c__Clostridia; o__Clostridiales; f__Ruminococcaceae; g__Oscillospira; s__	0.899248
167b4afbfef353af074d5b172cc48a86	k__Bacteria; p__Firmicutes; c__Clostridia; o__Clostridiales; f__Ruminococcaceae; g__; s__	0.928289
01b4b08a097226bdecbb81ae17b00766	k__Bacteria; p__Firmicutes; c__Clostridia; o__Clostridiales; f__Lachnospiraceae; g__; s__	0.869543
5a1650771d6e5a5d598ffdb2a3614935	k__Bacteria; p__Firmicutes; c__Clostridia; o__Clostridiales; f__Lachnospiraceae	0.939715
9a539d92bfcee9be7170e29e71880283	k__Bacteria; p__Firmicutes; c__Clostridia; o__Clostridiales; f__; g__; s__	0.999928
ca925bbe5f37e0e691ce759aecddeb72	k__Bacteria; p__Firmicutes; c__Clostridia; o__Clostridiales; f__Clostridiaceae; g__; s__	0.996727
86b78b18a2a09c22812a563876c53860	k__Bacteria; p__Firmicutes; c__Clostridia; o__Clostridiales; f__; g__; s__	0.999985
4e2d6e2d3c4dcda8c86896aea058dea9	k__Bacteria; p__Firmicutes; c__Clostridia; o__Clostridiales; f__Ruminococcaceae; g__; s__	0.997055
a58e5fa4153390ffba39fdbaf9e2a299	k__Bacteria; p__Firmicutes; c__Clostridia; o__Clostridiales; f__Ruminococcaceae; g__Oscillospira; s__	0.901259
71ab4993a295ea88a6d1de5ff084e235	k__Bacteria; p__Firmicutes; c__Bacilli; o__Bacillales; f__Bacillaceae; g__Bacillus; s__horneckiae	0.768772
77c05e00007ea3083dd385f4a9f9719f	k__Bacteria; p__Firmicutes; c__Bacilli; o__Bacillales; f__Bacillaceae; g__Bacillus; s__horneckiae	0.743511
18b43ca946d2da588e66f1c1878316b2	k__Bacteria; p__Firmicutes; c__Bacilli; o__Bacillales; f__Bacillaceae; g__Bacillus; s__horneckiae	0.802395
e3a32de0dafbb9ab8a920cc0279c9e37	k__Bacteria; p__Firmicutes; c__Clostridia; o__Clostridiales; f__Clostridiaceae; g__Clostridium; s__	0.98949
c9bc2c0d62bbec4a6c0ac6fe91e154fc	k__Bacteria; p__Firmicutes; c__Clostridia; o__Clostridiales; f__Clostridiaceae; g__; s__	0.929503
7338a2f6fc39abdd1ef2415ede1e14c5	k__Bacteria; p__Firmicutes; c__Clostridia; o__Clostridiales; f__Ruminococcaceae	0.997736
a84ba512b3cb329d3b35a76ba77fca9c	k__Bacteria; p__Firmicutes; c__Clostridia; o__Clostridiales; f__Lachnospiraceae; g__; s__	0.732552
ad911e52abc0914125200776029101a4	k__Bacteria; p__Firmicutes; c__Bacilli; o__Lactobacillales; f__Enterococcaceae; g__Vagococcus; s__salmoninarum	0.853833
66ab25b9bc4decfe342a89e7e31f694d	k__Bacteria; p__Firmicutes; c__Clostridia; o__Clostridiales; f__Lachnospiraceae; g__; s__	0.978024
eb775fe168246fa9a32d20668bb53bfd	k__Bacteria; p__Firmicutes; c__Clostridia; o__Clostridiales; f__Ruminococcaceae; g__; s__	0.999549
db547076bdbb4c7b25da59f0eb222016	k__Bacteria; p__Firmicutes; c__Clostridia; o__Clostridiales; f__Lachnospiraceae; g__; s__	0.983502
010e92b4e54f7f8eab0e7336f695975b	k__Bacteria; p__Firmicutes; c__Clostridia; o__Clostridiales; f__Ruminococcaceae; g__Ruminococcus; s__	0.997231
041533a6177ec091f1eb83c7b127d4bf	k__Bacteria; p__Tenericutes; c__Mollicutes; o__RF39; f__; g__; s__	0.99998
4f88afef3130994d4ceb60169d8f82f6	k__Bacteria; p__Firmicutes; c__Clostridia; o__Clostridiales; f__Ruminococcaceae; g__Oscillospira; s__	0.823196
6a288fe1c9fe39533b8d2b7f6c7ef9bb	k__Bacteria; p__Firmicutes; c__Clostridia; o__Clostridiales; f__Ruminococcaceae; g__; s__	0.860712
508fede1223d3eb336cb523983eb5f90	k__Bacteria; p__Firmicutes; c__Clostridia; o__Clostridiales; f__Ruminococcaceae; g__; s__	0.968331
f81a635400e3b4741f64ddefca403550	k__Bacteria; p__Firmicutes; c__Clostridia; o__Clostridiales; f__; g__; s__	0.999988
4769a0a57bfc46494310e0a2e8111c5a	k__Bacteria; p__Firmicutes; c__Clostridia; o__Clostridiales; f__; g__; s__	0.701604
ba87a89473e58b993dc7a1cd0a14c0a3	k__Bacteria; p__Firmicutes; c__Clostridia; o__Clostridiales; f__Ruminococcaceae; g__Oscillospira; s__	0.962522
89904934540b5621f8732c748a941b4f	k__Bacteria; p__Firmicutes; c__Bacilli; o__Lactobacillales; f__Enterococcaceae; g__Vagococcus; s__salmoninarum	0.850245
07234dbebc5e553833341598acca15b6	k__Bacteria; p__Firmicutes; c__Clostridia; o__Clostridiales; f__Clostridiaceae; g__Clostridium; s__	0.989512
2a66355bff740f41d8624981331af2a4	k__Bacteria; p__Firmicutes	0.999649
79b6133eea48ed31c63c6563c834548c	k__Bacteria; p__Firmicutes; c__Clostridia; o__Clostridiales; f__; g__; s__	0.992737
fc0ce8e5f4ff301d47e56b49a7b13157	k__Bacteria; p__Firmicutes; c__Clostridia; o__Clostridiales; f__Ruminococcaceae	0.943651
f223d31fa8ed7ab163a127d52c53e601	k__Bacteria; p__Firmicutes; c__Clostridia; o__Clostridiales; f__Ruminococcaceae; g__Oscillospira; s__	0.90248
f51b3ec0eeaab0079b1bca3fb0952f8b	k__Bacteria; p__Firmicutes; c__Clostridia; o__Clostridiales; f__Ruminococcaceae; g__; s__	0.784609
b8931a78d6d5509ceb4f28819ea7c3d8	k__Bacteria; p__Firmicutes; c__Clostridia; o__Clostridiales; f__Lachnospiraceae; g__Coprococcus; s__	0.947457
d9e3d33d11c7c73dbb7c8055c0cef2a3	k__Bacteria; p__Firmicutes; c__Clostridia; o__Clostridiales	0.999888
87bd0479bafc94b99b7e45d8b834f36a	k__Bacteria; p__Firmicutes; c__Clostridia; o__Clostridiales; f__Lachnospiraceae	0.993051
361abc07372f9a28e044426dcd32a93c	k__Bacteria; p__Firmicutes; c__Clostridia; o__Clostridiales; f__Ruminococcaceae; g__Ruminococcus; s__	0.998293
e580bbbd3faae545f3bb72a259edbd18	k__Bacteria; p__Firmicutes; c__Clostridia; o__Clostridiales; f__Ruminococcaceae	0.996438
ab06ebb55981063e08c2175298d89c45	k__Bacteria; p__Firmicutes; c__Clostridia; o__Clostridiales	0.966661
64bd33682fe1d06b8f9635526bd0386f	k__Bacteria; p__Firmicutes; c__Clostridia; o__Clostridiales; f__Ruminococcaceae; g__; s__	0.999447
c4af19ad1147f66c26689570ea9b4de9	k__Bacteria; p__Firmicutes; c__Clostridia; o__Clostridiales; f__Ruminococcaceae; g__Ruminococcus	0.726267
feaf2a70598444bd317341cfdf52f0bb	k__Bacteria; p__Firmicutes; c__Clostridia; o__Clostridiales; f__Ruminococcaceae; g__; s__	0.996788
908ae76c5f5900ddf513bfee9ada3d34	k__Bacteria; p__Firmicutes; c__Clostridia; o__Clostridiales; f__Lachnospiraceae	0.996996
c632f698c8fda8acf97eae43314404ff	k__Bacteria; p__Tenericutes; c__Mollicutes; o__RF39; f__; g__; s__	0.999992
fdd43ddfcbaedc80701ee3e9de16ee0c	k__Bacteria; p__Firmicutes; c__Clostridia; o__Clostridiales; f__Ruminococcaceae; g__; s__	0.998174
79394d2d0b4e9378469d814193b3318a	k__Bacteria; p__Firmicutes; c__Clostridia; o__Clostridiales	0.992809
8abac2d7abb98d456fefe121c153e2a5	k__Bacteria; p__Firmicutes; c__Clostridia; o__Clostridiales; f__Ruminococcaceae	0.999254
5dd1bfc77f97a2b51c219361ab7f01d0	k__Bacteria; p__Firmicutes; c__Clostridia; o__Clostridiales	1
043a823c7a726faf543f8f92fefe90ff	k__Bacteria; p__Firmicutes; c__Clostridia; o__Clostridiales; f__Lachnospiraceae; g__Pseudobutyrivibrio; s__	0.808156
a7e744cdb96cbb4b6a65e76d01c806cc	k__Bacteria; p__Firmicutes; c__Clostridia; o__Clostridiales; f__; g__; s__	0.999985
e2e2a5d5a338d22307b642aacbc2b23b	k__Bacteria; p__Firmicutes; c__Clostridia; o__Clostridiales; f__Lachnospiraceae; g__; s__	0.985804
634e0832208e0deb1ccd62577da04b55	k__Bacteria; p__Tenericutes; c__Mollicutes; o__RF39; f__; g__; s__	1
bd3c34b6d4e57b840d1733220b49b903	k__Bacteria; p__Firmicutes; c__Clostridia; o__Clostridiales; f__; g__; s__	0.999957
22fa11715e9b62b97aef1fe0916dfebf	k__Bacteria; p__Firmicutes; c__Clostridia; o__Clostridiales; f__; g__; s__	0.999996
0e67c58a12fba38131385f050770130b	k__Bacteria; p__Firmicutes; c__Clostridia; o__Clostridiales; f__Ruminococcaceae; g__Faecalibacterium; s__prausnitzii	0.99996
6fec3cc0362eff716e2f8c36d2d73c32	k__Bacteria; p__Tenericutes; c__Mollicutes; o__RF39; f__; g__; s__	1
0255d75c3db22ee5df1b5e34eeac94d2	k__Bacteria; p__Firmicutes; c__Clostridia; o__Clostridiales; f__; g__; s__	0.999982
77cfc517a2e7271146e31495d6d12e25	k__Bacteria; p__Firmicutes; c__Clostridia; o__Clostridiales; f__Ruminococcaceae; g__Oscillospira; s__	0.916815
58518f3d70ff50033866259410426d96	k__Bacteria; p__Firmicutes; c__Clostridia; o__Clostridiales; f__Ruminococcaceae; g__Ruminococcus; s__	0.996505
0e72021929175804c863195f70ad24fa	k__Bacteria; p__Firmicutes; c__Clostridia; o__Clostridiales; f__Ruminococcaceae; g__; s__	0.889642
cc23b022811bbbdf6b28fd12aca32080	k__Bacteria; p__Firmicutes; c__Clostridia; o__Clostridiales; f__Clostridiaceae; g__; s__	0.991593
11486a77af543feafb70ae846acb63bc	k__Bacteria; p__Firmicutes; c__Clostridia; o__Clostridiales; f__; g__; s__	0.999822
c412a0e955b4b4ba97e813757387113e	k__Bacteria; p__Firmicutes; c__Clostridia; o__Clostridiales; f__Ruminococcaceae; g__; s__	0.81766
3b3446663f65585676f312911412fa1a	k__Bacteria; p__Firmicutes; c__Clostridia; o__Clostridiales; f__Clostridiaceae; g__; s__	0.99771
dc77cf5b43a3cb08a79b127ab1d6e986	k__Bacteria; p__Firmicutes; c__Clostridia; o__Clostridiales; f__Ruminococcaceae	0.999961
960d925d653963e7296410d32668b212	k__Bacteria; p__Firmicutes; c__Clostridia; o__Clostridiales; f__Ruminococcaceae; g__; s__	0.846228
45cf0fac630b429dcbf3dc46572921a6	k__Bacteria; p__Firmicutes; c__Clostridia; o__Clostridiales	0.989363
e19adaf00af78418928435a462dc7d44	k__Bacteria; p__Firmicutes; c__Clostridia; o__Clostridiales; f__Ruminococcaceae; g__; s__	0.997941
092c1a2d7c6868bd56906b46c0e449c9	k__Bacteria; p__Firmicutes; c__Clostridia; o__Clostridiales	0.984196
38ba8c9bece775c5c4ec29879b9226fc	k__Bacteria; p__Firmicutes; c__Clostridia; o__Clostridiales	0.957084
382c2de0c022ff96cd2b2d6beac1d7f4	k__Bacteria; p__Firmicutes; c__Clostridia; o__Clostridiales; f__Ruminococcaceae; g__; s__	0.800446
842e028e25061dda035f555a654e298e	k__Bacteria; p__Firmicutes; c__Clostridia; o__Clostridiales	0.999937
170ca8192abec1b97b627d1dee4eda2c	k__Bacteria; p__Firmicutes; c__Clostridia; o__Clostridiales; f__Ruminococcaceae; g__Ruminococcus; s__	0.999526
5403d62afed1bcd80655f573bfefdd88	k__Bacteria; p__Firmicutes; c__Clostridia; o__Clostridiales	0.999875
1da5f63d052be7a9698ed1ebf0856665	k__Bacteria; p__Firmicutes; c__Clostridia; o__Clostridiales; f__Ruminococcaceae; g__; s__	0.845264
13fbd52a3f59c653bacb390eb2484a59	k__Bacteria; p__Tenericutes; c__Mollicutes; o__RF39; f__; g__; s__	0.94321
cb8651217681a91f8588eb0cf056d642	k__Bacteria; p__Firmicutes; c__Clostridia; o__Clostridiales; f__Lachnospiraceae; g__; s__	0.839248
11800eae2cffb873d7008e2637c6ec94	k__Bacteria; p__Firmicutes; c__Clostridia; o__Clostridiales	0.966624
944d90122688e2af8d7731a8fa680047	k__Bacteria; p__Firmicutes; c__Clostridia; o__Clostridiales; f__Ruminococcaceae; g__; s__	0.931617
884d61ddc6b6cd1b29123ab662016e42	k__Bacteria; p__Firmicutes; c__Clostridia; o__Clostridiales; f__; g__; s__	0.994841
45af1d393b1105746a1b94d3142cea20	k__Bacteria; p__Firmicutes; c__Clostridia; o__Clostridiales	0.975066
37f52dfe0f736f847d4694863b315c78	k__Bacteria; p__Firmicutes; c__Clostridia; o__Clostridiales; f__Clostridiaceae; g__Clostridium; s__	0.986615
e567e534cb4e404e696d131a298b1e35	k__Bacteria; p__Firmicutes; c__Clostridia; o__Clostridiales; f__Ruminococcaceae; g__Ruminococcus	0.972493
f3b843b0966e1219e75373e00d6ceb96	k__Bacteria; p__Firmicutes; c__Clostridia; o__Clostridiales	0.997765
7115be413a6815e55af709365b2ba255	k__Bacteria; p__Firmicutes; c__Clostridia; o__Clostridiales; f__Lachnospiraceae; g__; s__	0.860934
5e7a4e27acab6493b0c58babeab654c4	k__Bacteria; p__Actinobacteria; c__Coriobacteriia; o__Coriobacteriales; f__Coriobacteriaceae; g__Collinsella; s__aerofaciens	0.997281
1f4513e8781c66e67d7171ef81ab5a80	k__Bacteria; p__Firmicutes; c__Clostridia; o__Clostridiales; f__Ruminococcaceae	0.999817
42d8e72f50a48f0d64f154087e78c478	k__Bacteria; p__Firmicutes; c__Clostridia; o__Clostridiales; f__Ruminococcaceae; g__; s__	0.99897
55c61cd10bf4b029a49f3a0a6f97567e	k__Bacteria; p__Firmicutes; c__Clostridia; o__Clostridiales; f__Ruminococcaceae; g__; s__	0.994747
42954ecba731c8b08aa27a649ca6ba59	k__Bacteria; p__Firmicutes; c__Clostridia; o__Clostridiales; f__Ruminococcaceae; g__; s__	0.79159
431da432d42473fdb087859fc91ced0a	k__Bacteria; p__Tenericutes; c__Mollicutes; o__RF39; f__; g__; s__	0.999999
8d90cd0810db33e4c67c4cbca1f4525c	k__Bacteria; p__Firmicutes; c__Clostridia; o__Clostridiales; f__Ruminococcaceae; g__; s__	0.996277
9de69e0d338bc71e32faf96ffbd73646	k__Bacteria; p__Tenericutes; c__Mollicutes; o__RF39; f__; g__; s__	0.999947
01f50ffaf884d716f885cb226ca624f4	k__Bacteria; p__Firmicutes; c__Clostridia; o__Clostridiales; f__Ruminococcaceae	0.996296
a7699875508a40973f5f001005ede0f5	k__Bacteria; p__Firmicutes; c__Clostridia; o__Clostridiales; f__Ruminococcaceae; g__Ruminococcus; s__	0.999617
fb8a5793630c6ed2512c762d1d2c915c	k__Bacteria; p__Firmicutes; c__Clostridia; o__Clostridiales; f__Ruminococcaceae; g__Ruminococcus	0.958251
e84d1d31c14066474278b8a620db024c	k__Bacteria; p__Firmicutes; c__Clostridia; o__Clostridiales; f__Ruminococcaceae; g__; s__	0.990203
c1ddb0ad15de43f846bca9069deda3bf	k__Bacteria; p__Firmicutes; c__Clostridia; o__Clostridiales	1
6dd8e7be673f0aa700f47b446dca82ba	k__Bacteria; p__Firmicutes; c__Clostridia; o__Clostridiales; f__Ruminococcaceae; g__Faecalibacterium; s__prausnitzii	0.99994
76bcb9a7ffddb3bcae1bc134359e6fcf	k__Bacteria; p__Firmicutes; c__Bacilli; o__Bacillales; f__Staphylococcaceae; g__Staphylococcus	0.784613
17e65720f4750e34fb6ecf568c8ec2ba	k__Bacteria; p__Firmicutes; c__Clostridia; o__Clostridiales	0.988982
aec14b7fad4cab8b11799b5a77b4402c	k__Bacteria; p__Firmicutes; c__Clostridia; o__Clostridiales; f__Lachnospiraceae	0.896654
c714229343a0014eaf73a08f7bee900c	k__Bacteria; p__Firmicutes; c__Clostridia; o__Clostridiales; f__Ruminococcaceae; g__Oscillospira; s__	0.982804
e7c7c3e667d9802c748a1b34af36f4f6	k__Bacteria; p__Firmicutes; c__Clostridia; o__Clostridiales; f__Clostridiaceae; g__Natronincola_Anaerovirgula; s__	0.741474
b1805ad120d0c2cd754232b8890c402a	k__Bacteria; p__Firmicutes; c__Clostridia; o__Clostridiales; f__Clostridiaceae; g__; s__	0.909318
483a9eac98206f96e386717d4d27fd96	k__Bacteria; p__Firmicutes; c__Clostridia; o__Clostridiales	0.99077
e9ee23fbeb21d3160953a7b1640a12cc	k__Bacteria; p__Firmicutes; c__Clostridia; o__Clostridiales	0.983363
732c83ddb648a97e337dd49268197dba	k__Bacteria; p__Firmicutes; c__Clostridia; o__Clostridiales; f__Ruminococcaceae; g__; s__	0.984483
67bc1f1665e5e9165072b0a3726cd653	k__Bacteria; p__Firmicutes; c__Clostridia; o__Clostridiales; f__Ruminococcaceae; g__Oscillospira; s__	0.999024
c44d8b663dcfc0aa4c4c02c68888c587	k__Bacteria; p__Firmicutes; c__Clostridia; o__Clostridiales	0.995959
5313f97bfb2569338ce35767cbde1d71	k__Bacteria; p__Firmicutes; c__Clostridia; o__Clostridiales; f__; g__; s__	0.992631
d5a8c4d1daaf1c1e8d9531ff2b374e04	k__Bacteria; p__Firmicutes; c__Clostridia; o__Clostridiales; f__; g__; s__	0.796372
36babafc1d8e4cfd471df08494f87756	k__Bacteria; p__Firmicutes; c__Clostridia; o__Clostridiales; f__; g__; s__	0.992619
b86f76dd7e49bce9b2d727e430645e43	k__Bacteria; p__Firmicutes; c__Clostridia; o__Clostridiales; f__Ruminococcaceae; g__; s__	0.98341
9869160cbfd67058f032cf62def3ae2e	k__Bacteria; p__Firmicutes; c__Clostridia; o__Clostridiales; f__Clostridiaceae; g__; s__	0.911111
7681c890517680862e6a8c29dfbd4ca7	k__Bacteria; p__Tenericutes; c__Mollicutes; o__RF39; f__; g__; s__	0.999952
644949ddfadbfe589dd39853130604dd	k__Bacteria; p__Firmicutes; c__Clostridia; o__Clostridiales; f__Ruminococcaceae; g__; s__	0.839405
4783d5af0a2290271ee4c5de5b65ef42	k__Bacteria; p__Firmicutes; c__Clostridia; o__Clostridiales; f__Ruminococcaceae	0.994949
6c5b7de39ee62c4075e4072e0ce22713	k__Bacteria; p__Firmicutes; c__Clostridia; o__Clostridiales; f__Ruminococcaceae; g__Ruminococcus; s__	0.999631
39a9c6fce3858ff8b329520991f18dc3	k__Bacteria; p__Actinobacteria; c__Coriobacteriia; o__Coriobacteriales; f__Coriobacteriaceae; g__Collinsella; s__aerofaciens	0.827957
3b4fb1845a60d94ebe2776b084d0000a	k__Bacteria; p__Firmicutes; c__Bacilli; o__Bacillales; f__Bacillaceae; g__; s__	0.806925
151cfda4688e855e44b98aa1be40da41	k__Bacteria; p__Tenericutes; c__Mollicutes; o__RF39; f__; g__; s__	0.999979
bb4deafabb9f159675e5435c39a00bb4	k__Bacteria; p__Firmicutes; c__Clostridia; o__Clostridiales	0.999657
e61a5d37148d9aaecc752441a6b481cc	k__Bacteria; p__Firmicutes; c__Clostridia; o__Clostridiales; f__Christensenellaceae; g__; s__	0.851468
f24f4d3c20bf8adf3d4ffd879f0a1420	k__Bacteria; p__Actinobacteria; c__Coriobacteriia; o__Coriobacteriales; f__Coriobacteriaceae; g__Collinsella; s__aerofaciens	0.997302
4193e0a2e26fd35dc258d140ef95cde8	k__Bacteria; p__Firmicutes; c__Clostridia; o__Clostridiales; f__Ruminococcaceae	0.969855
324491ed99624e262285b06884964fc4	k__Bacteria; p__Firmicutes; c__Clostridia; o__Clostridiales	0.995657
c76467d0c5c289c04a33ea6b29627c10	k__Bacteria; p__Firmicutes; c__Clostridia; o__Clostridiales	0.955945
0e5fe30bc88fa9fb68df26f6b4d9e5c1	k__Bacteria; p__Firmicutes; c__Clostridia; o__Clostridiales; f__Ruminococcaceae; g__; s__	0.954773
52b48921738c94e30a340dfb8f571bde	k__Bacteria; p__Firmicutes; c__Clostridia; o__Clostridiales; f__; g__; s__	0.930372
b44124ba1a023b0ab71b7fbf6670c44d	k__Bacteria; p__Firmicutes; c__Clostridia; o__Clostridiales	0.989416
6d6f48fd7bcc13b1139d77a6357981c2	k__Bacteria; p__Firmicutes; c__Bacilli; o__Bacillales; f__Staphylococcaceae; g__Staphylococcus; s__equorum	0.714035
496f26b9a816f503bb13838dd975fffb	k__Bacteria; p__Firmicutes; c__Clostridia; o__Clostridiales; f__Ruminococcaceae; g__Ruminococcus; s__	0.996633
324e6a6b21c3a05d374519bbf136e90d	k__Bacteria; p__Firmicutes; c__Clostridia; o__Clostridiales; f__Clostridiaceae; g__; s__	0.997749
f705f2694d1c0c690ce805c31da82ac4	k__Bacteria; p__Firmicutes; c__Clostridia; o__Clostridiales; f__Clostridiaceae; g__; s__	0.999414
5b9bf12c7c80e4d94a87667c0ef202ad	k__Bacteria; p__Firmicutes; c__Clostridia; o__Clostridiales; f__Ruminococcaceae; g__Ruminococcus; s__	0.99896
4d8146dd1e17af5dd4729de7c448c84f	k__Bacteria; p__Firmicutes; c__Clostridia; o__Clostridiales; f__Ruminococcaceae; g__Faecalibacterium; s__prausnitzii	1
22e53fdd9780147da5795e75d11eacc1	k__Bacteria; p__Firmicutes; c__Clostridia; o__Clostridiales; f__Ruminococcaceae; g__; s__	0.999883
96b6220f569ec62cdde75ce2b4e19c5a	k__Bacteria; p__Firmicutes; c__Bacilli; o__Lactobacillales; f__Lactobacillaceae; g__Lactobacillus; s__	0.999998
b924bf1782b4bca76560fff093e5632f	k__Bacteria; p__Firmicutes; c__Bacilli; o__Lactobacillales; f__Lactobacillaceae; g__Lactobacillus; s__	0.999997
94bd861ffd533f706ae34d462a473cfa	k__Bacteria; p__Firmicutes; c__Clostridia; o__Clostridiales; f__; g__; s__	0.793504
c7c8cc2cc752c466a931ec70291b0de3	k__Bacteria; p__Firmicutes; c__Clostridia; o__Clostridiales; f__Ruminococcaceae; g__; s__	0.921853
b2aa5c08c826b48f22098fcd774fb337	k__Bacteria; p__Firmicutes; c__Clostridia; o__Clostridiales; f__; g__; s__	0.819149
3d10986afe6b59950d9cf2e75ecdfa1e	k__Bacteria; p__Firmicutes; c__Clostridia; o__Clostridiales	0.921796
2dc8c59a52d5032159614db9f8f94e87	k__Bacteria; p__Firmicutes; c__Clostridia; o__Clostridiales; f__Ruminococcaceae; g__Ruminococcus; s__	0.999707
8095b32b5850d9542a9ebbb627f29fa2	k__Bacteria; p__Firmicutes; c__Clostridia; o__Clostridiales; f__Ruminococcaceae; g__Ruminococcus; s__	0.999719
9bb879a2b516baa0eb46895dcc37f914	k__Bacteria; p__Firmicutes; c__Clostridia; o__Clostridiales; f__Ruminococcaceae; g__; s__	0.991314
1fd07686caca0c088a32a82b103a670c	k__Bacteria; p__Firmicutes; c__Clostridia; o__Clostridiales; f__Lachnospiraceae; g__; s__	0.954436
28d977f8e252e79fdc2416c61f3977ba	k__Bacteria; p__Firmicutes; c__Bacilli; o__Lactobacillales; f__Enterococcaceae; g__Enterococcus; s__	0.996737
4a8d9e540108ea96526b4c13ea1797f1	k__Bacteria; p__Firmicutes; c__Bacilli; o__Bacillales; f__Paenibacillaceae; g__Paenibacillus; s__	0.999645
301d00be8e5e7ba7681be4c57c8a92eb	k__Bacteria; p__Actinobacteria; c__Actinobacteria; o__Actinomycetales; f__Intrasporangiaceae; g__Phycicoccus; s__	0.95019
70079befd2f9a12b8b417cb4e8e024df	k__Bacteria; p__Firmicutes; c__Clostridia; o__Clostridiales	0.976745
a5aafefa71dbcf21dffc2f70e93e6dc7	k__Bacteria; p__Firmicutes; c__Bacilli; o__Lactobacillales; f__Enterococcaceae; g__Enterococcus; s__	0.995491
dcad75902064c6a2db15712942a854db	k__Bacteria; p__Firmicutes; c__Clostridia; o__Clostridiales; f__Ruminococcaceae; g__Oscillospira; s__	0.75193
62b229081bacfb5391680470521fa018	k__Bacteria; p__Firmicutes; c__Clostridia; o__Clostridiales	0.99603
45a44404342f90dc344284acc91ec274	k__Bacteria; p__Firmicutes; c__Erysipelotrichi; o__Erysipelotrichales; f__Erysipelotrichaceae; g__; s__	0.997725
3aef6edb3ea32f013184cd54428c3898	k__Bacteria; p__Firmicutes; c__Clostridia; o__Clostridiales; f__Clostridiaceae	0.757475
d771e64c6520127502718901b4102e53	k__Bacteria; p__Firmicutes; c__Clostridia; o__Clostridiales; f__Clostridiaceae; g__; s__	0.92807
22a06f568f7f33561af303f387517f02	k__Bacteria; p__Actinobacteria; c__Actinobacteria; o__Actinomycetales; f__Corynebacteriaceae; g__Corynebacterium; s__	1
0dadf7b1f046a4445ce1fffa69e9eb76	k__Bacteria; p__Actinobacteria; c__Actinobacteria; o__Actinomycetales; f__Microbacteriaceae; g__Microbacterium	0.725393
fc35a8085753e1c300f6900bcc91e136	k__Bacteria; p__Firmicutes; c__Clostridia; o__Clostridiales; f__Ruminococcaceae; g__Faecalibacterium; s__prausnitzii	1
