# Supplementary material for: Timing and delivery route effects of cecal microbiome transplants on Salmonella Typhimurium infections in chickens: potential for in-hatchery delivery of microbial interventions
Source: Anim Microbiome. 2023 Feb 14;5:11. doi: 10.1186/s42523-023-00232-0 (PMC9926694; doi:10.1186/s42523-023-00232-0)
Supplement: Supplementary file 1 — Additional file 1. The main feature, taxonomic and metadata tables used to analyse and describe the data collected across the two CMT experiments. [file 42523_2023_232_MOESM1_ESM.zip › Pottenger_et_al_Data_Files/TrialB_7dpi_feature-table.xls]

## Sheet: feature-table
# Constructed from biom file
#OTU ID	B803	B807	B808	B809	B810	B815	B817	B822	B823	B824	CMT1	CMT2	CMT3	CMT4	CMT5	CMT6	O10	O11	O13	O16	O1730	O18	O19	O20	O23	O3	P827	P829	P831	P835	P837	P842	P846	P848	P878	P879	PU1704	PU1709	PU1714	PU1715	PU1717	PU1718	PU1720	PU1721	PU1723	PU1730	W652	W654	W655
c9dc4c8eff363e8e61afa084f7619254	1072	6242	880	735	9179	584	7485	27	574	7709	1317	1425	1707	1866	1294	1825	8083	8710	7549	23537	2031	1354	8181	11454	1364	7589	22192	193	4737	2802	12581	2829	2115	1084	1569	7733	2070	420	4472	2298	512	4419	850	655	12937	807	228	1118	1634
c86bc91c9e47ce01300a927d1319172a	1004	5558	815	664	8500	580	6732	24	581	7090	1266	1220	1488	1563	1085	1487	7570	8585	6861	21958	1786	1266	8780	10944	1232	6969	22911	165	4109	2615	11764	2822	2001	996	1309	6757	2049	362	4370	2284	505	4160	701	633	12279	874	216	947	1705
16c850c42aa9576de537867658324da6	897	5385	713	590	7750	546	6726	26	471	6471	1086	1179	1396	1536	1035	1519	6632	7944	6291	20028	1773	1430	6535	9874	1094	6356	17838	195	4067	2303	10936	2432	1763	906	1227	6477	1816	374	3781	2089	441	3794	747	605	11225	726	156	1046	1358
e15c2081ad69b094b67ec97787921db7	751	142	362	46	27	0	58	151	189	655	542	505	696	697	500	646	104	3151	19978	5434	71	45117	12374	181	477	2377	213	5713	2601	208	379	94	316	1150	165	3539	205	738	23	639	102	30	1001	542	34	22	25273	755	5502
017a830e07e993f0ef485d4868c61514	594	144	325	0	29	25	70	134	167	546	501	426	660	627	424	567	96	3064	18576	5006	67	42505	11544	153	433	2380	205	5159	2276	185	376	107	307	1053	149	3301	184	709	17	569	77	33	903	505	44	16	23528	688	5080
254456263f27a0f6d0eed34c6fdcaa1d	10708	434	543	3305	1184	1435	1467	0	563	2873	672	665	814	816	591	812	4715	1073	730	1221	1316	813	4888	3126	3098	2395	500	3262	2375	6121	3991	7589	3759	2490	7023	989	1798	3729	9778	8196	2207	7704	3604	1697	1292	1973	1490	15286	845
4297e4bae19c5cfb68fb81a60f740a4e	9849	380	495	2912	1094	1398	1306	0	565	2676	587	630	679	713	477	681	4604	1055	697	1145	1054	771	5311	2833	2879	2289	557	3000	2059	5530	3701	6990	3577	2350	6533	951	1743	3324	9433	7672	2004	7048	3340	1751	1275	1892	1386	12845	836
c56d5d356d743d0f643722810b6de7c1	9053	387	445	2970	991	1224	1360	31	468	2363	503	503	639	699	493	646	4254	949	665	984	1124	879	4318	2727	2547	2003	458	3021	2126	5183	3595	6374	3861	2592	6372	1028	1469	3402	8648	7362	2159	6504	3430	1607	1147	1677	1254	15931	690
222876e2931c553cbe487b4639f9d3a7	3269	718	667	915	6686	173	6339	50	678	6092	520	450	476	530	448	444	2886	2592	1958	4478	2150	125	4310	5947	2685	2217	6944	316	1310	5433	924	3580	1289	683	645	8046	61	879	850	1758	544	512	693	361	712	582	1427	12195	347
5246afd39d3f3dbba82df77721c88624	3142	684	592	810	6394	191	5956	46	681	5684	388	423	469	461	391	398	2830	2531	1777	4136	1888	151	4126	5507	2558	2054	6582	265	1293	4947	864	3318	1234	661	662	7526	42	838	810	1614	519	533	712	350	650	516	1219	10715	293
b632c65983d5c42569ce2dc2428f74aa	2783	588	512	715	5629	156	5664	30	614	5183	377	411	461	486	364	378	2731	2157	1688	3757	1901	154	3504	5108	2283	1837	5808	275	1161	4606	825	2889	1291	724	672	7539	37	793	730	1530	502	431	589	313	632	460	1149	12575	256
566e6ac8127757b635aa9f7278a69a3d	0	56	722	1203	170	6727	72	1586	466	7154	95	118	94	115	111	106	2425	511	1342	1384	334	686	123	5102	3292	1122	1091	1385	1468	3984	3871	608	692	3794	1430	714	25	34	494	0	14	260	38	30	718	6331	1355	2310	1324
f27cf5064ccad6d057c08038144a760f	31	44	750	1116	169	6084	55	1515	500	6554	110	85	90	102	76	95	2396	453	1188	1117	334	644	104	4925	2843	1020	1109	1280	1369	3492	3479	589	724	3614	1331	638	0	0	517	0	20	210	45	38	747	5748	1331	2113	1297
c678f871ea14bba3d6ee442b0bc8b988	0	51	609	1013	144	5850	57	1266	433	6214	72	82	87	99	77	91	2161	416	1144	1074	251	611	85	4307	2698	958	845	1129	1172	3388	3312	517	690	3322	1190	609	24	26	433	0	21	194	38	30	645	5398	1438	1980	1117
024957368b902db2ebf6e89ab9217872	0	0	0	0	0	0	0	0	0	0	138	120	166	161	115	143	0	0	0	0	0	1475	0	0	0	922	468	14644	3948	0	0	47	1207	31	0	0	0	0	0	0	0	0	0	0	0	0	20	32	27604
5d69f7414f4c57246282fdd8c4f6dc22	1184	3997	392	7894	274	2006	162	507	2635	414	161	188	197	265	206	222	555	499	146	122	225	218	84	2712	279	75	76	112	402	1403	846	307	90	107	120	785	1458	507	345	416	4486	308	758	4171	1972	450	253	226	83
ad76b84d4a349433902e902b20e2e427	0	0	0	0	0	0	0	0	0	0	100	106	140	186	114	127	0	282	216	884	1179	12185	402	0	0	117	594	6763	802	0	0	969	210	3413	1348	4162	0	0	0	0	0	0	0	0	0	0	542	4029	4132
693975b2a27b2ad99747c5fdfe759a18	0	0	0	0	0	0	0	0	0	0	117	118	136	158	104	130	0	0	0	0	0	1459	0	0	0	925	418	12783	3509	0	0	36	1198	37	0	0	0	0	0	0	0	0	0	0	0	0	29	0	25289
75a1484cd2bdf2a92f7db5c916bd1473	1106	4128	353	7291	282	1974	119	559	2617	366	124	134	216	238	194	198	581	468	169	155	204	202	74	2612	300	89	105	114	353	1298	767	311	76	89	123	754	1580	474	343	385	4257	308	672	3969	1837	383	267	238	83
a4d3d23f055536456b37cfd102c835e4	972	3619	308	6563	233	1748	110	495	2291	311	149	140	150	199	143	169	451	412	134	102	174	170	91	2431	248	75	83	80	307	1185	691	322	82	90	91	734	1433	405	302	356	3707	277	641	3636	1706	371	249	198	70
ec16bd8a375c48788ac1b35276399e95	0	0	0	0	0	0	0	0	0	0	89	78	131	118	103	147	0	14	0	0	0	1245	0	0	0	812	402	11079	3112	0	0	42	993	14	0	0	0	0	0	0	0	0	0	0	0	0	19	24	22425
5a3a1a6e38d5c41cb3d0bef1a7c1c31a	207	1291	1218	206	95	35	297	2110	1165	501	0	46	45	64	42	0	1965	0	0	69	672	350	1034	632	1245	65	57	134	652	75	55	214	82	187	524	85	252	1636	215	2015	1234	935	370	2506	586	212	55	492	0
94cbe3c95838cb285286979b9b161541	0	0	0	0	334	0	0	0	0	0	61	70	83	114	67	102	0	0	250	0	72	246	27	0	73	29	659	865	1029	19	67	2657	603	728	2698	5685	0	0	0	0	0	0	0	0	0	0	2596	592	109
db8efaada70d0100c0aeb1fc36973821	186	1123	1174	189	85	13	292	1908	1216	488	0	0	31	0	0	0	1813	29	0	63	702	347	991	568	1102	65	56	108	537	73	47	204	69	179	518	64	257	1517	204	1702	1195	910	346	2405	604	221	58	460	0
d1701442489e0472f8b8cec2160b2452	158	1526	947	654	219	972	145	2799	862	377	80	94	121	120	115	132	281	31	56	89	97	56	226	1315	121	43	204	486	1063	215	1392	179	413	222	312	300	711	275	104	385	1123	35	237	1309	249	656	866	121	66
94aedb3d28703e624196740d1057a96c	0	0	0	0	307	0	0	0	0	0	50	64	77	90	66	90	0	0	226	0	75	220	0	0	63	0	559	864	937	22	61	2447	545	713	2467	5063	0	0	0	0	0	0	0	0	0	0	2401	596	91
36faf19e48645469a6d2b33df5ddb2ad	167	1119	1209	154	68	20	263	2077	1046	450	45	0	0	0	0	0	1663	0	53	55	612	304	829	548	972	52	58	103	480	41	35	194	60	184	397	56	204	1308	168	1537	1103	776	342	2257	474	176	48	400	33
d656b7cdb7e3d09ca0a31b69bd55c706	158	1434	957	562	230	875	152	2564	737	366	73	69	113	90	80	115	258	23	65	99	76	34	189	1260	118	49	170	410	929	185	1353	187	390	230	323	231	699	253	100	333	1012	37	215	1201	254	651	885	106	65
741d8223acd10ac0edeeb7edaeda9caa	0	0	0	0	227	0	0	0	0	0	67	50	70	75	79	59	0	0	199	6	58	215	24	0	56	0	564	748	805	13	56	2241	500	698	2291	4905	0	0	0	0	0	0	0	0	0	0	2090	492	110
d1c8cc943ac8da495c57845e89bc32ea	368	1361	0	578	150	2056	293	110	35	3	146	152	201	226	151	165	572	68	211	193	300	0	263	0	525	0	45	0	1302	671	380	0	27	137	489	141	740	1185	469	540	1768	505	385	696	250	521	351	761	381
10a256eca4161954fb2ed65672015ec9	302	1367	0	532	119	1955	257	81	24	0	118	130	143	191	123	159	521	77	176	171	299	0	232	0	447	0	37	37	1095	614	354	0	21	163	415	118	797	1104	446	478	1682	473	334	706	251	533	341	689	299
0970e2deb45ac8ab290fe68202426a72	251	910	360	1903	205	637	116	136	546	366	41	24	28	47	34	34	1514	21	27	238	208	736	179	1832	618	159	284	141	984	661	739	314	124	701	61	44	265	828	28	139	345	85	194	663	322	31	436	312	26
737c733f2fe8591304bede57be204b7b	0	0	0	0	0	0	49	0	0	0	1349	1302	1934	1659	1487	1820	156	454	594	85	13	454	45	0	0	593	563	334	681	0	771	740	349	546	75	226	0	0	0	0	0	0	0	0	0	0	1001	1824	482
8633f157672e96709dde3389d7904bb8	667	302	3212	0	31	28	147	227	32	423	125	0	106	127	148	118	435	52	120	29	1477	136	154	820	472	362	395	779	1379	52	110	586	497	236	992	344	0	466	116	1363	96	77	767	269	33	157	241	179	185
5113b90a7e0fbf3afcd3a48f5e322cb2	0	43	0	0	0	0	0	0	0	0	1829	1648	2264	2735	1613	2092	216	47	45	101	218	59	256	1373	315	43	54	415	365	406	669	206	134	100	132	1439	0	0	0	0	0	0	0	0	0	0	444	278	265
64730f4f114b3063e604b6ac4a930f90	243	1188	41	465	123	1865	288	97	28	0	90	120	161	176	132	140	521	54	162	155	289	0	225	0	569	0	48	0	1188	519	290	45	22	130	422	106	721	954	383	490	1591	436	356	567	272	431	280	906	295
cf3f1345c56ca11511f59b0e7ec88027	252	808	313	1746	198	556	122	136	515	297	27	28	40	37	32	27	1408	28	33	232	177	707	164	1737	607	156	238	143	906	690	728	268	133	555	32	53	233	779	0	149	314	73	242	631	325	28	401	251	18
7a1b5a60aa6c4ab8de5d6d384d0c1616	621	315	2986	37	0	23	169	220	33	428	112	0	118	92	129	97	381	54	108	52	1257	171	153	775	428	350	331	608	1209	54	109	587	501	277	950	280	0	461	100	1228	71	64	728	294	40	154	199	184	190
3c76b9c250f8f8b7ca0edcf2ecc158ce	236	1187	0	464	121	1787	251	83	26	0	92	123	143	170	96	150	489	63	183	172	248	0	190	0	503	5	42	0	1035	481	285	0	22	174	438	98	667	986	402	446	1534	406	340	578	245	389	315	768	310
e069640165c6ce6a3c1551b0c38adefd	0	0	32	0	0	0	46	0	0	0	1120	1108	1770	1405	1243	1611	177	482	548	96	0	389	0	0	0	638	546	296	546	0	794	614	298	468	66	195	0	0	0	0	0	0	0	0	0	0	940	1679	423
a7f520103043100b889c861bd24ffa80	0	49	0	0	0	0	0	0	0	0	1568	1434	2042	2215	1285	1933	211	48	40	79	175	62	297	1354	293	35	55	404	345	472	635	170	135	88	146	1349	0	0	0	0	0	0	0	0	0	0	473	231	247
90ce4bb394d9b35bc8fbe1a5da5d1c9a	0	0	0	0	0	0	0	0	0	0	75	88	96	105	96	112	0	245	383	821	630	641	1515	0	565	398	327	919	652	15	17	1194	507	1063	505	48	0	0	0	0	0	0	0	0	0	0	132	4996	532
0e6bb6ebc7fcf34e80cb938665d97eb8	585	263	2809	0	0	25	140	205	30	372	0	137	105	103	0	51	345	42	90	49	1374	138	130	741	376	282	310	632	1138	52	128	442	455	212	891	271	0	393	88	1119	80	64	692	227	24	179	178	133	191
2318ac6fc4082e7be738689ea0b80e43	0	62	0	0	0	0	0	0	0	0	1370	1236	1744	2080	1424	1765	195	57	47	99	193	79	265	1289	333	44	59	377	279	425	618	157	122	91	141	1359	0	0	0	0	0	0	0	0	0	0	409	242	252
0a9cbef81f7411f2912de43b58ca5a46	0	0	0	0	0	0	0	0	0	0	60	56	82	100	99	94	0	273	398	730	545	644	1450	0	594	376	283	756	574	0	18	1164	461	984	447	25	0	0	0	0	0	0	0	0	0	0	125	4639	514
09910017ea614e41f0d97df37f7d0fc9	0	0	0	0	0	0	0	0	0	0	33	51	72	65	49	51	0	163	134	17	0	1005	0	0	1699	796	216	40	342	253	0	616	57	1628	0	538	0	0	0	0	0	0	0	0	0	0	4808	2008	77
138a318daf94b00602d5530134b58544	0	0	21	0	0	0	49	0	0	0	938	1059	1333	1212	1091	1402	162	371	518	98	0	423	0	0	0	506	441	256	499	32	646	572	260	423	80	149	0	0	0	0	0	0	0	0	0	0	818	1441	356
4c76077d5abfb9affbed0ae6f7c63591	0	0	0	0	0	0	0	0	0	0	40	30	52	54	38	45	0	186	142	20	0	921	0	0	1675	694	218	0	308	242	0	590	53	1482	26	493	0	0	0	0	0	0	0	0	0	0	4505	1771	55
8af48ab98599be2fdeb1ea491d1bf06c	0	0	0	0	0	0	0	0	0	0	0	0	0	0	0	0	3751	605	0	0	0	0	0	1089	0	0	0	0	0	0	0	0	0	0	0	0	0	0	0	0	0	0	0	0	0	0	0	0	0
3603bd1a7bf7c71d64f4163832e75bc0	355	0	231	0	235	0	152	1025	261	577	68	59	99	92	51	69	0	169	155	0	595	43	672	0	1201	106	64	47	92	209	503	100	119	101	654	26	415	278	518	2708	30	440	658	64	123	0	34	213	26
36e7c0df29a7771f7956e34587227159	1309	128	74	32	281	94	483	0	13	198	586	608	738	795	584	779	654	36	0	48	126	60	182	1076	66	0	0	120	23	46	130	0	32	42	58	125	207	513	427	319	226	250	175	380	124	589	34	0	104
5b9531c8a70541d1e5461edd3d9438b7	303	0	199	25	234	32	142	824	281	586	55	55	72	55	67	64	15	119	149	0	527	32	605	0	1125	89	53	50	98	167	462	85	102	98	622	28	439	268	498	2442	41	413	634	52	104	0	31	191	0
801a2260d7ebf65343f630c6b4444b45	0	0	0	0	0	0	0	0	0	0	0	0	0	0	0	0	3525	636	0	0	0	0	0	978	0	0	0	0	0	0	0	0	0	0	0	0	0	0	0	0	0	0	0	0	0	0	0	0	0
bd929d6772fce094f8b7337820cca83c	0	0	0	0	0	0	0	0	0	0	0	0	0	0	0	0	3129	523	0	0	0	0	0	857	0	0	0	0	0	0	0	0	0	19	0	0	0	0	0	0	0	0	0	0	0	0	0	0	0
b13624c98c94b17798e5f6653ac36978	1206	137	72	32	256	77	474	0	15	187	542	509	701	680	526	659	639	38	0	0	92	50	185	1041	78	37	50	121	28	37	125	0	30	41	61	92	244	435	382	238	248	231	158	380	142	503	34	0	109
d1f09e944abaa85a1b02ac6dfcda25ab	301	13	264	0	239	0	151	1021	218	491	66	43	68	72	50	59	0	118	121	0	481	35	545	0	1052	71	67	31	66	157	447	84	80	96	556	27	397	230	441	2326	41	363	548	60	110	0	28	175	0
11f336df5cad53c90f20938a6c86e219	38	0	0	494	0	111	18	1894	0	44	36	61	79	68	65	47	183	31	20	0	0	0	0	2019	254	34	28	0	0	1587	393	51	24	36	41	0	426	224	173	334	278	68	435	335	203	999	0	34	0
be49158c3f9ccd1a7b9837af3954a545	65	0	163	34	100	0	242	46	263	390	153	179	254	356	256	280	222	198	0	50	0	59	15	26	106	23	81	0	70	50	196	0	42	39	44	0	1256	415	250	153	1786	531	1285	1208	368	657	0	55	0
1eb9aada9fc3b2cd22c9639e827d2528	193	136	0	480	171	637	176	3895	175	186	56	47	76	56	49	73	335	11	0	104	94	101	74	100	277	36	160	99	644	178	105	150	78	151	121	112	102	357	56	234	213	46	175	126	70	254	35	103	0
98bbdc65f4ac642fb6f75446e17ae99f	146	118	0	422	152	581	170	3697	145	171	37	53	74	60	40	63	295	18	0	100	94	112	81	90	317	35	119	112	626	224	104	149	67	152	119	119	110	307	54	185	201	33	200	143	69	281	41	88	33
9bb3d790b198ab383ad0c7f81a4bfd06	70	364	136	322	0	434	111	284	265	261	226	261	325	401	286	277	93	132	155	0	42	56	188	362	248	48	43	39	233	174	82	134	0	332	168	61	113	1139	34	105	71	62	73	546	692	85	160	212	0
2f2a9c6d69c71aaab2b1e15994b066b5	23	29	0	476	0	108	28	1802	0	58	37	28	55	63	40	44	145	18	28	0	0	0	0	1847	251	39	29	0	0	1457	359	35	0	0	34	0	348	198	174	307	247	65	417	322	206	906	0	31	0
c81be75fe2662670e72815b31a0a29ad	32	0	0	0	0	0	0	0	0	0	944	848	1229	1434	984	1142	126	150	131	163	114	0	161	732	121	59	37	209	177	248	339	103	78	49	81	768	0	0	0	0	0	0	0	0	0	0	253	145	113
f1037bec614b24d730f273cbf2066b78	72	0	158	32	103	0	211	35	250	333	156	167	229	309	216	277	173	197	0	38	0	0	13	21	122	16	58	0	73	69	162	0	36	0	26	39	1239	388	244	133	1671	483	1121	1152	344	634	34	41	0
a5c0b58ef30878cf30d6d949d7adcb70	1094	124	66	28	219	64	441	0	8	162	425	424	542	572	431	513	493	28	0	0	84	51	147	920	70	0	29	107	28	37	85	0	17	38	55	93	230	404	375	244	193	211	136	308	100	448	32	41	115
9a8171b2b9bc382e9055f767617ba4e6	68	0	134	42	88	0	228	38	219	346	126	190	211	326	239	229	198	191	0	53	0	0	8	30	103	23	57	66	65	51	164	0	38	31	31	0	1154	383	245	144	1619	463	1143	1092	328	592	0	46	0
b3d6a5111a60fea5c3115a2b0666e650	173	112	0	372	145	530	163	3518	145	168	30	38	49	68	47	40	268	17	0	68	103	103	60	78	266	36	119	91	548	216	79	154	42	133	107	114	107	302	48	185	191	33	161	136	50	213	37	80	0
68cf399f4b905cd968ecd322d0c6ce68	67	0	120	29	70	0	212	28	209	333	123	132	223	259	194	234	172	161	0	54	0	0	14	24	132	19	66	0	64	49	146	0	38	0	19	0	1195	314	229	135	1609	446	1111	1058	327	573	37	45	44
6627ba4cef605c9693bb1aef7aa16086	63	328	120	243	0	370	96	286	247	266	197	237	296	301	262	249	90	131	131	0	21	43	199	337	284	0	51	28	225	158	70	123	0	334	152	58	102	1061	47	106	73	86	69	541	642	68	146	195	0
457145302a1fef34ed062ab26737f917	0	76	0	0	0	0	0	15	18	0	0	31	45	0	0	30	0	30	0	115	67	0	33	1486	80	47	45	20	138	370	1476	34	13	0	20	0	170	379	92	755	445	328	783	1016	666	526	903	30	149
87947170393cb1ee17537185bc318ce1	29	20	0	401	0	85	28	1650	0	44	31	43	62	62	28	34	168	17	26	31	0	27	0	1701	234	31	24	0	0	1250	340	45	0	0	21	0	328	134	128	275	245	53	388	302	207	763	0	32	0
9c421a9933c8bcfa36faec47937067c9	33	0	0	0	0	0	0	0	0	0	798	762	1070	1233	740	988	111	162	102	157	120	0	163	742	124	65	46	202	171	231	327	86	70	48	74	736	0	0	0	0	0	0	0	0	0	0	225	135	131
1dfbc5b35b29d6bc58ff8f96da86bfda	0	0	0	0	0	0	0	0	0	0	38	36	32	32	38	39	0	0	0	0	0	0	0	0	0	0	530	435	766	1882	4664	957	148	326	191	48	0	0	0	0	0	0	0	0	0	0	0	0	0
bd70542041ed702c5e31591d41b5e0b9	190	109	35	116	81	703	9	40	28	31	237	199	349	307	177	284	1369	43	46	173	0	36	0	362	1657	221	0	272	49	331	433	42	0	25	4	30	81	31	34	30	31	0	38	89	55	470	33	39	97
8caa2ae131652170ee566c0922ccbca1	0	65	0	0	0	0	0	0	17	0	18	0	0	20	0	0	0	44	0	117	64	0	26	1372	83	41	61	0	108	348	1412	51	0	0	20	0	170	359	101	755	458	292	795	1016	607	562	928	0	129
63a8a8be465faed6f494247ce6bb55ac	67	297	129	250	24	339	118	287	261	219	185	207	252	315	208	231	80	112	151	21	8	45	181	342	218	0	46	32	185	171	75	114	0	323	145	46	83	883	39	105	72	56	76	516	630	55	138	186	34
079d60785b3b32627e0341a16d65e7fc	0	0	0	0	0	0	0	0	0	0	44	40	55	50	37	50	0	0	0	0	0	670	1592	0	0	0	139	0	0	0	0	192	727	0	79	704	0	0	0	0	0	31	0	0	0	0	0	4387	0
76b7dcc2cc0c5826d416360f8e26b284	0	0	197	76	0	0	428	4920	3171	343	0	47	0	67	0	36	0	0	0	0	0	0	0	0	0	0	0	0	0	0	0	0	0	0	0	0	0	0	0	0	0	0	0	0	0	0	0	0	21
ca879c6fceb11e80dce5f02445954a8d	171	99	0	101	85	640	0	41	0	0	215	220	300	280	168	222	1335	43	37	136	10	40	0	379	1574	184	33	266	50	322	390	39	0	36	0	0	55	18	0	30	0	26	39	92	0	461	20	27	100
113eca4cfb93fee6dc882842f914362f	0	0	0	0	0	0	0	0	0	0	0	0	0	0	0	28	0	0	0	0	0	0	0	0	0	0	459	374	681	1705	4362	920	129	335	207	36	0	0	0	0	0	0	0	0	0	0	0	14	0
d7068d1e79b3b5a577ba004df3980957	22	77	95	155	39	100	84	266	76	78	180	197	292	316	256	260	299	313	197	187	0	148	103	39	588	97	303	179	69	520	409	413	44	106	61	397	0	346	0	0	25	32	50	168	221	28	19	320	0
dec4b3eb7ab3cd6b5848c7656e51e302	0	56	0	0	0	618	111	133	69	56	24	41	33	46	40	45	28	0	0	30	0	0	13	319	30	0	0	31	63	33	284	0	0	36	33	0	657	812	933	144	1208	46	551	999	931	601	0	0	31
5a55345381d6d2beca5a9ccef30e4ca3	21	0	33	0	0	607	103	117	73	54	34	28	34	45	17	38	30	0	0	0	9	34	0	283	24	27	16	32	64	31	321	0	19	36	0	0	622	812	942	116	1192	46	511	1045	1002	559	0	0	23
38e2af2b81ef5fcbc7faa00e9e0d8236	0	0	0	0	0	0	0	0	0	0	27	34	56	53	30	37	0	0	0	0	0	654	1516	0	0	0	127	0	0	0	0	169	675	0	67	701	0	0	0	0	0	33	0	0	0	0	0	3791	0
90f24c100d7b8f37365673e96d5b2618	0	60	0	0	0	0	0	14	34	0	0	0	0	0	37	22	0	29	0	106	44	0	10	1200	76	51	54	14	95	312	1216	46	12	0	21	0	147	349	78	612	414	272	658	904	566	444	760	0	117
7d21ddfd73f78f980277f47f66862589	0	58	0	0	0	0	0	0	23	0	0	0	0	20	0	0	0	39	0	91	65	0	16	1253	59	43	53	0	111	282	1249	33	0	0	16	0	182	300	76	596	408	270	673	934	563	428	726	0	126
11c3f445429ba05571df3b4f83df444a	0	0	195	0	85	0	26	0	0	0	37	32	60	65	44	67	25	77	142	0	293	0	702	4	1875	103	98	439	218	0	79	60	713	68	118	70	0	0	0	0	0	0	0	0	0	0	0	348	0
49f3a676dd4ee5d3707d8b19d7e5b1f3	0	0	0	0	0	0	0	0	0	0	31	37	45	70	45	40	0	233	0	353	299	699	0	0	264	431	0	54	310	0	535	445	251	2592	0	193	0	0	0	0	0	0	0	0	0	0	0	26	1229
2774e898d9a8f98f067062dfe123fb1c	0	0	204	73	0	0	398	4484	3025	329	0	0	0	0	52	0	0	0	0	0	0	0	0	0	0	0	0	0	0	0	0	0	0	0	0	0	0	0	0	0	0	0	0	0	0	0	0	0	0
b34df0c1a7d7eb096ebec67dbc74bab4	0	0	0	0	0	0	0	0	0	0	33	30	25	32	0	0	0	0	0	0	0	0	0	0	0	0	407	348	650	1565	4074	803	134	270	163	34	0	0	0	0	0	0	0	0	14	7	0	0	0
4aa14a5c09cc0289f811f54841a1d786	21	67	94	152	31	101	92	247	77	65	131	176	230	268	179	252	340	256	208	168	0	134	106	41	566	81	295	162	41	436	352	328	53	97	59	351	0	347	0	0	0	32	43	148	216	0	0	256	0
18ac311a3b236f51aa6de82c48f78634	56	0	0	98	105	2426	235	74	122	607	364	452	665	565	459	534	0	34	0	0	0	44	0	0	78	39	29	44	38	384	69	22	92	92	104	40	0	35	46	0	0	13	20	0	0	54	0	43	66
021125da79fd4f878d6be8df91e4897f	322	0	85	0	26	0	864	0	0	583	0	30	33	53	21	37	0	172	231	89	454	333	411	0	199	67	28	20	0	158	36	55	45	121	520	14	0	0	16	0	0	0	0	0	0	0	36	299	100
7ea61d492ad601356d3d53a3cde28112	18	90	139	38	25	201	94	205	189	32	90	102	126	131	102	117	244	0	0	0	94	0	93	15	111	0	0	0	50	46	61	30	0	54	39	57	1166	552	90	264	392	117	361	1233	474	215	29	0	0
28fff0cc50704ea0570bb07a396607a1	0	0	0	0	74	0	560	532	255	448	22	31	44	54	38	41	200	0	0	0	141	0	2715	0	543	0	0	0	329	0	0	27	0	0	601	37	0	0	0	0	0	277	0	0	0	0	0	70	47
d8f0b26291f47c5ed8656321197dc817	139	113	0	85	65	567	0	36	0	0	189	168	243	265	173	208	1140	30	23	124	0	35	0	284	1298	167	0	199	45	274	308	39	33	27	0	0	81	19	0	33	33	0	30	80	0	408	24	24	78
00bc0d69779aa615f39dc42cc6b3307e	0	0	0	0	0	0	0	0	0	0	30	0	41	62	26	46	0	250	0	315	271	632	0	0	213	335	0	61	273	0	493	397	300	2435	0	197	0	0	0	0	0	0	0	0	0	0	0	20	1098
6044d2f4d21b34858f3f79e3a4daa4b9	28	63	94	108	37	112	76	243	66	66	155	162	252	295	217	225	268	242	158	135	0	127	104	36	522	102	293	156	40	411	293	335	47	88	45	359	0	325	0	0	25	30	53	155	191	19	19	239	0
eb0a45fd25acec132364109d817b67d6	0	0	191	57	0	0	313	4200	2669	310	60	0	0	0	0	35	0	0	0	0	0	0	0	0	0	0	0	0	0	0	0	0	0	0	0	0	0	0	0	0	0	0	0	0	0	0	0	0	0
010185e562f02b2472767a582f8967a0	97	2266	177	0	131	69	91	251	106	24	0	0	0	0	0	0	89	0	0	0	0	26	20	0	42	23	75	0	197	0	431	44	53	14	27	0	255	352	168	960	339	449	106	26	35	272	21	0	6
0d6c59fa32233701e4160b9c401dab31	0	0	0	0	0	504	98	108	72	46	26	23	27	30	28	40	20	0	18	0	0	40	0	238	32	0	0	28	44	36	242	32	0	38	0	0	541	645	806	113	1029	29	469	854	848	511	33	0	22
cfd6238d0adfaf3849207a24f982c253	0	0	0	0	60	0	516	467	270	504	18	28	55	38	28	41	162	0	0	0	131	0	2815	0	500	0	0	0	262	0	0	30	0	0	515	0	0	0	0	0	0	266	0	0	0	0	0	67	47
c0f23a92610be01f51c8bc746a4697bb	0	0	198	65	0	0	299	4136	2573	261	0	0	52	0	0	0	0	0	0	0	0	0	0	0	0	0	0	0	0	0	0	18	0	0	0	0	0	0	0	0	0	0	0	0	0	0	15	30	0
c46c6222e285bcbb6d3416b2ef19d5fe	0	0	0	13	43	574	67	107	67	41	21	16	25	28	28	29	17	9	0	0	0	0	0	290	28	0	0	25	50	28	254	0	0	36	0	0	524	671	721	118	999	35	460	869	783	512	0	41	25
cbb0aa85895662ae355ff872418ee48d	0	0	168	0	90	0	17	0	0	0	34	31	50	48	34	43	24	82	118	21	251	0	618	0	1633	80	88	374	231	0	80	43	593	44	80	74	0	0	0	0	0	0	0	0	0	0	42	265	26
7f252039e0dce2542b5a14993e05936c	181	182	205	382	27	431	99	44	57	218	0	0	0	0	0	0	22	18	76	33	148	41	480	47	488	353	21	109	319	280	39	58	15	409	387	90	82	66	73	361	0	25	89	44	30	27	381	221	107
bf87f88ee908f6b1f1524bcdad19c54f	20	54	82	138	29	128	90	205	63	69	131	135	199	262	191	189	282	256	193	127	15	102	97	33	498	95	304	134	42	385	326	316	43	83	61	344	0	292	0	0	0	25	54	168	197	0	0	210	0
ab21f0fc0c3466f0921adc1213315f59	160	76	98	162	399	592	76	55	213	162	0	15	13	0	0	13	85	27	35	63	29	142	428	673	43	41	73	0	282	455	365	32	28	28	63	23	35	273	39	268	173	71	52	201	54	26	25	255	117
5ce676745cb0ee924a2286ed32510059	68	2159	158	0	132	67	97	241	127	27	0	0	0	0	12	0	75	0	0	0	0	24	17	0	37	21	67	0	213	43	453	43	47	0	0	0	242	336	183	877	300	436	108	30	21	253	0	0	0
0487c4a9f0e4ad3f442fd867a0867743	33	462	0	76	10	306	0	210	54	22	45	23	28	35	31	18	46	0	142	192	17	66	27	0	29	47	246	288	270	250	645	258	50	137	108	216	353	399	17	324	292	79	81	368	136	122	131	91	125
a2d5ae9cda65e40d24ab352f6267bcb7	303	0	200	100	0	236	43	143	47	36	0	0	0	53	0	0	442	0	68	0	181	58	587	0	48	82	144	247	311	27	343	449	300	589	437	251	27	0	0	344	0	0	37	0	0	0	292	185	40
85dd39ec2285f9111f2d8b37e86d0fd3	0	0	51	0	22	0	110	14	84	157	220	227	310	413	388	390	925	0	0	0	0	0	38	92	541	0	0	0	0	91	90	0	12	0	0	0	439	119	80	109	656	188	458	398	110	181	0	0	0
4ec109013170610472ee5e278faaaa91	22	215	0	245	381	1004	33	30	114	282	173	167	172	255	228	230	136	36	17	180	0	209	82	0	56	22	61	70	183	166	463	145	38	69	109	29	27	0	78	20	0	16	0	35	0	0	228	547	19
33829541870565833c0ad6ba39935cdb	0	0	0	0	0	0	0	0	0	0	33	56	47	47	29	36	0	233	0	300	190	576	0	0	193	341	0	53	237	0	470	331	242	2102	0	162	0	0	0	0	0	0	0	0	0	0	0	19	1044
ef2cb25da4bf0aa095fe7355eaeaa634	299	0	87	0	30	37	829	0	0	525	36	0	25	47	14	27	0	182	182	81	409	312	331	0	195	68	0	19	0	137	19	47	34	114	399	14	0	0	21	0	0	0	0	0	0	0	0	243	80
de81bdb925eee339d58c048babfb9589	266	0	190	108	0	207	47	90	74	52	0	0	52	0	40	0	400	0	0	0	124	70	531	0	56	73	158	249	291	24	334	461	299	579	382	244	21	0	0	331	0	0	23	0	0	0	288	195	36
65a9a75a6f3badb37058e1c0896cb666	162	184	209	363	23	407	85	41	63	256	0	0	0	0	0	0	19	22	80	26	141	39	425	0	438	322	14	102	302	277	41	54	6	402	336	111	84	69	55	315	0	20	108	0	33	23	352	199	85
3fd94f72de70f9f0bc24a31b79b7782d	79	198	0	866	0	94	136	92	0	210	83	91	122	139	104	132	0	0	47	0	0	0	23	19	0	32	39	0	101	105	135	28	29	52	28	31	278	404	77	196	426	34	175	1361	498	384	0	98	30
d263a81476cec722e75e6f658e9e9187	44	0	0	76	81	2213	201	59	110	623	347	381	536	444	351	480	0	26	0	0	0	69	0	0	0	35	0	59	0	351	67	0	110	96	72	0	15	0	0	0	0	15	0	0	0	0	0	0	52
87723f6f8d660f733e989e01f6c55e51	146	69	118	148	342	485	70	59	190	154	0	0	0	27	0	0	97	18	0	45	29	109	395	639	39	38	102	0	268	421	381	27	48	29	47	27	42	217	32	275	160	60	46	182	27	26	0	229	127
478295b351684647bec5341da80f00b1	0	0	0	0	67	0	445	466	221	407	28	36	53	41	21	28	178	0	0	0	134	0	2514	0	455	0	0	0	253	0	0	27	0	0	456	0	0	0	0	0	0	229	0	0	0	0	0	68	39
70706011f09e291ecb266aefdacba456	47	413	0	68	0	332	6	186	53	18	0	0	25	23	0	18	46	30	127	152	24	46	0	0	36	36	268	285	220	234	586	284	54	120	75	196	301	367	18	314	297	64	59	349	118	114	138	95	127
e7d9561e2ac528975cdc5d3e3797a77d	46	0	0	0	0	0	0	1764	19	454	43	0	39	49	23	43	0	0	17	40	0	0	187	0	0	0	16	473	521	0	0	33	36	286	150	20	0	0	17	494	0	399	182	0	0	0	478	109	500
0f98077192d9b750bbb9e770cb43bec9	247	0	284	115	0	203	51	159	65	33	49	0	0	0	0	60	383	0	0	16	150	67	474	0	45	71	129	234	264	0	345	389	268	544	388	246	16	0	0	310	0	0	32	0	0	0	257	197	37
9dfdce84f665c8aa83d49487cf9549e4	43	352	0	65	0	332	0	202	60	12	0	25	23	25	26	27	34	0	125	154	31	60	0	0	23	39	257	324	202	218	569	253	62	138	67	170	337	354	12	352	278	41	80	345	132	108	137	121	99
8d03a6272ed146e7b203c75e0a5019fd	76	2008	172	33	124	76	74	230	110	14	0	0	0	0	0	0	94	0	0	0	0	18	9	0	29	17	71	0	141	0	389	42	49	17	0	0	227	309	152	856	298	387	86	24	21	201	0	0	0
0ec23532d1aa16658d7481c70328a98e	0	0	45	0	19	0	129	14	72	165	192	153	240	398	290	344	854	0	0	0	0	0	35	93	520	46	0	0	42	103	87	0	8	0	0	0	440	125	56	100	613	184	359	424	127	218	11	0	0
aaf7109aa96d38dfbf02ed9c23368609	0	88	102	40	18	167	90	172	153	18	84	89	92	90	78	92	183	0	0	0	75	0	63	10	87	0	0	0	38	31	41	42	0	43	24	33	1001	423	54	230	352	108	278	1063	419	194	39	0	0
9517e002099cfee29440642c2afb6f42	72	206	0	852	0	103	120	78	0	215	95	78	111	135	103	113	0	0	31	0	0	27	0	20	0	32	0	0	70	113	166	32	48	50	0	23	250	383	52	188	408	17	179	1342	500	339	0	99	0
b885adadd8222cd6dee084c7fdcde0d2	147	0	101	0	81	13	442	16	247	476	48	43	70	49	39	43	0	58	284	87	185	250	156	0	425	75	71	63	129	0	17	135	76	312	194	43	0	0	0	689	0	125	335	0	0	0	33	413	157
d598cf2309c6e19dc9937ae7540e96f7	49	0	26	0	11	0	0	1829	20	470	0	42	34	33	25	39	0	0	0	34	40	0	188	0	0	0	0	469	448	0	0	37	32	301	147	0	0	0	0	510	0	335	184	0	0	0	450	108	447
034c8c124043bec4adfdb45479fa0500	274	0	119	0	18	0	703	0	0	530	0	26	40	25	16	26	29	157	181	73	375	266	344	0	164	47	0	22	27	160	24	53	25	104	377	12	0	0	0	0	0	0	0	0	0	0	0	259	77
358cbdf6b990aba84685d3b80be9e0a0	149	76	113	112	323	474	104	62	177	145	16	0	0	0	11	0	100	26	0	49	20	146	362	568	48	23	80	22	248	394	309	17	45	32	60	19	42	213	32	280	167	59	42	196	32	22	20	214	106
a556b90284e10bb149da673d072b44c4	0	0	144	0	66	0	14	0	0	0	28	36	47	43	16	44	13	58	80	0	225	0	554	0	1419	80	65	334	191	0	92	41	499	56	86	63	0	0	0	0	0	0	0	0	0	0	0	272	0
9c985cc6f50b15658e1d3b3e1761fa90	0	0	81	0	63	0	0	0	0	13	0	0	25	0	0	0	0	370	690	130	0	1951	159	0	0	144	98	0	74	0	0	20	80	43	46	0	0	0	0	0	0	0	0	0	0	0	247	175	1352
9ab04b2a34f34b9895978ee1eb2854dc	16	192	0	205	328	1019	35	0	106	238	134	130	157	191	172	206	167	42	18	180	22	195	70	0	43	0	44	64	136	148	435	138	42	90	80	25	23	0	59	23	0	21	0	38	0	0	181	507	26
c99badc2d9994373459c1ab4fa802181	266	0	108	0	19	0	712	0	0	415	37	0	26	27	17	27	0	166	189	86	343	276	311	0	147	49	0	28	0	120	16	43	33	104	346	18	0	0	0	0	0	0	0	0	0	0	0	284	70
27b3b6c782ca8d84ffb7ba06bc5b9e21	0	0	0	0	0	138	0	0	23	0	1156	1152	813	1138	1091	778	0	0	0	0	0	0	0	0	0	0	0	0	0	19	0	33	0	67	18	0	0	0	0	0	0	0	0	0	0	0	0	0	0
ee86ff3fee3683ac8d84052f3cd10a1d	229	0	234	83	27	167	35	133	53	34	0	37	0	0	0	0	385	8	0	0	147	46	455	0	50	72	139	208	293	0	343	376	267	563	347	213	27	0	0	262	0	0	26	0	15	0	245	162	24
59c97d983335c1c99880f5e9b42d9f94	125	54	88	146	350	460	82	65	169	113	0	0	0	0	0	0	98	28	0	43	24	140	387	532	43	30	76	17	247	366	332	15	46	32	48	19	33	196	38	277	148	41	40	200	44	30	0	192	114
8a4f06bf25a0bb81739037030cce230f	7	0	626	0	16	0	96	65	254	141	0	0	0	0	0	0	0	23	191	158	104	125	406	0	82	92	199	505	335	0	120	223	76	661	155	315	0	0	0	126	0	17	0	0	0	0	536	82	380
24d1e51c93c67740ab63e573cf0e1b85	0	0	47	0	33	0	106	21	69	134	186	185	213	385	311	337	811	0	0	0	0	0	35	63	480	0	0	0	0	73	81	0	14	0	0	0	446	148	68	101	566	157	368	333	107	184	0	0	0
9a0d99c3162cb4ca40e42b268615bf4e	0	199	47	0	41	0	11	0	1703	47	90	68	126	80	87	126	0	143	218	419	57	111	165	241	255	33	23	159	345	0	0	42	22	436	48	31	0	0	0	0	0	0	0	0	0	0	123	0	605
b6f545c4571ad50e8e6462643534c888	36	0	0	81	65	2000	193	45	93	568	292	370	392	421	330	363	30	19	30	0	0	49	0	0	0	27	0	62	0	303	45	0	102	99	72	0	0	0	0	0	0	0	0	0	21	0	0	0	53
24121ebb0e04b674515c41ed5e3b136a	0	0	613	0	0	0	110	51	230	126	27	0	0	0	0	0	0	37	220	155	86	136	368	0	89	99	170	470	343	0	135	204	80	585	136	278	0	0	0	147	0	26	0	0	0	0	553	69	401
a3705bbe04d5f3ab56285b8b3268f747	0	0	0	0	0	0	14	0	0	0	461	394	576	519	485	553	0	139	187	0	0	155	0	0	0	217	0	114	222	0	230	208	91	181	0	0	0	0	0	0	0	0	0	0	0	0	330	548	132
e9abb1a03329e2eca06b172b4a3bc976	146	0	107	0	71	19	394	0	238	422	54	34	49	59	42	42	0	61	262	75	164	236	134	0	398	83	82	42	102	0	15	140	82	289	193	0	0	0	0	623	0	102	298	0	0	0	37	383	164
931a828a22db46464c3fd2e63f095912	55	177	0	796	17	71	138	92	0	174	75	95	71	159	91	107	0	0	15	0	0	0	0	23	0	31	0	0	77	73	154	18	27	66	0	20	206	363	81	203	374	26	170	1236	429	298	0	110	0
a40c0272829a2e8994507bd118193ae3	89	0	385	18	67	49	214	13	62	81	420	409	604	495	399	530	0	140	35	24	0	19	29	0	0	95	46	20	102	76	210	57	25	194	0	63	0	71	38	0	0	200	25	0	0	0	47	102	0
73ffdc1183fb0087c2c56b40c9bb518b	45	19	35	40	68	26	0	48	113	94	357	330	380	445	352	411	144	72	48	22	102	56	0	126	223	54	35	65	127	42	42	118	22	45	59	17	51	39	30	159	183	167	105	133	26	158	54	336	0
7049e2f268432bc8cef0c52e149f85d9	161	0	257	16	0	34	1146	1234	22	467	0	29	0	0	0	0	0	0	35	0	0	12	34	0	321	59	30	31	41	0	0	0	25	171	203	9	0	0	0	78	0	0	280	0	0	0	38	53	656
110de344c5c5f573765359bd11f9206a	0	0	35	0	29	0	100	12	53	144	181	197	203	341	278	280	793	0	0	0	0	0	37	96	460	0	0	0	30	67	84	0	15	0	0	0	450	105	76	97	530	131	371	355	89	172	12	0	0
0905849c0dfa6d58d9d3898bd916f650	51	0	0	0	0	0	40	1619	13	411	23	0	32	35	21	29	0	31	0	41	0	5	142	0	26	0	0	399	440	12	0	32	18	282	107	0	3	0	18	432	0	367	131	0	0	0	395	125	410
07fc5094c37fd15f5c4f5c21e030c410	136	148	194	283	12	365	68	46	53	189	0	0	0	0	0	0	20	0	62	18	159	42	425	0	376	277	28	76	218	216	39	45	17	343	287	80	83	37	43	311	0	17	77	0	26	19	275	185	75
e2c6b0e50f6d8f1b8cb3c1ff0a57706b	345	22	22	26	50	370	39	315	96	110	42	42	47	56	52	49	97	29	0	0	0	23	30	317	54	21	40	112	93	27	183	150	62	195	184	101	385	279	49	241	244	52	229	169	114	76	278	57	55
fb2b7766ec89d663905b1bbc27380349	34	181	32	0	41	0	10	0	1666	32	82	80	93	95	69	119	0	119	179	407	41	125	132	201	261	18	25	176	329	0	0	44	37	407	36	40	0	0	0	0	0	0	0	0	0	0	125	0	532
4ef551c318d4684880d5de57a62a7947	0	0	80	0	59	0	18	0	0	14	0	0	0	0	0	0	0	337	536	124	0	1866	118	0	0	104	112	0	73	0	0	0	55	38	33	11	0	0	0	0	0	0	0	0	0	0	245	175	1245
30e10a390c4a29f200fd7e3bd182fa2c	119	35	58	90	37	308	280	47	342	484	125	129	179	167	137	173	33	57	64	70	16	89	28	94	182	96	47	113	279	120	257	143	54	162	60	15	0	0	116	0	0	0	230	0	90	0	14	136	229
172c2a75c9e498b0fda0064ad8e62fde	37	0	0	355	0	93	0	44	0	203	138	162	222	184	200	148	87	23	16	0	0	0	36	0	0	65	21	41	39	52	122	71	53	33	44	45	228	345	211	63	58	120	750	324	635	154	44	273	0
e0179bb6e6b1ea1ce5b859f23434a8fe	45	0	36	0	65	0	65	0	152	138	92	99	130	98	82	94	51	47	80	117	87	78	69	0	77	71	29	512	171	0	0	238	150	414	455	441	0	0	342	174	0	80	24	0	0	0	85	295	275
656cafe38d43fb2150254fad143e2152	138	142	174	289	9	377	59	51	63	194	0	0	0	0	0	0	20	0	56	19	141	42	362	0	372	280	19	87	252	227	35	39	14	325	298	75	79	55	45	233	0	21	79	0	42	18	247	159	81
892a17b6b73c8c661d3ec299188a2d1a	80	0	356	17	59	36	234	0	64	68	408	339	575	453	369	511	0	170	42	0	0	24	35	0	0	110	42	13	113	63	171	66	27	177	0	46	0	46	27	31	6	183	29	0	43	0	34	109	0
c71a0328abaa29c019b2109c6d1569ff	0	56	0	66	0	23	40	209	107	0	236	248	338	281	289	296	23	0	0	19	0	0	43	795	35	14	34	0	0	74	25	0	0	0	0	0	144	62	25	47	518	40	84	1036	103	376	0	0	0
3d6af8b3c29820a406b511db68d3c6de	0	30	0	61	0	0	0	0	22	49	30	42	63	52	47	40	643	0	0	7	0	0	0	61	52	0	0	33	99	21	17	0	79	0	0	0	660	158	186	488	530	69	231	928	170	839	0	25	44
ed04a154b0f803b63f831c7b4a5f47ad	27	169	0	167	276	843	41	0	96	219	122	136	127	202	145	147	130	27	14	177	0	149	59	0	44	0	50	59	133	131	384	126	39	77	84	16	28	0	54	22	0	19	0	27	0	0	164	446	25
54a08ae1fdbf054fe9b18e03283e3286	0	0	551	0	32	0	83	63	239	108	0	0	0	0	0	0	0	24	206	156	97	133	363	0	75	90	205	477	305	0	130	183	65	568	117	281	0	0	0	108	0	22	0	0	0	0	482	54	305
9ce4c82e9901f5b78f2b14a0cebbe655	308	27	21	32	56	352	40	293	85	80	45	30	33	51	40	44	83	15	0	0	34	27	35	333	41	18	33	139	80	23	171	178	68	165	148	100	400	277	49	217	249	42	217	138	102	89	257	54	51
2275e708b98a33de097f98b6368966fd	0	0	0	0	0	0	0	0	0	0	0	0	0	0	0	0	0	141	0	0	0	130	0	0	0	136	0	51	83	0	473	368	221	2371	0	173	0	0	0	0	0	0	0	0	0	0	0	0	1240
11df147a45e56dc9bc33a64dc672fa5a	434	599	0	463	0	408	73	154	162	0	0	0	46	0	0	0	0	0	0	31	21	0	367	76	72	0	0	0	45	0	37	33	29	0	40	0	192	83	197	0	517	281	202	64	178	0	101	0	0
0fc3ba4dd06f564dd43d652cb73be0c6	226	40	67	79	47	81	126	81	274	166	110	94	117	95	109	122	48	0	58	0	32	29	158	466	59	20	92	109	102	29	477	290	72	305	35	237	31	32	89	102	26	94	29	38	37	31	272	146	19
a4851d7fb5ac5b13c719287fe2629ed9	87	484	193	70	133	171	24	0	73	35	0	0	0	0	0	0	20	0	0	8	0	0	35	154	0	29	0	15	97	0	33	27	0	48	46	0	279	973	137	459	239	25	244	383	339	141	15	0	0
2768a72c7805903fc57e184270d5ce4d	0	0	38	0	76	0	48	0	146	142	76	79	99	93	52	77	62	54	78	111	72	73	66	0	64	57	40	465	162	29	43	237	165	422	444	420	0	0	338	178	0	73	0	0	0	0	93	281	280
d0ddb3e4bc68e2ed88ab1d9fa5febbf7	69	468	203	73	133	178	15	0	77	43	0	0	0	0	0	0	22	26	0	0	43	0	29	136	38	0	27	16	92	0	39	21	0	45	44	0	271	932	126	422	233	19	302	373	322	146	0	0	0
80bd364a7031d57330e099fb6d30271f	30	31	36	39	70	44	0	42	110	84	292	306	301	386	290	331	135	38	46	29	81	48	53	117	160	45	26	70	108	45	35	135	19	49	59	28	42	46	25	171	169	158	88	122	28	154	54	327	37
23cfeb1a079cba2b9d622883db56b8b3	134	0	218	10	0	0	1047	1094	32	439	30	0	30	0	16	0	0	0	32	43	0	10	0	0	325	51	0	36	23	0	0	16	24	156	218	0	0	0	27	75	0	0	243	0	0	0	22	48	596
2f63a8b230c7094dfc26fc1ab1574ebb	0	0	485	0	0	0	102	52	241	131	0	0	0	0	0	0	0	23	185	144	82	141	337	0	74	97	143	400	283	0	103	170	77	566	153	267	0	0	0	114	0	27	0	0	0	0	473	67	353
020958e5fceedfddcc1c1ff61ee787df	0	0	95	0	64	0	0	0	0	21	0	0	0	22	0	0	0	322	544	123	0	1686	155	0	0	115	73	0	68	0	0	23	53	49	40	0	0	0	0	0	0	0	0	0	0	0	197	119	1142
c2c65f6278a476f045497c7ad795eeb9	0	187	108	295	0	26	18	78	110	38	33	29	41	46	44	45	103	34	31	0	0	95	0	624	34	16	32	0	65	64	42	67	31	24	19	0	366	236	25	198	294	98	194	635	135	183	263	40	69
3c7fcd7837965a72d37f1d803646ffd8	391	631	0	440	32	373	67	163	139	31	0	0	0	0	0	0	0	0	0	31	23	0	380	50	48	0	56	0	43	0	49	40	28	0	45	0	203	93	195	0	507	261	192	40	164	0	102	0	0
ba8f71ed66a186d3d4cc841b43a8f226	0	0	0	0	0	155	0	0	0	0	1003	980	738	962	859	638	0	0	0	0	0	0	0	0	0	0	0	41	0	20	0	0	0	47	29	0	0	0	0	0	0	0	0	0	0	0	0	0	10
7a2664cbc818d6e6b85f9bbff500bce8	143	0	84	0	82	22	371	0	191	349	30	35	35	49	33	42	0	48	264	69	167	194	115	0	347	64	70	39	65	11	13	158	72	245	175	0	0	0	0	527	0	97	261	0	0	0	33	318	154
91b11440685b150358d4f84356c47765	0	58	0	72	0	22	36	202	115	0	202	211	292	262	245	259	38	50	0	30	0	41	0	760	0	16	0	26	21	35	29	0	0	0	0	0	143	63	20	36	461	26	75	1011	115	353	13	0	0
95a96c5224ff9717d008ef38b50ddfcd	0	0	14	0	0	0	21	0	0	0	358	348	546	467	411	506	0	108	166	0	0	120	0	0	0	178	0	92	178	0	202	164	82	196	0	0	0	0	0	0	0	0	0	0	0	0	279	483	125
4fdce93c22aa5f9754ef723cf54803f4	30	0	0	336	0	106	0	0	0	145	115	146	177	163	148	146	78	32	14	36	0	0	36	0	0	57	20	41	56	56	103	54	49	44	41	38	230	325	206	49	0	119	703	310	624	145	34	239	0
9735974548e39f94541e90d3b440b3c3	35	58	55	107	29	144	170	198	191	167	111	112	135	134	124	141	37	32	121	46	44	68	71	305	214	47	22	76	168	19	60	116	21	57	42	103	74	58	67	220	61	40	0	53	118	309	164	106	70
d78cdc1d796e0a4784abaf8f187f2c66	29	0	170	0	151	0	0	228	218	513	30	35	39	66	35	39	0	0	21	0	187	183	127	0	126	21	120	172	0	0	212	34	0	97	322	35	0	0	0	0	0	0	0	0	0	0	22	311	0
1400dfdcdddaa84b334f02c21d02786d	26	144	95	290	32	25	0	48	108	43	36	29	40	57	35	37	81	0	0	0	43	103	0	612	42	0	37	0	75	64	44	84	25	14	0	0	374	224	0	220	322	92	174	616	154	130	262	31	66
7fd32f0bf0b890af5351cfe478ddd372	139	43	57	91	35	300	229	46	308	403	113	114	150	148	119	123	25	42	62	45	16	88	30	92	160	98	37	95	206	142	227	106	55	149	51	26	0	0	129	0	0	0	175	0	83	0	19	117	181
7db234f631bbf49c431f33344efbcbf5	27	0	0	0	0	60	0	0	0	0	0	0	0	0	0	0	0	0	0	0	0	0	0	0	0	0	0	0	0	0	0	0	0	0	0	0	662	412	499	1485	297	348	881	149	171	280	0	0	0
d346c9026e774bba80c03db6e0dda3f4	0	0	0	0	0	0	0	0	0	0	0	0	0	0	0	0	0	145	0	0	0	117	0	0	0	125	0	48	72	38	468	301	248	2215	0	135	0	0	0	0	0	0	0	0	0	0	0	0	1112
8b051f2920482d3080aea8935f07d303	0	0	0	246	16	0	0	128	0	0	236	232	305	325	268	258	82	0	0	0	0	0	0	479	0	0	0	0	0	83	0	0	16	0	0	0	356	344	41	135	340	0	65	489	148	461	0	33	0
2ec283b96728b1bf0fa0189e20776dde	0	182	34	0	32	0	9	0	1496	45	81	71	90	97	56	73	0	114	168	375	35	147	127	183	202	20	19	139	315	0	0	51	24	314	37	27	0	0	0	0	0	0	0	0	0	0	100	0	448
ad523753829a89976effcc0dd32d625d	0	0	435	0	0	0	97	59	204	102	0	0	0	0	0	26	0	26	166	147	90	146	332	0	71	84	155	401	253	0	100	173	86	500	156	267	0	0	0	113	0	15	0	0	0	0	427	59	291
bb02f2cab5d5b621e19bca7546ae84d0	0	0	69	0	57	0	0	0	28	21	0	0	0	0	0	0	0	283	521	100	0	1558	122	0	0	97	73	0	55	0	0	0	59	37	39	0	0	0	0	0	0	0	0	0	0	0	209	145	1092
27f8c45970897a3578b36417c99006ed	255	23	24	27	45	277	39	277	56	90	26	28	38	35	30	37	83	14	0	0	44	35	35	253	41	0	41	117	88	27	167	144	65	204	152	102	346	253	48	171	207	43	198	160	97	87	239	52	47
b85ceedf16dfcadf545cead717efd294	0	0	0	0	0	0	0	0	0	0	200	197	286	297	228	245	0	174	24	32	0	312	0	0	0	44	66	0	268	0	0	67	668	129	0	0	0	0	0	0	0	0	0	0	0	0	0	176	29
b63e2ea89815d1aac8940e9f99f98deb	74	0	323	18	48	32	170	0	34	57	335	332	439	424	346	466	0	143	45	0	0	22	27	21	0	81	38	7	93	56	164	40	24	159	0	53	0	38	32	0	0	181	36	18	0	0	32	113	0
5b6bc72d4931ab49d2efdf419c946ff2	0	0	0	0	0	0	223	25	583	20	0	0	43	59	38	21	0	0	447	163	140	232	581	0	26	0	29	144	247	0	0	86	55	505	43	423	0	0	0	0	0	0	0	0	0	0	0	0	0
82142f5818d7cc82fd64ec05135105d7	75	450	174	66	109	163	23	0	68	32	0	0	0	0	0	0	20	0	14	0	0	0	30	127	0	0	0	11	72	0	37	20	0	46	40	0	253	801	127	372	244	28	267	336	323	133	24	0	0
07e588474cbffebab990f77758262eae	130	0	177	0	11	0	958	957	26	403	0	0	0	38	0	27	0	0	30	0	36	0	26	0	254	39	0	42	0	13	0	0	31	141	207	0	0	0	0	54	0	24	262	0	0	0	31	49	543
ba2a2dfede65412244235092169a0908	0	0	453	0	0	0	80	59	229	92	0	17	0	0	0	0	0	22	174	123	76	123	335	0	74	93	152	348	245	0	100	148	70	534	149	227	0	0	0	97	0	18	0	0	0	0	428	59	288
945d062c675c94e0c8117489dcc458d1	226	0	76	173	0	137	49	264	37	133	0	0	0	0	0	0	99	25	73	69	48	44	0	217	121	92	136	769	0	50	1068	229	26	30	0	78	124	40	67	38	0	33	0	6	27	105	28	64	36
9c8dc0e1ab878bab551965298c9c7ddf	190	31	56	66	0	79	98	66	281	173	70	68	107	112	89	106	31	18	0	32	29	27	144	447	56	30	53	89	86	36	401	292	77	286	36	204	33	28	81	70	34	74	29	0	44	23	248	132	15
6a27807e3253493d65540e8cf1ab7dd7	0	0	0	0	0	128	0	0	0	0	843	874	838	923	770	473	0	0	0	0	0	0	0	0	0	0	0	0	0	24	0	0	0	52	18	0	0	0	0	0	0	0	0	0	0	0	0	0	0
4781cfe809d27c2613ff2bee40833bb7	32	23	35	43	46	37	14	48	95	77	279	287	262	343	292	307	114	28	43	23	114	39	0	96	196	43	21	61	102	23	34	97	15	32	47	20	35	28	27	151	156	158	58	114	28	154	36	244	0
b9bedead6fe1adb250132beac57274f2	0	0	0	235	0	0	0	121	0	0	166	209	260	288	224	231	69	0	0	0	14	0	0	490	0	0	0	0	22	90	25	0	0	0	0	0	344	321	54	140	330	38	66	389	134	418	0	35	0
8f55a57c03b68f4acdadb566baf6f66d	34	0	0	315	0	94	0	0	0	160	109	148	161	149	166	150	59	34	28	0	0	0	26	0	0	71	15	33	38	44	90	49	64	44	41	38	198	279	192	55	0	108	630	274	546	120	34	204	0
1f67551800b85543069eeaaf16dfce74	38	204	481	488	342	443	135	123	259	294	0	0	0	0	0	0	0	0	38	63	25	22	181	0	22	0	23	39	41	88	0	36	0	27	16	56	399	87	54	359	93	0	100	18	37	44	23	0	15
d10950be0e0368cf6e7a696a48818d26	0	0	24	0	54	15	51	0	138	125	57	58	98	96	61	66	50	44	63	117	71	51	61	0	76	73	35	410	123	0	0	204	150	326	387	358	0	19	307	171	0	73	0	0	0	0	73	218	236
e8c9a2e40b0e72f55e748cc61a22f909	75	448	163	60	128	152	17	0	66	32	0	0	0	0	0	0	25	0	0	0	29	0	36	103	27	0	0	13	75	0	20	25	0	39	44	0	234	788	95	399	227	24	228	328	323	126	0	0	0
bd1cbed8620307f8a42c75be223d0854	0	27	0	29	0	25	0	0	0	42	23	36	23	32	27	39	604	0	0	8	8	0	0	73	44	0	0	26	79	21	0	0	41	0	0	0	525	119	117	385	472	68	199	858	178	721	0	0	18
635cbce067fabe0f30cd6539161b058a	0	27	0	51	0	24	0	0	0	39	29	48	40	33	26	42	580	0	0	14	9	0	0	67	29	0	0	24	83	29	0	0	39	0	0	0	570	104	151	388	469	50	211	780	150	731	0	0	26
d9c046f691de7bd2a2a84413377f2427	380	552	0	358	0	331	71	121	155	0	0	0	0	0	0	0	0	34	37	0	30	0	301	49	54	0	0	0	34	0	34	0	32	0	31	0	180	68	142	25	461	241	192	41	180	26	108	0	0
b30b8bb771d785583c419461ae735031	66	0	331	22	39	28	162	0	40	59	319	344	420	426	328	411	0	129	45	0	0	26	27	0	0	75	29	17	90	46	165	40	10	185	0	44	0	57	33	0	0	152	22	0	0	0	23	84	0
cd68d655815c91340c37a5ebfc31b37c	0	0	0	0	0	0	0	0	0	0	349	282	468	411	360	421	0	114	154	0	0	101	0	0	0	165	0	95	183	0	166	132	75	151	0	0	0	0	0	0	0	0	0	0	0	0	305	439	103
daed5c41f7eb110864280878b6c17e98	112	43	62	71	36	239	194	34	282	408	92	124	150	121	100	117	33	40	55	36	17	70	0	85	161	90	39	80	226	108	210	94	68	133	61	16	0	0	81	0	0	0	185	0	86	47	23	91	185
0c01c6809784c693a8cce0cb8838c487	25	50	46	112	27	141	146	168	204	167	96	88	109	88	95	123	52	19	118	38	0	52	69	324	188	0	28	55	138	20	56	104	14	53	46	104	94	38	61	175	47	44	55	55	103	293	147	84	56
fc397ef0484ffbfa1bead8f8767cd556	22	376	153	309	333	0	47	1725	215	48	0	0	0	0	17	0	284	0	0	14	0	0	25	16	82	0	0	0	0	61	0	190	40	77	0	0	20	49	0	26	0	46	130	0	217	0	0	0	0
355034a5402d8dadedddf6c93f9c507c	0	40	10	52	0	29	34	157	121	0	187	192	265	277	255	258	36	0	0	17	16	0	0	627	29	0	0	0	0	54	15	0	0	0	0	0	135	41	15	29	396	35	67	894	71	328	0	0	0
d4290a800791d83ac15371b9487dbf35	156	0	0	23	0	35	197	303	125	104	22	24	40	42	31	38	0	0	0	0	0	65	477	0	0	0	28	0	0	0	0	21	40	43	594	176	217	99	91	450	242	134	77	55	119	228	23	38	0
facc43510edb91aa666a0939a0f2865a	224	29	73	165	12	134	42	208	0	110	0	0	0	0	0	0	68	30	49	75	52	47	56	212	127	79	111	659	0	43	1025	210	23	43	0	65	107	53	69	27	0	39	0	0	25	106	25	76	36
e05bbd7c78a9d395adb5ddfa09c68c0f	0	47	0	56	0	27	24	178	118	28	187	188	273	248	218	214	32	0	0	28	0	0	0	591	0	0	0	0	25	45	23	34	31	8	0	0	128	46	15	27	413	31	60	919	68	257	0	26	0
2901a7f945f4a1d84025664543317bd1	55	49	110	179	0	0	0	113	76	148	0	0	26	0	0	0	0	0	85	31	0	232	76	0	28	133	114	116	208	88	353	193	129	164	205	134	36	344	28	33	0	0	43	0	20	0	83	365	0
19b940dd56a0f761cdc4b42c170d424a	0	0	0	0	0	0	0	0	0	0	175	165	248	236	195	231	0	133	0	0	0	280	0	0	0	50	67	0	224	0	0	71	657	107	0	0	0	0	0	0	0	0	0	0	0	0	0	161	0
52c1be94e2296b7b7479dc4127352e8e	0	154	112	231	0	19	19	81	103	35	33	30	41	38	22	44	69	0	0	44	0	83	0	533	30	0	30	41	43	55	21	77	0	16	0	48	309	164	29	163	287	73	161	564	134	148	196	25	52
e922b54997ab5352c4a399565178bf5a	0	0	0	0	0	0	209	14	584	0	37	28	0	0	0	0	0	51	412	146	107	229	500	0	0	0	30	149	227	0	0	102	69	492	51	396	0	0	0	0	0	0	0	0	0	0	0	0	0
e61fa86fc74923d679cd6901d229dfe9	59	121	25	35	33	0	36	58	166	70	155	131	164	146	175	200	52	23	0	0	31	41	32	616	60	21	0	48	39	31	73	166	19	50	0	41	119	140	36	53	296	47	178	228	37	124	324	34	0
f4d0f5a2a3cee17f790d220d754ad77f	33	184	514	447	307	454	113	100	239	267	0	0	0	0	0	0	0	0	31	70	16	24	183	28	25	0	24	33	40	98	13	0	0	32	17	39	377	71	70	347	83	46	86	17	30	50	0	0	18
c0874eeed49b6f126a340b1af55f40fd	189	27	76	59	0	65	96	56	241	170	91	94	107	92	74	112	36	0	0	0	0	0	116	446	55	18	78	92	77	30	443	239	61	270	0	210	0	24	69	77	29	71	23	0	0	30	219	121	24
4a87b3861b3bfc92d2c16d4d43f643dd	0	28	39	0	0	0	25	0	0	119	0	0	0	0	0	0	29	0	0	0	31	0	0	143	29	0	0	0	23	0	19	0	0	0	0	0	410	207	378	432	672	52	367	1090	248	275	0	38	0
9461ce8c6ebd5ee4f30ffc60401eed63	34	0	0	33	0	8	0	24	0	0	28	49	34	58	29	40	17	70	0	47	15	17	20	0	61	268	74	48	71	24	490	44	197	0	0	0	0	0	0	814	0	0	0	0	0	14	946	170	431
b45e8e120a70c25cd9e270f6df5b500e	352	516	0	375	0	319	87	124	155	0	0	0	0	0	0	0	0	0	0	0	20	0	268	50	47	37	0	0	30	0	21	0	29	0	30	0	176	79	164	0	442	193	176	41	163	30	85	0	0
6819eb91f0b2cb8e840475b124b00ce8	0	0	35	0	58	0	54	0	123	132	56	66	78	59	53	55	46	46	82	102	65	58	61	13	55	62	35	409	103	0	0	166	122	328	366	346	0	0	280	127	0	59	0	0	26	0	65	230	201
00dde1feb012f60222dd8c87872380a6	118	33	50	85	35	219	188	56	298	389	88	72	133	114	98	136	24	28	42	53	20	93	0	75	119	63	31	76	197	98	208	121	51	120	71	24	0	0	76	0	0	0	169	0	52	0	13	82	183
54ca6d6116fa9abfd7cce5ef4826f7ae	17	366	129	280	296	33	51	1567	209	52	27	0	0	0	0	0	297	0	0	18	36	0	0	0	66	12	0	0	0	67	0	203	0	83	0	0	22	43	0	22	0	33	118	0	224	0	0	0	0
d3fdcc82c8b35d62f17b26e026762022	31	25	255	806	0	189	0	681	639	862	0	0	0	0	0	0	0	0	117	0	31	0	0	0	16	0	0	127	0	0	29	0	0	39	54	112	0	0	0	0	0	0	0	0	0	0	18	0	0
43f896f0a6168ccaf6c8b3883fe7c849	36	32	25	24	0	56	63	54	210	106	84	121	148	115	113	130	43	0	45	32	0	18	63	253	53	34	16	59	55	30	86	77	0	127	37	65	47	199	90	94	266	128	49	132	106	201	260	45	106
8840e216cf87a8c94e0241463610cf19	0	0	0	0	0	0	0	0	0	0	35	0	37	0	46	29	0	14	104	27	359	111	362	0	83	0	0	40	39	0	0	93	0	88	115	307	0	0	0	0	0	0	0	0	0	0	40	654	250
a1f2353ad037b1dc289a0397baf6cd92	23	148	114	252	0	27	0	45	89	30	22	28	32	32	28	31	79	0	0	0	0	81	36	491	24	0	34	0	50	44	34	86	0	17	0	0	339	175	0	179	256	81	161	531	135	144	198	39	45
514cea3d792a5a97533e51125d441f89	0	0	0	0	0	0	0	0	0	0	241	261	357	292	256	335	15	0	0	0	31	0	0	0	121	0	0	36	0	537	599	77	24	0	44	0	0	0	0	0	0	0	0	0	0	0	0	51	0
d46c09b3e31c64133467828742877e22	0	21	0	0	0	0	26	0	0	126	0	0	0	0	0	0	27	0	0	0	18	0	0	132	31	0	0	0	16	0	0	0	0	0	0	0	309	162	348	427	676	56	323	1071	262	244	0	41	0
6a0a76e739a413ea73113fa4c0495e84	166	0	0	0	0	41	181	262	122	94	25	28	38	36	26	29	0	0	0	0	0	46	383	0	0	0	0	0	0	0	0	0	43	31	593	162	196	81	84	417	228	119	94	33	89	194	0	41	0
e8e0cdbc0c6c4d483a7cc0152934a81f	26	183	527	406	308	393	107	118	231	244	0	0	0	0	0	0	24	0	29	62	25	23	118	0	20	0	26	39	40	73	0	0	0	29	13	39	334	45	55	343	80	0	101	15	32	39	0	0	12
cf6ec14843d4e7e8b899f5b1a70145c2	54	131	19	24	0	25	36	47	140	56	121	107	130	168	126	148	58	24	0	58	31	73	29	540	51	0	28	33	42	40	78	139	23	41	49	27	99	139	0	42	264	44	182	210	55	97	271	23	26
9a0e1485bca836118fe6999908dffe00	185	180	219	380	0	423	82	48	70	227	0	0	0	0	0	0	20	11	0	24	76	0	126	0	117	334	10	62	0	263	31	30	6	101	45	48	89	78	71	335	0	26	94	0	34	25	142	53	16
503fa18d17cbf062c5bd7b57df71a032	227	564	187	138	20	139	68	116	177	115	0	0	0	0	0	0	0	21	0	0	0	0	0	1480	14	0	0	0	43	84	0	14	0	0	0	0	43	51	0	65	156	0	59	60	53	136	29	0	0
eab9883901ab34aab6431538705b2f99	28	18	215	711	0	184	0	682	615	855	0	0	0	0	0	0	0	0	95	0	24	0	0	0	0	0	0	144	0	24	22	0	0	27	42	124	0	0	0	0	0	0	0	0	0	0	0	0	0
79820727c1b09071ee377a73e845c70b	17	86	47	417	56	264	90	103	320	234	9	0	23	0	0	0	48	0	27	15	28	39	72	238	171	0	40	0	72	129	73	19	25	81	47	0	26	73	126	230	97	17	37	173	125	114	63	125	23
92e7b0e8b234e62f8c98cb0156b6bdbe	16	309	160	290	280	0	31	1528	179	43	0	35	30	27	0	24	254	0	0	13	35	0	0	0	58	0	16	0	0	56	0	165	0	47	0	0	16	28	21	16	0	29	93	0	172	0	0	0	0
fd2a5abdd6146a71e47c2e896aab3c53	0	0	0	0	0	0	0	0	0	0	325	295	335	326	268	372	0	79	122	0	0	119	0	0	0	180	0	80	142	0	156	145	61	137	0	0	0	0	0	0	0	0	0	0	0	0	244	396	95
5a7e11fa3cadff17cc457c4378012ede	20	347	184	255	282	0	42	1584	161	39	0	0	0	0	12	0	267	0	0	14	0	0	23	0	66	0	0	0	0	44	0	151	0	56	0	0	22	30	0	25	0	23	104	0	195	0	0	0	15
75c6b457a1bdf9216fc6c71b4d990b40	186	0	80	150	0	119	33	194	0	91	0	0	0	0	0	0	61	0	43	54	35	42	0	206	105	63	105	580	0	38	923	197	0	30	24	62	114	43	47	30	47	16	0	0	19	101	30	50	39
31af902b70250325d05f9038aac782b3	30	176	517	349	273	432	95	105	211	243	0	0	0	0	0	0	0	0	26	42	14	26	153	0	21	0	33	41	28	88	16	0	0	37	13	34	316	71	37	316	76	0	99	18	31	48	0	0	11
16305ba641b5306a38c3a65f640b7748	185	0	55	151	0	115	41	179	0	80	0	0	0	0	0	0	64	0	49	57	45	43	0	221	118	68	99	626	0	41	968	202	0	29	22	54	95	43	41	25	0	22	0	0	27	88	31	62	38
a36b0fc5e5a313ac0de84e3cc3bd8ac7	50	28	99	141	0	0	0	105	63	148	0	0	0	0	0	0	0	0	78	34	0	213	63	0	33	129	94	103	177	77	297	172	130	180	154	87	33	301	26	30	0	0	42	0	0	0	72	296	0
20c8cf666ca8b705c7b2cf9523fca44f	0	0	189	0	93	0	0	267	153	383	18	29	38	38	24	31	0	0	25	0	141	142	112	0	109	0	101	121	0	0	173	26	0	60	219	25	0	0	0	0	0	0	0	0	0	0	22	273	0
053e2fe12849faee70c0128a5f400547	26	49	42	93	30	121	120	134	153	142	81	68	96	95	77	112	32	20	101	31	0	69	67	258	159	0	24	48	91	29	54	119	13	62	34	103	80	57	65	129	40	22	55	41	88	278	107	69	58
a0894a64498d4f27ece8774828ed1760	0	0	0	0	20	0	185	18	499	0	0	0	0	0	0	0	0	0	356	109	115	229	483	0	0	0	32	124	186	0	0	61	72	432	47	329	0	0	0	0	0	0	0	0	0	0	0	0	35
ae6e19401a183a42638ebf1af97f9406	34	0	29	0	40	46	42	55	186	84	83	85	135	104	98	112	47	0	31	22	0	22	51	255	62	21	21	58	41	41	78	64	0	109	47	70	38	172	78	100	255	121	59	117	95	198	241	40	86
7711d82297efa2a8fc7c7d5b6c745be6	0	0	0	197	0	25	15	101	0	0	168	191	214	239	186	181	76	0	0	0	0	0	0	423	0	0	0	0	0	64	0	0	0	0	0	0	243	213	43	102	292	0	64	392	118	371	0	29	0
334d3c74519d507d5831e15708871d36	0	17	0	0	0	0	0	0	0	130	0	0	0	0	0	0	35	0	0	0	29	0	0	146	0	0	0	0	17	0	0	0	0	0	0	0	338	180	339	374	623	50	303	1024	231	221	0	0	0
d8e2525656b3871bbf473dfa6903b2c4	164	184	170	332	0	404	102	40	59	212	0	0	0	0	0	0	22	15	0	26	81	0	132	0	107	296	18	42	0	248	28	31	11	109	28	45	87	65	72	327	0	20	102	0	39	16	144	66	22
85f02cb0f384164f4c2cf1b2630ee635	0	0	0	0	24	0	22	85	204	141	19	0	25	29	20	23	0	103	116	15	217	79	25	0	657	203	0	16	0	0	19	55	46	367	260	97	0	0	0	0	0	70	262	0	0	0	54	369	32
3968835c2562b02cc881132c876feef8	0	0	0	0	0	0	23	0	0	0	28	39	44	44	36	43	113	0	0	0	28	29	73	0	643	0	0	102	38	85	601	79	74	686	100	26	0	0	0	0	0	0	0	0	0	0	224	295	22
9d61f31a40404cf4c97970c89dcaf3b8	16	0	0	0	0	0	0	0	0	127	0	34	38	0	32	0	122	58	126	375	195	162	46	6	91	144	34	21	305	26	30	165	62	371	458	206	0	0	0	0	0	0	0	0	0	0	161	369	43
c726db65058ea16fcf32b0dbdd3ffd47	889	11	0	31	0	66	0	69	170	0	48	34	62	67	49	77	0	0	0	0	0	0	33	76	0	0	40	17	33	29	86	10	0	0	20	0	167	222	102	622	144	47	56	100	81	347	73	0	0
72b4c0bc10a7921442761e68f8abcee9	15	90	49	383	49	265	95	108	285	225	0	8	0	0	0	0	58	0	28	21	0	55	60	193	175	0	24	0	75	108	56	29	23	80	37	59	30	67	100	195	88	21	48	143	123	110	54	95	32
4ba2a02e0827ce76231fed2cd59a1852	0	0	0	0	17	0	17	79	207	154	19	53	20	31	15	13	0	102	127	14	223	72	37	0	662	187	0	14	27	40	18	60	48	347	250	109	0	0	0	0	0	73	246	0	0	0	40	295	32
2ae5c6bc3243559d8998e424125e84cd	35	0	0	0	0	0	0	17	0	0	20	0	29	28	14	24	0	65	25	26	0	16	14	0	40	247	73	46	71	31	485	0	141	13	0	0	0	0	0	696	0	0	0	0	0	16	866	177	406
d5931b36ffb53fc552c8f195c5952db9	151	512	164	128	26	106	67	124	182	106	0	0	39	29	0	30	0	0	0	0	18	0	0	1344	17	0	21	0	23	74	0	17	0	0	0	0	35	33	37	46	148	0	51	61	54	106	0	0	0
1284b0ebd40b5c8a3794506bde888c74	0	0	0	0	0	0	793	0	17	0	82	83	133	130	119	156	0	0	38	0	40	0	99	0	102	0	0	66	23	57	0	36	87	60	460	416	0	0	0	0	0	0	0	0	0	0	45	138	0
72c391a21b43863ad9a696070b4710e9	0	0	0	0	0	0	0	0	0	0	43	47	54	53	36	37	73	23	247	22	267	0	302	0	401	0	100	87	584	0	89	73	41	0	60	27	0	0	0	0	0	0	0	0	0	0	0	88	0
5b330a72c15b820a7a2c5f9962f764e3	0	0	531	0	21	0	61	0	21	0	87	71	122	113	57	130	0	237	19	103	0	606	20	0	0	392	0	0	121	0	13	22	0	459	0	0	0	0	0	0	0	0	0	0	0	0	0	63	0
ba58b377b57034a45ec00bddc8d222ea	0	0	0	0	0	0	0	0	0	0	0	0	0	0	0	0	0	12	119	34	301	112	327	0	74	0	0	38	0	0	0	93	0	78	87	277	0	0	0	0	0	0	0	0	0	0	34	541	224
340c2109c0a15c37d573d7d27a11bef7	0	0	0	0	0	0	0	0	0	0	177	243	287	246	232	260	22	0	0	0	0	0	0	0	103	0	20	36	0	456	544	70	17	22	0	0	0	0	0	0	0	0	0	0	0	0	0	49	0
fa70da1f08571027f8a8532cb38bbfe8	24	22	23	28	0	51	36	42	168	73	60	77	100	111	121	100	39	41	29	32	56	16	50	240	57	15	12	60	41	20	79	70	0	121	35	62	36	174	86	81	214	99	49	121	94	144	224	47	95
912403d5892aee81d5d55dc6fa5cbc82	0	0	189	0	85	0	0	252	148	356	27	28	43	49	29	26	0	0	21	0	131	135	95	0	69	0	82	112	22	0	145	0	0	69	198	25	0	0	0	0	0	0	0	0	0	0	16	228	0
89c301a1cdbf59d1e25b92ed6c067017	37	23	198	674	23	186	0	582	483	711	0	0	0	0	0	0	20	0	94	0	21	0	0	0	14	0	0	95	0	0	18	0	0	26	48	125	0	0	0	0	0	0	0	0	0	0	15	0	0
e573f951467c3b96f61f3e601dd309da	0	0	0	0	0	0	301	1084	0	0	17	0	50	22	41	0	189	0	199	81	97	107	125	0	34	61	247	0	124	0	81	43	298	69	119	35	0	0	0	0	0	0	0	0	0	0	104	23	202
c9fad4a3e0e4d9eb32a032031fb2d02a	0	0	0	0	0	0	0	0	0	0	0	36	0	0	0	28	0	18	87	35	255	115	277	0	78	19	0	52	22	0	0	72	0	59	96	272	0	0	0	0	0	0	0	0	0	0	36	574	206
22923a6a8b70d76dd48029dbe9b85410	12	0	0	0	0	0	0	0	0	113	0	0	0	34	0	25	127	49	137	357	175	181	42	0	87	134	42	20	317	0	47	155	64	339	446	171	0	0	0	0	0	0	0	0	0	0	139	315	40
155e84bec060a65fad700095e2f59f1b	0	0	0	0	0	0	0	0	0	0	46	36	67	75	56	59	0	384	0	144	0	0	0	0	0	72	75	251	30	0	1284	0	305	0	63	0	0	0	0	0	0	0	0	0	0	0	0	648	0
3315c3812d1e1fbebf881e24a09b7b30	56	44	84	139	0	0	0	104	52	112	0	0	0	0	0	33	0	0	63	21	0	205	59	0	29	115	86	78	170	74	300	144	115	128	138	79	19	261	14	0	0	0	36	0	21	0	88	229	0
3cd1d7f3aec0f758221c022a7be657bf	47	87	26	15	25	0	36	47	122	44	82	120	143	165	128	144	46	32	0	0	22	42	29	456	46	0	0	33	33	30	71	165	14	35	0	45	95	113	31	53	225	39	129	203	42	104	249	20	0
e23383257f1cee489e4f4173afa1e7d2	0	0	0	0	0	0	20	0	0	0	22	45	43	45	33	43	86	0	0	0	0	43	65	0	544	0	60	88	38	88	498	57	85	610	103	24	0	0	0	0	0	0	0	0	0	0	183	283	34
eadc33a2db7c8eb8fc5d9dcc7b9107bc	0	0	0	0	0	0	0	0	0	0	27	29	42	57	29	34	73	12	258	13	194	0	249	0	411	0	98	92	552	0	93	74	48	0	64	43	0	0	0	0	0	0	0	0	0	0	0	93	0
f2fd6205094c08a5ecc2c9d85150428c	0	0	0	0	0	0	1692	0	0	0	0	0	77	22	0	34	0	0	138	20	0	0	175	0	0	0	0	383	129	20	0	13	218	31	296	238	0	0	0	0	0	0	0	0	0	0	21	27	37
6a70fb56132048a059d81c1fdc849a79	808	9	0	33	0	54	0	53	158	0	37	33	46	45	46	50	0	0	0	0	0	0	39	66	0	0	35	21	20	37	93	14	0	0	20	0	174	181	88	524	150	52	43	106	64	330	56	0	0
aef7edf3bc85e63a92a06bdc3a754479	151	146	181	273	8	385	58	40	62	196	0	0	0	0	0	0	18	30	0	27	68	0	144	0	106	254	0	36	0	226	30	30	0	110	32	51	66	56	53	287	0	19	70	0	39	17	130	66	0
c0344f9ffe490b2f7cf346d58e9a75c4	0	0	0	0	0	0	0	0	0	0	54	41	54	65	53	57	0	377	0	174	0	0	0	0	0	66	89	206	0	0	1215	34	272	0	59	0	0	0	0	0	0	0	0	0	0	0	0	620	0
fd747add82413beb2967778b1f228d2a	41	96	21	35	0	32	29	46	164	44	93	89	108	121	126	125	58	25	55	0	33	35	18	481	52	0	27	30	26	22	56	137	18	33	0	32	102	123	0	26	207	26	152	200	36	78	225	27	22
3960543435271cf2b16a8ceb7081ec96	31	0	27	0	0	52	28	42	162	62	73	68	112	93	91	93	31	0	30	29	0	12	48	253	38	19	14	53	41	30	63	62	34	97	40	49	37	170	78	98	216	103	49	101	71	123	215	41	81
ac1c3e2ca279089cbe95b07b922d4f39	21	82	55	314	53	210	67	89	239	207	0	0	0	18	0	0	42	40	28	15	20	33	50	166	136	26	17	32	54	78	60	19	31	69	46	0	31	56	111	227	82	18	38	150	133	90	70	96	21
4c894803ec802aa80ec12bf6e7c52d19	0	0	0	0	0	0	0	0	0	0	174	186	293	249	184	248	20	0	0	33	41	0	0	0	94	0	0	41	0	476	493	67	16	0	0	0	0	0	0	0	0	0	0	0	0	0	0	38	0
a36106175767345f56759aa527f00afe	48	27	95	125	0	0	0	113	41	114	0	0	0	0	0	0	0	0	77	28	0	202	59	0	22	111	70	103	129	65	308	143	110	135	139	88	24	242	20	0	0	0	49	0	0	0	68	215	0
ba8c69ab8591a28c05a09afaee2f6936	0	0	0	0	18	0	19	94	194	141	13	0	24	28	19	13	0	75	123	16	205	92	21	0	571	198	0	13	0	0	22	45	31	296	236	82	0	0	0	0	0	70	227	0	0	0	36	250	41
37499f4583caff065e791ab75cdb0cce	19	79	38	341	54	267	63	77	264	167	0	0	0	0	15	0	35	0	28	17	0	56	50	167	116	0	24	0	72	110	67	20	27	84	52	0	27	54	122	159	87	28	34	157	112	69	69	95	21
3c034fa2ee8bf38320fed6fa60719668	136	154	149	305	8	332	83	45	55	191	0	0	0	0	0	0	17	25	0	16	68	0	120	0	88	255	0	47	0	205	27	26	0	97	48	35	92	68	50	264	0	16	82	0	31	17	108	64	0
6d7461c0b18617640c40bdbeb6028a22	166	470	149	116	13	107	54	98	143	113	14	0	0	0	0	0	0	0	0	0	0	0	0	1243	0	0	0	0	35	66	0	0	0	0	0	0	49	33	0	38	140	30	48	56	42	99	0	0	0
749ae5c4ed4633368450e6f6ecbc12c9	0	0	0	0	21	0	16	101	202	142	22	0	23	20	16	16	0	74	94	17	182	65	16	0	595	154	0	18	0	0	15	49	36	322	220	82	0	0	0	0	0	58	271	0	0	0	41	219	27
8b86cc177c65ba595604edb065ce75be	0	0	0	0	0	0	315	901	0	0	0	48	0	14	0	0	181	0	217	67	100	126	103	0	0	50	235	0	98	0	85	55	267	75	93	0	0	0	0	0	0	0	0	0	0	0	91	31	221
5ed7fe5391e0409fd9f4428c27d4cab6	0	0	27	0	0	0	0	0	0	0	0	0	0	46	0	0	0	12	96	36	232	94	287	0	45	15	0	43	0	0	0	66	0	58	95	217	0	0	0	0	0	0	0	0	0	0	44	511	191
d55fc27851f4af4de8d5101574ab1efb	0	0	0	0	0	0	0	0	0	0	184	221	234	258	178	236	21	0	0	0	0	0	0	0	75	0	24	25	0	469	433	69	17	0	0	0	0	0	0	0	0	0	0	0	0	0	0	48	0
83a6c990765a2927d1da26153a1fa0b8	0	0	0	0	0	0	1574	0	0	0	41	0	0	24	37	0	0	0	150	0	0	0	186	0	0	0	0	381	110	0	0	18	223	32	277	240	0	0	0	0	0	0	0	0	0	0	14	33	29
b353f80783e1e8a0a6e599192ca53b6b	0	0	76	174	24	170	0	45	0	40	199	214	244	219	242	240	29	32	23	21	0	37	0	193	42	28	74	0	76	95	50	59	28	38	64	0	0	0	0	0	0	0	0	0	0	0	18	186	0
998b60992cf62f6aabc8a86adbc150fc	0	0	499	0	0	0	46	0	17	0	52	63	105	89	46	104	0	205	19	89	0	500	20	0	29	368	0	0	103	0	0	18	0	411	0	0	0	0	0	0	0	0	0	0	0	0	37	64	0
1ad6ce19b0763a9c4456fd178161bf4a	0	0	0	0	0	0	729	0	0	0	74	87	104	104	91	114	0	16	0	0	28	0	97	0	106	0	0	46	0	0	0	32	87	77	416	333	0	0	0	0	0	0	0	0	0	0	0	118	0
1a97ed9d34c172bdc86d9239440bed60	0	138	176	92	0	28	22	60	149	0	48	45	64	88	61	64	89	30	0	0	26	172	0	564	49	0	0	22	45	39	21	34	11	0	0	16	154	48	22	46	126	18	79	288	29	88	113	0	17
c7701e4b04cba064290b176999236eb3	64	28	35	51	21	31	0	0	30	25	36	38	43	76	49	61	0	0	68	85	0	52	0	44	35	82	65	247	62	38	367	97	122	31	0	48	50	36	31	125	33	0	43	28	34	0	81	31	674
d2883089a048d26c3e9885ae87a7c56a	44	18	0	0	0	0	0	17	0	0	18	0	26	32	18	31	0	32	19	36	0	10	15	0	38	219	49	28	49	29	388	0	136	0	0	0	0	0	0	558	0	39	0	0	0	0	753	144	326
d0d4a903f2e203f40ff34910c4744148	0	0	0	0	0	0	35	0	0	0	35	29	35	47	29	46	69	0	0	0	0	24	48	0	515	21	0	71	27	68	529	59	58	534	88	19	0	0	0	0	0	0	0	0	0	0	182	222	26
aa107941fbd00a5fad22b66834fc3d3c	0	0	0	0	0	0	266	1067	0	0	0	0	0	16	0	0	129	0	178	55	75	130	101	0	0	56	198	32	105	0	98	49	264	76	92	0	0	0	0	0	0	0	0	0	0	0	75	18	148
cdc92f503244369b31b54d3c3ea77831	0	0	0	0	0	0	0	0	0	0	50	50	77	79	52	64	432	0	0	0	451	0	71	0	387	0	0	0	34	105	263	0	0	0	268	0	0	0	0	0	0	0	0	0	0	0	39	82	0
85ebd7d37b7fa518493e4405f38f3fc9	67	0	213	0	59	0	0	0	492	267	40	38	33	16	0	0	0	13	0	124	58	60	518	0	355	66	28	40	0	336	16	0	0	22	0	0	0	0	0	41	0	0	109	0	0	0	0	91	0
c9f1b0f5b6e6a86e395cbfd3e0408045	0	0	9	0	0	0	669	0	0	0	54	65	95	130	85	124	0	0	32	0	40	0	75	0	102	0	0	31	0	0	0	30	100	73	498	316	0	0	0	0	0	0	0	0	0	0	0	109	8
3386e846df8ab147aaaa7ae603af1d00	0	0	195	0	0	0	0	30	0	0	0	0	0	0	0	0	25	0	110	0	329	30	30	0	64	51	0	560	135	0	995	0	0	74	277	0	0	0	0	0	0	11	0	0	0	0	126	61	112
c8f4c2ffbcfbd5944f97b2e2d71144c2	0	0	0	0	0	0	0	0	0	0	35	32	44	42	37	37	76	13	199	16	203	0	226	0	331	0	67	74	469	0	96	64	47	0	51	38	0	0	0	0	0	0	0	0	0	0	0	65	0
6ef5a0791c33c189e0d1f7533a83c009	0	103	22	33	49	42	0	30	16	0	39	19	0	0	0	0	21	0	0	28	13	21	31	240	93	0	42	27	171	44	211	37	59	38	98	36	81	174	51	42	291	0	81	191	42	49	127	0	15
af9ba873bf21238e0e18ae6a5c038c44	202	22	28	133	18	118	40	0	66	0	34	21	21	15	11	25	0	0	0	49	0	259	120	0	0	0	0	0	58	0	0	26	0	39	0	69	0	132	588	24	185	74	53	394	97	31	0	0	0
ffb45bcfb10380e4bdcdb8533d1bd108	0	0	0	0	0	0	0	0	0	0	29	55	56	48	35	57	0	333	0	155	0	0	0	0	0	70	76	184	0	0	1155	0	201	0	70	0	0	0	0	0	0	0	0	0	0	0	0	539	0
fea4026c3ca16ebdf2251981a36830e8	0	0	0	0	0	0	1448	0	0	0	0	48	0	29	0	26	0	0	124	24	0	0	161	0	0	0	0	384	86	0	0	13	218	28	276	213	0	0	0	0	0	0	0	0	0	0	20	16	26
c75142c075cdd4a314ec779cc255fb1c	0	0	319	0	0	0	38	0	14	35	0	18	0	0	14	0	0	0	19	27	94	0	94	0	166	347	78	678	0	0	861	63	24	27	25	39	0	0	0	0	0	0	0	0	0	0	82	30	0
5e47fdb452457205184fab2d2b2b46c9	27	145	200	84	21	16	19	60	151	31	44	36	56	56	39	49	85	0	36	0	0	127	0	532	49	29	0	0	47	30	0	24	0	0	0	25	150	66	0	39	149	18	61	297	35	66	89	0	24
1e513f8f38a03e3597eb41a864760409	0	0	0	0	32	0	700	0	0	5	67	65	121	115	75	75	0	0	0	0	36	0	81	0	79	0	0	48	0	0	0	33	68	83	433	309	0	0	0	0	0	0	0	0	0	0	0	99	0
7c4edbf6cb1e0a916c27d50c9cddb12c	0	0	0	0	0	0	0	0	0	0	88	114	152	179	110	150	0	2	0	0	0	125	0	0	0	0	439	0	0	147	64	142	552	57	179	0	0	0	0	0	0	0	0	0	0	0	0	22	0
6d72274105a9358e9643101386bf419c	14	0	0	0	0	0	0	0	0	94	18	0	0	0	0	0	103	51	104	290	160	161	35	0	60	101	33	16	275	0	32	140	66	291	380	163	0	0	0	0	0	0	0	0	0	0	121	232	31
648f1541a82e5dc6b22dfb378ca717b3	0	0	0	0	0	0	0	0	0	0	105	99	124	175	91	130	0	0	0	19	0	153	0	0	0	0	413	6	0	150	80	128	562	60	211	0	0	0	0	0	0	0	0	0	0	0	0	21	0
6864883314c50e4f059c406fb4b627b7	5	0	435	0	0	0	46	0	17	0	60	79	87	80	59	83	0	170	21	76	0	476	19	0	0	322	0	0	85	0	0	0	0	402	0	0	0	0	0	0	0	0	0	0	0	0	0	45	0
383dffb5826b22b2502f503295c2bb2e	0	18	75	162	0	176	0	31	19	32	160	185	224	204	237	228	20	0	20	23	0	0	19	224	45	16	70	0	63	86	39	53	15	0	67	32	0	0	0	0	0	0	0	0	0	0	26	172	0
a082cbbc572cf20d1b6da2763c06fd36	0	0	0	0	0	0	0	0	0	0	0	0	0	0	0	0	184	0	0	0	0	0	0	49	0	0	0	0	0	0	0	0	0	144	0	0	0	0	0	0	0	0	0	0	0	0	0	0	0
70cef5df2cd4482c03dd349a917009a9	0	0	0	0	0	0	0	0	0	0	73	75	110	114	87	113	0	19	49	0	0	23	0	0	0	127	0	30	115	543	612	30	30	180	0	129	0	0	0	0	0	0	0	0	0	0	21	264	186
0e589b9933e541282555ab7676d8e827	0	0	0	0	0	0	0	0	0	0	54	36	48	64	39	75	453	0	0	0	386	0	81	0	349	0	0	0	0	98	235	0	0	0	248	0	0	0	0	0	0	0	0	0	0	0	0	70	0
a58aa7f9182dff2389ac093c0ea9ca58	89	0	30	0	267	242	69	24	149	203	0	26	0	0	0	43	104	53	0	47	0	40	37	89	94	76	34	41	69	149	173	11	0	19	40	0	0	26	66	148	13	0	36	27	42	102	0	35	77
da571250d2f16e4d05d21c6622025594	0	0	182	0	0	0	0	25	0	0	0	0	0	0	0	0	22	0	115	0	242	32	20	0	93	63	0	483	113	0	939	0	0	88	248	0	0	0	0	0	0	0	0	0	0	0	135	63	79
ce49e6aa271643890e9c958a0c93db56	66	19	0	45	20	21	0	0	0	43	28	34	42	85	47	61	8	30	57	65	0	53	0	0	32	69	52	207	41	38	350	70	113	54	11	41	44	39	0	98	48	19	27	28	44	21	74	32	590
7ce5f90c67652d47ce71144f3b7dc31e	0	93	0	37	42	37	0	33	9	42	0	0	47	0	0	0	17	0	0	26	11	23	29	271	75	0	50	27	143	57	194	32	66	44	77	0	59	145	0	36	267	0	86	172	33	32	115	38	0
a334121805386facfa43e607e65e75d1	0	0	0	0	0	0	0	0	0	0	61	65	97	98	83	94	0	18	49	0	0	33	0	0	0	93	0	26	109	550	616	34	46	192	0	92	0	0	0	0	0	0	0	0	0	0	25	269	182
3b3ee1d80635763a30c11aabb9c057b0	202	37	32	126	14	99	0	0	73	0	0	18	20	19	10	21	0	0	0	51	0	267	89	0	0	0	0	0	0	0	0	16	0	32	0	75	0	120	511	27	150	77	73	427	98	47	0	14	0
07190f534d251515b5a280195b071183	0	0	0	0	0	0	33	1036	0	0	36	0	0	42	41	0	1449	0	0	0	43	0	0	0	25	0	0	0	0	0	0	0	38	0	0	0	0	0	0	0	0	0	0	0	0	0	0	24	0
c6de2773b4cfc8cc4df63a9b7170203f	0	5	456	0	0	5	34	0	14	0	47	49	69	73	51	72	0	167	16	64	0	436	9	0	26	302	0	19	100	0	0	0	40	347	0	0	0	0	0	0	0	0	0	0	0	0	0	37	0
fe11abf3589e217a37cc574ae6673b49	62	41	477	0	114	62	21	0	0	165	0	0	34	0	20	34	0	64	33	230	0	95	73	0	173	32	61	32	186	0	0	112	57	224	87	13	0	0	0	0	0	0	0	0	0	0	61	83	29
4cd970102ba62999008c00f02f7a4ed7	148	25	31	106	16	98	0	0	66	33	27	14	23	20	19	0	0	0	0	32	0	266	97	0	47	0	0	0	0	0	0	28	36	36	21	45	0	103	505	26	146	76	54	352	97	36	0	0	14
fe7e280504324605e2bf1b4d69374a7e	0	135	167	75	0	15	16	49	124	0	34	46	47	55	40	51	69	0	0	31	0	137	0	455	34	0	35	0	22	28	23	26	0	0	18	22	142	51	0	39	137	15	61	281	23	75	84	0	21
8377a1b7f8424a14d3432cfc69372033	71	0	192	0	52	0	17	0	458	245	0	0	0	14	0	31	0	0	0	120	62	48	458	0	302	53	0	52	0	301	17	0	0	16	0	0	0	0	0	51	0	0	102	0	0	0	0	64	0
cd1b65bd009b0d5d182a5ba58fbfc2e9	0	0	65	159	0	190	0	37	0	31	151	153	213	209	203	212	23	0	16	27	0	0	0	192	32	23	49	0	35	84	33	63	20	28	39	0	0	0	0	0	0	0	0	0	0	0	20	173	0
df53204e1f8f62af5bdd8d0711900b63	14	92	23	40	29	36	0	26	22	0	0	16	0	0	34	49	15	0	0	20	11	11	24	224	68	44	34	24	149	30	191	38	65	32	87	28	51	143	23	36	250	0	78	164	38	31	101	0	0
13400596f8c57cbdb9baf3375c7849a8	61	0	255	0	49	0	0	0	458	228	0	0	26	16	42	0	0	0	0	97	43	44	434	0	282	55	0	51	0	287	11	22	0	23	0	0	0	0	0	27	0	0	95	0	0	0	0	92	0
79b6133eea48ed31c63c6563c834548c	0	0	313	0	0	0	0	0	0	18	0	0	0	0	0	14	0	0	30	22	85	0	79	0	167	278	74	600	20	0	789	88	30	20	32	0	0	0	0	0	0	0	0	0	0	0	83	0	0
ffebf71fb52b75fca7a50b05f12e1977	0	0	70	0	21	0	27	0	82	752	60	65	97	97	75	75	0	0	0	0	0	77	107	0	26	0	110	28	176	31	0	22	83	0	54	0	0	0	0	0	0	0	0	0	0	0	0	555	0
332e8163b1fd2a48aec26799a5d489ad	0	0	212	0	0	0	0	0	0	0	0	0	0	0	0	0	0	22	105	0	263	0	0	0	60	56	0	511	97	0	809	0	38	64	228	0	0	0	0	0	0	0	0	0	0	0	133	51	93
b11b88b451299ebf7ee0a9f916c82b58	0	0	60	11	14	0	0	22	90	711	69	65	97	107	66	87	0	0	0	43	3	86	105	0	20	0	152	0	164	0	0	39	82	0	68	0	0	0	0	0	0	0	0	0	0	6	0	503	0
e3b5943eaf0bbebfbc41cdb814ed8d93	0	23	81	137	0	180	0	37	0	26	151	168	188	184	162	215	23	0	16	18	0	0	0	194	34	19	48	0	64	61	55	64	18	0	74	0	0	0	0	0	0	0	0	0	0	0	21	132	0
605bdbb296c134eddd1c871c0425306d	12	63	0	22	40	33	32	43	20	0	0	0	0	40	0	0	17	10	0	19	15	19	18	236	83	0	33	19	152	42	182	38	68	41	67	0	54	136	0	32	272	20	95	169	37	29	101	25	0
447dba7b4036cb5cbba76d0671c9946e	0	0	0	0	0	0	0	0	0	0	97	84	121	166	84	129	0	0	0	0	0	116	0	0	0	0	373	0	12	138	57	135	420	54	166	0	0	0	0	0	0	0	0	0	0	0	0	20	0
3c236289a55d33a831e055b3b43fcfab	74	0	30	0	204	248	80	0	127	178	22	0	27	35	0	0	69	39	0	33	0	45	33	82	77	59	25	0	74	121	185	8	6	26	32	68	15	32	50	145	21	0	39	35	31	96	0	29	73
865f50a6d0efe672d97b3618c1e2b4fe	0	0	45	0	25	0	0	0	77	0	0	0	0	31	0	0	0	0	0	0	0	0	0	0	0	0	0	0	30	0	0	0	0	0	0	0	426	103	64	39	583	135	385	392	130	171	0	0	0
1b460a81bbe5d1f2c419d2611041d92b	0	0	0	0	0	0	0	0	0	0	23	0	37	35	24	34	0	56	13	0	174	30	527	0	58	0	0	137	37	0	0	289	29	165	147	60	0	0	0	0	0	0	0	0	0	0	0	578	9
18a534cf7fe7765f20d019d337a49834	0	14	0	44	53	68	65	228	0	97	0	0	0	0	0	0	28	0	32	134	35	91	0	37	88	103	74	139	118	47	139	15	92	165	169	117	0	0	0	0	0	0	0	0	0	0	0	0	52
f65a255989cb2c0e8a78767237853ecf	0	0	0	0	0	0	27	943	0	0	0	0	35	0	0	32	1292	0	0	0	25	0	0	0	34	0	0	0	0	0	0	0	35	0	0	34	0	0	0	0	0	0	0	0	0	0	0	0	0
f6256d2c1f80096946b3a7bbd4ec8609	0	109	142	60	0	22	14	54	146	25	33	38	39	47	36	50	84	0	0	0	0	126	0	495	40	0	0	0	21	24	0	19	0	30	0	14	135	29	0	40	125	11	69	248	25	68	61	34	15
bf76c713440babd4f8da2b70fe06d500	0	0	0	0	0	0	29	984	0	0	0	0	0	0	0	0	1253	0	0	0	41	0	0	0	25	0	0	0	0	14	39	0	35	0	0	0	0	0	0	0	0	0	0	0	0	0	0	21	0
73d9d5dcdf356852dbd28fe444464859	177	24	21	113	13	96	0	0	49	0	0	18	26	16	13	0	0	0	0	37	0	260	83	0	0	0	0	0	0	0	0	16	0	40	0	55	0	78	473	21	153	65	55	352	66	27	0	0	0
859336cb81c770dbc7e693c9f04498f6	0	0	51	0	23	0	0	0	83	0	0	0	0	0	0	0	0	0	0	0	0	0	0	0	0	0	0	0	0	0	0	0	0	0	0	0	422	111	72	41	560	117	343	397	119	151	17	0	0
bdbadc6918a1ad8a54528c8b7c0d977c	52	52	442	0	105	68	29	0	0	142	0	0	0	48	16	0	0	66	43	237	0	89	90	0	119	0	51	34	172	0	0	95	42	171	67	0	0	0	0	0	0	0	0	0	0	0	50	76	38
e3ec74edc1f6a8a38d59221fb7622c86	86	0	39	0	119	0	0	0	26	160	0	0	0	0	0	0	0	52	110	246	270	0	28	0	31	106	35	0	0	0	0	37	52	239	294	0	0	0	0	0	0	0	0	0	0	0	44	318	0
5313f97bfb2569338ce35767cbde1d71	0	0	302	0	0	0	0	0	0	20	0	0	9	0	0	0	0	0	15	25	97	0	66	0	132	285	76	500	0	15	677	84	25	24	32	26	0	0	0	0	0	0	0	0	0	0	69	35	0
f40331e7a76cd708a59ef007a526a6cd	0	0	0	0	0	0	0	0	0	75	0	45	0	36	18	39	467	0	0	0	0	21	23	80	55	9	52	0	216	52	92	243	115	0	0	36	0	0	0	0	0	0	0	0	0	0	535	139	0
8882ea925a41ef12687e8b63231c6cdc	51	0	0	0	0	18	202	0	0	153	36	35	38	49	29	27	0	32	0	0	25	15	162	0	133	65	25	89	56	16	197	44	0	114	115	31	0	0	0	0	0	0	94	0	0	0	240	88	20
74d00222a53e6915dee328bbb53f5f70	0	0	0	0	0	0	0	0	0	0	72	63	76	86	63	81	0	8	48	40	0	23	0	0	0	75	0	29	105	460	476	41	40	175	0	98	0	0	0	0	0	0	0	0	0	0	22	215	159
b439c23762d337e0f4ee6f751ae70ac8	196	0	0	0	0	0	24	28	36	41	0	0	0	0	0	0	0	0	0	21	75	39	473	0	37	30	29	34	542	0	0	97	36	105	89	52	0	0	0	0	0	0	0	0	0	0	251	26	91
a3267831e9e4d14aed64bc768b579238	0	0	0	0	0	0	0	0	0	0	0	0	0	0	0	0	0	0	46	0	0	0	0	0	0	0	0	0	0	0	28	0	0	0	0	105	0	727	0	499	0	489	381	30	88	77	0	0	0
75b050ba05452488b080d2a38c0f5842	0	0	69	0	58	0	0	33	0	83	0	0	0	22	0	0	0	159	0	186	0	197	46	0	0	37	26	186	108	21	487	67	71	34	0	117	0	0	0	288	0	43	0	0	0	0	18	16	39
925070d6664f33442331715b106518a2	42	24	457	0	86	67	23	0	0	123	39	40	25	0	21	26	0	60	29	197	0	125	54	0	117	0	61	23	131	0	0	71	44	212	75	0	0	0	0	0	0	0	0	0	0	0	54	59	27
ca23ef809ff69bd65f63bc33bc3ae25d	0	0	0	0	0	0	0	0	0	0	39	38	61	61	53	39	355	0	0	0	327	0	67	0	290	0	0	0	0	92	208	0	0	0	200	0	0	0	0	0	0	0	0	0	0	0	0	49	0
3828da46f33a78ff3c77d366bdf038bc	62	0	52	0	236	193	61	26	133	160	0	0	0	0	34	0	96	28	0	50	19	36	22	77	57	65	23	30	44	134	121	9	0	13	26	0	0	24	35	131	14	40	27	28	32	90	16	18	57
83966b607fcbe1d9efe8a90eb8825867	71	0	17	0	30	0	194	0	0	128	31	30	35	32	25	36	0	19	30	30	24	19	161	0	122	61	0	65	52	0	157	49	15	147	99	23	0	0	0	0	0	0	101	0	0	0	222	58	0
f50c4d5286cbee0debbe07b79faefb8c	0	20	0	42	36	81	47	217	0	100	0	0	0	0	0	0	26	0	27	132	28	89	0	32	87	74	57	118	112	58	134	18	100	173	161	88	0	0	0	0	0	0	0	0	0	0	0	0	35
98c594e31daa84b839a419341d508d18	0	0	271	0	0	0	0	0	0	25	16	0	0	12	0	0	0	0	13	22	61	0	67	0	146	270	64	507	0	0	684	61	22	22	23	0	0	0	0	0	0	0	0	0	0	0	53	0	0
15f973e7f4cc5baddf601c7989426450	0	0	0	0	0	0	30	900	0	0	0	29	0	0	0	0	1191	0	0	0	27	0	0	0	25	0	0	0	0	0	0	0	29	0	0	0	0	0	0	0	0	0	0	0	0	0	0	0	0
97ac7184d4214721cf4de8e2cc2bdce2	0	0	0	0	0	0	0	0	0	0	0	0	0	0	0	0	0	0	29	0	0	0	0	0	0	0	0	0	0	0	18	0	0	0	0	119	0	721	0	444	0	436	385	0	83	74	0	0	0
7a0e84ddbfcee9359b7f02d37f691798	0	0	45	0	20	0	0	0	69	0	0	0	0	27	0	0	0	0	0	0	0	0	0	0	0	0	0	0	31	0	0	0	0	0	0	0	332	91	67	50	519	109	335	330	108	153	0	0	0
a9473ef3387aab99116e1163ec115918	0	0	20	0	0	0	0	0	0	71	0	0	0	0	13	0	445	0	0	0	0	17	24	88	0	9	36	28	196	65	94	243	133	19	44	0	0	0	0	0	0	0	0	0	0	0	522	99	37
c9ed4335799b8dfd74d5f92f94a50737	26	0	24	0	15	0	62	10	250	0	37	0	0	0	0	45	31	34	201	271	20	54	222	133	299	53	8	24	60	0	21	0	0	121	13	34	0	0	0	0	0	0	20	0	30	0	59	16	23
3332d9d0f543b266bd226aa1c84a69cf	88	0	43	23	227	201	74	0	107	137	0	0	24	0	0	0	84	35	0	39	0	53	22	71	62	61	22	0	55	137	146	15	0	13	24	0	23	21	56	110	9	0	30	21	32	101	0	17	56
240c6ac53b006948434a6b73f9e573e1	0	24	33	38	37	73	57	252	0	94	0	0	0	0	0	0	28	0	37	100	37	76	0	32	75	83	49	119	96	45	104	40	86	152	147	85	0	0	0	0	0	0	0	0	0	0	0	0	41
afc4813a4414233e08f0317f1b9ec85d	25	31	28	25	0	0	61	21	206	44	29	0	0	28	0	0	0	0	0	0	0	13	19	117	53	0	0	0	44	28	0	0	0	26	54	0	48	51	148	83	327	31	104	284	79	233	27	0	0
2ee7ca169a6bb8d84f3acb5f9fecf5b4	152	0	27	0	22	0	24	0	36	23	0	0	0	0	0	0	0	0	0	0	81	37	406	0	36	25	16	0	459	0	31	73	43	79	96	43	0	0	0	0	0	0	0	0	0	0	309	31	80
011ead5f017f8f91bf0a2cf809a9df1b	0	0	159	0	0	0	0	17	0	0	0	0	0	0	0	0	20	0	64	0	214	0	17	0	76	34	0	408	84	0	697	10	0	68	197	0	0	0	0	0	0	0	0	0	0	0	107	48	63
6c9e4d2cb8818d7330b3ab295fb27d78	130	0	38	113	91	172	34	545	0	31	0	0	0	0	0	0	18	0	0	0	16	20	0	194	50	43	45	99	72	47	29	0	66	0	43	113	0	0	0	35	45	0	0	29	0	0	48	0	23
c4959f7bd622128b86b00b84cdd9e1fb	40	0	0	0	20	26	0	0	0	0	125	159	168	275	220	198	317	0	82	0	57	0	22	0	84	46	12	0	36	0	0	13	16	27	66	0	0	14	81	0	0	47	20	0	0	0	0	0	32
e873319bf0f5c5a3959ed51629ef2025	0	0	57	0	70	0	12	28	0	73	0	0	0	20	0	0	0	118	0	169	0	185	48	0	0	28	47	197	86	15	459	99	81	46	0	89	0	0	0	247	0	0	0	0	0	0	22	15	37
e26576086035b972c48939154c791b3e	0	0	0	0	0	0	0	0	0	0	0	0	0	0	0	0	200	0	0	0	120	0	274	0	667	0	57	0	213	56	0	0	0	0	353	0	0	0	0	0	0	0	0	0	0	0	0	171	0
9cd967d9b519b1b7722add2d29c8c577	0	0	48	0	0	0	0	102	0	30	46	68	105	94	85	94	0	0	0	0	0	21	37	0	0	0	26	129	234	0	0	84	23	69	72	46	0	0	26	107	14	36	40	0	44	0	0	45	247
b734d92681846905020adbfbea83ccb9	0	0	61	0	24	22	0	0	63	627	61	60	61	75	55	68	0	0	0	0	0	75	81	0	26	0	104	0	123	0	0	25	68	0	77	0	0	0	0	0	0	0	0	0	0	0	0	459	0
eff809e1d123204c05d86fb507f65358	137	25	48	133	98	182	26	460	52	41	0	0	0	0	0	0	27	0	0	0	0	0	0	168	41	0	0	116	60	34	41	0	86	0	49	141	0	0	0	21	33	0	30	0	30	0	61	0	0
763c1aee053484bc4a0f7592c7866d58	0	0	0	0	0	0	0	0	0	0	20	38	43	36	25	35	0	0	19	20	133	31	430	0	43	12	0	100	32	0	0	227	0	128	120	39	0	0	0	0	0	0	0	0	0	0	0	476	0
e4ec520fac3499278d802320bfa71e05	51	22	0	35	22	14	0	0	0	22	31	31	18	39	33	42	0	0	37	74	0	43	0	0	26	52	47	135	46	27	249	76	97	32	0	29	24	33	0	77	18	16	22	18	38	17	59	27	474
911b527676d83b6162084a5fc64fdb4c	0	0	22	21	0	36	50	30	216	30	0	0	39	0	0	0	0	0	0	0	0	13	20	107	60	0	29	17	34	0	20	0	0	27	54	23	44	55	117	72	345	26	99	299	66	185	0	29	0
85b5230f5736f4bf7fa9d2a74f87ede4	0	0	0	0	0	0	76	0	0	265	0	0	0	0	0	0	0	0	104	80	0	0	0	0	55	0	0	905	108	0	127	0	33	204	0	68	0	0	0	0	0	0	0	0	0	0	0	53	132
5aa413cabfff1f4bfb9e907e2ed36e29	0	0	0	0	0	0	0	0	0	0	75	89	122	107	111	119	0	0	0	298	0	0	48	0	0	0	25	187	42	0	478	0	0	21	0	220	0	0	0	0	0	0	0	0	0	0	0	244	0
d7469f8494a1702b7aa57ffdfbc885d7	0	21	0	32	25	51	51	266	0	111	0	0	0	0	0	0	15	0	20	116	26	50	0	33	74	69	70	105	96	54	125	0	69	170	153	98	0	0	0	0	0	0	0	0	0	0	0	0	39
c19edae3afccfce6d58daf6e652006a0	77	0	0	0	103	0	8	0	25	158	0	0	0	0	0	0	0	53	106	189	206	0	29	0	0	120	22	0	18	0	0	34	45	233	291	0	0	0	0	0	0	0	0	0	0	0	40	276	30
ae01c16e227056475cc9090ed6ecb80e	28	202	145	0	149	37	0	0	176	88	0	13	0	0	10	0	0	0	21	29	0	0	32	0	0	30	18	0	42	46	65	26	34	24	0	24	27	38	0	173	0	0	67	0	38	444	0	31	19
c6906a63ccf96ea98fd30f8385f3b30d	0	0	0	0	0	0	40	808	109	125	0	0	30	0	0	36	53	0	0	0	21	0	15	0	0	0	49	16	0	93	19	0	0	37	215	42	30	25	54	85	0	0	98	0	14	0	0	15	40
cb8b4d5008671e5b44698d43e45ae5ea	30	111	47	61	0	28	27	44	131	34	58	50	32	0	41	38	94	0	0	26	0	24	0	65	21	18	0	0	0	98	103	0	34	0	14	0	100	58	30	141	74	33	123	244	30	40	0	0	0
609f8aab11dee1c12950b803d56a5653	24	93	69	49	0	171	33	0	134	77	46	0	0	46	0	0	27	16	0	0	33	20	0	153	48	0	0	16	51	13	60	0	0	15	0	0	58	97	160	100	51	25	48	116	64	32	42	0	37
f85fb5ebdb2a72a4be16f7b12bd6ce69	0	0	13	30	39	46	42	256	0	100	0	0	0	0	0	0	25	0	22	93	28	59	0	32	73	78	69	96	101	37	112	0	77	162	145	117	0	0	0	0	0	0	0	0	0	0	0	0	38
08b75ca0b5f9b41cda2c7ab482bde83c	161	0	0	0	0	0	25	0	48	25	0	0	0	0	0	0	0	0	43	0	74	31	426	0	0	0	25	0	480	0	0	77	28	93	78	37	0	0	0	0	0	0	0	0	0	0	238	0	81
307089f2037bfb1f2f0907fd559ec140	0	0	228	0	0	0	20	54	25	60	11	0	0	0	14	0	0	0	54	30	140	33	107	0	88	57	108	31	137	39	46	50	19	101	42	35	0	0	33	60	0	11	115	0	0	0	129	22	93
fe79bdfae0d37c1dbe220f7e98647b9f	0	0	0	0	0	0	48	0	0	254	0	0	0	0	0	0	0	0	114	89	0	0	0	0	51	0	0	858	110	0	104	0	36	184	0	73	0	0	0	0	0	0	0	0	0	0	0	51	138
618fbe59f45886a9227f7c79ee458d57	26	0	33	122	47	0	139	41	184	65	0	0	0	0	0	0	33	31	162	24	57	59	44	0	57	0	51	33	81	28	0	30	0	129	19	80	0	22	0	52	21	28	0	27	0	9	53	40	57
377406dcb5796bf5d10a2da463cf2736	0	0	27	0	17	0	53	103	51	55	72	71	89	94	70	78	15	0	0	0	38	0	76	0	69	0	0	27	97	0	0	26	28	109	126	178	0	0	0	0	0	0	12	0	0	0	15	153	27
3848fd38e6c75357e5551d9ec7be904f	0	0	0	0	0	0	0	0	0	0	0	0	0	32	22	0	0	18	229	59	113	105	66	0	66	46	36	87	76	0	22	22	25	257	80	17	0	0	0	0	0	0	0	0	0	0	0	244	114
622c206438ef17009c412a8327662196	0	0	0	22	29	53	45	297	0	74	0	0	0	0	0	0	29	0	27	110	29	55	0	33	70	49	41	121	106	54	91	0	71	152	134	104	0	0	0	0	0	0	0	0	0	0	0	0	36
8573b2d4f492cbffb6d0dddf19a72c82	188	39	53	40	22	29	56	29	313	85	49	44	0	0	28	57	25	35	8	20	23	16	19	55	35	24	25	47	26	22	24	50	36	52	133	29	21	0	0	0	0	0	0	0	0	0	191	36	23
f1bf13e77dabea41e49222a3cf708045	0	0	0	0	0	0	0	0	0	61	35	51	57	72	54	55	0	23	28	87	0	22	437	0	0	0	0	0	46	0	0	81	29	24	0	57	0	0	0	0	0	37	0	0	0	85	108	34	41
5902ad8440d1f31df3c00e3029e6f985	0	0	0	0	0	0	0	0	0	0	0	0	0	0	0	0	191	0	0	0	95	0	239	0	669	0	47	0	225	50	0	0	0	0	320	0	0	0	0	0	0	0	0	0	0	0	0	136	0
a3531a9f2efad71523d491245ec93084	0	0	0	0	0	0	0	0	0	66	0	0	40	29	18	20	358	19	0	0	0	18	32	71	34	0	47	0	158	58	69	218	87	0	0	0	0	0	0	0	0	0	0	0	0	0	442	114	0
854857c1ee93288245a4d2eb29beb944	12	65	59	0	0	189	31	49	135	55	0	0	0	0	31	31	28	0	30	0	0	32	0	147	0	0	0	0	49	0	55	0	0	16	38	35	43	101	163	73	62	35	56	112	67	41	48	0	30
5e26934e07cabda63470ef3fe1b793e0	63	0	0	0	0	0	178	0	0	119	20	21	28	34	22	31	0	25	0	0	18	0	143	0	99	54	0	48	44	0	163	32	0	98	103	31	0	0	0	0	0	0	90	0	0	0	237	45	0
2423d0b1207e9e367ea054ccbf8bdeb0	0	0	47	0	0	0	0	87	0	30	60	72	82	65	63	102	0	20	10	0	0	23	34	0	0	0	22	116	202	0	0	72	23	62	65	45	0	0	31	106	16	44	44	0	0	12	0	0	244
d8428fd1604e546bdbcff03fec3bf14c	0	0	0	0	0	0	0	0	0	0	0	34	82	46	0	50	0	0	0	0	0	0	0	0	0	0	0	0	0	0	0	0	0	0	0	0	37	216	92	700	212	247	0	77	66	106	0	31	0
d3caa2c207341275e6a5b5e29753135b	43	0	26	0	46	0	49	0	67	35	22	0	0	24	23	0	0	0	0	46	0	38	0	349	0	0	42	47	97	39	97	33	0	51	32	88	30	79	28	49	75	0	44	27	92	114	73	0	0
79422a839940b93f4551d69f5ccb1ee5	0	0	0	0	0	0	0	772	117	127	0	0	0	40	0	0	66	0	0	0	15	0	23	0	0	0	0	19	0	83	17	0	0	37	236	31	27	19	50	81	0	0	114	0	20	0	0	12	31
8ebb745497a00e9ff05ffd5dc032a5bc	0	0	256	0	0	0	0	57	18	41	0	0	0	0	0	13	42	13	42	26	107	42	89	0	84	48	82	36	129	36	41	26	16	93	40	0	0	0	38	41	0	0	129	0	0	0	115	28	120
92b4406971249785c636323b970bec6d	81	0	36	103	69	176	23	481	0	0	0	0	0	24	0	27	23	0	0	0	0	0	0	175	30	0	0	97	64	28	34	39	59	17	0	98	0	48	0	21	31	37	0	0	0	14	0	29	0
a1d0cc4ceb485c5fdeedbbbd31c73864	0	0	25	20	0	0	56	30	193	29	0	0	0	0	19	0	27	0	0	0	0	0	22	94	41	17	0	0	21	0	0	39	0	36	49	0	45	34	119	84	304	27	94	245	77	171	0	28	0
6d7b464b8f2480cdf1fb792a39deb2f9	0	0	59	0	78	0	0	25	0	69	0	0	0	13	0	0	0	147	0	159	0	172	31	0	0	32	35	174	61	23	382	69	69	39	0	91	0	0	0	186	0	0	0	0	0	0	20	11	26
f3e392eedaaae98134f72e6a330c6f6f	34	0	0	92	14	49	146	33	50	52	19	19	27	20	0	20	0	364	53	76	71	22	0	20	493	22	0	0	39	41	0	21	0	49	41	0	0	0	0	0	0	0	0	0	0	0	37	33	0
63f6ab68e2096ecf1b0f41fbaa9c0e19	0	0	0	0	0	0	0	0	0	0	11	0	15	0	0	0	0	0	0	0	187	109	0	0	0	51	134	53	131	0	0	210	56	25	210	215	0	0	0	0	0	0	0	0	0	0	216	154	0
ae8a281262eee6c477a147f40729529d	39	19	0	103	15	41	125	46	61	55	14	22	33	23	16	20	0	382	67	69	59	0	0	20	485	18	0	0	43	50	0	25	0	49	35	0	0	0	0	0	0	0	0	0	0	0	0	0	0
cfa22177b03e37344b27d262d7ca3371	0	0	46	0	59	0	0	23	0	65	0	0	0	20	0	0	0	118	0	155	0	163	45	0	0	37	47	183	73	14	394	51	77	28	0	92	0	0	0	215	0	0	0	0	0	0	20	17	20
7d3a4dd8f05ecfc0599d2122d738f2e2	46	0	0	0	27	0	169	21	0	111	23	18	28	42	19	36	0	24	0	0	17	0	118	0	116	51	0	57	41	0	165	29	24	111	84	25	0	0	0	0	0	0	73	0	0	0	222	55	0
ea6482787f18a614bcee7c94f0905ba4	0	0	34	0	14	0	52	0	203	0	0	30	0	30	28	0	35	53	190	216	12	29	175	110	260	49	23	30	50	0	0	0	0	126	25	39	0	0	0	0	0	0	18	0	0	0	50	0	0
0cdb94639513ab4741d397cf7c3b9991	35	0	48	18	139	98	114	79	220	47	0	0	0	0	0	0	57	0	44	30	0	0	71	0	26	0	0	0	23	33	93	0	0	0	23	0	78	0	30	507	0	15	0	0	54	0	0	0	0
39ef7c03f7d76ba63f04cbe967dda3b0	0	0	0	27	31	48	41	284	0	80	0	0	0	0	0	0	22	0	19	92	22	59	0	31	48	67	45	104	83	53	116	0	60	135	120	92	0	0	0	0	0	0	0	0	0	0	0	0	27
059a8eccfdda0e54dd6e424a3144d3e4	0	22	19	30	0	0	60	18	183	25	0	0	0	0	0	26	0	0	0	0	0	0	17	110	54	0	0	0	26	0	0	0	0	32	53	0	48	45	119	91	295	24	92	265	62	181	0	0	0
48b0ba871731b2fd0cc20bdd56ba4559	181	0	0	0	0	0	24	0	42	23	0	0	0	0	0	0	0	0	0	0	73	21	373	0	0	0	22	0	399	0	0	81	32	68	99	52	0	0	0	0	0	0	0	0	0	0	252	0	63
8e2c40585a6b0d3b61ec6fe87673748a	21	18	25	21	15	0	65	0	193	22	0	0	26	0	0	0	27	41	154	207	19	65	168	116	211	44	25	28	67	0	0	0	0	95	18	26	0	0	0	0	0	0	14	0	30	0	49	0	20
bb7b942ae6e959305cc89a6e58a71f9c	0	0	0	0	0	0	0	0	0	0	58	84	100	104	72	110	0	0	0	305	0	0	47	0	0	0	39	182	0	0	436	0	28	0	0	198	0	0	0	0	0	0	0	0	0	0	0	186	0
142754f6a4fdb8b9a2d4d24b255bfd49	46	0	0	0	20	17	0	0	0	0	105	117	135	178	170	215	299	0	73	0	61	19	16	0	76	0	13	0	29	0	0	12	0	29	50	0	0	0	83	0	26	48	0	0	0	0	0	0	30
1034f3607f387fc55bb95d2a437adccf	29	106	41	30	0	61	0	29	32	33	0	0	0	0	0	0	54	0	55	40	60	23	18	66	19	0	47	46	43	0	29	20	42	51	59	66	39	23	79	0	46	17	38	33	44	35	131	57	70
72250a8c6e7cee3f19a8da430ca26ee9	0	0	0	0	0	0	0	0	0	42	38	0	0	0	9	0	362	0	0	0	0	19	24	72	0	0	31	15	173	42	90	240	76	21	0	0	0	0	0	0	0	0	0	0	0	0	441	105	0
c127bbad0e115dfeafd165261120ef8d	20	67	75	36	0	171	37	0	130	56	0	0	48	0	0	0	22	0	0	40	0	24	0	167	0	25	42	0	35	0	58	41	0	25	0	0	40	104	114	102	57	0	31	98	52	42	0	14	27
f2dad71112255f6a15e6f78f2838aa82	0	170	139	0	156	0	0	0	150	81	0	0	21	0	0	0	0	0	0	14	36	0	25	0	0	34	15	0	31	45	60	0	29	0	0	23	24	39	0	117	0	46	51	0	37	395	0	29	22
d5c74ec9a1a4428d3f8f9ba3536b79a4	25	100	0	45	0	27	0	53	124	31	0	0	31	38	27	30	89	0	0	0	0	0	0	53	24	0	19	0	35	67	99	23	0	0	0	0	116	55	33	147	70	48	121	220	31	34	53	0	0
f5de73e382c5c62aa9570cdba9569f17	28	197	110	0	125	0	22	0	155	74	0	0	0	29	0	25	0	0	0	22	0	0	23	0	0	29	16	40	24	45	59	0	0	0	0	32	31	35	28	137	0	0	47	0	30	374	0	25	17
61e2ca04df29e36a37ba2cfa69f2dbc4	24	24	45	99	38	0	124	34	165	66	0	0	0	15	0	15	30	36	178	35	0	51	20	20	45	0	37	27	73	17	18	27	0	111	21	70	0	0	37	36	0	0	0	27	0	0	44	33	50
75986080c5597dfa74a3eaaf63f30a0e	42	0	22	0	24	10	51	103	47	38	55	67	87	86	59	66	0	0	0	0	35	0	72	0	71	0	0	21	106	0	0	0	0	109	127	146	0	0	0	0	0	0	0	0	0	0	28	131	24
9b2fe7da8247d7c610d670cf3b52829b	0	0	270	0	28	79	166	1144	0	199	0	0	0	0	0	0	0	0	0	0	0	0	0	0	0	0	0	0	0	0	0	0	0	0	0	0	0	0	0	0	0	0	0	0	0	0	0	0	0
ffd110b1706af64744c684eb4f179b2c	0	0	0	0	0	0	0	0	0	60	43	55	75	55	49	53	0	0	36	83	0	29	364	0	0	0	0	0	40	0	0	73	0	0	0	53	0	0	0	0	0	25	0	0	0	103	120	0	37
9d0174e97193771079fcdb26ee66a7c4	0	0	0	0	0	0	0	625	98	116	0	0	0	0	0	0	58	0	0	0	23	15	16	0	0	0	54	17	0	81	14	0	17	44	230	39	26	15	43	75	0	0	106	0	17	0	0	0	37
fa227c9ad647526d80af3033a92d6d2a	33	0	0	0	19	18	0	0	0	0	92	105	127	192	166	163	279	0	100	0	48	0	13	0	73	0	0	0	39	12	0	12	0	23	41	0	0	0	61	0	21	61	0	0	16	0	44	0	43
783166bb550c6d6fb12e1db569fe2521	83	0	35	107	83	152	25	464	0	0	0	0	0	0	17	0	16	0	30	0	0	0	0	184	41	0	0	79	60	32	26	0	67	19	0	98	0	0	0	32	29	0	0	0	0	0	0	0	20
5144a0260c2904528241227ff464db1b	0	0	0	0	0	0	63	0	0	228	0	0	0	0	0	0	0	0	122	71	0	0	0	0	48	0	0	665	84	0	101	0	28	163	0	57	0	0	0	0	0	0	0	0	0	0	0	54	127
2d2e6da43781d23bc2c76bbbe661849e	24	46	39	38	38	26	23	43	59	35	0	0	0	0	0	0	42	59	47	20	23	111	31	25	66	66	38	64	68	16	71	30	17	117	0	19	0	22	0	41	24	30	34	0	0	24	102	55	31
3369a4a84a436339c9333db6d45680a2	0	0	0	0	0	0	58	156	0	568	0	0	0	0	0	20	0	0	35	0	272	0	392	0	0	0	0	65	0	0	0	0	0	228	0	0	0	0	0	0	0	38	0	0	0	0	0	0	0
39fd0e9c94cd416c42a2e19cc25e7272	0	0	227	0	0	0	26	50	23	41	0	0	0	12	0	0	0	0	39	22	135	29	69	0	78	42	80	35	124	22	37	29	16	96	47	0	0	0	31	44	0	0	100	0	0	0	112	23	103
cc9f6ebafb08509afac1ffa5c6423fb4	0	0	21	0	22	0	39	148	44	45	64	48	76	92	55	76	16	24	13	0	32	32	75	0	70	0	0	18	105	0	0	15	0	71	134	142	0	0	0	0	0	11	0	0	0	0	12	95	28
b18f96f2434c8dd451e68b18719c5c25	39	0	0	0	12	17	0	0	0	0	98	117	145	185	156	184	288	18	63	0	66	0	16	0	75	0	0	0	29	0	0	9	0	22	48	0	0	19	69	0	0	45	0	0	0	0	0	0	44
f95d3fc5dde85d3d94b182ddc0c1953c	49	0	243	0	220	54	0	0	223	0	0	0	0	0	0	0	0	0	0	0	0	0	0	0	16	0	0	22	119	37	152	0	20	0	16	0	0	116	36	294	0	17	36	0	20	0	0	0	0
a4931bc1b7623a9f12952fb76587db22	0	0	24	0	0	0	28	0	33	45	0	30	29	0	0	0	25	52	0	83	27	86	146	0	59	223	54	39	45	0	26	74	35	168	101	29	0	0	68	0	0	0	0	0	0	0	21	146	30
a924f56cec551fa55da130c8749c68a9	40	0	231	0	199	61	0	0	195	0	0	0	0	0	0	0	0	0	0	0	0	0	0	0	0	0	0	0	135	66	168	0	16	0	25	0	0	136	35	318	0	15	32	0	27	0	0	0	0
eeca09bf235b2bfbb481cf7f858435a3	0	0	244	0	28	61	140	1082	38	173	0	0	0	0	0	0	7	0	0	0	0	0	0	0	0	26	0	0	0	0	0	0	0	0	0	0	0	0	0	0	0	0	0	0	0	0	0	0	0
c7fec9b88bea48e47d35607d0613f80e	46	0	0	0	25	75	39	0	0	29	57	0	65	65	48	84	0	21	0	41	29	15	38	0	166	0	19	15	46	95	0	51	0	9	0	24	34	78	66	58	0	37	107	0	69	46	14	35	0
8bfd4f12155c8d4afe572ab0e6960d52	0	0	0	0	0	0	0	0	0	0	0	0	0	15	11	0	0	0	0	0	173	100	0	0	0	53	122	59	109	0	0	191	49	33	160	206	0	0	0	0	0	0	0	0	0	0	172	132	0
054dc65bb37b86845f0c11ff7085658b	0	0	0	0	0	0	0	0	0	0	49	74	90	86	100	100	0	0	0	311	0	0	37	0	0	0	26	142	0	0	382	0	0	31	0	148	0	0	0	0	0	0	0	0	0	0	0	211	0
0bb7fffe6ba2a68f0f8172a0d3e1f660	0	0	0	0	0	0	0	0	0	0	0	21	75	41	0	34	0	0	0	0	0	0	0	0	0	0	0	0	0	0	0	0	0	0	0	0	46	243	65	648	199	203	0	91	0	88	0	0	0
d82d8c0122f28863a60f87986ef76acb	21	0	41	0	134	111	91	67	221	56	0	0	0	0	0	0	39	0	47	30	0	0	67	0	16	0	0	0	0	27	65	0	0	0	23	0	69	0	26	477	0	19	0	0	42	38	0	0	0
3543240589555b1eb4e81a6690b9915c	0	0	6	0	0	0	0	0	0	0	30	0	0	21	0	16	0	0	0	0	19	0	78	0	0	0	47	0	0	0	0	29	0	356	71	85	0	0	0	0	0	0	0	0	0	0	0	137	0
aeb69965ea6eb9cd4abbec541165dda1	0	0	0	0	0	0	0	682	87	102	0	0	0	0	0	0	51	0	0	0	16	21	12	0	0	0	0	8	0	64	15	0	0	53	197	33	29	15	35	76	0	0	103	0	19	0	0	0	45
5756dc39cc6ec8d2932da46f1d1e4dd2	0	15	27	41	0	0	20	17	21	21	39	27	45	67	59	61	14	0	0	0	0	0	23	100	34	0	0	0	24	16	28	0	14	0	14	0	26	117	29	226	32	50	81	154	43	126	21	57	0
1de39384d71a083cc424687a876f16e5	25	28	0	78	25	44	118	40	52	49	14	22	0	29	26	13	0	321	58	50	57	0	0	14	429	13	0	0	44	54	0	16	0	38	34	0	0	0	0	0	0	0	0	0	0	0	0	0	0
eebf7923450818ab8193fcd9d2ac3fdf	0	0	0	0	39	0	0	0	0	0	0	0	31	0	0	0	0	0	0	0	18	0	88	0	0	0	0	0	0	0	0	0	0	336	69	85	0	0	0	0	0	0	0	0	0	0	0	132	0
9020a6b311a62ac1444e8f5a1ba686ee	16	86	0	53	0	27	0	40	120	0	0	0	27	38	17	23	75	0	0	0	27	0	0	45	21	0	0	0	25	62	93	25	0	0	0	0	109	61	22	140	70	42	106	214	38	36	0	41	0
a13cf6ffdddc0c65efb962e007daff67	0	0	0	0	0	0	0	0	0	0	0	0	19	0	0	0	0	18	182	34	116	120	51	0	65	0	0	69	56	0	0	27	21	245	53	13	0	0	0	0	0	0	0	0	0	0	0	208	102
313fd6beec47007695b778d1f08de374	18	76	66	0	49	172	35	0	114	45	0	0	0	0	0	0	16	0	30	0	0	22	51	150	0	0	0	0	46	0	36	0	47	17	0	0	31	97	131	79	65	0	33	102	55	54	0	0	35
ae9ecdd8454f3ff2d3cb982789950cbe	35	0	46	18	114	101	88	86	180	46	0	0	0	0	0	0	36	0	31	27	0	0	58	0	15	0	0	0	22	40	62	0	50	0	19	0	75	0	22	461	0	12	0	0	51	0	0	0	0
bd1dcb68c38e535a19dedc07db6339c0	21	30	50	63	0	26	14	30	72	25	0	0	41	28	49	57	0	63	0	20	0	124	44	26	79	66	0	63	72	18	58	0	17	103	0	0	0	0	0	53	0	23	41	0	16	18	101	56	21
e51e92faac1537052790f7324a9c8da2	0	0	0	0	0	0	60	144	0	499	0	0	0	0	0	0	0	4	33	0	251	0	376	0	0	0	0	68	0	0	0	0	0	250	0	0	0	0	0	0	0	39	0	0	0	0	0	0	0
a36f2c9a3fada8f313f93f63b1c089a9	0	0	0	0	0	0	0	0	0	46	40	40	45	53	30	55	0	0	24	71	0	30	365	0	0	0	0	0	32	0	0	72	0	0	0	40	0	0	0	0	0	26	0	0	0	84	94	0	20
385edca693bd22fe0fd59868e5f0a5e4	0	0	0	0	0	0	0	0	0	39	99	102	140	148	107	109	41	0	0	28	0	0	20	0	0	0	0	0	0	0	127	189	29	0	0	0	0	0	0	211	0	102	47	0	0	181	0	0	0
4da000ce6ded6a359a468b92d1d0c766	0	0	242	0	0	0	0	46	17	40	0	0	9	0	0	0	0	0	40	30	106	30	62	0	72	42	79	26	94	26	31	30	10	81	45	0	0	0	45	43	0	0	102	0	0	0	107	22	98
91fb1af23a0e5b882349e747144fffb9	47	0	0	0	46	0	51	0	59	22	0	0	0	34	0	0	0	0	31	0	0	0	19	284	34	0	0	24	73	0	117	18	0	47	27	68	24	57	30	0	87	9	54	31	93	106	75	0	0
17a5a3ab1291d0e1e85ca40e0f070559	0	0	41	0	0	0	0	83	0	33	54	55	65	78	44	76	0	0	0	0	0	13	22	0	15	0	23	87	163	0	0	64	31	52	48	48	0	0	22	79	18	38	52	0	0	0	5	0	207
60797e9a4dbf9806742df5e3f6bfe41f	0	0	6	0	21	0	0	0	0	37	28	0	28	0	0	0	150	0	0	0	25	0	54	0	0	0	35	0	508	54	341	64	30	18	51	56	0	0	0	0	0	21	0	0	0	0	36	34	0
e6c7545ed929ad9da7daa33e1ebf124a	162	23	49	0	15	18	56	0	361	82	0	0	55	37	0	0	16	0	0	21	0	0	21	78	20	21	21	44	20	0	22	43	33	46	101	27	0	0	0	0	0	0	12	0	0	0	176	23	20
d9ccf7e51c72ac64fd6bf782f3981e90	0	0	0	0	26	0	0	0	0	0	0	0	0	59	26	0	172	28	43	0	24	0	55	0	0	0	36	45	445	55	314	62	20	25	43	53	0	0	0	0	0	21	5	0	0	0	48	0	14
a442b196faf7509e9573280d17356873	0	57	40	19	23	0	37	26	56	134	37	32	47	38	39	52	25	40	0	14	31	16	38	63	76	0	0	0	0	25	0	0	0	0	24	0	22	56	0	45	67	20	0	41	31	292	0	26	18
742d159e909351739509be828f30acf1	0	0	0	0	0	0	0	0	0	0	65	25	0	37	63	32	0	0	0	0	0	0	0	0	0	0	0	0	0	0	0	0	0	0	0	0	34	161	62	619	152	208	0	82	0	95	0	36	0
e97608811d4f37c0ef190dd60c89d539	27	0	0	61	11	50	99	35	50	45	11	12	0	18	0	17	0	330	54	50	50	24	40	20	406	25	0	0	24	52	0	13	0	47	28	0	0	0	0	0	0	0	0	0	0	0	0	37	0
c066fc0d085daac7709895d543e4e07b	0	0	322	0	36	47	103	1061	0	111	0	0	0	0	0	0	0	0	0	0	0	13	0	0	0	0	0	0	0	0	0	0	0	0	0	0	0	0	0	0	0	0	0	0	0	0	0	0	0
9aed054c3092e8a8e06a1a5beda37cc4	0	0	26	0	16	0	53	0	202	0	0	0	0	0	0	0	26	31	146	202	11	55	152	143	227	34	9	19	31	0	0	0	0	105	9	30	0	0	0	0	0	0	19	0	0	0	51	0	0
041c137f1c9bc75bf1346b37840dadf7	0	0	0	0	0	0	0	24	0	0	0	0	0	34	29	28	0	15	74	82	0	196	537	0	0	0	0	165	0	22	70	0	0	66	0	187	0	0	0	0	0	0	0	0	0	0	0	0	0
06ce48b6765b33e82a1be361ba2669d1	70	0	0	0	0	0	0	0	0	0	0	0	0	0	0	0	0	0	35	0	39	493	97	0	457	0	0	25	64	0	0	0	0	76	49	0	0	0	0	0	0	0	0	0	0	0	122	0	29
9248c7d55275291ff0d9b10472c8a659	13	408	30	43	19	182	34	0	33	15	0	32	39	55	0	45	0	43	45	19	0	0	25	36	34	0	21	0	36	0	0	25	9	33	22	41	0	0	18	118	0	0	25	0	27	21	0	45	67
142ea41465fc5de7882990154563ac48	0	0	0	0	0	0	0	0	0	0	34	36	46	49	32	43	0	0	43	0	62	0	53	20	76	0	0	0	77	0	0	0	0	167	64	0	0	35	437	0	0	257	0	0	0	0	0	0	0
0dd0d18b06b008ad95aeb8cd33db7b4f	0	0	0	0	38	0	0	0	0	0	0	16	0	0	0	17	0	0	0	0	165	97	0	0	0	46	107	38	93	0	6	163	50	20	156	167	0	0	0	0	0	0	0	0	0	0	154	104	28
b41d60395e0267cdd54a93543ee79053	0	0	23	0	25	0	52	138	31	33	47	50	66	88	45	71	0	0	17	0	28	0	53	0	68	0	0	16	70	0	0	0	0	103	121	142	0	0	12	0	0	0	0	0	0	0	17	99	17
df8571af54f03d26113b628bfa66eed5	9	0	21	38	0	34	0	0	0	21	41	40	37	64	40	44	0	0	0	17	0	0	0	113	41	12	0	0	29	0	25	42	0	37	16	0	40	109	42	196	29	52	57	142	45	142	0	57	0
171f49db4ac97d0a5327c34d60d1eaeb	35	0	33	0	132	101	91	68	205	49	0	0	0	0	0	0	57	0	31	29	0	0	42	0	19	0	0	0	0	19	77	0	0	0	23	0	63	0	24	426	0	11	0	0	57	0	0	0	0
ce9f525cb8436d3850c8aa258e270ff9	0	0	138	0	15	42	34	73	159	69	0	0	0	0	0	0	0	22	0	0	26	18	64	0	0	25	20	53	83	34	22	49	19	27	0	42	0	8	45	125	0	44	22	0	0	0	18	28	64
dde163c13267869cae01de70ccb4b8ac	8	86	0	0	0	32	38	19	54	63	31	76	36	29	41	30	48	0	0	0	0	0	0	174	39	0	0	0	27	0	27	27	0	0	22	0	130	0	18	0	113	10	0	212	27	92	0	0	0
e5da2fbb6802b8595638eac826604f9c	18	97	0	49	14	16	21	48	123	0	0	31	27	0	16	20	80	0	0	0	0	0	0	44	20	0	0	0	0	61	96	0	0	0	0	0	78	56	24	111	67	45	116	180	28	41	0	0	0
6600b10a97690f165477eb9cac4e4eb5	0	144	121	0	155	0	24	0	164	58	0	0	0	0	0	0	0	0	0	22	0	0	26	0	0	38	10	0	25	38	45	0	0	0	23	23	17	27	20	94	0	0	43	0	24	326	0	17	19
ccff0d4f2921f3709e49cfe8fb5ff3b3	0	0	0	0	0	0	0	0	0	0	0	0	0	0	0	0	0	7	0	14	132	113	0	0	0	40	116	37	99	0	0	191	34	17	141	184	0	0	0	0	0	0	0	0	0	0	182	103	0
04a985ce7d166edde841b404bed4c680	34	0	0	0	34	13	38	0	60	36	0	13	0	15	24	23	30	0	0	0	0	0	0	268	0	0	0	28	65	0	91	26	0	60	21	62	41	47	30	0	86	0	38	23	99	104	52	0	0
b6ab0e6653a88d331450ba8109191d64	15	0	35	97	0	12	100	30	137	68	0	0	13	0	0	0	0	0	165	28	0	38	26	0	59	13	39	18	68	24	0	34	0	104	23	67	0	23	0	45	0	0	0	0	0	0	32	30	51
35c755d7322e2aa8fa2677a9b7dfdd62	44	0	19	0	28	0	22	0	33	36	0	0	0	0	0	0	0	38	0	46	29	103	156	0	40	178	0	38	34	11	24	78	28	158	82	0	0	0	65	0	0	0	0	0	0	0	10	139	33
0e1c5536ec4017c8a1719bec45763075	23	30	36	52	0	21	11	33	76	33	16	0	0	0	0	0	26	47	0	20	23	110	35	21	66	57	0	47	65	21	73	27	20	100	30	0	0	0	44	37	0	15	39	0	0	25	83	43	26
0e65ac222814e89e9a58ddfb2af48baa	74	0	0	33	0	123	86	25	51	77	22	21	32	28	23	29	14	0	49	25	9	0	0	0	35	19	0	45	0	0	10	0	0	28	32	0	31	26	144	86	0	41	60	23	29	18	24	0	61
d5929ecb06aa3b8389588d99bdf73ab9	0	0	402	0	14	48	0	0	36	19	0	0	0	0	0	0	41	0	0	0	0	0	0	0	0	0	0	119	0	0	358	0	0	0	0	0	0	9	0	385	0	0	0	0	0	0	0	0	0
17f4e0e8d2069e05ab35bf7a4ce14f3b	22	0	33	96	0	0	146	34	144	67	0	0	0	0	0	0	0	0	161	27	0	43	34	19	44	0	29	23	53	22	0	19	18	88	10	63	0	0	0	33	0	0	16	0	0	0	38	22	64
0447bf84c4d6d2074ca7404975f55808	0	0	0	0	0	0	0	0	0	0	0	0	0	0	0	0	0	0	0	0	0	0	0	0	0	0	0	0	0	0	0	0	0	0	0	0	60	23	24	0	53	26	25	1317	28	0	0	0	0
f55cf74699a95950999be1675ba3a1b0	0	0	0	0	0	0	0	25	0	0	12	0	28	0	0	0	0	18	77	92	0	155	546	0	0	0	36	145	0	0	90	0	0	63	0	171	0	0	0	0	0	0	0	0	0	0	0	0	0
0a393e62ae340a7066ece014569aca07	0	0	0	0	0	0	0	0	0	0	0	10	33	19	21	0	0	0	23	0	24	0	0	35	0	32	46	110	61	0	392	14	25	185	0	108	0	0	0	0	0	0	0	0	0	0	33	27	40
2629c6bc9cf6233c7c95ac0c5368ae46	34	0	0	0	44	0	29	26	53	22	0	0	18	24	0	24	0	0	0	0	0	0	14	271	42	0	0	30	51	0	103	23	15	38	37	71	27	55	25	0	72	0	47	26	83	101	41	0	0
22f12dd52c09a83373ab3c08e933e2ff	0	0	0	0	0	0	41	144	0	413	0	0	0	0	0	0	0	0	25	0	225	0	336	0	0	0	0	65	0	0	0	32	0	222	0	0	0	0	0	0	0	43	0	0	0	0	0	0	0
fb2051041e88a8574b8f23c8fa44baa9	0	0	0	0	0	0	0	0	0	0	31	29	44	54	28	52	0	0	43	0	43	0	58	10	60	0	0	0	54	0	0	0	0	165	58	0	0	0	405	0	0	227	0	0	0	0	0	0	26
93bcc3dc870a2697c46ca4052d56bc26	41	111	20	24	0	64	53	18	32	23	0	0	0	0	0	0	66	0	0	27	37	24	27	57	0	36	0	0	38	52	34	21	0	42	46	0	35	21	81	54	35	11	40	32	0	29	121	0	70
c858138a9cabba65eedc52703d848a7b	0	0	0	0	0	0	0	0	0	39	80	112	126	105	108	96	35	0	0	41	0	0	0	0	0	0	0	0	0	0	93	157	0	0	0	0	0	0	0	239	0	76	40	0	0	166	0	0	0
a0e11c1efdb7b1bc886f9b104537c265	16	31	30	46	0	29	26	16	69	41	16	43	0	27	0	0	0	53	0	20	0	117	41	18	68	58	0	61	55	24	70	0	12	95	0	0	21	0	0	50	0	16	41	5	0	19	80	53	29
ad94136b77db6bef8b076fb22b3f4f73	0	0	112	0	15	52	0	79	171	71	0	0	0	0	0	0	0	0	22	37	19	19	61	0	0	0	14	43	57	39	26	39	0	36	34	33	24	0	39	99	0	36	15	0	0	0	19	27	54
78eb9229fea2e45b0f2d32f7bd4508c7	42	19	169	0	198	45	36	0	162	0	0	0	0	0	0	0	0	0	0	0	0	0	0	0	0	0	0	0	76	45	164	0	16	0	23	0	0	90	30	249	0	18	32	0	0	0	0	0	0
431da432d42473fdb087859fc91ced0a	52	0	0	0	0	0	0	0	0	0	0	0	0	0	0	0	0	0	24	0	37	469	113	0	427	0	0	24	36	0	0	0	0	69	51	0	0	0	0	0	0	0	0	0	0	0	83	0	21
d40ea5de7040527700c4bc5ef2e58991	165	24	39	0	26	16	49	31	236	72	0	0	0	0	17	0	25	0	0	19	22	12	29	51	18	30	15	48	18	0	23	32	39	44	100	24	0	0	0	0	0	12	0	0	14	0	166	32	32
61a9fbab2a358bb57871002e1a945ab5	43	72	35	25	48	51	315	95	74	241	0	0	0	0	0	0	0	49	0	0	0	45	0	0	122	0	0	0	29	0	0	0	0	46	27	0	0	0	0	0	0	0	0	0	0	0	0	59	40
6ccd963f72b51134c9f9394526cc3054	33	0	292	0	0	22	0	58	208	44	0	0	0	0	0	0	94	0	0	0	63	0	0	0	38	0	30	0	39	52	80	33	16	0	59	43	0	0	0	0	0	0	0	0	0	0	0	0	0
56bcd67c40cd5b01d3f6dc9683e0d6bc	0	0	0	0	0	0	0	0	41	0	156	199	188	224	187	209	0	0	0	0	0	26	31	0	0	0	0	76	0	44	0	0	0	57	0	0	0	0	0	0	0	0	0	0	0	0	0	40	0
f021870f0e108507ec7f780a275e1a51	17	0	87	0	71	0	44	29	223	161	0	0	17	0	0	0	0	10	19	24	35	0	14	34	23	58	0	29	95	30	22	33	24	32	40	20	0	0	0	0	0	0	0	0	0	0	87	19	66
4edf59409aa6fe47786ed92482b723c4	0	0	0	0	0	0	13	0	31	63	66	72	81	58	61	87	0	0	33	0	0	0	200	0	151	0	0	0	0	51	7	18	17	28	151	0	0	0	0	25	0	21	0	0	0	0	0	106	0
1118b389461329889dfc79651b61673e	20	0	89	0	71	0	44	0	259	159	0	0	0	0	13	29	0	11	0	0	0	0	21	42	20	55	20	24	97	23	19	31	14	41	48	26	0	0	0	0	0	0	0	0	36	0	86	27	64
c7572d22a46234e5a4f1fa0af83081e9	0	0	0	0	0	0	0	0	0	40	0	12	28	14	16	0	0	17	36	0	15	0	0	58	0	24	44	113	60	0	320	22	21	159	0	77	0	0	0	0	0	0	0	0	0	0	29	39	32
1373498c6bd8dffa988530c1b2876647	51	0	0	0	0	0	0	0	0	0	0	0	0	0	0	0	0	0	30	0	51	429	98	0	380	0	0	23	56	0	0	0	0	67	50	0	0	0	0	0	0	0	0	0	0	0	99	0	29
4554e783113ba1cb5b60bd2ad4d7d62a	0	0	0	0	0	0	0	0	0	0	0	0	0	0	0	15	0	0	0	0	14	0	68	0	0	0	0	0	0	0	28	15	24	280	42	74	0	0	0	0	0	0	0	0	0	0	12	129	0
a8b18e473fd265fb1ae51ec6af399f56	23	0	115	0	16	37	0	65	160	59	0	0	0	0	0	0	0	0	0	0	21	18	60	0	40	18	7	36	81	20	26	37	22	31	0	25	0	0	35	97	0	36	23	0	0	0	12	19	39
68747ebb909ac48e248dcef3c2a55ace	96	0	138	0	28	45	54	100	221	53	0	0	0	0	0	0	63	0	0	0	0	0	0	0	31	0	77	0	255	0	21	0	24	0	46	0	0	0	11	0	0	53	9	0	0	0	22	0	0
815d74f5b0f413c63f6c0bec3d1b0cd7	0	0	0	0	0	0	0	0	0	0	0	34	0	0	23	0	0	0	0	0	19	0	67	0	0	0	0	0	0	0	0	0	0	308	58	51	0	0	0	0	0	0	0	0	0	0	0	125	0
325850de87c121ed7d8da1962f226de5	0	0	18	30	0	0	0	0	0	16	23	29	28	59	38	45	0	27	42	0	9	0	0	120	25	0	21	0	27	0	0	0	0	0	12	18	44	86	26	184	16	39	68	149	51	112	0	40	25
3126b817e3c6baecb7f9700ea4b21bb1	0	0	0	0	26	0	0	0	0	0	0	0	0	0	0	40	132	0	0	27	25	11	44	0	0	26	34	0	393	48	296	57	16	0	62	68	0	0	0	0	0	24	0	0	0	0	35	0	0
f2247006815ee057317fa63bad3cfc3a	0	0	0	0	0	0	0	0	0	44	91	91	105	114	80	110	46	0	0	37	0	0	26	0	0	0	0	0	0	0	86	151	29	0	0	0	0	0	0	168	0	75	41	0	0	149	0	0	0
fca6282db7d071a07681fef0ff4db970	0	25	153	197	28	0	16	31	0	73	18	27	33	19	25	28	0	0	55	10	0	17	34	0	0	0	31	51	32	0	0	28	16	27	0	24	0	0	0	0	0	44	0	0	0	0	17	316	0
a1d152752c86c6fd72f8d1fbe7f7cc6f	70	0	48	0	0	126	73	0	87	76	16	18	29	20	18	18	0	0	25	0	0	0	32	0	0	21	0	45	30	0	0	45	0	34	26	0	19	19	130	88	0	46	72	26	19	22	0	0	58
42e7390a755a9fb6966ffbe94d842f9d	37	0	0	0	0	0	0	0	0	0	0	29	63	16	50	27	0	0	38	0	26	0	0	15	40	139	33	52	52	0	0	65	32	56	27	0	0	23	0	37	0	71	0	0	0	26	319	34	51
a9944a850a124ca24e538b4d429817f3	0	0	0	0	0	0	0	0	0	0	0	0	0	0	0	0	0	17	170	36	95	94	50	0	53	0	0	44	57	0	0	23	15	177	42	13	0	0	0	0	0	0	0	0	0	0	17	131	93
0f1ec390b070ff8126fb266692b7a5d1	0	0	44	66	29	638	48	134	215	252	0	0	0	0	0	0	0	0	0	0	0	0	0	0	0	0	0	0	0	0	0	0	0	0	0	0	0	0	0	0	0	0	0	0	0	0	0	0	0
49c89eae7d0c6b58bba757932ea2b31c	0	79	0	0	0	0	65	242	0	0	0	0	0	0	0	0	0	0	0	0	0	0	0	0	0	0	0	15	16	0	0	0	0	0	11	0	68	0	184	297	66	37	192	0	27	35	40	0	0
36bb22377267a05a2e5db271867b1b07	0	0	0	0	0	0	78	0	63	209	39	27	20	0	27	0	0	0	0	0	30	50	140	0	20	0	0	0	0	0	0	0	0	159	0	0	0	0	159	220	0	0	20	0	0	0	0	0	20
d28f5c5f01765edc17ce41f0b19429e8	0	39	23	20	20	32	38	20	49	96	38	43	29	46	31	30	18	0	26	0	0	13	36	56	77	0	0	0	31	18	0	27	0	0	0	0	18	53	22	0	49	0	0	43	34	269	0	22	0
54615cacce252bfca408e4e5d36ce4c6	25	0	0	0	0	0	0	0	0	0	136	123	166	179	139	206	0	0	0	22	0	0	0	0	0	0	29	0	0	0	0	0	0	0	57	0	0	0	0	0	0	0	0	0	0	0	0	277	0
a054fb5f1295c91dc91381762d0af6ea	10	0	0	0	21	0	0	0	0	0	0	29	0	0	0	0	122	0	34	0	23	0	40	17	13	17	37	0	362	73	279	58	18	0	37	56	0	0	0	0	0	11	0	0	0	0	41	0	0
32564da11d102e3cb632b8c86790e7a1	0	0	0	0	0	0	0	0	0	0	0	0	0	0	0	0	0	0	0	0	0	0	0	0	0	0	0	0	0	0	0	0	0	0	0	0	64	16	24	0	52	16	0	1209	20	0	0	0	0
064e230b276f0171bd5d155855b4e368	0	24	0	0	0	14	87	100	0	164	0	18	15	29	0	0	0	0	317	0	18	0	32	0	157	0	0	0	0	0	0	15	30	67	66	0	0	0	0	0	0	0	0	0	0	0	0	24	0
69fcdb1220998d19d809709376101e50	80	81	78	28	94	323	64	0	117	50	0	0	0	0	0	0	34	0	0	0	0	49	16	0	0	21	22	50	72	0	70	20	0	7	41	23	0	0	0	0	0	0	0	0	0	0	0	25	28
328990117b5c0678c19026b6f1584fdb	35	0	277	17	15	36	39	61	196	53	0	0	0	0	0	0	67	0	0	20	38	0	0	0	0	0	27	23	0	43	74	0	15	0	56	42	0	0	0	0	0	0	0	0	0	0	0	0	0
2e758b07b1c8be1517debd8b42ca1659	75	94	85	28	84	325	52	0	136	48	0	0	0	0	0	0	0	0	14	0	0	0	18	0	0	0	0	41	61	0	51	23	41	0	54	25	0	0	0	0	0	0	0	0	0	0	31	0	0
ed4ee7d728cf48cdcbff41ace50d66bc	96	0	132	7	25	0	42	78	237	48	0	0	0	0	0	0	57	0	0	0	0	0	0	0	43	0	87	0	236	0	20	0	23	0	43	0	0	0	20	0	0	42	18	0	0	0	36	0	0
fb576fbee1fa91aec490d9088312ba28	0	0	16	0	0	0	22	0	31	57	0	0	35	0	0	0	31	20	0	50	20	84	127	0	47	183	0	0	36	0	18	75	25	142	54	16	0	0	53	0	0	0	0	0	0	0	25	93	27
39034ba5c398d52ad3732f2efc076f32	0	74	0	0	0	0	0	47	0	0	36	0	74	0	33	0	24	0	0	29	0	0	25	59	37	0	0	0	0	0	0	0	0	0	9	0	99	59	38	180	126	44	0	89	112	54	0	0	0
6fe54a842cf7a34b4ebd9d847976a610	0	0	0	0	0	0	0	0	0	0	24	28	46	47	38	35	0	0	32	0	29	0	41	19	63	0	0	0	40	0	0	0	0	158	52	0	0	0	349	0	0	189	0	0	0	0	0	0	16
071c392c636358b02c49dac07be1b4ba	0	0	397	0	27	54	0	0	27	0	0	0	0	0	0	0	0	0	0	0	0	0	0	0	0	25	0	81	0	0	310	0	0	0	0	0	31	0	0	378	0	0	0	0	0	0	0	0	0
cfb32db9b787d09fdba1e4ccc48b082a	18	0	32	0	38	0	0	48	37	31	0	16	0	51	0	0	72	37	33	0	0	42	23	0	147	0	17	52	84	24	0	0	0	52	50	30	0	0	0	0	0	0	0	0	0	0	65	49	234
c7d63b2201ce4d023d25b9525fc39c72	0	0	0	0	0	0	77	0	59	195	0	0	27	7	17	33	20	0	0	0	38	34	136	0	0	0	0	0	0	0	0	0	0	189	0	0	16	0	135	180	0	22	22	0	0	0	0	20	24
d811fcec085f6c501a91176bf80bd35d	0	0	31	45	30	647	44	120	198	238	0	0	0	0	0	0	0	0	0	0	0	0	0	0	0	0	0	0	0	0	0	0	0	0	0	0	0	0	0	0	0	0	0	0	0	0	0	0	0
97898809c73752b6eb205cb4b7bed409	70	0	0	0	23	102	93	0	62	81	15	18	32	12	18	27	0	0	34	0	0	0	0	0	30	21	0	33	0	0	0	0	0	23	32	41	23	23	91	103	28	35	66	18	23	21	20	0	47
b87c5605a7a7b959c457893572d07e0c	137	21	34	0	21	27	43	0	230	67	0	0	0	25	0	0	20	0	0	19	0	0	21	65	23	13	14	34	19	0	14	47	35	46	104	24	0	0	0	0	0	0	0	0	0	0	168	19	23
0a0715b8a1487c2919d077edda66df6a	0	0	0	0	0	0	0	0	0	0	128	121	158	141	123	128	0	38	0	0	0	65	25	0	35	0	0	0	86	0	0	0	0	100	0	0	0	0	0	0	0	0	0	0	0	0	24	0	73
4fffbdb649beb48ec29d00a1bca36352	0	0	0	0	0	0	311	0	0	257	44	74	53	46	44	49	0	0	0	0	0	0	37	0	0	0	0	16	0	0	0	0	0	0	34	0	0	0	0	0	0	0	0	0	0	0	0	188	33
9390b8a2d9cfcdd3463e35e8978beec9	0	0	0	0	0	0	325	0	0	313	33	0	68	40	47	54	0	0	0	0	0	0	0	0	21	0	0	17	8	0	0	0	0	0	40	0	0	0	0	0	0	0	0	0	0	0	0	158	37
6c5a7df8647a653acee1c0c4c439e7b0	0	0	0	0	0	0	0	0	0	0	0	0	0	0	0	0	0	0	0	0	0	0	0	0	0	0	0	0	0	0	0	0	0	0	0	0	49	18	18	0	43	32	25	1134	0	0	0	0	0
3f4e6ad77b00da1a87e46a9bcbec8a35	13	53	26	23	23	0	27	19	46	118	38	33	40	35	32	32	13	0	0	0	0	0	39	50	73	0	0	0	0	32	0	0	0	0	0	0	17	55	0	35	44	0	0	41	25	221	0	31	0
20a2ba96c90f5d99da76cc4c10a2dd4a	0	0	0	0	0	0	0	0	0	0	0	0	0	0	0	0	0	0	0	0	0	0	0	0	0	0	0	0	0	0	0	0	0	0	0	0	225	44	0	143	121	22	65	270	44	383	0	0	0
db513405438f54b3c448c4f2faf560f6	0	0	0	0	0	0	0	0	0	0	32	30	35	38	38	32	0	0	26	0	39	0	37	6	36	0	0	0	51	0	0	0	0	152	51	0	0	0	355	0	0	197	0	0	0	0	0	0	0
06a2210a8c64bc9ef2eb0e60a402b5b4	31	0	0	0	21	47	0	0	35	28	0	0	0	25	22	0	0	0	36	13	0	54	0	0	0	0	0	86	0	0	0	54	18	125	29	289	34	19	41	0	29	17	0	90	0	0	0	31	35
ae9079c29ef5fc1bb9b467ca3d00f16b	65	21	0	0	0	88	71	0	65	84	16	13	15	25	21	23	0	0	22	0	0	39	0	0	0	19	45	43	0	0	0	0	23	22	26	0	11	10	127	93	0	44	50	21	21	21	0	42	43
1587068ceed0043cbedadfbaba0a44f1	0	0	0	0	0	0	0	0	29	0	158	170	163	215	181	197	0	20	0	0	0	0	0	0	0	0	0	0	52	0	0	0	15	0	38	0	0	0	0	0	0	0	0	0	0	0	0	41	0
1985c1c6eb46710e2c80b63d7e2b18a0	0	22	0	0	0	14	109	118	0	146	0	0	0	0	26	0	0	0	271	0	0	0	38	0	147	0	0	0	0	0	32	13	22	53	64	0	0	0	0	0	0	0	0	0	0	0	0	15	0
0f1915112dccd8fe25ac32fa6f4c1e7e	0	0	0	0	0	0	0	0	0	0	24	11	0	22	0	37	0	0	21	0	13	0	0	25	17	20	42	116	40	0	293	15	18	134	0	88	0	0	0	0	0	0	0	0	0	0	30	19	30
4ecd2fa804c1777ad9c0eadb722fa81d	0	0	61	0	0	0	24	201	42	55	0	0	0	0	0	0	0	0	0	0	59	30	265	0	0	0	0	0	34	0	13	63	18	120	78	0	0	0	0	37	0	0	0	0	0	0	41	0	30
e4ed9213da2b9cdeab0a73a6381966f1	25	32	0	37	0	29	0	0	98	36	0	38	36	38	0	28	0	0	31	0	0	0	44	369	27	10	0	20	0	0	0	13	0	0	0	0	0	54	17	27	18	44	0	48	44	0	24	0	13
6aad4e72a4e1865e01b349610f880599	0	0	49	0	0	0	0	33	36	28	29	36	0	43	34	45	58	0	53	77	0	73	26	22	21	0	0	46	24	0	30	37	0	76	45	70	0	0	0	0	0	35	20	0	0	0	41	15	37
042febb85cb939dd951f21e59f0e5523	18	51	54	0	0	0	0	41	34	49	0	0	0	0	0	0	49	32	61	71	40	55	22	21	26	0	0	57	22	0	42	45	0	62	39	55	0	39	0	0	0	37	21	0	0	0	49	16	23
59e1d4b6a4b5b5883118a666c43b0bcc	0	0	0	0	0	0	0	0	0	0	24	0	0	19	0	26	9	0	34	31	25	0	0	0	38	133	44	53	60	0	21	78	21	37	0	29	0	0	0	31	0	59	26	0	0	0	275	35	49
b761908bd476acc19268c1d724c585ac	0	0	0	0	0	0	343	0	0	276	24	0	53	44	52	68	0	0	0	0	0	0	0	0	0	0	0	26	0	0	0	0	0	0	35	0	0	0	0	0	0	0	0	0	0	0	0	156	31
e48e4fc728ddc5587661c6d29325bf4d	0	0	0	0	0	0	0	0	0	0	0	0	0	0	0	0	0	0	0	0	0	0	0	0	0	0	0	0	0	0	0	0	0	0	0	0	221	38	0	119	146	0	56	275	51	372	0	0	0
4c60ae88a96b3ed6503357d39068725a	0	0	0	0	0	0	0	24	0	0	0	17	0	0	0	0	0	10	62	72	0	163	479	0	0	26	0	118	0	0	63	0	0	50	0	132	0	0	0	0	0	0	0	0	0	0	0	0	0
382c2de0c022ff96cd2b2d6beac1d7f4	0	0	110	0	19	42	0	80	127	53	0	0	0	0	0	0	0	0	21	23	17	15	56	0	0	0	19	27	66	35	23	35	0	29	0	35	0	0	35	93	0	36	22	0	16	0	15	20	35
478ea5468e683cccc3f286ee7f778072	37	0	256	0	0	24	0	78	185	35	0	0	0	0	0	0	58	0	0	0	51	0	0	0	26	35	14	0	32	51	56	0	16	0	48	37	0	0	0	0	0	0	0	0	0	0	0	0	0
534f321922bf2a4d52a03bd0b4199889	16	0	63	0	72	0	31	0	219	141	0	0	0	17	0	0	0	0	0	0	0	53	8	22	12	50	31	33	100	25	15	27	20	18	28	18	0	0	0	0	0	0	0	0	0	0	73	22	50
c4a4051292667dd87a7c657d60797932	0	0	15	0	0	0	18	0	21	42	0	0	0	0	0	0	0	38	0	49	15	71	119	0	49	146	0	0	23	0	18	59	32	137	84	0	0	0	76	0	0	0	0	0	0	0	24	110	23
6ea7f3b028ce85b00f32247177e16e16	35	102	24	24	0	52	0	30	21	17	0	0	0	0	0	0	54	44	41	34	38	16	20	57	0	0	0	0	37	0	23	25	0	30	41	0	27	10	50	0	37	14	44	22	0	20	89	0	47
43eba5902f55680fe1cc1fd42868c520	31	92	0	60	0	0	0	0	133	61	0	0	0	0	0	0	0	67	37	0	33	44	45	178	234	0	0	0	36	0	0	37	0	0	0	0	0	0	0	0	0	0	0	0	0	0	49	0	25
66d0fc8116293815e49aec9cb771c39a	0	69	0	50	0	0	48	0	149	64	0	0	0	0	0	0	0	65	31	0	26	40	56	193	226	0	0	0	41	0	0	31	0	0	0	0	0	0	0	0	0	20	0	0	0	0	39	0	14
3ce884e435542383d30d205aecb3f165	0	41	35	12	18	0	29	27	55	94	33	30	32	51	23	31	28	0	0	0	0	0	43	50	77	14	0	0	39	23	25	0	0	0	0	0	15	45	0	0	50	0	31	31	33	190	0	20	0
72fad954e702628b9dd433a1c7dbde84	0	0	0	0	0	0	0	20	38	42	62	66	75	50	46	66	0	0	0	0	19	0	181	0	128	15	0	0	0	0	20	16	20	0	134	0	0	0	0	21	0	0	0	0	0	0	0	107	21
314d16337ff5601b898ebd91b3e35061	0	0	0	0	0	0	0	0	41	39	66	52	72	42	48	60	0	0	0	0	0	27	173	0	113	0	0	0	0	0	24	14	16	25	164	13	0	0	0	22	0	0	0	0	0	0	0	102	0
60a4bbc069ca6f0f171fa4b6215e86bd	0	0	0	0	0	0	80	0	42	175	0	0	0	10	0	0	0	0	0	0	21	45	142	0	0	0	0	0	0	0	0	0	0	156	42	0	0	0	177	177	0	17	16	0	0	0	0	0	16
c5865619f71b24db2a02ae6f8e43501e	23	101	35	15	0	62	0	22	21	19	0	0	0	9	0	0	48	0	0	24	33	25	17	53	0	0	0	0	29	0	39	22	0	26	51	0	22	24	59	45	26	14	35	20	0	31	102	0	62
7e6b1ca611629aacacd686cd394093c5	23	0	0	0	0	0	0	0	0	0	0	9	0	9	0	0	0	0	27	0	17	0	0	38	0	14	37	98	50	0	302	19	11	154	34	62	0	0	0	0	0	0	0	0	0	0	23	20	28
6fa5e7d0cb32a9bfa9fffd284e8fcd61	0	0	0	0	0	11	78	73	0	147	14	0	11	0	0	21	20	0	244	0	0	22	25	0	124	0	37	0	0	0	0	17	31	66	62	0	0	0	0	0	0	0	0	0	0	0	0	16	0
0f44455ff02e1b58c7fafbbe7f1b22a0	0	0	97	0	0	0	0	27	75	68	0	0	0	0	0	0	0	0	0	106	0	13	46	0	0	0	86	17	104	26	23	53	0	81	40	132	0	0	0	0	0	0	0	0	0	0	0	0	90
f7a05456aff3c30f19dfb73df212ccb1	42	0	0	0	0	38	53	523	0	48	0	0	0	0	0	0	0	0	0	0	0	23	0	0	0	0	0	22	0	0	0	23	43	164	19	33	0	0	0	22	0	0	0	0	0	0	20	40	61
f21e3b54ece04d1869079abf3569f163	0	0	0	0	0	0	0	0	0	0	127	120	128	115	120	107	0	50	28	0	0	36	12	0	27	0	0	27	69	0	0	0	0	81	0	0	0	0	0	0	0	0	0	0	0	0	15	0	77
0291c7dea47af46bd4081ba3981670ee	0	0	0	0	0	0	23	0	0	251	33	44	48	51	46	34	40	45	139	152	0	27	0	0	0	11	31	45	123	0	0	0	11	12	26	0	0	0	0	0	0	0	0	0	0	0	0	0	0
bb4d6308a6c629866c1b3dfe0c45750d	11	0	72	0	59	0	37	28	195	132	0	19	0	0	0	0	0	0	0	0	0	0	14	38	14	34	0	25	90	25	20	26	28	20	51	20	0	0	0	0	0	0	40	0	0	0	62	23	56
65ffeb7e4c3b75958885e9009d4cab92	0	0	412	0	14	56	0	0	21	15	0	0	0	0	0	0	0	0	0	0	0	0	0	0	0	0	0	73	0	0	266	0	0	0	0	0	0	0	18	303	0	0	0	0	0	0	0	0	0
40173758f221f84d5b75a1630f1824dd	84	0	120	0	33	0	44	90	194	42	0	0	0	0	0	0	49	0	0	0	0	0	0	0	20	36	81	0	172	0	19	0	20	0	42	0	11	0	20	0	0	53	0	0	0	0	0	0	0
06e9e87c7c36b7188e28182fa73a0f50	0	54	0	0	71	0	53	0	0	42	0	0	0	0	0	0	56	59	42	132	0	0	38	103	0	71	136	0	0	0	66	29	0	0	0	56	0	0	0	0	0	0	0	0	82	0	0	0	0
ae91d13c59512c456250d9db4fc968de	0	84	0	8	22	0	0	22	41	55	15	0	23	31	0	19	56	0	0	0	0	0	40	161	21	0	0	0	27	0	0	0	0	0	0	23	95	0	0	0	102	0	0	191	19	91	0	0	0
676e55bf24bac6c34553be236f3c0c3b	0	59	10	0	0	26	0	27	35	46	21	0	25	39	38	34	44	23	0	0	27	0	0	150	33	0	0	0	17	45	0	0	0	0	20	0	118	0	0	39	68	0	0	156	15	65	0	0	0
a8e509425d0045dbec5d82f6da5f1034	32	0	0	0	0	52	0	0	0	27	0	17	0	0	0	24	0	14	28	21	13	49	0	38	0	0	0	74	0	0	0	41	0	121	32	254	36	21	0	0	25	0	18	75	0	0	0	0	31
45059dc4e9097eb471c190c1afd83b56	0	49	0	0	0	0	10	37	0	7	0	0	0	61	0	32	28	0	0	35	0	0	28	51	44	0	0	0	0	0	0	0	0	0	0	0	100	0	0	172	105	43	0	102	111	54	0	0	0
a695ac406a0b031e3fc22f6f30e10ff3	0	0	113	21	0	0	0	41	77	41	0	0	0	0	0	0	0	0	44	106	33	14	62	0	0	0	63	32	101	31	18	0	0	70	38	139	0	0	0	0	0	0	0	0	0	0	0	0	94
771a0b0c6122946b74fca6b0c3226942	0	44	57	0	0	0	21	12	74	0	0	0	36	26	26	27	0	0	0	0	0	0	38	213	0	0	0	0	30	0	0	0	24	43	0	79	0	57	0	0	49	0	0	76	0	0	69	61	42
db07ab17c4965a9739d5000ef17e0465	98	0	120	0	29	0	45	90	219	49	0	0	0	0	0	0	61	0	0	0	0	0	0	0	14	0	61	0	208	0	9	0	27	0	24	0	0	0	9	0	0	50	0	0	0	0	0	0	0
6a4dd9bee33a6eac7c006a62c5d04f78	0	0	0	0	0	0	0	0	0	0	0	0	0	0	0	0	0	0	0	0	0	0	0	0	0	63	36	0	0	31	282	0	34	0	0	48	0	0	0	34	0	0	551	0	0	0	0	81	0
215e2ebafd1997919e5651149fb56f57	33	36	0	0	0	21	0	24	86	0	49	0	0	0	44	19	0	0	0	30	0	0	0	375	18	0	0	24	0	38	0	12	0	0	0	0	0	39	0	26	15	26	0	56	58	0	20	31	24
1ef7548aefca23fdae2a6d1a676e865d	0	0	41	0	0	0	0	12	23	40	44	56	61	58	41	62	0	0	0	0	0	0	160	0	99	0	0	0	0	0	15	19	17	0	143	20	0	0	0	23	0	0	0	0	0	0	0	110	0
b7a73c64f9f694925eb8b2f9ec4c3a65	24	0	246	0	0	38	29	49	166	46	0	0	0	0	0	0	67	0	0	0	41	0	0	0	0	0	26	0	0	48	69	0	16	0	48	48	0	0	0	0	0	0	0	0	0	0	0	0	0
fd613f7071270e5856eefe58401bd69f	0	0	0	0	0	0	0	0	0	0	112	121	109	116	104	107	0	29	34	21	0	46	13	0	14	0	0	24	63	0	0	0	0	75	11	0	0	0	0	0	0	0	0	0	0	0	25	0	73
19092c7dee8a0801def9d8a1239c1573	7	0	0	0	0	0	70	34	63	0	54	46	74	63	50	61	86	0	0	0	0	17	0	208	22	0	0	0	37	53	14	29	0	0	39	0	0	0	0	0	0	0	0	0	0	0	25	34	13
5393aa0bd04b813dfc58af9ece74001d	0	0	36	58	22	558	35	93	198	179	0	0	0	0	0	0	0	0	0	0	0	0	0	0	0	0	0	0	0	0	0	0	0	0	0	0	0	0	0	0	0	0	0	0	0	0	0	0	0
7c746c93a66372ca1e01ce0112b06956	0	0	0	0	0	0	0	0	36	0	133	156	175	175	154	176	48	0	0	0	0	0	31	0	0	0	0	0	0	0	0	0	0	0	0	0	0	0	0	0	0	0	0	0	0	0	0	22	46
20f1b822e6592eb47826b02df386ff96	0	0	19	29	0	0	0	21	21	51	80	77	114	97	110	94	29	37	0	26	0	24	0	70	0	28	0	0	0	20	18	13	0	15	0	37	16	0	0	0	0	0	0	0	0	0	21	23	0
5ea66cd1b93b58f6ba4b2333274c56e4	0	0	0	0	27	77	0	26	0	0	30	58	44	50	51	50	0	0	14	0	0	15	0	0	142	0	0	0	29	51	0	0	0	20	29	0	23	53	0	45	0	0	98	0	87	30	0	22	0
3c033dd0e8435862151b65718544085a	0	0	0	0	0	0	0	0	0	0	0	0	0	0	0	0	0	0	0	0	0	0	0	0	0	65	0	61	0	0	321	0	25	0	0	69	0	0	0	31	0	0	485	0	0	0	0	94	0
a50e9e2bacd1306c8ca88bcff02afa59	0	295	24	0	25	164	21	0	14	10	44	0	0	0	0	0	0	0	32	17	22	0	27	22	30	0	24	0	34	0	0	0	0	26	26	0	0	0	23	105	0	28	28	0	0	26	0	0	54
728a706217d6ad9777978190aeeab2ba	23	0	38	0	0	0	0	54	37	25	0	0	0	0	0	0	48	0	34	0	39	43	19	0	124	27	0	42	97	18	0	0	16	29	44	28	0	0	0	0	0	0	0	0	0	0	31	31	203
812332b89f5881953c03b32db1b51d31	0	0	0	0	0	0	61	0	44	199	0	0	9	16	0	24	0	0	0	40	21	59	88	0	0	0	0	0	0	0	0	0	0	130	0	0	0	0	112	153	0	22	26	0	0	0	0	24	25
5a20cbb0489bccf207df9d8358c9fa2b	27	72	0	55	0	0	0	0	152	54	0	0	0	0	0	0	0	54	36	0	26	28	39	186	232	0	0	0	37	0	0	32	0	0	0	0	0	0	0	0	0	0	0	0	0	0	35	0	21
39f869f2d4b34afe099c206c7b3d8580	0	70	0	56	0	0	0	0	139	54	0	0	0	0	0	0	0	61	26	0	41	40	48	184	211	0	0	0	28	0	0	35	0	0	0	0	0	0	0	0	0	23	0	0	0	0	37	0	29
c721f51ed323a020ce33ed338fb760a1	52	0	0	0	0	0	56	481	0	55	0	0	0	0	0	0	0	0	0	0	0	0	38	0	0	0	0	0	0	0	0	29	23	182	35	26	0	0	0	0	0	73	0	0	0	0	0	32	51
01ffd6fcc5683ad653f436f05ad0c99d	0	56	0	200	0	27	0	0	0	0	0	0	0	0	0	0	0	0	0	0	0	0	0	0	0	0	0	0	0	0	0	0	0	0	0	0	67	90	0	25	91	0	40	366	114	85	0	0	0
ded8ba6cfb4b9b4f8d7a373094e3f91f	0	35	0	25	0	0	0	0	0	18	0	0	0	0	0	42	0	0	6	0	0	348	0	0	44	0	0	0	0	29	7	47	0	0	0	26	13	0	0	0	0	39	0	13	0	0	163	60	0
01dea3eba8d49595c0f440cfe167ef8d	19	0	0	0	0	14	0	0	0	0	122	107	133	140	137	138	0	0	0	0	0	0	0	0	0	0	26	0	0	0	0	21	0	0	58	0	0	0	0	0	0	0	0	0	0	0	0	234	0
10eed123e9a77f68f8f724a39b3b3744	22	19	132	150	18	32	17	43	0	46	20	36	28	23	15	22	0	0	42	0	28	0	30	0	0	0	0	0	17	0	0	31	0	0	0	28	0	0	0	0	0	35	0	0	0	0	17	227	0
f223d31fa8ed7ab163a127d52c53e601	0	0	57	0	0	0	23	184	44	48	0	0	0	0	0	0	0	0	0	0	42	26	280	0	0	0	0	0	34	0	20	47	16	108	92	0	0	0	0	0	0	0	0	0	0	0	0	0	23
0bd9e1d377906303cb59db251b036f9e	0	0	0	0	0	0	76	0	43	202	0	0	0	0	0	0	0	0	0	0	29	34	117	0	0	0	0	0	0	0	0	0	0	148	0	0	0	16	148	169	0	0	21	0	0	0	0	0	13
e2306a3f407dfd50da1711dfd33ec764	0	0	0	20	0	0	0	0	0	0	38	31	47	39	62	0	0	0	0	0	0	310	0	0	36	0	0	0	56	20	0	45	0	41	0	0	0	0	0	0	0	31	0	0	13	0	141	40	0
955b26db5aa40d7bee6385d933cfe7cc	42	51	38	0	0	38	294	88	69	205	0	0	7	0	0	10	0	37	0	0	27	0	0	9	93	0	0	0	17	0	0	14	0	0	24	0	0	0	0	0	0	0	0	0	0	0	0	49	0
e7ca5fc39952b8088c8caa55e5e11e90	0	0	0	0	24	69	0	0	9	0	30	63	47	73	49	43	0	0	0	0	0	16	0	0	149	0	0	0	26	58	44	0	15	19	0	0	0	56	0	0	18	0	83	43	77	32	0	0	0
1d170d46a82acadc1bfacfbe0b550ec3	0	0	0	0	0	0	71	0	49	158	0	19	0	11	0	0	0	0	0	0	25	40	76	0	18	0	0	0	0	0	0	30	0	132	0	0	0	0	131	162	0	18	39	0	0	0	20	0	25
728917571811d30fc415a323a3618605	0	0	0	0	0	0	0	0	39	0	131	178	174	168	176	140	0	20	17	0	0	0	0	0	29	0	0	0	0	0	0	0	0	0	0	0	0	0	0	0	0	0	0	0	0	0	41	24	0
f71d921e3566f88ec0a8871745133362	0	0	0	0	0	0	0	0	0	0	0	0	0	0	0	0	0	0	108	93	0	313	0	0	0	0	0	38	0	0	0	45	144	57	0	0	0	0	0	0	0	0	0	0	0	0	0	254	82
bbf41bed1c6401c41a84945983422692	0	0	0	0	0	14	79	84	0	126	17	0	0	0	0	0	0	0	232	0	0	18	21	0	128	0	0	0	0	0	0	32	20	59	55	0	0	0	0	0	0	0	0	0	0	44	0	17	0
1553d33fe9b657298a146154063bcb4a	24	25	0	0	0	32	38	20	0	0	0	0	21	0	0	0	0	0	22	20	0	51	55	0	0	11	22	67	31	0	0	40	0	101	24	227	0	15	0	33	30	0	0	63	0	24	0	0	30
7804c92f045328213f5e445c96a92b32	0	0	0	0	0	0	72	37	63	22	39	45	58	63	35	50	82	0	0	0	0	13	41	217	26	0	46	0	25	53	17	29	0	34	0	14	0	0	0	0	0	0	0	0	0	0	25	19	0
b1918c20d95c2287fc6c2c4a6a7b83a2	0	16	144	145	22	0	24	43	39	51	26	0	28	25	17	23	0	0	35	0	0	0	20	0	10	17	0	0	23	0	24	28	0	0	0	18	0	0	0	0	0	33	0	0	0	0	17	240	0
5297fffa24917e2847c7ee83be35b7a6	18	0	29	0	0	0	0	55	41	0	19	0	35	0	0	25	67	0	60	0	0	35	21	0	125	0	0	46	95	0	0	8	0	56	38	0	0	0	0	0	0	0	0	0	0	0	40	0	221
c3949070d277c81882987ca45806d053	0	0	0	0	0	0	0	0	0	10	21	0	0	13	0	13	0	22	25	23	26	22	29	0	32	104	39	44	48	0	23	75	19	58	0	22	0	0	0	22	0	48	23	0	0	0	212	38	49
9190cda1c93cf217daa8a965a0e77f1b	0	0	0	0	32	75	31	0	0	27	33	0	47	62	40	52	0	0	0	0	0	19	0	0	172	0	0	0	34	83	0	0	0	14	0	0	0	72	0	0	0	0	100	0	80	47	0	0	0
7b0aaeea2f25142d444d697de56828ea	0	0	0	0	0	0	24	24	14	52	78	65	88	103	90	80	24	20	37	0	0	27	0	57	22	33	0	0	16	18	18	0	0	16	0	40	15	0	0	17	0	0	0	0	0	0	29	21	0
7d0463cb9b478375bc86b83b08abf2a2	0	0	0	0	0	0	33	0	85	0	0	0	0	0	0	0	0	0	43	0	0	35	33	0	134	0	53	0	60	0	59	33	21	293	59	21	0	0	0	0	0	0	0	0	0	0	39	22	0
5ddcf445c519b7306ad29a2f3faf5bf7	0	175	0	0	0	0	0	0	64	0	11	0	0	0	0	50	0	110	0	373	0	21	56	0	0	75	0	43	0	10	24	0	15	0	0	0	0	0	0	0	0	0	0	0	0	0	0	0	0
273dc8005a4e8f3c5c0722601097a121	0	42	43	0	0	35	23	15	71	8	0	33	17	25	20	20	0	0	0	0	0	0	24	200	0	0	0	0	29	0	0	0	0	51	0	81	0	55	0	0	47	0	0	79	0	0	67	0	28
679e573e2562740e989af09634754080	13	0	0	0	17	32	14	21	9	0	68	64	119	109	76	105	14	0	23	0	0	0	0	0	0	24	0	51	27	15	64	0	0	35	0	0	0	41	0	32	30	24	0	29	0	0	0	32	0
e964adbb76e67988ffc81fb127294f19	0	0	45	0	22	0	15	161	25	35	0	0	0	0	0	0	0	0	0	0	34	30	227	0	0	0	0	0	33	0	21	39	21	122	78	29	0	0	0	22	0	0	0	0	0	0	0	0	26
1df8c9e7a4636f935bc62840661afebf	0	164	0	0	0	0	0	0	55	0	17	0	45	46	29	0	0	117	9	359	0	0	69	0	0	69	0	46	0	0	0	0	0	0	0	0	0	0	0	0	0	0	0	0	0	0	0	0	0
a7c0614618c46724b1a59cc4bdc315ad	0	0	0	23	0	0	12	0	0	21	0	0	0	0	0	42	0	0	0	0	0	369	0	0	39	0	36	0	0	20	0	37	23	0	0	0	0	0	0	0	0	35	0	0	0	0	159	40	0
ce4b167494b1f5a18fdf4bb988ff5fb5	25	0	0	0	0	0	58	465	0	48	0	0	0	0	0	0	0	0	28	0	0	0	0	0	0	0	0	17	0	0	0	19	38	210	19	34	0	0	0	0	0	0	0	0	0	0	15	28	45
20e4cc98bf4cb4c711914ec8f9134c61	0	0	0	0	0	0	76	47	0	107	0	0	0	0	0	0	22	0	289	0	0	14	24	0	135	0	0	0	0	0	0	22	32	67	53	0	0	0	0	0	0	0	0	0	0	0	0	17	0
5cfd52122c9fcf248019ee5dd1f9a1f7	20	0	0	0	0	0	0	0	0	0	0	0	0	0	0	0	0	0	0	0	0	0	0	0	0	57	0	0	0	0	285	0	22	0	0	48	0	0	0	28	0	0	505	0	0	0	0	70	0
8f3e75a7ffcbb4d6fabde526841f6de3	41	54	32	0	0	31	265	87	45	192	0	0	0	0	0	0	0	39	0	0	22	0	0	0	105	0	0	10	31	0	0	0	0	0	26	19	0	0	0	0	0	0	0	0	0	0	0	42	0
280cbaffe2cd285209a70731cdd62b42	0	0	94	0	0	0	0	25	70	54	0	0	0	0	0	0	0	0	44	81	25	11	37	0	36	0	56	25	100	0	28	0	0	81	45	106	0	0	0	0	0	0	0	0	0	0	22	0	79
2a0b8cff16187b7f064a17dd9ed2145f	0	0	0	0	0	0	0	0	0	0	0	27	0	23	0	18	0	0	28	0	23	0	0	0	26	119	37	34	54	0	0	75	20	41	0	0	0	0	52	38	0	62	0	0	0	19	260	22	37
b36393a965a71ea72d288e58ad024fcd	20	0	0	0	0	0	0	0	0	0	89	123	131	133	146	142	0	0	0	0	0	0	0	0	0	0	19	0	0	0	0	0	0	0	62	0	0	0	0	0	0	0	0	0	0	0	0	193	0
79b0e62735a5a019beb05645a7c2c5a6	0	0	0	0	0	0	71	0	58	165	0	0	0	14	0	0	0	0	0	0	20	37	93	0	0	0	0	0	0	0	0	0	0	123	0	0	0	0	127	145	0	29	21	0	0	0	0	0	18
8477d3c706a623ddedff81c76b2b43e2	0	52	0	167	0	30	0	0	0	0	0	0	0	0	0	0	0	0	0	0	0	0	0	0	0	0	0	0	0	0	0	0	0	0	0	0	52	105	0	34	84	0	48	318	101	66	0	0	0
63aa218388735e6ab6fcb2f3512d68c9	0	0	0	0	0	0	0	0	0	0	0	0	0	0	0	0	0	0	93	58	0	315	0	0	0	0	0	33	0	0	0	37	113	50	0	0	0	0	0	0	0	0	0	0	0	0	0	288	68
56c75273dfc13cf01f4424ccebe340e0	0	0	0	47	29	0	0	0	0	0	0	0	0	0	0	0	0	0	68	0	0	109	45	36	36	23	43	84	38	0	0	0	0	70	59	100	0	0	0	37	0	0	36	0	0	0	0	36	51
6a8edac0cb37bd16ae9c6656e925f0d6	0	0	0	0	0	0	0	0	0	0	0	12	0	39	31	31	0	0	0	0	0	0	93	0	0	0	0	0	241	0	0	53	18	0	255	82	0	0	0	0	0	0	0	0	0	0	11	23	0
895db1aa937b7d13b5a49d9c184c35f5	29	41	40	0	0	23	280	78	62	216	0	0	0	0	0	0	0	31	0	12	0	0	12	0	109	0	0	0	19	0	0	0	0	0	16	0	0	0	0	0	0	0	0	0	0	0	3	33	0
e190121fcab54df9d2de814d0ad5fd50	0	0	30	0	0	0	21	0	0	226	38	39	50	51	0	46	0	0	138	124	0	27	25	0	0	0	27	0	110	0	0	0	15	25	0	0	0	0	0	0	0	0	0	0	0	0	0	36	15
3ad9f39d3ecf2b705b1b21407d392e49	0	0	0	0	0	0	0	0	0	0	0	0	0	0	0	0	0	0	0	32	0	0	0	0	0	55	0	0	0	0	267	0	33	0	0	62	0	0	0	30	0	0	465	0	0	0	0	72	0
18bb913f876d4247000ffe9c6503c559	0	311	18	0	17	164	28	0	0	14	0	0	0	0	31	0	10	0	35	13	0	28	22	37	20	0	0	0	32	0	0	0	0	0	0	0	0	13	26	105	0	0	0	11	0	20	0	0	68
de75fdf4a89bf6f7e541637444eff293	35	0	0	0	0	0	38	480	0	53	0	0	0	0	0	0	0	0	0	13	0	0	18	0	0	0	0	0	48	0	0	16	23	155	15	12	0	0	0	0	0	0	0	0	0	0	0	33	41
e6b29d44f17e6c48262dc558d480bc97	0	0	0	0	0	0	0	0	0	0	0	0	0	0	0	0	0	0	93	75	0	291	0	0	0	0	0	39	0	0	0	47	136	56	0	0	0	0	0	0	0	0	0	0	0	0	0	243	56
a68f7091124295e96384f78bb86f15cd	55	83	69	21	74	250	46	30	94	34	0	0	0	0	0	0	0	0	0	0	0	0	15	0	6	0	0	31	54	0	40	22	0	0	39	15	0	0	0	0	0	0	0	0	0	0	0	0	0
786f4b65736f9fb6139b817f6538a964	23	0	42	102	0	0	29	35	25	34	0	0	24	0	0	0	0	26	75	37	0	0	0	30	48	0	35	49	27	46	47	0	0	16	0	13	0	0	0	70	0	0	0	0	0	0	22	27	30
a23127be6f79d7a7c73f6381492e978a	15	0	39	0	0	0	9	49	45	0	0	0	0	0	27	25	56	0	38	0	0	61	23	0	111	0	0	51	75	0	0	0	0	41	58	0	0	0	0	0	0	0	0	0	0	0	50	0	180
d0d3c2ce7b170debb0a946cd89ab7839	0	0	0	0	0	0	0	0	79	0	0	0	0	0	0	0	0	0	34	0	0	22	38	0	149	0	68	0	40	0	56	33	15	284	59	24	0	0	0	0	0	0	0	0	0	0	45	20	0
48cda1cd2b88a97577ca57a88626e224	0	0	0	0	0	0	0	0	0	0	0	0	0	0	0	0	0	0	0	0	34	0	50	0	14	0	0	37	0	0	0	101	0	27	37	525	0	0	0	0	0	0	0	0	0	0	0	47	26
a31c2a943241153717c2c31dbfd282ff	0	0	0	0	0	0	0	0	0	69	0	0	0	0	6	13	0	0	0	0	0	22	138	0	0	0	0	0	0	0	0	24	29	0	93	314	0	0	96	0	0	0	0	0	0	0	0	27	0
4e15d3c10a110e5831e885ed76066706	17	0	17	17	0	0	0	176	43	40	0	0	0	35	33	51	0	0	0	0	0	0	0	55	0	9	0	0	0	22	52	0	0	0	0	0	0	0	47	229	0	22	0	0	0	77	39	0	0
c9fa4cfe48d758ca39baa48f31aad09d	0	0	0	0	0	0	63	0	35	159	0	0	0	6	0	0	0	0	0	0	25	38	97	0	0	0	0	0	0	0	0	0	0	161	0	0	0	0	110	136	0	8	27	0	0	0	0	0	13
f91468b73a165da034d7140eb1301384	0	0	0	37	0	25	0	17	0	23	45	65	93	91	69	65	14	0	0	0	0	0	30	0	0	20	0	0	0	14	55	0	32	0	0	26	0	0	24	30	13	0	47	28	22	24	0	0	27
0abd7f8f6c840d7582b55fff5cb7c943	0	0	0	0	0	0	77	70	0	109	0	0	0	0	0	0	0	0	258	0	0	23	25	0	112	0	0	0	0	0	0	18	23	55	50	0	0	0	0	0	0	0	0	0	0	0	0	9	0
e7503c75a7d94ac0e441240ab72d4ef8	0	0	0	0	10	0	0	0	0	69	0	6	0	0	0	0	0	0	0	0	0	29	123	0	0	0	0	0	0	6	0	0	21	0	108	376	0	0	75	0	0	0	0	0	0	0	0	22	0
fe79290ba73cd594b99df5c88c50ed19	16	0	0	24	0	0	0	0	0	0	29	40	33	40	0	0	16	0	0	0	19	272	0	0	30	0	0	0	0	19	0	42	15	0	0	0	0	0	0	0	0	38	0	0	0	0	153	36	0
4c124d64d2b0530c954a8061a9d711a4	0	0	19	8	0	35	31	22	0	0	0	0	0	0	0	0	28	0	68	0	0	73	33	45	24	19	0	47	42	68	0	0	0	55	35	44	0	0	0	37	0	0	28	0	55	0	0	34	30
d565076d3a3df3eb5091ea0daee3ff33	0	0	0	0	0	0	0	0	21	57	54	65	95	82	54	71	15	11	0	0	0	18	0	58	0	0	0	19	0	14	15	0	0	31	42	41	0	0	0	0	0	38	22	22	43	0	0	19	7
eccda3b3a9f5f902c33ec31ff72bcd90	0	0	0	55	0	0	0	0	0	0	0	0	0	0	0	0	0	0	94	0	0	89	42	24	40	35	32	71	34	0	0	0	0	64	57	72	0	0	0	33	0	0	41	32	0	0	0	25	63
88a8ca6b1e9d2553d31144ebc1d573ad	0	0	0	0	0	0	0	0	0	0	0	0	0	0	0	41	0	0	81	66	0	310	0	0	0	0	0	0	0	0	0	45	115	43	0	0	0	0	0	0	0	0	0	0	0	0	0	233	63
abae8af825ff99920a6e5f4b644a623f	0	0	53	0	0	0	18	162	27	39	0	0	0	0	0	0	0	0	0	0	39	32	207	0	0	0	0	0	25	0	22	50	21	93	84	0	0	0	0	0	0	0	0	0	0	0	0	0	17
0023b7e27771625d2e7af2db3be48d91	0	0	0	0	0	0	0	0	0	0	0	0	0	0	0	0	178	29	0	0	46	30	15	0	75	0	32	0	49	0	0	36	37	0	160	24	0	0	0	0	0	0	0	0	0	0	41	20	38
a00ec505fd7a874f2813e753c2e60f44	70	65	82	15	73	280	23	0	105	27	0	0	0	0	0	0	0	0	0	0	0	0	13	0	0	0	26	28	49	0	51	14	0	0	46	18	0	0	0	0	0	0	0	0	0	0	0	0	0
ad2e544530f3e1bc90f1fed696ce88b5	0	0	28	0	0	0	27	0	0	227	24	27	37	42	0	47	0	0	129	122	0	18	0	0	31	0	20	0	105	0	0	35	16	21	0	0	0	0	0	0	0	0	0	0	0	0	0	29	0
462af01ede6e04109268724165a86804	20	0	0	0	0	0	0	0	0	0	85	108	127	133	120	103	0	0	0	0	0	0	0	12	0	0	21	0	0	0	0	0	0	0	58	14	17	0	0	0	0	0	0	0	0	0	0	166	0
18511e377185fe0b8250c8f18ee5eb53	21	32	0	0	0	30	0	0	67	0	0	0	0	0	0	0	0	0	0	0	0	0	0	333	14	0	0	23	0	0	21	11	0	0	0	54	0	51	15	31	20	37	0	40	38	25	25	0	22
5097f30e86262c562601a368bcfa168d	0	0	0	0	0	0	18	0	0	191	31	19	47	51	42	31	0	0	123	131	0	23	0	0	0	0	34	0	136	0	0	0	22	24	0	0	0	0	0	0	0	0	0	0	0	0	31	0	0
62437d29233fb388507826d2efc6134d	0	0	0	0	0	0	0	0	0	0	0	0	0	0	0	0	0	0	79	60	0	297	0	0	0	0	0	28	0	0	0	45	127	47	0	0	0	0	0	0	0	0	0	0	0	0	0	231	56
e892ca83447533f9453fc7a10327a0b3	0	33	0	175	0	21	0	0	0	0	0	0	0	0	0	0	0	0	0	0	0	0	0	0	0	0	0	0	0	0	0	0	0	0	0	0	46	72	0	29	89	0	31	291	107	71	0	0	0
11aaf1a8770b310bc3013adf6806e2c6	0	0	86	0	0	0	0	29	73	31	0	0	0	0	0	0	0	0	0	78	0	15	56	0	0	25	59	22	84	0	19	0	0	91	31	135	0	0	0	0	0	0	0	0	0	0	0	0	72
b7c7130e8255bc4ce2ad04009d09eb65	0	0	26	11	0	35	36	15	0	0	0	0	39	0	0	0	17	0	54	0	0	61	30	42	17	32	0	43	56	0	0	0	0	48	39	42	0	0	0	23	0	0	22	0	43	34	0	41	23
019c701be5453aad82078b1b91555f70	0	70	0	0	0	0	0	46	0	0	0	53	0	0	0	0	15	0	0	0	0	0	20	48	49	0	0	0	0	0	0	0	0	0	0	0	86	0	0	135	97	0	21	66	116	44	0	0	0
1db2e4b2b89f9d276e35c24339550986	0	0	0	0	32	0	0	0	184	0	0	0	0	0	0	0	0	23	0	0	38	0	244	0	86	0	0	0	25	0	0	52	0	64	0	0	0	0	0	0	0	0	0	0	0	0	0	102	22
8ec4df91ebd3fbb78714a63351fc481d	0	0	0	0	0	0	0	0	0	0	0	0	0	0	0	40	0	0	76	60	0	257	0	0	0	0	0	0	0	0	0	45	127	57	0	0	0	0	0	0	0	0	0	0	0	0	0	243	50
bfe3fc22df04e8dbd0afe69f434af1e4	0	0	15	9	22	0	62	0	37	40	0	0	0	0	0	0	21	5	0	40	35	19	0	23	32	29	51	35	58	0	30	33	11	23	33	96	0	0	9	50	0	20	14	0	0	0	0	34	0
ad47ada670889faae5f26cb501f01104	0	43	42	47	0	21	20	12	59	0	36	0	19	0	15	16	0	0	0	0	0	0	25	172	0	0	0	0	27	0	0	0	0	34	0	72	0	42	0	0	42	0	0	69	0	0	43	0	33
a738919dc0c46fea782ce7cda495d656	0	0	0	0	0	0	18	0	0	0	0	0	0	0	0	0	0	0	0	0	116	54	78	0	38	0	77	66	34	0	0	167	83	53	34	87	0	0	0	0	0	0	0	0	0	0	0	0	42
17affb3f4b0179106e835db169febf7d	0	0	0	0	0	0	0	0	0	0	0	0	0	0	0	0	32	0	0	0	47	0	25	0	31	32	0	0	0	0	0	0	0	119	213	212	0	0	0	0	0	0	0	0	0	0	47	0	116
5f76f988f777cf2f216ccd79e13a56b1	22	0	0	0	0	0	26	70	41	16	0	0	0	0	0	0	0	0	0	0	48	41	38	0	20	0	0	0	86	0	0	45	0	69	46	107	22	0	0	72	0	42	69	0	39	0	0	0	0
46947e450cfc0a2f9969d594ede17f16	16	0	0	78	0	54	20	22	22	27	0	0	0	22	22	0	0	31	59	18	0	48	0	22	36	28	0	28	20	33	31	0	13	14	0	0	0	0	0	69	0	41	0	0	0	0	0	28	25
b2b0b03b657a0b003d2e45152259e03a	0	0	0	0	0	0	0	0	0	0	0	0	0	31	0	33	0	0	0	0	0	0	0	0	0	0	0	0	0	0	0	115	0	0	33	600	0	0	0	0	0	0	0	0	0	0	0	0	0
1d6940bc5bfe2072ca05e12ef011374d	0	0	0	0	0	0	47	0	96	0	0	0	0	0	0	0	0	0	99	41	0	61	133	0	0	0	0	37	38	0	0	22	0	101	0	77	0	0	0	0	0	0	0	0	0	0	0	11	0
d6d175942edd50f1a800a19a58426983	0	57	21	0	0	0	0	36	0	0	0	0	0	0	0	0	20	0	0	0	0	0	26	60	36	0	0	0	0	0	0	0	0	0	0	0	71	0	0	157	115	0	0	82	90	51	0	0	0
585f8efa56dd2551f330ccaa955ecb59	0	0	0	0	0	0	53	26	38	0	31	56	42	49	44	51	62	9	21	26	37	19	0	170	22	0	0	0	26	53	17	26	0	0	0	0	0	0	0	0	0	0	0	0	0	0	24	18	0
2affc71e5a1bec94fc7a67173df8308b	0	0	0	0	0	0	0	0	0	0	24	19	22	0	23	0	0	0	0	0	0	39	0	0	31	0	0	23	0	0	0	151	0	21	0	129	0	0	0	0	0	0	0	0	0	0	48	294	0
7377c1c578f70aa38fc9ca2bd1222ad0	34	0	0	0	0	0	124	0	0	200	39	57	79	78	52	68	0	76	0	0	0	0	0	0	0	0	19	0	0	0	91	0	0	0	0	0	0	0	0	0	0	0	0	0	0	0	0	0	0
916c4a7baeb2f43f4f191fa0bf6a469c	0	0	0	0	0	0	0	0	0	64	0	0	0	10	0	0	0	0	0	0	0	20	121	0	0	0	0	0	0	0	0	20	31	16	101	294	0	0	64	0	0	0	0	0	0	0	0	20	0
3a50e3e1f7031471b70b9848cd2806fe	0	37	0	116	0	63	0	38	32	0	60	50	85	77	61	73	0	0	0	0	0	0	0	0	0	0	0	0	39	66	43	0	0	0	0	0	0	0	0	0	0	0	0	0	0	0	0	49	26
3b4fb1845a60d94ebe2776b084d0000a	0	0	0	0	0	0	0	0	0	0	0	0	0	0	0	0	23	0	0	0	41	0	0	0	0	40	0	0	0	0	0	0	0	136	211	197	0	0	0	0	0	0	0	0	0	0	47	0	137
e02591c952481983d2d479554fc4676f	0	17	116	141	15	0	9	31	0	36	14	0	17	25	32	17	0	0	37	0	0	0	20	0	10	0	0	0	10	0	0	24	0	0	0	19	0	0	0	0	0	27	0	0	0	0	15	229	0
88d7b42c58d5c03d02a22767736037f8	0	10	0	0	0	15	65	55	0	91	0	0	0	0	0	0	0	0	240	0	0	0	18	0	109	0	0	24	0	0	0	0	20	61	55	0	0	0	0	0	0	0	0	0	0	0	0	10	0
1830248c0e667a3f8abd49dbdc79dbcf	0	0	0	0	24	0	23	74	52	21	0	0	0	0	0	0	0	0	0	0	0	0	25	0	0	0	24	0	90	0	0	52	33	65	53	107	35	0	0	73	0	46	74	0	0	0	0	0	0
2583a27818cfd8fc9d3ad53e19115623	0	0	0	0	0	0	0	30	0	0	0	0	0	0	0	0	53	0	0	0	0	0	125	0	119	0	0	276	38	66	0	56	0	27	12	0	21	0	0	0	0	0	0	0	0	0	0	19	0
2556fc004ea14ba93d2993132ad08bad	0	0	0	0	0	0	0	0	0	0	0	0	0	0	0	0	164	0	0	0	41	23	22	0	75	0	21	0	39	0	0	37	49	34	152	19	0	0	0	0	0	0	0	0	0	0	40	28	26
272b9d864ea9e129f62233288ad58127	0	0	0	0	0	39	22	49	129	40	51	0	49	0	0	0	55	0	0	0	0	0	11	0	35	0	0	0	37	58	0	0	0	45	41	28	0	36	0	35	0	0	0	23	0	39	0	24	0
37cc9c1d421149c3e61cee44f521e7b9	0	0	0	0	0	0	52	0	102	0	0	0	0	0	0	0	0	0	86	36	0	37	112	0	0	0	0	30	53	0	0	18	0	109	0	72	0	0	0	0	0	0	0	0	0	0	0	0	0
b56d0792950ad0e68a7b720a5e6b8fb8	22	0	0	0	0	38	0	0	0	0	0	0	0	0	0	0	0	0	27	20	0	63	0	0	0	0	0	64	0	0	0	37	0	81	26	212	0	26	0	0	23	0	0	72	35	25	0	0	36
6499e9a35b4b17332242f55870e4089e	0	0	0	0	0	0	0	0	0	55	0	0	7	0	0	0	0	0	0	0	0	31	139	0	0	0	0	0	0	0	0	0	25	0	96	302	0	0	63	0	0	0	0	0	0	0	0	17	0
6c05410f84dfccd49e99ad9b0d3d4aeb	0	0	31	0	0	0	0	35	19	32	0	0	0	0	0	0	30	0	74	0	0	87	43	0	33	0	0	55	0	0	18	0	32	69	43	65	0	0	0	0	0	0	32	0	0	0	28	0	59
1dd3264b7ba8f2f932ac7e9c4ec25fb5	13	40	0	0	0	23	0	0	84	0	0	0	0	0	0	0	17	0	0	0	0	19	0	287	16	0	0	26	0	0	0	9	0	31	0	0	0	51	0	29	13	37	0	45	34	0	11	0	17
40a0772154bb8ae16479214a84d9bcfb	35	0	0	0	0	0	0	0	0	0	0	0	0	0	0	0	27	0	47	32	27	20	21	175	29	0	31	0	73	24	19	35	0	21	28	39	0	0	0	0	0	0	0	0	0	0	37	0	39
536f8f3ee1ae6e86a410292047c59803	0	0	42	14	0	40	39	105	113	59	0	0	0	0	0	0	23	0	20	23	50	30	23	0	43	10	0	0	29	29	0	23	0	22	29	0	0	0	0	0	0	0	0	0	0	0	0	0	0
7385f7f624a665573efc56624c3f495d	0	0	20	0	0	0	0	24	22	34	0	0	0	0	0	0	29	0	84	0	0	90	36	0	32	0	0	61	0	0	23	0	25	68	53	62	0	0	0	0	0	0	33	0	0	0	39	0	40
a83bc92c2ae6f8b7bacc8c421817847b	0	78	0	0	0	0	29	143	0	0	0	0	0	0	0	0	0	0	0	0	0	0	0	0	0	0	0	0	0	0	0	0	0	0	11	24	30	0	58	162	41	24	131	0	17	13	27	0	29
dd3397e7672a9445db0d6fd1ebcad0ad	0	0	0	0	0	0	0	0	15	60	66	69	95	98	74	82	0	0	0	0	0	0	0	0	0	0	0	0	0	0	17	0	17	23	0	38	0	0	0	0	13	0	25	16	0	44	0	25	32
6293a958bbc326c8c74ca449ebc7005f	0	289	20	0	24	152	14	0	0	14	0	0	0	0	0	0	0	0	29	17	0	0	17	28	15	0	0	0	33	0	0	0	0	0	0	0	0	0	19	107	0	0	0	0	0	21	0	0	39
31f70530d89f0c90b302cb0def3cee7a	0	0	0	0	0	0	0	0	0	0	98	78	111	102	74	109	0	0	0	0	0	29	0	0	69	0	0	0	0	0	0	36	32	0	46	0	0	0	0	0	0	0	0	0	0	0	0	27	0
2b8008c14e23d7b749f4c26c633004c8	0	0	0	0	0	0	0	0	0	0	0	0	0	0	0	0	0	0	0	26	110	48	63	0	32	0	83	60	30	0	0	148	71	55	34	76	0	0	0	0	0	0	0	0	0	0	0	0	41
12def6429edf762420c63d78ac1c3b35	0	0	0	0	0	47	0	0	0	0	0	0	0	0	0	0	0	0	0	0	0	0	0	0	78	0	0	0	0	107	25	0	0	0	0	0	0	0	218	0	52	137	123	0	0	0	0	44	0
4b21b48949e1c29062a54048fa6fa396	0	0	0	0	0	0	0	0	63	0	0	0	0	0	0	0	0	0	21	0	0	28	43	0	120	0	57	0	41	0	39	32	19	252	33	16	0	0	0	0	0	0	0	0	0	0	32	16	0
3546e492a96c2282b3d58dab9c3803c5	41	0	58	0	0	0	57	0	12	0	0	0	0	0	0	0	0	0	65	0	0	0	42	0	42	24	0	16	0	0	0	26	0	63	0	54	0	0	0	0	0	0	0	0	0	0	90	28	72
d91d012bc0233cbf8635e3421405eb04	0	0	0	0	0	0	0	0	11	40	51	51	77	81	53	75	11	16	0	0	0	20	10	51	0	0	38	0	26	19	17	0	0	33	0	31	0	0	0	0	0	0	24	16	0	0	0	23	11
b1aaedd90529319d80098dd45fa5e82a	0	44	0	29	18	4	0	0	24	0	15	30	25	31	17	25	0	0	33	39	0	0	0	29	0	9	0	0	0	0	10	0	0	70	0	0	0	0	0	164	27	0	0	41	22	21	0	27	0
50febc356fd6ba9b2031e6d5495be1fe	0	0	0	0	0	0	44	0	98	0	0	0	0	0	0	0	0	0	110	31	0	55	114	0	0	0	0	26	27	0	0	28	0	99	0	59	0	0	0	0	0	0	0	0	0	0	0	0	0
13906ed33579e7161eca50b57d767ad3	39	0	0	0	0	0	35	54	12	98	0	0	0	0	0	0	0	0	0	12	27	5	0	0	0	28	44	0	23	44	25	0	36	33	21	0	0	0	0	236	0	0	0	0	0	0	31	20	22
66b48bcc3a389499c0bc4540be732045	0	0	98	0	27	0	0	0	591	0	0	0	0	0	0	0	0	0	0	0	33	0	0	0	0	0	0	0	40	0	0	0	0	0	0	0	0	0	0	0	0	0	0	0	0	0	0	23	0
393375abd3af4b1964c1cd2a6757fbc6	28	0	0	0	0	0	119	9	0	170	26	48	62	67	73	62	0	79	0	24	0	0	0	0	0	0	0	0	0	0	97	0	0	0	0	0	0	0	0	0	0	0	0	0	0	0	0	0	0
4d8d057f9d04ef24419def282733860b	0	173	0	0	0	0	0	0	66	0	0	25	0	0	0	0	0	88	0	267	0	0	44	0	0	54	0	54	0	0	0	0	17	0	0	0	0	0	0	0	0	0	0	0	0	0	25	0	0
fd259e00941078e6596350ca1f162a47	0	0	0	0	0	0	0	0	0	0	0	0	0	0	0	0	0	0	78	59	0	258	0	0	0	0	0	28	0	0	0	34	106	48	0	0	0	0	0	0	0	0	0	0	0	0	0	190	61
5bfaeee3921011296404e1d4771bd4e1	0	0	0	0	0	0	0	0	0	0	0	0	0	0	0	0	0	0	0	0	0	0	0	0	0	0	0	0	0	481	94	0	0	0	0	0	0	0	0	0	0	0	0	0	0	0	0	0	0
bd6dfca42e401448919e76b5bc1a5e01	65	0	0	0	0	0	48	0	0	0	17	0	0	0	0	0	0	0	0	0	34	0	32	0	27	0	0	26	64	0	60	34	0	62	0	60	0	0	0	0	0	0	0	0	0	0	81	19	84
55f24e9f576eea8f197838573225db68	0	0	0	0	0	0	13	0	0	172	30	25	43	24	11	32	0	16	92	134	0	16	0	0	0	0	20	21	116	0	0	0	17	23	34	0	0	0	0	0	0	0	0	0	0	0	0	14	0
b8a07d3757def958e46943a8af45672d	0	0	31	0	0	0	21	0	0	170	20	20	36	30	16	31	0	15	113	124	0	25	0	0	10	0	17	0	98	0	0	32	0	25	0	0	0	0	0	0	0	0	0	0	0	0	0	16	0
b78d07cd7f8ad9bc556ed829eb2c8b65	0	0	0	0	0	0	0	0	0	0	10	0	19	0	0	0	0	0	0	0	0	0	81	0	0	0	0	16	174	0	0	31	16	0	255	70	0	0	0	0	0	0	0	0	0	0	0	27	12
a355e40e7f18dd0dc10b09f9632021a8	0	0	0	0	0	0	60	25	48	0	32	33	51	41	39	43	72	0	0	0	22	19	0	133	22	0	0	0	21	58	15	21	13	0	0	0	0	0	0	0	0	0	0	0	25	0	33	14	0
5249c108845bfe41d21fc1287e323a4b	21	0	15	13	26	27	16	18	19	54	53	50	0	0	28	34	0	24	0	0	16	0	0	9	50	0	0	16	24	52	22	0	0	35	0	49	0	0	19	12	0	0	33	0	0	0	0	0	0
b912265924d8ed92e7b463d9a8057126	0	0	0	0	0	29	0	167	42	0	0	35	30	0	0	0	17	0	0	0	0	0	0	51	0	0	0	0	0	0	49	0	0	8	0	0	0	0	29	217	0	0	52	0	0	64	0	24	0
69db8a9c74e1421a635439177129c23d	0	0	0	0	0	0	0	0	0	0	0	0	0	0	0	0	0	0	0	0	0	0	67	0	0	0	0	15	185	14	0	34	17	0	261	60	0	0	0	0	0	0	0	0	0	0	0	21	0
6d390f7a656dd7b44e070f8ff6bc5251	0	0	0	0	0	0	0	0	0	0	0	0	0	0	0	0	43	0	0	0	0	0	119	0	100	0	0	267	35	49	0	55	0	0	0	0	17	0	0	0	0	0	0	0	0	0	0	19	0
23b9a0cfece5ca0c17e95100e8636cbf	0	0	0	0	0	39	0	0	0	0	0	0	0	0	0	0	0	0	0	0	0	0	0	0	63	0	0	0	0	110	34	0	0	0	0	0	0	0	205	0	45	122	128	0	0	0	0	53	0
f8f16dc1b89970ae93846dbeb3c7f8f4	0	0	0	0	0	0	0	0	0	0	0	0	0	0	0	0	0	0	0	0	0	0	81	0	0	0	0	0	216	0	0	35	28	9	237	60	0	0	0	0	0	0	0	0	0	0	0	27	0
f7e952bfd9617f4ad8c5c363b6211b43	18	0	0	0	0	0	28	175	29	0	28	0	0	0	0	0	0	0	0	0	0	0	0	52	0	0	0	19	22	0	48	0	0	0	0	0	0	0	41	221	0	0	0	12	0	79	0	0	0
cad6bd03c1f1bfc86cf09fe23d932fd2	0	0	30	36	0	24	0	38	13	0	0	0	0	0	0	12	0	0	0	0	0	18	20	43	0	8	0	33	34	0	0	0	0	0	53	0	27	27	0	112	36	0	0	84	0	37	22	0	0
d078c163ebdec947981a1ec55c356029	0	0	0	0	0	0	0	0	0	20	0	0	0	33	0	0	0	0	15	0	68	22	87	0	41	11	0	0	0	0	0	0	0	26	20	0	0	0	0	0	0	0	0	0	0	0	33	313	0
383b8ab4884632da1e2c43d3910448ae	69	0	0	50	0	35	0	74	0	0	0	0	0	0	0	0	0	0	17	0	0	0	0	78	36	0	27	235	0	0	30	56	0	0	0	0	52	0	0	0	0	0	0	0	0	25	0	0	0
b7e008fa497a18c3f0c07d72b2d8e9cb	0	0	29	0	24	0	41	26	115	83	0	0	0	0	25	30	48	18	0	20	27	0	32	0	24	0	0	14	22	0	0	0	0	15	33	23	0	0	20	0	0	14	0	0	0	31	36	0	0
7f94c79bbec80553655701251e0b29f8	0	0	0	0	0	0	35	0	100	0	0	0	0	0	0	0	0	0	77	29	0	44	125	0	0	0	0	25	40	0	0	11	0	85	0	66	0	0	0	0	0	0	0	0	0	0	0	0	0
bc8787ea3f92204a3cd11a7d649cb6c5	0	0	0	0	0	0	20	0	0	141	18	23	29	31	9	20	0	17	96	115	23	27	29	0	0	0	28	25	88	0	0	0	19	0	0	0	0	0	0	0	0	0	0	0	0	0	0	18	0
4f2f64fd8bacf07b9ca365940af68fa4	16	0	0	83	0	0	0	28	28	28	8	0	0	0	0	13	40	23	63	29	0	0	21	23	33	0	0	29	26	24	41	32	0	19	0	0	0	0	0	70	0	0	0	0	0	0	0	0	25
42809b2d6a5d97bb0a41f88e249f6859	0	38	0	0	0	0	33	132	0	0	0	0	0	0	0	0	0	0	0	0	0	0	0	0	0	0	0	0	0	0	0	0	0	0	25	19	36	0	56	139	42	18	151	0	17	13	33	0	0
44cb16af8003da473f81088c2f82815b	0	34	42	31	33	0	0	0	33	35	0	0	0	0	16	0	25	7	0	0	0	4	19	110	0	53	28	7	0	0	50	0	0	0	0	0	23	0	21	51	38	0	24	36	28	0	18	0	0
a76d210cfb0465d1f91fc2dd8be2d957	0	0	0	0	0	0	19	53	48	13	0	0	0	0	0	0	13	0	0	0	0	0	43	0	0	0	27	0	84	0	0	53	0	68	42	94	26	0	0	64	0	26	70	33	0	0	0	0	0
4c86d1f0cec0eedc74c68f4c263c759f	0	0	0	0	0	44	0	0	0	0	0	0	0	0	0	0	0	0	0	0	0	0	0	0	85	0	0	0	0	89	31	0	0	0	0	0	0	0	183	0	45	109	130	0	0	0	0	53	0
8fd25abffd645494e8178558275f98af	0	0	93	0	0	0	30	118	0	0	0	0	0	0	0	0	0	0	0	28	0	0	0	0	0	41	19	63	0	0	89	49	52	38	0	37	0	0	0	0	0	0	0	0	0	0	0	10	0
5f5013f6d4e5ea3e7f5e032f03d38331	0	0	15	0	28	0	60	13	42	31	0	15	0	0	12	17	0	0	13	23	0	16	39	16	0	0	0	23	61	0	33	20	17	0	28	102	0	0	0	36	0	28	0	0	0	0	0	0	28
3fcc64bcbde17321dd93e5c95e09abbb	24	0	0	0	0	0	118	0	0	168	48	38	43	80	51	59	0	56	0	0	0	0	0	0	0	0	24	0	0	0	81	0	0	0	0	0	0	0	0	0	0	0	0	0	0	0	0	0	0
315854ff97b30e081ae4fd71122e203a	0	0	0	0	0	0	0	0	148	0	0	0	0	0	0	0	0	31	0	0	30	0	194	0	73	0	0	0	25	0	0	0	0	74	0	0	0	0	0	0	0	0	0	0	0	0	0	64	19
3cc1f914f3d0e4d80f524de745cdfd56	0	36	0	0	0	0	0	0	22	0	24	23	34	27	26	18	0	23	0	47	0	31	0	0	0	9	0	0	0	0	0	0	0	63	0	0	23	0	0	150	30	0	0	49	0	0	41	39	0
17c27dce3e48e7211ae67fa2a0fa212d	0	7	47	0	0	0	0	45	0	26	23	22	0	0	0	26	0	0	30	34	0	0	51	47	0	0	35	0	0	0	0	0	42	89	52	46	0	0	0	0	0	0	0	0	0	0	41	0	0
b9d14c926a9a5ee53eda4d2211ade721	0	0	0	0	0	0	0	0	0	0	0	0	0	0	0	0	0	0	0	0	44	29	221	0	133	29	0	0	133	0	0	0	0	28	51	0	0	0	0	0	0	0	0	0	0	0	0	0	0
7c6811e56df5f804ad0a322d5d69ea5c	0	0	0	0	0	0	0	0	0	0	0	0	0	22	0	22	0	0	0	0	0	29	0	0	0	0	0	19	0	0	0	143	38	38	0	121	0	0	0	0	0	0	0	0	0	0	38	282	0
d12c859ccc1a8a88345148635070c16c	0	0	0	0	0	0	0	0	0	0	0	0	0	0	0	0	0	0	0	0	0	0	0	0	0	0	0	0	0	0	23	0	8	0	0	0	0	147	61	344	0	32	127	0	0	0	0	30	0
37f616a2ab9fe35b75ad2592d66e5e83	0	27	0	0	15	0	0	0	47	31	0	0	0	42	41	46	0	0	67	0	0	0	0	0	18	0	10	0	44	0	24	0	0	0	0	0	30	27	36	25	17	0	25	36	30	55	0	0	43
74e9af819f38850ed10ccef699425e5c	0	42	0	107	0	61	0	0	40	0	47	56	72	82	62	69	0	0	0	0	0	0	0	0	0	0	0	0	43	53	33	0	0	0	0	0	0	0	0	0	0	0	0	0	0	0	0	0	0
bf3a27945b790420ecf81358d6aef703	0	0	71	0	0	0	33	116	0	0	0	0	0	0	0	0	0	16	0	0	0	0	0	0	0	0	0	54	58	0	104	0	0	33	60	0	0	0	0	0	0	0	0	0	0	0	34	0	0
32dd43d1f81cbc026bccb3f9d3c43fda	0	89	16	25	39	8	20	0	25	0	0	0	0	0	0	0	0	15	0	25	0	6	40	0	0	0	14	24	0	0	17	17	0	8	0	0	35	0	32	56	0	0	48	0	53	34	92	0	0
7631d4e58f8824aecc88038e0a7b617c	0	0	0	32	0	24	0	21	0	0	30	60	58	77	62	67	13	0	0	17	0	12	19	0	0	22	26	0	0	19	63	38	0	0	0	0	0	0	19	25	20	0	0	16	0	0	0	0	0
e83dfc50ab52f4028da9dcc4730b43ab	0	0	0	0	23	19	0	0	0	260	0	0	0	0	0	0	0	0	0	48	24	0	135	0	22	0	4	0	0	0	0	0	0	0	0	0	0	0	51	0	0	0	0	0	0	0	41	0	77
08b5c2bf8cf8814baaa02ddbc6670825	0	0	0	0	0	0	0	0	0	0	0	0	0	0	0	0	0	26	0	29	37	317	0	0	0	0	0	84	17	33	51	26	0	0	0	0	0	0	0	0	0	0	0	0	0	0	0	38	0
a8fc4855377f1cc3191ff7a9c5d26c93	18	0	0	0	0	0	108	15	0	152	35	26	44	69	46	58	0	59	0	24	0	0	0	0	0	0	0	0	0	0	104	0	0	0	0	0	0	0	0	0	0	0	0	0	0	0	0	0	0
5b9b19b766fdfa4b3b0554887b986b29	7	0	51	0	29	41	30	98	114	91	0	0	0	0	0	0	0	4	0	0	0	30	0	0	37	0	0	0	0	37	15	0	0	29	24	0	0	0	0	0	0	0	0	0	0	0	0	35	22
359054cb081fd978b9dadbcb0b0cefe1	0	0	14	0	0	34	23	45	110	40	0	54	0	57	0	47	0	0	0	0	0	0	0	56	36	0	0	0	0	0	0	26	0	0	0	0	0	0	0	28	0	0	0	24	50	36	0	25	0
27a4ba133ac7da1c6645f80e5ff5bb5e	0	0	0	0	0	0	0	0	150	0	0	0	0	0	0	0	0	33	0	0	42	0	244	0	62	0	0	0	13	0	0	0	0	62	0	0	0	0	0	0	0	0	0	0	0	0	0	74	0
0d4d6a131e953595f545643090fd634a	71	0	22	40	0	33	0	49	0	33	0	0	0	0	0	0	0	0	16	24	0	0	0	60	41	0	31	165	0	0	24	64	7	0	0	0	45	0	0	0	0	0	0	0	0	12	0	0	0
732bdc1e5fa728a1dc4f7551accdfcee	0	0	42	0	0	0	20	0	0	149	19	18	35	26	21	25	0	17	96	113	0	26	0	0	12	0	20	0	86	0	0	0	0	0	0	0	0	0	0	0	0	0	0	0	0	0	0	21	0
041533a6177ec091f1eb83c7b127d4bf	0	0	0	0	0	0	0	0	0	0	0	0	0	0	0	0	0	34	27	0	65	0	0	0	0	0	12	35	45	233	19	22	0	62	35	0	0	0	0	0	0	0	0	0	0	0	15	19	16
e6c810f606eff2c697a0cd898023059c	0	0	0	0	0	0	0	0	0	0	0	0	0	0	0	0	43	0	0	0	0	22	119	0	119	0	0	195	14	48	0	46	0	20	16	0	24	0	0	0	0	0	0	0	0	0	0	14	0
4b5dc03f37aebba5d82f94f02e5b88c9	0	0	0	0	0	0	0	0	0	0	90	72	114	105	89	83	0	0	0	0	0	26	0	0	53	0	0	0	0	0	0	30	0	0	0	0	0	0	0	0	0	0	0	0	0	0	0	0	0
41ba123e16b0e052f38d1e1bded473ef	0	30	0	30	34	0	0	0	22	40	12	0	0	17	0	0	0	0	0	11	0	0	0	98	0	59	0	0	35	0	37	0	0	14	0	27	26	21	0	26	0	18	0	51	21	30	13	15	14
d03aef9d2bbb9cd0e912f834756e26dc	0	0	0	0	0	0	0	0	0	0	0	0	0	0	0	0	0	0	0	0	35	32	222	0	140	0	0	0	125	0	0	0	0	26	37	0	0	0	0	0	0	0	0	0	0	0	0	0	24
b46a175d07d7fd6a592b09a6d04c2662	0	0	0	0	0	0	0	0	22	57	56	67	84	81	66	77	0	0	0	0	0	0	0	0	0	0	0	0	9	0	18	0	0	19	0	36	0	0	0	0	0	0	24	14	0	0	0	19	27
3dabbb6ec19de911bd3f011e6e91048a	65	0	0	41	0	44	0	74	0	0	0	0	0	0	0	0	0	0	19	0	0	0	0	61	25	0	33	188	0	0	31	45	0	0	0	0	43	0	0	0	0	0	0	0	0	25	0	0	0
d166d7260c51ea2652eff199acdfdd4d	35	0	0	46	17	37	0	36	20	20	0	0	0	0	0	0	0	0	0	40	0	42	0	23	0	0	0	27	42	18	0	0	0	39	9	24	0	0	27	0	0	0	0	16	0	17	23	50	28
f1d98cf626065442404bb0e961762f3e	0	0	0	0	16	0	0	25	38	0	0	0	0	0	0	15	0	0	0	0	0	0	0	0	0	0	0	38	32	0	0	0	0	46	0	40	29	61	37	0	71	33	35	93	54	0	28	24	0
446736728facd600f2b8dac04eb38d95	0	0	0	0	0	21	0	0	0	238	7	0	0	0	0	0	0	0	0	49	26	5	115	0	0	22	0	0	0	0	0	0	0	0	0	0	0	0	41	0	0	0	0	0	0	0	42	0	76
be0d3142157db40fd5c0032a84f4c652	0	0	0	20	0	74	0	33	61	20	72	17	30	32	34	29	0	0	0	0	0	0	0	144	40	0	0	0	0	0	25	0	0	0	0	0	0	0	0	0	0	0	0	0	0	0	0	0	0
c8c6202e5c40a3e2613eeaa6d0c7550f	0	0	0	0	0	0	0	0	21	70	60	56	69	113	76	85	0	18	0	0	0	12	0	0	0	0	0	0	0	0	0	0	0	0	0	34	10	0	0	0	0	0	0	0	0	0	12	19	0
7cd3edf7de3da67a2883d919506e7d55	0	0	78	0	0	0	49	110	0	11	0	0	0	0	0	0	0	0	0	0	0	37	0	0	0	29	0	55	0	0	99	37	46	37	0	34	0	0	0	0	0	0	0	0	0	0	0	0	0
8543705a7bb8ec5963ef7b1e7e3629f2	12	16	20	13	0	40	36	19	25	53	0	0	48	35	0	0	0	0	0	0	18	0	59	0	86	0	13	15	31	42	0	28	0	25	29	0	0	0	0	16	0	0	0	0	0	0	0	0	0
aa64f4b676d9f738ed25c348f5431209	25	0	0	0	13	0	34	0	0	17	0	0	0	0	21	0	0	0	0	0	0	0	43	0	34	0	0	20	0	0	0	13	0	62	0	44	0	0	0	44	0	0	0	0	0	0	72	41	85
7296e2f134b1a18f18e4aaf84232a15d	0	0	12	0	17	20	68	0	35	36	0	0	14	14	0	0	0	0	0	38	0	23	0	16	0	0	0	31	53	0	0	14	14	19	23	82	0	0	0	32	0	23	0	0	0	0	38	0	0
1c61c3265fa0cf4e380ee194b2155220	0	0	0	0	0	42	19	70	37	14	0	0	0	0	0	0	0	0	0	0	0	0	33	0	0	0	0	0	64	0	0	45	0	62	38	87	13	0	0	58	0	30	70	0	0	0	0	0	0
ef86ec1236480386f64ccdd0d6173020	0	0	0	0	0	0	0	0	0	0	0	0	0	0	0	0	45	0	0	0	0	0	0	567	0	0	0	0	0	0	0	0	0	0	0	0	0	0	0	0	0	0	0	0	0	0	0	0	0
ad76b9f1ef36323449d7dc12c69c5a3d	0	0	0	0	0	12	0	18	0	0	38	48	96	106	48	73	13	0	0	0	0	0	0	0	24	10	0	0	0	13	46	0	0	0	29	0	21	0	0	30	22	31	0	20	0	0	0	0	0
59691b06acdf5072e65c1b2419e6f44d	24	0	0	0	0	0	51	0	0	0	0	0	0	0	0	0	0	24	0	0	0	27	35	0	31	0	0	34	0	0	0	20	42	66	33	41	0	0	0	0	0	5	0	0	0	0	70	24	61
7865e1a481f79adbe9aa3fab11f242fe	0	24	0	0	0	0	0	142	32	0	0	0	0	0	0	0	0	0	0	0	0	16	0	46	64	0	0	0	0	0	42	0	16	0	0	33	0	0	37	182	0	0	0	0	0	61	0	0	0
587e15ee2e0cfe182ce8d1df735968b2	10	25	0	0	0	0	0	0	22	0	21	20	24	20	15	20	0	16	0	44	0	0	16	0	0	0	0	0	37	0	0	40	0	62	0	15	0	14	0	125	31	0	0	35	0	0	0	32	0
31b74dfab85958ab100679155e10c554	0	90	17	24	0	0	17	5	0	0	0	0	0	0	0	0	0	0	50	20	0	0	44	0	9	0	0	30	33	0	13	16	0	0	0	0	29	39	25	49	0	24	44	0	0	0	85	0	21
dc1dbc9c6485f6cad8ff566fd5c662f8	0	0	0	0	0	0	0	0	0	0	21	40	41	47	0	45	0	0	0	37	10	58	0	0	16	48	0	32	78	0	32	0	0	0	0	37	0	0	0	0	0	0	0	0	0	0	46	48	27
4faec0e7953f595ed1e7463c05bdcb64	0	0	0	0	0	0	0	0	0	0	0	0	0	0	0	0	0	33	0	0	0	30	19	0	0	0	0	11	0	0	0	108	0	26	0	113	0	0	0	0	0	0	0	0	0	0	27	271	0
e7b61d046d74e5e69120ced489b5d505	0	0	0	0	0	0	0	0	0	0	0	0	0	0	0	0	0	0	0	33	15	32	0	0	0	0	0	20	21	0	0	122	0	29	41	113	0	0	0	0	0	0	0	0	0	0	32	229	0
090f079e89652b85d047885a0f8e4f13	0	0	0	0	0	0	0	0	0	0	0	0	0	0	0	0	34	16	37	36	0	21	28	177	0	0	24	26	76	0	0	27	42	27	14	0	0	0	0	0	0	0	0	0	0	0	18	26	28
df409dbce0c8f09b819b2eae9ebf1a4b	83	0	0	31	0	57	15	79	0	0	0	0	0	0	0	0	0	0	0	0	0	14	0	0	0	0	0	0	40	0	0	0	0	0	0	0	0	0	0	51	0	0	239	0	0	0	21	36	0
a2ff1f7298abcc2e83b40024f83a0c37	19	0	15	0	0	0	34	13	0	0	0	0	0	0	0	0	0	0	35	16	35	0	52	0	0	40	0	48	71	11	27	0	17	44	34	0	0	0	0	0	0	0	0	0	0	0	25	0	32
1deb2144e9337e7f47c79955db26040a	0	0	0	0	0	41	0	20	55	26	24	0	0	0	0	0	0	18	0	0	0	67	27	29	0	0	0	36	0	0	25	0	0	29	31	0	0	18	35	29	19	41	18	33	41	0	0	0	0
6ad17243ae665b4e5a46ba39efaa66c5	0	0	0	0	0	0	0	0	0	0	22	17	28	20	39	26	0	0	23	0	0	19	19	257	27	0	15	0	31	0	0	30	0	0	0	30	0	0	0	0	0	0	0	0	0	0	25	19	0
4d9bda9d6bcd5a7473b565db85c1060a	0	0	0	0	42	0	0	0	30	0	0	0	0	0	0	0	18	0	18	36	0	0	35	0	41	0	0	16	30	28	75	0	26	39	40	0	0	0	0	0	0	0	0	0	0	0	22	59	38
da8e5b416a624046236b3e1a9272b368	33	0	0	0	16	0	0	0	21	25	0	0	38	0	36	0	0	0	0	19	0	0	39	0	0	19	0	0	35	15	40	36	32	69	0	34	0	0	0	0	0	0	0	0	0	0	41	33	0
d4139669c138dc6983a2105c6d38fa02	29	49	0	20	0	25	0	40	0	0	0	0	0	0	0	0	0	0	0	25	0	0	15	49	0	0	0	0	19	0	0	15	24	0	0	0	18	23	0	105	45	4	0	83	31	0	18	0	0
b339dd16c9769f71fa3ad1a7a1766baa	0	0	92	0	21	0	0	0	431	0	0	0	0	0	0	0	0	0	0	0	19	0	0	0	0	0	0	0	30	0	0	0	0	0	0	0	0	0	0	0	0	0	0	0	0	0	0	28	0
34fc7aae15605586dabda01945f09403	63	0	18	34	0	28	0	43	0	22	0	0	0	0	0	0	0	0	28	13	0	0	0	49	31	0	25	143	0	0	31	46	11	0	0	0	35	0	0	0	0	0	0	0	0	23	0	0	0
df9ff93d2ecf3f11c6a4ef87a4323f63	19	0	17	0	21	0	43	18	0	0	0	0	0	0	0	0	0	0	0	26	27	18	59	0	0	0	0	53	91	0	45	0	21	42	36	0	0	0	0	0	0	0	0	0	0	0	28	0	37
be7e497c33f139ca189f0b9461e0bc01	0	17	0	0	0	0	0	0	17	45	62	51	68	72	69	68	0	8	0	0	0	12	0	0	0	0	0	0	0	0	0	0	0	0	0	36	15	24	0	20	0	0	0	0	0	0	13	18	0
ecd9f935a8b0b5b865b295effb977854	0	0	0	38	0	31	0	40	0	0	0	11	0	0	0	0	0	0	0	0	15	0	15	42	45	0	0	0	27	20	0	0	0	32	0	0	0	24	0	102	39	0	0	104	0	0	20	0	0
d4393bac8def5d8960165a161ab47d82	29	0	0	0	0	22	0	0	0	0	0	0	0	0	0	0	29	0	42	22	28	11	27	145	21	0	15	0	63	0	20	29	0	24	15	0	0	0	0	0	0	0	0	0	0	0	22	0	34
54988d454b9436b335e8f1093b737542	0	75	0	0	0	26	27	18	0	0	0	0	0	0	0	0	11	0	0	0	0	0	0	0	0	0	0	9	0	0	21	0	0	0	0	0	70	50	0	82	80	30	49	14	36	31	20	0	0
300e2fda6af079699675cc40a511da5e	0	74	0	0	0	30	29	0	38	14	0	0	0	0	0	0	0	0	0	0	0	0	0	73	21	0	0	32	0	0	0	0	0	0	16	20	39	0	22	0	0	0	0	61	0	0	80	23	26
278c338aa29599b41deb539e8f10720f	0	0	0	0	0	0	0	0	0	16	18	0	0	0	0	0	0	36	11	0	54	21	69	0	25	19	0	0	0	0	0	0	21	18	0	0	0	0	0	0	0	0	0	0	0	0	19	239	0
ad911e52abc0914125200776029101a4	0	0	0	0	0	0	0	0	0	0	0	0	0	0	0	19	0	0	0	0	0	0	0	0	0	0	13	0	40	82	275	62	0	126	24	0	0	0	0	0	0	0	0	0	0	0	0	0	0
8a67ccca76eeea47050569dbf6814f07	0	0	0	0	0	0	0	0	0	0	92	56	79	80	72	90	0	0	0	0	0	17	0	0	54	0	0	0	0	0	0	49	0	0	0	0	0	0	0	0	0	0	0	0	0	0	0	0	0
5aac6ea647da33b691df19e37f986e71	0	0	0	0	0	0	0	0	0	0	72	60	82	72	79	86	0	0	0	0	0	15	0	0	41	0	0	0	0	0	0	30	0	0	0	0	0	0	0	0	0	0	0	0	0	0	0	38	0
fb830501e3c00d3192a533eab043274f	0	0	0	0	0	0	0	0	0	0	0	0	0	0	0	0	28	0	0	0	0	0	102	0	88	0	0	205	28	50	0	34	0	0	0	0	15	0	0	0	0	0	11	0	0	0	0	19	0
6a6592e9007f3738b9d2816d602bd8d8	0	0	47	40	0	368	0	0	0	103	0	0	0	0	0	0	0	0	0	0	0	0	0	0	0	0	0	0	0	0	0	0	0	0	0	0	0	0	31	0	0	0	0	0	0	0	0	0	0
d7bc083f49d5e872a49191088ac59bba	0	0	0	0	0	0	0	0	0	0	12	22	0	25	10	0	0	0	0	0	0	0	0	0	0	0	12	0	0	71	263	52	0	150	0	8	0	0	0	0	0	0	0	0	0	0	0	0	0
c8b7d0a0d382322f5b7c623653d052c9	0	0	0	0	0	0	0	0	0	0	0	6	0	6	0	0	0	29	0	0	32	293	0	33	0	10	0	87	0	31	50	0	0	0	0	0	0	0	0	0	0	0	0	0	0	0	0	0	0
c3d406468ad90657a4822ef1f41a15d1	19	0	19	17	0	0	0	10	23	36	0	0	0	0	0	0	6	0	0	19	19	0	61	0	20	0	25	61	71	0	23	38	0	29	63	14	0	0	0	0	0	0	0	0	0	0	16	0	24
dc12b8cd88ddbf97af246666f059b306	0	0	0	19	0	34	0	14	47	0	0	0	0	20	18	0	11	11	0	0	0	0	0	20	0	0	0	0	0	26	6	0	0	0	0	0	20	56	0	0	44	30	52	0	72	24	0	0	0
19898982fb254a070634d78bfbeccf82	0	0	0	0	0	0	0	0	0	0	0	0	0	0	0	0	0	21	80	90	0	74	0	0	20	0	14	60	29	0	0	0	12	61	0	22	0	0	0	0	0	0	0	0	0	0	0	0	43
a0e7da5ce4e18e48c25ea00b84772467	0	0	0	0	0	0	0	0	0	0	0	0	0	0	0	0	627	0	0	0	0	0	0	0	0	0	0	0	0	0	0	0	0	0	0	0	0	0	0	0	0	0	0	0	0	0	0	0	0
2ba30cdcee94b04825dc8ff31cf0fba1	0	28	24	19	0	62	0	36	47	0	0	23	31	30	24	24	0	0	0	0	0	0	0	132	0	0	0	0	0	0	15	0	0	0	0	0	0	0	45	0	0	0	0	0	0	33	0	0	14
27d88146b44b9f9e70a81bd1370d8ead	38	0	13	0	22	0	69	0	52	26	0	0	0	0	0	0	0	0	0	35	0	18	0	21	0	0	0	24	55	0	0	20	9	0	25	81	0	0	0	27	0	22	0	6	0	0	0	0	0
142030ace396601568a5d013513e3f3b	0	0	0	0	0	0	0	0	0	0	0	0	0	0	0	0	0	0	35	0	15	0	30	0	53	0	45	0	0	24	37	85	17	0	40	0	0	0	0	0	0	0	0	0	0	0	0	167	0
a62c53e100d0bbe4ebf2c1157de90391	0	0	0	0	0	0	0	0	0	0	0	0	19	22	0	0	26	0	0	0	21	34	44	0	47	0	21	0	17	0	0	31	0	118	57	29	0	0	0	0	0	0	0	0	0	0	0	43	0
4e98db91cbfb7b7a53b628d7775e15cc	0	0	0	0	0	26	0	0	5	205	0	0	10	0	0	0	0	0	0	47	0	0	110	0	0	0	0	0	0	0	0	0	0	0	0	0	0	0	23	10	0	0	0	0	0	0	57	35	79
a48e05e090951c59b0728851b2b2ad43	0	0	0	0	0	0	0	0	0	0	0	0	0	46	30	0	0	0	28	0	0	0	98	0	0	0	0	0	0	0	0	0	0	35	75	56	0	0	0	207	0	0	0	0	0	0	0	0	0
3cae33cfdcec18ba725bdc6b652c61b8	0	0	0	0	0	0	0	0	0	0	121	105	94	122	105	70	0	0	0	0	0	0	0	0	0	0	0	0	0	0	0	0	0	0	0	0	0	0	0	0	0	0	0	0	0	0	0	0	0
3a16c6cba96ad1d949d141c47f341649	42	66	0	14	0	0	0	14	0	0	0	0	0	9	0	0	0	0	0	0	0	0	12	0	0	0	15	0	24	0	27	0	0	0	0	24	55	63	0	80	76	0	42	16	25	0	0	0	0
b1251463c10787ebdf11b0be820eda13	58	0	0	41	0	49	27	48	0	0	0	0	0	0	0	0	0	0	0	0	32	20	0	0	17	0	0	0	42	0	0	0	0	0	0	0	0	0	0	44	0	0	219	0	0	0	17	0	0
69564143a4540436a8b64f1180adbdb8	31	36	0	30	0	33	22	0	24	25	0	0	0	0	0	0	0	0	45	36	0	0	8	18	0	0	43	20	0	22	0	0	0	34	0	23	0	0	0	12	0	5	0	18	0	0	18	0	21
841b014626da09538cc10b7b29fc56c9	15	0	15	30	0	75	0	42	22	0	0	0	0	0	0	0	10	0	0	0	0	0	0	119	0	0	0	0	0	0	31	0	0	0	0	0	0	30	0	0	0	21	31	29	18	23	0	0	0
34076c45485458ffe8dea675bb2209e8	0	0	0	0	0	0	0	0	0	0	0	0	0	0	0	0	0	0	0	0	0	0	0	610	0	0	0	0	0	0	0	0	0	0	0	0	0	0	0	0	0	0	0	0	0	0	0	0	0
c09ee2c09db9e188dbca639a7b3d7ea4	38	0	0	0	4	0	19	150	35	21	0	0	0	0	0	0	0	0	0	0	0	0	28	0	45	0	0	0	25	0	0	0	18	0	52	0	30	0	0	56	0	32	23	0	0	0	0	0	28
be17eae33b69303c09d53b6816702267	0	0	45	0	0	0	0	0	0	27	26	0	43	0	0	0	0	0	27	0	64	17	26	0	0	18	0	0	39	0	0	0	28	26	28	0	0	0	0	0	0	0	0	0	0	0	40	95	0
bee11ef4a78ea5aad3687227f51efd9b	25	0	17	0	0	0	29	0	0	83	0	0	0	0	0	0	0	0	4	0	0	0	0	0	31	0	0	0	28	32	21	0	23	31	0	0	0	0	0	179	0	34	0	0	0	0	32	0	19
af66ff0b9cb18794fe16361e3649142d	0	27	0	30	23	16	9	0	16	31	0	0	0	0	0	0	0	0	8	0	0	0	0	110	23	55	0	0	0	28	34	11	14	0	0	0	21	21	0	36	0	22	0	33	14	0	15	0	0
f85057939f9bf259224d87baa232f8e8	0	0	0	0	16	68	0	0	0	0	0	0	0	0	0	0	0	0	0	0	0	0	0	0	29	0	0	0	0	14	0	0	0	0	31	0	0	0	0	0	0	0	0	0	0	0	0	22	0
0723272458b6ea5de661b2fd68f95f96	28	0	0	0	0	0	28	0	0	88	0	0	0	0	0	0	0	0	0	0	0	0	12	0	0	0	0	0	23	31	26	12	32	25	0	0	0	0	12	202	0	0	0	0	0	0	26	0	17
11486a77af543feafb70ae846acb63bc	0	0	0	0	0	0	0	0	0	0	0	0	0	0	0	0	0	10	0	85	296	0	0	0	0	85	0	0	0	0	0	0	0	0	0	0	0	0	0	0	0	0	0	0	0	0	0	23	0
933b93230f46f1172d5e54ad39cc4398	26	0	41	0	0	13	27	17	88	61	25	0	0	31	0	0	40	0	0	0	28	0	13	0	0	0	0	0	12	25	21	0	0	0	0	11	0	0	27	0	0	19	0	0	13	0	20	35	0
a66c6240ec6cb3a4120b312b7c8bfc97	0	0	0	0	0	0	0	0	0	0	0	0	0	0	0	0	0	0	0	0	0	0	0	0	0	0	0	0	0	0	0	0	10	0	33	0	0	126	39	265	0	33	85	0	0	0	0	0	0
3d28433abd4114c2ad2afde9b8f5f2d2	16	0	0	83	33	0	0	25	25	20	0	0	0	0	0	0	0	16	50	16	14	0	0	17	38	0	0	22	15	31	30	0	0	20	6	0	0	0	0	57	0	0	0	0	0	0	0	0	17
35262cb969879aed6e3a64184970fbec	0	26	0	0	0	0	7	0	25	32	15	11	9	24	21	13	0	0	18	42	0	0	0	0	0	0	0	0	0	0	0	0	0	52	3	0	0	0	0	126	22	0	14	33	0	0	0	41	0
82f4bd8911438b6ee2476a2eeebd70ee	0	0	0	0	0	0	0	0	0	0	94	77	109	136	76	96	0	0	0	0	0	0	0	0	0	0	0	0	0	0	0	0	0	0	0	0	0	0	0	0	0	0	0	0	0	0	0	0	0
1d48c33ce457456e0d3e32b39682cbe4	0	0	0	0	0	0	0	0	0	0	20	23	43	0	0	0	0	0	0	0	0	0	78	0	0	0	0	0	0	0	0	0	0	33	88	46	0	0	0	182	0	0	0	0	0	0	0	0	25
b007898612af2b0a35c659429db711d5	0	0	0	0	0	0	21	143	59	0	0	0	0	0	0	0	0	0	0	0	31	33	0	0	58	0	22	0	32	31	0	17	11	26	28	0	0	0	0	74	0	0	0	0	0	0	0	0	0
3ab66f1ca612891a9564dfaeedf7080f	0	0	54	0	0	0	0	0	0	0	0	30	0	49	0	0	0	0	20	0	67	27	0	0	0	0	0	0	0	0	33	0	0	30	32	0	0	0	0	0	0	0	0	0	0	0	53	94	0
8394de609adc7ea5c494434e083219dc	0	0	32	35	0	369	0	0	0	109	0	0	0	0	0	0	0	0	0	0	0	0	0	0	0	0	0	0	0	0	0	0	0	0	0	0	0	0	0	0	0	0	0	0	0	0	0	0	0
bcafe69348c77bc1a2f1b95078dd27c7	69	0	0	50	0	30	22	60	0	0	0	0	0	0	0	0	0	0	0	0	0	19	0	0	0	22	0	0	22	29	0	0	0	0	0	0	0	0	0	43	0	0	196	0	0	0	0	20	0
46e31cad2666e7b218e0ca1565192532	0	0	0	0	0	0	0	0	0	11	25	0	0	0	0	0	0	0	24	0	59	18	64	0	23	18	0	0	0	0	0	0	0	26	0	0	0	0	0	0	0	0	0	0	0	0	0	233	0
dd97d9dde0a60b292af54afe5362c64c	0	0	0	0	0	0	0	0	0	0	0	0	0	0	0	0	0	0	0	0	18	268	0	0	0	0	0	64	0	30	50	31	0	9	0	8	0	0	0	0	0	0	0	0	0	0	0	35	0
70f20e8c98ac6a898ec52bbd0dbcf057	0	0	0	0	0	22	0	0	0	188	0	0	0	0	0	0	0	0	0	53	0	0	99	0	0	0	0	0	0	0	0	0	0	0	0	0	0	0	28	0	0	0	0	0	17	0	53	0	77
bdc91df5bc550f05c3829ce544496aad	0	0	0	0	0	0	0	0	0	0	0	0	0	0	0	0	0	0	0	0	0	0	0	0	20	0	0	0	0	0	0	0	0	0	0	0	36	119	18	37	99	38	21	132	35	19	0	0	0
333075c1a5e3b11abfe7cf403492f4a8	0	30	0	28	32	0	0	0	23	26	0	0	0	0	0	15	34	0	0	0	0	0	0	110	0	51	0	0	0	0	41	0	0	0	0	0	24	0	0	50	0	0	24	31	17	0	21	0	0
16119f91d2f6e45d070132a043a3dbbe	0	0	0	17	0	0	0	0	0	0	0	0	0	0	0	0	0	0	0	0	0	0	0	0	0	0	0	0	0	0	0	0	0	0	0	0	66	52	36	61	68	32	33	68	46	69	0	0	19
7aebf72468f15858b61469ae1b516828	0	58	15	0	10	34	0	0	28	0	0	0	0	0	0	0	0	0	0	35	0	0	0	0	0	0	0	0	0	0	16	0	0	0	0	0	51	52	0	64	60	0	39	17	29	28	0	0	0
2da91328e0eb80f1144e7ab7f8dbe80e	0	0	0	37	0	18	0	0	19	20	0	0	0	0	0	0	6	19	0	40	8	0	0	16	0	40	0	25	24	16	27	11	0	31	0	20	14	35	0	0	0	0	12	17	0	0	26	0	25
e294080d988758dc60701ff9f14a346f	0	0	0	0	0	0	0	0	0	0	0	0	0	0	0	0	0	0	23	0	71	0	0	0	0	0	0	19	24	199	0	24	0	48	31	0	0	0	0	0	0	0	0	0	0	0	0	24	0
f81a635400e3b4741f64ddefca403550	0	0	0	0	0	0	0	0	0	0	0	0	0	0	0	0	0	0	25	0	16	0	0	0	43	0	34	0	0	17	29	86	26	0	33	30	0	0	0	0	0	0	0	0	0	0	0	149	0
960a673bad6e01cb8293738b8b4d1289	0	0	0	26	0	26	0	31	0	21	0	0	0	0	0	0	28	0	0	0	0	0	18	44	0	0	0	0	23	0	29	0	0	0	0	0	0	24	0	97	36	0	23	83	0	0	25	0	0
508a6090efe9b4d5e6893e922970acc8	0	0	0	0	0	0	0	0	0	0	0	0	0	0	0	0	0	0	25	0	48	0	31	0	0	0	0	19	34	193	0	19	0	61	17	10	0	0	0	0	0	0	0	0	0	0	0	26	0
b68d2e72d18dbaf50afdf600ed1f00d7	0	11	0	24	0	0	0	14	0	0	0	0	0	0	0	0	0	11	0	0	0	0	0	0	0	0	0	0	0	0	0	0	0	13	0	0	47	47	34	54	50	25	47	71	50	58	0	0	0
4f004ab31c1cad4797d9a8d6520b6fd6	12	68	0	0	0	0	24	0	50	22	0	0	0	0	0	0	0	0	0	0	0	14	0	81	0	0	0	0	28	0	0	13	0	39	14	0	0	11	0	0	0	0	0	46	0	0	85	0	18
25b2c2baf2178085477749533a66dbca	12	0	22	17	34	35	30	16	21	34	0	0	0	0	27	30	0	0	0	0	0	0	0	0	50	17	0	0	25	47	0	0	0	22	0	0	0	0	0	15	0	0	0	0	24	0	0	41	0
1921609837b63702c5210329d1f80676	0	0	0	0	0	0	0	0	0	0	65	48	69	48	55	54	0	0	0	0	22	0	0	0	43	0	0	0	0	0	0	0	0	0	0	0	0	0	0	0	0	0	0	0	0	0	0	0	0
a15451ef01c5b891b137596a3bff71b5	0	0	0	21	0	59	22	26	32	16	0	20	26	21	32	24	7	0	0	0	0	0	0	122	0	0	0	47	0	0	30	5	0	0	0	0	0	0	0	0	0	0	0	0	0	0	0	0	0
1ec7be696079bec4b6cef6bd05aa9eea	0	0	0	0	0	0	0	0	0	0	0	0	0	0	0	0	0	12	70	65	0	59	21	0	17	0	0	67	24	0	0	35	10	50	0	14	0	0	0	0	0	0	0	0	0	0	0	0	34
e808ce8ef9b507169f27b818ff88d1b1	27	0	0	0	0	0	34	18	0	35	0	0	0	0	0	0	0	32	0	0	0	25	0	0	0	39	40	0	107	0	77	0	0	0	0	26	0	0	26	27	0	0	0	0	0	0	0	19	0
6953321683f8f70e00c403da00a50f33	0	16	39	0	0	0	48	21	101	63	0	0	41	0	0	0	36	0	0	0	0	0	17	17	0	0	0	0	21	0	0	19	0	0	0	14	0	0	0	13	0	25	25	0	0	0	35	0	0
803a534dd139449aa532b956b7e76345	0	0	0	30	0	0	14	0	0	0	0	0	0	0	0	0	0	0	0	7	0	0	0	0	0	0	0	0	0	0	0	0	0	0	0	0	37	50	22	75	59	39	28	77	55	56	0	0	0
514f315e832dc3673633c584337a7399	0	0	0	0	0	0	109	0	0	0	0	0	0	0	0	0	0	0	138	0	29	0	0	0	0	0	0	0	0	134	63	0	0	0	0	0	0	0	0	0	0	0	0	0	0	0	0	0	0
2527aaad835acf60b9e57cf5e51e9718	0	0	0	0	0	0	0	0	0	0	0	0	0	0	0	0	0	14	71	82	0	63	0	0	23	15	0	52	33	0	0	0	0	46	0	23	0	0	0	0	0	0	0	0	0	0	0	44	0
2f184c19dc5f828bf627351e13c9702e	0	0	0	0	0	0	0	0	0	0	0	0	0	0	0	0	0	0	0	0	0	0	0	0	0	0	15	0	35	59	240	51	16	129	0	0	0	0	0	0	0	0	0	0	0	0	0	0	0
89904934540b5621f8732c748a941b4f	0	0	0	0	0	0	0	0	0	0	0	0	18	0	0	0	0	0	0	0	0	0	0	0	0	0	17	54	0	49	218	65	0	122	0	0	0	0	0	0	0	0	0	0	0	0	0	0	0
55a2518c9861b8333da1fc7c8042ef08	0	58	0	0	0	0	25	26	35	18	0	0	0	0	0	0	29	0	0	0	20	0	25	52	0	0	0	0	0	0	0	0	0	0	16	0	0	0	0	0	0	0	11	56	0	0	77	0	15
d40ec1d3a7846047ce26d0bba0bfac1e	26	0	0	18	0	61	0	35	44	0	0	20	16	24	24	22	0	0	0	0	0	0	17	123	0	0	0	0	0	0	26	0	0	0	0	21	0	0	0	0	0	0	0	0	0	0	0	0	0
b01504dfdbb92c9def2baba6b8a6de05	0	0	0	0	0	31	25	58	139	0	0	0	0	0	0	0	0	0	22	0	0	0	0	0	30	9	0	0	0	0	0	0	13	0	0	0	0	0	22	38	0	35	0	34	0	26	14	31	0
54c60da2317a6f887b138db837f64d40	0	0	0	0	0	0	0	0	0	0	46	59	73	46	51	46	28	0	0	0	23	0	0	0	39	0	0	0	0	0	0	0	0	0	0	0	0	0	0	0	0	0	0	0	0	0	0	0	0
ee50f53d88422ef489607bf7c54e60ec	0	0	0	0	0	0	0	0	0	0	0	0	0	0	0	0	0	16	0	86	290	0	0	0	0	76	0	0	0	0	0	0	0	0	0	0	0	0	0	0	0	0	0	0	0	0	0	15	0
4f91fba026d975a7338782fb185d6f60	0	0	0	0	0	0	0	0	0	0	25	20	0	0	21	0	0	0	0	0	18	46	42	0	38	11	18	0	0	0	0	29	0	134	50	0	0	0	0	0	0	0	0	0	0	0	0	0	0
6e4f71cb038b4295311795103588bfc1	0	3	0	0	0	0	28	110	59	0	0	0	0	0	0	0	0	0	0	0	0	0	23	0	49	0	0	0	36	38	0	0	0	0	0	0	0	0	0	80	0	0	0	0	0	0	0	36	0
ded5e1376a2a9d53a9321dda75b05391	17	0	0	0	0	0	0	0	0	0	0	0	19	0	8	0	0	0	0	0	0	42	47	0	0	0	0	0	46	0	0	34	18	0	59	0	0	0	0	0	0	0	0	0	0	0	58	25	105
6167b738e36aa7d6c3958b4183650d77	0	0	0	0	0	0	0	0	36	0	0	0	0	0	0	0	0	9	16	28	31	0	24	0	0	23	0	21	0	29	81	33	25	43	35	0	0	0	0	0	0	0	0	0	0	0	19	0	29
fdee1e3e77731e56c7a90a8b75f66cb1	0	0	26	0	0	29	31	95	75	48	0	0	0	0	0	0	27	0	0	0	0	19	20	0	24	0	0	0	35	16	0	0	0	0	23	0	0	0	0	0	0	0	0	0	0	0	0	0	0
ee44adb383a986dd344253b319e7060e	12	0	21	0	0	0	0	14	20	0	0	0	0	0	0	0	0	0	0	16	25	0	35	0	24	0	0	45	74	0	34	0	0	28	49	23	0	0	0	0	0	0	0	0	0	0	28	0	25
0c2287a1eb973265caf52de0eebb4c7f	0	0	32	41	0	310	0	0	0	82	0	0	0	0	0	0	0	0	0	0	0	0	0	0	0	0	0	0	0	0	0	0	0	0	0	0	0	0	0	0	0	0	0	0	0	0	0	0	0
495491afb00f7dc53d8ee406eece71e6	0	0	0	0	0	23	36	0	0	26	0	0	0	34	0	0	0	0	0	13	0	49	52	0	0	0	0	0	0	0	0	0	43	55	0	42	0	0	0	0	0	0	0	0	0	0	42	0	0
08f8a8e8caac6ae810932903d33768bf	0	0	0	0	0	0	0	0	0	0	51	48	55	34	51	42	0	0	29	0	23	0	0	0	34	0	0	0	0	0	0	0	0	0	11	0	0	0	0	0	0	0	0	0	0	0	0	0	0
b7b38e7a66c7c3b03c0ed34d3e2114ab	0	0	21	0	0	0	27	0	24	0	30	25	0	34	27	37	0	56	22	20	0	14	18	0	0	0	0	25	13	0	0	0	0	13	0	0	0	0	0	0	0	15	0	0	0	0	0	29	0
1933b76dc3f622edb240db5a3c4913ea	0	0	0	0	0	0	0	0	28	0	0	0	0	0	0	0	0	0	17	26	0	27	28	0	0	0	48	16	25	15	67	0	27	30	27	11	0	0	0	0	0	0	0	0	0	0	15	0	0
5c3ba159922804548af61abc6cb5c9f9	22	0	0	0	0	57	0	0	29	0	0	0	0	0	0	0	0	0	0	0	0	0	0	84	0	8	0	0	64	11	17	0	0	0	17	0	33	33	30	0	0	0	0	0	15	17	0	0	0
c44d8b663dcfc0aa4c4c02c68888c587	0	0	0	0	0	0	19	156	25	22	3	0	6	0	0	0	0	0	10	0	0	38	27	0	40	0	25	0	0	6	0	0	0	0	0	0	0	0	35	57	0	0	0	0	0	0	0	37	0
b061ae8a9156eecebfc2da79707e6f6b	0	0	0	0	0	0	0	0	0	0	23	33	25	18	26	32	0	0	0	0	0	0	0	288	20	0	0	0	0	0	0	0	0	40	0	0	0	0	0	0	0	0	0	0	0	0	0	0	0
964b532293f399fbb294cccfbce16b0f	12	0	26	22	0	45	22	21	15	37	0	0	0	31	0	0	41	0	0	0	0	0	0	0	61	0	0	0	25	48	0	0	0	23	0	0	0	0	0	15	0	0	0	0	0	0	43	0	0
0269be80b506c5ead30c865c574f2d11	0	0	0	0	0	0	0	37	0	36	0	13	19	0	0	0	0	0	0	0	0	0	57	0	0	0	0	0	50	0	0	47	18	31	38	55	0	0	0	0	0	0	0	0	0	0	0	21	0
d2323bd6887591ed5efddda2b97c85fc	0	0	0	0	0	0	0	0	0	0	59	63	109	91	71	85	25	0	0	0	0	0	0	0	0	0	0	0	0	0	0	0	0	0	0	0	0	0	0	0	0	0	0	0	0	0	0	0	0
d771e64c6520127502718901b4102e53	0	0	0	40	35	62	29	0	0	42	0	0	0	0	0	0	0	7	0	0	0	0	0	0	43	36	0	0	29	39	0	0	0	0	19	6	0	0	0	0	0	0	33	0	0	29	0	0	16
5403d62afed1bcd80655f573bfefdd88	0	0	0	0	0	0	0	0	0	0	0	0	0	0	0	0	20	12	29	35	0	16	18	126	0	0	15	23	66	0	0	31	0	25	13	0	0	0	0	0	0	0	0	0	0	0	27	0	34
af233048b371f7d3a5eab7f1b3bfe6b5	53	0	0	31	0	35	25	43	0	0	0	0	0	12	0	0	0	0	0	0	0	16	0	0	0	0	0	0	41	0	12	0	0	0	0	0	0	0	0	37	0	0	173	0	0	0	0	0	0
1eb49fbf02bd68b4be13cf97f5c7d47c	0	0	0	0	0	0	51	0	0	16	0	0	0	0	0	16	0	0	0	26	0	0	43	0	0	0	0	26	0	0	0	0	31	63	0	48	0	0	0	0	0	0	0	0	0	0	48	0	0
e3f1f456f67aeed4719f2e1afb8a3793	0	0	0	0	0	0	0	0	0	0	0	0	0	0	0	35	0	0	0	0	0	0	63	0	0	0	0	0	0	0	0	0	41	25	68	34	0	0	0	171	0	0	0	0	0	0	0	24	0
0ab79f7c6ba6223373123eb596a9500e	0	0	0	0	0	0	0	0	0	0	0	0	0	0	32	0	0	35	44	0	0	49	0	0	0	0	0	0	74	13	34	13	0	0	0	0	0	0	0	0	0	0	0	0	0	0	41	41	0
2d468aacbef4c0ccfe7ed926ff49a8cd	0	0	0	0	0	0	0	0	0	0	0	0	0	0	0	30	0	0	0	0	0	44	54	0	63	0	14	0	0	32	0	31	0	104	35	0	0	0	0	0	0	0	0	0	0	0	0	0	0
872ea940e2f5fe977400a074a0ab84e1	28	26	0	13	0	24	0	0	34	0	0	0	0	0	0	0	18	0	0	0	0	0	0	16	0	0	0	0	0	22	8	0	0	0	0	0	16	39	20	0	34	0	48	0	0	15	0	0	0
cfc8a8145f369c13e88ca58068474ae3	0	0	0	0	0	0	0	0	0	0	82	75	94	98	68	76	0	0	0	0	0	0	0	0	0	0	0	0	0	0	0	0	0	0	0	0	0	0	0	0	0	0	0	0	0	0	0	0	0
2d91cff3cdf32ddccd6fd24455dae4cc	0	0	0	0	0	0	0	0	0	0	0	0	0	0	0	0	0	16	73	74	0	68	0	0	21	0	0	39	27	0	17	0	0	39	0	16	0	0	0	0	0	0	0	0	0	0	0	0	0
af5f93899b6743d045847c3442f6c9f2	30	9	0	0	0	48	0	0	21	9	0	0	0	0	9	0	0	0	0	0	0	0	0	95	0	0	10	22	0	0	21	0	0	0	0	0	0	23	0	24	0	0	0	27	20	19	0	0	0
66787bf8b273ce9058830ee7d198a99e	0	0	0	0	0	0	32	33	0	0	0	0	0	0	0	0	0	0	0	0	0	0	0	0	0	0	0	0	0	0	0	0	0	0	36	0	0	0	0	0	0	0	0	0	0	0	67	25	0
05ac5284233adaab02510ca64c47f845	0	0	0	0	0	0	0	0	0	0	0	0	0	0	0	0	0	0	0	0	0	0	0	0	22	0	0	0	0	0	0	0	0	0	0	0	27	122	29	24	91	32	17	96	25	0	0	0	0
cc1711e175f1fd96d0141ffdbefbca4d	0	0	35	0	0	0	31	21	86	57	0	0	0	0	0	0	37	0	0	0	0	22	31	0	0	0	0	0	12	0	0	0	0	0	0	22	0	20	0	0	0	11	0	0	0	0	22	0	0
17fb0f68e5de010e1cd67ef9012bf048	0	87	17	15	0	0	9	0	0	8	0	0	0	0	0	0	0	0	0	19	0	0	21	0	0	0	0	22	0	0	14	11	0	0	29	0	37	0	19	45	0	0	23	0	0	33	74	0	0
a513ff894f251a4d1827dd99ec322a61	0	74	15	19	0	0	16	0	0	0	0	0	0	0	0	0	0	0	0	8	0	0	27	0	0	0	0	24	38	0	17	16	0	0	0	20	32	0	25	39	0	0	33	0	0	0	66	10	0
4c2678b51827137ca31707f71ffe20ac	0	0	60	0	0	0	0	0	0	0	0	0	0	0	30	42	0	0	28	0	71	22	0	0	0	0	0	0	0	0	0	0	0	17	26	0	0	0	0	0	0	0	0	0	0	0	40	72	0
e8a92cfad8ac43ebf5110207f01b3464	0	0	0	0	0	33	27	49	125	0	0	0	0	0	58	0	0	0	0	0	0	0	0	0	37	0	0	0	0	0	0	0	0	0	0	0	0	0	0	29	11	0	34	21	0	34	0	18	0
d434864b9fe412f6fc3e671df15751fb	0	0	0	0	0	0	0	0	49	0	0	0	0	0	0	0	0	0	0	0	0	0	0	0	0	0	0	0	32	0	0	36	0	0	0	0	21	49	0	0	49	0	30	88	37	30	20	0	0
e9ceac9b8a9922019e77fbec2f2c5cd6	0	0	0	0	0	0	20	153	39	0	0	0	0	0	0	0	0	0	0	0	0	0	0	0	56	9	0	0	33	32	0	0	0	0	0	0	0	0	0	65	0	0	0	0	0	0	0	0	0
d364068bdef5d7d4f7362c593e4dcb39	0	0	0	0	0	0	0	0	0	0	47	64	97	92	72	79	0	0	0	0	0	0	0	0	0	0	0	0	24	0	0	0	0	0	0	0	0	0	0	0	0	0	0	0	0	0	0	0	0
989e2f824098313a4643b14e6859cd79	0	64	0	0	0	0	0	0	0	13	0	0	0	0	0	0	0	0	0	0	0	0	0	0	0	0	0	0	0	0	16	5	0	0	20	0	63	68	10	64	68	0	40	17	19	0	0	0	0
22c6b67bb1b729298ceee7ce7ef3aec0	0	0	0	0	0	0	0	0	0	0	0	0	0	0	0	0	0	57	0	0	0	38	32	0	71	0	0	0	48	0	0	0	0	0	58	67	0	0	0	0	0	0	0	0	0	0	53	0	0
b89cc7d2e08cecb094a0ec6fea30c997	43	0	0	0	0	0	0	24	47	0	0	0	0	0	0	0	0	0	0	0	43	0	25	0	32	0	0	0	0	0	104	0	0	0	0	0	0	0	32	0	0	90	0	0	0	0	0	0	0
c9bc2c0d62bbec4a6c0ac6fe91e154fc	0	21	7	27	0	49	18	0	30	27	0	0	7	6	0	0	0	0	24	22	0	0	32	0	37	0	0	20	22	0	0	26	0	45	0	0	0	0	0	0	0	0	0	0	0	0	12	0	0
46e2a07e2fcc9cfc2cad4ba0cb855415	20	0	0	0	9	0	20	0	0	72	0	0	0	0	0	0	0	0	0	0	0	0	0	0	0	0	0	0	22	29	25	0	12	20	0	6	0	0	0	164	0	0	0	0	0	0	45	0	22
cbe24cb8fa2338d504c13b6b1adb528b	0	0	14	0	19	48	0	3	0	0	0	0	0	0	0	0	0	0	0	0	0	0	0	0	21	0	0	0	0	18	0	0	0	0	30	0	0	0	0	0	0	0	0	0	0	0	0	0	0
e2814d40af07902a3d9195625c345ff5	18	0	0	27	0	91	0	174	0	0	0	0	0	0	0	0	0	0	0	0	0	0	0	0	39	0	0	0	54	0	25	0	10	0	0	0	0	0	0	0	0	0	0	0	0	0	0	0	0
e8df1e04c833652a5d1ee95a7625464b	0	74	29	0	0	0	20	0	54	16	0	0	0	0	0	0	0	0	0	0	0	0	0	52	0	0	0	0	0	0	0	0	0	0	16	0	0	0	0	0	25	0	0	49	0	0	82	0	16
e97adeca0df6a414913c7f25bb35f246	0	0	0	0	0	19	0	0	0	33	0	0	0	0	0	0	0	0	23	40	0	0	0	0	24	0	0	24	0	21	0	0	17	28	0	0	0	0	17	0	0	0	0	0	12	15	44	34	27
9fb357cb9cf1c8c8c23de7a7e01aa71b	0	0	0	0	0	0	0	0	0	0	0	0	0	0	0	0	0	0	0	0	0	43	33	0	38	0	13	0	0	0	0	33	26	121	49	0	0	0	0	0	0	0	0	0	0	0	0	0	0
7dd5c936300715ae16d95fce9230b5eb	0	0	0	0	19	43	0	12	30	0	0	0	0	0	0	0	0	0	0	0	0	0	0	0	22	0	0	0	0	13	0	0	0	0	26	0	0	0	0	0	0	0	0	0	0	0	0	0	0
7c16aa3925a74e33c9bea18117c1b19c	0	0	0	0	18	54	0	0	0	0	0	0	0	0	0	0	0	0	0	0	0	0	0	0	26	0	0	0	0	16	0	0	0	0	22	0	0	0	0	0	0	0	0	0	0	0	0	24	0
180eaa31ae0974a540467d89f7173fc2	0	0	0	0	0	20	44	0	34	23	0	0	0	0	0	0	0	0	0	0	27	18	15	0	23	0	0	84	0	0	0	37	0	0	42	29	0	0	0	0	0	0	0	0	0	0	9	0	20
08b60260a11473a4a16efbbffcb3939a	0	0	0	0	0	0	21	145	62	0	0	0	0	0	0	0	0	0	0	0	0	0	0	0	52	0	0	0	29	36	0	0	0	0	22	0	0	0	0	67	0	0	0	0	0	0	0	0	0
253b406c60c1200a1844fd6e5dfc3f4b	0	0	0	0	0	0	0	0	0	0	0	0	0	0	0	0	0	22	88	0	0	96	0	0	0	0	0	0	0	0	0	0	0	0	0	0	0	0	0	0	0	0	0	0	0	0	154	0	0
6fec3cc0362eff716e2f8c36d2d73c32	22	0	0	0	0	0	0	0	0	0	0	0	0	0	0	16	0	0	0	0	0	28	52	0	0	0	0	0	45	0	0	23	26	0	48	0	0	0	0	0	0	0	0	0	0	0	53	24	66
e4926498f9489f0df1524bf22b15e6b7	0	0	0	15	0	0	0	0	41	28	0	20	0	0	0	0	17	0	0	0	0	0	0	18	0	0	0	0	0	0	4	0	0	0	0	0	17	48	0	0	33	0	0	24	0	34	26	0	0
da5788f05360589d9d07cd00c9199690	19	0	0	0	0	53	0	0	25	0	0	0	0	0	0	0	0	17	0	0	0	0	0	100	0	0	0	0	0	0	20	0	0	0	0	0	0	22	0	0	0	0	0	0	22	13	14	0	0
317a00f64a2f86055877f4fe3b8f999d	0	0	0	0	0	0	0	0	0	0	47	36	59	46	43	36	0	0	0	0	18	0	0	0	24	0	0	0	0	0	0	0	0	0	0	0	0	0	0	0	0	0	0	0	0	0	0	0	0
95c1835884f2482211e6ef303001b7e4	31	0	0	0	0	0	37	22	12	27	0	0	0	0	0	0	0	0	0	0	19	0	33	50	0	16	0	0	0	0	0	24	14	0	0	0	0	0	18	0	0	43	0	0	0	0	18	0	0
d77211802845896627146eb57b319e2c	30	0	0	0	0	6	34	0	0	27	0	0	0	0	0	0	0	37	20	0	0	33	0	0	0	0	0	0	72	0	75	0	0	0	0	0	0	0	21	23	0	0	0	0	0	0	0	24	0
12db76af19943b616b645431ad5b543a	0	0	0	0	0	0	0	223	0	0	0	0	0	0	0	0	0	0	0	0	25	0	0	0	98	0	0	0	0	0	18	0	0	24	0	0	0	0	0	33	0	0	0	0	0	0	0	0	0
8901002dedb0111ee1ae19b7eab1b40f	0	0	0	0	0	0	0	15	0	0	50	0	26	37	0	25	0	0	0	0	0	0	0	0	0	0	0	0	0	39	0	33	0	17	46	0	0	0	0	0	0	0	0	0	0	0	0	62	0
e9c638590db517ea51a16e10dd639aa1	0	0	0	0	0	0	0	0	0	0	0	0	0	36	0	30	84	0	0	0	0	0	33	45	23	0	0	0	0	45	0	0	0	0	0	0	0	0	0	0	0	0	0	0	0	0	0	0	0
324491ed99624e262285b06884964fc4	0	0	0	0	0	0	17	160	21	19	0	0	0	0	0	0	0	0	0	0	47	0	17	0	38	0	0	0	32	0	0	0	0	19	0	0	0	0	0	49	0	0	0	0	0	0	0	0	0
62b229081bacfb5391680470521fa018	0	0	0	0	0	0	19	123	20	24	0	0	0	0	0	4	0	0	0	0	0	0	20	0	47	0	0	0	0	0	0	18	0	28	0	0	0	0	27	38	0	0	0	0	0	0	0	0	0
51b0a0c4c71b979e779199f8c9d794fc	26	0	0	0	10	0	33	0	0	30	0	0	0	0	0	0	0	26	0	39	0	27	0	0	0	0	0	0	93	0	62	0	0	0	0	0	0	0	19	30	0	0	0	0	0	0	0	22	0
e66bdfdc9adbde489b3d2ff4efc237f7	0	0	0	0	0	0	0	0	0	0	41	0	0	27	23	38	85	0	0	0	0	0	0	41	33	0	0	0	0	0	0	0	0	0	0	0	0	0	0	0	0	0	0	0	0	0	0	0	0
44dcf73e9f2836500ad818abd3a69e08	0	0	0	0	0	0	0	20	130	16	0	20	14	0	0	9	0	0	0	0	13	0	21	18	0	0	0	0	35	0	0	0	5	43	0	36	0	0	0	0	0	0	0	0	0	0	0	0	0
9ad43964090379e08de6bdbaf63bea9e	0	0	0	0	0	0	0	0	0	0	0	33	32	26	0	29	0	0	0	16	0	28	0	0	0	0	0	23	48	38	0	25	0	15	31	25	0	0	0	0	0	0	0	0	0	0	0	43	0
40acd10681fa86036490a5932f32ea36	0	0	0	0	0	0	0	0	0	0	0	0	0	0	0	0	0	0	0	0	0	0	0	0	0	0	38	0	0	0	0	31	0	35	0	48	0	0	0	0	0	0	0	0	0	0	0	67	37
2201008a9b34da0f4e38e276ac202878	0	0	20	0	0	0	40	143	27	0	0	0	0	0	0	0	0	0	0	35	0	0	0	0	0	0	0	0	0	28	0	0	0	0	0	0	0	0	0	42	0	0	0	0	0	0	14	23	38
04867bb8208fd4ac8772fa37dc560501	0	0	0	0	0	0	0	0	0	0	0	0	0	0	0	0	0	24	95	0	0	100	0	0	0	0	0	0	0	0	0	0	0	0	0	0	0	0	0	0	0	0	0	0	0	0	138	0	0
a4e3b95e97869c6bf660915d023cb1ff	0	0	0	0	0	0	0	0	0	0	0	0	0	0	0	23	0	0	0	169	0	0	0	0	0	0	0	0	0	0	38	34	0	0	33	0	0	0	0	0	0	0	0	0	0	0	0	109	0
663c2ad22b552af294a5bd231355fe66	43	20	74	0	0	0	0	0	42	15	0	0	0	0	0	0	0	0	0	22	0	0	0	0	0	0	23	0	23	0	21	0	28	0	0	0	0	0	0	0	0	0	0	0	0	0	35	10	42
34bdc6ad3a78d2c8393059ebd589e84d	0	0	0	0	0	0	22	32	0	34	0	0	0	0	0	0	0	0	0	0	6	0	0	59	0	0	0	0	18	0	0	0	0	0	0	0	36	0	25	48	0	0	0	16	45	31	11	0	0
1f35a8c83869d1ec1f0b04cf58dead73	0	0	0	0	0	0	0	0	0	0	0	0	31	36	0	36	0	0	0	0	0	56	8	0	0	0	0	27	69	0	33	0	0	0	25	0	0	0	0	0	0	0	0	0	0	0	19	44	0
ea85c2cd4b8c065ec4f4dde166a54a43	0	29	0	0	0	0	0	0	0	42	35	0	42	0	0	44	0	0	0	0	0	0	0	0	0	28	0	0	0	0	0	16	0	0	0	0	14	0	40	0	0	0	27	0	0	32	54	0	0
ec8768eb550cc0a0b33daa1979bfc1b2	0	0	0	0	0	0	13	0	0	0	0	0	0	0	0	0	0	21	40	0	25	19	25	0	46	19	0	0	18	0	0	0	8	19	56	0	0	0	0	0	0	0	0	0	0	0	0	0	0
98a25c53b7d28c35e2038654ee466201	0	0	0	0	0	0	0	0	0	0	10	0	0	12	0	0	0	0	0	0	0	36	34	0	0	0	0	0	32	0	0	23	26	0	59	0	0	0	0	0	0	0	0	0	0	0	58	21	73
2262fb1ac904498c212679b9e53e0e54	0	0	0	0	0	0	0	0	0	39	39	34	0	39	40	0	0	0	9	65	0	38	0	0	0	0	36	16	0	0	0	0	0	0	16	0	0	0	0	0	0	0	0	0	0	0	0	0	0
d8710c32f6b5e72292a5aa37b929e4d8	0	0	0	0	0	0	0	0	0	0	0	32	47	50	42	41	0	12	0	28	0	30	0	0	0	0	0	28	0	0	0	0	0	32	0	0	0	0	0	0	0	13	0	10	0	0	0	36	0
39569c7c19afb9233ca21d9e35c5de50	0	37	0	0	0	0	13	52	0	29	0	0	0	0	0	0	0	0	0	0	0	0	0	46	0	0	0	0	0	0	39	0	0	0	0	0	11	0	0	74	0	0	0	0	0	33	0	0	0
e31b7f83268a8de89b8bf99c80a548d8	0	0	0	0	0	0	0	0	72	0	0	0	0	0	0	0	19	0	0	0	0	0	0	68	8	0	0	0	28	0	45	0	0	10	0	8	0	0	0	0	0	29	11	28	34	0	24	0	12
1646744c81c17e032670cbb7f33ae2cc	0	0	0	0	0	0	0	0	0	24	19	17	39	28	25	30	0	56	19	0	0	13	0	0	0	25	0	0	15	0	0	0	0	23	0	29	0	0	0	0	0	0	0	0	0	0	33	0	0
aa2b2b879521cb9699b899f7fe06edab	0	0	0	0	0	0	0	55	0	0	0	0	0	0	0	0	0	0	0	0	0	0	0	0	0	0	0	0	0	0	0	0	0	0	27	0	0	0	0	0	0	0	0	0	0	0	75	0	0
0f8424ecee00fe82f74112b4f8ebda64	0	0	0	0	0	0	0	0	0	0	63	54	71	75	63	64	0	0	0	0	0	0	0	0	0	0	0	0	0	0	0	0	0	0	0	0	0	0	0	0	0	0	0	0	0	0	0	0	0
70b97e87d9f8f9c2e7073ee7b15b3313	0	60	0	0	0	0	0	0	0	0	0	0	0	0	14	0	0	0	0	0	0	0	12	17	0	0	0	0	0	0	0	0	0	0	0	0	24	56	0	0	0	13	67	16	28	22	15	16	0
f80b40c5263b1c2291dd61abe32b632f	0	0	8	24	0	12	0	0	18	23	0	0	0	0	0	0	0	0	0	25	0	0	0	19	39	0	0	24	0	15	0	0	10	27	0	18	0	0	0	0	17	0	0	11	0	0	21	0	23
c3fee43eea7859f74c4c6575c255090d	0	0	0	0	0	0	384	0	0	0	0	0	0	0	0	0	0	0	0	0	0	0	0	0	0	0	0	0	0	0	0	0	0	0	0	0	0	0	0	0	0	0	0	0	0	0	0	0	0
58c230d6754db2c692b80fd00a2128bb	0	0	0	0	0	0	0	0	0	0	19	18	29	25	16	12	0	0	0	0	0	0	0	190	25	0	0	0	0	0	0	26	0	0	0	0	0	0	0	0	0	0	0	0	0	0	0	23	0
4789a1c0a0f3505eeccf2ff12a5dc899	19	0	0	0	0	0	50	0	0	29	0	0	19	0	16	0	0	0	0	0	0	0	14	0	0	0	0	0	0	0	0	0	0	0	0	0	0	53	35	51	0	0	0	40	45	0	11	0	0
d3d81a991b8f0424061ec5bcc7abc193	0	0	0	0	0	0	0	74	14	109	0	0	0	0	0	0	0	0	0	0	0	30	33	0	0	0	0	19	15	0	0	0	36	9	0	0	0	0	0	0	0	0	0	0	0	0	0	26	17
9e22ade0824608cb3170e7f45e724ad0	0	0	0	0	0	0	0	60	0	0	0	0	0	0	0	0	0	0	0	0	0	23	0	0	0	0	0	0	0	0	0	0	0	0	24	0	0	0	0	0	0	0	0	0	0	0	60	23	0
36ea2a6ce0aec1ef2ea3b7a530556a45	0	0	0	0	0	0	0	0	0	0	0	0	0	0	0	0	0	0	0	0	47	24	10	0	85	0	22	24	0	0	0	27	0	38	29	0	0	0	0	0	0	0	0	0	0	0	29	0	0
cc0885d8d73da9fca077a91f290658f8	30	0	0	27	0	15	0	0	0	0	0	11	30	0	0	29	0	0	30	0	0	0	33	43	0	0	8	0	0	0	0	0	0	17	34	0	0	0	0	14	20	0	0	0	0	0	0	0	14
0e1a27c16e426dbb27ac6ec8152e6320	0	29	0	33	0	23	0	0	23	0	0	0	0	0	0	0	0	0	0	0	0	0	8	49	0	0	0	20	0	0	0	0	0	0	0	0	0	36	20	43	25	30	0	0	0	0	0	21	18
96521c5fa92cb46170a6f035e03a68f9	0	0	0	0	0	0	0	0	46	0	0	0	0	21	0	0	0	11	0	0	0	0	0	0	0	0	0	0	18	0	0	0	0	0	0	0	13	42	0	0	56	0	20	100	38	0	13	0	0
a6ef5cb53c508b87196317a8b3d46207	0	0	0	0	0	0	0	0	0	0	0	0	0	0	0	0	0	0	48	50	0	50	0	109	0	0	0	0	0	20	39	0	0	0	0	0	0	0	0	0	0	0	0	0	0	0	0	0	0
a96b64dcad06133bb2eb11c2569ef413	0	0	0	0	0	0	0	0	0	0	0	0	0	18	0	0	0	0	0	181	0	0	0	0	0	0	0	0	0	0	29	33	0	0	0	0	0	0	0	0	0	0	0	0	0	0	0	92	0
9869160cbfd67058f032cf62def3ae2e	0	0	0	29	0	40	16	19	33	33	0	4	0	0	6	0	0	0	0	0	37	11	0	28	24	0	11	0	26	0	44	0	14	0	0	0	0	0	0	0	0	0	0	0	0	0	0	0	0
f5ef3b42ffba2ea1a72c723091bba3da	0	0	0	0	0	0	23	0	0	0	0	0	0	0	0	0	0	26	0	26	40	14	26	0	61	22	0	0	22	0	0	0	0	0	59	0	0	0	0	0	0	0	0	0	0	0	0	0	0
feaf2a70598444bd317341cfdf52f0bb	0	0	0	0	0	0	13	0	0	0	0	0	0	17	0	0	0	0	0	0	0	0	46	0	0	0	0	0	44	0	0	0	16	43	29	55	0	0	0	0	0	0	0	0	0	0	0	21	0
f3fc39ba74d820ecc97d4c72c32ebfb0	0	0	0	0	0	0	0	85	21	106	0	0	18	28	0	0	0	0	0	0	0	0	43	0	0	0	0	27	15	0	0	0	28	0	0	0	0	0	0	0	0	0	0	0	0	0	0	0	0
c0fd501c377e807ac1e01f15b3c38994	0	0	0	0	0	0	0	0	0	0	0	0	30	0	0	0	0	14	89	0	0	0	22	0	0	33	0	0	0	75	15	0	0	0	29	19	0	0	0	0	0	0	0	0	0	0	0	0	0
39459bb2830f38c89808a5b5a743406e	33	0	36	0	0	0	0	0	37	0	0	0	0	0	0	0	0	0	0	0	24	0	48	0	16	0	0	0	0	0	0	0	0	0	0	0	0	0	0	0	0	62	0	0	0	0	112	0	0
f1fb5486edda84c93615c840dfb3d2e1	0	59	0	0	0	71	0	78	0	26	0	0	0	0	0	0	0	0	0	0	0	0	0	0	0	0	0	0	0	0	0	12	0	0	0	0	0	11	0	45	0	0	15	10	0	34	0	0	0
614652ccd3220b85522d91a831f06826	0	0	0	0	0	0	0	0	0	0	0	0	10	0	11	0	22	0	0	0	0	0	8	0	0	0	0	0	0	0	0	0	0	0	0	0	0	33	29	57	22	33	26	25	23	25	18	0	0
0e60fc765dfe6d6b3308a4118519f987	7	0	0	0	18	0	0	68	14	96	17	12	0	0	25	0	0	0	0	0	0	0	27	0	0	0	0	24	18	4	0	0	20	0	11	0	0	0	0	0	0	0	0	0	0	0	0	0	0
6f691cac43a3489234bcc7997ab1bdf4	0	0	19	0	0	0	0	0	0	36	0	0	0	0	0	0	0	0	0	0	0	0	35	0	0	0	0	0	32	0	0	0	0	0	21	0	34	0	66	35	0	0	0	0	0	0	23	60	0
74553e77b80382bb84470d64889d72b6	0	0	22	0	0	30	0	138	0	35	0	0	0	0	0	0	0	16	0	0	20	0	23	9	0	25	0	0	0	0	0	0	0	0	0	0	0	0	0	0	0	8	0	0	0	0	12	21	0
ebcdfa93382f3408df4d6b91218f2328	0	0	60	0	0	0	40	0	26	0	0	0	0	0	0	0	0	7	0	30	8	0	0	0	14	0	0	0	21	0	26	22	0	28	0	0	0	0	0	0	0	0	0	0	0	0	37	0	38
54d97c43a51352cff0e55b3afd94ed45	0	0	0	0	0	0	25	0	0	0	0	0	0	0	0	0	0	0	0	0	29	19	25	0	43	0	0	0	16	0	13	30	0	0	54	0	0	0	0	0	0	0	0	0	0	0	0	52	0
03fb921d20e2d85e7706f996db013d23	0	22	26	0	20	21	18	0	116	27	0	0	0	0	0	0	0	7	21	0	0	0	0	18	13	17	0	13	0	0	0	0	0	0	0	0	0	0	0	0	0	0	0	0	0	0	0	0	0
55cae83f98745393b59b6928a3aa99c3	0	0	0	0	29	0	47	26	0	57	0	0	0	0	0	0	0	0	0	0	0	0	0	0	0	0	35	0	0	0	0	43	27	17	0	16	0	0	0	0	0	0	0	0	0	0	0	29	0
e5d9e0b5090aad72bd4eba541dc184e6	0	0	0	0	0	0	0	0	0	0	0	0	0	40	20	0	0	0	96	0	0	0	0	0	0	42	0	0	0	82	0	0	0	0	21	0	0	0	0	0	0	0	0	0	0	0	0	0	0
c964460cbce160602e44234176698c39	0	0	0	0	0	0	0	194	0	0	0	0	0	0	0	0	0	0	0	0	0	0	0	0	117	0	0	0	0	0	0	0	0	0	0	0	0	0	0	25	0	0	0	0	0	0	0	0	0
4272d88f12014aa7c7e6e459aebbaef8	0	0	0	0	0	0	0	0	34	37	22	19	0	20	0	0	0	0	0	0	0	0	0	0	0	0	0	0	0	0	0	0	0	0	0	0	0	0	27	39	0	0	30	0	0	49	0	43	0
7a18d8f7b3b9dbc4742aaaea5fd81033	0	0	0	0	0	0	0	0	14	0	44	38	45	30	35	36	0	0	0	34	0	0	0	0	0	0	0	0	0	0	0	21	0	0	0	0	0	0	0	0	35	0	0	0	0	0	0	0	0
83103598fbc2d4ef4d428663891189ef	0	0	0	0	0	0	0	0	38	0	0	0	0	0	0	0	0	0	21	20	0	0	21	0	0	0	0	15	0	27	68	0	26	31	29	11	0	0	0	0	0	0	0	0	0	0	14	0	0
90da20dac6ea4649f15e6bdb456624df	0	0	0	0	0	0	0	0	0	0	43	0	0	37	0	0	0	0	0	0	26	37	0	0	32	0	22	24	0	0	0	0	12	47	0	0	0	0	0	0	0	0	0	0	0	0	0	35	0
14d67887922ac7d2050bb01f97a325c7	0	0	0	0	0	0	0	0	0	0	0	0	0	0	0	0	0	28	0	0	0	0	0	0	0	0	0	0	134	73	0	0	0	0	50	0	0	0	0	0	0	0	0	0	0	0	0	0	0
84aca4cf3ab130e32ce6c5be4f2998a3	0	0	0	0	0	0	0	0	0	0	0	0	0	0	0	0	0	0	0	0	24	0	0	0	56	0	0	0	34	0	0	0	0	0	55	35	0	0	0	0	0	0	0	0	0	0	50	38	0
aee7745da9360bc5b3ad5fc05ed26569	0	15	0	0	0	0	28	0	0	30	0	0	0	0	0	0	0	0	0	30	24	15	29	0	30	0	0	24	0	0	16	0	0	0	18	21	0	0	0	0	0	0	0	0	0	0	38	0	23
b8b197262897bfc110809d0e9af79493	0	0	0	0	0	0	0	0	63	0	0	0	0	0	0	0	0	0	0	0	0	0	0	78	0	7	0	0	22	0	35	21	0	0	18	0	0	0	9	28	0	0	0	0	27	0	23	0	0
1d535e4ea70bce6688dd72caccc50801	55	0	0	0	0	0	0	25	31	0	0	0	0	0	0	0	0	0	0	0	0	0	21	0	0	0	0	0	0	0	101	0	0	0	0	0	0	0	0	0	0	107	0	0	0	0	0	0	0
beb16fa5d8bd7ffcb0b909cfe74f5ccb	0	0	0	0	0	0	0	11	0	0	0	0	0	0	28	0	0	0	0	0	0	52	0	0	0	0	32	0	61	0	17	0	0	40	0	0	0	0	0	0	0	0	0	0	0	0	35	23	0
dd209280e07ba3fe7da5ee23195f476f	0	0	0	0	0	0	0	0	0	0	0	0	0	0	0	0	0	0	0	0	0	0	0	0	0	0	0	0	0	0	0	17	0	0	40	15	0	0	0	0	0	0	0	0	0	0	204	0	22
334d32bc29eec479339be9b7121a81d7	0	0	0	0	0	0	48	0	50	0	0	20	32	0	0	0	0	0	0	19	0	0	0	0	0	0	0	0	0	22	20	0	0	0	0	10	0	18	0	25	17	0	13	30	0	0	0	0	0
d039739c3853ae67beb04a4e38a1bce8	0	0	0	0	0	0	0	0	0	0	30	44	0	0	21	0	0	0	20	0	0	0	0	0	0	0	0	0	0	0	0	0	0	0	35	0	0	0	0	0	0	0	0	0	0	0	0	0	35
20d65fbcf57d64490db7fd56fb73e51e	0	0	0	0	0	77	0	149	0	0	0	0	0	0	0	0	0	0	0	0	0	0	0	0	0	0	0	19	0	0	0	0	0	28	0	0	0	8	0	0	12	0	12	0	0	0	0	0	0
010e92b4e54f7f8eab0e7336f695975b	6	0	6	0	0	27	12	0	28	15	0	0	0	0	0	0	0	0	0	0	14	0	12	0	29	0	0	0	22	0	0	0	0	0	0	0	12	0	28	39	0	0	0	28	34	0	0	0	0
c546d02c0e60f808466d1620aaae1338	0	0	0	0	0	0	0	68	19	115	0	0	0	0	0	25	0	0	0	0	0	0	39	0	7	0	0	15	13	0	0	0	17	0	0	0	0	0	0	0	0	0	0	0	0	0	0	0	0
ec7bfa0adedf3b0593748c377ea42edc	0	0	0	0	0	0	0	0	0	0	46	51	74	55	45	64	0	0	0	0	0	0	0	0	0	0	0	0	0	0	0	0	0	0	0	0	0	0	0	0	0	0	0	0	0	0	0	0	0
ce2c8f6c352a8f7db95fb3cafec9ff9f	0	0	0	0	0	0	0	0	0	0	0	0	0	0	0	0	0	0	0	0	24	33	0	0	80	0	0	33	0	0	0	0	12	31	29	0	0	0	0	0	0	0	0	0	0	0	16	0	26
73d85770a6e125a7fc29f1b04e265915	0	0	0	0	0	0	0	0	0	0	0	0	0	0	0	0	0	0	0	0	0	0	0	0	0	0	0	0	0	0	0	17	0	0	0	22	0	0	0	0	0	0	0	0	0	0	244	0	22
3843b52c4659f4cff99c55ba7fe8c300	0	0	0	0	0	0	0	0	60	7	0	0	0	0	0	0	0	0	12	0	0	0	0	84	0	0	0	0	0	0	34	0	0	0	15	0	25	20	0	0	0	0	0	0	28	0	19	0	0
852b485b0138bb3ac94968993092d20a	0	0	0	0	10	0	34	168	22	0	0	0	0	0	0	0	0	0	0	0	0	0	0	0	0	14	12	0	0	33	0	0	0	0	0	0	0	0	0	0	0	39	0	0	0	0	0	0	0
ab8aff789f0ef394b123d9098579c182	43	0	0	0	0	0	0	28	49	0	0	0	0	0	0	0	0	0	0	0	0	0	24	0	0	0	0	0	0	0	90	0	0	0	0	12	0	0	0	0	0	83	0	0	0	0	0	0	0
44629e69b7e2cd45b5dd8de711bd581e	0	0	71	0	0	0	0	0	38	0	0	0	0	0	0	0	0	0	0	0	0	0	0	0	0	24	0	26	0	0	34	0	0	0	17	0	0	0	0	0	0	0	0	0	0	0	26	0	46
01eb894bf27c2475142dba86df238b5b	0	0	0	0	28	0	48	0	13	16	0	0	0	0	0	12	0	0	0	0	0	0	18	0	0	0	0	65	39	0	0	0	0	21	42	27	0	0	0	0	0	0	0	0	0	0	0	0	0
4391528ba9b5ae12d91c115089933c52	0	0	0	0	0	0	0	14	0	0	0	0	0	0	0	0	0	0	0	12	34	26	39	0	0	0	13	33	0	0	0	0	0	34	0	0	0	0	0	0	0	0	0	0	0	0	32	41	37
612c6cfba54bc25056477a6a0da7c623	0	33	0	0	0	0	0	0	0	0	0	0	0	0	0	0	0	0	0	0	0	0	0	0	0	0	0	30	53	0	26	0	0	33	0	0	0	0	0	62	0	0	34	0	0	0	0	0	19
f21e8d8bbb031eadbfeb587300486d17	0	0	0	0	0	0	0	0	0	0	0	0	0	0	22	18	0	0	0	0	0	0	0	0	0	0	0	0	0	0	0	0	0	0	0	0	0	0	0	0	0	0	0	0	0	0	0	55	0
36ac3d51ca65836b1228fec3d25c70fa	0	0	32	0	0	0	0	21	24	23	0	0	0	0	0	0	0	0	20	0	0	0	0	0	0	0	18	51	0	0	0	0	0	0	32	45	0	0	0	0	0	0	17	0	0	32	0	0	10
dcb1b7b050339affd38e254e08933c1b	0	0	0	0	0	0	0	108	16	0	34	0	0	0	38	0	0	0	0	0	0	0	0	0	30	0	0	19	0	15	0	30	17	0	0	0	0	0	0	0	0	0	0	0	0	0	0	0	0
daee0ca26f5400e3968c15daf2d8c2f9	55	0	0	0	0	0	0	0	57	0	0	0	0	0	0	0	0	0	0	0	0	0	0	0	0	0	0	0	0	0	26	0	0	0	0	0	0	19	0	22	17	0	19	36	0	0	0	21	0
15f284242c82f16a9f3c24fa7dc7c86b	22	18	3	20	0	0	28	0	0	29	6	0	0	10	0	0	0	11	0	0	0	18	0	17	30	15	0	18	0	0	0	0	12	0	0	0	0	0	0	0	0	0	0	0	0	0	0	0	34
b8116f4c6bda6a3534ceb73a30338f59	0	0	0	0	0	0	0	0	0	0	0	0	0	0	0	0	0	0	0	0	0	0	0	0	0	0	0	0	23	0	0	24	0	0	0	21	0	0	0	0	0	0	0	0	0	0	216	0	27
bdc35f046ab87c02dee27f810fc25fe7	8	0	0	0	0	47	29	83	0	31	0	0	0	0	0	0	0	0	0	0	0	0	0	0	0	0	0	10	24	0	0	0	0	41	0	0	0	0	0	0	36	13	0	0	0	0	0	0	0
07b95590107f732c89c61906e590e2af	0	0	15	0	0	0	0	0	0	24	0	0	0	0	0	0	0	0	0	0	0	0	36	0	0	0	0	0	22	22	0	0	0	0	26	20	0	0	83	40	0	0	0	0	0	0	0	34	0
68c2d16d1255c815068d8cd14bc2517a	12	9	0	0	0	21	0	0	0	52	0	0	36	0	0	0	0	0	0	91	0	43	0	0	0	11	0	21	0	0	0	0	0	0	24	0	0	0	0	0	0	0	0	0	0	0	0	0	0
e88aeb46bf6c9ba0b799955af5c971de	0	0	96	0	0	0	0	0	44	28	0	36	0	45	0	30	0	0	0	0	0	0	0	0	0	12	0	0	0	0	16	0	0	0	0	0	0	0	0	0	0	0	0	0	0	0	0	0	0
286b816c4487a3918f9aa233aa3020e4	0	0	0	0	0	0	0	0	0	47	0	36	0	41	43	0	0	0	0	0	0	38	0	0	0	23	0	0	0	0	16	15	0	0	0	0	0	26	0	0	0	0	0	0	0	0	0	0	0
b66a9ce81146dd35c60e1de10e71fea7	0	0	0	0	0	0	0	0	0	0	0	0	0	0	0	0	0	0	0	0	0	0	51	0	0	0	0	25	42	0	0	0	18	35	26	49	0	0	0	0	0	0	0	0	0	0	0	19	0
861faf5598907675aac1fbda767123b3	0	0	0	0	0	0	0	0	0	0	0	0	0	0	0	0	0	0	0	0	0	0	0	0	0	0	34	0	0	0	0	39	0	25	0	32	0	0	0	0	0	0	0	0	0	0	0	50	23
361670e34b71b565995c28b164028816	0	26	42	0	0	0	0	0	30	0	0	0	26	24	0	0	0	0	0	0	0	0	0	26	0	0	0	0	21	0	0	0	0	0	0	0	0	32	0	0	20	0	0	45	0	0	21	0	0
7060f257ddbcc51804f5e774f45103d2	0	0	0	0	0	0	0	0	0	0	0	0	20	0	38	0	0	0	0	0	0	0	0	0	0	0	16	0	0	34	20	34	22	14	37	0	0	0	0	0	0	0	0	0	0	0	0	55	22
b24a6b6a417e9b3a73a46679c8a0f653	0	0	0	0	0	0	0	0	0	0	0	0	0	0	0	0	0	0	0	0	0	21	0	0	0	0	0	0	0	0	0	0	0	0	0	0	0	0	0	0	0	0	0	0	0	0	0	68	0
e24303029ea28351123efddbc633c4b7	0	0	0	0	0	0	10	0	75	0	0	0	0	0	0	0	0	0	0	0	0	0	0	91	0	0	0	0	0	0	41	0	21	0	0	0	0	0	0	0	0	0	15	0	29	0	28	0	0
73b3b6e50d5c1c561c3cb5683d22de5e	0	0	0	0	0	21	0	50	0	0	0	29	0	43	36	33	19	0	26	0	0	0	0	26	0	0	0	0	0	11	0	0	0	0	0	0	0	0	0	15	0	0	0	0	0	0	0	0	0
a640be9a42e2b25b2ee5eb704b85b6a4	0	0	0	0	0	0	0	0	0	0	0	0	0	0	0	0	0	0	0	0	0	26	42	20	23	14	22	0	0	0	0	42	21	22	0	0	0	0	0	0	0	0	0	0	0	0	0	30	0
02c61ff20adb3ffbff291743c4b8a4a3	0	0	0	0	0	0	0	0	0	48	0	0	37	0	0	0	0	0	13	85	0	42	0	0	0	9	0	28	0	0	0	24	0	8	14	0	0	0	0	0	0	0	0	0	0	0	0	0	0
43ba6d8bddd5f187c717eed1b9bd5634	0	25	0	0	0	0	0	27	0	0	0	0	0	0	0	0	0	0	0	0	5	0	0	56	0	0	0	0	0	0	0	0	0	0	0	0	42	0	0	0	39	17	0	0	54	41	0	0	0
8665278fe91e03a8abe4414c7eb3596e	0	0	0	0	0	22	0	0	0	0	0	0	0	0	0	0	0	0	22	0	0	20	0	45	36	0	0	0	0	44	0	0	0	25	0	0	0	0	0	0	0	0	0	33	0	0	33	25	0
0f72709117a522eecd548da2eb73a2f4	0	0	23	0	0	0	0	0	0	38	0	0	0	0	0	0	11	0	0	0	0	24	36	0	0	0	0	0	21	0	0	0	0	0	0	0	0	0	77	0	0	0	0	0	0	0	0	42	0
00d32c006131a7e46d43140fc0190174	0	0	0	0	0	0	0	0	0	11	0	0	17	0	0	0	0	0	36	0	0	0	0	0	0	0	0	0	0	0	0	0	0	87	47	0	0	0	0	0	0	0	0	0	0	0	0	0	39
e2ef33a07ce52ab37c530052bab58f79	0	0	0	28	0	8	0	0	0	0	0	0	24	0	0	0	0	0	0	0	0	0	0	0	0	0	0	0	0	43	0	33	0	17	29	32	0	0	0	0	0	0	0	0	0	0	0	61	0
151d14ce96c54f45ef4ddd086d983856	0	0	0	15	0	53	0	61	41	0	0	0	0	0	0	0	12	0	0	0	15	0	29	43	0	0	0	0	0	0	0	0	0	0	0	0	0	0	0	0	0	0	0	0	0	0	15	14	0
190b93cea5acc144dc11b8d581b73653	0	0	0	0	139	0	0	0	0	0	0	0	0	0	0	0	0	0	0	32	0	36	69	0	26	0	0	0	0	0	0	0	0	0	0	0	0	0	0	0	0	0	0	0	0	0	0	0	0
d42876b9f37377a7634b4ed4338051f3	23	0	35	0	0	0	0	0	43	0	0	0	0	0	0	0	0	0	0	0	0	0	43	0	0	0	0	0	0	0	0	0	0	0	0	0	0	0	21	0	0	0	0	0	0	0	98	0	0
4e4f383dbacd901c02a9ec6b9cdfcdba	0	0	0	0	0	0	15	134	0	0	0	34	0	51	0	0	0	0	0	0	0	0	0	0	0	0	25	0	0	0	21	0	0	0	21	0	0	0	0	0	0	0	0	0	0	0	0	0	0
1b3df2eb11101a7743ff53d4275f3973	0	0	0	10	0	31	0	0	22	0	0	0	0	0	0	0	0	0	0	0	5	0	0	0	0	0	0	17	21	0	8	0	0	0	0	0	0	24	0	34	19	0	14	36	33	0	0	0	0
b282a7a230506a3323164fffa1a2e743	0	0	0	0	0	0	0	0	0	0	0	28	65	25	38	0	24	0	0	0	0	0	0	13	45	0	0	0	0	0	16	0	0	0	0	0	0	0	0	0	0	0	0	0	0	0	0	25	0
843ac4352efb86fc28256f8d56670c89	0	0	0	0	0	34	0	0	0	0	0	0	0	0	0	0	0	0	0	0	0	0	0	0	0	0	0	0	0	0	0	0	0	0	0	0	0	0	87	12	0	23	20	58	48	14	0	0	0
9e3583e747e86d543ed5aa3486270732	0	0	0	0	0	0	18	0	12	0	0	14	0	26	16	31	0	38	13	0	0	9	0	0	9	0	0	22	14	21	0	33	0	20	0	0	0	0	0	0	0	0	0	0	0	0	0	0	0
5bfd7fb669063e48613c19554fd1317b	0	0	0	0	0	0	0	0	0	0	0	0	0	0	0	0	0	0	0	0	0	0	0	0	0	0	134	0	0	0	48	32	0	0	0	52	0	0	0	0	0	0	0	0	0	0	0	0	0
de41f2f1dcf526d0e4494618a15e898e	0	0	0	0	0	29	0	21	15	0	0	0	0	0	0	0	0	0	0	27	0	22	0	0	0	0	0	0	0	0	0	0	0	52	22	0	0	0	0	0	0	0	19	0	0	27	0	20	0
48bea3d5002a4686ef304c46d5ddb7ac	0	0	0	0	0	0	0	8	29	34	0	0	0	0	0	26	0	0	0	0	0	15	0	0	0	0	0	0	44	0	0	0	0	0	0	0	0	0	28	68	8	34	0	0	0	0	0	0	0
b86f76dd7e49bce9b2d727e430645e43	0	10	0	12	11	0	0	26	17	0	0	0	0	0	0	0	21	0	0	0	0	0	24	0	45	0	0	0	48	0	0	0	0	0	0	0	13	0	0	34	0	0	0	0	0	0	0	0	0
cfba02f09cc25fafd600343f4ff736da	0	0	0	0	0	0	0	0	0	0	0	0	0	0	0	0	29	0	0	0	0	0	0	0	29	0	0	0	47	0	21	0	0	33	0	0	31	0	0	37	0	0	0	0	0	0	0	0	29
55c61cd10bf4b029a49f3a0a6f97567e	0	0	0	0	0	0	0	0	0	0	0	0	0	0	0	0	0	0	71	35	0	0	0	34	0	24	0	0	0	78	0	0	0	0	24	0	0	0	0	0	0	0	0	0	0	0	0	0	0
1454cef0e4e161ed605b4da23f68fe97	0	0	0	0	0	0	0	0	0	0	0	0	0	0	0	0	0	0	0	293	0	0	0	0	0	0	0	0	0	0	0	0	0	0	0	0	0	0	0	0	0	0	0	0	0	0	0	0	0
9089c459dcf23315e23ea5eb0c919da5	0	0	0	0	0	0	0	0	0	0	0	0	51	0	0	0	0	26	59	0	0	0	40	0	0	0	0	33	0	0	0	36	0	0	0	47	0	0	0	0	0	0	0	0	0	0	0	0	0
e35fc31627598deff94650661cbecd01	0	0	0	0	0	0	0	26	89	22	0	0	0	0	0	0	12	0	0	0	0	0	5	0	0	0	0	20	49	0	0	0	0	0	0	15	6	0	0	0	0	0	0	0	0	0	24	0	0
22fa11715e9b62b97aef1fe0916dfebf	0	0	0	0	0	0	0	0	0	0	0	0	0	16	0	0	0	0	18	0	33	23	43	0	0	0	0	0	0	0	0	48	0	58	0	0	0	0	0	0	0	0	0	0	0	0	0	35	0
b4504e1a590a5efd8d5f7e1ec24e19b3	13	0	0	0	30	0	84	0	0	9	0	0	0	0	0	0	30	0	0	14	0	0	0	0	14	0	0	0	0	0	0	0	0	0	36	0	0	0	0	0	0	0	0	0	0	0	0	45	0
f6f534a780f708888c6feeb286b9f264	12	0	0	0	0	16	0	0	34	0	0	0	0	0	0	0	15	0	0	0	0	0	0	41	17	0	0	0	0	0	33	0	0	13	0	9	0	0	25	35	31	0	0	0	0	0	0	0	0
5e31cb927e9d254d36ebfe6cef364418	0	0	0	0	0	0	0	0	0	0	0	0	51	0	0	44	0	0	0	0	0	0	0	0	0	0	0	0	0	0	0	0	0	0	0	0	0	0	0	0	0	0	0	0	0	0	0	26	35
f963cb667eeefe3c04057b4b36832b73	0	0	0	0	0	0	0	0	0	0	0	18	46	17	29	23	0	42	15	0	0	15	0	0	0	0	0	0	14	0	0	0	0	17	11	0	0	0	0	0	0	0	0	0	0	0	0	0	33
33948794d8f90be6d0dc38dadd0fa5a9	0	0	0	0	0	0	0	0	0	0	0	0	0	0	0	0	0	34	0	0	46	18	0	0	86	0	0	0	0	0	0	0	0	42	26	0	0	0	0	0	0	0	0	0	0	0	18	0	0
23f968fd7561803ca9c9f68c38324ad4	0	14	24	0	0	0	0	0	22	0	0	0	0	0	22	27	0	0	0	0	0	0	19	21	0	0	0	0	0	0	0	0	0	0	0	0	12	24	0	0	16	0	0	43	28	0	15	0	0
6b067d0751bfb7ef7b391892b985bf70	0	0	0	0	0	0	31	0	21	17	0	0	0	0	0	0	0	0	0	0	0	0	17	0	0	0	0	68	32	0	0	0	13	28	30	30	0	0	0	0	0	0	0	0	0	0	0	0	0
7b1d06cb8cd04d27b3a1f578c7e9dd19	0	0	0	0	0	0	0	0	0	0	0	0	0	0	0	0	0	0	0	0	0	0	0	0	0	0	0	0	0	0	0	0	0	0	0	0	0	0	0	0	0	0	0	0	0	0	0	0	0
39284b19765f4aa351ce320782a36ec3	0	0	0	0	0	0	0	0	19	0	0	0	0	0	0	0	0	0	0	0	0	0	0	67	0	0	0	0	0	0	42	0	0	0	0	0	0	23	43	0	44	0	13	34	0	0	0	0	0
d6a92846a04c6e83117dfad2db1a97fe	8	0	0	0	5	37	17	0	0	0	0	0	0	8	0	0	0	0	0	0	0	0	0	0	0	0	0	0	0	7	0	0	0	6	0	0	37	0	34	0	21	0	0	44	0	40	0	0	0
afd3fc0a1b80108a53eeeb72917a56dc	0	0	0	0	0	0	0	0	41	0	0	0	0	0	0	0	0	0	0	0	0	0	29	0	0	0	0	0	0	0	0	0	0	0	38	41	0	0	0	0	0	0	0	0	0	0	102	0	0
fdd43ddfcbaedc80701ee3e9de16ee0c	0	0	0	0	0	0	0	0	0	0	0	0	0	0	0	17	0	0	0	0	0	0	47	0	0	0	0	0	48	0	0	0	15	29	28	52	0	0	0	0	0	0	0	0	0	0	0	11	0
08bad7481a6f17c5913eaa58921b0b56	0	0	0	0	0	17	0	0	0	44	0	0	0	29	0	34	0	0	0	63	0	40	0	0	0	0	0	19	0	0	0	0	10	0	15	0	0	0	0	0	0	0	0	0	0	0	0	0	9
a325015e01b12a7e29e05cd6855e70c1	0	0	0	0	0	0	0	0	0	0	0	0	0	0	0	32	0	0	79	0	0	0	0	0	0	23	0	0	16	57	0	0	0	0	23	0	0	0	0	0	0	0	0	0	0	0	0	0	0
6c286f21be6b6827adc8c1e7c2223207	22	21	29	0	0	0	0	0	0	0	0	0	0	0	0	0	0	0	0	0	5	0	0	78	0	0	0	0	0	0	44	0	0	0	27	0	0	0	0	36	0	0	0	0	0	0	0	0	16
8a444748824bece1b7d73767a62ac7c3	0	0	0	0	0	0	42	0	0	0	26	23	0	35	30	30	0	0	0	0	0	0	0	0	0	0	0	0	0	0	0	0	0	0	0	0	0	0	0	0	0	0	0	0	0	0	0	42	0
685c263c0267ed82d4dda90ab678319a	0	0	0	0	0	0	0	0	0	0	0	0	0	0	0	0	0	0	0	0	0	0	0	0	0	0	59	0	0	0	0	0	0	0	38	0	0	0	0	0	0	0	0	0	0	0	0	180	0
2fd10111208dabbd16aaa175bfa55895	35	0	0	0	0	20	30	0	15	10	0	0	0	17	0	0	0	0	0	0	19	0	14	0	0	0	0	51	0	0	0	0	0	0	33	15	0	0	0	0	0	0	0	0	0	0	0	0	17
baa824c043f0eed585d56a0bff84df12	0	0	0	0	0	0	0	0	0	0	28	24	34	26	27	34	0	0	0	27	0	9	0	0	0	0	0	0	0	0	37	0	0	0	0	0	0	0	0	0	0	0	0	0	0	0	0	0	0
0861c2496724d22871765a6a54e268cd	0	0	0	0	0	0	0	0	0	0	49	41	68	57	0	60	0	0	0	0	0	0	0	0	0	0	0	0	0	0	0	0	0	0	0	0	0	0	0	0	0	0	0	0	0	0	0	0	0
8282f3a5024c511d1814b1bdc35b8b8e	0	0	0	0	0	0	0	122	0	0	0	20	0	47	0	47	0	0	0	0	0	0	0	0	0	0	0	0	16	0	22	0	0	0	0	0	0	0	0	0	0	0	0	0	0	0	0	0	0
b1805ad120d0c2cd754232b8890c402a	0	0	0	25	0	36	11	0	0	30	0	0	0	0	0	5	28	0	0	0	0	0	0	0	35	0	0	0	20	0	0	0	0	0	0	0	0	0	0	28	0	0	0	0	0	17	0	21	0
33e347c0eb0f4f17a1d3d3ed21058443	6	22	0	0	0	0	102	0	0	18	0	0	0	0	0	0	25	0	0	13	0	0	17	0	0	0	0	0	0	0	0	0	0	36	32	0	0	0	0	0	0	0	0	0	0	0	0	0	0
0c8c5cc7476e241bc7fa4b41825f2f58	0	28	27	24	0	0	0	0	25	0	0	0	0	0	0	0	0	0	0	0	0	0	0	18	0	0	0	0	0	0	0	0	0	0	0	0	0	24	0	0	33	0	0	39	0	0	24	0	29
168179a63151807668e36fed3338515f	0	0	0	0	0	20	0	0	0	0	0	0	0	0	0	0	0	0	16	0	0	24	0	42	41	0	0	0	0	35	0	0	0	26	0	0	0	0	0	0	0	0	0	17	0	0	29	21	0
2faa8de3a4d21bbb4184ef8941e23cc0	0	0	0	0	0	0	0	0	0	0	0	0	30	37	0	32	0	0	0	0	0	0	0	0	0	0	0	0	0	0	0	0	36	0	0	0	0	0	0	0	0	0	0	0	0	0	101	0	0
dd0834bdd06d0a7bfd7d3b20b404f689	34	0	0	0	0	48	0	0	0	0	0	0	0	0	0	0	0	0	0	18	0	0	22	0	0	0	0	21	32	0	0	0	15	0	0	24	0	0	0	0	0	0	0	0	0	0	0	0	0
2201e199a8e9a74904065db64250b5ec	0	0	0	17	0	0	0	0	0	39	0	0	0	0	0	0	0	0	0	0	0	0	40	0	41	20	0	0	0	0	0	20	0	0	0	0	0	0	0	0	0	0	0	15	24	0	0	53	0
3e55c0fedf204ff0aaeccf5210d1c1f9	0	0	0	0	0	0	0	0	0	0	16	0	0	26	0	0	0	0	0	0	0	0	0	0	0	0	34	0	0	0	0	0	14	68	26	36	0	0	0	0	0	0	0	0	0	0	0	0	0
5ebf24440cbaa45c19011e1e94cdf656	0	0	0	0	0	0	0	0	0	0	0	0	37	31	21	31	0	0	0	0	0	0	0	0	0	0	0	0	0	0	34	0	25	0	0	0	0	0	0	61	0	28	0	0	0	0	0	0	0
055ecd516bd637d3771a09affc49c106	45	0	0	0	0	54	40	0	0	57	0	0	0	0	0	0	0	0	0	0	0	0	0	0	0	0	0	0	0	0	0	0	0	26	0	0	0	0	0	0	0	0	0	0	0	0	45	0	0
8cb95fc2abe855829c136df5463e7879	0	0	0	0	0	0	0	0	0	0	0	0	0	0	0	0	0	0	0	0	0	0	0	0	0	0	0	0	47	0	28	0	0	47	0	0	0	0	0	41	0	18	0	0	0	0	19	0	16
0698b3957ac027d2e00b638e79ff0eaa	0	0	0	0	0	0	0	0	0	30	16	0	0	0	22	0	0	0	0	0	0	0	102	0	0	0	0	0	0	0	0	37	0	0	34	0	0	0	0	0	0	0	0	0	0	0	0	23	0
f28143fdaf2ba6518bb83bf9b10e4732	0	0	58	0	0	0	0	0	43	0	0	0	0	0	0	0	0	0	18	0	0	9	25	0	0	0	0	0	0	0	14	0	0	0	12	0	0	0	0	0	0	0	0	0	0	0	39	0	44
5a1650771d6e5a5d598ffdb2a3614935	0	0	0	0	0	0	20	0	109	23	13	0	0	8	0	0	0	0	0	21	0	0	0	16	0	0	25	0	0	0	0	19	0	0	0	0	0	0	0	0	0	0	0	0	0	0	8	0	0
739ceb153382523deb4345b426aed6d6	0	0	21	0	0	38	23	13	84	0	0	0	0	0	0	0	13	0	0	0	0	0	11	11	12	0	0	0	0	0	0	13	0	8	0	0	0	0	0	0	0	0	0	0	0	0	0	0	0
2cb124f8ecfc87cdd33760fe5616d849	0	0	0	0	0	0	0	0	0	0	0	6	0	0	0	9	0	0	0	0	0	0	0	0	0	0	0	0	35	0	0	0	0	0	0	0	0	34	31	0	22	0	0	31	45	19	0	0	0
a294162d3d9cd25e9658bed3d93a2093	13	0	0	0	0	0	8	0	0	0	22	21	0	0	25	0	0	0	22	0	0	0	0	0	0	0	12	0	36	7	3	36	8	0	0	0	0	0	0	0	0	0	0	0	0	0	0	30	0
22d65476c84c3d22f6c9c0ad51491d63	0	0	0	0	16	0	0	0	16	0	0	0	0	0	0	0	0	0	0	0	0	0	0	0	10	0	0	0	0	0	0	0	0	0	0	0	0	59	0	18	45	13	66	0	0	16	0	0	0
e1815b422c1f82bd6c080f729679b073	0	0	31	0	0	0	0	16	62	0	0	0	0	0	0	0	0	0	0	0	17	0	0	0	0	0	0	0	34	0	0	0	0	0	0	0	0	0	28	0	0	32	0	0	0	0	22	0	0
0ca66f60a461247113343c5e3e85bcd9	0	0	0	0	32	0	0	110	0	0	16	0	42	0	22	0	0	0	14	0	0	0	0	0	0	0	0	0	0	0	0	0	0	0	0	0	0	0	0	0	0	0	0	0	0	0	0	0	0
5e6bf80f94f32795dda1d7c646cca048	16	0	0	0	0	0	89	0	0	24	0	0	0	0	0	0	18	0	0	12	0	0	0	0	0	0	0	0	24	0	0	0	0	0	31	28	0	0	0	0	0	0	0	0	0	0	0	0	0
c6dd2160985afb8ebd2e2bc4ca407a60	0	0	0	0	0	0	0	0	0	0	0	27	0	0	0	25	14	0	0	0	0	0	0	0	0	0	0	0	0	31	30	0	0	0	44	0	0	0	0	0	0	0	0	0	0	0	47	0	0
6536f1b87e6ddc4735f79a1456412736	0	18	0	12	14	0	0	0	20	0	0	0	0	0	0	0	0	0	0	0	0	0	0	71	0	0	25	0	0	0	25	0	0	21	0	0	0	0	0	0	0	0	0	0	0	0	27	0	0
334602124474dc00b0d2b9be62fe48fc	0	0	0	0	0	0	0	0	0	0	38	23	29	31	36	0	0	0	22	20	0	0	0	0	0	0	0	0	0	0	0	0	0	0	0	41	12	0	0	0	0	0	0	0	0	0	0	0	0
169d6eaedeb66d98f614dbe21bede1f9	0	0	0	0	0	0	0	0	0	0	54	0	0	0	0	31	16	0	47	0	0	0	0	0	0	0	0	0	0	0	25	0	0	0	0	0	0	0	0	28	0	0	0	0	0	0	0	0	0
09c00a2ef559edce9cfaff1e0cebe8aa	0	0	0	0	0	0	0	0	0	0	47	0	74	62	0	68	0	0	0	0	0	0	0	0	0	0	0	0	0	0	0	0	0	0	0	0	0	0	0	0	0	0	0	0	0	0	0	0	0
8263850ce8d5454ebf81b34be17fd272	0	0	0	0	0	0	0	0	0	0	71	0	0	56	43	79	0	0	0	0	0	0	0	0	0	0	0	0	0	0	0	0	0	0	0	0	0	0	0	0	0	0	0	0	0	0	0	0	0
6dcb9fce8b319d7375996eb648d10a8f	0	0	37	43	0	0	0	25	0	64	0	0	0	0	0	0	24	0	0	0	0	0	0	35	0	0	0	0	0	0	0	0	0	0	0	0	0	0	0	0	0	0	0	0	0	0	0	0	0
9bfc7eb4bd8a2aebfa6af0923afdbf7d	0	0	0	0	0	0	0	0	0	0	0	0	0	0	0	0	0	0	0	0	0	0	0	0	0	0	0	0	25	0	0	0	0	0	0	0	0	0	0	0	0	0	0	0	0	0	0	0	0
3839a60a6c55e226caf91b5f4a05b39f	16	22	0	0	0	19	0	0	0	18	0	0	0	0	0	0	5	0	40	0	0	0	0	0	17	0	0	13	27	0	0	0	0	46	0	0	0	0	0	0	0	0	0	0	0	0	0	0	0
4542afc0559da6996d0bacd23bd79595	22	0	0	15	0	0	80	13	0	19	0	0	0	0	0	0	23	0	0	15	0	0	0	0	0	0	0	0	0	0	0	0	0	0	35	0	0	0	0	0	0	0	0	0	0	0	0	0	0
6ba05f634b94c6c6e549b840ae477c0b	0	36	0	15	0	24	0	0	0	0	0	0	0	0	0	0	20	5	0	0	0	0	0	0	15	0	0	0	0	0	0	0	0	13	0	0	0	0	19	0	0	12	0	0	0	0	39	0	19
582163757c4449fe4770c4a4afa3204f	0	16	0	0	0	0	0	0	0	0	0	0	0	0	0	0	0	0	0	20	7	0	0	15	27	0	0	49	0	0	0	32	0	0	0	0	0	0	0	0	0	0	0	56	0	0	20	0	0
cd54a717b5a15f0e5cb4f97a14cb2744	0	0	11	0	0	0	0	0	0	30	0	0	0	0	0	0	0	0	0	0	16	0	31	0	0	0	0	0	23	0	0	0	0	0	0	0	0	0	80	0	0	0	0	0	0	0	0	36	0
71ecd58c525d3d264de96465d4e8324a	0	19	25	0	0	0	0	0	22	0	0	0	0	0	0	0	0	0	0	0	0	0	0	20	0	0	0	0	0	0	0	0	0	0	0	0	0	29	0	0	31	0	0	37	0	0	12	16	28
b2a58059283316a7ca7067dd1d91b7e1	0	0	0	0	0	0	0	0	58	0	0	0	0	0	0	0	0	0	0	0	0	0	0	0	68	0	0	0	0	0	0	0	0	0	0	60	0	0	0	0	0	0	0	0	0	0	0	0	0
bec9c5963fbf69510a2142491e1287c0	0	0	20	0	0	0	0	0	0	0	0	35	0	24	23	25	0	0	0	0	0	0	0	0	0	0	0	0	0	0	17	0	0	0	0	0	0	24	0	0	0	0	0	25	22	23	0	0	0
ce771422fd39dd72c9e3a43b7e68a1f0	0	0	0	0	0	0	0	0	0	34	0	0	0	0	0	0	0	0	0	0	0	0	26	0	0	0	0	0	0	0	12	0	0	0	32	23	0	0	0	0	0	0	0	0	0	0	0	55	0
8074ba3bc826375b021499b02a91bebd	0	0	0	0	0	0	0	28	0	0	0	42	0	29	30	34	0	0	0	0	0	0	0	0	0	0	0	0	0	0	32	0	0	0	0	0	21	0	0	0	0	0	21	0	0	0	0	0	0
3f7c287ab678db57e30a0616bf359bfb	0	0	0	0	0	0	0	0	0	0	0	0	0	0	0	0	0	0	0	0	27	17	0	0	71	0	0	0	0	0	0	0	0	30	28	0	0	0	0	0	0	0	0	0	0	0	16	4	32
df1f67d419c8b9a2c8621004f55491d9	0	0	0	0	0	0	0	0	0	31	0	24	28	38	29	0	0	0	0	23	0	0	0	0	0	0	0	0	29	0	0	0	0	0	0	0	0	0	0	0	0	0	0	0	0	34	0	0	0
020019aa2387a24babd93080cf645baf	0	0	0	0	0	0	0	0	0	32	0	0	0	0	0	0	0	0	0	0	0	0	0	39	0	0	0	0	0	0	0	0	0	0	0	0	41	0	16	41	0	0	39	0	0	27	0	0	0
f5740580ad557702b409cbd773ea4057	0	0	0	0	0	0	0	0	0	0	0	0	0	0	0	0	235	0	0	0	0	0	0	0	0	0	0	0	0	0	0	0	0	0	0	0	0	0	0	0	0	0	0	0	0	0	0	0	0
2f7adb96b23996d66e76f09d81fe49d8	0	0	0	0	0	0	0	0	0	0	0	0	0	0	0	0	0	0	0	0	0	0	0	234	0	0	0	0	0	0	0	0	0	0	0	0	0	0	0	0	0	0	0	0	0	0	0	0	0
74f1bcfe27263141cdd2854613ba82a9	0	0	8	29	0	45	0	0	0	19	0	0	0	0	0	0	0	0	0	0	0	0	0	28	24	6	9	0	0	17	0	5	0	0	0	0	0	0	0	22	0	0	0	0	0	0	0	20	0
5d0206f0dec894316a99b130fc44d2e8	0	0	0	0	0	0	0	41	0	0	0	0	0	0	0	0	0	0	0	0	0	0	0	191	0	0	0	0	0	0	0	0	0	0	0	0	0	0	0	0	0	0	0	0	0	0	0	0	0
e8f2d79e2915ba80447229c431021442	0	0	0	0	0	0	51	0	6	43	0	0	0	0	0	0	0	0	0	0	0	0	0	0	0	0	0	0	0	0	0	0	0	19	0	0	0	0	0	0	0	0	0	0	0	0	0	33	0
9d70312bf4297a3d4a5082f800d91ada	0	0	0	0	0	0	0	0	0	0	14	0	0	0	0	0	0	0	0	0	0	11	0	0	0	0	0	0	0	0	0	0	0	0	0	0	19	52	26	0	0	13	62	13	0	21	0	0	0
39a9c6fce3858ff8b329520991f18dc3	0	0	0	0	0	0	0	0	0	0	0	0	0	0	0	0	0	0	37	15	0	0	8	9	0	0	0	0	0	0	0	0	0	24	0	0	0	0	36	29	3	0	0	22	0	7	0	0	40
5e0eeb5f2d4e79a4f70a276bc9db35fc	0	0	0	0	0	0	0	0	0	0	0	0	0	0	0	0	0	0	0	0	0	0	0	0	0	0	0	0	0	0	0	0	0	0	0	0	18	35	0	0	0	19	0	40	23	93	0	0	0
168b30a658e6344d5bf8dd000fabfe9f	0	0	0	0	0	0	0	0	0	0	0	0	0	0	0	0	0	0	40	0	0	0	0	0	0	0	0	0	0	0	0	0	0	0	0	0	16	21	36	0	0	0	0	24	14	74	0	0	0
26455555068f851ef0cede9e5e660443	8	0	0	0	0	0	0	0	102	25	0	0	0	0	0	0	0	0	0	0	0	0	0	13	0	0	0	0	20	9	0	0	0	0	23	0	0	0	0	0	0	0	0	0	0	0	0	24	0
a572143ec2596f2762caf13a3861f3c7	0	0	0	0	0	0	0	17	71	21	0	0	0	0	0	0	0	0	0	0	0	0	0	0	0	0	0	0	44	0	0	44	0	0	0	0	0	0	0	9	0	0	0	0	0	0	18	0	0
7f41bd59e5efe53392e69b555a7a48ae	0	0	0	0	0	0	0	0	27	0	0	0	0	0	0	0	0	0	0	0	0	0	44	0	0	0	0	0	0	0	0	0	0	40	0	0	0	0	0	0	0	0	0	0	0	0	113	0	0
b870e88be874af2b1e93d0cc56426196	0	0	0	0	0	0	0	0	0	0	0	0	0	0	0	0	0	0	0	0	0	0	0	103	23	0	0	0	28	0	31	0	0	0	0	39	0	0	0	0	0	0	0	0	0	0	0	0	0
0ef6a8c206293a26eb48c431f74f0484	0	0	15	0	0	62	0	64	0	0	0	0	0	0	0	0	0	0	0	0	0	0	0	0	11	0	0	0	0	11	0	0	0	0	0	0	25	0	0	0	0	0	0	0	0	19	0	0	0
b1840eb6ead86bf929c3921cfd50fb71	0	0	0	0	0	0	0	15	0	0	0	0	0	0	0	18	0	0	19	0	0	11	0	45	40	0	0	0	0	34	0	0	0	0	0	0	0	0	0	0	0	0	0	0	0	0	0	28	0
3e067da2928d4419a099063abf5a6455	0	0	0	0	0	0	0	0	0	0	12	0	0	0	0	0	0	0	20	0	0	0	0	0	0	12	0	0	0	0	0	0	0	0	0	0	42	30	0	0	28	0	0	19	32	0	0	0	0
9c2eb2a40948719a894333fc2a5e777a	0	16	0	0	0	0	0	0	0	0	0	0	0	0	0	0	15	0	0	49	0	0	0	56	0	0	0	0	0	0	27	0	0	0	32	0	0	0	0	0	0	0	0	0	0	0	0	0	0
a4c3d959664a7351ffd6be0d65018f8e	0	0	0	0	0	0	14	0	0	26	0	0	0	0	0	0	0	0	0	0	14	18	25	0	12	0	21	23	0	0	0	0	0	0	42	0	0	0	0	0	0	0	0	0	0	0	0	25	0
144bdccfde97b49a046b14f9bdb14f7b	0	0	0	0	0	0	0	13	0	0	0	0	29	42	0	0	0	0	0	29	13	0	0	0	51	0	0	0	28	0	0	0	0	0	0	0	0	0	0	0	0	0	0	0	0	0	0	0	15
ee466b1996b15a3a4ed64136d2cb7ab4	0	0	0	0	0	0	0	0	0	0	0	0	0	0	0	0	26	7	28	19	0	21	0	0	0	6	0	33	7	17	0	0	0	0	0	0	0	0	0	0	0	0	0	0	23	0	0	0	0
cc23b022811bbbdf6b28fd12aca32080	0	0	0	0	17	0	0	0	29	0	15	0	0	0	0	0	0	0	0	0	0	0	0	0	0	25	0	0	0	0	45	0	0	24	0	0	0	28	0	35	0	0	0	0	0	0	0	0	0
e51628421d25c2ed107a8150e19bb9b2	0	0	0	0	0	0	0	0	8	0	0	0	0	0	0	0	0	0	11	0	0	17	37	0	0	0	22	0	29	0	0	0	0	23	30	0	0	0	0	0	0	0	0	0	0	0	0	23	0
cc13548a5a734aadef872c5c3f21cd9c	0	0	0	0	0	0	0	0	0	0	0	0	0	0	0	0	0	0	83	53	0	0	0	0	0	0	0	0	0	0	0	0	0	46	0	0	0	0	0	0	0	0	0	0	0	0	0	36	0
b38689a47d4d7df1a04218e86ddf1280	0	0	0	0	0	0	0	0	0	0	0	0	0	0	0	0	0	0	0	0	91	0	52	0	0	0	0	0	0	0	0	0	0	0	21	0	0	0	0	0	0	0	0	0	0	0	27	26	0
6bafc51b60de127ca136ecafd8c95c48	0	0	0	0	0	0	0	20	87	0	0	0	0	0	0	0	0	0	0	0	0	0	0	0	0	0	0	0	46	0	0	0	0	19	0	0	0	0	0	0	0	19	0	0	0	0	25	0	0
c61d67b84cf0b677bea5cc8f9e3dfbd3	22	0	15	18	0	0	0	10	62	29	0	0	0	0	0	0	0	0	0	0	0	0	0	23	0	0	17	0	0	0	0	0	0	0	0	0	0	0	0	0	0	0	0	0	0	0	0	0	0
7b5a8d9e68dd0565cd82cd7b99ab87c2	0	0	0	0	0	0	0	18	0	0	0	0	0	0	0	0	0	0	20	0	0	20	0	49	37	0	0	0	0	35	0	0	0	0	0	0	0	0	0	0	0	0	0	0	0	0	0	23	0
c5df279de92cc0ddd431698728d9274f	0	18	0	0	0	0	0	0	46	0	0	0	0	0	0	0	0	22	0	0	0	0	0	66	62	0	0	0	0	0	0	0	0	0	0	0	0	0	0	0	0	0	0	0	0	0	0	0	0
3760132030fbc9c0f7dbc09aaeec0eec	0	0	0	0	0	33	0	0	0	0	0	0	0	0	0	0	0	0	0	0	0	0	0	0	0	0	0	0	0	0	0	0	0	0	0	0	17	0	68	0	0	25	0	27	44	0	0	0	0
49180879a97ced6b94810161659b153a	0	0	0	0	0	0	0	0	0	0	0	0	0	0	0	0	0	0	26	0	0	20	27	0	27	0	0	0	0	0	0	0	0	39	26	13	0	0	0	0	0	0	0	0	0	0	0	19	0
6da2c0a77a8ad9eb71159a4f3afdedf9	0	0	0	0	0	0	0	0	0	0	10	0	0	0	0	0	0	0	0	0	79	0	37	0	0	0	0	0	0	16	0	0	0	17	0	0	0	0	0	0	0	0	0	0	0	0	0	37	0
29154284b25ed8272d1cab826d213128	0	0	0	0	0	0	0	0	0	0	0	0	44	39	37	0	0	0	0	0	0	0	0	0	0	0	0	21	0	0	0	17	0	0	0	26	0	0	0	0	0	0	0	0	0	0	0	28	0
7393e23a093250e5c0d3670da48bb6a5	0	0	0	0	0	0	0	0	0	0	0	0	0	0	0	0	0	0	17	0	0	0	0	0	0	0	0	0	33	0	0	0	0	26	0	0	0	0	0	0	0	0	0	0	0	0	136	0	0
b370f087ea145946ce5ebe8b933009ce	0	0	35	0	0	0	105	0	17	54	0	0	0	0	0	0	0	0	0	0	0	0	0	0	0	0	0	0	0	0	0	0	0	0	0	0	0	0	0	0	0	0	0	0	0	0	0	0	0
d21f97734bbede27156b5c54b4cb9e6d	0	0	13	0	0	0	21	0	0	0	0	0	0	12	0	0	0	0	0	0	0	15	0	0	0	0	0	0	65	0	0	22	0	18	0	0	0	0	0	45	0	0	0	0	0	0	0	0	0
331bdc5c1c07bcacbf2e81608756c2b4	0	0	0	0	0	0	13	0	0	0	0	0	0	0	0	0	0	0	0	0	20	23	17	0	13	0	0	0	0	21	0	0	35	0	28	0	0	0	0	0	0	0	0	0	0	0	0	0	41
4e6a7504a7ca7809e35328aa7bfbbed1	0	0	0	0	0	0	0	0	24	0	0	0	0	0	0	0	0	0	0	20	0	35	0	0	0	0	0	0	7	17	0	0	0	14	18	0	0	0	0	0	0	0	0	0	0	0	34	0	0
b8bcb2b608ad82de6d77acea2bacdc7c	0	0	0	0	0	0	0	0	0	0	0	0	0	0	0	0	0	0	0	0	0	24	0	0	31	0	14	13	0	0	0	24	0	43	0	0	0	0	0	0	0	0	0	0	0	0	0	26	0
138c2e84cf8fed43cec3ff9513cb45ce	0	0	0	0	0	0	0	0	0	0	0	0	0	0	0	0	0	0	0	0	0	0	0	0	0	0	0	0	0	0	0	0	0	0	0	0	18	35	0	0	0	0	0	44	33	80	0	0	0
d4f5b84fd279dc5e7af573f5e2080222	0	0	0	0	0	0	0	0	0	0	0	0	0	0	0	0	0	0	0	0	71	0	35	0	33	0	0	0	0	0	0	0	0	46	0	0	0	0	0	0	0	0	0	0	0	0	0	24	0
5e7a4e27acab6493b0c58babeab654c4	0	0	0	0	0	19	0	0	0	0	0	0	0	0	0	0	0	0	0	0	6	0	0	33	16	0	0	0	0	0	25	0	0	0	17	0	0	0	0	46	0	0	0	0	0	0	0	46	0
529f4332f3d3d2c63f4df8810ed6f737	0	0	0	0	0	0	0	14	0	0	0	0	0	0	0	0	0	0	0	0	25	25	36	0	0	0	17	0	0	8	0	0	0	25	26	11	0	0	0	0	0	0	0	0	0	0	0	21	0
5a3385a458211c47988b7742f96defe6	0	0	0	0	0	0	0	0	0	0	0	0	0	0	0	0	0	0	0	0	72	0	31	0	20	0	0	0	0	0	0	0	9	0	19	0	0	0	0	0	0	0	0	0	0	0	0	28	0
789a9eb049120bde0b2bcc407ecaa1ff	0	37	0	0	0	21	0	0	0	0	0	0	0	0	0	0	0	0	0	0	0	0	0	21	0	0	0	0	0	0	0	0	0	0	0	0	0	0	28	0	0	0	0	0	0	0	48	0	25
0e1ee6f4f229da0388dcecd085efcba9	0	0	0	0	0	0	0	0	0	0	0	0	0	0	0	0	0	0	0	0	0	0	0	0	21	0	0	0	0	0	0	0	0	51	0	25	0	0	0	0	0	0	0	0	0	0	33	0	59
bd1ff7d182c41defd1b88321a7bdc083	0	0	27	0	0	0	19	0	0	17	0	0	0	0	0	0	0	0	0	0	14	22	0	0	15	30	0	0	0	0	0	0	0	0	35	0	0	0	0	0	0	0	0	0	0	0	0	0	0
dfdcc4f5f90aea7913792bf1b249cd05	0	0	0	0	26	0	56	0	0	40	0	0	0	0	0	0	0	0	0	0	0	0	10	0	0	0	0	0	0	0	0	0	0	19	0	23	0	0	0	0	0	0	0	0	0	0	0	32	0
17c9abb705ef220c0cdf35aba2574be5	0	0	0	0	0	0	0	0	8	0	0	0	0	0	21	0	0	46	0	0	0	0	0	0	5	0	0	0	22	14	0	45	0	0	0	28	0	0	0	0	0	0	0	0	0	0	0	0	0
799ac73b6f4965bbdb523d5a5bd91029	0	0	0	0	0	0	0	0	0	0	0	0	18	0	0	27	0	0	0	0	0	0	111	0	0	0	0	0	0	0	0	0	0	0	29	0	0	0	0	0	0	21	0	0	0	0	0	0	0
4cf3302eb47c567e8116922038087b5e	0	0	0	0	0	0	0	0	0	0	33	22	14	23	20	39	0	0	0	14	0	0	0	0	0	18	0	0	0	0	22	0	0	0	0	0	0	0	0	0	0	0	0	0	0	0	0	0	0
7165e9b9ea6724ba00d458121db4a538	0	0	0	0	0	0	0	0	0	0	0	16	0	27	0	28	0	0	26	0	0	21	0	0	0	6	0	13	17	0	0	0	7	0	0	0	0	0	0	0	0	0	0	0	0	0	0	32	12
e152436efd6686128d32dab79f1f4d42	0	0	0	57	0	0	0	0	0	0	0	0	0	0	0	0	0	0	0	21	0	0	32	0	0	0	0	0	0	50	0	0	0	0	0	0	0	0	0	0	0	0	0	0	0	0	0	0	0
666f6b1a9c13de9916df3f3cd27a78dd	0	0	0	0	0	153	0	0	0	51	0	0	0	0	0	0	0	0	0	0	0	0	0	0	0	0	0	0	0	0	0	0	0	0	0	0	0	0	0	0	0	0	0	0	0	0	0	0	0
d2a7989164fd68ff6cd21502e525963c	0	0	0	0	0	0	0	0	52	0	0	0	0	0	0	0	0	22	0	0	0	0	0	58	72	0	0	0	0	0	0	0	0	0	0	0	0	0	0	0	0	0	0	0	0	0	0	0	0
ba24c1dfe00be47bab2c75947ab0f2b3	0	30	0	8	0	16	0	0	0	0	0	0	0	0	0	0	16	0	0	0	0	0	0	0	8	0	0	0	0	0	0	0	0	13	0	0	0	0	22	0	16	0	0	0	0	0	32	0	22
5874af83e5e6dfd1584b1e1f72795baf	0	0	0	0	0	0	0	0	0	0	0	0	46	0	51	0	0	0	0	0	0	0	0	0	0	0	0	0	31	0	0	0	0	0	0	0	0	0	0	35	0	0	0	0	0	0	28	0	12
5b272ee21461eaf006e7d22b3658a451	0	0	0	0	0	0	0	0	0	0	0	0	0	0	26	0	0	0	0	0	0	34	0	0	28	0	0	15	0	0	0	0	0	42	31	0	0	0	0	0	0	0	0	0	0	0	0	27	0
7e01d2df568c53a5915637d24ed17295	0	4	0	0	0	22	0	101	0	15	0	0	0	0	0	0	0	0	0	0	0	0	21	0	0	0	0	0	0	0	0	0	0	39	0	0	0	0	0	0	0	0	0	0	0	0	0	0	0
572b92c090608be38c944d448739379e	0	0	0	0	10	0	0	0	34	15	0	0	13	0	0	20	0	0	0	0	0	0	0	28	0	0	0	0	0	0	0	0	0	0	0	0	0	0	15	0	0	0	0	0	0	25	0	0	0
1fdcf0ac4d1a564e992921d26bb032e8	0	0	0	0	0	0	0	0	36	0	0	0	0	0	0	0	0	0	0	0	0	0	0	47	0	0	0	0	0	0	34	0	0	0	0	0	15	16	0	0	0	0	0	0	20	33	0	0	0
6674335d52960ed2dca094ded10e66b1	0	0	0	0	0	0	0	0	0	0	0	0	0	0	0	36	0	0	0	0	0	21	0	0	40	0	0	18	0	0	0	0	0	52	0	0	0	0	0	0	0	0	0	0	0	0	0	34	0
8095b32b5850d9542a9ebbb627f29fa2	0	0	0	0	0	0	0	0	0	0	0	0	0	0	0	0	0	0	16	0	0	30	0	0	0	0	0	0	31	0	0	0	0	24	0	0	0	0	0	0	0	0	0	0	0	0	93	0	0
2f49dc8608f108caed57988bfa041a07	22	30	16	0	0	0	0	21	76	0	0	0	0	0	0	0	0	0	0	0	0	0	0	21	0	0	0	0	0	0	0	0	0	0	0	0	0	0	0	0	0	0	0	0	0	0	0	0	0
f791360baa00dfde47a11607d8f4e5e7	0	0	0	0	0	0	0	0	0	0	0	0	0	0	0	0	0	0	0	0	0	0	0	0	0	0	19	16	0	0	0	0	7	37	37	33	0	0	0	0	0	0	0	0	0	0	27	0	0
31790182e5746c26709fa8e947ae8525	0	0	0	0	0	0	0	0	0	0	0	0	0	0	0	0	0	0	31	15	0	22	23	0	4	21	0	0	0	0	37	7	0	24	0	14	0	0	0	0	0	0	0	0	0	0	0	0	0
66881b0a5dc5f60c88243dfe77dead96	0	0	0	0	0	0	0	0	0	0	0	0	0	0	0	0	0	0	0	0	40	0	40	0	34	0	0	0	0	0	0	0	0	37	0	0	0	0	0	0	0	0	0	0	0	0	0	24	0
4ac424ce07f93dd4ee7e1b9fc32d216c	0	0	0	0	0	0	10	0	0	0	0	0	0	0	0	0	19	0	0	0	0	0	0	0	0	0	0	0	0	0	0	0	0	0	0	0	0	50	0	16	0	15	69	0	0	18	0	0	0
63242faa124a4b1eeb026d65ae26be06	0	0	0	0	0	0	0	0	0	0	0	0	0	0	0	0	0	0	15	0	0	14	42	0	0	0	0	0	0	0	0	0	0	53	0	21	0	0	0	0	0	0	0	0	0	0	0	26	0
6caad514ff2ab36451a4e8f57430a531	0	0	0	0	0	0	0	0	0	0	0	0	0	0	0	0	0	0	0	16	0	0	0	0	19	0	0	0	0	0	0	0	0	0	0	0	0	33	0	0	18	0	0	34	41	0	0	0	0
cfe3e935c372b03f6715dc4fc0400069	0	0	0	0	0	0	0	0	0	18	0	0	0	0	0	0	0	0	0	0	0	16	27	40	0	0	0	0	23	0	0	0	0	0	21	18	0	0	0	0	0	0	0	0	0	0	15	0	0
d50b40b8970eba2c5244e66d43b71248	0	0	0	0	0	0	0	0	0	0	0	37	0	0	0	0	0	0	0	0	0	0	0	0	0	0	0	0	0	0	0	0	0	35	0	41	0	0	0	0	0	0	0	0	0	0	0	0	0
85d58c4bfac0fa76ed6524ee8272e22a	0	0	0	0	0	0	0	0	0	30	0	0	10	0	24	0	0	0	14	0	0	0	15	0	0	0	0	0	0	0	0	0	0	0	19	25	0	0	0	0	0	0	0	0	0	0	0	35	0
6195ebd3c6dec1ed28984a2eab4cee42	0	0	0	7	0	0	0	13	0	0	0	0	0	0	0	0	0	0	0	0	0	0	0	0	0	0	0	0	0	0	0	0	0	0	0	0	0	0	0	41	0	0	17	16	36	26	0	0	0
976e8012a9217eaa69764b5232081c31	0	0	0	0	0	0	0	0	0	0	0	0	0	0	0	0	0	0	0	0	0	0	0	0	0	0	0	0	0	0	0	0	0	0	0	0	0	60	0	0	56	45	0	0	0	32	0	0	0
b782d38b4344301f82753a6927b043a7	0	0	0	0	0	0	0	0	0	0	0	0	0	0	0	34	0	5	0	0	0	23	0	0	0	11	0	0	31	0	0	0	0	30	23	5	0	0	0	0	0	0	0	0	0	0	0	0	0
69ff5284c79707bacd3ba6b567d3f5a2	0	0	0	0	0	0	0	0	0	0	0	0	0	0	0	0	0	31	0	0	0	99	0	0	0	0	0	0	0	0	0	0	0	0	0	0	0	0	0	0	0	0	0	0	0	0	0	60	0
09a8f67e4b244c7ab68990551c481a80	0	0	0	0	0	0	47	0	0	36	0	0	0	0	0	0	0	0	0	0	0	20	0	0	0	0	0	0	28	0	0	0	0	18	0	0	0	0	0	0	0	0	0	0	0	0	0	40	0
64c9c5e9c82d76ce854bbf804fcc82fb	0	0	0	0	0	0	0	0	0	0	0	0	0	35	0	0	0	0	0	0	0	0	16	0	0	0	0	0	0	0	0	0	0	0	0	0	0	0	0	0	0	0	0	0	0	0	0	0	22
78b1242429c52e5d59355d64860d295f	0	29	0	0	0	15	0	9	0	18	0	0	0	0	0	0	0	0	0	0	0	0	0	0	27	0	0	14	0	7	0	0	0	0	0	0	0	0	0	0	0	0	0	0	0	15	0	0	0
4e79dbb44e5226cf062ffac74ab739c4	0	0	18	0	0	0	0	16	74	0	0	0	0	0	0	0	0	0	0	0	0	0	11	22	0	0	0	0	0	0	0	0	32	5	0	0	0	0	0	0	0	0	0	0	0	0	0	0	0
2371a6ae81b49e2c22c2c52ff88d0672	0	0	0	0	0	18	0	0	0	20	0	0	0	0	0	0	36	0	0	0	0	0	0	0	25	0	0	0	0	0	26	17	10	0	12	0	0	0	0	0	0	0	0	0	0	0	0	0	0
05a429cd5dd61d9d6b68cbdd6906ee1d	0	0	0	0	0	0	0	120	0	0	0	0	0	0	0	32	18	0	0	0	0	0	0	0	0	0	0	0	15	0	0	0	0	0	0	0	0	0	0	0	0	0	0	0	0	0	0	0	0
23935ca26cb4f2a54f1ca95b59a8af6f	0	0	0	0	0	0	0	0	0	0	0	0	0	0	0	0	0	0	30	23	0	0	0	0	42	0	0	0	0	0	19	0	0	33	0	0	0	0	0	0	0	0	0	0	0	0	0	19	0
e042676dfab0961e7e80e9f9145a4de3	0	0	0	0	0	0	0	0	0	0	0	52	94	37	0	0	0	0	0	0	0	0	0	0	0	0	0	0	0	0	0	0	0	0	0	0	0	0	0	0	0	0	0	0	0	0	0	0	0
f1fa385c617651ce36b6ce1810d62286	0	0	0	0	0	0	0	0	0	0	0	0	0	0	0	0	0	0	0	0	0	0	0	59	0	0	0	0	0	0	43	0	0	0	0	0	0	0	0	0	54	0	0	27	0	0	0	0	0
05462638936ee200e911381f61a18db1	0	0	0	0	0	0	0	0	0	0	0	0	0	0	0	0	0	0	0	0	0	0	0	0	0	0	0	0	0	0	0	0	0	0	0	0	27	25	0	0	0	0	0	30	18	83	0	0	0
28cefe0929af8db914b05dd51358bd3f	21	0	0	0	0	0	0	0	0	0	0	0	0	0	0	0	0	0	0	0	7	0	0	0	0	0	0	0	0	0	8	0	0	29	0	32	0	0	0	0	0	0	0	0	0	0	36	0	48
db0e79b0ef89bc2b665e391d45ca9dac	0	6	0	0	0	0	0	0	0	0	0	0	0	0	0	0	0	0	0	0	0	0	0	0	0	0	0	0	0	0	0	16	0	0	0	0	0	0	0	0	0	0	0	0	0	0	151	0	8
69e141502938a5692f2acde48e10d7c7	0	0	0	0	0	0	0	0	0	0	0	11	0	0	0	0	0	0	0	0	0	45	37	44	0	0	0	0	0	0	14	0	0	0	0	0	0	0	0	0	0	0	0	0	0	0	0	0	0
9b8e55eec8823973ac222e28e3a803ec	0	0	0	0	0	0	0	0	0	0	0	0	0	0	0	0	0	0	37	0	0	0	0	0	0	0	0	49	61	0	0	0	0	0	0	0	0	0	0	0	0	0	0	0	0	0	0	0	33
8aff3bcc509467753c921594aedc71ea	0	0	0	0	0	0	0	0	0	0	0	0	0	0	0	0	0	0	0	0	45	0	34	0	40	0	0	0	0	0	0	0	0	35	0	0	0	0	0	0	0	0	0	0	0	0	0	0	0
005229d301ca9c83dc852efee111166b	0	0	0	0	0	0	0	0	0	0	0	0	0	0	0	0	0	0	0	0	0	0	0	0	15	0	0	0	0	0	0	0	0	38	0	36	0	0	0	0	0	0	0	0	0	0	38	0	37
13fbd52a3f59c653bacb390eb2484a59	0	0	0	0	0	0	0	0	0	0	0	0	0	0	0	0	0	0	24	0	0	0	26	0	0	0	0	0	0	0	14	9	0	15	21	0	0	0	0	0	0	0	0	0	0	0	0	0	0
4e2d6e2d3c4dcda8c86896aea058dea9	0	0	0	0	0	0	0	0	0	0	0	0	0	0	0	0	0	0	0	0	0	0	104	0	0	0	0	0	0	0	0	0	0	0	33	0	0	0	0	0	0	0	0	0	0	0	0	0	0
63fb3adb9700390d2de4ce459d28645c	0	0	0	0	0	0	0	0	0	0	0	0	0	0	0	0	0	0	0	0	0	0	0	0	0	0	0	0	0	0	0	0	0	0	0	0	0	0	0	98	0	0	0	0	0	0	0	0	0
827aa8716d4aa184f5fa939b411af999	0	0	0	0	0	0	0	24	0	54	0	0	0	40	0	0	25	0	0	0	0	0	0	31	0	0	0	0	0	0	0	0	0	0	0	0	0	0	0	0	0	0	0	0	0	0	0	0	0
b45fd818502377498c68017aff8e5f90	0	0	0	0	0	0	0	0	0	0	0	0	0	47	29	0	0	0	0	0	0	0	0	0	0	0	0	0	55	0	0	0	0	0	0	43	0	0	0	0	0	0	0	0	0	0	0	0	0
9f880869fedd0841e70de7c5436471e4	0	0	0	0	0	0	0	0	0	0	24	0	0	0	24	29	0	0	0	0	0	0	0	0	0	0	0	0	0	0	0	0	0	0	0	0	0	0	0	0	0	0	0	0	0	0	0	0	0
154b6c583905ad5bfcbd8f5f9d44ee91	0	0	0	0	0	0	0	0	0	0	0	30	0	27	0	0	0	0	0	0	0	0	0	0	0	0	0	0	0	0	0	0	0	0	39	8	0	0	0	0	0	0	0	0	0	0	0	0	0
1a49949c8829c087cf293efb0c038d84	0	0	0	0	0	0	0	0	0	0	0	0	0	0	0	0	0	0	0	0	54	0	30	0	25	0	0	0	0	0	0	0	0	45	0	0	0	0	0	0	0	0	0	0	0	0	0	0	0
7df1349563c881105e716400ec533e2d	0	0	0	0	0	0	0	0	0	0	0	54	30	20	46	20	0	0	0	0	0	0	0	0	0	0	0	0	0	0	0	0	0	0	0	0	0	0	0	0	0	0	0	0	0	0	0	0	0
46d7b59c2c0ab08ba17da081832d76bd	0	0	0	0	0	0	0	0	0	0	0	0	0	0	0	0	0	0	0	0	0	0	40	0	0	7	20	0	0	0	0	18	0	45	0	0	0	0	0	0	0	0	0	0	0	0	24	0	0
7b51e88e1d9956790814237cbc1b4a24	0	0	0	0	0	0	0	0	0	0	0	0	0	0	0	0	0	0	18	0	0	11	37	0	0	0	23	0	0	0	0	0	0	40	0	0	0	0	0	0	0	0	0	0	0	0	0	22	0
4b38441fff2f7f8361ab6fbd46bcf55d	0	0	0	0	0	0	0	0	0	0	0	0	0	0	0	0	0	26	63	47	0	32	0	0	0	0	0	0	0	0	0	0	0	0	0	0	0	0	0	0	0	0	0	0	0	0	0	0	0
8b4be91cccd0a237ecf8d1cf89a05f31	0	0	0	15	0	0	0	0	0	0	0	0	0	0	0	0	20	0	0	0	0	14	0	0	21	0	0	0	0	0	22	0	0	0	11	0	10	0	0	0	0	0	0	0	0	0	0	32	0
b1958c873cb903d522e91cc0ee6d5bc5	0	10	0	12	0	20	0	14	0	0	0	0	0	15	0	0	10	0	0	0	0	0	0	0	0	0	0	0	0	0	0	0	0	0	0	0	0	0	16	19	26	0	12	0	11	0	0	0	0
c818f7b46e77eb6c1155fe83bd6d0d28	0	0	0	0	0	0	0	0	0	27	0	0	0	0	0	0	0	27	0	0	0	0	0	0	0	18	0	0	0	37	0	18	0	24	0	10	0	0	0	0	0	4	0	0	0	0	0	0	0
8588a2b7170e223dd3c73e116384d31b	0	26	0	0	0	18	0	0	0	0	0	0	0	0	0	0	0	0	0	0	0	0	0	75	31	0	0	0	0	0	14	0	0	0	0	0	0	0	0	0	0	0	0	0	0	0	0	0	0
562d1ed3562bc0f21b9402642067c9a9	0	0	0	0	0	0	0	20	0	39	26	0	0	0	33	0	19	0	0	0	0	0	0	26	0	0	0	0	0	0	0	0	0	0	0	0	0	0	0	0	0	0	0	0	0	0	0	0	0
9205a3937caddfed02549a9001b163ed	0	0	0	0	0	0	0	0	0	0	0	0	0	0	0	0	0	0	0	0	0	0	0	0	0	0	0	13	0	0	0	0	0	33	0	32	0	0	0	0	0	0	0	0	0	0	34	0	51
a1307a58df5b2c24fd7f8ef6419214d7	0	0	0	0	0	29	0	0	6	12	0	0	0	0	0	0	0	0	0	0	0	0	0	0	0	0	0	0	0	19	45	0	0	0	0	0	0	0	0	0	33	0	0	0	0	0	0	18	0
9fe0e03c1ade7084f6d603353c468663	0	0	0	0	0	0	0	0	0	0	0	0	0	0	0	31	0	0	0	0	0	0	0	0	0	0	59	0	0	0	0	0	0	0	0	0	0	0	0	0	0	0	0	0	0	0	0	72	0
c86c038e72fa4fa578fe3662e862d84e	0	0	0	0	0	0	0	0	0	0	0	0	0	0	0	0	0	0	26	20	0	21	0	0	0	0	21	0	0	0	0	0	21	9	0	0	0	0	0	0	0	0	0	0	0	0	0	0	0
7ef810f581780a0509c7b1e5f100037d	25	0	0	0	0	0	0	0	0	0	0	0	0	0	0	0	0	8	0	0	9	0	30	0	0	0	28	0	0	0	0	0	0	24	0	22	0	0	0	0	0	0	15	0	0	0	0	0	0
d4b6e05b11b46435c272fe14a841c7d7	0	0	0	0	0	0	84	0	19	58	0	0	0	0	0	0	0	0	0	0	0	0	0	0	0	0	0	0	0	0	0	0	0	0	0	0	0	0	0	0	0	0	0	0	0	0	0	0	0
5b1ccb0a986e689dfb263dddf738f3f9	0	0	0	0	0	0	0	0	0	0	0	0	0	0	0	0	0	0	0	0	0	0	0	93	0	0	0	41	0	0	0	0	26	0	0	0	0	0	0	0	0	0	0	0	0	0	0	0	0
1e705e4b64721c327d73cd0c2a4dfde4	0	0	0	0	0	0	0	23	0	52	0	0	24	0	0	0	24	0	0	0	0	0	0	36	0	0	0	0	0	0	0	0	0	0	0	0	0	0	0	0	0	0	0	0	0	0	0	0	0
005ed523a5c6e6d4c205a117d614bd92	0	0	0	0	0	32	0	27	0	0	0	0	0	0	7	0	0	0	0	0	0	0	0	0	0	0	0	0	0	0	0	0	0	0	0	0	0	14	0	0	24	11	0	38	0	0	0	0	0
4d3b873f90eb64b0accba65715508268	0	0	0	0	0	0	0	0	0	0	0	21	0	0	29	0	0	0	0	0	0	0	0	0	0	0	0	0	0	0	0	0	28	0	0	0	0	0	0	0	0	0	0	0	0	0	80	0	0
ab538e9ad9c63f15eabfbd8a6b91645e	0	0	0	0	0	0	0	0	0	0	0	20	0	23	0	0	0	0	0	0	0	0	76	0	0	0	0	0	9	0	0	0	0	0	30	0	0	0	0	0	0	0	0	0	0	0	0	0	0
4bfb7d405d5cf4b478c319d93981d531	0	0	0	0	0	0	0	0	0	0	0	0	0	0	0	0	0	0	42	25	0	0	0	0	23	0	20	0	0	0	0	16	0	0	0	0	0	0	0	0	0	0	0	0	0	0	0	32	0
a0e64c14ddbf4ab60691f67848e336d1	20	0	0	0	0	13	0	0	0	0	0	0	0	0	0	0	0	0	16	0	0	0	0	0	0	0	0	9	0	0	0	0	0	0	0	82	0	0	0	0	17	0	0	0	0	0	0	0	0
dd52585070050ae281574621e2bca840	31	0	0	0	0	0	0	0	0	0	0	11	0	21	0	0	0	0	24	0	0	0	0	0	0	0	0	0	31	0	0	20	0	0	0	0	0	0	0	0	0	0	0	0	0	0	0	18	0
5513503ba40bf5ce07a1af00799196bd	0	0	0	0	0	0	0	0	36	0	0	0	0	0	0	0	0	0	0	0	0	18	0	0	0	0	0	0	0	0	0	19	0	0	0	0	0	22	0	0	0	40	0	0	0	0	21	0	0
cdacacc9546dc006aa38cf5d4174ca93	0	0	83	0	0	0	0	0	0	0	0	0	0	0	42	0	0	0	0	0	0	0	0	0	0	0	0	0	0	0	30	0	0	0	0	0	0	0	0	0	0	0	0	0	0	0	0	0	0
3fb0cfe23239efbfa81b39eb72e31c59	0	0	0	0	0	35	0	0	0	42	0	0	0	0	0	0	0	0	0	0	0	0	0	39	0	0	0	0	0	0	0	0	0	39	0	0	0	0	0	0	0	0	0	0	0	0	0	0	0
6d9e9918df14c34e6014fa644a721529	0	0	0	0	0	0	0	0	0	0	13	0	0	0	0	0	0	0	0	0	0	0	0	0	0	0	0	0	0	0	0	0	36	0	0	0	0	0	0	0	0	0	0	0	0	0	66	38	0
2126af92175a32213400973c35d32413	0	0	0	0	0	0	0	0	0	0	0	20	24	22	24	28	0	0	0	12	0	0	0	0	0	0	0	9	14	0	0	0	0	0	0	0	0	0	0	0	0	0	0	0	0	0	0	0	0
bc4959cbf9d58e9f5ed0f9818ed796c4	0	0	0	0	0	0	0	0	0	0	0	0	0	0	0	0	0	0	48	19	0	25	0	0	0	0	0	0	0	0	0	0	0	34	0	0	0	0	0	0	0	0	0	0	0	0	0	26	0
45cf0fac630b429dcbf3dc46572921a6	0	0	0	0	0	0	0	0	0	0	0	0	0	0	0	0	0	0	0	0	0	0	25	0	0	0	0	0	0	0	0	0	0	12	0	0	0	0	37	23	0	0	0	0	17	22	0	0	0
5b20a10c905b3533d78e69a226ce82ee	0	0	0	0	0	0	0	0	18	0	0	0	0	0	0	0	0	0	0	0	0	0	0	76	0	0	0	0	19	0	0	16	0	0	22	0	0	0	0	0	0	0	0	0	0	0	0	0	0
012e285b61295a260b82563634236ab8	0	0	0	0	0	0	0	0	0	0	0	0	0	0	0	0	0	0	0	0	0	0	0	0	0	0	0	0	0	0	151	0	0	0	0	0	0	0	0	0	0	0	0	0	0	0	0	0	0
63cfc4b73b26e67ea0bfc98266f259b7	0	0	0	0	0	0	0	0	34	0	0	0	0	0	0	11	0	0	0	0	0	0	0	23	0	0	0	0	21	0	0	0	0	11	0	0	0	0	0	0	0	0	0	0	0	0	42	0	8
5b0f4fcbc3c94c6439424523fc207735	0	0	0	0	0	0	0	0	0	0	48	45	0	0	0	0	0	0	0	0	0	0	0	0	10	0	0	0	0	0	0	0	0	0	0	0	0	0	0	0	0	0	0	0	0	0	22	0	0
568070bd657a7d5513863629e2668184	0	0	0	0	0	0	0	0	0	0	0	0	0	0	0	0	0	0	0	0	0	0	0	0	58	0	0	0	0	0	0	0	0	41	0	0	0	0	0	0	0	0	0	0	0	0	0	27	0
aeb3b004912ce1300bf8548e24539a73	28	0	0	0	0	0	0	0	0	0	0	0	0	0	0	0	0	71	0	26	0	0	0	0	0	0	24	0	0	0	0	0	0	0	0	0	0	0	0	0	0	0	0	0	0	0	0	0	0
2d992a9d394a8cf573a1d597187a4e43	0	0	0	0	0	0	0	0	0	0	0	0	0	70	0	53	0	0	0	0	0	0	26	0	0	0	0	0	0	0	0	0	0	0	0	0	0	0	0	0	0	0	0	0	0	0	0	0	0
6434d97cffbd0bcb7212b53ceb94d02f	0	0	0	0	0	0	0	0	0	0	0	0	0	0	0	0	0	0	0	0	0	0	0	0	0	0	0	0	0	0	0	0	0	0	0	0	15	22	0	0	0	0	0	20	18	74	0	0	0
6e6b336ec7576fdb6ecbe5583071c4b2	0	0	0	47	0	56	0	0	0	0	0	0	0	0	0	0	0	0	15	0	0	0	0	0	0	0	0	0	0	0	0	0	0	0	0	0	0	0	0	0	0	0	0	0	0	0	0	30	0
1f4513e8781c66e67d7171ef81ab5a80	0	0	0	0	0	27	0	52	0	0	0	0	0	0	0	0	0	0	0	0	0	0	0	0	0	0	0	0	0	0	0	0	36	0	33	0	0	0	0	0	0	0	0	0	0	0	0	0	0
1573ca710ed9cd950fb523330b5f4f68	0	0	0	0	0	30	0	0	0	0	0	0	0	0	0	0	0	0	0	0	0	0	0	0	45	0	0	0	0	19	0	0	0	0	0	0	0	26	0	0	0	0	27	0	0	0	0	0	0
61810d5a73cdfd1b17de828112bada52	0	0	0	0	0	0	0	0	0	0	0	0	0	18	0	22	0	0	22	0	0	0	20	0	0	0	0	0	0	0	0	0	0	0	28	0	0	0	0	0	0	0	0	0	0	0	0	0	0
21c794cbd3fd967d95198f274953ca50	0	0	0	0	0	0	0	0	0	0	0	0	0	0	0	0	0	0	32	16	0	0	0	0	0	0	0	23	0	0	0	9	0	0	11	0	0	36	0	0	0	12	0	0	0	0	0	0	0
3d10986afe6b59950d9cf2e75ecdfa1e	0	0	0	0	0	0	0	0	0	0	0	0	0	0	0	6	0	0	0	0	0	25	24	0	0	0	0	0	37	0	0	0	19	0	28	0	0	0	0	0	0	0	0	0	0	0	0	0	7
701e9543da377fbaba7c4c674936b462	0	0	0	5	0	0	0	0	0	13	0	0	0	20	0	22	0	0	0	0	0	0	10	0	0	0	0	0	33	0	8	0	0	0	0	0	0	0	0	0	0	0	0	0	0	0	13	0	0
377024e72ed09356829f68b918110c74	0	0	0	8	0	0	0	0	14	0	0	0	0	52	0	12	0	0	0	0	0	0	0	0	0	0	0	0	0	0	0	24	0	22	0	0	0	12	0	0	0	0	0	0	0	0	0	0	0
74bf8b5fa50563ab16e269736646253b	0	0	0	0	0	0	0	0	0	0	0	0	0	0	0	0	0	24	66	0	29	25	0	0	0	0	0	0	0	0	0	0	0	0	0	0	0	0	0	0	0	0	0	0	0	0	0	0	0
14c680b86f7062485c490e0c8c00433e	0	0	0	0	0	0	0	0	0	0	0	0	0	0	0	0	0	0	0	0	0	0	0	31	0	0	0	0	0	0	0	69	44	0	0	0	0	0	0	0	0	0	0	0	0	0	0	0	0
f876a1f2f41e6b404a72f3d25dc3c688	37	0	0	0	0	0	16	0	0	0	0	0	0	0	0	0	0	0	0	0	15	13	0	0	10	0	0	0	0	0	0	0	0	22	30	0	0	0	0	0	0	0	0	0	0	0	0	0	0
a5f5f62a6ca2ac8838131429d2a22610	0	0	0	11	0	0	0	0	0	0	0	0	0	0	0	0	16	0	0	0	0	0	0	55	0	10	0	0	0	0	22	0	0	0	0	0	0	0	0	0	0	0	0	0	0	29	0	0	0
8621b1f0b9aea2744a8072fbbcebfa2d	0	0	0	0	0	0	0	0	0	0	12	0	28	23	0	0	0	0	0	0	0	0	0	0	0	0	0	0	0	0	62	0	0	0	0	0	0	0	0	0	0	0	0	0	0	0	0	0	0
df16369d85fabf5f2dc782595e966470	0	0	0	0	0	0	0	0	0	0	0	0	0	0	0	0	0	0	0	0	0	0	22	0	0	0	7	0	0	0	0	0	5	0	24	0	0	0	0	26	0	7	18	0	0	20	0	8	0
f8e9e18936ef13c3ac7394c7c663eecb	0	0	0	0	0	0	0	0	0	0	0	0	0	0	0	0	0	0	0	0	45	0	28	0	22	0	0	0	0	0	0	29	0	0	18	0	0	0	0	0	0	0	0	0	0	0	0	0	0
c23d809fb21fde7ac42f0e6777aaf479	36	0	0	0	0	0	0	0	0	0	0	0	0	0	0	0	0	12	0	26	0	0	0	0	27	0	0	0	0	0	0	0	0	0	0	0	0	0	0	0	0	0	0	0	0	0	0	30	0
4265f5cb7c9400d8551ed2e2cc6f6494	0	0	0	0	0	0	0	0	0	0	0	27	0	0	0	17	0	0	0	0	0	26	0	0	0	0	13	0	0	0	0	0	0	20	0	0	0	0	0	0	0	0	0	0	0	0	0	38	0
f2a55b3350e1101a356c529696e587aa	0	0	0	0	0	0	0	0	0	0	0	0	0	0	0	0	0	0	0	0	0	0	0	0	0	0	0	0	0	0	0	0	0	0	0	0	0	0	0	0	0	0	0	0	0	0	0	0	141
b7b78531360c5cf3a1fd663d3d363371	0	0	0	0	0	24	0	0	0	0	0	0	0	0	0	0	0	0	0	0	0	0	0	0	19	16	0	0	48	0	0	0	0	0	0	0	0	0	0	0	0	0	0	0	0	0	0	0	0
cfd75b91fa301db284ef28646c71306d	0	0	0	0	0	0	0	0	0	0	0	0	0	0	0	0	0	0	0	0	0	0	0	0	139	0	0	0	0	0	0	0	0	0	0	0	0	0	0	0	0	0	0	0	0	0	0	0	0
58518f3d70ff50033866259410426d96	0	0	5	0	0	35	0	0	0	15	0	0	0	0	0	0	0	0	0	0	0	0	0	19	12	0	0	0	0	0	0	0	0	0	0	0	0	0	0	0	16	0	0	36	0	0	0	0	0
2001bd55e1a0797236dd161752b4d7be	0	0	0	32	0	0	12	0	39	13	0	0	0	0	0	0	0	0	0	0	0	0	0	0	0	0	0	0	0	0	0	0	0	0	0	0	0	0	13	0	0	0	0	0	29	0	0	0	0
70925b4e0f51cc2e850e8277e5be6fe7	0	0	0	0	0	0	0	0	0	14	25	0	0	0	0	0	0	0	0	0	0	0	12	0	0	0	14	0	22	0	0	0	0	28	0	0	0	0	0	0	0	0	0	0	0	0	3	0	0
ee18798737c0ec3b2709e8915fe2fbbf	0	0	0	0	0	0	0	0	35	0	0	0	0	0	0	0	0	0	0	0	0	0	0	0	0	0	0	0	47	0	0	0	0	0	28	0	0	0	0	0	0	0	0	0	0	0	25	0	0
e0389dab7465655961fbee6f7542d69d	0	0	0	0	0	0	0	0	0	0	19	0	34	23	0	0	0	0	0	0	0	0	0	0	0	0	0	0	0	6	0	0	0	0	0	0	0	0	0	0	0	0	0	0	0	0	0	33	0
5eef25077931e160ca3f0bda97dd1843	0	0	0	0	0	0	0	0	0	0	0	0	0	0	0	0	0	24	61	0	20	30	0	0	0	0	0	0	0	0	0	0	0	0	0	0	0	0	0	0	0	0	0	0	0	0	0	0	0
cc26ef180da4a1afd8e8dbd8f21af20c	0	0	0	0	0	107	0	0	0	27	0	0	0	0	0	0	0	0	0	0	0	0	0	0	0	0	0	0	0	0	0	0	0	0	0	0	0	0	0	0	0	0	0	0	0	0	0	0	0
4b6ac85f8ee4e6ad90c21f3bed037924	0	0	0	0	0	0	0	0	0	0	0	0	0	0	0	0	0	0	0	0	0	0	0	0	0	0	0	0	0	0	0	0	0	0	0	0	0	0	0	0	0	0	0	0	0	0	99	29	0
f5b52d38e87b5b5a749149436ecf5e64	0	0	0	0	0	0	0	0	0	0	0	0	0	0	0	0	0	0	0	0	0	11	0	0	0	0	0	0	0	0	0	0	0	0	0	0	13	19	0	0	0	0	0	21	11	58	0	0	0
69818a975b5130e9718d4169ed77538d	0	0	0	0	0	0	0	0	0	0	0	0	0	0	0	0	0	0	0	0	0	0	0	0	0	0	47	0	0	0	0	0	0	0	0	0	0	0	0	0	0	0	0	0	0	0	0	85	0
c44dbf6b83007871fe56fa76ccad54a0	0	0	0	0	0	0	28	0	0	0	0	0	0	0	0	0	0	0	0	0	30	0	36	0	0	0	0	0	0	0	0	0	0	0	0	0	0	0	0	0	0	0	0	0	0	0	0	36	0
6b45d285a625a57e5fd983521cba402d	0	0	0	0	0	0	0	0	29	0	11	0	0	0	0	0	10	14	0	0	0	0	0	0	8	0	0	0	0	0	0	0	0	0	0	0	0	0	0	0	0	0	0	0	0	0	47	0	0
08bffd32c247c5eb9d66b7e8e48e0e7e	0	0	0	0	0	0	0	0	0	0	0	0	0	0	5	0	0	0	23	8	0	0	0	0	0	0	0	0	0	0	0	10	0	31	10	17	0	0	0	0	0	0	0	0	0	0	0	0	0
b9a88eaa79ba25614a81adeb2b0c4e1a	0	0	0	0	0	0	0	0	0	0	0	0	0	0	0	0	0	0	0	0	0	0	0	0	0	0	0	0	0	0	0	0	0	0	0	0	24	42	0	19	0	14	31	0	0	0	0	0	0
fe6d59042b1f7645d257dc7ff7d2b59d	7	0	0	0	12	23	0	0	0	13	0	0	0	0	0	0	0	0	0	0	0	14	0	0	0	0	0	0	15	11	0	0	0	0	0	0	0	0	0	0	0	0	0	5	0	0	0	12	0
a1e0ee2ad161d3bc3a2c10f9ee0cf2b5	0	0	0	0	0	0	16	0	0	0	0	0	0	0	0	0	0	17	0	0	0	0	0	0	0	0	0	36	47	0	0	0	0	0	0	0	0	0	0	0	0	0	0	0	0	0	0	0	0
b5bb4cfa27e739756df7448bd5448134	0	0	0	0	0	0	0	0	0	0	0	0	35	0	0	0	0	0	0	0	0	0	0	0	0	0	0	0	0	0	0	0	0	0	0	0	0	0	0	0	0	0	0	0	0	0	54	0	0
3aa5a4016b36a4263893e51c7a9c751b	0	0	0	0	0	0	0	0	0	0	0	0	0	0	0	0	0	0	0	0	0	0	0	13	23	8	0	46	0	0	0	0	0	0	0	19	0	0	2	0	0	0	0	0	0	11	0	7	0
ee2fd7efaf89b7cf23ad0ac1eff28674	0	0	0	0	0	23	0	0	0	0	0	0	0	0	0	0	0	0	0	0	0	0	0	0	51	0	0	0	0	21	0	0	0	0	0	0	0	0	0	0	0	0	33	0	0	0	0	0	0
b4e5ea807d80a2a32c89679b049f5220	0	0	0	0	0	0	0	0	0	0	0	0	22	0	13	12	0	0	0	0	0	0	0	0	10	0	11	13	0	0	0	11	0	25	0	0	0	0	0	7	0	0	0	0	0	0	0	0	0
4ab8a67bc7faa2353a95b10a9c7ab432	0	0	0	0	0	0	0	0	0	0	0	0	0	0	0	0	0	0	0	0	0	0	0	0	0	0	0	16	42	0	13	0	0	25	0	0	0	0	0	0	0	0	0	0	0	0	0	0	14
dfdf4870663d62bc6acdef26158b55aa	0	0	0	0	0	0	0	0	0	0	0	0	0	0	0	0	0	0	0	0	0	0	0	0	0	0	0	0	0	0	0	0	0	0	0	0	30	38	0	16	0	0	43	0	0	0	0	0	0
a0dea10e2823247b638a145c9429a065	0	0	0	0	0	0	0	0	0	0	30	0	0	0	0	0	0	0	0	0	0	0	25	0	0	0	0	0	0	0	0	0	0	0	25	46	0	0	0	0	0	0	0	0	0	0	0	0	0
7aba29a3efac30d0136f7ce46feed198	0	0	0	0	0	0	0	0	0	0	0	0	0	0	0	0	0	36	0	0	0	0	0	0	90	0	0	0	0	0	0	0	0	0	0	0	0	0	0	0	0	0	0	0	0	0	0	0	0
25bcaab7f298351a061a700b1de01fce	0	0	0	0	0	0	0	0	0	0	0	0	0	0	0	0	0	0	0	0	0	0	0	0	0	0	0	0	0	0	0	0	0	0	0	0	17	13	0	21	0	0	0	17	12	46	0	0	0
44d037a75948843df667cdbf7ea78377	0	4	33	0	0	0	0	0	0	39	0	0	0	0	0	0	0	0	0	0	0	24	25	0	0	0	0	0	0	0	0	0	0	0	0	0	0	0	0	0	0	0	0	0	0	0	0	0	0
d3c1361506ce441d4a50d5fe9d753c6c	0	0	14	0	0	0	0	36	0	0	0	0	8	0	0	0	0	0	0	0	0	0	67	0	0	0	0	0	0	0	0	0	0	0	0	0	0	0	0	0	0	0	0	0	0	0	0	0	0
0ec9b1996142fb7c53c4d2221b5886de	0	0	0	0	23	42	27	0	0	33	0	0	0	0	0	0	0	0	0	0	0	0	0	0	0	0	0	0	0	0	0	0	0	0	0	0	0	0	0	0	0	0	0	0	0	0	0	0	0
9e34bff8b2be9107f7a67f121bcdaae9	0	0	0	0	0	0	31	0	0	0	0	0	0	0	0	0	0	0	0	0	0	0	20	0	0	0	0	0	0	0	0	0	0	35	0	0	0	0	0	0	0	0	0	0	0	0	0	0	0
1c2da2f355c45e3d0c99eb7d717f0a94	0	0	0	0	0	0	0	0	0	0	20	0	16	15	0	0	0	0	0	0	0	0	0	0	0	0	0	0	0	0	55	0	0	0	0	0	0	0	0	0	0	0	0	0	0	0	0	0	0
1a0f1b24dae69b872d3b2c3bc7c1dcfd	0	0	0	0	0	29	0	0	0	21	0	0	0	0	0	0	0	0	0	0	15	0	0	0	0	0	0	0	0	16	0	0	7	7	17	0	0	0	0	0	0	0	0	0	0	0	0	12	0
1981d149877626a7354c7fbceecd8f6b	0	0	0	0	0	0	0	0	0	0	0	0	0	0	0	0	0	24	50	0	23	27	0	0	0	0	0	0	0	0	0	0	0	0	0	0	0	0	0	0	0	0	0	0	0	0	0	0	0
7e225a78f3745f3fe7a5f742985a06aa	0	0	0	0	0	0	0	0	0	0	0	0	0	0	0	0	0	0	0	11	0	0	0	0	23	0	0	0	0	0	0	29	0	33	12	0	0	0	0	0	0	0	0	0	0	0	16	0	0
0dd28d276c9097b8838dd44530c9a83c	0	0	0	0	0	0	0	0	0	0	0	0	0	0	0	0	0	0	0	0	0	0	0	0	0	0	0	0	0	0	0	22	0	44	0	40	0	0	0	0	0	0	0	0	0	0	18	0	0
ffecccb007340de18c4c1011fcb110a8	28	0	0	27	0	0	0	41	0	0	0	0	0	0	0	0	0	0	0	0	0	0	0	0	0	0	0	0	0	0	0	0	0	0	0	0	26	0	0	0	0	0	0	0	0	0	0	0	0
0930f156d94c36952142819d64bd5294	0	18	0	0	0	0	0	0	26	24	0	0	0	0	0	0	0	0	0	0	0	0	0	0	0	0	0	0	0	0	0	0	0	0	0	15	12	0	0	0	0	0	0	0	0	0	15	0	12
1de757d4d16fb72dcca1e21290c2a0c1	0	0	0	0	0	17	0	0	0	0	0	0	0	0	0	0	0	0	0	0	0	0	24	0	29	0	0	0	0	0	0	12	0	0	0	12	0	0	0	0	0	0	0	0	0	0	0	0	0
46618c20f14bcc288c3073b717b58d79	0	0	0	0	0	0	0	0	0	0	0	0	0	0	0	0	0	0	0	0	0	16	35	0	16	0	33	0	0	0	0	0	0	0	0	21	0	0	0	0	0	0	0	0	0	0	0	0	0
904f7dd925d88e927fb95be520b1579f	0	0	0	0	0	99	0	0	0	21	0	0	0	0	0	0	0	0	0	0	0	0	0	0	0	0	0	0	0	0	0	0	0	0	0	0	0	0	0	0	0	0	0	0	0	0	0	0	0
5236eda57dc05ead4091ecc7561a8255	0	0	0	0	0	0	0	0	0	0	0	0	0	0	0	0	0	41	28	51	0	0	0	0	0	0	0	0	0	0	0	0	0	0	0	0	0	0	0	0	0	0	0	0	0	0	0	0	0
94ff44effea436f38ae8db5919452691	0	0	0	0	0	0	0	0	0	0	0	0	0	0	0	0	0	0	46	0	0	0	0	0	0	0	0	0	0	0	0	0	0	27	0	28	0	0	0	0	0	0	0	0	0	0	0	0	0
31e3dc21d378e4c2cea525c9e351a0fa	0	0	0	0	0	0	0	0	0	0	0	0	0	0	0	0	0	0	0	0	0	0	0	0	0	0	0	0	0	0	0	0	0	0	0	0	0	0	50	0	0	0	26	0	44	0	0	0	0
04f29771ca5c54d0a1446cebd8088324	22	0	0	0	0	0	0	0	28	0	0	0	0	0	0	0	0	0	20	0	0	0	0	0	21	0	0	0	28	0	0	0	0	0	0	0	0	0	0	0	0	0	0	0	0	0	0	0	0
666e778e970cefd7c5b23797c270b8f9	0	0	0	0	9	20	0	0	0	21	0	0	0	0	0	0	0	0	0	0	0	5	0	0	0	0	0	0	12	27	0	0	0	0	0	0	0	0	0	0	25	0	0	0	0	0	0	0	0
4f0257314c76395ab01147886b6a2ae8	0	0	0	0	0	45	0	0	0	0	0	0	0	0	0	0	0	0	22	0	0	0	0	25	0	0	0	0	0	0	0	0	0	0	0	0	0	0	0	0	0	27	0	0	0	0	0	0	0
6617ee50da81f978d92565e9fab734a2	0	0	0	0	0	0	0	0	0	0	0	27	0	0	0	18	0	0	0	22	0	0	0	0	0	0	0	0	0	0	0	0	0	22	0	0	0	0	0	0	0	0	0	0	0	0	0	29	0
a0a9164255cc91fd85a8ea0d99501ba8	0	0	0	0	0	0	0	0	0	0	0	0	0	0	0	0	0	0	0	0	0	0	0	0	0	0	0	0	34	0	0	0	32	0	0	0	0	0	0	0	0	0	0	0	0	0	0	0	21
844e9200b95e100ff839a1b41875a38b	0	0	0	0	0	47	0	0	0	0	0	0	0	26	0	0	0	0	21	0	0	0	0	0	0	0	0	0	23	0	0	0	0	0	0	0	0	0	0	0	0	0	0	0	0	0	0	0	0
95ae6c9b344d1e9976db8682846da0b7	0	0	0	0	0	0	0	0	0	40	0	0	0	0	0	0	0	0	0	0	0	0	0	0	0	0	0	0	0	27	0	0	0	0	0	0	0	0	0	0	0	0	0	0	0	0	50	0	0
bb92977b279bb344de2ad30e8c4ea305	0	0	0	0	0	0	0	0	0	0	0	0	0	0	0	0	0	0	0	0	0	0	0	0	0	0	0	16	0	0	0	20	0	44	0	0	0	0	0	0	0	0	0	0	0	0	15	22	0
57a31c9285f6c2c08a93db0c2c187dea	0	0	0	0	0	0	0	0	0	0	26	0	18	26	19	27	0	0	0	0	0	0	0	0	0	0	0	0	0	0	0	0	0	0	0	0	0	0	0	0	0	0	0	0	0	0	0	0	0
44b5d5dd6bac122280d61b425f2d2c8c	0	0	0	0	0	0	0	0	0	0	0	36	0	0	0	0	0	25	15	12	0	0	28	0	0	0	0	0	0	0	0	0	0	0	0	0	0	0	0	0	0	0	0	0	0	0	0	0	0
d0d2178b8a0cf1ed3fd8905b6d8ddccc	0	0	0	0	0	0	0	0	0	0	0	0	8	0	0	0	10	0	0	0	0	0	0	0	27	19	0	23	0	0	0	0	0	0	0	0	0	0	0	0	0	0	0	0	0	0	0	0	0
7536e23dbcfc60e66de4c122dafe5699	0	0	0	0	0	0	0	0	0	0	0	0	0	31	0	0	12	0	0	0	0	0	0	0	0	0	0	0	0	0	30	0	0	0	0	0	0	0	15	0	0	0	0	0	0	0	0	28	0
b18386f73c58167fba5341ac84d098d7	0	0	0	0	0	0	0	0	0	0	0	0	0	0	0	0	0	0	0	15	0	0	13	57	0	0	0	0	0	0	21	0	0	0	0	0	0	0	0	0	0	0	0	0	0	0	0	0	0
0c1b023f5f66c02e5f2099369698b7e7	30	0	0	26	0	0	0	33	0	0	0	0	0	0	0	0	0	0	0	0	0	0	0	0	0	0	0	0	0	0	0	0	0	0	0	0	26	0	0	0	0	0	0	0	0	0	0	0	0
8258f4b7902e1e77196646439fe23582	0	0	0	0	0	23	0	14	0	0	0	0	0	0	0	0	0	0	0	0	0	0	0	0	0	0	0	0	0	0	0	0	0	0	0	0	8	0	15	23	0	0	0	0	0	31	0	0	0
ae49f04463b4650bd69f0351940ee787	0	0	0	0	0	0	0	0	9	0	0	0	0	0	0	0	0	0	0	0	0	11	0	0	0	0	0	0	0	0	0	0	0	0	0	0	0	0	20	0	0	0	0	0	5	0	31	0	0
37b29b82cd09453d169d8a0b5fd7e5ab	0	0	0	0	0	0	0	0	0	17	0	0	0	0	0	0	0	0	0	0	0	0	0	0	0	0	0	5	23	0	0	0	17	0	0	20	0	0	0	0	0	0	0	0	0	0	0	0	0
06f7047ba04596ec4bb20118e917c085	0	0	0	0	0	0	0	0	0	0	24	0	14	0	0	0	16	0	0	0	0	0	0	0	0	0	0	0	0	9	0	0	0	0	0	0	0	0	0	0	0	0	0	0	0	0	0	0	0
40c7b859b525aca155decd4f9d2a17e9	0	0	0	0	0	0	0	0	0	0	0	17	0	0	0	0	0	0	0	0	0	0	0	0	0	0	0	31	0	0	0	38	0	0	0	0	0	0	0	0	0	0	0	0	0	0	0	27	0
415d05bd89175c635e29d9a217def68f	0	8	0	15	0	0	0	21	39	0	0	0	0	0	0	0	14	0	0	0	0	15	0	0	0	0	0	0	0	0	0	0	0	0	0	0	0	0	0	0	0	0	0	0	0	0	0	0	0
d7e86854f8b668858a2179f19a755889	0	0	0	0	0	0	0	16	0	0	10	0	16	0	0	8	0	0	0	0	0	0	0	0	0	0	0	0	0	0	0	0	0	0	0	0	8	0	0	0	0	7	0	10	0	0	0	0	0
b6776644ce731ac3894730b446c2d24a	0	0	0	0	0	0	0	0	0	18	0	0	0	0	0	26	0	0	0	0	0	0	0	0	0	0	0	0	0	0	0	0	0	0	35	0	0	0	0	0	0	0	0	0	14	4	0	0	0
8d7a8a4eb5d15abf5299da8c278f5d4a	0	0	0	0	0	0	0	0	0	0	0	0	0	0	0	0	0	0	0	0	0	0	0	0	0	0	0	0	0	0	0	0	0	0	0	0	0	0	0	47	0	0	0	35	0	0	0	30	0
b62ce5c5133cb39186c8b72d8e02360d	0	0	0	0	0	0	0	0	0	0	0	22	0	37	52	0	0	0	0	0	0	0	0	0	0	0	0	0	0	0	0	0	0	0	0	0	0	0	0	0	0	0	0	0	0	0	0	0	0
8b92bae5195a83b1be1dbc956356fd04	0	0	0	0	0	0	0	0	0	0	0	0	0	0	0	0	0	0	0	0	0	0	0	0	0	0	0	20	0	0	0	28	16	0	0	19	0	0	0	0	0	0	0	0	0	0	0	0	0
8b458e13096d63751dbd21fa4c7cc2f8	0	0	0	0	0	25	0	31	0	0	0	0	0	0	0	0	0	0	0	0	0	0	0	0	0	0	0	16	0	0	7	0	0	0	0	0	0	0	0	0	0	0	0	31	0	0	0	0	0
02ac0bd44425708e32d4bccccb49cd74	0	0	0	0	0	14	0	0	32	0	0	0	0	0	0	0	0	0	0	0	0	0	46	0	0	0	0	0	0	0	0	0	0	0	0	0	0	0	0	0	0	18	0	0	0	0	0	0	0
70079befd2f9a12b8b417cb4e8e024df	0	0	0	0	0	0	16	0	0	9	0	0	0	5	0	0	0	0	0	37	43	0	0	0	0	0	0	0	0	0	0	0	0	0	0	0	0	0	0	0	0	0	0	0	0	0	0	0	0
5c2f4c626b60cd701b23fb39eb6466f3	0	0	0	0	0	0	0	27	44	0	0	0	0	0	0	0	9	0	0	0	0	16	0	0	14	0	0	0	0	0	0	0	0	0	0	0	0	0	0	0	0	0	0	0	0	0	0	0	0
9bf41b4aefda111e3016735310f8beef	0	0	0	0	0	0	0	0	0	0	41	0	0	19	17	33	0	0	0	0	0	0	0	0	0	0	0	0	0	0	0	0	0	0	0	0	0	0	0	0	0	0	0	0	0	0	0	0	0
532c467ab85a04e9891291d38cf525a8	0	0	0	0	0	0	0	0	0	0	21	0	26	22	0	17	0	0	0	0	0	0	0	0	0	0	0	0	0	0	0	0	0	0	0	0	0	0	0	0	0	0	0	0	0	0	0	0	0
c4af19ad1147f66c26689570ea9b4de9	0	0	0	0	0	0	0	0	22	0	0	0	0	0	0	0	0	0	0	14	0	0	0	0	0	0	31	0	0	0	0	0	0	0	0	0	0	0	0	0	0	0	0	0	0	0	0	0	0
381ea4514c1558288b80186c09a413e7	0	0	7	0	0	0	0	41	0	0	0	0	9	0	0	0	0	0	0	0	0	0	51	0	0	0	0	0	0	0	0	0	0	0	0	0	0	0	0	0	0	0	0	0	0	0	0	0	0
1b189cd7dd00048d095ad16b3571fcbe	0	0	0	0	0	0	37	0	0	0	0	0	0	0	0	0	0	0	0	0	39	0	0	0	0	0	0	0	0	0	0	8	4	0	0	0	0	0	0	0	0	0	0	0	0	0	0	20	0
8cd59170ff240fb67fdbd4e6f65b582c	0	0	0	0	0	0	0	0	0	0	0	0	0	0	0	0	0	76	0	0	0	0	0	0	32	0	0	0	0	0	0	0	0	0	0	0	0	0	0	0	0	0	0	0	0	0	0	0	0
43e8a84c81fa847660333aa2c61a3dae	0	0	0	0	0	0	0	0	0	0	0	0	0	0	0	0	0	11	0	14	0	17	0	0	0	0	0	0	0	0	0	0	0	20	0	0	0	0	0	0	0	0	0	0	0	0	0	17	0
2ccbbc3ef5ab93d14c51fe3ce4d74bd4	0	0	0	0	0	0	0	0	0	0	0	0	0	0	0	0	0	0	0	0	0	0	0	47	0	0	0	0	0	0	12	0	0	17	0	0	0	0	0	0	0	0	0	0	0	0	10	0	0
92af9c5938615e5c40e6aa3a828b4472	0	0	0	0	0	0	0	0	38	0	0	0	0	0	0	0	0	0	0	0	0	0	0	0	0	0	0	0	0	0	0	0	0	0	0	0	0	0	0	0	0	45	0	0	0	0	24	0	0
48d316597edbeab2fbbc569071bf2836	0	0	0	0	0	0	0	0	0	0	0	0	0	0	0	0	0	0	0	0	0	0	0	0	0	0	0	0	0	0	0	0	0	0	0	0	0	38	0	16	0	0	35	0	0	18	0	0	0
97e3342fa4c548ee87cf19a22f34020e	0	0	0	0	0	0	0	0	0	0	0	0	0	0	0	0	0	0	0	0	0	0	0	0	0	0	0	0	0	0	0	0	0	0	0	0	0	0	82	0	5	20	0	0	0	0	0	0	0
88b125ba55cd443ed91469d9181bc5df	0	0	80	0	0	0	0	0	0	0	26	0	0	0	0	0	0	0	0	0	0	0	0	0	0	0	0	0	0	0	0	0	0	0	0	0	0	0	0	0	0	0	0	0	0	0	0	0	0
cea6536ea57a5269bd23957ff3d5e613	0	0	0	0	0	0	0	0	0	0	0	0	0	0	0	0	13	0	0	0	0	14	0	0	0	0	13	0	0	0	0	0	0	0	19	6	0	0	0	0	0	0	0	0	0	0	0	0	0
c879ae66229171338a1eceb559db525a	0	0	0	0	0	0	0	0	0	0	31	0	39	0	0	35	0	0	0	0	0	0	0	0	0	0	0	0	0	0	0	0	0	0	0	0	0	0	0	0	0	0	0	0	0	0	0	0	0
9cd1c2f4dc511320f2d52463ec3fe1c2	36	0	17	0	0	24	0	0	0	0	0	0	0	0	0	0	0	0	0	0	0	0	0	0	0	0	13	0	0	0	0	0	0	0	14	0	0	0	0	0	0	0	0	0	0	0	0	0	0
70b55b92b8238a634427a59f8813c1ab	0	0	0	0	0	0	0	0	0	0	20	0	0	0	0	25	0	0	0	0	0	0	0	0	0	0	0	0	0	0	59	0	0	0	0	0	0	0	0	0	0	0	0	0	0	0	0	0	0
4ef073d442328646570e90b6fb0bf82b	0	0	0	0	0	21	0	0	0	0	0	0	0	0	0	0	0	0	0	0	0	0	0	13	24	0	0	40	0	0	0	0	0	0	0	0	0	0	0	0	0	0	0	0	0	0	0	0	0
39e9561eb09a3fa2afba732ba0d632f1	0	0	0	0	0	0	27	0	0	0	0	0	0	0	0	0	0	0	0	0	42	0	0	0	0	0	0	0	0	0	0	0	0	19	14	0	0	0	0	0	0	0	0	0	0	0	0	0	0
cabe691f9f52587fd14b18411b693105	0	0	0	0	0	0	0	0	0	0	43	0	0	0	0	0	0	0	0	29	0	0	0	0	0	0	0	0	0	0	0	0	0	0	0	0	0	0	0	0	0	0	0	0	0	0	0	30	0
8d7e78e1a3cdd0d7e9bed5d04a142e00	0	0	101	0	0	0	0	0	0	0	0	0	0	0	0	0	0	0	0	0	0	0	0	0	0	0	0	0	0	0	0	0	0	0	0	0	0	0	0	0	0	0	0	0	0	0	0	0	0
4b04adf2339b1c3576a7869119b9e4b2	0	0	0	0	0	0	0	0	0	0	0	0	7	0	0	0	0	0	0	0	0	9	14	0	0	0	0	0	0	0	49	0	0	0	0	22	0	0	0	0	0	0	0	0	0	0	0	0	0
3a6297d4d541e3625afa8d3c3eee2845	0	0	0	0	0	0	0	0	0	0	0	0	0	0	0	0	0	0	0	0	0	0	22	0	0	0	7	8	0	0	0	0	0	0	0	0	0	0	0	31	0	33	0	0	0	0	0	0	0
4665a2439ddea6288d33af18375d2570	0	0	0	0	0	0	0	0	0	0	0	0	0	0	0	0	0	0	0	0	0	0	0	0	0	0	0	0	54	0	17	0	0	0	0	0	0	0	0	0	0	0	0	0	0	0	0	30	0
f24cae4b135e03a8f500e8dfdf4204a7	0	0	10	0	0	0	0	0	0	0	0	0	0	0	0	0	0	0	0	0	0	14	26	0	0	0	0	0	0	0	0	0	0	0	0	23	0	0	0	0	0	0	0	0	0	0	0	0	0
34bddb0092e44e9bcd6563d33e24b22e	0	0	0	0	0	0	0	0	0	0	0	0	33	0	0	0	0	0	0	18	0	0	0	0	0	0	0	0	18	0	0	0	0	0	9	0	0	0	0	0	0	0	0	0	0	0	0	0	12
6bac3da3b169b45b823e7a0394fd5df6	0	0	0	0	0	0	0	0	0	0	0	0	0	27	0	0	0	11	0	0	0	0	0	0	0	0	0	0	0	0	0	0	0	0	0	0	0	0	0	0	0	0	0	0	0	0	61	0	0
6cc02bc75fc074a39e9bb8c5f0943a72	0	0	0	0	0	0	0	20	0	0	0	0	0	11	0	0	0	0	0	0	0	0	0	0	0	0	0	0	0	0	0	0	0	0	0	0	0	0	5	0	0	0	0	20	0	0	0	0	0
cf27b0f92fb632823486822eb5b05584	0	0	0	0	0	0	0	0	0	0	0	0	0	0	0	0	0	0	0	0	0	20	0	0	0	0	0	0	0	0	0	8	7	0	22	0	0	0	0	0	0	0	0	0	0	0	0	0	11
bdb760b5aedc2fcc2681b590c6fafca2	0	0	0	0	0	0	0	0	95	0	0	0	0	0	0	0	0	0	0	0	0	0	0	0	0	0	0	0	0	0	0	0	0	0	0	0	0	0	0	0	0	0	0	0	0	0	0	0	0
52b48921738c94e30a340dfb8f571bde	0	0	0	0	0	0	0	0	40	0	0	0	0	7	0	0	0	0	12	0	0	0	0	0	0	0	0	0	0	0	0	0	0	0	36	0	0	0	0	0	0	0	0	0	0	0	0	0	0
9bf666c39aa602c37c7f00533b50a5f4	0	0	0	0	0	0	0	0	0	0	0	0	0	0	0	12	0	0	0	0	0	0	33	0	0	0	0	0	0	0	0	0	0	29	21	0	0	0	0	0	0	0	0	0	0	0	0	0	0
8d0a73978508179d875c765e8826b436	0	0	0	0	0	0	0	0	0	0	0	0	0	0	0	0	0	0	0	0	0	0	0	0	0	0	0	0	0	0	67	0	0	28	0	0	0	0	0	0	0	0	0	0	0	0	0	0	0
7886656632d8ef61c8bccf5a495c5407	0	0	0	0	0	0	30	0	0	0	0	0	0	0	0	0	0	0	0	0	32	0	0	0	0	0	0	0	0	0	0	0	0	0	0	0	0	0	0	0	0	0	0	0	0	0	0	0	0
0b771779f8b5af7b8597c00e94182ee1	0	0	0	0	0	0	0	0	31	0	0	0	0	0	0	0	0	0	0	0	0	0	0	0	0	0	0	0	0	0	0	0	0	0	0	0	0	0	0	0	0	28	0	0	0	0	23	12	0
1c35f6871e993e77134d28472e47dc65	0	0	0	0	0	0	0	0	0	0	0	14	0	0	0	0	0	0	0	5	0	0	0	0	0	0	0	0	0	0	0	0	0	0	0	19	0	0	0	0	0	0	0	0	0	0	0	21	0
0a683b1e276d224b7c7850b6d7f68337	0	0	0	0	0	0	0	0	0	0	0	0	30	0	13	24	0	0	0	0	0	0	0	0	0	0	0	0	0	0	0	0	0	0	0	0	0	0	0	0	0	0	0	0	0	0	0	0	0
ab06ebb55981063e08c2175298d89c45	7	0	0	0	0	0	0	0	0	11	0	0	8	0	0	8	0	0	0	0	0	12	0	0	12	0	0	0	0	0	0	24	0	0	0	0	0	0	0	0	0	0	0	0	0	0	0	0	11
e91fc05705d0667c01b30dffb2652531	0	0	0	0	0	16	0	12	0	0	0	16	0	0	0	14	0	0	0	0	0	0	0	0	16	0	0	0	0	0	0	0	0	0	0	0	0	0	0	0	0	0	0	0	0	0	0	0	0
c8ff5e088513821a5c3fd89cb0c80b0b	0	0	0	0	0	0	0	0	6	0	0	0	19	15	0	23	0	0	0	0	0	0	0	0	0	0	0	4	0	0	0	0	0	0	0	0	0	0	0	0	7	0	0	19	0	0	0	0	0
58706c31435078966125eb88e9224de4	0	14	0	0	21	20	0	0	28	0	0	0	0	0	0	0	0	0	9	0	0	0	0	0	0	0	0	0	0	0	0	0	0	0	0	0	0	0	0	0	0	0	0	0	0	0	0	0	0
9fd7a82937ef4905db69aecf12261bc2	0	0	0	0	0	0	0	0	0	0	0	0	0	0	0	0	0	0	0	0	0	13	0	0	0	0	0	0	0	0	0	17	0	0	23	0	0	0	0	0	0	0	0	0	0	0	0	0	0
09fe9fed7a8ef23e91a97ab6c1bf0349	0	0	0	0	0	0	0	0	0	0	0	0	0	0	0	0	0	0	0	0	0	0	0	0	0	0	0	0	0	0	0	0	0	0	30	0	0	0	0	0	0	0	0	0	0	0	0	62	0
57a7e20a727dad31c4113e26fdb357bb	0	0	11	0	0	0	0	0	14	0	0	0	0	0	0	0	0	0	0	0	0	0	0	0	0	0	13	0	0	0	0	0	0	22	0	0	0	0	0	0	0	0	0	0	0	0	0	14	0
5e5c71f56c848ac1f317592df00add76	0	0	0	0	0	24	0	0	0	0	0	0	0	0	0	0	0	0	0	0	0	0	0	0	45	0	0	0	0	22	0	0	0	0	0	0	0	0	0	0	0	0	0	0	0	0	0	0	0
f705f2694d1c0c690ce805c31da82ac4	0	0	0	0	0	22	0	0	0	0	0	0	0	0	0	0	0	0	0	8	0	0	0	0	22	0	0	0	0	9	0	0	0	0	0	0	0	0	8	0	0	0	0	0	0	9	0	13	0
e65977db8100e56a33e4a88bb8d8b8a8	0	0	0	0	0	0	9	0	11	0	0	17	0	0	0	0	0	0	0	0	0	0	0	0	14	0	0	0	0	0	0	0	0	0	0	0	0	0	14	26	0	0	0	0	0	0	0	0	0
6243a02cc04192e7bb4c065f3b8c10c9	0	0	0	0	0	0	0	0	0	0	0	0	0	0	0	0	0	46	0	45	0	0	0	0	0	0	0	0	0	0	0	0	0	0	0	0	0	0	0	0	0	0	0	0	0	0	0	0	0
064a18e2d2fd94e318537df9282f80e2	15	0	0	0	0	0	0	0	0	0	0	0	0	0	0	0	10	0	0	0	13	0	0	0	0	0	0	0	0	0	0	0	0	10	0	10	0	0	0	0	0	0	0	0	0	0	7	0	0
609fa8152349146557689d560b31fe13	0	0	0	38	0	0	0	0	0	0	0	0	0	0	0	0	0	0	0	0	0	0	0	20	0	0	0	0	0	0	0	0	0	0	0	0	0	0	0	0	0	0	23	0	9	0	0	0	0
30e42313c80676b2bdd3354f2793c6c4	0	0	0	0	0	0	0	0	0	0	0	0	0	0	0	0	0	0	0	0	0	0	0	0	26	0	0	0	0	0	0	0	0	47	0	0	0	0	0	0	0	0	17	0	0	0	0	0	0
24638b492120ac6e9b8c0d2043b9a03b	0	0	0	0	0	0	0	0	0	0	0	0	0	0	0	0	0	7	0	0	0	0	0	0	0	0	0	40	0	0	0	0	0	13	0	0	0	0	0	0	0	0	0	8	0	0	21	0	0
b2aa5c08c826b48f22098fcd774fb337	0	0	0	0	0	0	0	0	0	0	0	0	0	0	6	0	0	0	0	0	0	6	34	0	0	0	0	0	0	0	0	0	0	0	25	0	0	0	0	0	0	0	0	0	0	0	0	17	0
619e061a0d75e76289b391e127cd1cc0	0	0	0	0	0	38	0	0	0	0	0	0	0	0	0	0	22	0	0	0	0	0	0	0	0	0	0	0	0	0	0	0	0	0	0	0	0	0	0	0	0	0	0	0	0	0	0	0	0
fa23238c01bf609e3d69a20a61280c0c	0	0	0	0	0	0	87	0	0	0	0	0	0	0	0	0	0	0	0	0	0	0	0	0	0	0	0	0	0	0	0	0	0	0	0	0	0	0	0	0	0	0	0	0	0	0	0	0	0
11800eae2cffb873d7008e2637c6ec94	0	0	0	0	0	0	0	0	0	10	0	0	0	0	0	0	0	0	0	24	0	14	0	0	13	0	10	0	0	0	0	0	0	0	0	0	0	0	0	0	0	0	0	0	0	0	0	0	16
c15c8e94cbda2b0ad6a8325e69780240	0	0	0	0	0	0	0	0	0	0	22	0	16	30	0	19	0	0	0	0	0	0	0	0	0	0	0	0	0	0	0	0	0	0	0	0	0	0	0	0	0	0	0	0	0	0	0	0	0
b86fe9d870086e438ea39bfe51bec3ad	0	0	0	0	0	0	0	0	0	0	0	10	0	0	0	28	0	0	0	0	0	0	0	37	0	0	0	0	0	0	0	0	0	0	12	0	0	0	0	0	0	0	0	0	0	0	0	0	0
bf3dcd0e537cbf5bac0c4b9fd0d5bc6c	0	0	0	0	0	0	0	0	0	0	0	0	0	0	0	0	0	0	0	0	0	0	0	0	0	0	7	0	0	0	0	0	0	0	0	34	11	0	0	0	0	0	25	0	0	0	0	10	0
76dbac633d19e3045cc89e394584ea4d	11	0	0	0	0	16	0	0	0	0	0	0	0	0	0	0	0	0	0	0	0	0	0	0	10	0	0	0	0	0	0	0	0	0	0	0	0	0	0	0	0	0	0	29	0	0	0	10	0
dcede457609f8475dfec9051edb84f22	0	0	0	21	0	0	0	0	0	0	0	0	0	0	0	0	0	0	0	0	0	0	0	0	0	0	0	0	0	0	0	0	0	0	0	0	0	0	0	40	0	0	25	0	0	0	0	0	0
2d6af4276c6c1d6d25f90306834c4675	0	0	0	0	0	0	0	0	0	0	0	0	0	0	0	0	0	0	0	0	0	0	0	0	0	0	19	22	0	0	0	0	0	0	0	17	0	0	0	28	0	0	0	0	0	0	0	0	0
30da49edd5f89c603f0d07cb68da0544	0	0	0	0	0	0	0	0	0	0	0	0	0	0	0	0	0	0	0	0	0	0	0	0	0	0	0	0	0	0	0	0	0	86	0	0	0	0	0	0	0	0	0	0	0	0	0	0	0
99b287aef9a61a19e0bab976a9bcecc4	0	0	0	0	0	0	0	0	0	0	0	0	0	0	0	0	11	0	9	0	0	0	7	0	43	0	0	0	0	0	0	0	0	0	0	0	0	0	0	0	0	0	0	0	0	0	0	15	0
597993c2ec02fed52d03f431f49dc86b	0	0	3	0	0	0	0	0	0	12	11	0	0	0	17	0	0	0	0	0	0	0	0	0	0	0	0	0	0	0	0	6	0	0	0	0	0	0	0	0	0	0	0	0	0	0	0	35	0
ee0112f36ceddca70e4c9692898bc25d	0	0	0	0	0	0	0	0	0	0	0	0	0	0	0	0	0	0	0	0	0	0	0	0	0	0	0	0	0	0	0	0	0	0	0	0	10	15	0	0	20	0	0	20	19	0	0	0	0
f15f4c4df0104e095cf70b730503f426	0	0	0	0	0	23	0	0	0	0	0	0	0	0	0	0	0	0	0	0	0	24	0	0	0	0	0	0	0	0	0	0	0	0	0	0	0	0	0	0	0	36	0	0	0	0	0	0	0
0d9c873e9e33a7d0ecdbfafd688de02a	0	0	0	0	0	0	0	0	0	0	0	0	0	0	0	0	0	0	21	36	0	0	0	0	0	0	0	0	26	0	0	0	0	0	0	0	0	0	0	0	0	0	0	0	0	0	0	0	0
b007bd444c740ef776bdaf6516400823	0	0	0	0	0	0	0	0	0	0	0	0	0	0	0	0	0	0	0	0	0	0	0	0	0	0	0	0	0	30	53	0	0	0	0	0	0	0	0	0	0	0	0	0	0	0	0	0	0
51c66503f3008811ee12b3ef796cea4a	0	0	0	0	0	0	0	0	13	0	0	0	0	0	0	0	0	0	0	0	0	0	0	0	0	0	0	0	0	0	0	0	0	0	0	0	0	0	0	0	24	0	0	0	13	32	0	0	0
90a83533bb6c10ec675071f76369fbb8	0	0	0	0	0	0	0	0	0	0	0	0	0	0	0	0	0	0	21	20	0	0	0	0	0	0	0	0	0	0	0	0	0	41	0	0	0	0	0	0	0	0	0	0	0	0	0	0	0
c56c5668f516b7e26fc3a0e25a715774	0	0	0	0	0	0	0	0	0	0	0	0	0	0	0	0	0	0	0	0	25	0	23	0	0	22	0	0	0	0	0	0	0	0	0	0	0	0	0	0	0	0	0	0	0	0	0	0	12
bdcc8b10d6346255da530546d6f2efcf	0	0	0	0	0	0	0	0	0	0	0	0	0	0	0	0	0	0	0	0	0	0	18	0	20	0	0	0	0	0	0	0	0	0	27	0	0	0	0	0	0	0	0	0	0	0	0	0	17
37e251543770ac8e2b9d9422bff0c5bc	0	0	0	0	0	0	25	0	0	0	0	0	0	0	0	0	0	0	0	0	30	0	0	0	0	0	0	0	0	0	0	0	0	0	26	0	0	0	0	0	0	0	0	0	0	0	0	0	0
ac5faba7cb2f87926b8bff7155e38e6b	0	0	0	0	0	0	0	0	0	0	0	0	0	0	0	0	0	0	0	0	0	0	0	0	0	0	0	36	0	0	23	0	0	0	0	0	0	0	0	0	0	0	0	0	0	0	0	22	0
9b06e9f60d6d7f0ef5fc5f7f2568625f	0	0	0	0	0	31	0	0	0	0	0	0	0	0	0	0	28	0	0	0	0	0	0	0	0	0	0	0	0	0	0	0	0	0	0	0	0	21	0	0	0	0	0	0	0	0	0	0	0
361abc07372f9a28e044426dcd32a93c	0	0	0	0	0	0	0	26	0	0	0	0	0	0	0	0	0	0	0	0	0	0	0	0	0	0	0	0	0	0	0	0	0	0	0	0	0	0	0	0	0	7	0	0	0	0	0	19	0
3b0f8bff394e6f078f2da644588decd0	0	26	0	53	0	0	0	0	0	0	0	0	0	0	0	0	0	0	0	0	0	0	0	0	0	0	0	0	0	0	0	0	0	0	0	0	0	0	0	0	0	0	0	0	0	0	0	0	0
dc77cf5b43a3cb08a79b127ab1d6e986	0	0	0	0	0	0	0	34	0	0	0	0	0	0	0	0	0	0	0	0	0	0	0	0	0	0	0	0	0	0	0	0	0	0	0	0	0	0	0	0	0	0	0	16	0	29	0	0	0
bae40f846850b097b926765361ce470b	0	0	0	0	0	0	0	27	0	0	0	0	0	0	0	0	0	0	0	0	0	15	25	0	0	0	0	0	0	0	0	0	0	0	12	0	0	0	0	0	0	0	0	0	0	0	0	0	0
d579fafb33081b218a3c34516295418c	0	0	0	0	0	0	0	0	0	0	0	0	0	0	0	0	0	0	0	13	0	11	0	0	0	0	0	0	25	0	0	0	0	14	16	0	0	0	0	0	0	0	0	0	0	0	0	0	0
772b2da15931eff9bb1f3d417bf43152	0	0	0	0	0	0	0	0	0	0	0	0	0	0	0	0	0	0	0	10	0	0	20	0	0	0	0	0	0	0	0	0	0	28	0	0	0	0	0	0	0	0	0	0	0	0	0	0	0
191e9be28aedbf39f9f909f35975a0a3	0	0	0	0	0	0	0	0	0	0	0	0	0	0	0	0	0	0	0	0	0	0	13	0	0	0	0	10	0	0	0	0	0	21	0	0	0	0	0	0	0	0	0	0	0	0	0	0	0
a31a20883c112be9e68d966578040de7	0	0	0	0	0	0	0	0	0	0	0	0	0	0	0	0	0	0	0	0	0	0	0	0	10	0	0	0	32	6	0	0	0	0	0	0	0	0	0	0	0	0	0	0	0	0	0	7	0
433f42837f2dc3cec836f7485fb98371	0	0	0	0	0	0	0	0	0	0	0	37	0	41	0	0	0	0	0	0	0	0	0	0	0	0	0	0	0	0	0	0	0	0	0	0	0	0	0	0	0	0	0	0	0	0	0	0	0
e9ee23fbeb21d3160953a7b1640a12cc	0	0	0	0	0	0	0	0	0	0	0	0	0	0	0	0	0	0	0	0	0	0	29	0	0	0	0	0	0	0	0	28	0	0	21	0	0	0	0	0	0	0	0	0	0	0	0	0	0
3408733443a1744cbb3f6aebd3dc9f21	0	0	0	0	0	0	0	0	0	0	0	0	0	0	0	0	0	0	0	0	0	0	0	0	0	0	0	0	0	0	0	0	0	0	0	26	0	0	0	0	0	0	0	0	0	0	0	25	0
8fb1c6cbb73abbc85b5ff89516ab7b33	0	0	0	0	0	0	0	16	0	0	0	0	0	0	6	0	0	0	0	0	0	0	0	0	0	0	0	0	0	0	0	0	0	0	0	0	0	0	0	0	0	0	0	15	0	0	0	0	0
0e72021929175804c863195f70ad24fa	0	0	0	0	0	0	0	0	30	0	0	0	0	0	0	0	9	0	0	0	0	0	0	38	0	0	0	0	0	0	0	0	0	0	0	0	0	0	0	0	0	0	0	0	0	0	0	0	0
5679cb734dcd8290106efa8592ef1f1c	0	0	0	0	0	0	0	0	0	0	0	0	0	0	12	0	0	0	0	0	0	0	0	0	0	0	0	0	0	0	0	0	0	0	0	0	0	0	15	27	0	0	0	23	0	0	0	0	0
04193ea9b8a1d85483cfb0ed7c0c8b11	0	0	0	0	0	0	0	0	0	0	0	0	0	0	0	0	0	0	0	0	0	0	0	0	28	0	0	14	0	0	0	0	9	0	0	0	0	0	0	0	0	0	0	0	0	0	0	0	0
b7c973f74cc4ae3a050976df646db094	0	8	0	0	0	0	0	26	0	8	0	0	0	0	0	0	0	0	0	0	0	0	0	15	0	0	0	0	0	12	0	0	0	0	0	0	0	0	0	0	0	0	0	7	0	0	0	0	0
d9489621d1e8f336506a6af9ee2c0938	0	0	0	0	0	23	7	0	0	0	0	0	0	0	0	0	0	0	8	0	0	0	0	0	0	0	0	0	0	0	26	0	0	0	0	0	0	0	0	0	0	0	0	0	0	0	12	0	0
ed37e260b95a36c0f49fcef1f8034244	0	0	0	0	0	0	0	0	54	0	0	0	0	0	0	0	0	0	0	0	0	0	0	0	0	0	0	0	0	0	0	22	0	0	0	0	0	0	0	0	0	0	0	0	0	0	0	0	0
78f53320c722395b32423d596d7d15a2	0	0	0	0	0	0	0	0	0	18	0	0	0	0	0	0	0	0	0	0	0	0	13	0	0	0	0	15	30	0	0	0	0	0	0	0	0	0	0	0	0	0	0	0	0	0	0	0	0
536b58bb9152d91b739432f3730be915	0	0	0	0	0	0	0	0	0	0	27	0	30	0	0	19	0	0	0	0	0	0	0	0	0	0	0	0	0	0	0	0	0	0	0	0	0	0	0	0	0	0	0	0	0	0	0	0	0
ece01f59372795f8eba0b8b00c84a031	0	0	0	0	0	0	0	22	0	0	0	0	0	0	0	0	0	0	0	0	0	0	0	0	0	0	0	0	0	0	16	0	0	23	14	0	0	0	0	0	0	0	0	0	0	0	0	0	0
ac18ea8edbf6caf3c1c30baff2ed5684	0	0	0	0	0	0	0	0	0	0	0	0	0	0	0	0	0	0	0	0	0	0	0	0	0	0	0	22	0	0	0	0	0	0	0	21	0	0	0	0	0	0	0	0	0	0	0	0	0
7fe10e73d72861e37b879ee83a3dfa12	0	0	0	0	0	0	0	0	0	0	0	0	0	0	0	0	0	0	0	0	0	0	0	0	0	0	0	0	16	0	0	0	0	11	19	0	0	0	0	0	0	0	0	0	0	0	0	0	0
7993147496b4e1e6a45975ddf5e94a60	0	0	0	0	0	0	0	0	0	0	0	0	0	0	0	0	0	0	0	0	0	0	0	0	0	0	0	0	0	0	0	0	0	0	0	0	45	0	0	0	0	0	21	0	0	9	0	0	0
30a36030aa03e6ec784bd75b6fc2ab72	0	0	0	0	0	0	0	0	0	0	0	0	0	0	0	0	0	0	0	0	0	0	0	0	0	0	0	0	0	0	0	0	0	0	0	0	0	0	0	0	0	0	0	0	0	0	0	0	0
f24f4d3c20bf8adf3d4ffd879f0a1420	6	0	0	12	0	21	0	0	0	20	0	0	0	0	0	0	0	0	0	0	0	0	0	0	0	0	0	0	0	0	0	0	7	0	0	0	0	0	0	0	0	0	0	0	0	0	0	0	0
1e35ca013ebb26869657e6ea25b0397a	0	6	0	0	0	0	0	0	0	7	0	0	0	0	0	0	0	0	11	13	0	0	0	0	0	0	15	0	0	3	0	0	0	0	0	0	0	0	6	0	0	0	0	0	0	0	0	0	0
8d90cd0810db33e4c67c4cbca1f4525c	0	0	0	0	0	0	0	13	0	0	0	0	0	0	12	0	0	0	0	0	0	0	0	0	0	0	0	0	0	0	0	12	0	0	0	0	0	0	0	0	0	0	0	0	0	0	0	7	0
9c4206657c2bfe5253eac66cc2ab4447	0	0	0	0	0	0	0	0	0	0	0	0	0	0	0	0	0	0	0	0	0	0	28	0	0	0	0	0	14	0	12	0	0	0	0	0	0	0	0	0	0	0	0	0	0	0	0	0	0
324e6a6b21c3a05d374519bbf136e90d	0	13	0	0	0	0	0	0	0	12	0	0	0	0	0	0	0	0	0	0	0	0	0	0	0	0	0	0	0	0	0	9	0	12	0	0	0	0	0	18	0	0	0	0	0	0	8	0	0
c4ef500c522176cdaebcbc7537cd3eb0	0	0	0	0	0	0	0	27	0	0	0	0	0	0	0	0	0	0	0	16	0	0	0	0	0	0	0	0	0	29	0	0	0	0	0	0	0	0	0	0	0	0	0	0	0	0	0	0	0
f9e2026db49e4d81e2cb5454a0a3b733	0	0	0	0	0	0	0	0	0	0	0	0	0	0	0	0	0	0	0	0	0	6	0	0	0	0	0	0	0	0	0	0	12	0	26	28	0	0	0	0	0	0	0	0	0	0	0	0	0
a4d9f26eb07eb050df6855146fd4c20b	0	0	0	0	0	0	0	0	0	0	0	0	0	0	0	0	0	0	0	0	0	0	0	0	0	13	0	0	23	0	0	0	0	17	0	0	0	0	0	0	0	0	0	0	0	0	0	0	0
53ff1e3fa558e7021c7310c09c1307db	0	0	0	0	0	0	0	0	0	0	0	0	0	0	0	0	0	0	0	0	0	0	0	0	0	0	0	0	10	0	0	15	0	0	0	0	0	0	0	12	0	10	0	0	0	0	0	0	0
7fd3131aab2719940e71b14fbba2782e	0	0	0	0	0	0	0	0	0	0	0	0	0	0	0	0	0	0	0	0	0	0	0	0	0	0	0	0	0	0	0	0	0	0	0	0	0	21	0	0	17	0	0	15	19	0	0	0	0
aec14b7fad4cab8b11799b5a77b4402c	0	0	0	0	0	0	0	0	20	0	0	0	0	11	0	0	0	0	0	0	0	0	0	13	0	0	0	8	12	0	0	0	0	0	0	0	0	0	0	0	0	0	0	0	0	0	0	0	0
2a007fd5171ee50eb1cb698ddab14c3b	0	0	0	0	0	0	0	0	0	0	0	0	17	0	19	0	0	0	0	0	0	0	0	0	0	0	0	0	0	0	0	14	0	0	0	21	0	0	0	0	0	0	0	0	0	0	0	0	0
7338a2f6fc39abdd1ef2415ede1e14c5	0	0	0	0	0	0	0	0	0	0	0	0	0	19	0	0	0	0	0	0	0	0	0	0	0	0	0	0	0	0	0	0	0	0	28	0	0	0	0	0	0	0	0	0	0	0	0	0	0
1da5f63d052be7a9698ed1ebf0856665	0	0	0	0	0	0	0	0	0	0	0	0	0	0	0	0	0	0	0	0	0	0	19	0	0	0	0	0	0	0	0	0	0	40	0	0	0	0	0	0	0	0	0	0	0	0	0	0	0
4193e0a2e26fd35dc258d140ef95cde8	0	0	0	0	0	0	0	0	0	0	0	0	0	0	0	0	0	0	0	0	0	0	0	0	0	0	0	28	0	0	0	0	0	7	18	0	0	0	0	0	0	0	0	0	0	0	5	0	13
95343ae00bb75af92f7a0663065cfb48	0	0	0	0	0	0	0	0	0	0	0	0	0	0	0	0	0	0	0	0	0	0	0	0	0	0	0	0	0	0	0	0	0	0	0	0	0	0	0	0	0	0	0	0	0	0	0	0	0
4ceb412e05ff971f4ac5fadebe7c6be1	0	11	0	0	0	26	0	0	0	0	0	0	0	0	0	0	0	0	0	0	0	0	0	0	0	0	0	0	0	0	0	0	0	0	0	0	0	0	0	0	0	0	0	0	0	0	0	33	0
7846775c1e5f5302595d705f9eeea16d	0	0	0	17	0	0	0	0	0	0	0	0	0	0	0	0	0	0	0	0	0	0	0	40	0	0	0	0	0	0	0	0	13	0	0	0	0	0	0	0	0	0	0	0	0	0	0	0	0
0e5c3d48986006277af68cc2805fa866	0	0	0	0	0	0	0	0	0	0	0	0	0	0	0	0	0	0	4	0	0	0	0	0	0	0	0	0	6	7	0	21	0	0	0	0	0	0	0	0	0	0	0	0	0	0	0	0	19
23afd54453486752184495683f1d2629	0	0	0	0	0	0	0	0	0	0	0	0	0	0	0	0	0	0	0	37	0	0	0	0	0	0	0	0	0	0	33	0	0	0	0	0	0	0	0	0	0	0	0	0	0	0	0	0	0
d254b47d6f3441b0c325d01b9f43f062	0	0	0	0	0	0	0	0	0	0	0	0	0	0	0	0	0	0	0	10	0	15	0	0	0	0	0	0	16	29	0	0	0	0	0	0	0	0	0	0	0	0	0	0	0	0	0	0	0
87529f37ebe4fc5834a595d9026d4e98	0	0	0	0	0	0	0	0	0	0	0	0	0	0	0	0	0	0	0	0	11	0	0	32	0	0	0	0	0	0	0	0	0	0	0	0	0	0	0	0	0	0	0	0	0	0	0	0	0
908fd5478086a9ca3174ac1650bde8e3	0	0	0	0	0	0	0	0	0	0	0	0	0	0	0	0	0	0	0	0	0	0	26	0	25	0	0	0	0	0	0	0	0	19	0	0	0	0	0	0	0	0	0	0	0	0	0	0	0
301d00be8e5e7ba7681be4c57c8a92eb	0	0	0	0	0	0	0	0	0	0	0	0	5	0	0	0	0	0	0	0	0	0	0	0	0	0	0	0	0	19	25	0	0	20	0	0	0	0	0	0	0	0	0	0	0	0	0	0	0
09f9818ba7d44de4f2475d0d126f8171	0	0	0	0	0	0	0	0	0	0	0	0	0	0	0	0	0	0	0	0	0	0	0	0	0	0	0	0	0	0	0	0	0	69	0	0	0	0	0	0	0	0	0	0	0	0	0	0	0
73095a6ea5c9292514eb3c184a08fc89	0	0	0	0	0	30	0	0	0	0	0	0	0	0	0	0	0	0	0	0	0	0	0	0	0	0	0	0	0	0	0	0	0	0	0	0	14	0	0	0	11	0	0	13	0	0	0	0	0
17e65720f4750e34fb6ecf568c8ec2ba	0	0	0	0	0	0	0	0	0	0	0	0	11	0	0	0	5	0	0	0	7	20	0	0	0	0	0	0	0	0	0	0	0	0	25	0	0	0	0	0	0	0	0	0	0	0	0	0	0
050fd52759079c922ae8e957721b718b	0	0	0	0	0	0	0	0	0	0	0	0	0	0	0	0	11	0	0	0	0	0	0	0	0	0	0	0	22	12	0	0	0	0	0	0	0	0	0	0	9	0	14	0	0	0	0	0	0
e53826ff752164d5bdc62afbaf804a77	0	0	0	0	0	0	0	0	0	0	0	0	0	0	0	0	0	0	0	0	0	0	0	0	0	0	0	0	0	0	0	0	0	0	0	0	0	0	68	0	0	0	0	0	0	0	0	0	0
03498d4bdb484887e935d800bf0c6f15	0	0	25	0	0	0	0	17	25	0	0	0	0	0	0	0	0	0	0	0	0	0	0	0	0	0	0	0	0	0	0	0	0	0	0	0	0	0	0	0	0	0	0	0	0	0	0	0	0
de87aa9306df4d8772c37e6694ea60af	0	0	0	0	0	24	0	0	0	0	0	0	0	0	0	0	0	0	0	0	0	0	7	13	0	0	0	0	0	0	8	0	0	0	0	0	0	0	15	0	0	0	0	0	0	0	0	0	0
646e98556b37f7aca8f5737d5794fbe9	0	0	0	0	0	0	0	30	37	0	0	0	0	0	0	0	0	0	0	0	0	0	0	0	0	0	0	0	0	0	0	0	0	0	0	0	0	0	0	0	0	0	0	0	0	0	0	0	0
8ff097b173fcdfbe3ad77d5de3f6a73b	0	0	0	0	0	0	0	0	0	0	16	0	0	21	0	12	0	0	0	0	0	0	0	0	0	0	0	0	0	0	0	0	0	0	0	0	0	0	0	0	0	0	0	0	0	0	0	0	0
ac1f1a921c45f18443d36aa14e91a278	0	0	0	0	0	0	0	0	0	0	0	0	36	0	0	0	0	0	0	0	0	0	0	0	0	0	0	31	0	0	0	0	0	0	0	0	0	0	0	0	0	0	0	0	0	0	0	0	0
5dbecd5d634a2fbdb7d1f537179f3308	0	0	0	0	0	0	0	0	0	0	0	0	20	34	0	13	0	0	0	0	0	0	0	0	0	0	0	0	0	0	0	0	0	0	0	0	0	0	0	0	0	0	0	0	0	0	0	0	0
fd00112e2e32c74f425cecc0e60d8a17	0	0	0	0	0	6	0	0	0	0	0	0	0	0	0	0	0	0	0	0	0	0	0	0	0	0	16	0	18	8	0	0	0	0	5	0	0	0	0	5	0	0	0	0	0	8	0	0	0
665a44caa7ec1c2ae2b69ef628d7c361	0	0	0	0	0	0	0	0	0	0	0	0	0	0	0	0	0	0	0	0	0	0	0	29	13	0	0	0	0	0	5	0	0	0	0	0	0	0	0	0	0	0	0	0	0	0	10	9	0
37b0f38c9aa7aecd403af5d88a1923f7	0	0	0	0	0	0	0	0	0	0	0	0	0	0	0	0	0	0	0	0	0	0	0	0	0	0	0	0	0	0	0	0	0	0	0	0	66	0	0	0	0	0	0	0	0	0	0	0	0
b4bb434d4d50454b95015352dc8b0730	0	0	31	0	0	0	0	0	0	0	0	0	0	0	0	0	0	0	0	0	0	0	0	0	0	0	0	0	34	0	0	0	0	0	0	0	0	0	0	0	0	0	0	0	0	0	0	0	0
6baf1ff674cbc2e4e19e57a8ea05ba6e	0	0	0	0	0	0	0	0	0	0	0	0	0	0	0	0	0	0	0	0	0	19	0	0	0	0	0	0	0	0	0	0	0	36	0	0	0	0	0	0	0	0	0	0	0	0	10	0	0
2db58b1fdc189026e7c4c79d21b55179	0	13	0	0	0	0	0	0	0	0	0	0	0	0	0	0	0	0	0	0	0	25	0	0	0	0	0	0	0	0	0	0	0	0	0	0	0	0	0	0	0	0	0	0	0	0	26	0	0
98761553397ae476bac61c7370b1d7b3	0	0	0	0	0	0	0	0	0	0	16	13	0	0	24	11	0	0	0	0	0	0	0	0	0	0	0	0	0	0	0	0	0	0	0	0	0	0	0	0	0	0	0	0	0	0	0	0	0
a724dda33e29d687814427240e900aef	0	0	0	0	0	0	0	0	0	0	0	0	0	0	0	0	0	0	0	0	0	0	0	0	0	0	0	0	0	0	19	0	0	0	18	0	0	0	0	0	0	0	0	0	0	0	27	0	0
2fae85264a9de8711a358b754837d3ef	0	0	0	8	0	0	0	0	0	0	0	0	0	0	0	0	0	0	0	18	0	0	10	0	0	0	0	0	0	0	0	0	0	0	0	0	0	0	0	0	0	0	0	27	0	0	0	0	0
e39ffdb7225c24db25ba8b1b7a439629	0	0	0	0	0	0	0	0	0	0	0	0	0	20	21	0	0	0	0	0	0	0	0	0	0	0	0	0	0	0	0	22	0	0	0	0	0	0	0	0	0	0	0	0	0	0	0	0	0
c714229343a0014eaf73a08f7bee900c	0	0	0	0	0	0	0	0	0	0	0	0	0	11	0	0	0	0	0	0	0	0	0	0	0	0	0	17	0	15	0	0	0	0	0	0	0	0	0	0	0	0	0	0	0	0	0	0	20
a52fe10ed96eb8fe0931fe2f605912fc	0	0	0	0	0	0	0	0	0	0	0	0	0	0	0	0	0	0	0	0	0	0	0	0	0	0	0	0	0	0	22	0	0	0	0	0	0	0	0	0	24	0	0	0	0	17	0	0	0
54233c1d9938304cf7bd7dc98a82e6ca	0	0	0	0	0	0	0	0	0	0	0	0	0	0	0	0	0	0	0	0	0	0	0	0	0	0	0	0	0	0	0	0	0	0	0	0	0	0	0	0	0	0	27	0	0	0	0	0	0
6f6e2f5d40e929b5c4fe5fa34e8c0ac4	0	11	0	0	0	0	0	0	0	0	0	0	0	0	0	0	0	0	0	0	0	0	19	13	0	0	0	0	0	0	0	0	0	0	0	0	0	0	0	0	0	0	0	0	0	0	0	19	0
0e3b07fa800d42dbb6a2504c5cc2b82a	0	0	0	0	0	0	8	0	0	0	8	0	0	0	0	0	0	0	0	0	0	0	0	0	0	0	0	24	11	0	0	0	0	0	0	0	0	0	0	0	0	0	0	0	0	0	0	0	0
ff1a50808c6fcf29b318be954c5d106f	0	0	0	0	0	0	0	0	9	0	0	0	0	0	0	0	10	0	0	0	0	0	0	0	0	0	0	0	0	0	0	0	0	0	0	0	8	0	0	0	20	0	0	0	0	0	0	0	0
ef18e8bf0a28bca89c3d10c76563ca6c	0	0	0	0	0	0	0	0	0	0	0	0	0	0	0	0	0	0	0	0	0	0	25	0	21	0	0	0	15	0	0	0	0	0	0	0	0	0	0	0	0	0	0	0	0	0	0	0	0
3984100d853796c33a2b3a612f5c8a0c	0	0	0	29	0	0	0	0	0	18	0	0	0	0	0	0	5	0	0	0	0	0	0	0	0	0	0	0	0	0	0	0	0	0	0	0	0	0	0	0	0	0	0	0	0	0	0	0	0
4d8922261fa5b2302ae47690b9bba1b9	0	0	0	0	0	0	0	0	0	0	13	0	0	15	0	0	0	0	0	0	0	0	32	0	0	0	0	0	0	0	0	0	0	0	0	0	0	0	0	0	0	0	0	0	0	0	0	0	0
777232aae73224d0b9074f021f36b8fc	0	0	0	0	0	0	0	0	0	0	0	0	18	0	15	0	0	0	21	0	0	0	6	0	0	0	0	0	0	0	0	0	0	0	0	0	0	0	0	0	0	0	0	0	0	0	0	0	0
d5a8c4d1daaf1c1e8d9531ff2b374e04	0	0	0	0	0	0	0	0	0	0	0	0	9	0	0	0	0	0	0	0	0	0	0	0	12	0	0	0	0	0	0	39	0	0	0	0	0	0	0	0	0	0	0	0	0	0	0	0	0
059dbd2f88cd4f38ceb541b47d5cf4f5	0	0	0	0	0	0	0	0	0	0	0	0	0	0	0	0	0	0	15	0	0	19	0	0	0	0	0	0	0	0	0	0	0	0	0	0	0	0	0	0	0	0	0	0	0	0	16	0	0
3aef6edb3ea32f013184cd54428c3898	0	0	0	0	0	0	0	0	0	0	0	0	0	0	0	0	0	0	0	0	0	19	0	0	0	0	0	0	5	0	0	0	0	24	0	0	0	0	0	0	0	0	0	0	0	0	0	12	0
c7c8cc2cc752c466a931ec70291b0de3	0	0	0	0	0	0	0	0	0	0	0	0	0	6	0	0	0	0	0	0	0	0	0	0	0	0	0	0	0	0	0	0	0	0	0	0	0	0	0	0	0	0	0	0	0	0	0	33	0
82f4502990eca0ae2a0d38b5aefe6d76	0	0	0	0	0	0	0	0	0	0	0	0	0	0	0	23	0	0	0	0	0	0	0	0	0	0	20	0	0	0	0	0	0	16	0	0	0	0	0	0	0	0	0	0	0	0	0	0	0
77cfc517a2e7271146e31495d6d12e25	0	0	25	0	0	0	0	0	0	0	0	0	0	0	0	0	0	0	0	0	0	0	18	0	0	0	0	0	0	0	15	0	0	0	0	0	0	0	0	0	0	0	0	0	0	0	0	0	0
d3c4adc59e82151638851c3f7bada101	0	0	0	0	0	0	0	0	58	0	0	0	0	0	0	0	0	0	0	0	0	0	0	0	0	0	0	0	0	0	0	0	0	0	0	0	0	0	0	0	0	0	0	0	0	0	0	0	0
2cebdb149583011b00248024cdceb673	0	0	0	0	0	0	0	0	58	0	0	0	0	0	0	0	0	0	0	0	0	0	0	0	0	0	0	0	0	0	0	0	0	0	0	0	0	0	0	0	0	0	0	0	0	0	0	0	0
4375e05f7fd97b84dc45bcd13e9de65a	0	0	0	0	0	0	0	0	0	0	0	0	0	0	0	0	0	0	0	0	0	58	0	0	0	0	0	0	0	0	0	0	0	0	0	0	0	0	0	0	0	0	0	0	0	0	0	0	0
81e523f48f656df3e6e9563db591c68d	0	0	0	0	0	0	0	0	0	0	0	0	0	0	0	0	0	0	0	0	0	0	0	18	0	0	0	0	0	0	0	0	0	0	0	0	0	0	0	27	0	0	0	0	13	0	0	0	0
4188615a4bd8e45c9c340c736641133e	0	0	0	0	0	0	0	0	0	0	0	0	0	0	0	0	0	0	0	0	0	0	0	0	0	0	0	0	0	0	0	0	0	0	0	24	0	0	0	0	0	0	0	0	0	0	33	0	0
4f6b60e8685dc6262336c33c3a2488e1	0	0	0	0	0	0	0	38	0	0	0	0	0	0	0	0	0	0	0	0	0	0	0	0	0	0	0	0	18	0	0	0	0	0	0	0	0	0	0	0	0	0	0	0	0	0	0	0	0
b8c6c1d46f07f7c145bd16be5e5f3e60	0	0	0	0	0	0	0	0	0	0	0	0	0	0	0	0	7	0	0	0	0	10	21	0	0	0	0	0	0	0	8	0	10	0	0	0	0	0	0	0	0	0	0	0	0	0	0	0	0
44c60b9b7a98a5bf6ce288c93f3957fd	0	0	0	0	0	0	0	0	0	0	0	0	0	0	0	0	0	0	8	0	0	0	0	0	0	0	0	0	0	0	29	0	0	0	0	19	0	0	0	0	0	0	0	0	0	0	0	0	0
0479a4e66910f3a174fed271fbf7c27f	0	0	0	0	0	0	0	0	0	0	0	0	0	0	0	0	0	0	0	56	0	0	0	0	0	0	0	0	0	0	0	0	0	0	0	0	0	0	0	0	0	0	0	0	0	0	0	0	0
06c89be407de3f5b3b451285ed10085f	0	0	0	0	0	0	0	0	0	0	0	0	0	0	0	0	0	0	0	0	0	32	0	0	0	0	0	0	0	0	0	0	0	0	0	0	0	0	0	0	0	0	0	0	0	0	0	15	9
f3b843b0966e1219e75373e00d6ceb96	0	0	0	0	0	0	0	0	0	0	0	0	0	0	0	0	0	0	0	0	0	5	0	0	10	0	11	0	0	0	0	8	0	0	22	0	0	0	0	0	0	0	0	0	0	0	0	0	0
332321ecac1e79c0a5f5fb987dda99e0	0	0	0	0	0	0	0	0	0	0	0	0	0	0	0	0	0	0	0	0	0	0	0	56	0	0	0	0	0	0	0	0	0	0	0	0	0	0	0	0	0	0	0	0	0	0	0	0	0
ac3ea6ca3265cdb02addb8cfb960581c	0	0	0	0	0	0	0	0	0	9	0	0	0	0	0	0	0	0	0	0	0	10	0	0	0	0	0	0	20	0	0	0	0	16	0	0	0	0	0	0	0	0	0	0	0	0	0	0	0
29118dc9bd45db5c91d1380834b9471b	0	0	0	0	0	0	0	0	0	0	0	0	0	0	0	0	0	0	0	0	0	0	0	55	0	0	0	0	0	0	0	0	0	0	0	0	0	0	0	0	0	0	0	0	0	0	0	0	0
8c3affef8896145ab060bfb64aa532e9	0	54	0	0	0	0	0	0	0	0	0	0	0	0	0	0	0	0	0	0	0	0	0	0	0	0	0	0	0	0	0	0	0	0	0	0	0	0	0	0	0	0	0	0	0	0	0	0	0
502d98e0de63573dcc04567e689af3fa	0	0	0	0	0	0	0	0	0	18	0	0	0	0	0	0	0	0	0	0	0	0	0	36	0	0	0	0	0	0	0	0	0	0	0	0	0	0	0	0	0	0	0	0	0	0	0	0	0
0acf66bdada3850d55fa2784734b92b0	0	0	0	0	0	0	0	0	0	14	0	0	0	0	0	0	0	0	24	0	0	0	0	0	0	0	0	0	0	0	0	0	0	0	0	0	0	0	0	0	0	0	0	0	0	0	16	0	0
265f680939f853554b7532c3014dcb32	0	0	0	0	0	0	0	0	0	0	0	0	0	0	0	0	0	0	0	0	0	0	0	0	0	0	0	0	0	0	0	24	0	0	0	0	0	0	0	0	0	0	0	0	0	0	30	0	0
2620c5481def04baa31142be45cfd231	0	0	0	0	0	0	0	0	0	0	0	0	0	0	0	0	0	0	0	0	0	0	0	0	0	0	0	0	0	0	0	0	0	0	0	0	0	0	0	0	0	0	0	0	16	0	0	0	0
57cfeb39df95deceea07934679e5479b	0	0	0	0	11	0	0	0	0	10	0	0	0	0	0	0	0	0	0	0	0	0	0	0	0	0	0	23	0	0	0	9	0	0	0	0	0	0	0	0	0	0	0	0	0	0	0	0	0
3b96ee86b46dce76b35e183a7b2b9521	0	0	0	0	0	0	0	0	0	0	0	15	17	21	0	0	0	0	0	0	0	0	0	0	0	0	0	0	0	0	0	0	0	0	0	0	0	0	0	0	0	0	0	0	0	0	0	0	0
5efc3524c11a4150700bfdb7573ea120	0	0	0	0	0	0	0	0	0	0	0	0	13	0	0	14	0	0	15	0	0	0	0	0	0	0	0	0	0	0	0	0	0	0	0	0	0	0	0	0	0	0	0	0	0	0	0	0	0
aa6390fa740a94116ba7310367b405fc	0	0	0	0	0	0	0	0	0	0	0	0	0	0	0	0	0	0	0	0	0	24	0	0	0	0	0	0	0	0	0	0	0	0	0	29	0	0	0	0	0	0	0	0	0	0	0	0	0
ae324b9d0c9f62ba79ccced01fa5750e	0	0	0	0	0	0	0	0	0	0	0	0	0	0	0	0	0	0	0	0	0	0	0	0	0	0	0	0	0	0	0	0	0	0	0	0	0	0	31	22	0	0	0	0	0	0	0	0	0
42954ecba731c8b08aa27a649ca6ba59	0	0	0	0	0	0	0	0	0	0	0	0	0	0	0	0	0	0	0	0	0	0	0	30	0	0	0	0	0	0	0	0	0	12	0	0	10	0	0	0	0	0	0	0	0	0	0	0	0
fd3bebe5786f1901205263a15c3b0ce1	0	0	0	0	0	0	0	0	0	0	0	0	0	0	0	0	0	0	0	0	0	0	0	0	0	0	0	0	0	0	0	0	0	0	0	52	0	0	0	0	0	0	0	0	0	0	0	0	0
48e6a0232737c6669dfd0e6cbc018d57	4	0	0	0	0	12	0	7	0	0	0	0	0	0	0	0	0	0	0	0	0	0	11	0	0	0	0	0	0	0	0	0	0	0	0	7	0	0	0	0	0	0	0	0	0	10	0	0	0
94bd861ffd533f706ae34d462a473cfa	0	0	0	0	0	0	0	0	0	0	0	6	0	0	0	0	0	0	0	0	0	0	0	0	0	0	0	0	20	0	0	0	0	25	0	0	0	0	0	0	0	0	0	0	0	0	0	0	0
61a2a888874222307e525ee8ebbb9073	0	0	0	0	0	0	0	0	0	0	0	0	0	0	0	0	0	0	0	0	0	0	0	0	0	0	0	0	0	7	0	0	0	0	0	0	0	8	0	9	0	0	9	0	0	18	0	0	0
be97e3d2863826f11e3e54a317bafc54	0	0	0	0	0	0	0	0	0	0	0	0	0	0	0	0	0	0	0	0	0	0	0	0	0	0	0	0	0	0	0	0	0	0	0	0	0	0	0	0	0	0	0	0	0	51	0	0	0
f813667631e092660ff90447ecdd2120	0	8	0	0	0	0	0	0	0	0	0	0	0	0	0	0	0	0	0	0	0	0	0	0	0	0	0	0	0	0	0	0	0	0	0	0	9	0	0	0	21	0	0	0	0	0	0	0	0
2cf52fde2df83217a9dcb2ca695b5448	0	0	0	0	0	50	0	0	0	0	0	0	0	0	0	0	0	0	0	0	0	0	0	0	0	0	0	0	0	0	0	0	0	0	0	0	0	0	0	0	0	0	0	0	0	0	0	0	0
9cc8384cd510c927a578e12a56544c9b	0	0	0	0	0	0	0	0	0	19	0	0	0	0	0	0	0	0	0	0	0	15	0	0	0	0	0	0	0	0	0	0	0	0	16	0	0	0	0	0	0	0	0	0	0	0	0	0	0
71ab14f567ce778a7fbd8482fd8d77f0	0	0	0	0	0	0	0	0	0	0	0	0	0	0	0	0	0	0	10	0	0	0	0	0	0	0	0	0	0	0	0	0	0	0	0	0	0	0	0	0	0	0	0	0	0	0	0	0	0
e2e2a5d5a338d22307b642aacbc2b23b	0	0	0	0	0	0	0	0	0	0	0	0	0	0	0	0	0	0	0	0	0	0	16	0	0	0	0	0	0	0	0	0	0	0	15	0	0	0	0	0	0	0	0	0	0	0	0	19	0
80da179b74acab9870df7cd64857d602	0	0	0	0	0	0	0	0	0	0	0	0	0	0	0	0	0	0	0	0	0	0	0	0	0	0	0	0	0	0	0	0	0	0	0	0	0	0	0	0	0	0	0	0	0	0	0	0	0
927852e3d312dc7fdb17860311741af3	0	0	0	0	0	0	0	16	0	0	0	0	16	17	0	0	0	0	0	0	0	0	0	0	0	0	0	0	0	0	0	0	0	0	0	0	0	0	0	0	0	0	0	0	0	0	0	0	0
1a80b3e002d1036ee243c51b4e2dd759	0	0	0	0	0	0	0	0	0	0	0	24	0	25	0	0	0	0	0	0	0	0	0	0	0	0	0	0	0	0	0	0	0	0	0	0	0	0	0	0	0	0	0	0	0	0	0	0	0
eae701409100c42c050433fdd163c00c	0	0	0	0	0	0	0	0	0	0	0	0	0	0	0	0	0	0	0	0	0	0	0	0	0	0	0	0	0	0	0	0	0	0	20	0	0	0	0	0	0	0	0	0	0	0	0	29	0
63bd47a071a18453b81c3969aa52cf9d	0	0	0	0	0	21	0	0	0	0	0	0	0	0	0	0	0	0	0	0	0	0	0	0	0	0	0	0	0	0	0	0	0	0	0	0	0	0	27	0	0	0	0	0	0	0	0	0	0
da88d447655cd9bc5c213f21a4454d3c	0	0	0	0	0	0	0	0	0	0	0	0	0	0	0	0	0	48	0	0	0	0	0	0	0	0	0	0	0	0	0	0	0	0	0	0	0	0	0	0	0	0	0	0	0	0	0	0	0
04ef4f9927c302a87764c93f0997afe0	0	0	0	0	0	0	0	0	0	0	0	0	0	0	0	0	0	0	0	0	0	0	48	0	0	0	0	0	0	0	0	0	0	0	0	0	0	0	0	0	0	0	0	0	0	0	0	0	0
f806afe92746061d74f785695501fdaa	20	0	0	0	0	0	0	0	0	0	0	0	0	0	0	0	0	0	0	0	0	16	0	0	0	0	0	0	0	0	0	0	0	0	0	0	0	0	11	0	0	0	0	0	0	0	0	0	0
c6379206739d7dc163edf56580e5da4f	5	0	0	0	0	0	0	10	0	0	0	0	0	0	0	0	0	0	0	0	0	0	0	0	0	0	0	0	0	0	0	0	0	0	0	16	0	0	0	0	0	0	0	16	0	0	0	0	0
e6a7e8248f0e28cfda6302470ed1df19	0	0	0	0	0	0	0	0	0	0	0	0	0	0	0	0	47	0	0	0	0	0	0	0	0	0	0	0	0	0	0	0	0	0	0	0	0	0	0	0	0	0	0	0	0	0	0	0	0
70dc5dd9144e7ea056338e8f611ba1d6	0	0	0	0	0	0	0	0	0	0	0	0	0	0	0	0	0	0	0	0	0	0	0	0	0	0	0	0	0	0	47	0	0	0	0	0	0	0	0	0	0	0	0	0	0	0	0	0	0
30cfe1b066c26afeb89cb6ef64bd9441	0	0	0	0	0	0	0	0	0	0	0	0	0	0	0	0	0	0	0	0	0	0	0	0	0	0	0	0	0	0	0	0	0	0	0	0	0	22	0	0	18	0	0	0	0	7	0	0	0
617a3135985d1776b1b2fe9ede13fef8	0	7	0	0	0	0	7	0	0	0	0	0	0	0	0	0	0	0	0	0	0	0	0	0	0	0	0	0	0	5	0	0	0	17	10	0	0	0	0	0	0	0	0	0	0	0	0	0	0
c7e32c82895c72c4a2e1585220586573	0	0	0	0	0	0	0	0	0	0	0	0	19	0	0	23	0	0	0	4	0	0	0	0	0	0	0	0	0	0	0	0	0	0	0	0	0	0	0	0	0	0	0	0	0	0	0	0	0
deb61357eb9f25e9cb41a0cdd2470c86	0	0	0	0	0	0	0	0	0	0	0	0	0	0	0	0	0	0	0	0	0	0	0	0	0	0	0	0	0	0	0	0	0	0	0	0	0	0	0	0	0	0	0	28	18	0	0	0	0
b44124ba1a023b0ab71b7fbf6670c44d	0	0	0	0	0	0	0	0	0	0	0	0	0	7	0	0	0	0	0	0	0	0	0	0	0	0	0	0	0	0	0	0	0	18	20	0	0	0	0	0	0	0	0	0	0	0	0	0	0
84005c5fecea0b23afb7540476c5aedb	0	0	0	0	0	0	0	0	0	0	0	0	0	0	0	0	0	0	0	0	0	9	0	0	0	14	0	0	0	0	0	0	0	0	0	0	0	0	0	0	0	0	0	0	0	0	22	0	0
42d8e72f50a48f0d64f154087e78c478	0	0	10	0	0	0	0	0	0	0	0	0	0	0	0	0	0	0	0	0	0	0	0	0	0	0	5	0	0	0	0	0	0	0	5	0	0	0	0	0	0	0	0	0	0	13	0	0	0
5fc86dbf5bb0aeea37e386490ca4f60b	0	0	0	0	0	0	0	0	0	0	0	0	44	0	0	0	0	0	0	0	0	0	0	0	0	0	0	0	0	0	0	0	0	0	0	0	0	0	0	0	0	0	0	0	0	0	0	0	0
aaf700c09dd8ca479cb3ce2eb567a280	0	0	0	0	0	0	0	0	0	0	0	0	0	0	0	0	0	0	0	0	20	0	0	24	0	0	0	0	0	0	0	0	0	0	0	0	0	0	0	0	0	0	0	0	0	0	0	0	0
7f08fd03c92d53bcaaf44dc291645d58	0	0	0	0	0	0	0	0	0	0	0	0	0	0	0	0	0	0	0	0	0	44	0	0	0	0	0	0	0	0	0	0	0	0	0	0	0	0	0	0	0	0	0	0	0	0	0	0	0
7be1ac730c2aeefd0b3ad0573847a24e	0	0	0	0	0	0	0	0	0	0	0	0	0	0	0	0	0	0	0	0	0	0	0	39	0	0	0	0	0	0	0	0	0	0	0	0	0	0	0	0	0	0	0	0	0	0	0	0	0
0f12d81482fd177c86f48a80bca1ab5d	0	0	0	0	0	0	0	0	0	0	0	0	0	0	0	0	0	0	0	0	0	0	0	0	0	0	0	0	44	0	0	0	0	0	0	0	0	0	0	0	0	0	0	0	0	0	0	0	0
ad7cb019119f252aafcfcb084f4e6fc4	0	0	15	0	0	0	16	0	0	0	0	0	0	0	0	0	0	0	0	0	0	0	0	0	0	0	0	0	0	0	0	0	0	0	12	0	0	0	0	0	0	0	0	0	0	0	0	0	0
fb15e0c66dd7368dc7c588df6966522c	0	0	0	0	22	0	0	0	0	0	0	0	0	0	0	0	0	0	0	0	0	0	0	0	0	0	0	0	0	0	0	0	0	0	0	0	0	0	0	0	0	0	0	0	0	0	0	0	0
02bc740bacf3500eb86a237d085201c3	0	0	0	0	0	0	0	0	0	0	0	9	0	20	13	0	0	0	0	0	0	0	0	0	0	0	0	0	0	0	0	0	0	0	0	0	0	0	0	0	0	0	0	0	0	0	0	0	0
01f50ffaf884d716f885cb226ca624f4	0	0	0	0	0	0	0	0	0	0	0	0	0	0	0	0	14	0	0	0	0	0	0	0	0	0	0	0	0	0	0	0	0	0	0	0	0	0	0	0	0	0	0	0	0	0	0	0	0
fd1eafa4467496d103cb04ebd68e7e0b	0	30	0	0	0	0	0	0	0	0	0	0	0	0	0	11	0	0	0	0	0	0	0	0	0	0	0	0	0	0	0	0	0	0	0	0	0	0	0	0	0	0	0	0	0	0	0	0	0
a51514fe7f71017162d93a4ee8eb23fc	0	0	0	0	0	6	0	0	0	0	0	0	0	0	0	0	0	0	0	0	0	0	0	0	0	0	0	0	0	0	0	0	0	0	0	21	0	8	0	0	0	0	0	0	0	0	0	0	0
731c6be5c0813525bb66bbb2186006c0	0	0	0	0	0	0	0	0	41	0	0	0	0	0	0	0	0	0	0	0	0	0	0	0	0	0	0	0	0	0	0	0	0	0	0	0	0	0	0	0	0	0	0	0	0	0	0	0	0
d412610404aa23269b7e8de0b7b4e2ac	0	0	0	0	0	0	0	0	0	0	0	12	18	0	0	0	0	0	0	0	0	0	0	0	0	0	0	0	0	0	0	0	0	0	0	0	0	0	0	0	0	0	0	0	0	0	0	0	0
ab831d5f5f25af4e2fc38d9dd847af86	0	0	0	0	0	0	0	0	0	0	0	0	0	0	0	41	0	0	0	0	0	0	0	0	0	0	0	0	0	0	0	0	0	0	0	0	0	0	0	0	0	0	0	0	0	0	0	0	0
9109f7a46513c35f8e3e213210ddcd70	0	0	0	0	0	0	0	0	0	0	0	0	0	0	0	0	0	0	0	0	0	0	0	0	0	0	0	0	0	0	28	0	0	0	0	0	0	0	0	0	0	0	0	0	0	0	0	0	0
c994b6991e35fcfc9b151ccfdf4f46ef	0	0	0	0	0	0	0	0	0	0	0	0	0	0	0	0	0	0	0	0	0	0	0	0	0	0	0	0	0	0	0	0	0	0	0	0	0	0	0	0	0	0	0	25	16	0	0	0	0
1505fd62a4d29e69971e1ef3c408567c	0	0	40	0	0	0	0	0	0	0	0	0	0	0	0	0	0	0	0	0	0	0	0	0	0	0	0	0	0	0	0	0	0	0	0	0	0	0	0	0	0	0	0	0	0	0	0	0	0
f7aab6ec9d245dcea4044b5d962ee7ac	0	0	0	0	0	0	0	0	0	0	0	21	19	0	0	0	0	0	0	0	0	0	0	0	0	0	0	0	0	0	0	0	0	0	0	0	0	0	0	0	0	0	0	0	0	0	0	0	0
fb0fd3ca035640873fa628ee795aa6bd	0	0	0	0	0	0	0	0	0	0	0	0	40	0	0	0	0	0	0	0	0	0	0	0	0	0	0	0	0	0	0	0	0	0	0	0	0	0	0	0	0	0	0	0	0	0	0	0	0
133578cfda5ab52d0100c3398b4d076b	0	0	0	0	0	0	0	0	0	0	0	0	17	0	0	15	0	0	0	0	0	0	0	0	0	0	0	0	0	0	0	0	0	0	8	0	0	0	0	0	0	0	0	0	0	0	0	0	0
187f46dcd0c41d8532821d9704aca2de	0	0	0	0	0	0	0	0	0	0	0	0	0	0	0	0	0	0	0	0	0	40	0	0	0	0	0	0	0	0	0	0	0	0	0	0	0	0	0	0	0	0	0	0	0	0	0	0	0
dc100c7c5934fcde3ff4673bfd0aebb1	0	0	0	0	0	0	0	0	0	0	0	0	0	0	0	0	0	0	0	0	0	0	40	0	0	0	0	0	0	0	0	0	0	0	0	0	0	0	0	0	0	0	0	0	0	0	0	0	0
69431c43ec486f4970df9b219be50253	0	3	0	0	0	0	0	8	0	0	0	0	0	0	0	0	0	0	0	0	0	0	0	11	0	0	0	0	0	0	17	0	0	0	0	0	0	0	0	0	0	0	0	0	0	0	0	0	0
2874345f6903ff48036efab4930b4ff1	0	0	0	0	0	0	0	0	0	0	0	0	0	0	0	0	0	0	0	0	0	0	13	0	0	0	0	0	0	0	0	0	0	0	0	0	0	0	0	0	0	0	0	0	0	0	0	0	0
eb25eb17d0662eb18a29669cc4108ec9	0	0	0	0	0	0	0	0	0	0	0	0	0	0	0	0	0	0	0	0	0	0	0	17	0	0	3	0	0	0	0	0	0	0	0	0	0	0	0	0	0	0	0	0	0	0	0	0	16
bd6d1fc0bce6520cda4ef84a52075664	38	0	0	0	0	0	0	0	0	0	0	0	0	0	0	0	0	0	0	0	0	0	0	0	0	0	0	0	0	0	0	0	0	0	0	0	0	0	0	0	0	0	0	0	0	0	0	0	0
c3a8dff05e807680889b9820cc86d159	0	0	0	0	0	0	0	17	0	0	0	0	0	0	0	0	0	0	0	0	0	4	0	0	0	0	0	0	0	0	10	0	0	0	0	0	0	0	0	0	0	0	0	0	0	0	7	0	0
ba206acae78a1acd45f0462c4b1f3863	0	0	0	0	0	0	0	0	0	0	0	0	19	0	0	19	0	0	0	0	0	0	0	0	0	0	0	0	0	0	0	0	0	0	0	0	0	0	0	0	0	0	0	0	0	0	0	0	0
051997b040e4b880bd0076dc8a36169b	0	0	0	0	0	0	0	0	0	0	0	0	0	8	0	0	0	0	0	0	0	0	0	0	0	0	0	0	0	0	0	0	0	0	0	0	0	7	0	0	0	0	0	23	0	0	0	0	0
b95b4fb9a46b9889c43df09e8e878649	0	0	0	0	0	0	0	0	0	0	0	0	0	0	0	0	0	0	0	0	0	0	16	0	0	0	0	0	0	0	0	0	0	0	0	0	0	0	0	0	0	0	0	0	0	0	0	0	0
e580bbbd3faae545f3bb72a259edbd18	0	0	0	0	0	0	0	0	0	0	0	0	0	0	0	0	0	0	0	0	0	0	0	31	0	0	7	0	0	0	0	0	0	0	0	0	0	0	0	0	0	0	0	0	0	0	0	0	0
98fe9c9fac9cfc33e8c9ee000685ad31	0	0	0	0	0	0	0	0	0	0	0	0	0	0	0	0	0	0	0	0	0	0	0	0	0	0	0	0	0	0	0	0	0	15	0	23	0	0	0	0	0	0	0	0	0	0	0	0	0
50a4829854fd41e2747277d4b9d0b634	0	0	0	0	0	0	0	0	0	0	0	0	0	0	0	0	0	0	0	0	0	0	0	0	0	0	0	0	0	0	0	0	0	0	0	0	0	0	0	0	0	0	0	0	0	0	38	0	0
f3c6b6a9f5058b8277c29fe08a7f9c62	0	0	7	0	0	0	0	0	5	6	0	0	0	0	0	0	0	0	0	0	0	0	0	0	0	0	0	0	0	0	0	0	0	0	0	0	0	0	0	13	0	0	0	0	0	0	0	0	6
60b297f05c8aa4e1d580640bfc8c6156	0	0	0	0	0	22	0	0	0	0	0	0	0	0	0	0	0	15	0	0	0	0	0	0	0	0	0	0	0	0	0	0	0	0	0	0	0	0	0	0	0	0	0	0	0	0	0	0	0
8b85a7cbc5ae1b8363401ce05f7f8148	0	0	0	0	0	0	0	18	19	0	0	0	0	0	0	0	0	0	0	0	0	0	0	0	0	0	0	0	0	0	0	0	0	0	0	0	0	0	0	0	0	0	0	0	0	0	0	0	0
151cfda4688e855e44b98aa1be40da41	0	0	0	0	0	0	0	0	0	0	0	8	0	0	0	0	0	0	0	0	7	0	22	0	0	0	0	0	0	0	0	0	0	0	0	0	0	0	0	0	0	0	0	0	0	0	0	0	0
93e308cc546eb8fa11d04f02c4f5117a	0	0	0	0	0	0	0	0	0	0	0	0	0	0	0	0	0	9	0	0	0	0	0	16	0	0	0	0	0	0	0	0	0	0	6	0	0	0	0	0	0	0	0	0	0	0	0	0	0
088764b388cb20f0bc8347f5bea2df5e	0	0	0	0	0	0	0	0	0	0	0	0	0	0	0	0	0	0	0	0	0	0	0	21	16	0	0	0	0	0	0	0	0	0	0	0	0	0	0	0	0	0	0	0	0	0	0	0	0
2cc424db003f6f865ce81fe4738d99a4	0	0	0	0	0	0	0	0	0	0	0	0	0	0	0	0	0	0	0	0	0	0	0	0	37	0	0	0	0	0	0	0	0	0	0	0	0	0	0	0	0	0	0	0	0	0	0	0	0
3fc8cca37a3bd87d475a8af6b260cbb8	0	0	0	0	0	0	0	0	0	0	0	0	0	0	0	0	0	0	0	0	0	0	0	0	0	0	0	0	0	0	0	0	4	0	0	0	0	0	0	18	15	0	0	0	0	0	0	0	0
cd5ba1e58eeda843ef0c903ea4c2dd18	0	0	0	0	0	0	0	0	0	0	0	0	0	0	0	0	0	0	0	0	0	0	0	0	0	0	0	0	0	0	0	0	0	0	0	0	0	0	0	0	19	0	0	18	0	0	0	0	0
45634f1bbec09246f1c3ce030a36d8da	6	30	0	0	0	0	0	0	0	0	0	0	0	0	0	0	0	0	0	0	0	0	0	0	0	0	0	0	0	0	0	0	0	0	0	0	0	0	0	0	0	0	0	0	0	0	0	0	0
ddb8ed3a49ae0291a08a51894193f53f	0	0	0	0	0	0	0	0	0	0	0	0	0	0	0	0	0	0	0	0	0	0	36	0	0	0	0	0	0	0	0	0	0	0	0	0	0	0	0	0	0	0	0	0	0	0	0	0	0
6456a80da5f3868aa02186ff8fb3a600	0	0	0	0	0	0	0	0	0	0	0	0	0	0	0	0	0	0	0	0	0	0	0	0	0	0	0	0	0	0	0	0	0	0	0	0	0	0	0	0	0	0	0	0	0	0	17	0	19
73f0de9c38ff5304b7a800401a069d34	0	22	0	0	0	0	0	0	0	0	0	0	0	0	0	0	0	0	0	0	0	0	0	0	0	0	0	0	0	0	0	0	0	0	0	0	0	0	0	0	0	6	0	0	0	0	7	0	0
0cafd1d5f293461db9ea7ee98278901b	0	0	0	0	0	0	0	0	0	0	11	0	0	0	0	0	0	0	0	0	0	0	0	0	0	0	0	0	0	9	0	0	0	0	0	0	0	0	0	0	15	0	0	0	0	0	0	0	0
556daf6fad0ea31f9a634ec495152ae4	0	0	0	0	0	0	0	0	0	0	0	0	0	0	0	0	0	0	0	0	0	0	0	0	0	0	0	0	0	35	0	0	0	0	0	0	0	0	0	0	0	0	0	0	0	0	0	0	0
2cb2c73c133a6ae45502fac112a457a5	0	0	0	0	0	0	0	0	0	0	0	0	0	0	0	0	0	0	0	0	0	0	0	0	0	0	0	0	0	0	0	9	0	0	0	26	0	0	0	0	0	0	0	0	0	0	0	0	0
201975538dded03cb57d2164f1be04fa	0	0	0	0	0	22	0	0	0	0	0	0	0	0	0	0	0	0	0	0	0	0	0	0	0	0	0	0	0	0	0	0	0	0	0	0	0	0	0	0	0	0	0	7	0	0	0	0	0
f507970ba3267c6e78f314989bc58ea1	0	0	0	0	0	0	0	0	0	0	0	0	0	0	0	0	0	0	0	0	0	0	0	0	34	0	0	0	0	0	0	0	0	0	0	0	0	0	0	0	0	0	0	0	0	0	0	0	0
8e284bdb3d44e4b22bbc0e33bfbe3ef0	0	0	6	0	0	0	0	0	0	0	0	0	0	0	0	0	0	0	0	0	0	0	0	17	0	0	0	0	0	0	0	0	0	0	0	0	0	0	0	0	0	0	0	0	0	0	10	0	0
a931304c4813272cce8dc06b4d3dc72a	0	0	0	9	0	0	0	0	0	0	0	0	0	0	0	0	0	0	0	0	0	0	0	0	0	0	0	0	0	0	0	0	0	0	0	0	0	0	0	0	0	0	0	0	0	24	0	0	0
737e4e2a2642b30b8e68e04a6ee3eba8	0	0	0	0	0	0	0	0	0	28	0	0	0	0	0	0	0	0	0	0	0	0	0	0	0	0	0	0	0	0	0	0	0	0	0	0	0	0	0	5	0	0	0	0	0	0	0	0	0
d9e3d33d11c7c73dbb7c8055c0cef2a3	0	0	0	0	0	0	0	0	0	0	0	0	0	0	0	0	0	0	0	0	0	5	0	0	0	0	0	8	0	0	0	10	7	0	0	0	0	0	0	0	0	0	0	0	0	0	0	0	0
19c7c6f77651c96ba2f13f43ca5bea54	0	0	0	0	0	0	0	0	0	0	0	0	0	0	0	0	0	0	0	0	0	0	0	0	0	5	0	0	20	0	8	0	0	0	0	0	0	0	0	0	0	0	0	0	0	0	0	0	0
1f7a14fbf2a9a647cc395d75890c3104	0	0	0	0	0	0	0	0	0	0	0	0	0	0	0	0	0	0	0	0	0	0	0	0	0	0	0	33	0	0	0	0	0	0	0	0	0	0	0	0	0	0	0	0	0	0	0	0	0
b3b7fbff1bd0eb2a4ea4eacb10ad2e73	0	0	0	0	0	0	0	0	0	0	0	0	0	0	0	0	0	0	0	0	0	0	0	0	0	0	0	0	0	0	0	0	0	0	0	0	0	0	0	33	0	0	0	0	0	0	0	0	0
73f2ab0583b995c09758be913ba2a470	0	0	0	0	0	0	0	0	0	0	0	0	0	0	0	0	0	0	0	0	0	0	0	0	0	0	0	0	0	0	0	0	0	0	0	0	0	0	0	0	0	8	0	16	0	9	0	0	0
dd9bdb3eede658cc13acc7acba0307d2	32	0	0	0	0	0	0	0	0	0	0	0	0	0	0	0	0	0	0	0	0	0	0	0	0	0	0	0	0	0	0	0	0	0	0	0	0	0	0	0	0	0	0	0	0	0	0	0	0
5f1d4d819849dddbacd46bbda39a7e4c	17	0	0	0	0	0	0	0	0	0	0	0	0	0	0	0	0	0	0	0	0	0	0	0	0	0	0	8	0	0	0	0	0	0	0	7	0	0	0	0	0	0	0	0	0	0	0	0	0
41f73ff6ac43e52ab8fd510826d72574	6	10	0	0	0	0	7	0	0	0	0	0	0	0	0	0	0	0	0	0	0	0	0	0	0	0	0	0	9	0	0	0	0	0	0	0	0	0	0	0	0	0	0	0	0	0	0	0	0
5f60a3b8355b3c56ea5954873332dbfc	0	0	0	0	0	0	0	0	0	32	0	0	0	0	0	0	0	0	0	0	0	0	0	0	0	0	0	0	0	0	0	0	0	0	0	0	0	0	0	0	0	0	0	0	0	0	0	0	0
9fc97bad2a1d62e2ec820d22d865710f	0	0	0	0	0	0	0	0	0	5	0	0	0	0	0	0	0	0	0	0	0	8	7	0	0	0	0	0	0	0	0	0	0	0	7	0	0	0	0	0	0	0	0	0	0	0	0	0	0
3b3446663f65585676f312911412fa1a	0	0	0	0	0	0	0	0	0	0	0	15	0	0	0	0	0	0	0	0	0	0	0	0	0	0	0	0	0	0	0	0	0	0	0	0	0	0	0	0	0	0	0	0	17	0	0	0	0
ba87a89473e58b993dc7a1cd0a14c0a3	0	0	0	0	0	0	0	0	0	0	0	0	18	0	0	0	0	0	0	0	0	0	0	0	0	0	0	0	14	0	0	0	0	0	0	0	0	0	0	0	0	0	0	0	0	0	0	0	0
4b1fbe0dd812796645f5857dcbbaa4ac	0	0	0	0	0	0	0	0	0	0	0	0	0	0	0	0	0	32	0	0	0	0	0	0	0	0	0	0	0	0	0	0	0	0	0	0	0	0	0	0	0	0	0	0	0	0	0	0	0
1fc1367fc8b82ed75d98297116da97a1	0	0	0	0	0	0	0	0	0	0	0	0	0	0	0	0	0	0	32	0	0	0	0	0	0	0	0	0	0	0	0	0	0	0	0	0	0	0	0	0	0	0	0	0	0	0	0	0	0
644949ddfadbfe589dd39853130604dd	0	0	0	0	0	0	0	0	0	0	0	0	0	0	0	0	0	0	7	0	8	0	0	0	0	0	0	0	0	0	0	8	0	0	0	0	0	0	0	0	0	0	0	0	0	0	0	0	0
881829836e573020822ed95f77c43dd7	0	0	0	0	0	0	0	0	0	0	0	0	0	0	0	0	0	0	0	0	0	0	32	0	0	0	0	0	0	0	0	0	0	0	0	0	0	0	0	0	0	0	0	0	0	0	0	0	0
9f2f4f193130bafd1ee12b9312dc8838	0	0	0	0	0	0	0	0	0	0	0	0	0	0	0	0	0	0	0	0	0	0	32	0	0	0	0	0	0	0	0	0	0	0	0	0	0	0	0	0	0	0	0	0	0	0	0	0	0
12aec47e01e8845bcf964b4e1a296bb6	0	0	0	0	0	0	0	0	0	0	0	0	0	0	0	0	0	0	0	0	0	0	0	0	25	0	0	0	0	6	0	0	0	0	0	0	0	0	0	0	0	0	0	0	0	0	0	0	0
3ed6ad033e0a4b6f73efc8f55e935dc3	0	0	0	0	0	0	0	0	0	0	0	0	0	0	0	0	0	0	0	0	0	0	0	0	0	0	0	31	0	0	0	0	0	0	0	0	0	0	0	0	0	0	0	0	0	0	0	0	0
371ec8b23922e66cb46a5bf082245a18	0	0	0	0	0	0	0	0	0	0	0	0	0	0	0	0	0	0	0	0	0	0	0	0	0	0	0	9	0	0	0	0	0	0	0	0	0	0	0	0	0	0	0	10	0	0	0	0	0
5dd1bfc77f97a2b51c219361ab7f01d0	0	0	0	0	0	0	0	0	0	0	0	0	0	0	0	0	0	0	0	0	0	0	0	0	0	0	0	0	7	0	0	0	0	0	0	0	0	0	0	0	0	0	0	0	0	0	0	24	0
e44a1e75181a251ee9ae1e461ea3b208	0	0	0	0	0	0	0	0	0	0	0	0	0	0	0	0	0	0	0	0	0	0	0	0	0	0	0	0	0	0	0	0	0	0	0	0	31	0	0	0	0	0	0	0	0	0	0	0	0
e6152f892785afeb87e8e2d3b4dc92e5	0	0	0	0	0	0	0	0	0	0	0	0	0	0	0	0	0	0	0	0	0	0	0	0	0	0	0	0	0	0	0	0	0	0	0	0	0	0	0	0	0	0	0	0	0	0	0	0	0
dc46ead5436843f6bb94584fbfc44eb0	0	30	0	0	0	0	0	0	0	0	0	0	0	0	0	0	0	0	0	0	0	0	0	0	0	0	0	0	0	0	0	0	0	0	0	0	0	0	0	0	0	0	0	0	0	0	0	0	0
1c51bddbe4b2177589bcb8a180193141	0	0	30	0	0	0	0	0	0	0	0	0	0	0	0	0	0	0	0	0	0	0	0	0	0	0	0	0	0	0	0	0	0	0	0	0	0	0	0	0	0	0	0	0	0	0	0	0	0
6b9578f7e7de198229188f06392b8e22	0	0	0	0	0	0	0	0	0	0	0	0	30	0	0	0	0	0	0	0	0	0	0	0	0	0	0	0	0	0	0	0	0	0	0	0	0	0	0	0	0	0	0	0	0	0	0	0	0
80754b9549a021b4a8b8a20b42aafa2c	0	0	0	0	0	0	0	0	0	0	0	0	0	0	0	0	30	0	0	0	0	0	0	0	0	0	0	0	0	0	0	0	0	0	0	0	0	0	0	0	0	0	0	0	0	0	0	0	0
bb858493e78183ed797a257707d492a6	0	0	0	0	0	0	0	0	0	0	0	0	0	0	0	0	0	0	0	0	0	0	0	0	11	0	0	0	10	0	0	0	0	0	0	0	0	0	0	0	0	0	0	0	0	0	0	0	0
6ad3344a87005a0d75de77529828831b	0	0	0	0	0	0	0	0	0	0	0	0	0	0	0	0	0	0	0	0	0	0	0	0	0	0	0	0	0	0	0	0	0	17	0	0	0	0	0	0	0	0	0	0	0	0	0	0	13
cd15da0b83e71c652e28d52cdcbe6889	0	0	0	0	0	0	0	16	0	0	0	0	0	0	0	0	0	0	0	0	0	0	0	0	0	0	0	0	0	0	0	0	0	13	0	0	0	0	0	0	0	0	0	0	0	0	0	0	0
a8bf2bd67450b0185ee14ab39d8da1f0	0	0	0	0	0	0	0	13	0	0	0	0	0	0	0	0	0	0	0	0	0	0	0	10	0	0	6	0	0	0	0	0	0	0	0	0	0	0	0	0	0	0	0	0	0	0	0	0	0
99c5a3aa12d1c8df8ed3f3d0dbe178a3	0	0	0	0	0	0	0	0	13	0	0	0	0	0	0	0	0	0	0	0	0	0	0	16	0	0	0	0	0	0	0	0	0	0	0	0	0	0	0	0	0	0	0	0	0	0	0	0	0
38769d5c79601f04c62e008beaaa8fe5	0	0	0	0	0	0	0	0	0	0	13	0	0	6	0	10	0	0	0	0	0	0	0	0	0	0	0	0	0	0	0	0	0	0	0	0	0	0	0	0	0	0	0	0	0	0	0	0	0
a8c63e89022c599b2490bcc885c06d89	0	0	0	0	0	0	0	0	0	0	0	21	0	0	0	0	0	0	0	0	0	0	0	0	0	0	0	0	0	0	0	0	0	0	0	0	0	0	0	0	0	0	0	0	0	0	8	0	0
922e6ee6eef5e330bf763f77c16e78a3	0	0	0	0	0	0	0	0	0	0	0	0	0	7	0	0	0	0	0	0	0	0	0	0	0	0	0	0	0	0	0	0	0	0	0	0	0	0	0	0	0	0	0	0	0	0	0	0	0
4de56ea25169408a00b591175874aaa4	0	0	0	0	0	0	0	0	0	0	0	0	0	0	0	0	29	0	0	0	0	0	0	0	0	0	0	0	0	0	0	0	0	0	0	0	0	0	0	0	0	0	0	0	0	0	0	0	0
e4d825b911c092b51cee06e030b9cc10	0	0	0	0	0	0	0	0	0	0	0	0	0	0	0	0	0	0	0	0	0	0	0	29	0	0	0	0	0	0	0	0	0	0	0	0	0	0	0	0	0	0	0	0	0	0	0	0	0
f22604221466e14eb6d2d2e16e72826f	0	0	0	0	0	0	0	0	0	0	0	0	0	0	0	0	0	0	0	0	0	0	0	0	0	0	22	0	0	0	0	0	7	0	0	0	0	0	0	0	0	0	0	0	0	0	0	0	0
053a8a2a6d029d5f55bc9d4ee77a0ddc	0	0	0	0	0	0	0	0	0	0	0	0	0	0	0	0	0	0	0	0	0	0	0	0	0	0	0	0	29	0	0	0	0	0	0	0	0	0	0	0	0	0	0	0	0	0	0	0	0
44f08ae6618e9fb409af3b2228735eb5	0	0	0	0	0	0	0	0	0	6	0	0	0	0	0	0	0	0	0	0	0	0	0	0	0	0	0	0	0	0	0	0	0	0	0	0	0	0	0	0	0	0	0	0	0	0	0	0	0
21b940209c79a705de5509ec8f2038b6	0	0	0	0	0	0	0	27	0	0	0	0	0	0	0	0	0	0	0	0	0	0	0	0	0	0	0	0	0	0	0	0	0	0	0	0	0	0	0	0	0	0	0	0	0	0	0	0	0
27d1e32508c4c41ebf6d74b02815f3e7	0	0	0	0	0	0	0	14	0	0	8	0	0	0	0	0	0	0	0	0	0	0	0	0	0	0	0	0	0	0	0	0	5	0	0	0	0	0	0	0	0	0	0	0	0	0	0	0	0
9fdc1614a5bde345cea5023386c2e176	0	0	0	0	0	0	0	0	0	0	10	0	0	0	12	0	0	0	0	0	0	0	0	0	0	0	0	0	0	0	0	0	0	0	0	0	5	0	0	0	0	0	0	0	0	0	0	0	0
0bc11cab4e067da0ab3f8f1adecbc40d	0	0	0	0	0	0	0	0	0	0	0	0	12	0	7	8	0	0	0	0	0	0	0	0	0	0	0	0	0	0	0	0	0	0	0	0	0	0	0	0	0	0	0	0	0	0	0	0	0
0e5fe30bc88fa9fb68df26f6b4d9e5c1	0	0	0	0	0	0	0	0	0	0	0	0	7	0	0	0	0	0	0	0	0	0	0	0	0	0	0	0	0	0	0	0	0	0	0	0	0	0	0	0	0	0	0	0	0	0	0	0	0
b486cbad74ae83eb2d552036fe661612	0	0	0	0	0	0	0	0	0	0	0	0	0	27	0	0	0	0	0	0	0	0	0	0	0	0	0	0	0	0	0	0	0	0	0	0	0	0	0	0	0	0	0	0	0	0	0	0	0
a529ce41e8a3233171065ed05d0e08a1	0	0	0	0	0	0	0	0	0	0	0	0	0	27	0	0	0	0	0	0	0	0	0	0	0	0	0	0	0	0	0	0	0	0	0	0	0	0	0	0	0	0	0	0	0	0	0	0	0
985e90372d1226865af86698b0be0ecd	0	0	0	0	0	0	0	0	0	0	0	0	0	0	27	0	0	0	0	0	0	0	0	0	0	0	0	0	0	0	0	0	0	0	0	0	0	0	0	0	0	0	0	0	0	0	0	0	0
13ef78fb146e92e00899c97bd9e835c4	0	0	0	0	0	0	0	0	0	0	0	0	0	0	0	0	0	0	27	0	0	0	0	0	0	0	0	0	0	0	0	0	0	0	0	0	0	0	0	0	0	0	0	0	0	0	0	0	0
8026fec158220dd21ac7562583f9e485	0	0	0	0	0	0	0	0	0	0	0	0	0	0	0	0	0	0	0	0	0	0	0	27	0	0	0	0	0	0	0	0	0	0	0	0	0	0	0	0	0	0	0	0	0	0	0	0	0
1649310abb926d30009cf374eb438119	0	0	0	0	0	0	0	0	0	0	0	0	0	0	0	0	0	0	0	0	0	0	0	0	0	0	0	0	27	0	0	0	0	0	0	0	0	0	0	0	0	0	0	0	0	0	0	0	0
02660809ddfeb15cbba55295ae058cfe	0	0	0	0	0	0	0	0	0	0	0	0	0	0	0	0	0	0	0	0	0	0	0	0	0	0	0	0	0	0	0	0	0	12	0	0	0	0	0	0	0	0	0	0	0	0	0	0	15
5ef9b3db13ceb7ea0b5ca5c7ab0935c4	0	0	0	0	0	0	0	0	0	0	0	0	0	0	0	0	0	0	0	0	0	0	0	0	0	0	0	0	0	0	0	0	0	0	0	27	0	0	0	0	0	0	0	0	0	0	0	0	0
ee3520496c02e45e9eaa358a0e0e84b4	0	0	0	0	0	0	0	0	0	0	0	0	0	0	0	0	0	0	0	0	0	0	0	0	0	0	0	0	0	0	0	0	0	0	0	27	0	0	0	0	0	0	0	0	0	0	0	0	0
d5b3c9d40e446c337df3b6a6043916dc	0	0	0	0	0	0	0	0	0	0	0	0	0	0	0	0	0	0	0	0	0	0	0	0	0	0	0	0	0	0	0	0	0	0	0	0	0	0	0	15	0	0	12	0	0	0	0	0	0
1748956bec77865ac7a9bd82dbfe8676	5	0	0	0	0	0	8	5	0	0	0	0	0	0	0	0	0	0	0	0	0	0	0	0	8	0	0	0	0	0	0	0	0	0	0	0	0	0	0	0	0	0	0	0	0	0	0	0	0
38ba8c9bece775c5c4ec29879b9226fc	0	0	0	0	0	0	0	0	0	0	0	0	0	0	0	0	0	0	0	0	0	13	0	0	0	0	0	0	0	0	0	0	0	0	13	0	0	0	0	0	0	0	0	0	0	0	0	0	0
6d890e31f759870bfa567abf52034c17	0	0	0	0	0	0	0	0	0	0	0	0	0	0	0	0	0	0	0	0	0	0	15	0	0	0	0	0	0	0	0	0	0	0	0	0	0	0	0	0	0	0	0	0	0	0	0	0	0
667ba62f55fd82155a41771c27ea291a	0	0	0	0	0	0	0	0	0	0	0	0	0	0	0	0	0	0	0	0	0	0	0	0	0	0	0	0	26	0	0	0	0	0	0	0	0	0	0	0	0	0	0	0	0	0	0	0	0
f8953744c329e1e9b65060ecf673de6f	0	0	0	0	0	0	0	0	0	0	0	0	25	0	0	0	0	0	0	0	0	0	0	0	0	0	0	0	0	0	0	0	0	0	0	0	0	0	0	0	0	0	0	0	0	0	0	0	0
ff97dcd85eb6db8b56269de733cfe8fb	0	0	0	0	0	0	0	0	0	0	0	0	0	25	0	0	0	0	0	0	0	0	0	0	0	0	0	0	0	0	0	0	0	0	0	0	0	0	0	0	0	0	0	0	0	0	0	0	0
c5c3180ba9fcfb32f01b85557361df0f	0	0	0	0	0	0	0	0	0	0	0	0	0	11	0	14	0	0	0	0	0	0	0	0	0	0	0	0	0	0	0	0	0	0	0	0	0	0	0	0	0	0	0	0	0	0	0	0	0
7a4f65866c2fef096194b6c0162df27b	0	0	0	0	0	0	0	0	0	0	0	0	0	0	0	0	0	0	25	0	0	0	0	0	0	0	0	0	0	0	0	0	0	0	0	0	0	0	0	0	0	0	0	0	0	0	0	0	0
1b2ef9ac5948e66b9d2807888e04254c	0	0	0	0	0	0	0	0	0	0	0	0	0	0	0	0	0	0	11	0	0	0	0	0	0	0	0	0	0	0	0	0	0	0	0	0	0	0	0	0	0	0	0	0	0	0	14	0	0
87fa4dfa13946af3719626774bab685b	0	0	0	0	0	0	0	0	0	0	0	0	0	0	0	0	0	0	0	0	0	0	8	0	0	0	0	0	7	0	4	0	0	0	2	0	0	0	0	0	0	0	0	0	0	0	0	4	0
83698f2cf7d6abd48a11f8a06f0acd05	0	0	0	0	0	0	0	0	0	0	0	0	0	0	0	0	0	0	0	0	0	0	0	0	0	0	0	0	0	0	0	0	0	0	0	0	0	6	0	0	0	0	0	19	0	0	0	0	0
c2e4ca470797b2dbf6f51038e5d8cedb	0	0	0	0	0	0	0	0	0	0	0	0	0	0	0	0	0	0	0	0	0	0	0	0	0	0	0	0	0	0	0	0	0	0	0	0	0	0	0	0	0	0	0	0	0	0	0	25	0
2dc8c59a52d5032159614db9f8f94e87	0	0	0	0	0	0	0	0	0	0	0	0	0	0	0	0	0	0	0	0	0	0	0	0	0	0	0	0	0	0	0	0	0	0	0	0	0	0	0	0	0	0	0	0	0	0	0	25	0
74570162dd98339042f69dd5bfb61ef5	0	0	0	0	0	0	0	0	0	0	0	0	0	0	0	0	0	0	0	0	0	0	0	0	0	0	0	0	0	0	0	0	0	0	0	0	0	0	0	0	0	0	0	0	0	0	0	0	0
c0e361d3a8cfc86bdc00cb9e7c640379	0	0	0	0	0	0	0	0	0	0	0	0	0	0	0	0	8	0	0	0	0	0	0	0	0	0	0	0	0	0	0	0	0	11	0	0	0	0	0	0	0	5	0	0	0	0	0	0	0
c277726f1cd04bdb67cb4e407838038d	0	0	0	0	0	0	0	0	0	0	0	0	0	0	0	0	0	15	0	0	0	0	0	0	0	0	0	0	9	0	0	0	0	0	0	0	0	0	0	0	0	0	0	0	0	0	0	0	0
19748c7b80fe752bc5bf887154e69ece	0	0	0	0	0	0	0	0	0	0	0	0	0	0	0	0	0	0	0	0	0	0	0	0	0	0	0	0	24	0	0	0	0	0	0	0	0	0	0	0	0	0	0	0	0	0	0	0	0
438404cec2f934e56f6808cff8c4dfaf	0	0	0	0	0	0	0	0	0	0	0	0	0	0	0	0	0	0	0	0	0	0	0	0	0	0	0	0	0	0	0	0	0	8	0	0	0	0	0	0	0	0	16	0	0	0	0	0	0
d307101a264cdf0c9f2b840acb4da806	0	0	0	0	0	0	0	0	23	0	0	0	0	0	0	0	0	0	0	0	0	0	0	0	0	0	0	0	0	0	0	0	0	0	0	0	0	0	0	0	0	0	0	0	0	0	0	0	0
f72030117a7b19258895fcf1a6b29784	0	0	0	0	0	0	0	0	23	0	0	0	0	0	0	0	0	0	0	0	0	0	0	0	0	0	0	0	0	0	0	0	0	0	0	0	0	0	0	0	0	0	0	0	0	0	0	0	0
3bce504b819a01820e6e58e25a7305b8	0	0	0	0	0	0	0	0	0	0	0	0	0	0	0	0	0	0	0	0	0	0	0	0	9	0	0	0	0	0	0	0	0	14	0	0	0	0	0	0	0	0	0	0	0	0	0	0	0
416cda7141adad83e3312a6a23bdc29a	0	0	0	0	0	0	0	0	0	0	0	0	0	0	0	0	0	0	0	0	0	0	0	0	0	0	0	0	0	0	0	0	0	0	0	0	0	0	0	0	0	0	0	0	0	0	0	0	0
f76e863706cff152c22231e2d4b13699	0	0	0	8	0	0	0	0	14	0	0	0	0	0	0	0	0	0	0	0	0	0	0	0	0	0	0	0	0	0	0	0	0	0	0	0	0	0	0	0	0	0	0	0	0	0	0	0	0
4b817b54888de2f90b8d3dcc09c6c9d4	0	0	0	0	0	11	0	11	0	0	0	0	0	0	0	0	0	0	0	0	0	0	0	0	0	0	0	0	0	0	0	0	0	0	0	0	0	0	0	0	0	0	0	0	0	0	0	0	0
11e05f0fb5211e9d35e2ab6e6e91beac	0	0	0	0	0	0	0	0	0	22	0	0	0	0	0	0	0	0	0	0	0	0	0	0	0	0	0	0	0	0	0	0	0	0	0	0	0	0	0	0	0	0	0	0	0	0	0	0	0
ea133ec1af74fbaefae7dd6c5d3493eb	0	0	0	0	0	0	0	0	0	0	22	0	0	0	0	0	0	0	0	0	0	0	0	0	0	0	0	0	0	0	0	0	0	0	0	0	0	0	0	0	0	0	0	0	0	0	0	0	0
322121365757d327f02f45d77ad13103	0	0	0	0	0	0	0	0	0	0	0	22	0	0	0	0	0	0	0	0	0	0	0	0	0	0	0	0	0	0	0	0	0	0	0	0	0	0	0	0	0	0	0	0	0	0	0	0	0
6506067c581e9593d1b3f81d1e6e4452	0	0	0	0	0	0	0	0	0	0	0	0	0	0	0	0	0	0	0	0	0	0	0	0	0	0	0	0	0	0	22	0	0	0	0	0	0	0	0	0	0	0	0	0	0	0	0	0	0
9e470c11559996040622a6bcf5e8aabc	0	0	0	0	0	0	0	0	0	0	0	0	0	0	0	0	0	0	0	0	0	0	0	0	0	0	0	0	0	0	0	0	0	22	0	0	0	0	0	0	0	0	0	0	0	0	0	0	0
2bc50370ea1e54eccfa60424e75e3ce4	0	0	0	0	0	0	0	0	0	0	0	0	0	0	0	0	0	0	0	0	0	0	0	0	0	0	0	0	0	0	0	0	0	0	0	0	0	0	0	0	0	22	0	0	0	0	0	0	0
27c97b8de1695e9ad1c0340aad062558	0	0	0	0	0	0	0	0	0	0	0	0	0	0	0	0	0	0	0	0	0	0	0	0	0	0	0	0	0	0	0	0	0	0	0	0	0	0	0	0	0	0	0	0	0	22	0	0	0
1a452c6a20c35b684751cd0a64d7c0e9	0	0	0	0	0	0	0	0	0	21	0	0	0	0	0	0	0	0	0	0	0	0	0	0	0	0	0	0	0	0	0	0	0	0	0	0	0	0	0	0	0	0	0	0	0	0	0	0	0
3e8aa3b38d88b98e4768ecfee77d01c0	0	0	0	0	0	0	0	0	0	0	0	0	0	0	0	0	0	0	21	0	0	0	0	0	0	0	0	0	0	0	0	0	0	0	0	0	0	0	0	0	0	0	0	0	0	0	0	0	0
ff04e1e29f7378c0026f11f66a0092a9	0	0	0	0	0	0	0	0	0	0	0	0	0	0	0	0	0	0	0	21	0	0	0	0	0	0	0	0	0	0	0	0	0	0	0	0	0	0	0	0	0	0	0	0	0	0	0	0	0
bafac3748bedc2f068a51d061f2e145c	0	0	0	0	0	0	0	0	0	0	0	0	0	0	0	0	0	0	0	0	0	0	21	0	0	0	0	0	0	0	0	0	0	0	0	0	0	0	0	0	0	0	0	0	0	0	0	0	0
483a9eac98206f96e386717d4d27fd96	0	0	0	0	0	0	0	0	0	0	0	0	0	0	0	0	0	0	0	0	0	0	0	0	15	0	0	0	6	0	0	0	0	0	0	0	0	0	0	0	0	0	0	0	0	0	0	0	0
0a180c93e0ca81ef7b1f84eea759fccd	0	0	0	0	0	0	0	0	0	0	0	0	0	0	0	0	0	0	0	0	0	0	0	0	0	0	0	0	0	0	0	21	0	0	0	0	0	0	0	0	0	0	0	0	0	0	0	0	0
bfa1c2c9596a28f47a0b14a5920b3137	0	0	0	0	0	0	0	0	0	0	0	0	0	0	0	0	0	0	0	0	0	0	0	0	0	0	0	0	0	0	0	0	21	0	0	0	0	0	0	0	0	0	0	0	0	0	0	0	0
1ede475fce41f77356747a6193df1dea	0	0	0	0	0	0	0	0	0	0	0	0	0	0	0	0	0	0	0	0	0	0	0	0	0	0	0	0	0	0	0	0	0	0	0	0	0	0	0	0	0	21	0	0	0	0	0	0	0
dd80d9c74a1fb1f3714b4b1d943bece2	0	0	0	0	0	0	0	0	0	0	0	0	0	0	0	0	0	0	0	0	0	0	0	0	0	0	0	0	0	0	0	0	0	0	0	0	0	0	0	0	0	0	21	0	0	0	0	0	0
0377fac2a26750bcc2ddb34f79981378	0	0	0	0	0	0	0	0	0	0	0	0	0	0	0	0	0	0	0	0	0	0	0	0	0	0	0	0	0	0	0	0	0	0	0	0	0	0	0	0	0	0	0	0	0	0	0	0	0
48a3e6a08d60b785eabcdd5147c6bea6	0	5	0	0	0	15	0	0	0	0	0	0	0	0	0	0	0	0	0	0	0	0	0	0	0	0	0	0	0	0	0	0	0	0	0	0	0	0	0	0	0	0	0	0	0	0	0	0	0
216f05dd45195e522d9a3e2bbd61c09f	0	0	0	0	0	0	0	20	0	0	0	0	0	0	0	0	0	0	0	0	0	0	0	0	0	0	0	0	0	0	0	0	0	0	0	0	0	0	0	0	0	0	0	0	0	0	0	0	0
9d94c649de538b5ed07d24df30c84959	0	0	0	0	0	0	0	0	0	0	0	0	0	0	0	0	4	0	0	0	0	0	0	0	0	0	0	0	0	0	16	0	0	0	0	0	0	0	0	0	0	0	0	0	0	0	0	0	0
ffd7dbf25c23ec749d434de3e14789f6	0	0	0	0	0	0	0	0	0	0	0	0	0	0	0	0	0	0	0	0	0	0	0	20	0	0	0	0	0	0	0	0	0	0	0	0	0	0	0	0	0	0	0	0	0	0	0	0	0
871c0f59971d59c1b93b04e33a17a286	0	0	0	0	0	0	0	0	0	0	0	0	0	0	0	0	0	0	0	0	0	0	0	0	0	0	0	0	0	0	0	20	0	0	0	0	0	0	0	0	0	0	0	0	0	0	0	0	0
e3961d8cdec205bfebb8f72f65d50fb6	0	0	0	0	0	0	0	0	0	0	0	0	0	0	0	0	0	0	0	0	0	0	0	0	0	0	0	0	0	0	0	0	0	0	0	0	0	0	0	20	0	0	0	0	0	0	0	0	0
e19f9a2e4c5ed7d81efdf9742be9691d	10	0	0	0	0	0	0	0	0	0	0	0	0	0	0	0	0	0	0	0	0	0	0	0	0	0	0	0	0	0	0	0	0	0	0	9	0	0	0	0	0	0	0	0	0	0	0	0	0
7e566938758f7c76ce35957dac1da3f2	0	0	0	0	0	0	0	19	0	0	0	0	0	0	0	0	0	0	0	0	0	0	0	0	0	0	0	0	0	0	0	0	0	0	0	0	0	0	0	0	0	0	0	0	0	0	0	0	0
e61a5d37148d9aaecc752441a6b481cc	0	0	0	0	0	0	0	0	13	0	0	0	0	0	0	0	0	0	0	0	0	0	0	0	0	0	0	0	0	0	0	0	0	0	0	0	0	0	0	0	0	0	0	0	0	0	0	0	0
432b369449402b7c27b49ac3f2b8ede1	0	0	0	0	0	0	0	0	0	19	0	0	0	0	0	0	0	0	0	0	0	0	0	0	0	0	0	0	0	0	0	0	0	0	0	0	0	0	0	0	0	0	0	0	0	0	0	0	0
c76467d0c5c289c04a33ea6b29627c10	0	0	0	0	0	0	0	0	0	0	7	0	0	0	0	0	0	0	0	0	0	0	0	0	12	0	0	0	0	0	0	0	0	0	0	0	0	0	0	0	0	0	0	0	0	0	0	0	0
08b4c325a322ae42a34cb9d8d6154fad	0	0	0	0	0	0	0	0	0	0	0	0	19	0	0	0	0	0	0	0	0	0	0	0	0	0	0	0	0	0	0	0	0	0	0	0	0	0	0	0	0	0	0	0	0	0	0	0	0
09602b5bc5e8262e563c0776a6a1805a	0	0	0	0	0	0	0	0	0	0	0	0	19	0	0	0	0	0	0	0	0	0	0	0	0	0	0	0	0	0	0	0	0	0	0	0	0	0	0	0	0	0	0	0	0	0	0	0	0
a84ba512b3cb329d3b35a76ba77fca9c	0	0	0	0	0	0	0	0	0	0	0	0	0	0	19	0	0	0	0	0	0	0	0	0	0	0	0	0	0	0	0	0	0	0	0	0	0	0	0	0	0	0	0	0	0	0	0	0	0
152c9b01c9d3822938af2227a4af8023	0	0	0	0	0	0	0	0	0	0	0	0	0	0	0	0	6	0	0	0	0	0	0	0	0	0	0	0	0	0	0	7	0	0	0	0	0	0	0	0	0	6	0	0	0	0	0	0	0
7ed69cc433c4722a0257c67c6969ecb8	0	0	0	0	0	0	0	0	0	0	0	0	0	0	0	0	0	19	0	0	0	0	0	0	0	0	0	0	0	0	0	0	0	0	0	0	0	0	0	0	0	0	0	0	0	0	0	0	0
47eef28c56e5e33e3427c46d46f90f3b	0	0	0	0	0	0	0	0	0	0	0	0	0	0	0	0	0	0	0	0	0	0	11	0	8	0	0	0	0	0	0	0	0	0	0	0	0	0	0	0	0	0	0	0	0	0	0	0	0
8606efe0cbd830da8c048079e73a45bc	0	0	0	0	0	0	0	0	0	0	0	0	0	0	0	0	0	0	0	0	0	0	0	0	0	0	0	12	0	0	0	0	0	0	0	0	0	0	0	0	0	0	0	0	0	0	0	7	0
230343247f86285b40eb75533eb7679d	0	0	0	0	0	0	0	0	0	0	0	0	0	0	0	0	0	0	0	0	0	0	0	0	0	0	0	0	0	0	0	19	0	0	0	0	0	0	0	0	0	0	0	0	0	0	0	0	0
580f2d246a8b52972684c24846b87492	0	0	0	0	0	0	0	0	0	0	0	0	0	0	0	0	0	0	0	0	0	0	0	0	0	0	0	0	0	0	0	0	0	0	19	0	0	0	0	0	0	0	0	0	0	0	0	0	0
120f429f7cb79163ea694c53c3ca2122	0	0	0	0	0	0	0	0	0	0	0	0	0	0	0	0	0	0	0	0	0	0	0	0	0	0	0	0	0	0	0	0	0	0	0	0	0	10	0	0	0	0	0	0	0	0	0	0	0
4839460b0e2ee959ea3cdb4955f83748	0	0	0	0	0	0	0	0	0	0	0	0	0	0	0	0	0	0	0	0	0	0	0	0	0	0	0	0	0	0	0	0	0	0	0	0	0	0	0	0	0	0	0	19	0	0	0	0	0
5794d152b5810a498ff248942109b1fa	0	0	0	0	0	0	0	0	0	0	0	0	0	0	0	0	0	0	0	0	0	0	0	0	0	0	0	0	0	0	0	0	0	0	0	0	0	0	0	0	0	0	0	9	0	10	0	0	0
4d4cf497679b4c89c6081d3b77276406	0	0	0	0	0	0	0	0	0	0	0	0	0	0	0	0	0	0	0	0	0	0	0	0	0	0	0	0	0	0	0	0	0	0	0	0	0	0	0	0	0	0	0	0	0	0	0	0	19
11a39becf0432144347e5447ee059615	0	0	0	0	0	0	0	0	0	0	0	0	0	0	0	0	0	0	0	0	0	0	0	0	0	0	0	0	0	0	0	0	0	0	0	0	0	0	0	0	0	0	0	0	0	0	0	0	0
67bc1f1665e5e9165072b0a3726cd653	0	18	0	0	0	0	0	0	0	0	0	0	0	0	0	0	0	0	0	0	0	0	0	0	0	0	0	0	0	0	0	0	0	0	0	0	0	0	0	0	0	0	0	0	0	0	0	0	0
3fd5be1a547fb9cd7e7add0b2daf9538	0	0	0	0	0	0	0	0	0	0	0	0	0	18	0	0	0	0	0	0	0	0	0	0	0	0	0	0	0	0	0	0	0	0	0	0	0	0	0	0	0	0	0	0	0	0	0	0	0
a70f0302662ce1d91840d145b9db2d8b	0	0	0	0	0	0	0	0	0	0	0	0	0	0	0	9	0	0	0	0	0	0	0	0	0	0	0	0	0	0	0	0	0	0	0	0	0	0	0	0	0	0	0	0	0	0	9	0	0
bdf5768e27853a77f2e555c4c615e9b7	0	0	0	0	0	0	0	0	0	0	0	0	0	0	0	0	7	0	0	0	0	0	0	0	0	0	0	0	0	0	0	0	0	11	0	0	0	0	0	0	0	0	0	0	0	0	0	0	0
2a66355bff740f41d8624981331af2a4	0	0	0	0	0	0	0	0	0	0	0	0	0	0	0	0	0	0	0	0	0	0	0	0	0	0	0	0	0	0	0	0	0	0	0	0	0	0	0	0	0	0	0	18	0	0	0	0	0
ab8255d83b6be3fecc3903450927e9d5	0	0	0	0	0	0	0	0	0	0	0	0	0	0	0	0	0	0	0	0	0	0	0	0	0	0	0	0	0	0	0	0	0	0	0	0	0	0	0	0	0	0	0	0	0	18	0	0	0
b2da9d6935dac3729d4c54d3ea2c9ac4	0	0	0	0	0	0	0	0	0	0	0	0	0	0	0	0	0	0	0	0	0	0	0	0	0	0	0	0	0	0	0	0	0	0	0	0	0	0	0	0	0	0	0	0	0	0	0	0	0
37f42aefb9fb25bafb072f68f8151b6f	7	0	0	0	0	0	0	0	0	0	0	0	0	0	0	0	0	0	0	0	0	0	0	0	0	0	0	0	0	0	0	0	0	10	0	0	0	0	0	0	0	0	0	0	0	0	0	0	0
9731004b7652f232c3d27c4fbba76edb	0	0	0	0	0	0	0	9	0	0	0	0	0	0	0	0	0	0	0	0	0	0	0	0	0	0	0	0	0	0	0	0	0	0	0	0	0	0	0	0	0	0	0	0	0	0	0	0	0
e3fc229b59c9931ee2dfbb5eb5b53e27	0	0	0	0	0	0	0	0	0	0	0	10	0	0	0	0	0	0	0	0	0	0	0	0	0	0	0	0	0	0	0	0	0	0	7	0	0	0	0	0	0	0	0	0	0	0	0	0	0
bd3c34b6d4e57b840d1733220b49b903	0	0	0	0	0	0	0	0	0	0	0	0	0	17	0	0	0	0	0	0	0	0	0	0	0	0	0	0	0	0	0	0	0	0	0	0	0	0	0	0	0	0	0	0	0	0	0	0	0
3d89c69ed422d5cda1c6f587a1a0a1a3	0	0	0	0	0	0	0	0	0	0	0	0	0	0	0	0	0	0	0	0	0	0	17	0	0	0	0	0	0	0	0	0	0	0	0	0	0	0	0	0	0	0	0	0	0	0	0	0	0
f803bd537422a0dc4c6637c7091ae873	0	0	0	0	0	0	0	0	0	0	0	0	0	0	0	0	0	0	0	0	0	0	0	0	0	0	0	0	0	0	0	0	0	17	0	0	0	0	0	0	0	0	0	0	0	0	0	0	0
2f4e85e3594687b51d34aaf1527cc999	0	0	0	0	0	0	0	0	0	0	0	0	0	0	0	0	0	0	0	0	0	0	0	0	0	0	0	0	0	0	0	0	0	0	0	0	0	0	0	0	0	0	0	0	17	0	0	0	0
ee844cbe9aeb2f3c4a231038e1e8f47b	0	0	0	0	0	0	0	0	0	0	0	0	0	0	0	0	0	0	0	0	0	0	0	0	0	0	0	0	0	0	0	0	0	0	0	0	0	0	0	0	0	0	0	0	0	17	0	0	0
7ef00953b057c79412fb009cf506399e	0	0	0	0	0	0	0	0	0	0	0	0	0	0	0	0	0	0	0	0	0	0	0	0	0	0	0	0	0	0	0	0	0	0	0	0	0	0	0	0	0	0	0	0	0	17	0	0	0
35cd3c52a4d8145f31631b0bcb8eaa66	0	0	0	16	0	0	0	0	0	0	0	0	0	0	0	0	0	0	0	0	0	0	0	0	0	0	0	0	0	0	0	0	0	0	0	0	0	0	0	0	0	0	0	0	0	0	0	0	0
74cfe41dc7b2636f945dea044a7ab5b1	0	0	0	0	0	0	0	0	0	16	0	0	0	0	0	0	0	0	0	0	0	0	0	0	0	0	0	0	0	0	0	0	0	0	0	0	0	0	0	0	0	0	0	0	0	0	0	0	0
0e67c58a12fba38131385f050770130b	0	0	0	0	0	0	0	0	0	0	0	0	0	0	0	16	0	0	0	0	0	0	0	0	0	0	0	0	0	0	0	0	0	0	0	0	0	0	0	0	0	0	0	0	0	0	0	0	0
88f84169d3cb4a19dae4472f46e18229	0	0	0	0	0	0	0	0	0	0	0	0	0	0	0	0	0	0	0	0	0	0	0	0	0	16	0	0	0	0	0	0	0	0	0	0	0	0	0	0	0	0	0	0	0	0	0	0	0
f698143dd246724180f62bfb59677b70	0	0	0	0	0	0	0	15	0	0	0	0	0	0	0	0	0	0	0	0	0	0	0	0	0	0	0	0	0	0	0	0	0	0	0	0	0	0	0	0	0	0	0	0	0	0	0	0	0
9f4460d21826a729bc77afeb2f650f64	0	0	0	0	0	0	0	0	0	0	0	0	0	0	0	0	6	0	0	0	0	0	9	0	0	0	0	0	0	0	0	0	0	0	0	0	0	0	0	0	0	0	0	0	0	0	0	0	0
266fb5ebc009a7d0723b893c822a4c2c	0	0	0	0	0	0	0	0	0	0	0	0	0	0	0	0	0	0	0	0	0	0	15	0	0	0	0	0	0	0	0	0	0	0	0	0	0	0	0	0	0	0	0	0	0	0	0	0	0
f289e5ce1a005d2d703699c56ec1ca90	0	0	0	0	0	0	0	0	0	0	0	0	0	0	0	0	0	0	0	0	0	0	0	0	0	0	0	0	0	0	0	15	0	0	0	0	0	0	0	0	0	0	0	0	0	0	0	0	0
b18c4e83f3493078035dabb3ee4a3eaf	0	0	0	0	0	0	0	0	0	0	0	0	0	0	0	0	0	0	0	0	0	0	0	0	0	0	0	0	0	0	0	15	0	0	0	0	0	0	0	0	0	0	0	0	0	0	0	0	0
19db669b01a1886a225c0576f5c37892	0	0	0	0	0	0	0	0	0	0	0	0	0	0	0	0	0	0	0	0	0	0	0	0	0	0	0	0	0	0	0	0	0	0	0	0	0	0	0	0	0	0	0	0	15	0	0	0	0
3f96083e4c0788c28894179d552ef7c9	0	0	0	0	0	0	0	0	9	5	0	0	0	0	0	0	0	0	0	0	0	0	0	0	0	0	0	0	0	0	0	0	0	0	0	0	0	0	0	0	0	0	0	0	0	0	0	0	0
d093f318a8f47b4c66d4cc827842caf7	0	0	0	0	0	0	0	0	0	0	0	0	0	0	0	0	0	0	0	0	0	0	0	0	0	0	0	0	14	0	0	0	0	0	0	0	0	0	0	0	0	0	0	0	0	0	0	0	0
22e53fdd9780147da5795e75d11eacc1	0	0	0	0	0	0	0	0	0	0	0	0	0	0	0	0	0	0	0	0	0	0	0	0	0	0	0	0	0	0	0	0	0	0	0	0	0	0	0	0	0	0	0	0	0	0	7	0	0
d2c1ef0d11a54c945fc92a966f87187f	0	0	0	0	0	0	0	0	0	0	0	0	0	0	0	0	0	0	0	0	0	0	0	0	0	0	0	0	0	0	0	0	0	0	0	0	0	0	0	0	0	0	0	0	0	0	0	0	0
45af1d393b1105746a1b94d3142cea20	0	0	0	0	0	0	0	0	0	0	0	0	0	0	0	13	0	0	0	0	0	0	0	0	0	0	0	0	0	0	0	0	0	0	0	0	0	0	0	0	0	0	0	0	0	0	0	0	0
ccc4e257b6542f0751cdea0e04548cec	0	0	0	0	0	0	0	0	0	0	0	0	0	0	0	0	0	0	0	0	0	13	0	0	0	0	0	0	0	0	0	0	0	0	0	0	0	0	0	0	0	0	0	0	0	0	0	0	0
175f33cb82440e22c2a627d418b18bf9	0	0	0	0	0	0	0	0	0	0	0	0	0	0	0	0	0	0	0	0	0	0	0	0	0	0	0	0	6	0	0	7	0	0	0	0	0	0	0	0	0	0	0	0	0	0	0	0	0
a5676b5d3ddb40fac169d3ee856ec33f	0	0	0	0	0	0	0	0	0	0	0	0	0	0	0	0	0	0	0	0	0	0	0	0	0	0	0	0	0	0	0	13	0	0	0	0	0	0	0	0	0	0	0	0	0	0	0	0	0
ca925bbe5f37e0e691ce759aecddeb72	0	0	0	0	0	0	0	0	0	0	0	0	0	0	0	0	0	0	0	0	0	0	0	0	0	0	0	0	0	0	0	0	0	0	13	0	0	0	0	0	0	0	0	0	0	0	0	0	0
f550ed7c95ed4ad4836ce64b973592e6	0	0	0	0	0	0	0	0	0	0	0	0	0	0	0	0	0	0	0	0	0	0	0	0	0	0	0	0	0	0	0	0	0	0	0	13	0	0	0	0	0	0	0	0	0	0	0	0	0
2843affd62b558983338a3454aa08027	0	0	0	0	0	0	0	0	0	0	0	0	0	0	0	0	0	0	0	0	0	0	0	0	0	0	0	0	0	0	0	0	0	0	0	0	0	0	0	0	13	0	0	0	0	0	0	0	0
f1b92dbeba1016a3ea2424f8ac5e50fa	0	0	0	0	0	0	0	0	0	0	0	0	0	0	0	0	0	0	0	0	0	0	0	0	0	0	0	0	0	0	0	0	0	0	0	0	0	0	0	0	0	0	0	0	0	0	0	0	0
94097adc92348b316724e570b3dc7d1b	0	0	0	0	0	0	0	0	0	0	0	0	0	0	0	0	0	0	0	0	0	0	0	0	0	0	0	0	0	0	0	0	0	0	0	0	0	0	0	0	0	0	0	0	0	0	0	0	0
331d4e325f14043283ead525db99b05e	0	0	0	4	0	0	0	0	0	0	0	0	0	0	0	0	0	0	0	0	0	0	0	0	0	0	0	0	0	0	0	0	0	0	0	0	0	0	0	0	0	0	0	0	0	0	0	0	0
cc78aa0edac9e34f12d1326ade1ea600	0	0	0	0	0	0	0	0	0	0	0	0	0	0	0	0	0	0	0	2	0	0	0	0	0	0	0	0	0	0	0	5	0	5	0	0	0	0	0	0	0	0	0	0	0	0	0	0	0
650d191d2ff1e11f22d05dca6ca04f20	0	0	0	0	0	0	0	0	0	0	0	0	0	0	0	0	0	0	0	0	0	0	0	0	12	0	0	0	0	0	0	0	0	0	0	0	0	0	0	0	0	0	0	0	0	0	0	0	0
5fe3af2282f8a8a544bbd07d2942d51c	0	0	0	0	0	0	0	0	0	0	0	0	0	0	0	0	0	0	0	0	0	0	0	0	0	0	0	0	0	0	12	0	0	0	0	0	0	0	0	0	0	0	0	0	0	0	0	0	0
e266f67d9952dd9672cbf8ab8937fdb7	0	0	0	0	0	0	0	0	0	0	0	0	0	0	0	0	0	0	0	0	0	0	0	0	0	0	0	0	0	0	0	0	0	0	12	0	0	0	0	0	0	0	0	0	0	0	0	0	0
02c770e9f319e594f4461d6ea0abd3ad	0	0	0	0	0	0	0	0	0	0	0	0	0	0	0	0	0	0	0	0	0	0	0	0	0	0	0	0	0	0	0	0	0	0	0	0	0	0	0	0	0	0	0	0	0	0	5	0	0
b6c82c69820ed88167195c8395b3aa39	0	0	0	0	0	0	0	0	0	0	0	0	0	0	0	0	0	0	0	0	0	0	0	0	0	0	0	0	0	0	0	0	0	0	0	0	0	0	0	0	0	0	0	0	0	0	0	0	0
4cb7d0469880001d72460af793f56077	0	0	0	0	0	0	0	0	11	0	0	0	0	0	0	0	0	0	0	0	0	0	0	0	0	0	0	0	0	0	0	0	0	0	0	0	0	0	0	0	0	0	0	0	0	0	0	0	0
76bcb9a7ffddb3bcae1bc134359e6fcf	0	0	0	0	0	0	0	0	0	0	0	0	11	0	0	0	0	0	0	0	0	0	0	0	0	0	0	0	0	0	0	0	0	0	0	0	0	0	0	0	0	0	0	0	0	0	0	0	0
c14c49725881a256d54f097bf01ee77c	0	0	0	0	0	0	0	0	0	0	0	0	0	0	0	0	0	0	7	0	0	0	0	0	0	0	0	0	0	0	0	0	4	0	0	0	0	0	0	0	0	0	0	0	0	0	0	0	0
c2fa0f4f8fbf910808c99acde98e18b9	0	0	0	0	0	0	0	0	0	0	0	0	0	0	0	0	0	0	0	5	0	0	0	0	0	0	0	0	0	0	0	0	0	0	0	0	0	0	6	0	0	0	0	0	0	0	0	0	0
96884a3499b6b4679b9a338c8846a903	0	0	0	0	0	0	0	0	0	0	0	0	0	0	0	0	0	0	0	0	0	0	0	0	0	0	0	11	0	0	0	0	0	0	0	0	0	0	0	0	0	0	0	0	0	0	0	0	0
db1fcb0284b68267bb2c66fc039699f3	0	0	0	0	0	0	0	0	0	0	0	0	0	0	0	0	0	0	0	0	0	0	0	0	0	0	0	11	0	0	0	0	0	0	0	0	0	0	0	0	0	0	0	0	0	0	0	0	0
aa50389bd10b6a78f8e908a77682a8d5	0	0	0	0	0	0	0	0	0	0	0	0	0	0	0	0	0	0	0	0	0	0	0	0	0	0	0	4	0	0	0	0	0	0	0	0	0	0	0	0	0	0	0	0	0	0	0	0	0
6c5b7de39ee62c4075e4072e0ce22713	0	0	0	0	0	0	0	0	0	0	0	0	0	0	0	0	0	0	0	0	0	0	0	0	0	0	0	0	6	0	5	0	0	0	0	0	0	0	0	0	0	0	0	0	0	0	0	0	0
0a158041799a2109db27632a4ee4f2c3	0	0	0	0	0	0	0	0	0	0	0	0	0	0	0	0	0	0	0	0	0	0	0	0	0	0	0	0	0	0	11	0	0	0	0	0	0	0	0	0	0	0	0	0	0	0	0	0	0
e4033689b15037f6a7783bb1ba3cdcba	0	0	0	0	0	0	0	0	0	0	0	0	0	0	0	0	0	0	0	0	0	0	0	0	0	0	0	0	0	0	0	11	0	0	0	0	0	0	0	0	0	0	0	0	0	0	0	0	0
64e0d4af1ebc541e0c8abc1305e2b00f	0	0	0	0	0	0	0	0	0	0	0	0	0	0	0	0	0	0	0	0	0	0	0	0	0	0	0	0	0	0	0	0	0	0	0	0	0	0	0	0	0	0	0	11	0	0	0	0	0
6288776e6d745738a505badf87a953c6	0	0	0	0	0	0	0	0	0	0	0	0	0	0	0	0	0	0	0	0	0	0	0	0	0	0	0	0	0	0	0	0	0	0	0	0	0	0	0	0	0	0	0	0	0	0	0	0	11
e19adaf00af78418928435a462dc7d44	0	0	0	10	0	0	0	0	0	0	0	0	0	0	0	0	0	0	0	0	0	0	0	0	0	0	0	0	0	0	0	0	0	0	0	0	0	0	0	0	0	0	0	0	0	0	0	0	0
167b4afbfef353af074d5b172cc48a86	0	0	0	0	0	0	0	0	10	0	0	0	0	0	0	0	0	0	0	0	0	0	0	0	0	0	0	0	0	0	0	0	0	0	0	0	0	0	0	0	0	0	0	0	0	0	0	0	0
9bb879a2b516baa0eb46895dcc37f914	0	0	0	0	0	0	0	0	0	0	0	0	0	0	0	0	0	0	0	0	0	0	0	0	0	0	0	0	0	0	0	0	0	10	0	0	0	0	0	0	0	0	0	0	0	0	0	0	0
2699e6860969e4433a4fdaf9b99027ae	0	0	0	0	0	0	0	0	0	0	0	0	0	0	0	0	0	0	0	0	0	0	0	0	0	0	0	0	0	0	0	0	0	0	0	0	0	0	10	0	0	0	0	0	0	0	0	0	0
db547076bdbb4c7b25da59f0eb222016	0	0	0	0	0	0	0	0	0	0	0	0	0	0	0	0	0	0	0	0	0	0	0	0	0	0	0	0	0	0	0	0	0	0	0	0	0	0	0	0	0	0	0	0	0	0	0	0	0
4d489d7510cca6c19d9d4bbc599638d6	0	0	9	0	0	0	0	0	0	0	0	0	0	0	0	0	0	0	0	0	0	0	0	0	0	0	0	0	0	0	0	0	0	0	0	0	0	0	0	0	0	0	0	0	0	0	0	0	0
d419710731089ad16c5c9385ba511a6d	0	0	0	0	0	9	0	0	0	0	0	0	0	0	0	0	0	0	0	0	0	0	0	0	0	0	0	0	0	0	0	0	0	0	0	0	0	0	0	0	0	0	0	0	0	0	0	0	0
36babafc1d8e4cfd471df08494f87756	0	0	0	0	0	0	0	0	0	0	0	0	0	0	0	9	0	0	0	0	0	0	0	0	0	0	0	0	0	0	0	0	0	0	0	0	0	0	0	0	0	0	0	0	0	0	0	0	0
67ff805e691a0ab3ee8431f5e2caeb90	0	0	0	0	0	0	0	0	0	0	0	0	0	0	0	0	0	0	0	0	0	0	0	4	0	0	0	0	5	0	0	0	0	0	0	0	0	0	0	0	0	0	0	0	0	0	0	0	0
508bc3db3630e74cf8c40ca2ee110e48	0	0	0	0	0	0	0	0	0	0	0	0	0	0	0	0	0	0	0	0	0	0	0	0	0	0	0	0	9	0	0	0	0	0	0	0	0	0	0	0	0	0	0	0	0	0	0	0	0
c0aa58bee3a97a6128d1d88c2b41a9d6	0	0	0	0	0	0	0	0	0	0	0	0	0	0	0	0	0	0	0	0	0	0	0	0	0	0	0	0	9	0	0	0	0	0	0	0	0	0	0	0	0	0	0	0	0	0	0	0	0
0257e1128fbcd5c510ed54ab18ca8dc5	0	0	0	0	0	0	0	0	0	0	0	0	0	0	0	0	0	0	0	0	0	0	0	0	0	0	0	0	0	0	9	0	0	0	0	0	0	0	0	0	0	0	0	0	0	0	0	0	0
057530ff4329de7b1e313950b7dd2b60	0	0	0	0	0	0	0	0	0	0	0	0	0	0	0	0	0	0	0	0	0	0	0	0	0	0	0	0	0	0	0	0	0	0	0	0	0	0	0	0	0	0	0	0	0	9	0	0	0
59170347c472e7680df46abc8ef8abf4	0	0	0	0	0	0	0	0	0	0	0	0	0	0	0	0	0	0	0	0	0	0	0	0	0	0	0	0	0	0	0	0	0	0	0	0	0	0	0	0	0	0	0	0	0	0	0	0	0
b93dd9debbe52387557b98c82778de01	0	0	0	0	0	0	0	0	0	0	0	0	0	0	0	0	0	0	0	0	0	0	0	0	0	0	0	0	0	0	0	0	0	0	0	0	0	0	0	0	0	0	0	0	0	0	0	0	0
c1efe886d23212a017163cbcbcb007e7	0	0	8	0	0	0	0	0	0	0	0	0	0	0	0	0	0	0	0	0	0	0	0	0	0	0	0	0	0	0	0	0	0	0	0	0	0	0	0	0	0	0	0	0	0	0	0	0	0
cd0e6aa0825bfa736271e5f3c56283e2	0	0	0	0	0	0	0	0	0	4	0	0	0	0	0	0	0	0	0	0	0	0	0	0	0	0	0	0	0	4	0	0	0	0	0	0	0	0	0	0	0	0	0	0	0	0	0	0	0
bb4deafabb9f159675e5435c39a00bb4	0	0	0	0	0	0	0	0	0	0	0	0	8	0	0	0	0	0	0	0	0	0	0	0	0	0	0	0	0	0	0	0	0	0	0	0	0	0	0	0	0	0	0	0	0	0	0	0	0
7bba703da81b1ab05941cb68a0ad2e76	0	0	0	0	0	0	0	0	0	0	0	0	0	0	0	0	0	0	0	0	0	0	0	0	8	0	0	0	0	0	0	0	0	0	0	0	0	0	0	0	0	0	0	0	0	0	0	0	0
c928cf4dc8b52d357ef65e9568a77dde	0	0	0	0	0	0	0	0	0	0	0	0	0	0	0	0	0	0	0	0	0	0	0	0	0	0	0	8	0	0	0	0	0	0	0	0	0	0	0	0	0	0	0	0	0	0	0	0	0
4783d5af0a2290271ee4c5de5b65ef42	0	0	0	0	0	0	0	0	0	0	0	0	0	0	0	0	0	0	0	0	0	0	0	0	0	0	0	0	8	0	0	0	0	0	0	0	0	0	0	0	0	0	0	0	0	0	0	0	0
29964f0277de35e66b69ada7f23ceaae	0	0	0	0	0	0	0	0	0	0	0	0	0	0	0	0	0	0	0	0	0	0	0	0	0	0	0	0	0	0	0	0	0	8	0	0	0	0	0	0	0	0	0	0	0	0	0	0	0
c51cc050e1540e27e88a73288a4f656e	0	0	0	0	0	0	0	0	0	0	0	0	0	0	0	0	0	0	0	0	0	0	0	0	0	0	0	0	0	0	0	0	0	0	0	0	0	0	0	8	0	0	0	0	0	0	0	0	0
4bd68c15346de929225c20fcc34cf1bd	0	0	0	0	0	0	0	0	0	0	0	0	0	0	0	0	0	0	0	0	0	0	0	0	0	0	0	0	0	0	0	0	0	0	0	0	0	0	0	0	8	0	0	0	0	0	0	0	0
6e73595dfba12fbb33887a22e3cb52b1	0	0	0	0	0	0	0	0	0	0	0	0	0	0	0	0	0	0	0	0	0	0	0	0	0	0	0	0	0	0	0	0	0	0	0	0	0	0	0	0	0	0	0	0	0	8	0	0	0
6b0f459cc10b803c8103a4e4f8e0d8ee	0	0	0	0	0	0	0	0	0	0	0	0	0	0	0	0	0	0	0	0	0	0	0	0	0	0	0	0	0	0	0	0	0	0	0	0	0	0	0	0	0	0	0	0	0	0	8	0	0
23adb6db3b80e9c281dc583633257987	0	0	0	0	0	0	0	0	0	0	0	0	0	0	0	0	0	0	0	0	0	0	0	0	0	0	0	0	0	0	0	0	0	0	0	0	0	0	0	0	0	0	0	0	0	0	0	8	0
143b65bf3bf0276637eaba3a31a1314f	0	0	0	0	0	0	0	7	0	0	0	0	0	0	0	0	0	0	0	0	0	0	0	0	0	0	0	0	0	0	0	0	0	0	0	0	0	0	0	0	0	0	0	0	0	0	0	0	0
6d6f48fd7bcc13b1139d77a6357981c2	0	0	0	0	0	0	0	0	0	0	0	0	0	0	7	0	0	0	0	0	0	0	0	0	0	0	0	0	0	0	0	0	0	0	0	0	0	0	0	0	0	0	0	0	0	0	0	0	0
47e1cc93757aee340324c81610a4d081	0	0	0	0	0	0	0	0	0	0	0	0	0	0	0	0	0	0	0	7	0	0	0	0	0	0	0	0	0	0	0	0	0	0	0	0	0	0	0	0	0	0	0	0	0	0	0	0	0
315b0ef6d9fa99da513b814d9c079b1c	0	0	0	0	0	0	0	0	0	0	0	0	0	0	0	0	0	0	0	0	0	7	0	0	0	0	0	0	0	0	0	0	0	0	0	0	0	0	0	0	0	0	0	0	0	0	0	0	0
b9088cdf60a7458cce72d0d208ae31dd	0	0	0	0	0	0	0	0	0	0	0	0	0	0	0	0	0	0	0	0	0	0	7	0	0	0	0	0	0	0	0	0	0	0	0	0	0	0	0	0	0	0	0	0	0	0	0	0	0
3ed4de8439b5e424b3c7dadd6d64b80d	0	0	0	0	0	0	0	0	0	0	0	0	0	0	0	0	0	0	0	0	0	0	0	0	0	0	0	0	0	7	0	0	0	0	0	0	0	0	0	0	0	0	0	0	0	0	0	0	0
7f2e12491954b04d45273ca724b69049	0	0	0	0	0	0	0	0	0	0	0	0	0	0	0	0	0	0	0	0	0	0	0	0	0	0	0	0	0	0	0	0	0	0	0	7	0	0	0	0	0	0	0	0	0	0	0	0	0
9839b46d456d744716ce1ddd5ef4305b	0	0	0	0	0	0	0	0	0	0	0	0	0	0	0	0	0	0	0	0	0	0	0	0	0	0	0	0	0	0	0	0	0	0	0	0	0	0	0	0	0	0	0	0	0	7	0	0	0
e631df98e6e188bba26407f06e89965c	0	0	0	0	0	6	0	0	0	0	0	0	0	0	0	0	0	0	0	0	0	0	0	0	0	0	0	0	0	0	0	0	0	0	0	0	0	0	0	0	0	0	0	0	0	0	0	0	0
10e908462efbac3ba58d52056f49269b	0	0	0	0	0	0	0	0	0	0	0	0	0	0	0	0	6	0	0	0	0	0	0	0	0	0	0	0	0	0	0	0	0	0	0	0	0	0	0	0	0	0	0	0	0	0	0	0	0
9275c35c0b3c61273c9e213aa301a3af	0	0	0	0	0	0	0	0	0	0	0	0	0	0	0	0	0	0	0	0	0	0	0	0	0	0	0	0	0	6	0	0	0	0	0	0	0	0	0	0	0	0	0	0	0	0	0	0	0
8564bb71be15f855f463445d1e08d7b9	0	0	0	0	0	0	0	0	0	0	0	0	0	0	0	0	0	0	0	0	0	0	0	0	0	0	0	0	0	0	0	0	0	0	0	0	0	0	0	6	0	0	0	0	0	0	0	0	0
361f094a5eca4d1a7f8bf1aa9f33b4f0	0	0	0	0	0	0	0	0	0	0	0	0	0	0	0	0	0	0	0	0	0	0	0	0	0	0	0	0	0	0	0	0	0	0	0	0	0	0	0	0	0	6	0	0	0	0	0	0	0
677d77d0845ae690e96acf82fe1c36e6	0	0	0	0	0	0	0	0	0	0	0	0	0	0	0	0	0	0	0	0	0	0	0	0	0	0	0	0	0	0	0	0	0	0	0	0	0	0	0	0	0	0	0	0	6	0	0	0	0
e55f4ac0ea26440c297f625613b25c90	0	0	0	0	0	0	0	0	0	0	0	0	0	0	0	0	0	0	0	0	0	0	0	0	0	0	0	0	0	0	0	0	0	0	0	0	0	0	0	0	0	0	0	0	6	0	0	0	0
22da8d3032ebcb524b0bc8538e05f307	0	0	0	0	0	0	0	0	0	0	0	0	0	0	0	0	0	0	0	0	0	0	0	0	0	0	0	0	0	0	0	0	0	0	0	0	0	0	0	0	0	0	0	0	0	0	0	0	0
76520ab21f9b2a2659e3eb8d04237d0d	0	0	0	0	0	0	0	0	0	0	0	0	0	0	0	0	5	0	0	0	0	0	0	0	0	0	0	0	0	0	0	0	0	0	0	0	0	0	0	0	0	0	0	0	0	0	0	0	0
1dfe92c7a8be9ea18ff4fca98e9a13d7	0	0	0	0	0	0	0	0	0	0	0	0	0	0	0	0	0	0	0	5	0	0	0	0	0	0	0	0	0	0	0	0	0	0	0	0	0	0	0	0	0	0	0	0	0	0	0	0	0
de185e57c3280ac128a31cd792794de9	0	0	0	0	0	0	0	0	0	0	0	0	0	0	0	0	0	0	0	0	5	0	0	0	0	0	0	0	0	0	0	0	0	0	0	0	0	0	0	0	0	0	0	0	0	0	0	0	0
927b6a59237ef7f12fb147c3c9eb556f	0	0	0	0	0	0	0	0	0	0	0	0	0	0	0	0	0	0	0	0	0	0	0	0	0	0	0	0	0	0	0	0	0	0	0	0	0	0	0	0	0	0	0	0	0	0	0	0	0
7735490e8f541b905c6c9744cccbb618	0	0	0	0	0	4	0	0	0	0	0	0	0	0	0	0	0	0	0	0	0	0	0	0	0	0	0	0	0	0	0	0	0	0	0	0	0	0	0	0	0	0	0	0	0	0	0	0	0
043a823c7a726faf543f8f92fefe90ff	0	0	0	0	0	0	4	0	0	0	0	0	0	0	0	0	0	0	0	0	0	0	0	0	0	0	0	0	0	0	0	0	0	0	0	0	0	0	0	0	0	0	0	0	0	0	0	0	0
d9e26c3057cddf6e240fabf44c83f16e	0	0	0	0	0	0	0	0	4	0	0	0	0	0	0	0	0	0	0	0	0	0	0	0	0	0	0	0	0	0	0	0	0	0	0	0	0	0	0	0	0	0	0	0	0	0	0	0	0
274cd4d0f6a0e7016d5e7897e2f91fd2	0	0	0	0	0	0	0	0	0	0	0	0	0	0	0	0	0	0	0	0	0	0	0	0	0	0	0	0	0	0	4	0	0	0	0	0	0	0	0	0	0	0	0	0	0	0	0	0	0
3ad9d9f2aae00538f44f87d4349c4c0d	0	0	0	0	0	0	0	0	0	0	0	0	0	0	0	0	0	0	0	0	0	0	0	0	0	0	0	0	0	0	0	0	0	0	0	0	0	0	0	4	0	0	0	0	0	0	0	0	0
8a70cdca95c4cc00aefe8a5f2330cc20	0	0	0	0	0	0	0	0	0	0	0	0	0	0	0	0	0	0	0	0	0	0	0	0	0	0	0	0	0	0	0	0	0	0	0	0	0	0	0	4	0	0	0	0	0	0	0	0	0
cac6a9f567ddf5503c747e029d9ee6de	0	0	0	0	0	0	0	0	3	0	0	0	0	0	0	0	0	0	0	0	0	0	0	0	0	0	0	0	0	0	0	0	0	0	0	0	0	0	0	0	0	0	0	0	0	0	0	0	0
22a06f568f7f33561af303f387517f02	0	0	0	0	0	0	0	0	0	0	0	3	0	0	0	0	0	0	0	0	0	0	0	0	0	0	0	0	0	0	0	0	0	0	0	0	0	0	0	0	0	0	0	0	0	0	0	0	0
99cbf75cf293766705b57baf93d545c7	0	0	0	0	0	0	0	0	0	0	0	0	0	0	3	0	0	0	0	0	0	0	0	0	0	0	0	0	0	0	0	0	0	0	0	0	0	0	0	0	0	0	0	0	0	0	0	0	0
49dda43756cc475a0064128c8fbed747	0	0	0	0	0	0	0	0	0	0	0	0	0	0	0	0	0	0	0	0	0	0	0	0	0	3	0	0	0	0	0	0	0	0	0	0	0	0	0	0	0	0	0	0	0	0	0	0	0
55d5a42d28a6ae09af4c46e0ab6ba46d	0	0	0	0	0	0	0	0	0	0	0	0	0	0	0	0	0	0	0	0	0	0	0	0	0	0	0	0	0	0	0	0	3	0	0	0	0	0	0	0	0	0	0	0	0	0	0	0	0
93cb84fefe8a64d28e3ba480ab37ca4d	0	0	0	0	0	0	0	0	0	0	0	0	0	0	0	0	0	0	0	0	0	0	0	0	0	0	0	0	0	0	0	0	0	0	0	0	0	0	3	0	0	0	0	0	0	0	0	0	0
0dadf7b1f046a4445ce1fffa69e9eb76	0	0	0	0	0	0	0	0	0	0	0	0	0	0	0	0	0	0	0	0	0	0	0	0	0	0	0	0	0	0	0	0	0	0	0	0	0	0	0	0	0	0	0	0	0	0	0	3	0
f70e996422f5062909ac634960984e11	0	0	0	0	0	0	0	0	0	0	0	0	0	0	0	0	0	0	0	0	0	0	0	0	0	0	0	0	0	0	0	0	0	0	0	0	0	0	0	0	0	0	0	0	0	0	0	0	0
020138da7e822212435d13a56f60afee	0	0	0	0	0	0	0	2	0	0	0	0	0	0	0	0	0	0	0	0	0	0	0	0	0	0	0	0	0	0	0	0	0	0	0	0	0	0	0	0	0	0	0	0	0	0	0	0	0
410ce794307fa556d18484fd96cca6b1	0	0	0	0	0	0	0	0	0	0	0	0	0	0	0	0	0	0	0	0	0	0	0	0	0	0	0	0	0	0	0	0	0	0	0	0	0	0	0	0	0	0	0	0	0	0	0	0	0
42844570bcca8f67419704cb0f76299f	0	0	0	0	0	0	0	0	0	0	0	0	0	0	0	0	0	0	0	0	0	0	0	0	0	0	0	0	0	0	0	0	0	0	0	0	0	0	0	0	0	0	0	0	0	0	0	0	0
[truncated: 6 more columns]
