# Supplementary material for: Timing and delivery route effects of cecal microbiome transplants on Salmonella Typhimurium infections in chickens: potential for in-hatchery delivery of microbial interventions
Source: Anim Microbiome. 2023 Feb 14;5:11. doi: 10.1186/s42523-023-00232-0 (PMC9926694; doi:10.1186/s42523-023-00232-0)
Supplement: Supplementary file 1 — Additional file 1. The main feature, taxonomic and metadata tables used to analyse and describe the data collected across the two CMT experiments. [file 42523_2023_232_MOESM1_ESM.zip › Pottenger_et_al_Data_Files/TrialB_7dpi_taxonomy.xls]

## Sheet: taxonomy
Feature ID	Taxon	Confidence
c9dc4c8eff363e8e61afa084f7619254	k__Bacteria; p__Firmicutes; c__Bacilli; o__Lactobacillales; f__Lactobacillaceae; g__Lactobacillus; s__	0.999998
c86bc91c9e47ce01300a927d1319172a	k__Bacteria; p__Firmicutes; c__Bacilli; o__Lactobacillales; f__Lactobacillaceae; g__Lactobacillus; s__	0.999999
16c850c42aa9576de537867658324da6	k__Bacteria; p__Firmicutes; c__Bacilli; o__Lactobacillales; f__Lactobacillaceae; g__Lactobacillus; s__	0.999998
e15c2081ad69b094b67ec97787921db7	k__Bacteria; p__Firmicutes; c__Clostridia; o__Clostridiales; f__Ruminococcaceae; g__Faecalibacterium; s__prausnitzii	1
017a830e07e993f0ef485d4868c61514	k__Bacteria; p__Firmicutes; c__Clostridia; o__Clostridiales; f__Ruminococcaceae; g__Faecalibacterium; s__prausnitzii	1
254456263f27a0f6d0eed34c6fdcaa1d	k__Bacteria; p__Firmicutes; c__Bacilli; o__Lactobacillales; f__Lactobacillaceae; g__Lactobacillus; s__	0.999996
4297e4bae19c5cfb68fb81a60f740a4e	k__Bacteria; p__Firmicutes; c__Bacilli; o__Lactobacillales; f__Lactobacillaceae; g__Lactobacillus; s__	0.999997
c56d5d356d743d0f643722810b6de7c1	k__Bacteria; p__Firmicutes; c__Bacilli; o__Lactobacillales; f__Lactobacillaceae; g__Lactobacillus; s__	0.999997
222876e2931c553cbe487b4639f9d3a7	k__Bacteria; p__Firmicutes; c__Bacilli; o__Lactobacillales; f__Lactobacillaceae; g__Lactobacillus; s__	0.997198
5246afd39d3f3dbba82df77721c88624	k__Bacteria; p__Firmicutes; c__Bacilli; o__Lactobacillales; f__Lactobacillaceae; g__Lactobacillus; s__	0.99843
b632c65983d5c42569ce2dc2428f74aa	k__Bacteria; p__Firmicutes; c__Bacilli; o__Lactobacillales; f__Lactobacillaceae; g__Lactobacillus; s__	0.998008
566e6ac8127757b635aa9f7278a69a3d	k__Bacteria; p__Firmicutes; c__Bacilli; o__Lactobacillales; f__Enterococcaceae; g__Enterococcus; s__	0.996733
f27cf5064ccad6d057c08038144a760f	k__Bacteria; p__Firmicutes; c__Bacilli; o__Lactobacillales; f__Enterococcaceae; g__Enterococcus; s__	0.996733
c678f871ea14bba3d6ee442b0bc8b988	k__Bacteria; p__Firmicutes; c__Bacilli; o__Lactobacillales; f__Enterococcaceae; g__Enterococcus; s__	0.996962
024957368b902db2ebf6e89ab9217872	k__Bacteria; p__Firmicutes; c__Clostridia; o__Clostridiales	0.999825
5d69f7414f4c57246282fdd8c4f6dc22	k__Bacteria; p__Firmicutes; c__Clostridia; o__Clostridiales; f__Lachnospiraceae; g__; s__	0.850329
ad76b84d4a349433902e902b20e2e427	k__Bacteria; p__Firmicutes; c__Clostridia; o__Clostridiales; f__; g__; s__	0.999964
693975b2a27b2ad99747c5fdfe759a18	k__Bacteria; p__Firmicutes; c__Clostridia; o__Clostridiales; f__; g__; s__	0.758986
75a1484cd2bdf2a92f7db5c916bd1473	k__Bacteria; p__Firmicutes; c__Clostridia; o__Clostridiales; f__Lachnospiraceae; g__; s__	0.800815
a4d3d23f055536456b37cfd102c835e4	k__Bacteria; p__Firmicutes; c__Clostridia; o__Clostridiales; f__Lachnospiraceae; g__; s__	0.890599
ec16bd8a375c48788ac1b35276399e95	k__Bacteria; p__Firmicutes; c__Clostridia; o__Clostridiales	0.999818
5a3a1a6e38d5c41cb3d0bef1a7c1c31a	k__Bacteria; p__Firmicutes; c__Clostridia; o__Clostridiales; f__Ruminococcaceae; g__Ruminococcus; s__	0.999424
94cbe3c95838cb285286979b9b161541	k__Bacteria; p__Firmicutes; c__Clostridia; o__Clostridiales; f__Ruminococcaceae; g__; s__	0.770862
db8efaada70d0100c0aeb1fc36973821	k__Bacteria; p__Firmicutes; c__Clostridia; o__Clostridiales; f__Ruminococcaceae; g__Ruminococcus; s__	0.999549
d1701442489e0472f8b8cec2160b2452	k__Bacteria; p__Firmicutes; c__Clostridia; o__Clostridiales; f__Ruminococcaceae; g__Ruminococcus; s__	0.999314
94aedb3d28703e624196740d1057a96c	k__Bacteria; p__Firmicutes; c__Clostridia; o__Clostridiales; f__Ruminococcaceae	0.999316
36faf19e48645469a6d2b33df5ddb2ad	k__Bacteria; p__Firmicutes; c__Clostridia; o__Clostridiales; f__Ruminococcaceae; g__Ruminococcus; s__	0.999646
d656b7cdb7e3d09ca0a31b69bd55c706	k__Bacteria; p__Firmicutes; c__Clostridia; o__Clostridiales; f__Ruminococcaceae; g__Ruminococcus; s__	0.999463
741d8223acd10ac0edeeb7edaeda9caa	k__Bacteria; p__Firmicutes; c__Clostridia; o__Clostridiales; f__Ruminococcaceae; g__; s__	0.859084
d1c8cc943ac8da495c57845e89bc32ea	k__Bacteria; p__Firmicutes; c__Clostridia; o__Clostridiales; f__Ruminococcaceae; g__; s__	0.856523
10a256eca4161954fb2ed65672015ec9	k__Bacteria; p__Firmicutes; c__Clostridia; o__Clostridiales; f__Ruminococcaceae; g__; s__	0.739632
0970e2deb45ac8ab290fe68202426a72	k__Bacteria; p__Firmicutes; c__Clostridia; o__Clostridiales	0.999211
737c733f2fe8591304bede57be204b7b	k__Bacteria; p__Firmicutes; c__Clostridia; o__Clostridiales; f__Lachnospiraceae; g__; s__	0.998916
8633f157672e96709dde3389d7904bb8	k__Bacteria; p__Firmicutes; c__Clostridia; o__Clostridiales; f__Ruminococcaceae; g__; s__	0.979184
5113b90a7e0fbf3afcd3a48f5e322cb2	k__Bacteria; p__Firmicutes; c__Clostridia; o__Clostridiales; f__Ruminococcaceae; g__Faecalibacterium; s__prausnitzii	1
64730f4f114b3063e604b6ac4a930f90	k__Bacteria; p__Firmicutes; c__Clostridia; o__Clostridiales; f__Ruminococcaceae; g__; s__	0.91529
cf3f1345c56ca11511f59b0e7ec88027	k__Bacteria; p__Firmicutes; c__Clostridia; o__Clostridiales	0.999441
7a1b5a60aa6c4ab8de5d6d384d0c1616	k__Bacteria; p__Firmicutes; c__Clostridia; o__Clostridiales; f__Ruminococcaceae; g__; s__	0.957715
3c76b9c250f8f8b7ca0edcf2ecc158ce	k__Bacteria; p__Firmicutes; c__Clostridia; o__Clostridiales; f__Ruminococcaceae; g__; s__	0.837019
e069640165c6ce6a3c1551b0c38adefd	k__Bacteria; p__Firmicutes; c__Clostridia; o__Clostridiales; f__Lachnospiraceae; g__; s__	0.998192
a7f520103043100b889c861bd24ffa80	k__Bacteria; p__Firmicutes; c__Clostridia; o__Clostridiales; f__Ruminococcaceae; g__Faecalibacterium; s__prausnitzii	1
90ce4bb394d9b35bc8fbe1a5da5d1c9a	k__Bacteria; p__Firmicutes; c__Clostridia; o__Clostridiales; f__; g__; s__	0.992765
0e6bb6ebc7fcf34e80cb938665d97eb8	k__Bacteria; p__Firmicutes; c__Clostridia; o__Clostridiales; f__Ruminococcaceae; g__; s__	0.988378
2318ac6fc4082e7be738689ea0b80e43	k__Bacteria; p__Firmicutes; c__Clostridia; o__Clostridiales; f__Ruminococcaceae; g__Faecalibacterium; s__prausnitzii	1
0a9cbef81f7411f2912de43b58ca5a46	k__Bacteria; p__Firmicutes; c__Clostridia; o__Clostridiales; f__; g__; s__	0.993522
09910017ea614e41f0d97df37f7d0fc9	k__Bacteria; p__Firmicutes; c__Clostridia; o__Clostridiales; f__; g__; s__	0.999696
138a318daf94b00602d5530134b58544	k__Bacteria; p__Firmicutes; c__Clostridia; o__Clostridiales; f__Lachnospiraceae; g__; s__	0.998768
4c76077d5abfb9affbed0ae6f7c63591	k__Bacteria; p__Firmicutes; c__Clostridia; o__Clostridiales; f__; g__; s__	0.999699
8af48ab98599be2fdeb1ea491d1bf06c	k__Bacteria; p__Firmicutes; c__Bacilli; o__Bacillales; f__Planococcaceae; g__; s__	0.954108
3603bd1a7bf7c71d64f4163832e75bc0	k__Bacteria; p__Firmicutes; c__Clostridia; o__Clostridiales; f__; g__; s__	0.999988
36e7c0df29a7771f7956e34587227159	k__Bacteria; p__Firmicutes; c__Clostridia; o__Clostridiales; f__Ruminococcaceae; g__Faecalibacterium; s__prausnitzii	1
5b9531c8a70541d1e5461edd3d9438b7	k__Bacteria; p__Firmicutes; c__Clostridia; o__Clostridiales; f__; g__; s__	0.999989
801a2260d7ebf65343f630c6b4444b45	k__Bacteria; p__Firmicutes; c__Bacilli; o__Bacillales; f__Planococcaceae; g__; s__	0.96323
bd929d6772fce094f8b7337820cca83c	k__Bacteria; p__Firmicutes; c__Bacilli; o__Bacillales; f__Planococcaceae; g__; s__	0.949968
b13624c98c94b17798e5f6653ac36978	k__Bacteria; p__Firmicutes; c__Clostridia; o__Clostridiales; f__Ruminococcaceae; g__Faecalibacterium; s__prausnitzii	1
d1f09e944abaa85a1b02ac6dfcda25ab	k__Bacteria; p__Firmicutes; c__Clostridia; o__Clostridiales; f__; g__; s__	0.999988
11f336df5cad53c90f20938a6c86e219	k__Bacteria; p__Firmicutes; c__Clostridia; o__Clostridiales; f__Lachnospiraceae; g__; s__	0.978378
be49158c3f9ccd1a7b9837af3954a545	k__Bacteria; p__Firmicutes; c__Clostridia; o__Clostridiales; f__Lachnospiraceae; g__; s__	0.998322
1eb9aada9fc3b2cd22c9639e827d2528	k__Bacteria; p__Firmicutes; c__Clostridia; o__Clostridiales; f__Ruminococcaceae; g__Ruminococcus; s__	0.986027
98bbdc65f4ac642fb6f75446e17ae99f	k__Bacteria; p__Firmicutes; c__Clostridia; o__Clostridiales; f__Ruminococcaceae; g__Ruminococcus; s__	0.98903
9bb3d790b198ab383ad0c7f81a4bfd06	k__Bacteria; p__Firmicutes; c__Clostridia; o__Clostridiales; f__Lachnospiraceae; g__; s__	0.973305
2f2a9c6d69c71aaab2b1e15994b066b5	k__Bacteria; p__Firmicutes; c__Clostridia; o__Clostridiales; f__Lachnospiraceae; g__; s__	0.970309
c81be75fe2662670e72815b31a0a29ad	k__Bacteria; p__Firmicutes; c__Clostridia; o__Clostridiales; f__Ruminococcaceae; g__Faecalibacterium; s__prausnitzii	1
f1037bec614b24d730f273cbf2066b78	k__Bacteria; p__Firmicutes; c__Clostridia; o__Clostridiales; f__Lachnospiraceae; g__; s__	0.997658
a5c0b58ef30878cf30d6d949d7adcb70	k__Bacteria; p__Firmicutes; c__Clostridia; o__Clostridiales; f__Ruminococcaceae; g__Faecalibacterium; s__prausnitzii	1
9a8171b2b9bc382e9055f767617ba4e6	k__Bacteria; p__Firmicutes; c__Clostridia; o__Clostridiales; f__Lachnospiraceae; g__; s__	0.998776
b3d6a5111a60fea5c3115a2b0666e650	k__Bacteria; p__Firmicutes; c__Clostridia; o__Clostridiales; f__Ruminococcaceae; g__Ruminococcus; s__	0.989007
68cf399f4b905cd968ecd322d0c6ce68	k__Bacteria; p__Firmicutes; c__Clostridia; o__Clostridiales; f__Lachnospiraceae; g__; s__	0.998296
6627ba4cef605c9693bb1aef7aa16086	k__Bacteria; p__Firmicutes; c__Clostridia; o__Clostridiales; f__Lachnospiraceae; g__; s__	0.962903
457145302a1fef34ed062ab26737f917	k__Bacteria; p__Firmicutes; c__Clostridia; o__Clostridiales; f__Lachnospiraceae; g__; s__	0.990354
87947170393cb1ee17537185bc318ce1	k__Bacteria; p__Firmicutes; c__Clostridia; o__Clostridiales; f__Lachnospiraceae; g__; s__	0.979262
9c421a9933c8bcfa36faec47937067c9	k__Bacteria; p__Firmicutes; c__Clostridia; o__Clostridiales; f__Ruminococcaceae; g__Faecalibacterium; s__prausnitzii	1
1dfbc5b35b29d6bc58ff8f96da86bfda	k__Bacteria; p__Firmicutes; c__Bacilli; o__Bacillales; f__Staphylococcaceae; g__Staphylococcus; s__	0.940893
bd70542041ed702c5e31591d41b5e0b9	k__Bacteria; p__Proteobacteria; c__Gammaproteobacteria; o__Enterobacteriales; f__Enterobacteriaceae	0.999999
8caa2ae131652170ee566c0922ccbca1	k__Bacteria; p__Firmicutes; c__Clostridia; o__Clostridiales; f__Lachnospiraceae; g__; s__	0.985203
63a8a8be465faed6f494247ce6bb55ac	k__Bacteria; p__Firmicutes; c__Clostridia; o__Clostridiales; f__Lachnospiraceae; g__; s__	0.981355
079d60785b3b32627e0341a16d65e7fc	k__Bacteria; p__Firmicutes; c__Clostridia; o__Clostridiales; f__; g__; s__	0.999818
76b7dcc2cc0c5826d416360f8e26b284	k__Bacteria; p__Firmicutes; c__Clostridia; o__Clostridiales; f__Clostridiaceae	0.918847
ca879c6fceb11e80dce5f02445954a8d	k__Bacteria; p__Proteobacteria; c__Gammaproteobacteria; o__Enterobacteriales; f__Enterobacteriaceae	0.999999
113eca4cfb93fee6dc882842f914362f	k__Bacteria; p__Firmicutes; c__Bacilli; o__Bacillales; f__Staphylococcaceae; g__Staphylococcus; s__	0.933152
d7068d1e79b3b5a577ba004df3980957	k__Bacteria; p__Firmicutes; c__Clostridia; o__Clostridiales; f__Lachnospiraceae; g__; s__	0.984823
dec4b3eb7ab3cd6b5848c7656e51e302	k__Bacteria; p__Firmicutes; c__Clostridia; o__Clostridiales; f__Ruminococcaceae; g__; s__	0.977645
5a55345381d6d2beca5a9ccef30e4ca3	k__Bacteria; p__Firmicutes; c__Clostridia; o__Clostridiales; f__Ruminococcaceae; g__; s__	0.954251
38e2af2b81ef5fcbc7faa00e9e0d8236	k__Bacteria; p__Firmicutes; c__Clostridia; o__Clostridiales; f__; g__; s__	0.999819
90f24c100d7b8f37365673e96d5b2618	k__Bacteria; p__Firmicutes; c__Clostridia; o__Clostridiales; f__Lachnospiraceae; g__; s__	0.993176
7d21ddfd73f78f980277f47f66862589	k__Bacteria; p__Firmicutes; c__Clostridia; o__Clostridiales; f__Lachnospiraceae; g__; s__	0.989532
11c3f445429ba05571df3b4f83df444a	k__Bacteria; p__Tenericutes; c__Mollicutes; o__RF39; f__; g__; s__	0.999999
49f3a676dd4ee5d3707d8b19d7e5b1f3	k__Bacteria; p__Firmicutes; c__Clostridia; o__Clostridiales; f__; g__; s__	0.999989
2774e898d9a8f98f067062dfe123fb1c	k__Bacteria; p__Firmicutes; c__Clostridia; o__Clostridiales; f__Clostridiaceae	0.926555
b34df0c1a7d7eb096ebec67dbc74bab4	k__Bacteria; p__Firmicutes; c__Bacilli; o__Bacillales; f__Staphylococcaceae; g__Staphylococcus; s__	0.93725
4aa14a5c09cc0289f811f54841a1d786	k__Bacteria; p__Firmicutes; c__Clostridia; o__Clostridiales; f__Lachnospiraceae; g__; s__	0.978875
18ac311a3b236f51aa6de82c48f78634	k__Bacteria; p__Firmicutes; c__Clostridia; o__Clostridiales; f__Peptostreptococcaceae; g__; s__	0.999998
021125da79fd4f878d6be8df91e4897f	k__Bacteria; p__Tenericutes; c__Mollicutes; o__RF39; f__; g__; s__	0.999983
7ea61d492ad601356d3d53a3cde28112	k__Bacteria; p__Firmicutes; c__Clostridia; o__Clostridiales; f__Lachnospiraceae; g__; s__	0.998084
28fff0cc50704ea0570bb07a396607a1	k__Bacteria; p__Firmicutes; c__Clostridia; o__Clostridiales; f__Ruminococcaceae	0.979562
d8f0b26291f47c5ed8656321197dc817	k__Bacteria; p__Proteobacteria; c__Gammaproteobacteria; o__Enterobacteriales; f__Enterobacteriaceae	0.999999
00bc0d69779aa615f39dc42cc6b3307e	k__Bacteria; p__Firmicutes; c__Clostridia; o__Clostridiales; f__; g__; s__	0.999991
6044d2f4d21b34858f3f79e3a4daa4b9	k__Bacteria; p__Firmicutes; c__Clostridia; o__Clostridiales; f__Lachnospiraceae; g__; s__	0.989419
eb0a45fd25acec132364109d817b67d6	k__Bacteria; p__Firmicutes; c__Clostridia; o__Clostridiales; f__Clostridiaceae	0.918681
010185e562f02b2472767a582f8967a0	k__Bacteria; p__Firmicutes; c__Clostridia; o__Clostridiales; f__Ruminococcaceae; g__; s__	0.87963
0d6c59fa32233701e4160b9c401dab31	k__Bacteria; p__Firmicutes; c__Clostridia; o__Clostridiales; f__Ruminococcaceae; g__; s__	0.974184
cfd6238d0adfaf3849207a24f982c253	k__Bacteria; p__Firmicutes; c__Clostridia; o__Clostridiales; f__Ruminococcaceae; g__Ruminococcus; s__flavefaciens	0.77301
c0f23a92610be01f51c8bc746a4697bb	k__Bacteria; p__Firmicutes; c__Clostridia; o__Clostridiales; f__Clostridiaceae	0.926399
c46c6222e285bcbb6d3416b2ef19d5fe	k__Bacteria; p__Firmicutes; c__Clostridia; o__Clostridiales; f__Ruminococcaceae; g__; s__	0.987519
cbb0aa85895662ae355ff872418ee48d	k__Bacteria; p__Tenericutes; c__Mollicutes; o__RF39; f__; g__; s__	1
7f252039e0dce2542b5a14993e05936c	k__Bacteria; p__Firmicutes; c__Clostridia; o__Clostridiales; f__; g__; s__	0.999838
bf87f88ee908f6b1f1524bcdad19c54f	k__Bacteria; p__Firmicutes; c__Clostridia; o__Clostridiales; f__Lachnospiraceae; g__; s__	0.985266
ab21f0fc0c3466f0921adc1213315f59	k__Bacteria; p__Firmicutes; c__Clostridia; o__Clostridiales; f__Ruminococcaceae; g__; s__	0.999632
5ce676745cb0ee924a2286ed32510059	k__Bacteria; p__Firmicutes; c__Clostridia; o__Clostridiales; f__Ruminococcaceae; g__; s__	0.778523
0487c4a9f0e4ad3f442fd867a0867743	k__Bacteria; p__Firmicutes; c__Clostridia; o__Clostridiales; f__Lachnospiraceae; g__Pseudobutyrivibrio; s__	0.996685
a2d5ae9cda65e40d24ab352f6267bcb7	k__Bacteria; p__Firmicutes; c__Clostridia; o__Clostridiales; f__Ruminococcaceae	0.999884
85dd39ec2285f9111f2d8b37e86d0fd3	k__Bacteria; p__Firmicutes; c__Clostridia; o__Clostridiales; f__Lachnospiraceae; g__; s__	0.998253
4ec109013170610472ee5e278faaaa91	k__Bacteria; p__Firmicutes; c__Clostridia; o__Clostridiales; f__Lachnospiraceae; g__Dorea; s__	0.988222
33829541870565833c0ad6ba39935cdb	k__Bacteria; p__Firmicutes; c__Clostridia; o__Clostridiales; f__; g__; s__	0.999988
ef2cb25da4bf0aa095fe7355eaeaa634	k__Bacteria; p__Tenericutes; c__Mollicutes; o__RF39; f__; g__; s__	0.999992
de81bdb925eee339d58c048babfb9589	k__Bacteria; p__Firmicutes; c__Clostridia; o__Clostridiales; f__Ruminococcaceae; g__Ruminococcus	0.794627
65a9a75a6f3badb37058e1c0896cb666	k__Bacteria; p__Firmicutes; c__Clostridia; o__Clostridiales; f__; g__; s__	0.999908
3fd94f72de70f9f0bc24a31b79b7782d	k__Bacteria; p__Firmicutes; c__Clostridia; o__Clostridiales; f__Lachnospiraceae; g__; s__	0.99865
d263a81476cec722e75e6f658e9e9187	k__Bacteria; p__Firmicutes; c__Clostridia; o__Clostridiales; f__Peptostreptococcaceae; g__; s__	0.999998
87723f6f8d660f733e989e01f6c55e51	k__Bacteria; p__Firmicutes; c__Clostridia; o__Clostridiales; f__Ruminococcaceae; g__; s__	0.999159
478295b351684647bec5341da80f00b1	k__Bacteria; p__Firmicutes; c__Clostridia; o__Clostridiales; f__Ruminococcaceae	0.978622
70706011f09e291ecb266aefdacba456	k__Bacteria; p__Firmicutes; c__Clostridia; o__Clostridiales; f__Lachnospiraceae; g__Pseudobutyrivibrio; s__	0.997645
e7d9561e2ac528975cdc5d3e3797a77d	k__Bacteria; p__Firmicutes; c__Clostridia; o__Clostridiales; f__Clostridiaceae	0.888139
0f98077192d9b750bbb9e770cb43bec9	k__Bacteria; p__Firmicutes; c__Clostridia; o__Clostridiales; f__Ruminococcaceae	0.99992
9dfdce84f665c8aa83d49487cf9549e4	k__Bacteria; p__Firmicutes; c__Clostridia; o__Clostridiales; f__Lachnospiraceae; g__Pseudobutyrivibrio; s__	0.995246
8d03a6272ed146e7b203c75e0a5019fd	k__Bacteria; p__Firmicutes; c__Clostridia; o__Clostridiales; f__Ruminococcaceae; g__; s__	0.928677
0ec23532d1aa16658d7481c70328a98e	k__Bacteria; p__Firmicutes; c__Clostridia; o__Clostridiales; f__Lachnospiraceae; g__; s__	0.997555
aaf7109aa96d38dfbf02ed9c23368609	k__Bacteria; p__Firmicutes; c__Clostridia; o__Clostridiales; f__Lachnospiraceae; g__; s__	0.998015
9517e002099cfee29440642c2afb6f42	k__Bacteria; p__Firmicutes; c__Clostridia; o__Clostridiales; f__Lachnospiraceae; g__; s__	0.998116
b885adadd8222cd6dee084c7fdcde0d2	k__Bacteria; p__Firmicutes; c__Clostridia; o__Clostridiales; f__; g__; s__	0.996456
d598cf2309c6e19dc9937ae7540e96f7	k__Bacteria; p__Firmicutes; c__Clostridia; o__Clostridiales; f__Clostridiaceae; g__Natronincola_Anaerovirgula; s__	0.704018
034c8c124043bec4adfdb45479fa0500	k__Bacteria; p__Tenericutes; c__Mollicutes; o__RF39; f__; g__; s__	0.999982
358cbdf6b990aba84685d3b80be9e0a0	k__Bacteria; p__Firmicutes; c__Clostridia; o__Clostridiales; f__Ruminococcaceae; g__; s__	0.999795
a556b90284e10bb149da673d072b44c4	k__Bacteria; p__Tenericutes; c__Mollicutes; o__RF39; f__; g__; s__	1
9c985cc6f50b15658e1d3b3e1761fa90	k__Bacteria; p__Tenericutes; c__Mollicutes; o__RF39; f__; g__; s__	1
9ab04b2a34f34b9895978ee1eb2854dc	k__Bacteria; p__Firmicutes; c__Clostridia; o__Clostridiales; f__Lachnospiraceae; g__Dorea; s__	0.991657
c99badc2d9994373459c1ab4fa802181	k__Bacteria; p__Tenericutes; c__Mollicutes; o__RF39; f__; g__; s__	0.999992
27b3b6c782ca8d84ffb7ba06bc5b9e21	k__Bacteria; p__Firmicutes; c__Bacilli; o__Bacillales; f__Bacillaceae	0.997519
ee86ff3fee3683ac8d84052f3cd10a1d	k__Bacteria; p__Firmicutes; c__Clostridia; o__Clostridiales; f__Ruminococcaceae; g__Ruminococcus	0.723734
59c97d983335c1c99880f5e9b42d9f94	k__Bacteria; p__Firmicutes; c__Clostridia; o__Clostridiales; f__Ruminococcaceae; g__; s__	0.999532
8a4f06bf25a0bb81739037030cce230f	k__Bacteria; p__Firmicutes; c__Clostridia; o__Clostridiales	0.99328
24d1e51c93c67740ab63e573cf0e1b85	k__Bacteria; p__Firmicutes; c__Clostridia; o__Clostridiales; f__Lachnospiraceae; g__; s__	0.99875
9a0d99c3162cb4ca40e42b268615bf4e	k__Bacteria; p__Firmicutes; c__Clostridia; o__Clostridiales; f__Ruminococcaceae; g__Oscillospira; s__	0.978936
b6f545c4571ad50e8e6462643534c888	k__Bacteria; p__Firmicutes; c__Clostridia; o__Clostridiales; f__Peptostreptococcaceae; g__; s__	0.999998
24121ebb0e04b674515c41ed5e3b136a	k__Bacteria; p__Firmicutes; c__Clostridia; o__Clostridiales	0.994962
a3705bbe04d5f3ab56285b8b3268f747	k__Bacteria; p__Firmicutes; c__Clostridia; o__Clostridiales; f__Lachnospiraceae; g__; s__	0.998898
e9abb1a03329e2eca06b172b4a3bc976	k__Bacteria; p__Firmicutes; c__Clostridia; o__Clostridiales; f__; g__; s__	0.996897
931a828a22db46464c3fd2e63f095912	k__Bacteria; p__Firmicutes; c__Clostridia; o__Clostridiales; f__Lachnospiraceae; g__; s__	0.999017
a40c0272829a2e8994507bd118193ae3	k__Bacteria; p__Firmicutes; c__Clostridia; o__Clostridiales; f__Lachnospiraceae; g__; s__	0.960155
73ffdc1183fb0087c2c56b40c9bb518b	k__Bacteria; p__Firmicutes; c__Clostridia; o__Clostridiales; f__Lachnospiraceae; g__; s__	0.897463
7049e2f268432bc8cef0c52e149f85d9	k__Bacteria; p__Firmicutes; c__Clostridia; o__Clostridiales; f__Clostridiaceae	0.741627
110de344c5c5f573765359bd11f9206a	k__Bacteria; p__Firmicutes; c__Clostridia; o__Clostridiales; f__Lachnospiraceae; g__; s__	0.998252
0905849c0dfa6d58d9d3898bd916f650	k__Bacteria; p__Firmicutes; c__Clostridia; o__Clostridiales; f__Clostridiaceae; g__Natronincola_Anaerovirgula; s__	0.701616
07fc5094c37fd15f5c4f5c21e030c410	k__Bacteria; p__Firmicutes; c__Clostridia; o__Clostridiales; f__; g__; s__	0.999735
e2c6b0e50f6d8f1b8cb3c1ff0a57706b	k__Bacteria; p__Firmicutes; c__Clostridia; o__Clostridiales; f__Ruminococcaceae; g__Oscillospira; s__	0.778795
fb2b7766ec89d663905b1bbc27380349	k__Bacteria; p__Firmicutes; c__Clostridia; o__Clostridiales; f__Ruminococcaceae; g__Oscillospira; s__	0.989852
4ef551c318d4684880d5de57a62a7947	k__Bacteria; p__Tenericutes; c__Mollicutes; o__RF39; f__; g__; s__	1
30e10a390c4a29f200fd7e3bd182fa2c	k__Bacteria; p__Firmicutes; c__Clostridia; o__Clostridiales; f__Ruminococcaceae	0.775595
172c2a75c9e498b0fda0064ad8e62fde	k__Bacteria; p__Firmicutes; c__Clostridia; o__Clostridiales; f__Lachnospiraceae; g__; s__	0.95341
e0179bb6e6b1ea1ce5b859f23434a8fe	k__Bacteria; p__Firmicutes; c__Bacilli; o__Bacillales; f__Bacillaceae; g__; s__	0.850119
656cafe38d43fb2150254fad143e2152	k__Bacteria; p__Firmicutes; c__Clostridia; o__Clostridiales; f__; g__; s__	0.999858
892a17b6b73c8c661d3ec299188a2d1a	k__Bacteria; p__Firmicutes; c__Clostridia; o__Clostridiales; f__Lachnospiraceae; g__; s__	0.930959
c71a0328abaa29c019b2109c6d1569ff	k__Bacteria; p__Firmicutes; c__Clostridia; o__Clostridiales; f__Lachnospiraceae; g__; s__	0.986227
3d6af8b3c29820a406b511db68d3c6de	k__Bacteria; p__Firmicutes; c__Clostridia; o__Clostridiales; f__Lachnospiraceae; g__; s__	0.994327
ed04a154b0f803b63f831c7b4a5f47ad	k__Bacteria; p__Firmicutes; c__Clostridia; o__Clostridiales; f__Lachnospiraceae; g__Dorea; s__	0.990466
54a08ae1fdbf054fe9b18e03283e3286	k__Bacteria; p__Firmicutes; c__Clostridia; o__Clostridiales	0.993159
9ce4c82e9901f5b78f2b14a0cebbe655	k__Bacteria; p__Firmicutes; c__Clostridia; o__Clostridiales; f__Ruminococcaceae; g__Oscillospira; s__	0.879731
2275e708b98a33de097f98b6368966fd	k__Bacteria; p__Firmicutes; c__Clostridia; o__Clostridiales; f__; g__; s__	0.999988
11df147a45e56dc9bc33a64dc672fa5a	k__Bacteria; p__Firmicutes; c__Clostridia; o__Clostridiales; f__Ruminococcaceae; g__; s__	0.974122
0fc3ba4dd06f564dd43d652cb73be0c6	k__Bacteria; p__Firmicutes; c__Clostridia; o__Clostridiales; f__Ruminococcaceae; g__; s__	0.993102
a4851d7fb5ac5b13c719287fe2629ed9	k__Bacteria; p__Firmicutes; c__Clostridia; o__Clostridiales; f__Ruminococcaceae; g__; s__	0.996516
2768a72c7805903fc57e184270d5ce4d	k__Bacteria; p__Firmicutes; c__Bacilli; o__Bacillales; f__Bacillaceae; g__; s__	0.852062
d0ddb3e4bc68e2ed88ab1d9fa5febbf7	k__Bacteria; p__Firmicutes; c__Clostridia; o__Clostridiales; f__Ruminococcaceae; g__; s__	0.992892
80bd364a7031d57330e099fb6d30271f	k__Bacteria; p__Firmicutes; c__Clostridia; o__Clostridiales; f__Lachnospiraceae; g__; s__	0.86211
23cfeb1a079cba2b9d622883db56b8b3	k__Bacteria; p__Firmicutes; c__Clostridia; o__Clostridiales; f__Clostridiaceae; g__Natronincola_Anaerovirgula; s__	0.722159
2f63a8b230c7094dfc26fc1ab1574ebb	k__Bacteria; p__Firmicutes; c__Clostridia; o__Clostridiales	0.991065
020958e5fceedfddcc1c1ff61ee787df	k__Bacteria; p__Tenericutes; c__Mollicutes; o__RF39; f__; g__; s__	1
c2c65f6278a476f045497c7ad795eeb9	k__Bacteria; p__Firmicutes; c__Clostridia; o__Clostridiales; f__Lachnospiraceae; g__; s__	0.947408
3c7fcd7837965a72d37f1d803646ffd8	k__Bacteria; p__Firmicutes; c__Clostridia; o__Clostridiales; f__Ruminococcaceae; g__; s__	0.947583
ba8f71ed66a186d3d4cc841b43a8f226	k__Bacteria; p__Firmicutes; c__Bacilli; o__Bacillales; f__Bacillaceae	0.997519
7a2664cbc818d6e6b85f9bbff500bce8	k__Bacteria; p__Firmicutes; c__Clostridia; o__Clostridiales; f__; g__; s__	0.996483
91b11440685b150358d4f84356c47765	k__Bacteria; p__Firmicutes; c__Clostridia; o__Clostridiales; f__Lachnospiraceae; g__; s__	0.980865
95a96c5224ff9717d008ef38b50ddfcd	k__Bacteria; p__Firmicutes; c__Clostridia; o__Clostridiales; f__Lachnospiraceae; g__; s__	0.993389
4fdce93c22aa5f9754ef723cf54803f4	k__Bacteria; p__Firmicutes; c__Clostridia; o__Clostridiales; f__Lachnospiraceae; g__; s__	0.935628
9735974548e39f94541e90d3b440b3c3	k__Bacteria; p__Firmicutes; c__Clostridia; o__Clostridiales; f__Ruminococcaceae; g__Oscillospira; s__	0.853171
d78cdc1d796e0a4784abaf8f187f2c66	k__Bacteria; p__Tenericutes; c__Mollicutes; o__RF39; f__; g__; s__	0.999981
1400dfdcdddaa84b334f02c21d02786d	k__Bacteria; p__Firmicutes; c__Clostridia; o__Clostridiales; f__Lachnospiraceae; g__; s__	0.926468
7fd32f0bf0b890af5351cfe478ddd372	k__Bacteria; p__Firmicutes; c__Clostridia; o__Clostridiales; f__Ruminococcaceae	0.750487
7db234f631bbf49c431f33344efbcbf5	k__Bacteria; p__Firmicutes; c__Erysipelotrichi; o__Erysipelotrichales; f__Erysipelotrichaceae; g__; s__	0.929358
d346c9026e774bba80c03db6e0dda3f4	k__Bacteria; p__Firmicutes; c__Clostridia; o__Clostridiales; f__; g__; s__	0.99999
8b051f2920482d3080aea8935f07d303	k__Bacteria; p__Firmicutes; c__Clostridia; o__Clostridiales; f__Lachnospiraceae; g__Coprococcus; s__	0.995895
2ec283b96728b1bf0fa0189e20776dde	k__Bacteria; p__Firmicutes; c__Clostridia; o__Clostridiales; f__Ruminococcaceae; g__Oscillospira; s__	0.981639
ad523753829a89976effcc0dd32d625d	k__Bacteria; p__Firmicutes; c__Clostridia; o__Clostridiales	0.990782
bb02f2cab5d5b621e19bca7546ae84d0	k__Bacteria; p__Tenericutes; c__Mollicutes; o__RF39; f__; g__; s__	1
27f8c45970897a3578b36417c99006ed	k__Bacteria; p__Firmicutes; c__Clostridia; o__Clostridiales; f__Ruminococcaceae; g__Oscillospira; s__	0.802171
b85ceedf16dfcadf545cead717efd294	k__Bacteria; p__Firmicutes; c__Clostridia; o__Clostridiales; f__Lachnospiraceae	0.999223
b63e2ea89815d1aac8940e9f99f98deb	k__Bacteria; p__Firmicutes; c__Clostridia; o__Clostridiales; f__Lachnospiraceae; g__; s__	0.971692
5b6bc72d4931ab49d2efdf419c946ff2	k__Bacteria; p__Firmicutes; c__Clostridia; o__Clostridiales; f__Ruminococcaceae; g__; s__	0.993151
82142f5818d7cc82fd64ec05135105d7	k__Bacteria; p__Firmicutes; c__Clostridia; o__Clostridiales; f__Ruminococcaceae; g__; s__	0.997944
07e588474cbffebab990f77758262eae	k__Bacteria; p__Firmicutes; c__Clostridia; o__Clostridiales; f__Clostridiaceae	0.741356
ba2a2dfede65412244235092169a0908	k__Bacteria; p__Firmicutes; c__Clostridia; o__Clostridiales	0.992921
945d062c675c94e0c8117489dcc458d1	k__Bacteria; p__Firmicutes; c__Clostridia; o__Clostridiales; f__Clostridiaceae; g__Natronincola_Anaerovirgula; s__	0.74695
9c8dc0e1ab878bab551965298c9c7ddf	k__Bacteria; p__Firmicutes; c__Clostridia; o__Clostridiales; f__Ruminococcaceae; g__; s__	0.9856
6a27807e3253493d65540e8cf1ab7dd7	k__Bacteria; p__Firmicutes; c__Bacilli; o__Bacillales; f__Bacillaceae	0.997384
4781cfe809d27c2613ff2bee40833bb7	k__Bacteria; p__Firmicutes; c__Clostridia; o__Clostridiales; f__Lachnospiraceae; g__; s__	0.925202
b9bedead6fe1adb250132beac57274f2	k__Bacteria; p__Firmicutes; c__Clostridia; o__Clostridiales; f__Lachnospiraceae; g__Coprococcus; s__	0.994757
8f55a57c03b68f4acdadb566baf6f66d	k__Bacteria; p__Firmicutes; c__Clostridia; o__Clostridiales; f__Lachnospiraceae; g__; s__	0.966877
1f67551800b85543069eeaaf16dfce74	k__Bacteria; p__Firmicutes; c__Clostridia; o__Clostridiales; f__Clostridiaceae	0.710565
d10950be0e0368cf6e7a696a48818d26	k__Bacteria; p__Firmicutes; c__Bacilli; o__Bacillales; f__Bacillaceae; g__; s__	0.856355
e8c9a2e40b0e72f55e748cc61a22f909	k__Bacteria; p__Firmicutes; c__Clostridia; o__Clostridiales; f__Ruminococcaceae; g__; s__	0.995796
bd1cbed8620307f8a42c75be223d0854	k__Bacteria; p__Firmicutes; c__Clostridia; o__Clostridiales; f__Lachnospiraceae; g__; s__	0.994403
635cbce067fabe0f30cd6539161b058a	k__Bacteria; p__Firmicutes; c__Clostridia; o__Clostridiales; f__Lachnospiraceae; g__; s__	0.995982
d9c046f691de7bd2a2a84413377f2427	k__Bacteria; p__Firmicutes; c__Clostridia; o__Clostridiales; f__Ruminococcaceae; g__; s__	0.985547
b30b8bb771d785583c419461ae735031	k__Bacteria; p__Firmicutes; c__Clostridia; o__Clostridiales; f__Lachnospiraceae; g__; s__	0.95064
cd68d655815c91340c37a5ebfc31b37c	k__Bacteria; p__Firmicutes; c__Clostridia; o__Clostridiales; f__Lachnospiraceae; g__; s__	0.988373
daed5c41f7eb110864280878b6c17e98	k__Bacteria; p__Firmicutes; c__Clostridia; o__Clostridiales; f__Ruminococcaceae	0.831113
0c01c6809784c693a8cce0cb8838c487	k__Bacteria; p__Firmicutes; c__Clostridia; o__Clostridiales; f__Ruminococcaceae; g__Oscillospira; s__	0.921108
fc397ef0484ffbfa1bead8f8767cd556	k__Bacteria; p__Firmicutes; c__Clostridia; o__Clostridiales; f__; g__; s__	0.999986
355034a5402d8dadedddf6c93f9c507c	k__Bacteria; p__Firmicutes; c__Clostridia; o__Clostridiales; f__Lachnospiraceae; g__; s__	0.990117
d4290a800791d83ac15371b9487dbf35	k__Bacteria; p__Firmicutes; c__Clostridia; o__Clostridiales; f__Ruminococcaceae; g__; s__	0.882257
facc43510edb91aa666a0939a0f2865a	k__Bacteria; p__Firmicutes; c__Clostridia; o__Clostridiales; f__Clostridiaceae; g__Natronincola_Anaerovirgula; s__	0.747065
e05bbd7c78a9d395adb5ddfa09c68c0f	k__Bacteria; p__Firmicutes; c__Clostridia; o__Clostridiales; f__Lachnospiraceae; g__; s__	0.986281
2901a7f945f4a1d84025664543317bd1	k__Bacteria; p__Firmicutes; c__Clostridia; o__Clostridiales; f__; g__; s__	0.999988
19b940dd56a0f761cdc4b42c170d424a	k__Bacteria; p__Firmicutes; c__Clostridia; o__Clostridiales; f__Lachnospiraceae; g__Blautia; s__	0.700356
52c1be94e2296b7b7479dc4127352e8e	k__Bacteria; p__Firmicutes; c__Clostridia; o__Clostridiales; f__Lachnospiraceae; g__; s__	0.960849
e922b54997ab5352c4a399565178bf5a	k__Bacteria; p__Firmicutes; c__Clostridia; o__Clostridiales; f__Ruminococcaceae; g__; s__	0.985955
e61fa86fc74923d679cd6901d229dfe9	k__Bacteria; p__Firmicutes; c__Clostridia; o__Clostridiales; f__Lachnospiraceae; g__; s__	0.872669
f4d0f5a2a3cee17f790d220d754ad77f	k__Bacteria; p__Firmicutes; c__Clostridia; o__Clostridiales; f__Clostridiaceae	0.719732
c0874eeed49b6f126a340b1af55f40fd	k__Bacteria; p__Firmicutes; c__Clostridia; o__Clostridiales; f__Ruminococcaceae; g__; s__	0.996189
4a87b3861b3bfc92d2c16d4d43f643dd	k__Bacteria; p__Firmicutes; c__Clostridia; o__Clostridiales; f__Lachnospiraceae; g__; s__	0.942481
9461ce8c6ebd5ee4f30ffc60401eed63	k__Bacteria; p__Firmicutes; c__Erysipelotrichi; o__Erysipelotrichales; f__Erysipelotrichaceae; g__; s__	0.999843
b45e8e120a70c25cd9e270f6df5b500e	k__Bacteria; p__Firmicutes; c__Clostridia; o__Clostridiales; f__Ruminococcaceae; g__; s__	0.970368
6819eb91f0b2cb8e840475b124b00ce8	k__Bacteria; p__Firmicutes; c__Bacilli; o__Bacillales; f__Bacillaceae; g__; s__	0.858755
00dde1feb012f60222dd8c87872380a6	k__Bacteria; p__Firmicutes; c__Clostridia; o__Clostridiales; f__Ruminococcaceae	0.79491
54ca6d6116fa9abfd7cce5ef4826f7ae	k__Bacteria; p__Firmicutes; c__Clostridia; o__Clostridiales; f__; g__; s__	0.999988
d3fdcc82c8b35d62f17b26e026762022	k__Bacteria; p__Firmicutes; c__Clostridia; o__Clostridiales; f__; g__; s__	0.999682
43f896f0a6168ccaf6c8b3883fe7c849	k__Bacteria; p__Firmicutes; c__Clostridia; o__Clostridiales; f__Lachnospiraceae	0.840561
8840e216cf87a8c94e0241463610cf19	k__Bacteria; p__Tenericutes; c__Mollicutes; o__RF39; f__; g__; s__	1
a1f2353ad037b1dc289a0397baf6cd92	k__Bacteria; p__Firmicutes; c__Clostridia; o__Clostridiales; f__Lachnospiraceae; g__; s__	0.945085
514cea3d792a5a97533e51125d441f89	k__Bacteria; p__Firmicutes; c__Clostridia; o__Clostridiales; f__Lachnospiraceae; g__; s__	0.997137
d46c09b3e31c64133467828742877e22	k__Bacteria; p__Firmicutes; c__Clostridia; o__Clostridiales; f__Lachnospiraceae; g__; s__	0.959099
6a0a76e739a413ea73113fa4c0495e84	k__Bacteria; p__Firmicutes; c__Clostridia; o__Clostridiales; f__Ruminococcaceae; g__; s__	0.784269
e8e0cdbc0c6c4d483a7cc0152934a81f	k__Bacteria; p__Firmicutes; c__Clostridia; o__Clostridiales; f__Clostridiaceae	0.709626
cf6ec14843d4e7e8b899f5b1a70145c2	k__Bacteria; p__Firmicutes; c__Clostridia; o__Clostridiales; f__Lachnospiraceae; g__; s__	0.808884
9a0e1485bca836118fe6999908dffe00	k__Bacteria; p__Firmicutes; c__Clostridia; o__Clostridiales; f__; g__; s__	0.999949
503fa18d17cbf062c5bd7b57df71a032	k__Bacteria; p__Firmicutes; c__Clostridia; o__Clostridiales; f__Ruminococcaceae; g__Oscillospira; s__	0.999361
eab9883901ab34aab6431538705b2f99	k__Bacteria; p__Firmicutes; c__Clostridia; o__Clostridiales; f__; g__; s__	0.999803
79820727c1b09071ee377a73e845c70b	k__Bacteria; p__Actinobacteria; c__Coriobacteriia; o__Coriobacteriales; f__Coriobacteriaceae; g__Collinsella; s__aerofaciens	0.978903
92e7b0e8b234e62f8c98cb0156b6bdbe	k__Bacteria; p__Firmicutes; c__Clostridia; o__Clostridiales; f__; g__; s__	0.999988
fd2a5abdd6146a71e47c2e896aab3c53	k__Bacteria; p__Firmicutes; c__Clostridia; o__Clostridiales; f__Lachnospiraceae; g__; s__	0.991915
5a7e11fa3cadff17cc457c4378012ede	k__Bacteria; p__Firmicutes; c__Clostridia; o__Clostridiales; f__; g__; s__	0.999987
75c6b457a1bdf9216fc6c71b4d990b40	k__Bacteria; p__Firmicutes; c__Clostridia; o__Clostridiales; f__Clostridiaceae; g__Natronincola_Anaerovirgula; s__	0.750307
31af902b70250325d05f9038aac782b3	k__Bacteria; p__Firmicutes; c__Clostridia; o__Clostridiales; f__Clostridiaceae	0.718815
16305ba641b5306a38c3a65f640b7748	k__Bacteria; p__Firmicutes; c__Clostridia; o__Clostridiales; f__Clostridiaceae; g__Natronincola_Anaerovirgula; s__	0.750191
a36b0fc5e5a313ac0de84e3cc3bd8ac7	k__Bacteria; p__Firmicutes; c__Clostridia; o__Clostridiales; f__; g__; s__	0.999992
20c8cf666ca8b705c7b2cf9523fca44f	k__Bacteria; p__Tenericutes; c__Mollicutes; o__RF39; f__; g__; s__	0.999981
053e2fe12849faee70c0128a5f400547	k__Bacteria; p__Firmicutes; c__Clostridia; o__Clostridiales; f__Ruminococcaceae; g__Oscillospira; s__	0.868486
a0894a64498d4f27ece8774828ed1760	k__Bacteria; p__Firmicutes; c__Clostridia; o__Clostridiales; f__Ruminococcaceae; g__; s__	0.991672
ae6e19401a183a42638ebf1af97f9406	k__Bacteria; p__Firmicutes; c__Clostridia; o__Clostridiales; f__Lachnospiraceae	0.800938
7711d82297efa2a8fc7c7d5b6c745be6	k__Bacteria; p__Firmicutes; c__Clostridia; o__Clostridiales; f__Lachnospiraceae; g__Coprococcus; s__	0.994752
334d3c74519d507d5831e15708871d36	k__Bacteria; p__Firmicutes; c__Clostridia; o__Clostridiales; f__Lachnospiraceae; g__; s__	0.920635
d8e2525656b3871bbf473dfa6903b2c4	k__Bacteria; p__Firmicutes; c__Clostridia; o__Clostridiales; f__; g__; s__	0.999965
85f02cb0f384164f4c2cf1b2630ee635	k__Bacteria; p__Firmicutes; c__Clostridia; o__Clostridiales; f__; g__; s__	0.999851
3968835c2562b02cc881132c876feef8	k__Bacteria; p__Firmicutes; c__Clostridia; o__Clostridiales; f__; g__; s__	0.999995
9d61f31a40404cf4c97970c89dcaf3b8	k__Bacteria; p__Firmicutes; c__Clostridia; o__Clostridiales; f__Lachnospiraceae; g__Coprococcus; s__	0.731132
c726db65058ea16fcf32b0dbdd3ffd47	k__Bacteria; p__Firmicutes; c__Clostridia; o__Clostridiales; f__Ruminococcaceae; g__Ruminococcus; s__	0.994139
72b4c0bc10a7921442761e68f8abcee9	k__Bacteria; p__Actinobacteria; c__Coriobacteriia; o__Coriobacteriales; f__Coriobacteriaceae; g__Collinsella; s__aerofaciens	0.979012
4ba2a02e0827ce76231fed2cd59a1852	k__Bacteria; p__Firmicutes; c__Clostridia; o__Clostridiales; f__; g__; s__	0.999877
2ae5c6bc3243559d8998e424125e84cd	k__Bacteria; p__Firmicutes; c__Erysipelotrichi; o__Erysipelotrichales; f__Erysipelotrichaceae; g__; s__	0.999906
d5931b36ffb53fc552c8f195c5952db9	k__Bacteria; p__Firmicutes; c__Clostridia; o__Clostridiales; f__Ruminococcaceae; g__Oscillospira; s__	0.99951
1284b0ebd40b5c8a3794506bde888c74	k__Bacteria; p__Firmicutes; c__Clostridia; o__Clostridiales; f__; g__; s__	0.999939
72c391a21b43863ad9a696070b4710e9	k__Bacteria; p__Firmicutes; c__Clostridia; o__Clostridiales; f__; g__; s__	1
5b330a72c15b820a7a2c5f9962f764e3	k__Bacteria; p__Tenericutes; c__Mollicutes; o__RF39; f__; g__; s__	1
ba58b377b57034a45ec00bddc8d222ea	k__Bacteria; p__Tenericutes; c__Mollicutes; o__RF39; f__; g__; s__	1
340c2109c0a15c37d573d7d27a11bef7	k__Bacteria; p__Firmicutes; c__Clostridia; o__Clostridiales; f__Lachnospiraceae; g__; s__	0.996022
fa70da1f08571027f8a8532cb38bbfe8	k__Bacteria; p__Firmicutes; c__Clostridia; o__Clostridiales; f__Lachnospiraceae	0.872525
912403d5892aee81d5d55dc6fa5cbc82	k__Bacteria; p__Tenericutes; c__Mollicutes; o__RF39; f__; g__; s__	0.999992
89c301a1cdbf59d1e25b92ed6c067017	k__Bacteria; p__Firmicutes; c__Clostridia; o__Clostridiales; f__; g__; s__	0.999509
e573f951467c3b96f61f3e601dd309da	k__Bacteria; p__Firmicutes; c__Clostridia; o__Clostridiales	0.948633
c9fad4a3e0e4d9eb32a032031fb2d02a	k__Bacteria; p__Tenericutes; c__Mollicutes; o__RF39; f__; g__; s__	1
22923a6a8b70d76dd48029dbe9b85410	k__Bacteria; p__Firmicutes; c__Clostridia; o__Clostridiales	0.999759
155e84bec060a65fad700095e2f59f1b	k__Bacteria; p__Firmicutes; c__Clostridia; o__Clostridiales; f__; g__; s__	0.938196
3315c3812d1e1fbebf881e24a09b7b30	k__Bacteria; p__Firmicutes; c__Clostridia; o__Clostridiales; f__; g__; s__	0.999983
3cd1d7f3aec0f758221c022a7be657bf	k__Bacteria; p__Firmicutes; c__Clostridia; o__Clostridiales; f__Lachnospiraceae; g__; s__	0.902885
e23383257f1cee489e4f4173afa1e7d2	k__Bacteria; p__Firmicutes; c__Clostridia; o__Clostridiales; f__; g__; s__	0.999996
eadc33a2db7c8eb8fc5d9dcc7b9107bc	k__Bacteria; p__Firmicutes; c__Clostridia; o__Clostridiales; f__; g__; s__	1
f2fd6205094c08a5ecc2c9d85150428c	k__Bacteria; p__Firmicutes; c__Clostridia; o__Clostridiales	0.963385
6a70fb56132048a059d81c1fdc849a79	k__Bacteria; p__Firmicutes; c__Clostridia; o__Clostridiales; f__Ruminococcaceae; g__Ruminococcus; s__	0.995415
aef7edf3bc85e63a92a06bdc3a754479	k__Bacteria; p__Firmicutes; c__Clostridia; o__Clostridiales; f__; g__; s__	0.99993
c0344f9ffe490b2f7cf346d58e9a75c4	k__Bacteria; p__Firmicutes; c__Clostridia; o__Clostridiales; f__; g__; s__	0.936165
fd747add82413beb2967778b1f228d2a	k__Bacteria; p__Firmicutes; c__Clostridia; o__Clostridiales; f__Lachnospiraceae; g__; s__	0.852631
3960543435271cf2b16a8ceb7081ec96	k__Bacteria; p__Firmicutes; c__Clostridia; o__Clostridiales; f__Lachnospiraceae	0.83701
ac1c3e2ca279089cbe95b07b922d4f39	k__Bacteria; p__Actinobacteria; c__Coriobacteriia; o__Coriobacteriales; f__Coriobacteriaceae; g__Collinsella; s__aerofaciens	0.981398
4c894803ec802aa80ec12bf6e7c52d19	k__Bacteria; p__Firmicutes; c__Clostridia; o__Clostridiales; f__Lachnospiraceae; g__; s__	0.997985
a36106175767345f56759aa527f00afe	k__Bacteria; p__Firmicutes; c__Clostridia; o__Clostridiales; f__; g__; s__	0.99999
ba8c69ab8591a28c05a09afaee2f6936	k__Bacteria; p__Firmicutes; c__Clostridia; o__Clostridiales; f__; g__; s__	0.999874
37499f4583caff065e791ab75cdb0cce	k__Bacteria; p__Actinobacteria; c__Coriobacteriia; o__Coriobacteriales; f__Coriobacteriaceae; g__Collinsella; s__aerofaciens	0.981508
3c034fa2ee8bf38320fed6fa60719668	k__Bacteria; p__Firmicutes; c__Clostridia; o__Clostridiales; f__; g__; s__	0.999956
6d7461c0b18617640c40bdbeb6028a22	k__Bacteria; p__Firmicutes; c__Clostridia; o__Clostridiales; f__Ruminococcaceae; g__Oscillospira; s__	0.999399
749ae5c4ed4633368450e6f6ecbc12c9	k__Bacteria; p__Firmicutes; c__Clostridia; o__Clostridiales; f__; g__; s__	0.999844
8b86cc177c65ba595604edb065ce75be	k__Bacteria; p__Firmicutes; c__Clostridia; o__Clostridiales	0.949732
5ed7fe5391e0409fd9f4428c27d4cab6	k__Bacteria; p__Tenericutes; c__Mollicutes; o__RF39; f__; g__; s__	1
d55fc27851f4af4de8d5101574ab1efb	k__Bacteria; p__Firmicutes; c__Clostridia; o__Clostridiales; f__Lachnospiraceae; g__; s__	0.997203
83a6c990765a2927d1da26153a1fa0b8	k__Bacteria; p__Firmicutes; c__Clostridia; o__Clostridiales	0.963778
b353f80783e1e8a0a6e599192ca53b6b	k__Bacteria; p__Firmicutes; c__Clostridia; o__Clostridiales; f__Lachnospiraceae; g__; s__	0.993665
998b60992cf62f6aabc8a86adbc150fc	k__Bacteria; p__Tenericutes; c__Mollicutes; o__RF39; f__; g__; s__	1
1ad6ce19b0763a9c4456fd178161bf4a	k__Bacteria; p__Firmicutes; c__Clostridia; o__Clostridiales; f__; g__; s__	0.999939
1a97ed9d34c172bdc86d9239440bed60	k__Bacteria; p__Firmicutes; c__Clostridia; o__Clostridiales; f__Lachnospiraceae; g__; s__	0.99591
c7701e4b04cba064290b176999236eb3	k__Bacteria; p__Firmicutes; c__Erysipelotrichi; o__Erysipelotrichales; f__Erysipelotrichaceae; g__; s__	0.998642
d2883089a048d26c3e9885ae87a7c56a	k__Bacteria; p__Firmicutes; c__Erysipelotrichi; o__Erysipelotrichales; f__Erysipelotrichaceae; g__; s__	0.99994
d0d4a903f2e203f40ff34910c4744148	k__Bacteria; p__Firmicutes; c__Clostridia; o__Clostridiales; f__; g__; s__	0.999994
aa107941fbd00a5fad22b66834fc3d3c	k__Bacteria; p__Firmicutes; c__Clostridia; o__Clostridiales	0.945421
cdc92f503244369b31b54d3c3ea77831	k__Bacteria; p__Firmicutes; c__Clostridia; o__Clostridiales; f__; g__; s__	0.999996
85ebd7d37b7fa518493e4405f38f3fc9	k__Bacteria; p__Firmicutes; c__Clostridia; o__Clostridiales; f__; g__; s__	0.999951
c9f1b0f5b6e6a86e395cbfd3e0408045	k__Bacteria; p__Firmicutes; c__Clostridia; o__Clostridiales; f__; g__; s__	0.999928
3386e846df8ab147aaaa7ae603af1d00	k__Bacteria; p__Firmicutes; c__Clostridia; o__Clostridiales	0.923367
c8f4c2ffbcfbd5944f97b2e2d71144c2	k__Bacteria; p__Firmicutes; c__Clostridia; o__Clostridiales; f__; g__; s__	1
6ef5a0791c33c189e0d1f7533a83c009	k__Bacteria; p__Firmicutes; c__Clostridia; o__Clostridiales; f__Ruminococcaceae; g__Ruminococcus; s__	0.999361
af9ba873bf21238e0e18ae6a5c038c44	k__Bacteria; p__Firmicutes; c__Clostridia; o__Clostridiales; f__Lachnospiraceae; g__; s__	0.882248
ffb45bcfb10380e4bdcdb8533d1bd108	k__Bacteria; p__Firmicutes; c__Clostridia; o__Clostridiales; f__; g__; s__	0.932181
fea4026c3ca16ebdf2251981a36830e8	k__Bacteria; p__Firmicutes; c__Clostridia; o__Clostridiales	0.960523
c75142c075cdd4a314ec779cc255fb1c	k__Bacteria; p__Firmicutes; c__Clostridia; o__Clostridiales; f__; g__; s__	0.992933
5e47fdb452457205184fab2d2b2b46c9	k__Bacteria; p__Firmicutes; c__Clostridia; o__Clostridiales; f__Lachnospiraceae; g__; s__	0.994306
1e513f8f38a03e3597eb41a864760409	k__Bacteria; p__Firmicutes; c__Clostridia; o__Clostridiales; f__; g__; s__	0.999929
7c4edbf6cb1e0a916c27d50c9cddb12c	k__Bacteria; p__Firmicutes; c__Clostridia; o__Clostridiales; f__Ruminococcaceae; g__; s__	0.999293
6d72274105a9358e9643101386bf419c	k__Bacteria; p__Firmicutes; c__Clostridia; o__Clostridiales; f__Lachnospiraceae; g__Coprococcus; s__	0.722387
648f1541a82e5dc6b22dfb378ca717b3	k__Bacteria; p__Firmicutes; c__Clostridia; o__Clostridiales; f__Ruminococcaceae; g__; s__	0.998492
6864883314c50e4f059c406fb4b627b7	k__Bacteria; p__Tenericutes; c__Mollicutes; o__RF39; f__; g__; s__	1
383dffb5826b22b2502f503295c2bb2e	k__Bacteria; p__Firmicutes; c__Clostridia; o__Clostridiales; f__Lachnospiraceae; g__; s__	0.99116
a082cbbc572cf20d1b6da2763c06fd36	k__Bacteria; p__Firmicutes; c__Bacilli; o__Bacillales; f__Bacillaceae; g__Bacillus; s__	0.896653
70cef5df2cd4482c03dd349a917009a9	k__Bacteria; p__Firmicutes; c__Clostridia; o__Clostridiales; f__Ruminococcaceae; g__Faecalibacterium; s__prausnitzii	1
0e589b9933e541282555ab7676d8e827	k__Bacteria; p__Firmicutes; c__Clostridia; o__Clostridiales; f__; g__; s__	0.999997
a58aa7f9182dff2389ac093c0ea9ca58	k__Bacteria; p__Firmicutes; c__Clostridia; o__Clostridiales; f__; g__; s__	0.999331
da571250d2f16e4d05d21c6622025594	k__Bacteria; p__Firmicutes; c__Clostridia; o__Clostridiales	0.928107
ce49e6aa271643890e9c958a0c93db56	k__Bacteria; p__Firmicutes; c__Erysipelotrichi; o__Erysipelotrichales; f__Erysipelotrichaceae; g__; s__	0.999109
7ce5f90c67652d47ce71144f3b7dc31e	k__Bacteria; p__Firmicutes; c__Clostridia; o__Clostridiales; f__Ruminococcaceae; g__Ruminococcus; s__	0.999499
a334121805386facfa43e607e65e75d1	k__Bacteria; p__Firmicutes; c__Clostridia; o__Clostridiales; f__Ruminococcaceae; g__Faecalibacterium; s__prausnitzii	1
3b3ee1d80635763a30c11aabb9c057b0	k__Bacteria; p__Firmicutes; c__Clostridia; o__Clostridiales; f__Lachnospiraceae; g__; s__	0.842838
07190f534d251515b5a280195b071183	k__Bacteria; p__Firmicutes; c__Clostridia; o__Clostridiales; f__; g__; s__	0.983235
c6de2773b4cfc8cc4df63a9b7170203f	k__Bacteria; p__Tenericutes; c__Mollicutes; o__RF39; f__; g__; s__	1
fe11abf3589e217a37cc574ae6673b49	k__Bacteria; p__Firmicutes; c__Clostridia; o__Clostridiales; f__; g__; s__	0.987286
4cd970102ba62999008c00f02f7a4ed7	k__Bacteria; p__Firmicutes; c__Clostridia; o__Clostridiales; f__Lachnospiraceae; g__; s__	0.914399
fe7e280504324605e2bf1b4d69374a7e	k__Bacteria; p__Firmicutes; c__Clostridia; o__Clostridiales; f__Lachnospiraceae; g__; s__	0.996886
8377a1b7f8424a14d3432cfc69372033	k__Bacteria; p__Firmicutes; c__Clostridia; o__Clostridiales; f__; g__; s__	0.999953
cd1b65bd009b0d5d182a5ba58fbfc2e9	k__Bacteria; p__Firmicutes; c__Clostridia; o__Clostridiales; f__Lachnospiraceae; g__; s__	0.994709
df53204e1f8f62af5bdd8d0711900b63	k__Bacteria; p__Firmicutes; c__Clostridia; o__Clostridiales; f__Ruminococcaceae; g__Ruminococcus; s__	0.999498
13400596f8c57cbdb9baf3375c7849a8	k__Bacteria; p__Firmicutes; c__Clostridia; o__Clostridiales; f__; g__; s__	0.999951
79b6133eea48ed31c63c6563c834548c	k__Bacteria; p__Firmicutes; c__Clostridia; o__Clostridiales; f__; g__; s__	0.992737
ffebf71fb52b75fca7a50b05f12e1977	k__Bacteria; p__Firmicutes; c__Clostridia; o__Clostridiales	0.997939
332e8163b1fd2a48aec26799a5d489ad	k__Bacteria; p__Firmicutes; c__Clostridia; o__Clostridiales	0.836855
b11b88b451299ebf7ee0a9f916c82b58	k__Bacteria; p__Firmicutes; c__Clostridia; o__Clostridiales	0.998681
e3b5943eaf0bbebfbc41cdb814ed8d93	k__Bacteria; p__Firmicutes; c__Clostridia; o__Clostridiales; f__Lachnospiraceae; g__; s__	0.992632
605bdbb296c134eddd1c871c0425306d	k__Bacteria; p__Firmicutes; c__Clostridia; o__Clostridiales; f__Ruminococcaceae; g__Ruminococcus; s__	0.999607
447dba7b4036cb5cbba76d0671c9946e	k__Bacteria; p__Firmicutes; c__Clostridia; o__Clostridiales; f__Ruminococcaceae; g__; s__	0.999618
3c236289a55d33a831e055b3b43fcfab	k__Bacteria; p__Firmicutes; c__Clostridia; o__Clostridiales; f__; g__; s__	0.999335
865f50a6d0efe672d97b3618c1e2b4fe	k__Bacteria; p__Firmicutes; c__Clostridia; o__Clostridiales; f__Lachnospiraceae; g__; s__	0.997646
1b460a81bbe5d1f2c419d2611041d92b	k__Bacteria; p__Tenericutes; c__Mollicutes; o__RF39; f__; g__; s__	1
18a534cf7fe7765f20d019d337a49834	k__Bacteria; p__Firmicutes; c__Clostridia; o__Clostridiales; f__Ruminococcaceae; g__Ruminococcus; s__	0.997665
f65a255989cb2c0e8a78767237853ecf	k__Bacteria; p__Firmicutes; c__Clostridia; o__Clostridiales; f__; g__; s__	0.988725
f6256d2c1f80096946b3a7bbd4ec8609	k__Bacteria; p__Firmicutes; c__Clostridia; o__Clostridiales; f__Lachnospiraceae; g__; s__	0.995673
bf76c713440babd4f8da2b70fe06d500	k__Bacteria; p__Firmicutes; c__Clostridia; o__Clostridiales; f__; g__; s__	0.976277
73d9d5dcdf356852dbd28fe444464859	k__Bacteria; p__Firmicutes; c__Clostridia; o__Clostridiales; f__Lachnospiraceae; g__; s__	0.884471
859336cb81c770dbc7e693c9f04498f6	k__Bacteria; p__Firmicutes; c__Clostridia; o__Clostridiales; f__Lachnospiraceae; g__; s__	0.996618
bdbadc6918a1ad8a54528c8b7c0d977c	k__Bacteria; p__Firmicutes; c__Clostridia; o__Clostridiales; f__; g__; s__	0.990054
e3ec74edc1f6a8a38d59221fb7622c86	k__Bacteria; p__Firmicutes; c__Clostridia; o__Clostridiales; f__; g__; s__	0.99493
5313f97bfb2569338ce35767cbde1d71	k__Bacteria; p__Firmicutes; c__Clostridia; o__Clostridiales; f__; g__; s__	0.992631
f40331e7a76cd708a59ef007a526a6cd	k__Bacteria; p__Firmicutes; c__Clostridia; o__Clostridiales; f__Lachnospiraceae; g__; s__	0.986776
8882ea925a41ef12687e8b63231c6cdc	k__Bacteria; p__Firmicutes; c__Clostridia; o__Clostridiales; f__; g__; s__	0.99431
74d00222a53e6915dee328bbb53f5f70	k__Bacteria; p__Firmicutes; c__Clostridia; o__Clostridiales; f__Ruminococcaceae; g__Faecalibacterium; s__prausnitzii	1
b439c23762d337e0f4ee6f751ae70ac8	k__Bacteria; p__Firmicutes; c__Clostridia; o__Clostridiales; f__Clostridiaceae	0.738658
a3267831e9e4d14aed64bc768b579238	k__Bacteria; p__Firmicutes; c__Clostridia; o__Clostridiales; f__; g__; s__	0.999912
75b050ba05452488b080d2a38c0f5842	k__Bacteria; p__Firmicutes; c__Clostridia; o__Clostridiales; f__Lachnospiraceae; g__; s__	0.982352
925070d6664f33442331715b106518a2	k__Bacteria; p__Firmicutes; c__Clostridia; o__Clostridiales; f__; g__; s__	0.983378
ca23ef809ff69bd65f63bc33bc3ae25d	k__Bacteria; p__Firmicutes; c__Clostridia; o__Clostridiales; f__; g__; s__	0.999997
3828da46f33a78ff3c77d366bdf038bc	k__Bacteria; p__Firmicutes; c__Clostridia; o__Clostridiales; f__; g__; s__	0.999313
83966b607fcbe1d9efe8a90eb8825867	k__Bacteria; p__Firmicutes; c__Clostridia; o__Clostridiales; f__; g__; s__	0.99483
f50c4d5286cbee0debbe07b79faefb8c	k__Bacteria; p__Firmicutes; c__Clostridia; o__Clostridiales; f__Ruminococcaceae; g__Ruminococcus; s__	0.998196
98c594e31daa84b839a419341d508d18	k__Bacteria; p__Firmicutes; c__Clostridia; o__Clostridiales; f__; g__; s__	0.992575
15f973e7f4cc5baddf601c7989426450	k__Bacteria; p__Firmicutes; c__Clostridia; o__Clostridiales; f__; g__; s__	0.985161
97ac7184d4214721cf4de8e2cc2bdce2	k__Bacteria; p__Firmicutes; c__Clostridia; o__Clostridiales; f__; g__; s__	0.999936
7a0e84ddbfcee9359b7f02d37f691798	k__Bacteria; p__Firmicutes; c__Clostridia; o__Clostridiales; f__Lachnospiraceae; g__; s__	0.998248
a9473ef3387aab99116e1163ec115918	k__Bacteria; p__Firmicutes; c__Clostridia; o__Clostridiales; f__Lachnospiraceae; g__; s__	0.981737
c9ed4335799b8dfd74d5f92f94a50737	k__Bacteria; p__Firmicutes; c__Clostridia; o__Clostridiales; f__Ruminococcaceae; g__Oscillospira; s__	0.792666
3332d9d0f543b266bd226aa1c84a69cf	k__Bacteria; p__Firmicutes; c__Clostridia; o__Clostridiales; f__; g__; s__	0.999317
240c6ac53b006948434a6b73f9e573e1	k__Bacteria; p__Firmicutes; c__Clostridia; o__Clostridiales; f__Ruminococcaceae; g__Ruminococcus; s__	0.998121
afc4813a4414233e08f0317f1b9ec85d	k__Bacteria; p__Firmicutes; c__Clostridia; o__Clostridiales; f__Ruminococcaceae; g__Oscillospira; s__	0.81263
2ee7ca169a6bb8d84f3acb5f9fecf5b4	k__Bacteria; p__Firmicutes; c__Clostridia; o__Clostridiales; f__Clostridiaceae	0.738322
011ead5f017f8f91bf0a2cf809a9df1b	k__Bacteria; p__Firmicutes; c__Clostridia; o__Clostridiales	0.81019
6c9e4d2cb8818d7330b3ab295fb27d78	k__Bacteria; p__Firmicutes; c__Clostridia; o__Clostridiales; f__Ruminococcaceae; g__; s__	0.998062
c4959f7bd622128b86b00b84cdd9e1fb	k__Bacteria; p__Firmicutes; c__Clostridia; o__Clostridiales; f__Lachnospiraceae; g__; s__	0.768874
e873319bf0f5c5a3959ed51629ef2025	k__Bacteria; p__Firmicutes; c__Clostridia; o__Clostridiales; f__Lachnospiraceae; g__; s__	0.973116
e26576086035b972c48939154c791b3e	k__Bacteria; p__Firmicutes; c__Clostridia; o__Clostridiales; f__; g__; s__	0.999999
9cd967d9b519b1b7722add2d29c8c577	k__Bacteria; p__Firmicutes; c__Clostridia; o__Clostridiales; f__Ruminococcaceae; g__; s__	0.991451
b734d92681846905020adbfbea83ccb9	k__Bacteria; p__Firmicutes; c__Clostridia; o__Clostridiales	0.998746
eff809e1d123204c05d86fb507f65358	k__Bacteria; p__Firmicutes; c__Clostridia; o__Clostridiales; f__Ruminococcaceae; g__; s__	0.999059
763c1aee053484bc4a0f7592c7866d58	k__Bacteria; p__Tenericutes; c__Mollicutes; o__RF39; f__; g__; s__	1
e4ec520fac3499278d802320bfa71e05	k__Bacteria; p__Firmicutes; c__Erysipelotrichi; o__Erysipelotrichales; f__Erysipelotrichaceae; g__; s__	0.999402
911b527676d83b6162084a5fc64fdb4c	k__Bacteria; p__Firmicutes; c__Clostridia; o__Clostridiales; f__Ruminococcaceae; g__Oscillospira; s__	0.895543
85b5230f5736f4bf7fa9d2a74f87ede4	k__Bacteria; p__Firmicutes; c__Clostridia; o__Clostridiales; f__; g__; s__	0.999996
5aa413cabfff1f4bfb9e907e2ed36e29	k__Bacteria; p__Firmicutes; c__Clostridia; o__Clostridiales; f__Lachnospiraceae	0.999082
d7469f8494a1702b7aa57ffdfbc885d7	k__Bacteria; p__Firmicutes; c__Clostridia; o__Clostridiales; f__Ruminococcaceae; g__Ruminococcus; s__	0.998706
c19edae3afccfce6d58daf6e652006a0	k__Bacteria; p__Firmicutes; c__Clostridia; o__Clostridiales; f__; g__; s__	0.994815
ae01c16e227056475cc9090ed6ecb80e	k__Bacteria; p__Tenericutes; c__Mollicutes; o__RF39; f__; g__; s__	1
c6906a63ccf96ea98fd30f8385f3b30d	k__Bacteria; p__Firmicutes; c__Clostridia; o__Clostridiales	0.999056
cb8b4d5008671e5b44698d43e45ae5ea	k__Bacteria; p__Firmicutes; c__Clostridia; o__Clostridiales; f__Lachnospiraceae; g__; s__	0.88703
609f8aab11dee1c12950b803d56a5653	k__Bacteria; p__Firmicutes; c__Clostridia; o__Clostridiales; f__Ruminococcaceae; g__Ruminococcus; s__	0.999233
f85fb5ebdb2a72a4be16f7b12bd6ce69	k__Bacteria; p__Firmicutes; c__Clostridia; o__Clostridiales; f__Ruminococcaceae; g__Ruminococcus; s__	0.999042
08b75ca0b5f9b41cda2c7ab482bde83c	k__Bacteria; p__Firmicutes; c__Clostridia; o__Clostridiales; f__Clostridiaceae	0.748746
307089f2037bfb1f2f0907fd559ec140	k__Bacteria; p__Firmicutes; c__Clostridia; o__Clostridiales; f__Clostridiaceae; g__Natronincola_Anaerovirgula; s__	0.826038
fe79bdfae0d37c1dbe220f7e98647b9f	k__Bacteria; p__Firmicutes; c__Clostridia; o__Clostridiales; f__; g__; s__	0.999997
618fbe59f45886a9227f7c79ee458d57	k__Bacteria; p__Firmicutes; c__Clostridia; o__Clostridiales; f__Ruminococcaceae; g__Ruminococcus; s__	0.999261
377406dcb5796bf5d10a2da463cf2736	k__Bacteria; p__Firmicutes; c__Clostridia; o__Clostridiales; f__; g__; s__	0.996847
3848fd38e6c75357e5551d9ec7be904f	k__Bacteria; p__Tenericutes; c__Mollicutes; o__RF39; f__; g__; s__	1
622c206438ef17009c412a8327662196	k__Bacteria; p__Firmicutes; c__Clostridia; o__Clostridiales; f__Ruminococcaceae; g__Ruminococcus; s__	0.998895
8573b2d4f492cbffb6d0dddf19a72c82	k__Bacteria; p__Firmicutes; c__Clostridia; o__Clostridiales; f__Lachnospiraceae	0.868301
f1bf13e77dabea41e49222a3cf708045	k__Bacteria; p__Firmicutes; c__Clostridia; o__Clostridiales; f__Lachnospiraceae; g__; s__	0.998881
5902ad8440d1f31df3c00e3029e6f985	k__Bacteria; p__Firmicutes; c__Clostridia; o__Clostridiales; f__; g__; s__	1
a3531a9f2efad71523d491245ec93084	k__Bacteria; p__Firmicutes; c__Clostridia; o__Clostridiales; f__Lachnospiraceae; g__; s__	0.990156
854857c1ee93288245a4d2eb29beb944	k__Bacteria; p__Firmicutes; c__Clostridia; o__Clostridiales; f__Ruminococcaceae; g__Ruminococcus; s__	0.999401
5e26934e07cabda63470ef3fe1b793e0	k__Bacteria; p__Firmicutes; c__Clostridia; o__Clostridiales; f__; g__; s__	0.993928
2423d0b1207e9e367ea054ccbf8bdeb0	k__Bacteria; p__Firmicutes; c__Clostridia; o__Clostridiales; f__Ruminococcaceae; g__; s__	0.982271
d8428fd1604e546bdbcff03fec3bf14c	k__Bacteria; p__Firmicutes; c__Clostridia; o__Clostridiales; f__Ruminococcaceae; g__; s__	0.715486
d3caa2c207341275e6a5b5e29753135b	k__Bacteria; p__Firmicutes; c__Clostridia; o__Clostridiales; f__Ruminococcaceae; g__; s__	0.99548
79422a839940b93f4551d69f5ccb1ee5	k__Bacteria; p__Firmicutes; c__Clostridia; o__Clostridiales; f__Clostridiaceae	0.710783
8ebb745497a00e9ff05ffd5dc032a5bc	k__Bacteria; p__Firmicutes; c__Clostridia; o__Clostridiales; f__Clostridiaceae; g__Natronincola_Anaerovirgula; s__	0.837119
92b4406971249785c636323b970bec6d	k__Bacteria; p__Firmicutes; c__Clostridia; o__Clostridiales; f__Ruminococcaceae; g__; s__	0.999428
a1d0cc4ceb485c5fdeedbbbd31c73864	k__Bacteria; p__Firmicutes; c__Clostridia; o__Clostridiales; f__Ruminococcaceae; g__Oscillospira; s__	0.831263
6d7b464b8f2480cdf1fb792a39deb2f9	k__Bacteria; p__Firmicutes; c__Clostridia; o__Clostridiales; f__Lachnospiraceae; g__; s__	0.983503
f3e392eedaaae98134f72e6a330c6f6f	k__Bacteria; p__Firmicutes; c__Clostridia; o__Clostridiales; f__Lachnospiraceae; g__; s__	0.921559
63f6ab68e2096ecf1b0f41fbaa9c0e19	k__Bacteria; p__Firmicutes; c__Clostridia; o__Clostridiales; f__; g__; s__	0.794732
ae8a281262eee6c477a147f40729529d	k__Bacteria; p__Firmicutes; c__Clostridia; o__Clostridiales; f__Lachnospiraceae; g__; s__	0.94285
cfa22177b03e37344b27d262d7ca3371	k__Bacteria; p__Firmicutes; c__Clostridia; o__Clostridiales; f__Lachnospiraceae; g__; s__	0.989335
7d3a4dd8f05ecfc0599d2122d738f2e2	k__Bacteria; p__Firmicutes; c__Clostridia; o__Clostridiales; f__; g__; s__	0.994535
ea6482787f18a614bcee7c94f0905ba4	k__Bacteria; p__Firmicutes; c__Clostridia; o__Clostridiales; f__Ruminococcaceae; g__Oscillospira; s__	0.888088
0cdb94639513ab4741d397cf7c3b9991	k__Bacteria; p__Firmicutes; c__Clostridia; o__Clostridiales; f__Clostridiaceae	0.813523
39ef7c03f7d76ba63f04cbe967dda3b0	k__Bacteria; p__Firmicutes; c__Clostridia; o__Clostridiales; f__Ruminococcaceae; g__Ruminococcus; s__	0.999213
059a8eccfdda0e54dd6e424a3144d3e4	k__Bacteria; p__Firmicutes; c__Clostridia; o__Clostridiales; f__Ruminococcaceae; g__Oscillospira; s__	0.70908
48b0ba871731b2fd0cc20bdd56ba4559	k__Bacteria; p__Firmicutes; c__Clostridia; o__Clostridiales; f__Clostridiaceae	0.748417
8e2c40585a6b0d3b61ec6fe87673748a	k__Bacteria; p__Firmicutes; c__Clostridia; o__Clostridiales; f__Ruminococcaceae	0.99968
bb7b942ae6e959305cc89a6e58a71f9c	k__Bacteria; p__Firmicutes; c__Clostridia; o__Clostridiales; f__Lachnospiraceae	0.998906
142754f6a4fdb8b9a2d4d24b255bfd49	k__Bacteria; p__Firmicutes; c__Clostridia; o__Clostridiales; f__Lachnospiraceae	0.997206
1034f3607f387fc55bb95d2a437adccf	k__Bacteria; p__Firmicutes; c__Clostridia; o__Clostridiales	0.999894
72250a8c6e7cee3f19a8da430ca26ee9	k__Bacteria; p__Firmicutes; c__Clostridia; o__Clostridiales; f__Lachnospiraceae; g__; s__	0.986453
c127bbad0e115dfeafd165261120ef8d	k__Bacteria; p__Firmicutes; c__Clostridia; o__Clostridiales; f__Ruminococcaceae; g__Ruminococcus; s__	0.9994
f2dad71112255f6a15e6f78f2838aa82	k__Bacteria; p__Tenericutes; c__Mollicutes; o__RF39; f__; g__; s__	1
d5c74ec9a1a4428d3f8f9ba3536b79a4	k__Bacteria; p__Firmicutes; c__Clostridia; o__Clostridiales; f__Lachnospiraceae; g__; s__	0.847767
f5de73e382c5c62aa9570cdba9569f17	k__Bacteria; p__Tenericutes; c__Mollicutes; o__RF39; f__; g__; s__	1
61e2ca04df29e36a37ba2cfa69f2dbc4	k__Bacteria; p__Firmicutes; c__Clostridia; o__Clostridiales; f__Ruminococcaceae; g__Ruminococcus; s__	0.999422
75986080c5597dfa74a3eaaf63f30a0e	k__Bacteria; p__Firmicutes; c__Clostridia; o__Clostridiales; f__; g__; s__	0.996959
9b2fe7da8247d7c610d670cf3b52829b	k__Bacteria; p__Firmicutes; c__Clostridia; o__Clostridiales	0.963809
ffd110b1706af64744c684eb4f179b2c	k__Bacteria; p__Firmicutes; c__Clostridia; o__Clostridiales; f__Lachnospiraceae; g__; s__	0.998434
9d0174e97193771079fcdb26ee66a7c4	k__Bacteria; p__Firmicutes; c__Clostridia; o__Clostridiales	0.998945
fa227c9ad647526d80af3033a92d6d2a	k__Bacteria; p__Firmicutes; c__Clostridia; o__Clostridiales; f__Lachnospiraceae; g__; s__	0.810752
783166bb550c6d6fb12e1db569fe2521	k__Bacteria; p__Firmicutes; c__Clostridia; o__Clostridiales; f__Ruminococcaceae; g__; s__	0.998831
5144a0260c2904528241227ff464db1b	k__Bacteria; p__Firmicutes; c__Clostridia; o__Clostridiales; f__; g__; s__	0.999995
2d2e6da43781d23bc2c76bbbe661849e	k__Bacteria; p__Firmicutes; c__Clostridia; o__Clostridiales; f__Ruminococcaceae; g__Faecalibacterium; s__prausnitzii	0.999974
3369a4a84a436339c9333db6d45680a2	k__Bacteria; p__Firmicutes; c__Clostridia; o__Clostridiales	0.997157
39fd0e9c94cd416c42a2e19cc25e7272	k__Bacteria; p__Firmicutes; c__Clostridia; o__Clostridiales; f__Clostridiaceae; g__Natronincola_Anaerovirgula; s__	0.827857
cc9f6ebafb08509afac1ffa5c6423fb4	k__Bacteria; p__Firmicutes; c__Clostridia; o__Clostridiales; f__; g__; s__	0.996459
b18f96f2434c8dd451e68b18719c5c25	k__Bacteria; p__Firmicutes; c__Clostridia; o__Clostridiales; f__Lachnospiraceae; g__; s__	0.859722
f95d3fc5dde85d3d94b182ddc0c1953c	k__Bacteria; p__Firmicutes; c__Clostridia; o__Clostridiales; f__Clostridiaceae	0.747018
a4931bc1b7623a9f12952fb76587db22	k__Bacteria; p__Firmicutes; c__Clostridia; o__Clostridiales; f__; g__; s__	0.99994
a924f56cec551fa55da130c8749c68a9	k__Bacteria; p__Firmicutes; c__Clostridia; o__Clostridiales; f__Clostridiaceae	0.738405
eeca09bf235b2bfbb481cf7f858435a3	k__Bacteria; p__Firmicutes; c__Clostridia; o__Clostridiales	0.964354
c7fec9b88bea48e47d35607d0613f80e	k__Bacteria; p__Firmicutes; c__Clostridia; o__Clostridiales; f__Lachnospiraceae; g__Blautia; s__	0.944848
8bfd4f12155c8d4afe572ab0e6960d52	k__Bacteria; p__Firmicutes; c__Clostridia; o__Clostridiales; f__; g__; s__	0.786162
054dc65bb37b86845f0c11ff7085658b	k__Bacteria; p__Firmicutes; c__Clostridia; o__Clostridiales; f__Lachnospiraceae	0.999199
0bb7fffe6ba2a68f0f8172a0d3e1f660	k__Bacteria; p__Firmicutes; c__Clostridia; o__Clostridiales; f__Ruminococcaceae	0.719432
d82d8c0122f28863a60f87986ef76acb	k__Bacteria; p__Firmicutes; c__Clostridia; o__Clostridiales; f__Clostridiaceae	0.821411
3543240589555b1eb4e81a6690b9915c	k__Bacteria; p__Firmicutes; c__Clostridia; o__Clostridiales; f__; g__; s__	0.761388
aeb69965ea6eb9cd4abbec541165dda1	k__Bacteria; p__Firmicutes; c__Clostridia; o__Clostridiales; f__Clostridiaceae	0.710301
5756dc39cc6ec8d2932da46f1d1e4dd2	k__Bacteria; p__Firmicutes; c__Clostridia; o__Clostridiales; f__Lachnospiraceae; g__Clostridium; s__clostridioforme	0.731009
1de39384d71a083cc424687a876f16e5	k__Bacteria; p__Firmicutes; c__Clostridia; o__Clostridiales; f__Lachnospiraceae; g__; s__	0.959563
eebf7923450818ab8193fcd9d2ac3fdf	k__Bacteria; p__Firmicutes; c__Clostridia; o__Clostridiales; f__; g__; s__	0.766375
9020a6b311a62ac1444e8f5a1ba686ee	k__Bacteria; p__Firmicutes; c__Clostridia; o__Clostridiales; f__Lachnospiraceae; g__; s__	0.887852
a13cf6ffdddc0c65efb962e007daff67	k__Bacteria; p__Tenericutes; c__Mollicutes; o__RF39; f__; g__; s__	1
313fd6beec47007695b778d1f08de374	k__Bacteria; p__Firmicutes; c__Clostridia; o__Clostridiales; f__Ruminococcaceae; g__Ruminococcus; s__	0.999531
ae9ecdd8454f3ff2d3cb982789950cbe	k__Bacteria; p__Firmicutes; c__Clostridia; o__Clostridiales; f__Clostridiaceae	0.812542
bd1dcb68c38e535a19dedc07db6339c0	k__Bacteria; p__Firmicutes; c__Clostridia; o__Clostridiales; f__Ruminococcaceae; g__Faecalibacterium; s__prausnitzii	0.999977
e51e92faac1537052790f7324a9c8da2	k__Bacteria; p__Firmicutes; c__Clostridia; o__Clostridiales	0.996505
a36f2c9a3fada8f313f93f63b1c089a9	k__Bacteria; p__Firmicutes; c__Clostridia; o__Clostridiales; f__Lachnospiraceae; g__; s__	0.998891
385edca693bd22fe0fd59868e5f0a5e4	k__Bacteria; p__Firmicutes; c__Clostridia; o__Clostridiales; f__Ruminococcaceae; g__Ruminococcus; s__	0.997832
4da000ce6ded6a359a468b92d1d0c766	k__Bacteria; p__Firmicutes; c__Clostridia; o__Clostridiales; f__Clostridiaceae; g__Natronincola_Anaerovirgula; s__	0.838989
91fb1af23a0e5b882349e747144fffb9	k__Bacteria; p__Firmicutes; c__Clostridia; o__Clostridiales; f__Ruminococcaceae; g__; s__	0.990417
17a5a3ab1291d0e1e85ca40e0f070559	k__Bacteria; p__Firmicutes; c__Clostridia; o__Clostridiales; f__Ruminococcaceae; g__; s__	0.989998
60797e9a4dbf9806742df5e3f6bfe41f	k__Bacteria; p__Firmicutes; c__Clostridia; o__Clostridiales; f__[Acidaminobacteraceae]; g__; s__	0.802718
e6c7545ed929ad9da7daa33e1ebf124a	k__Bacteria; p__Firmicutes; c__Clostridia; o__Clostridiales; f__Lachnospiraceae	0.843695
d9ccf7e51c72ac64fd6bf782f3981e90	k__Bacteria; p__Firmicutes; c__Clostridia; o__Clostridiales; f__[Acidaminobacteraceae]; g__; s__	0.760882
a442b196faf7509e9573280d17356873	k__Bacteria; p__Firmicutes; c__Clostridia; o__Clostridiales; f__Lachnospiraceae; g__; s__	0.97735
742d159e909351739509be828f30acf1	k__Bacteria; p__Firmicutes; c__Clostridia; o__Clostridiales; f__Ruminococcaceae; g__; s__	0.816511
e97608811d4f37c0ef190dd60c89d539	k__Bacteria; p__Firmicutes; c__Clostridia; o__Clostridiales; f__Lachnospiraceae; g__; s__	0.944197
c066fc0d085daac7709895d543e4e07b	k__Bacteria; p__Firmicutes; c__Clostridia; o__Clostridiales	0.962509
9aed054c3092e8a8e06a1a5beda37cc4	k__Bacteria; p__Firmicutes; c__Clostridia; o__Clostridiales; f__Ruminococcaceae; g__Oscillospira; s__	0.81441
041c137f1c9bc75bf1346b37840dadf7	k__Bacteria; p__Firmicutes; c__Clostridia; o__Clostridiales	0.99925
06ce48b6765b33e82a1be361ba2669d1	k__Bacteria; p__Tenericutes; c__Mollicutes; o__RF39; f__; g__; s__	0.999997
9248c7d55275291ff0d9b10472c8a659	k__Bacteria; p__Firmicutes; c__Erysipelotrichi; o__Erysipelotrichales; f__Erysipelotrichaceae; g__; s__	0.988337
142ea41465fc5de7882990154563ac48	k__Bacteria; p__Firmicutes; c__Clostridia; o__Clostridiales; f__; g__; s__	0.999994
0dd0d18b06b008ad95aeb8cd33db7b4f	k__Bacteria; p__Firmicutes; c__Clostridia; o__Clostridiales; f__; g__; s__	0.797457
b41d60395e0267cdd54a93543ee79053	k__Bacteria; p__Firmicutes; c__Clostridia; o__Clostridiales; f__; g__; s__	0.996569
df8571af54f03d26113b628bfa66eed5	k__Bacteria; p__Firmicutes; c__Clostridia; o__Clostridiales; f__Lachnospiraceae; g__Clostridium; s__clostridioforme	0.816835
171f49db4ac97d0a5327c34d60d1eaeb	k__Bacteria; p__Firmicutes; c__Clostridia; o__Clostridiales; f__Clostridiaceae	0.820462
ce9f525cb8436d3850c8aa258e270ff9	k__Bacteria; p__Firmicutes; c__Clostridia; o__Clostridiales; f__Ruminococcaceae; g__; s__	0.821365
dde163c13267869cae01de70ccb4b8ac	k__Bacteria; p__Firmicutes	0.998617
e5da2fbb6802b8595638eac826604f9c	k__Bacteria; p__Firmicutes; c__Clostridia; o__Clostridiales; f__Lachnospiraceae; g__; s__	0.91777
6600b10a97690f165477eb9cac4e4eb5	k__Bacteria; p__Tenericutes; c__Mollicutes; o__RF39; f__; g__; s__	1
ccff0d4f2921f3709e49cfe8fb5ff3b3	k__Bacteria; p__Firmicutes; c__Clostridia; o__Clostridiales; f__; g__; s__	0.789167
04a985ce7d166edde841b404bed4c680	k__Bacteria; p__Firmicutes; c__Clostridia; o__Clostridiales; f__Ruminococcaceae; g__; s__	0.997484
b6ab0e6653a88d331450ba8109191d64	k__Bacteria; p__Firmicutes; c__Clostridia; o__Clostridiales; f__Ruminococcaceae; g__Ruminococcus; s__	0.999422
35c755d7322e2aa8fa2677a9b7dfdd62	k__Bacteria; p__Firmicutes; c__Clostridia; o__Clostridiales; f__; g__; s__	0.999956
0e1c5536ec4017c8a1719bec45763075	k__Bacteria; p__Firmicutes; c__Clostridia; o__Clostridiales; f__Ruminococcaceae; g__Faecalibacterium; s__prausnitzii	0.999972
0e65ac222814e89e9a58ddfb2af48baa	k__Bacteria; p__Firmicutes; c__Clostridia; o__Clostridiales; f__Lachnospiraceae	0.995075
d5929ecb06aa3b8389588d99bdf73ab9	k__Bacteria; p__Firmicutes; c__Clostridia; o__Clostridiales; f__Clostridiaceae; g__Natronincola_Anaerovirgula; s__	0.744135
17f4e0e8d2069e05ab35bf7a4ce14f3b	k__Bacteria; p__Firmicutes; c__Clostridia; o__Clostridiales; f__Ruminococcaceae; g__Ruminococcus; s__	0.999548
0447bf84c4d6d2074ca7404975f55808	k__Bacteria; p__Firmicutes; c__Clostridia; o__Clostridiales; f__Lachnospiraceae; g__; s__	0.990953
f55cf74699a95950999be1675ba3a1b0	k__Bacteria; p__Firmicutes; c__Clostridia; o__Clostridiales	0.999473
0a393e62ae340a7066ece014569aca07	k__Bacteria; p__Firmicutes; c__Clostridia; o__Clostridiales; f__Ruminococcaceae; g__Oscillospira; s__	0.998655
2629c6bc9cf6233c7c95ac0c5368ae46	k__Bacteria; p__Firmicutes; c__Clostridia; o__Clostridiales; f__Ruminococcaceae; g__; s__	0.994637
22f12dd52c09a83373ab3c08e933e2ff	k__Bacteria; p__Firmicutes; c__Clostridia; o__Clostridiales	0.997057
fb2051041e88a8574b8f23c8fa44baa9	k__Bacteria; p__Firmicutes; c__Clostridia; o__Clostridiales; f__; g__; s__	0.999996
93bcc3dc870a2697c46ca4052d56bc26	k__Bacteria; p__Firmicutes; c__Clostridia; o__Clostridiales	0.999893
c858138a9cabba65eedc52703d848a7b	k__Bacteria; p__Firmicutes; c__Clostridia; o__Clostridiales; f__Ruminococcaceae; g__Ruminococcus; s__	0.99832
a0e11c1efdb7b1bc886f9b104537c265	k__Bacteria; p__Firmicutes; c__Clostridia; o__Clostridiales; f__Ruminococcaceae; g__Faecalibacterium; s__prausnitzii	0.999974
ad94136b77db6bef8b076fb22b3f4f73	k__Bacteria; p__Firmicutes; c__Clostridia; o__Clostridiales; f__Ruminococcaceae	0.995252
78eb9229fea2e45b0f2d32f7bd4508c7	k__Bacteria; p__Firmicutes; c__Clostridia; o__Clostridiales; f__Clostridiaceae	0.737633
431da432d42473fdb087859fc91ced0a	k__Bacteria; p__Tenericutes; c__Mollicutes; o__RF39; f__; g__; s__	0.999999
d40ea5de7040527700c4bc5ef2e58991	k__Bacteria; p__Firmicutes; c__Clostridia; o__Clostridiales; f__Lachnospiraceae	0.872735
61a9fbab2a358bb57871002e1a945ab5	k__Bacteria	1
6ccd963f72b51134c9f9394526cc3054	k__Bacteria; p__Firmicutes; c__Clostridia; o__Clostridiales; f__Clostridiaceae; g__Natronincola_Anaerovirgula; s__	0.72881
56bcd67c40cd5b01d3f6dc9683e0d6bc	k__Bacteria; p__Firmicutes; c__Clostridia; o__Clostridiales; f__Lachnospiraceae; g__; s__	0.99909
f021870f0e108507ec7f780a275e1a51	k__Bacteria; p__Firmicutes; c__Clostridia; o__Clostridiales; f__Ruminococcaceae; g__; s__	0.98221
4edf59409aa6fe47786ed92482b723c4	k__Bacteria; p__Firmicutes; c__Clostridia; o__Clostridiales; f__; g__; s__	0.940744
1118b389461329889dfc79651b61673e	k__Bacteria; p__Firmicutes; c__Clostridia; o__Clostridiales; f__Ruminococcaceae; g__; s__	0.991324
c7572d22a46234e5a4f1fa0af83081e9	k__Bacteria; p__Firmicutes; c__Clostridia; o__Clostridiales; f__Ruminococcaceae; g__Oscillospira; s__	0.998848
1373498c6bd8dffa988530c1b2876647	k__Bacteria; p__Tenericutes; c__Mollicutes; o__RF39; f__; g__; s__	0.999997
4554e783113ba1cb5b60bd2ad4d7d62a	k__Bacteria; p__Firmicutes; c__Clostridia; o__Clostridiales; f__; g__; s__	0.713858
a8b18e473fd265fb1ae51ec6af399f56	k__Bacteria; p__Firmicutes; c__Clostridia; o__Clostridiales; f__Ruminococcaceae; g__; s__	0.892633
68747ebb909ac48e248dcef3c2a55ace	k__Bacteria; p__Firmicutes; c__Clostridia; o__Clostridiales; f__Ruminococcaceae; g__; s__	0.962093
815d74f5b0f413c63f6c0bec3d1b0cd7	k__Bacteria; p__Firmicutes; c__Clostridia; o__Clostridiales; f__; g__; s__	0.721098
325850de87c121ed7d8da1962f226de5	k__Bacteria; p__Firmicutes; c__Clostridia; o__Clostridiales; f__Lachnospiraceae	0.999771
3126b817e3c6baecb7f9700ea4b21bb1	k__Bacteria; p__Firmicutes; c__Clostridia; o__Clostridiales; f__[Acidaminobacteraceae]; g__; s__	0.803802
f2247006815ee057317fa63bad3cfc3a	k__Bacteria; p__Firmicutes; c__Clostridia; o__Clostridiales; f__Ruminococcaceae; g__Ruminococcus; s__	0.998264
fca6282db7d071a07681fef0ff4db970	k__Bacteria; p__Firmicutes; c__Clostridia; o__Clostridiales; f__Lachnospiraceae	0.995848
a1d152752c86c6fd72f8d1fbe7f7cc6f	k__Bacteria; p__Firmicutes; c__Clostridia; o__Clostridiales; f__Lachnospiraceae	0.995378
42e7390a755a9fb6966ffbe94d842f9d	k__Bacteria; p__Firmicutes; c__Clostridia; o__Clostridiales; f__Lachnospiraceae; g__Coprococcus; s__	0.911815
a9944a850a124ca24e538b4d429817f3	k__Bacteria; p__Tenericutes; c__Mollicutes; o__RF39; f__; g__; s__	1
0f1ec390b070ff8126fb266692b7a5d1	k__Bacteria; p__Firmicutes; c__Clostridia; o__Clostridiales; f__Lachnospiraceae; g__; s__	0.993966
49c89eae7d0c6b58bba757932ea2b31c	k__Bacteria; p__Firmicutes; c__Clostridia; o__Clostridiales; f__Ruminococcaceae; g__; s__	0.999347
36bb22377267a05a2e5db271867b1b07	k__Bacteria; p__Firmicutes; c__Clostridia; o__Clostridiales	0.96402
d28f5c5f01765edc17ce41f0b19429e8	k__Bacteria; p__Firmicutes; c__Clostridia; o__Clostridiales; f__Lachnospiraceae; g__; s__	0.96848
54615cacce252bfca408e4e5d36ce4c6	k__Bacteria; p__Firmicutes; c__Clostridia; o__Clostridiales; f__Lachnospiraceae; g__; s__	0.930667
a054fb5f1295c91dc91381762d0af6ea	k__Bacteria; p__Firmicutes; c__Clostridia; o__Clostridiales; f__[Acidaminobacteraceae]; g__; s__	0.762151
32564da11d102e3cb632b8c86790e7a1	k__Bacteria; p__Firmicutes; c__Clostridia; o__Clostridiales; f__Lachnospiraceae; g__; s__	0.987398
064e230b276f0171bd5d155855b4e368	k__Bacteria; p__Firmicutes; c__Clostridia; o__Clostridiales; f__Ruminococcaceae; g__Faecalibacterium; s__prausnitzii	1
69fcdb1220998d19d809709376101e50	k__Bacteria; p__Firmicutes; c__Clostridia; o__Clostridiales	0.969205
328990117b5c0678c19026b6f1584fdb	k__Bacteria; p__Firmicutes; c__Clostridia; o__Clostridiales; f__Clostridiaceae; g__Natronincola_Anaerovirgula; s__	0.756153
2e758b07b1c8be1517debd8b42ca1659	k__Bacteria; p__Firmicutes; c__Clostridia; o__Clostridiales	0.968746
ed4ee7d728cf48cdcbff41ace50d66bc	k__Bacteria; p__Firmicutes; c__Clostridia; o__Clostridiales; f__Ruminococcaceae; g__; s__	0.924175
fb576fbee1fa91aec490d9088312ba28	k__Bacteria; p__Firmicutes; c__Clostridia; o__Clostridiales; f__; g__; s__	0.999921
39034ba5c398d52ad3732f2efc076f32	k__Bacteria; p__Firmicutes; c__Clostridia; o__Clostridiales; f__Ruminococcaceae; g__Ruminococcus; s__	0.997315
6fe54a842cf7a34b4ebd9d847976a610	k__Bacteria; p__Firmicutes; c__Clostridia; o__Clostridiales; f__; g__; s__	0.999995
071c392c636358b02c49dac07be1b4ba	k__Bacteria; p__Firmicutes; c__Clostridia; o__Clostridiales; f__Clostridiaceae; g__Natronincola_Anaerovirgula; s__	0.763995
cfb32db9b787d09fdba1e4ccc48b082a	k__Bacteria; p__Firmicutes; c__Clostridia; o__Clostridiales; f__; g__; s__	0.880383
c7d63b2201ce4d023d25b9525fc39c72	k__Bacteria; p__Firmicutes; c__Clostridia; o__Clostridiales	0.967545
d811fcec085f6c501a91176bf80bd35d	k__Bacteria; p__Firmicutes; c__Clostridia; o__Clostridiales; f__Lachnospiraceae; g__; s__	0.990814
97898809c73752b6eb205cb4b7bed409	k__Bacteria; p__Firmicutes; c__Clostridia; o__Clostridiales; f__Lachnospiraceae	0.995326
b87c5605a7a7b959c457893572d07e0c	k__Bacteria; p__Firmicutes; c__Clostridia; o__Clostridiales; f__Lachnospiraceae	0.850648
0a0715b8a1487c2919d077edda66df6a	k__Bacteria; p__Firmicutes; c__Clostridia; o__Clostridiales; f__Lachnospiraceae; g__Coprococcus; s__	0.916745
4fffbdb649beb48ec29d00a1bca36352	k__Bacteria; p__Firmicutes; c__Clostridia; o__Clostridiales; f__Ruminococcaceae; g__; s__	0.956682
9390b8a2d9cfcdd3463e35e8978beec9	k__Bacteria; p__Firmicutes; c__Clostridia; o__Clostridiales; f__Ruminococcaceae; g__; s__	0.923735
6c5a7df8647a653acee1c0c4c439e7b0	k__Bacteria; p__Firmicutes; c__Clostridia; o__Clostridiales; f__Lachnospiraceae; g__; s__	0.993501
3f4e6ad77b00da1a87e46a9bcbec8a35	k__Bacteria; p__Firmicutes; c__Clostridia; o__Clostridiales; f__Lachnospiraceae; g__; s__	0.983933
20a2ba96c90f5d99da76cc4c10a2dd4a	k__Bacteria; p__Firmicutes; c__Clostridia; o__Clostridiales; f__Lachnospiraceae; g__; s__	0.993913
db513405438f54b3c448c4f2faf560f6	k__Bacteria; p__Firmicutes; c__Clostridia; o__Clostridiales; f__; g__; s__	0.999993
06a2210a8c64bc9ef2eb0e60a402b5b4	k__Bacteria; p__Firmicutes; c__Clostridia; o__Clostridiales; f__Ruminococcaceae; g__; s__	0.98505
ae9079c29ef5fc1bb9b467ca3d00f16b	k__Bacteria; p__Firmicutes; c__Clostridia; o__Clostridiales; f__Lachnospiraceae	0.995479
1587068ceed0043cbedadfbaba0a44f1	k__Bacteria; p__Firmicutes; c__Clostridia; o__Clostridiales; f__Lachnospiraceae; g__; s__	0.998439
1985c1c6eb46710e2c80b63d7e2b18a0	k__Bacteria; p__Firmicutes; c__Clostridia; o__Clostridiales; f__Ruminococcaceae; g__Faecalibacterium; s__prausnitzii	1
0f1915112dccd8fe25ac32fa6f4c1e7e	k__Bacteria; p__Firmicutes; c__Clostridia; o__Clostridiales; f__Ruminococcaceae; g__Oscillospira; s__	0.998397
4ecd2fa804c1777ad9c0eadb722fa81d	k__Bacteria; p__Firmicutes; c__Clostridia; o__Clostridiales; f__Ruminococcaceae; g__Oscillospira; s__	0.817874
e4ed9213da2b9cdeab0a73a6381966f1	k__Bacteria; p__Firmicutes; c__Clostridia; o__Clostridiales; f__Ruminococcaceae; g__Oscillospira; s__	0.999852
6aad4e72a4e1865e01b349610f880599	k__Bacteria; p__Firmicutes; c__Clostridia; o__Clostridiales; f__Ruminococcaceae	0.999774
042febb85cb939dd951f21e59f0e5523	k__Bacteria; p__Firmicutes; c__Clostridia; o__Clostridiales; f__Ruminococcaceae	0.999679
59e1d4b6a4b5b5883118a666c43b0bcc	k__Bacteria; p__Firmicutes; c__Clostridia; o__Clostridiales; f__Lachnospiraceae; g__Coprococcus; s__	0.919109
b761908bd476acc19268c1d724c585ac	k__Bacteria; p__Firmicutes; c__Clostridia; o__Clostridiales; f__Ruminococcaceae; g__; s__	0.852366
e48e4fc728ddc5587661c6d29325bf4d	k__Bacteria; p__Firmicutes; c__Clostridia; o__Clostridiales; f__Lachnospiraceae; g__; s__	0.991524
4c60ae88a96b3ed6503357d39068725a	k__Bacteria; p__Firmicutes; c__Clostridia; o__Clostridiales	0.999405
382c2de0c022ff96cd2b2d6beac1d7f4	k__Bacteria; p__Firmicutes; c__Clostridia; o__Clostridiales; f__Ruminococcaceae; g__; s__	0.800446
478ea5468e683cccc3f286ee7f778072	k__Bacteria; p__Firmicutes; c__Clostridia; o__Clostridiales; f__Clostridiaceae; g__Natronincola_Anaerovirgula; s__	0.729555
534f321922bf2a4d52a03bd0b4199889	k__Bacteria; p__Firmicutes; c__Clostridia; o__Clostridiales; f__Ruminococcaceae; g__; s__	0.99495
c4a4051292667dd87a7c657d60797932	k__Bacteria; p__Firmicutes; c__Clostridia; o__Clostridiales; f__; g__; s__	0.999947
6ea7f3b028ce85b00f32247177e16e16	k__Bacteria; p__Firmicutes; c__Clostridia; o__Clostridiales	0.999881
43eba5902f55680fe1cc1fd42868c520	k__Bacteria; p__Firmicutes; c__Clostridia; o__Clostridiales; f__Lachnospiraceae; g__; s__	0.871991
66d0fc8116293815e49aec9cb771c39a	k__Bacteria; p__Firmicutes; c__Clostridia; o__Clostridiales; f__Lachnospiraceae; g__; s__	0.828374
3ce884e435542383d30d205aecb3f165	k__Bacteria; p__Firmicutes; c__Clostridia; o__Clostridiales; f__Lachnospiraceae; g__; s__	0.977656
72fad954e702628b9dd433a1c7dbde84	k__Bacteria; p__Firmicutes; c__Clostridia; o__Clostridiales; f__; g__; s__	0.943046
314d16337ff5601b898ebd91b3e35061	k__Bacteria; p__Firmicutes; c__Clostridia; o__Clostridiales; f__; g__; s__	0.936649
60a4bbc069ca6f0f171fa4b6215e86bd	k__Bacteria; p__Firmicutes; c__Clostridia; o__Clostridiales	0.968127
c5865619f71b24db2a02ae6f8e43501e	k__Bacteria; p__Firmicutes; c__Clostridia; o__Clostridiales	0.999873
7e6b1ca611629aacacd686cd394093c5	k__Bacteria; p__Firmicutes; c__Clostridia; o__Clostridiales; f__Ruminococcaceae; g__Oscillospira; s__	0.998736
6fa5e7d0cb32a9bfa9fffd284e8fcd61	k__Bacteria; p__Firmicutes; c__Clostridia; o__Clostridiales; f__Ruminococcaceae; g__Faecalibacterium; s__prausnitzii	1
0f44455ff02e1b58c7fafbbe7f1b22a0	k__Bacteria; p__Firmicutes; c__Clostridia; o__Clostridiales; f__Clostridiaceae	0.813716
f7a05456aff3c30f19dfb73df212ccb1	k__Bacteria; p__Firmicutes; c__Clostridia; o__Clostridiales	0.997067
f21e3b54ece04d1869079abf3569f163	k__Bacteria; p__Firmicutes; c__Clostridia; o__Clostridiales; f__Lachnospiraceae; g__Coprococcus; s__	0.906229
0291c7dea47af46bd4081ba3981670ee	k__Bacteria; p__Firmicutes; c__Clostridia; o__Clostridiales; f__Ruminococcaceae; g__Faecalibacterium; s__prausnitzii	0.999259
bb4d6308a6c629866c1b3dfe0c45750d	k__Bacteria; p__Firmicutes; c__Clostridia; o__Clostridiales; f__Ruminococcaceae; g__; s__	0.989603
65ffeb7e4c3b75958885e9009d4cab92	k__Bacteria; p__Firmicutes; c__Clostridia; o__Clostridiales; f__Clostridiaceae; g__Natronincola_Anaerovirgula; s__	0.745065
40173758f221f84d5b75a1630f1824dd	k__Bacteria; p__Firmicutes; c__Clostridia; o__Clostridiales; f__Ruminococcaceae; g__; s__	0.978443
06e9e87c7c36b7188e28182fa73a0f50	k__Bacteria; p__Firmicutes; c__Bacilli; o__Lactobacillales; f__Lactobacillaceae; g__Lactobacillus; s__	0.999999
ae91d13c59512c456250d9db4fc968de	k__Bacteria; p__Firmicutes	0.998903
676e55bf24bac6c34553be236f3c0c3b	k__Bacteria; p__Firmicutes	0.998865
a8e509425d0045dbec5d82f6da5f1034	k__Bacteria; p__Firmicutes; c__Clostridia; o__Clostridiales; f__Ruminococcaceae; g__; s__	0.969457
45059dc4e9097eb471c190c1afd83b56	k__Bacteria; p__Firmicutes; c__Clostridia; o__Clostridiales; f__Ruminococcaceae; g__Ruminococcus; s__	0.997942
a695ac406a0b031e3fc22f6f30e10ff3	k__Bacteria; p__Firmicutes; c__Clostridia; o__Clostridiales; f__Clostridiaceae	0.805452
771a0b0c6122946b74fca6b0c3226942	k__Bacteria; p__Firmicutes; c__Clostridia; o__Clostridiales; f__Ruminococcaceae; g__; s__	0.997391
db07ab17c4965a9739d5000ef17e0465	k__Bacteria; p__Firmicutes; c__Clostridia; o__Clostridiales; f__Ruminococcaceae; g__; s__	0.956239
6a4dd9bee33a6eac7c006a62c5d04f78	k__Bacteria; p__Firmicutes; c__Clostridia; o__Clostridiales; f__; g__; s__	0.999971
215e2ebafd1997919e5651149fb56f57	k__Bacteria; p__Firmicutes; c__Clostridia; o__Clostridiales; f__Ruminococcaceae; g__Oscillospira; s__	0.99989
1ef7548aefca23fdae2a6d1a676e865d	k__Bacteria; p__Firmicutes; c__Clostridia; o__Clostridiales; f__; g__; s__	0.939555
b7a73c64f9f694925eb8b2f9ec4c3a65	k__Bacteria; p__Firmicutes; c__Clostridia; o__Clostridiales; f__Clostridiaceae; g__Natronincola_Anaerovirgula; s__	0.756936
fd613f7071270e5856eefe58401bd69f	k__Bacteria; p__Firmicutes; c__Clostridia; o__Clostridiales; f__Lachnospiraceae; g__Coprococcus; s__	0.895563
19092c7dee8a0801def9d8a1239c1573	k__Bacteria; p__Firmicutes; c__Clostridia; o__Clostridiales; f__Lachnospiraceae; g__; s__	0.984016
5393aa0bd04b813dfc58af9ece74001d	k__Bacteria; p__Firmicutes; c__Clostridia; o__Clostridiales; f__Lachnospiraceae; g__; s__	0.992994
7c746c93a66372ca1e01ce0112b06956	k__Bacteria; p__Firmicutes; c__Clostridia; o__Clostridiales; f__Lachnospiraceae; g__; s__	0.999369
20f1b822e6592eb47826b02df386ff96	k__Bacteria; p__Firmicutes; c__Clostridia; o__Clostridiales; f__Lachnospiraceae; g__Clostridium; s__clostridioforme	0.84967
5ea66cd1b93b58f6ba4b2333274c56e4	k__Bacteria; p__Firmicutes; c__Clostridia; o__Clostridiales; f__Lachnospiraceae; g__Blautia; s__	0.918988
3c033dd0e8435862151b65718544085a	k__Bacteria; p__Firmicutes; c__Clostridia; o__Clostridiales; f__; g__; s__	0.999971
a50e9e2bacd1306c8ca88bcff02afa59	k__Bacteria; p__Firmicutes; c__Erysipelotrichi; o__Erysipelotrichales; f__Erysipelotrichaceae; g__; s__	0.991958
728a706217d6ad9777978190aeeab2ba	k__Bacteria; p__Firmicutes; c__Clostridia; o__Clostridiales; f__; g__; s__	0.863698
812332b89f5881953c03b32db1b51d31	k__Bacteria; p__Firmicutes; c__Clostridia; o__Clostridiales	0.960369
5a20cbb0489bccf207df9d8358c9fa2b	k__Bacteria; p__Firmicutes; c__Clostridia; o__Clostridiales; f__Lachnospiraceae; g__; s__	0.907607
39f869f2d4b34afe099c206c7b3d8580	k__Bacteria; p__Firmicutes; c__Clostridia; o__Clostridiales; f__Lachnospiraceae; g__; s__	0.874519
c721f51ed323a020ce33ed338fb760a1	k__Bacteria; p__Firmicutes; c__Clostridia; o__Clostridiales	0.997146
01ffd6fcc5683ad653f436f05ad0c99d	k__Bacteria; p__Firmicutes; c__Clostridia; o__Clostridiales; f__Lachnospiraceae; g__; s__	0.994728
ded8ba6cfb4b9b4f8d7a373094e3f91f	k__Bacteria; p__Firmicutes; c__Clostridia; o__Clostridiales; f__Lachnospiraceae; g__; s__	0.931412
01dea3eba8d49595c0f440cfe167ef8d	k__Bacteria; p__Firmicutes; c__Clostridia; o__Clostridiales; f__Lachnospiraceae; g__; s__	0.887275
10eed123e9a77f68f8f724a39b3b3744	k__Bacteria; p__Firmicutes; c__Clostridia; o__Clostridiales; f__Lachnospiraceae; g__; s__	0.732084
f223d31fa8ed7ab163a127d52c53e601	k__Bacteria; p__Firmicutes; c__Clostridia; o__Clostridiales; f__Ruminococcaceae; g__Oscillospira; s__	0.90248
0bd9e1d377906303cb59db251b036f9e	k__Bacteria; p__Firmicutes; c__Clostridia; o__Clostridiales	0.964408
e2306a3f407dfd50da1711dfd33ec764	k__Bacteria; p__Firmicutes; c__Clostridia; o__Clostridiales; f__Lachnospiraceae; g__; s__	0.950037
955b26db5aa40d7bee6385d933cfe7cc	k__Bacteria	1
e7ca5fc39952b8088c8caa55e5e11e90	k__Bacteria; p__Firmicutes; c__Clostridia; o__Clostridiales; f__Lachnospiraceae; g__Blautia; s__	0.916457
1d170d46a82acadc1bfacfbe0b550ec3	k__Bacteria; p__Firmicutes; c__Clostridia; o__Clostridiales	0.9639
728917571811d30fc415a323a3618605	k__Bacteria; p__Firmicutes; c__Clostridia; o__Clostridiales; f__Lachnospiraceae; g__; s__	0.998915
f71d921e3566f88ec0a8871745133362	k__Bacteria; p__Firmicutes; c__Clostridia; o__Clostridiales; f__Ruminococcaceae; g__; s__	0.949334
bbf41bed1c6401c41a84945983422692	k__Bacteria; p__Firmicutes; c__Clostridia; o__Clostridiales; f__Ruminococcaceae; g__Faecalibacterium; s__prausnitzii	1
1553d33fe9b657298a146154063bcb4a	k__Bacteria; p__Firmicutes; c__Clostridia; o__Clostridiales; f__Ruminococcaceae; g__; s__	0.982758
7804c92f045328213f5e445c96a92b32	k__Bacteria; p__Firmicutes; c__Clostridia; o__Clostridiales; f__Lachnospiraceae; g__; s__	0.975725
b1918c20d95c2287fc6c2c4a6a7b83a2	k__Bacteria; p__Firmicutes; c__Clostridia; o__Clostridiales; f__Lachnospiraceae	0.995356
5297fffa24917e2847c7ee83be35b7a6	k__Bacteria; p__Firmicutes; c__Clostridia; o__Clostridiales; f__; g__; s__	0.889334
c3949070d277c81882987ca45806d053	k__Bacteria; p__Firmicutes; c__Clostridia; o__Clostridiales; f__Lachnospiraceae; g__Coprococcus; s__	0.889188
9190cda1c93cf217daa8a965a0e77f1b	k__Bacteria; p__Firmicutes; c__Clostridia; o__Clostridiales; f__Lachnospiraceae; g__Blautia; s__	0.94104
7b0aaeea2f25142d444d697de56828ea	k__Bacteria; p__Firmicutes; c__Clostridia; o__Clostridiales; f__Lachnospiraceae; g__Clostridium; s__clostridioforme	0.895359
7d0463cb9b478375bc86b83b08abf2a2	k__Bacteria; p__Firmicutes; c__Clostridia; o__Clostridiales; f__; g__; s__	0.999482
5ddcf445c519b7306ad29a2f3faf5bf7	k__Bacteria; p__Firmicutes; c__Clostridia; o__Clostridiales; f__Lachnospiraceae; g__; s__	0.984446
273dc8005a4e8f3c5c0722601097a121	k__Bacteria; p__Firmicutes; c__Clostridia; o__Clostridiales; f__Ruminococcaceae; g__; s__	0.994442
679e573e2562740e989af09634754080	k__Bacteria; p__Firmicutes; c__Clostridia; o__Clostridiales; f__Lachnospiraceae	0.809346
e964adbb76e67988ffc81fb127294f19	k__Bacteria; p__Firmicutes; c__Clostridia; o__Clostridiales; f__Ruminococcaceae; g__Oscillospira; s__	0.712856
1df8c9e7a4636f935bc62840661afebf	k__Bacteria; p__Firmicutes; c__Clostridia; o__Clostridiales; f__Lachnospiraceae; g__; s__	0.989805
a7c0614618c46724b1a59cc4bdc315ad	k__Bacteria; p__Firmicutes; c__Clostridia; o__Clostridiales; f__Lachnospiraceae; g__; s__	0.905512
ce4b167494b1f5a18fdf4bb988ff5fb5	k__Bacteria; p__Firmicutes; c__Clostridia; o__Clostridiales	0.996768
20e4cc98bf4cb4c711914ec8f9134c61	k__Bacteria; p__Firmicutes; c__Clostridia; o__Clostridiales; f__Ruminococcaceae; g__Faecalibacterium; s__prausnitzii	1
5cfd52122c9fcf248019ee5dd1f9a1f7	k__Bacteria; p__Firmicutes; c__Clostridia; o__Clostridiales; f__; g__; s__	0.999971
8f3e75a7ffcbb4d6fabde526841f6de3	k__Bacteria	1
280cbaffe2cd285209a70731cdd62b42	k__Bacteria; p__Firmicutes; c__Clostridia; o__Clostridiales; f__Clostridiaceae	0.804768
2a0b8cff16187b7f064a17dd9ed2145f	k__Bacteria; p__Firmicutes; c__Clostridia; o__Clostridiales; f__Lachnospiraceae; g__Coprococcus; s__	0.879052
b36393a965a71ea72d288e58ad024fcd	k__Bacteria; p__Firmicutes; c__Clostridia; o__Clostridiales; f__Lachnospiraceae; g__; s__	0.953005
79b0e62735a5a019beb05645a7c2c5a6	k__Bacteria; p__Firmicutes; c__Clostridia; o__Clostridiales	0.960758
8477d3c706a623ddedff81c76b2b43e2	k__Bacteria; p__Firmicutes; c__Clostridia; o__Clostridiales; f__Lachnospiraceae; g__; s__	0.992013
63aa218388735e6ab6fcb2f3512d68c9	k__Bacteria; p__Firmicutes; c__Clostridia; o__Clostridiales; f__Ruminococcaceae; g__; s__	0.893293
56c75273dfc13cf01f4424ccebe340e0	k__Bacteria; p__Firmicutes; c__Clostridia; o__Clostridiales; f__Ruminococcaceae	0.999888
6a8edac0cb37bd16ae9c6656e925f0d6	k__Bacteria; p__Firmicutes; c__Clostridia; o__Clostridiales; f__Ruminococcaceae	0.846111
895db1aa937b7d13b5a49d9c184c35f5	k__Bacteria	1
e190121fcab54df9d2de814d0ad5fd50	k__Bacteria; p__Firmicutes; c__Clostridia; o__Clostridiales; f__Ruminococcaceae; g__Faecalibacterium; s__prausnitzii	0.998827
3ad9f39d3ecf2b705b1b21407d392e49	k__Bacteria; p__Firmicutes; c__Clostridia; o__Clostridiales; f__; g__; s__	0.999971
18bb913f876d4247000ffe9c6503c559	k__Bacteria; p__Firmicutes; c__Erysipelotrichi; o__Erysipelotrichales; f__Erysipelotrichaceae; g__; s__	0.993069
de75fdf4a89bf6f7e541637444eff293	k__Bacteria; p__Firmicutes; c__Clostridia; o__Clostridiales	0.996863
e6b29d44f17e6c48262dc558d480bc97	k__Bacteria; p__Firmicutes; c__Clostridia; o__Clostridiales; f__Ruminococcaceae; g__; s__	0.900207
a68f7091124295e96384f78bb86f15cd	k__Bacteria; p__Firmicutes; c__Clostridia; o__Clostridiales	0.961735
786f4b65736f9fb6139b817f6538a964	k__Bacteria; p__Firmicutes; c__Erysipelotrichi; o__Erysipelotrichales; f__Erysipelotrichaceae; g__; s__	0.923972
a23127be6f79d7a7c73f6381492e978a	k__Bacteria; p__Firmicutes; c__Clostridia; o__Clostridiales; f__; g__; s__	0.877847
d0d3c2ce7b170debb0a946cd89ab7839	k__Bacteria; p__Firmicutes; c__Clostridia; o__Clostridiales; f__; g__; s__	0.999706
48cda1cd2b88a97577ca57a88626e224	k__Bacteria; p__Firmicutes; c__Clostridia; o__Clostridiales; f__Ruminococcaceae; g__; s__	0.996276
a31c2a943241153717c2c31dbfd282ff	k__Bacteria; p__Firmicutes; c__Clostridia; o__Clostridiales; f__Ruminococcaceae; g__; s__	0.730407
4e15d3c10a110e5831e885ed76066706	k__Bacteria; p__Firmicutes; c__Clostridia; o__Clostridiales; f__Lachnospiraceae	0.950868
c9fa4cfe48d758ca39baa48f31aad09d	k__Bacteria; p__Firmicutes; c__Clostridia; o__Clostridiales	0.964503
f91468b73a165da034d7140eb1301384	k__Bacteria; p__Firmicutes; c__Clostridia; o__Clostridiales; f__Lachnospiraceae	0.858664
0abd7f8f6c840d7582b55fff5cb7c943	k__Bacteria; p__Firmicutes; c__Clostridia; o__Clostridiales; f__Ruminococcaceae; g__Faecalibacterium; s__prausnitzii	1
e7503c75a7d94ac0e441240ab72d4ef8	k__Bacteria; p__Firmicutes; c__Clostridia; o__Clostridiales; f__Ruminococcaceae; g__; s__	0.849697
fe79290ba73cd594b99df5c88c50ed19	k__Bacteria; p__Firmicutes; c__Clostridia; o__Clostridiales; f__Lachnospiraceae; g__; s__	0.930851
4c124d64d2b0530c954a8061a9d711a4	k__Bacteria; p__Firmicutes; c__Clostridia; o__Clostridiales; f__Ruminococcaceae	0.999841
d565076d3a3df3eb5091ea0daee3ff33	k__Bacteria; p__Firmicutes; c__Clostridia; o__Clostridiales; f__Lachnospiraceae; g__Clostridium; s__clostridioforme	0.819057
eccda3b3a9f5f902c33ec31ff72bcd90	k__Bacteria; p__Firmicutes; c__Clostridia; o__Clostridiales; f__Ruminococcaceae	0.999825
88a8ca6b1e9d2553d31144ebc1d573ad	k__Bacteria; p__Firmicutes; c__Clostridia; o__Clostridiales; f__Ruminococcaceae; g__; s__	0.971322
abae8af825ff99920a6e5f4b644a623f	k__Bacteria; p__Firmicutes; c__Clostridia; o__Clostridiales; f__Ruminococcaceae; g__Oscillospira; s__	0.836586
0023b7e27771625d2e7af2db3be48d91	k__Bacteria; p__Firmicutes; c__Clostridia; o__Clostridiales; f__Ruminococcaceae; g__Oscillospira; s__	0.99359
a00ec505fd7a874f2813e753c2e60f44	k__Bacteria; p__Firmicutes; c__Clostridia; o__Clostridiales	0.96215
ad2e544530f3e1bc90f1fed696ce88b5	k__Bacteria; p__Firmicutes; c__Clostridia; o__Clostridiales; f__Ruminococcaceae; g__Faecalibacterium; s__prausnitzii	0.998924
462af01ede6e04109268724165a86804	k__Bacteria; p__Firmicutes; c__Clostridia; o__Clostridiales; f__Lachnospiraceae; g__; s__	0.921884
18511e377185fe0b8250c8f18ee5eb53	k__Bacteria; p__Firmicutes; c__Clostridia; o__Clostridiales; f__Ruminococcaceae; g__Oscillospira; s__	0.999792
5097f30e86262c562601a368bcfa168d	k__Bacteria; p__Firmicutes; c__Clostridia; o__Clostridiales; f__Ruminococcaceae; g__Faecalibacterium; s__prausnitzii	0.999323
62437d29233fb388507826d2efc6134d	k__Bacteria; p__Firmicutes; c__Clostridia; o__Clostridiales; f__Ruminococcaceae; g__; s__	0.802023
e892ca83447533f9453fc7a10327a0b3	k__Bacteria; p__Firmicutes; c__Clostridia; o__Clostridiales; f__Lachnospiraceae; g__; s__	0.994182
11aaf1a8770b310bc3013adf6806e2c6	k__Bacteria; p__Firmicutes; c__Clostridia; o__Clostridiales; f__Clostridiaceae	0.813038
b7c7130e8255bc4ce2ad04009d09eb65	k__Bacteria; p__Firmicutes; c__Clostridia; o__Clostridiales; f__Ruminococcaceae	0.999748
019c701be5453aad82078b1b91555f70	k__Bacteria; p__Firmicutes; c__Clostridia; o__Clostridiales; f__Ruminococcaceae; g__Ruminococcus; s__	0.998387
1db2e4b2b89f9d276e35c24339550986	k__Bacteria; p__Firmicutes; c__Clostridia; o__Clostridiales; f__; g__; s__	0.999987
8ec4df91ebd3fbb78714a63351fc481d	k__Bacteria; p__Firmicutes; c__Clostridia; o__Clostridiales; f__Ruminococcaceae; g__; s__	0.942217
bfe3fc22df04e8dbd0afe69f434af1e4	k__Bacteria; p__Firmicutes; c__Clostridia; o__Clostridiales; f__Ruminococcaceae; g__; s__	0.844233
ad47ada670889faae5f26cb501f01104	k__Bacteria; p__Firmicutes; c__Clostridia; o__Clostridiales; f__Ruminococcaceae; g__; s__	0.996889
a738919dc0c46fea782ce7cda495d656	k__Bacteria; p__Firmicutes; c__Clostridia; o__Clostridiales; f__; g__; s__	0.720083
17affb3f4b0179106e835db169febf7d	k__Bacteria; p__Firmicutes; c__Bacilli; o__Bacillales; f__Bacillaceae; g__; s__	0.807916
5f76f988f777cf2f216ccd79e13a56b1	k__Bacteria; p__Firmicutes; c__Clostridia; o__Clostridiales; f__Ruminococcaceae; g__; s__	0.995833
46947e450cfc0a2f9969d594ede17f16	k__Bacteria; p__Firmicutes; c__Erysipelotrichi; o__Erysipelotrichales; f__Erysipelotrichaceae; g__; s__	0.945752
b2b0b03b657a0b003d2e45152259e03a	k__Bacteria; p__Firmicutes; c__Clostridia; o__Clostridiales; f__Ruminococcaceae; g__; s__	0.993259
1d6940bc5bfe2072ca05e12ef011374d	k__Bacteria; p__Firmicutes; c__Clostridia; o__Clostridiales; f__Ruminococcaceae; g__; s__	0.974018
d6d175942edd50f1a800a19a58426983	k__Bacteria; p__Firmicutes; c__Clostridia; o__Clostridiales; f__Ruminococcaceae; g__Ruminococcus; s__	0.997892
585f8efa56dd2551f330ccaa955ecb59	k__Bacteria; p__Firmicutes; c__Clostridia; o__Clostridiales; f__Lachnospiraceae; g__; s__	0.986543
2affc71e5a1bec94fc7a67173df8308b	k__Bacteria; p__Firmicutes; c__Clostridia; o__Clostridiales; f__Lachnospiraceae	0.734141
7377c1c578f70aa38fc9ca2bd1222ad0	k__Bacteria; p__Firmicutes; c__Clostridia; o__Clostridiales; f__Lachnospiraceae; g__; s__	0.997808
916c4a7baeb2f43f4f191fa0bf6a469c	k__Bacteria; p__Firmicutes; c__Clostridia; o__Clostridiales; f__Ruminococcaceae; g__; s__	0.831127
3a50e3e1f7031471b70b9848cd2806fe	k__Bacteria; p__Firmicutes; c__Clostridia; o__Clostridiales; f__Lachnospiraceae; g__; s__	0.972449
3b4fb1845a60d94ebe2776b084d0000a	k__Bacteria; p__Firmicutes; c__Bacilli; o__Bacillales; f__Bacillaceae; g__; s__	0.806925
e02591c952481983d2d479554fc4676f	k__Bacteria; p__Firmicutes; c__Clostridia; o__Clostridiales; f__Lachnospiraceae	0.996199
88d7b42c58d5c03d02a22767736037f8	k__Bacteria; p__Firmicutes; c__Clostridia; o__Clostridiales; f__Ruminococcaceae; g__Faecalibacterium; s__prausnitzii	1
1830248c0e667a3f8abd49dbdc79dbcf	k__Bacteria; p__Firmicutes; c__Clostridia; o__Clostridiales; f__Ruminococcaceae; g__; s__	0.998066
2583a27818cfd8fc9d3ad53e19115623	k__Bacteria; p__Firmicutes; c__Clostridia; o__Clostridiales; f__; g__; s__	0.999994
2556fc004ea14ba93d2993132ad08bad	k__Bacteria; p__Firmicutes; c__Clostridia; o__Clostridiales; f__Ruminococcaceae; g__Oscillospira; s__	0.996846
272b9d864ea9e129f62233288ad58127	k__Bacteria; p__Firmicutes; c__Clostridia; o__Clostridiales; f__Lachnospiraceae; g__Coprococcus; s__	0.957009
37cc9c1d421149c3e61cee44f521e7b9	k__Bacteria; p__Firmicutes; c__Clostridia; o__Clostridiales; f__Ruminococcaceae; g__; s__	0.947788
b56d0792950ad0e68a7b720a5e6b8fb8	k__Bacteria; p__Firmicutes; c__Clostridia; o__Clostridiales; f__Ruminococcaceae; g__; s__	0.991626
6499e9a35b4b17332242f55870e4089e	k__Bacteria; p__Firmicutes; c__Clostridia; o__Clostridiales; f__Ruminococcaceae; g__; s__	0.911264
6c05410f84dfccd49e99ad9b0d3d4aeb	k__Bacteria; p__Firmicutes; c__Clostridia; o__Clostridiales; f__Ruminococcaceae; g__; s__	0.753945
1dd3264b7ba8f2f932ac7e9c4ec25fb5	k__Bacteria; p__Firmicutes; c__Clostridia; o__Clostridiales; f__Ruminococcaceae; g__Oscillospira; s__	0.999862
40a0772154bb8ae16479214a84d9bcfb	k__Bacteria; p__Firmicutes; c__Clostridia; o__Clostridiales; f__Lachnospiraceae	0.725405
536f8f3ee1ae6e86a410292047c59803	k__Bacteria; p__Firmicutes; c__Clostridia; o__Clostridiales; f__Ruminococcaceae	0.944159
7385f7f624a665573efc56624c3f495d	k__Bacteria; p__Firmicutes; c__Clostridia; o__Clostridiales; f__Ruminococcaceae	0.999871
a83bc92c2ae6f8b7bacc8c421817847b	k__Bacteria; p__Firmicutes; c__Clostridia; o__Clostridiales; f__Ruminococcaceae; g__; s__	0.999177
dd3397e7672a9445db0d6fd1ebcad0ad	k__Bacteria; p__Firmicutes; c__Clostridia; o__Clostridiales; f__Lachnospiraceae; g__Clostridium; s__clostridioforme	0.826296
6293a958bbc326c8c74ca449ebc7005f	k__Bacteria; p__Firmicutes; c__Erysipelotrichi; o__Erysipelotrichales; f__Erysipelotrichaceae; g__; s__	0.995215
31f70530d89f0c90b302cb0def3cee7a	k__Bacteria; p__Firmicutes; c__Clostridia; o__Clostridiales	0.962806
2b8008c14e23d7b749f4c26c633004c8	k__Bacteria; p__Firmicutes; c__Clostridia; o__Clostridiales; f__; g__; s__	0.726261
12def6429edf762420c63d78ac1c3b35	k__Bacteria; p__Firmicutes; c__Clostridia; o__Clostridiales; f__Ruminococcaceae; g__; s__	0.713046
4b21b48949e1c29062a54048fa6fa396	k__Bacteria; p__Firmicutes; c__Clostridia; o__Clostridiales; f__; g__; s__	0.999546
3546e492a96c2282b3d58dab9c3803c5	k__Bacteria; p__Firmicutes; c__Clostridia; o__Clostridiales; f__Ruminococcaceae; g__Faecalibacterium; s__prausnitzii	0.999995
d91d012bc0233cbf8635e3421405eb04	k__Bacteria; p__Firmicutes; c__Clostridia; o__Clostridiales; f__Lachnospiraceae; g__Clostridium; s__clostridioforme	0.875895
b1aaedd90529319d80098dd45fa5e82a	k__Bacteria; p__Firmicutes; c__Clostridia; o__Clostridiales; f__Lachnospiraceae; g__; s__	0.711619
50febc356fd6ba9b2031e6d5495be1fe	k__Bacteria; p__Firmicutes; c__Clostridia; o__Clostridiales; f__Ruminococcaceae; g__; s__	0.967707
13906ed33579e7161eca50b57d767ad3	k__Bacteria; p__Firmicutes; c__Erysipelotrichi; o__Erysipelotrichales; f__Erysipelotrichaceae; g__; s__	0.912104
66b48bcc3a389499c0bc4540be732045	k__Bacteria; p__Tenericutes; c__Mollicutes; o__RF39; f__; g__; s__	0.999978
393375abd3af4b1964c1cd2a6757fbc6	k__Bacteria; p__Firmicutes; c__Clostridia; o__Clostridiales; f__Lachnospiraceae; g__; s__	0.996941
4d8d057f9d04ef24419def282733860b	k__Bacteria; p__Firmicutes; c__Clostridia; o__Clostridiales; f__Lachnospiraceae; g__; s__	0.987787
fd259e00941078e6596350ca1f162a47	k__Bacteria; p__Firmicutes; c__Clostridia; o__Clostridiales; f__Ruminococcaceae; g__; s__	0.879424
5bfaeee3921011296404e1d4771bd4e1	k__Bacteria; p__Firmicutes; c__Clostridia; o__Clostridiales; f__Lachnospiraceae; g__; s__	0.969452
bd6dfca42e401448919e76b5bc1a5e01	k__Bacteria; p__Firmicutes; c__Clostridia; o__Clostridiales; f__Ruminococcaceae; g__Faecalibacterium; s__prausnitzii	0.999995
55f24e9f576eea8f197838573225db68	k__Bacteria; p__Firmicutes; c__Clostridia; o__Clostridiales; f__Ruminococcaceae; g__Faecalibacterium; s__prausnitzii	0.996408
b8a07d3757def958e46943a8af45672d	k__Bacteria; p__Firmicutes; c__Clostridia; o__Clostridiales; f__Ruminococcaceae; g__Faecalibacterium; s__prausnitzii	0.997738
b78d07cd7f8ad9bc556ed829eb2c8b65	k__Bacteria; p__Firmicutes; c__Clostridia; o__Clostridiales; f__Ruminococcaceae; g__Oscillospira; s__	0.741402
a355e40e7f18dd0dc10b09f9632021a8	k__Bacteria; p__Firmicutes; c__Clostridia; o__Clostridiales; f__Lachnospiraceae; g__; s__	0.979791
5249c108845bfe41d21fc1287e323a4b	k__Bacteria; p__Firmicutes; c__Clostridia; o__Clostridiales; f__; g__; s__	0.993043
b912265924d8ed92e7b463d9a8057126	k__Bacteria; p__Firmicutes; c__Clostridia; o__Clostridiales; f__Lachnospiraceae	0.948226
69db8a9c74e1421a635439177129c23d	k__Bacteria; p__Firmicutes; c__Clostridia; o__Clostridiales; f__Ruminococcaceae	0.846365
6d390f7a656dd7b44e070f8ff6bc5251	k__Bacteria; p__Firmicutes; c__Clostridia; o__Clostridiales; f__; g__; s__	0.999997
23b9a0cfece5ca0c17e95100e8636cbf	k__Bacteria; p__Firmicutes; c__Clostridia; o__Clostridiales; f__Ruminococcaceae	0.999645
f8f16dc1b89970ae93846dbeb3c7f8f4	k__Bacteria; p__Firmicutes; c__Clostridia; o__Clostridiales; f__Ruminococcaceae	0.867308
f7e952bfd9617f4ad8c5c363b6211b43	k__Bacteria; p__Firmicutes; c__Clostridia; o__Clostridiales; f__Lachnospiraceae	0.950492
cad6bd03c1f1bfc86cf09fe23d932fd2	k__Bacteria; p__Firmicutes; c__Clostridia; o__Clostridiales; f__Ruminococcaceae; g__Ruminococcus; s__	0.997514
d078c163ebdec947981a1ec55c356029	k__Bacteria; p__Tenericutes; c__Mollicutes; o__RF39; f__; g__; s__	0.999978
383b8ab4884632da1e2c43d3910448ae	k__Bacteria; p__Firmicutes; c__Clostridia; o__Clostridiales	1
b7e008fa497a18c3f0c07d72b2d8e9cb	k__Bacteria; p__Firmicutes; c__Clostridia; o__Clostridiales; f__Ruminococcaceae; g__Oscillospira; s__	0.996373
7f94c79bbec80553655701251e0b29f8	k__Bacteria; p__Firmicutes; c__Clostridia; o__Clostridiales; f__Ruminococcaceae; g__; s__	0.984099
bc8787ea3f92204a3cd11a7d649cb6c5	k__Bacteria; p__Firmicutes; c__Clostridia; o__Clostridiales; f__Ruminococcaceae; g__Faecalibacterium; s__prausnitzii	0.996686
4f2f64fd8bacf07b9ca365940af68fa4	k__Bacteria; p__Firmicutes; c__Erysipelotrichi; o__Erysipelotrichales; f__Erysipelotrichaceae; g__; s__	0.952801
42809b2d6a5d97bb0a41f88e249f6859	k__Bacteria; p__Firmicutes; c__Clostridia; o__Clostridiales; f__Ruminococcaceae; g__; s__	0.998877
44cb16af8003da473f81088c2f82815b	k__Bacteria; p__Firmicutes; c__Erysipelotrichi; o__Erysipelotrichales; f__Erysipelotrichaceae	0.986952
a76d210cfb0465d1f91fc2dd8be2d957	k__Bacteria; p__Firmicutes; c__Clostridia; o__Clostridiales; f__Ruminococcaceae; g__; s__	0.998931
4c86d1f0cec0eedc74c68f4c263c759f	k__Bacteria; p__Firmicutes; c__Clostridia; o__Clostridiales; f__Ruminococcaceae; g__; s__	0.805165
8fd25abffd645494e8178558275f98af	k__Bacteria; p__Firmicutes; c__Clostridia; o__Clostridiales; f__Ruminococcaceae; g__; s__	0.99984
5f5013f6d4e5ea3e7f5e032f03d38331	k__Bacteria; p__Firmicutes; c__Clostridia; o__Clostridiales; f__Ruminococcaceae; g__; s__	0.722224
3fcc64bcbde17321dd93e5c95e09abbb	k__Bacteria; p__Firmicutes; c__Clostridia; o__Clostridiales; f__Lachnospiraceae; g__; s__	0.998457
315854ff97b30e081ae4fd71122e203a	k__Bacteria; p__Firmicutes; c__Clostridia; o__Clostridiales; f__; g__; s__	0.999987
3cc1f914f3d0e4d80f524de745cdfd56	k__Bacteria; p__Firmicutes; c__Clostridia; o__Clostridiales; f__Lachnospiraceae; g__; s__	0.786056
17c27dce3e48e7211ae67fa2a0fa212d	k__Bacteria; p__Firmicutes; c__Clostridia; o__Clostridiales; f__Ruminococcaceae; g__; s__	0.996791
b9d14c926a9a5ee53eda4d2211ade721	k__Bacteria; p__Firmicutes; c__Clostridia; o__Clostridiales; f__; g__; s__	1
7c6811e56df5f804ad0a322d5d69ea5c	k__Bacteria; p__Firmicutes; c__Clostridia; o__Clostridiales	1
d12c859ccc1a8a88345148635070c16c	k__Bacteria; p__Tenericutes; c__Mollicutes; o__RF39; f__; g__; s__	0.999999
37f616a2ab9fe35b75ad2592d66e5e83	k__Bacteria; p__Firmicutes; c__Clostridia; o__Clostridiales; f__Ruminococcaceae; g__; s__	0.999887
74e9af819f38850ed10ccef699425e5c	k__Bacteria; p__Firmicutes; c__Clostridia; o__Clostridiales; f__Lachnospiraceae; g__; s__	0.961631
bf3a27945b790420ecf81358d6aef703	k__Bacteria; p__Firmicutes; c__Clostridia; o__Clostridiales; f__Ruminococcaceae; g__; s__	0.999912
32dd43d1f81cbc026bccb3f9d3c43fda	k__Bacteria; p__Firmicutes; c__Clostridia; o__Clostridiales; f__Clostridiaceae	0.735921
7631d4e58f8824aecc88038e0a7b617c	k__Bacteria; p__Firmicutes; c__Clostridia; o__Clostridiales; f__Lachnospiraceae	0.824378
e83dfc50ab52f4028da9dcc4730b43ab	k__Bacteria; p__Firmicutes; c__Clostridia; o__Clostridiales	0.997622
08b5c2bf8cf8814baaa02ddbc6670825	k__Bacteria; p__Tenericutes; c__Mollicutes; o__RF39; f__; g__; s__	1
a8fc4855377f1cc3191ff7a9c5d26c93	k__Bacteria; p__Firmicutes; c__Clostridia; o__Clostridiales; f__Lachnospiraceae; g__; s__	0.997849
5b9b19b766fdfa4b3b0554887b986b29	k__Bacteria; p__Firmicutes; c__Clostridia; o__Clostridiales; f__Ruminococcaceae	0.924208
359054cb081fd978b9dadbcb0b0cefe1	k__Bacteria; p__Firmicutes; c__Clostridia; o__Clostridiales; f__Lachnospiraceae; g__Coprococcus; s__	0.940413
27a4ba133ac7da1c6645f80e5ff5bb5e	k__Bacteria; p__Firmicutes; c__Clostridia; o__Clostridiales; f__; g__; s__	0.999987
0d4d6a131e953595f545643090fd634a	k__Bacteria; p__Firmicutes; c__Clostridia; o__Clostridiales	1
732bdc1e5fa728a1dc4f7551accdfcee	k__Bacteria; p__Firmicutes; c__Clostridia; o__Clostridiales; f__Ruminococcaceae; g__Faecalibacterium; s__prausnitzii	0.997917
041533a6177ec091f1eb83c7b127d4bf	k__Bacteria; p__Tenericutes; c__Mollicutes; o__RF39; f__; g__; s__	0.99998
e6c810f606eff2c697a0cd898023059c	k__Bacteria; p__Firmicutes; c__Clostridia; o__Clostridiales; f__; g__; s__	0.999991
4b5dc03f37aebba5d82f94f02e5b88c9	k__Bacteria; p__Firmicutes; c__Clostridia; o__Clostridiales	0.975929
41ba123e16b0e052f38d1e1bded473ef	k__Bacteria; p__Firmicutes; c__Erysipelotrichi; o__Erysipelotrichales; f__Erysipelotrichaceae	0.990021
d03aef9d2bbb9cd0e912f834756e26dc	k__Bacteria; p__Firmicutes; c__Clostridia; o__Clostridiales; f__; g__; s__	1
b46a175d07d7fd6a592b09a6d04c2662	k__Bacteria; p__Firmicutes; c__Clostridia; o__Clostridiales; f__Lachnospiraceae; g__Clostridium; s__clostridioforme	0.881726
3dabbb6ec19de911bd3f011e6e91048a	k__Bacteria; p__Firmicutes; c__Clostridia; o__Clostridiales	1
d166d7260c51ea2652eff199acdfdd4d	k__Bacteria; p__Firmicutes; c__Clostridia; o__Clostridiales; f__Clostridiaceae; g__Geosporobacter_Thermotalea; s__	0.744838
f1d98cf626065442404bb0e961762f3e	k__Bacteria; p__Firmicutes; c__Clostridia; o__Clostridiales; f__Ruminococcaceae; g__Oscillospira; s__	0.980436
446736728facd600f2b8dac04eb38d95	k__Bacteria; p__Firmicutes; c__Clostridia; o__Clostridiales	0.997035
be0d3142157db40fd5c0032a84f4c652	k__Bacteria; p__Firmicutes; c__Clostridia; o__Clostridiales; f__Ruminococcaceae; g__; s__	0.886815
c8c6202e5c40a3e2613eeaa6d0c7550f	k__Bacteria; p__Firmicutes; c__Clostridia; o__Clostridiales; f__Lachnospiraceae; g__Clostridium; s__clostridioforme	0.784548
7cd3edf7de3da67a2883d919506e7d55	k__Bacteria; p__Firmicutes; c__Clostridia; o__Clostridiales; f__Ruminococcaceae; g__; s__	0.999661
8543705a7bb8ec5963ef7b1e7e3629f2	k__Bacteria; p__Firmicutes; c__Clostridia; o__Clostridiales; f__; g__; s__	0.992714
aa64f4b676d9f738ed25c348f5431209	k__Bacteria; p__Firmicutes; c__Clostridia; o__Clostridiales; f__Ruminococcaceae; g__Faecalibacterium; s__prausnitzii	0.999995
7296e2f134b1a18f18e4aaf84232a15d	k__Bacteria; p__Firmicutes; c__Clostridia; o__Clostridiales; f__Ruminococcaceae; g__; s__	0.907586
1c61c3265fa0cf4e380ee194b2155220	k__Bacteria; p__Firmicutes; c__Clostridia; o__Clostridiales; f__Ruminococcaceae; g__; s__	0.997692
ef86ec1236480386f64ccdd0d6173020	k__Bacteria; p__Firmicutes; c__Bacilli; o__Bacillales; f__Bacillaceae; g__Bacillus; s__horneckiae	0.869337
ad76b9f1ef36323449d7dc12c69c5a3d	k__Bacteria; p__Firmicutes; c__Clostridia; o__Clostridiales; f__Lachnospiraceae	0.75897
59691b06acdf5072e65c1b2419e6f44d	k__Bacteria; p__Firmicutes; c__Clostridia; o__Clostridiales; f__Ruminococcaceae; g__Faecalibacterium; s__prausnitzii	0.999995
7865e1a481f79adbe9aa3fab11f242fe	k__Bacteria; p__Firmicutes; c__Clostridia; o__Clostridiales; f__Lachnospiraceae	0.948968
587e15ee2e0cfe182ce8d1df735968b2	k__Bacteria; p__Firmicutes; c__Clostridia; o__Clostridiales; f__Lachnospiraceae; g__; s__	0.828743
31b74dfab85958ab100679155e10c554	k__Bacteria; p__Firmicutes; c__Clostridia; o__Clostridiales	0.999687
dc1dbc9c6485f6cad8ff566fd5c662f8	k__Bacteria; p__Firmicutes; c__Clostridia; o__Clostridiales; f__; g__; s__	0.995932
4faec0e7953f595ed1e7463c05bdcb64	k__Bacteria; p__Firmicutes; c__Clostridia; o__Clostridiales; f__Lachnospiraceae; g__; s__	0.738046
e7b61d046d74e5e69120ced489b5d505	k__Bacteria; p__Firmicutes; c__Clostridia; o__Clostridiales; f__Lachnospiraceae	0.740615
090f079e89652b85d047885a0f8e4f13	k__Bacteria; p__Firmicutes; c__Clostridia; o__Clostridiales	0.999878
df409dbce0c8f09b819b2eae9ebf1a4b	k__Bacteria; p__Firmicutes; c__Clostridia; o__Clostridiales; f__; g__; s__	0.999922
a2ff1f7298abcc2e83b40024f83a0c37	k__Bacteria; p__Firmicutes; c__Clostridia; o__Clostridiales	0.993173
1deb2144e9337e7f47c79955db26040a	k__Bacteria; p__Firmicutes; c__Clostridia; o__Clostridiales; f__Ruminococcaceae; g__; s__	0.999756
6ad17243ae665b4e5a46ba39efaa66c5	k__Bacteria; p__Firmicutes; c__Clostridia; o__Clostridiales; f__Lachnospiraceae	0.751581
4d9bda9d6bcd5a7473b565db85c1060a	k__Bacteria; p__Firmicutes; c__Clostridia; o__Clostridiales; f__Ruminococcaceae; g__Ruminococcus; s__	0.999649
da8e5b416a624046236b3e1a9272b368	k__Bacteria; p__Firmicutes; c__Clostridia; o__Clostridiales; f__Ruminococcaceae; g__; s__	0.998206
d4139669c138dc6983a2105c6d38fa02	k__Bacteria; p__Firmicutes; c__Clostridia; o__Clostridiales; f__Ruminococcaceae; g__Ruminococcus; s__	0.998041
b339dd16c9769f71fa3ad1a7a1766baa	k__Bacteria; p__Tenericutes; c__Mollicutes; o__RF39; f__; g__; s__	0.999978
34fc7aae15605586dabda01945f09403	k__Bacteria; p__Firmicutes; c__Clostridia; o__Clostridiales	1
df9ff93d2ecf3f11c6a4ef87a4323f63	k__Bacteria; p__Firmicutes; c__Clostridia; o__Clostridiales	0.993365
be7e497c33f139ca189f0b9461e0bc01	k__Bacteria; p__Firmicutes; c__Clostridia; o__Clostridiales; f__Lachnospiraceae; g__Clostridium; s__clostridioforme	0.853951
ecd9f935a8b0b5b865b295effb977854	k__Bacteria; p__Firmicutes; c__Clostridia; o__Clostridiales; f__Ruminococcaceae; g__Ruminococcus; s__	0.998043
d4393bac8def5d8960165a161ab47d82	k__Bacteria; p__Firmicutes; c__Clostridia; o__Clostridiales; f__Lachnospiraceae	0.732888
54988d454b9436b335e8f1093b737542	k__Bacteria; p__Firmicutes; c__Clostridia; o__Clostridiales	0.992899
300e2fda6af079699675cc40a511da5e	k__Bacteria; p__Firmicutes; c__Clostridia; o__Clostridiales; f__Ruminococcaceae; g__; s__	0.998823
278c338aa29599b41deb539e8f10720f	k__Bacteria; p__Tenericutes; c__Mollicutes; o__RF39; f__; g__; s__	0.999978
ad911e52abc0914125200776029101a4	k__Bacteria; p__Firmicutes; c__Bacilli; o__Lactobacillales; f__Enterococcaceae; g__Vagococcus; s__salmoninarum	0.853833
8a67ccca76eeea47050569dbf6814f07	k__Bacteria; p__Firmicutes; c__Clostridia; o__Clostridiales; f__Peptococcaceae	0.733457
5aac6ea647da33b691df19e37f986e71	k__Bacteria; p__Firmicutes; c__Clostridia; o__Clostridiales; f__Peptococcaceae	0.710916
fb830501e3c00d3192a533eab043274f	k__Bacteria; p__Firmicutes; c__Clostridia; o__Clostridiales; f__; g__; s__	0.999995
6a6592e9007f3738b9d2816d602bd8d8	k__Bacteria; p__Firmicutes; c__Bacilli; o__Lactobacillales; f__Enterococcaceae; g__Enterococcus; s__	0.992452
d7bc083f49d5e872a49191088ac59bba	k__Bacteria; p__Firmicutes; c__Bacilli; o__Lactobacillales; f__Enterococcaceae; g__Vagococcus; s__salmoninarum	0.853168
c8b7d0a0d382322f5b7c623653d052c9	k__Bacteria; p__Tenericutes; c__Mollicutes; o__RF39; f__; g__; s__	1
c3d406468ad90657a4822ef1f41a15d1	k__Bacteria; p__Firmicutes; c__Clostridia; o__Clostridiales	0.993085
dc12b8cd88ddbf97af246666f059b306	k__Bacteria; p__Firmicutes; c__Clostridia; o__Clostridiales; f__Lachnospiraceae; g__; s__	0.904838
19898982fb254a070634d78bfbeccf82	k__Bacteria; p__Tenericutes; c__Mollicutes; o__RF39; f__; g__; s__	0.999998
a0e7da5ce4e18e48c25ea00b84772467	k__Bacteria; p__Firmicutes; c__Bacilli; o__Bacillales; f__Planococcaceae	0.7325
2ba30cdcee94b04825dc8ff31cf0fba1	k__Bacteria; p__Firmicutes; c__Clostridia; o__Clostridiales; f__Ruminococcaceae; g__; s__	0.868711
27d88146b44b9f9e70a81bd1370d8ead	k__Bacteria; p__Firmicutes; c__Clostridia; o__Clostridiales; f__Ruminococcaceae; g__; s__	0.824908
142030ace396601568a5d013513e3f3b	k__Bacteria; p__Firmicutes; c__Clostridia; o__Clostridiales; f__; g__; s__	0.999984
a62c53e100d0bbe4ebf2c1157de90391	k__Bacteria; p__Firmicutes; c__Clostridia; o__Clostridiales; f__Ruminococcaceae; g__; s__	0.929252
4e98db91cbfb7b7a53b628d7775e15cc	k__Bacteria; p__Firmicutes; c__Clostridia; o__Clostridiales	0.997558
a48e05e090951c59b0728851b2b2ad43	k__Bacteria; p__Firmicutes; c__Clostridia; o__Clostridiales	0.987323
3cae33cfdcec18ba725bdc6b652c61b8	k__Bacteria; p__Firmicutes; c__Bacilli; o__Bacillales; f__Bacillaceae	0.996665
3a16c6cba96ad1d949d141c47f341649	k__Bacteria; p__Firmicutes; c__Clostridia; o__Clostridiales	0.992874
b1251463c10787ebdf11b0be820eda13	k__Bacteria; p__Firmicutes; c__Clostridia; o__Clostridiales; f__; g__; s__	0.999923
69564143a4540436a8b64f1180adbdb8	k__Bacteria; p__Firmicutes; c__Clostridia; o__Clostridiales; f__Clostridiaceae; g__Geosporobacter_Thermotalea; s__	0.750533
841b014626da09538cc10b7b29fc56c9	k__Bacteria; p__Firmicutes; c__Clostridia; o__Clostridiales; f__Ruminococcaceae; g__Ruminococcus; s__	0.999698
34076c45485458ffe8dea675bb2209e8	k__Bacteria; p__Firmicutes; c__Bacilli; o__Bacillales; f__Bacillaceae; g__Bacillus; s__horneckiae	0.780193
c09ee2c09db9e188dbca639a7b3d7ea4	k__Bacteria; p__Firmicutes; c__Clostridia; o__Clostridiales	0.99514
be17eae33b69303c09d53b6816702267	k__Bacteria; p__Tenericutes; c__Mollicutes; o__RF39; f__; g__; s__	0.999952
bee11ef4a78ea5aad3687227f51efd9b	k__Bacteria; p__Firmicutes; c__Erysipelotrichi; o__Erysipelotrichales; f__Erysipelotrichaceae; g__; s__	0.929953
af66ff0b9cb18794fe16361e3649142d	k__Bacteria; p__Firmicutes; c__Erysipelotrichi; o__Erysipelotrichales; f__Erysipelotrichaceae	0.991594
f85057939f9bf259224d87baa232f8e8	k__Bacteria; p__Firmicutes; c__Clostridia; o__Clostridiales; f__Lachnospiraceae; g__; s__	0.991146
0723272458b6ea5de661b2fd68f95f96	k__Bacteria; p__Firmicutes; c__Erysipelotrichi; o__Erysipelotrichales; f__Erysipelotrichaceae; g__; s__	0.943715
11486a77af543feafb70ae846acb63bc	k__Bacteria; p__Firmicutes; c__Clostridia; o__Clostridiales; f__; g__; s__	0.999822
933b93230f46f1172d5e54ad39cc4398	k__Bacteria; p__Firmicutes; c__Clostridia; o__Clostridiales; f__Ruminococcaceae; g__Oscillospira; s__	0.993509
a66c6240ec6cb3a4120b312b7c8bfc97	k__Bacteria; p__Tenericutes; c__Mollicutes; o__RF39; f__; g__; s__	1
3d28433abd4114c2ad2afde9b8f5f2d2	k__Bacteria; p__Firmicutes; c__Erysipelotrichi; o__Erysipelotrichales; f__Erysipelotrichaceae; g__; s__	0.966532
35262cb969879aed6e3a64184970fbec	k__Bacteria; p__Firmicutes; c__Clostridia; o__Clostridiales; f__Lachnospiraceae; g__; s__	0.76587
82f4bd8911438b6ee2476a2eeebd70ee	k__Bacteria; p__Firmicutes; c__Clostridia; o__Clostridiales; f__Ruminococcaceae; g__Faecalibacterium; s__prausnitzii	1
1d48c33ce457456e0d3e32b39682cbe4	k__Bacteria; p__Firmicutes; c__Clostridia; o__Clostridiales; f__Clostridiaceae	0.707421
b007898612af2b0a35c659429db711d5	k__Bacteria; p__Firmicutes; c__Clostridia; o__Clostridiales; f__Ruminococcaceae	0.782937
3ab66f1ca612891a9564dfaeedf7080f	k__Bacteria; p__Tenericutes; c__Mollicutes; o__RF39; f__; g__; s__	0.999866
8394de609adc7ea5c494434e083219dc	k__Bacteria; p__Firmicutes; c__Bacilli; o__Lactobacillales; f__Enterococcaceae; g__Enterococcus; s__	0.992452
bcafe69348c77bc1a2f1b95078dd27c7	k__Bacteria; p__Firmicutes; c__Clostridia; o__Clostridiales; f__; g__; s__	0.999922
46e31cad2666e7b218e0ca1565192532	k__Bacteria; p__Tenericutes; c__Mollicutes; o__RF39; f__; g__; s__	0.999991
dd97d9dde0a60b292af54afe5362c64c	k__Bacteria; p__Tenericutes; c__Mollicutes; o__RF39; f__; g__; s__	1
70f20e8c98ac6a898ec52bbd0dbcf057	k__Bacteria; p__Firmicutes; c__Clostridia; o__Clostridiales	0.996956
bdc91df5bc550f05c3829ce544496aad	k__Bacteria; p__Firmicutes; c__Clostridia; o__Clostridiales; f__Ruminococcaceae; g__; s__	0.999541
333075c1a5e3b11abfe7cf403492f4a8	k__Bacteria; p__Firmicutes; c__Erysipelotrichi; o__Erysipelotrichales; f__Erysipelotrichaceae	0.988716
16119f91d2f6e45d070132a043a3dbbe	k__Bacteria; p__Firmicutes; c__Clostridia; o__Clostridiales; f__Lachnospiraceae	0.936992
7aebf72468f15858b61469ae1b516828	k__Bacteria; p__Firmicutes; c__Clostridia; o__Clostridiales	0.992687
2da91328e0eb80f1144e7ab7f8dbe80e	k__Bacteria; p__Firmicutes; c__Clostridia; o__Clostridiales; f__Clostridiaceae; g__Geosporobacter_Thermotalea; s__	0.757377
e294080d988758dc60701ff9f14a346f	k__Bacteria; p__Tenericutes; c__Mollicutes; o__RF39; f__; g__; s__	0.999991
f81a635400e3b4741f64ddefca403550	k__Bacteria; p__Firmicutes; c__Clostridia; o__Clostridiales; f__; g__; s__	0.999988
960a673bad6e01cb8293738b8b4d1289	k__Bacteria; p__Firmicutes; c__Clostridia; o__Clostridiales; f__Ruminococcaceae; g__Ruminococcus; s__	0.998458
508a6090efe9b4d5e6893e922970acc8	k__Bacteria; p__Tenericutes; c__Mollicutes; o__RF39; f__; g__; s__	0.99998
b68d2e72d18dbaf50afdf600ed1f00d7	k__Bacteria; p__Firmicutes; c__Clostridia; o__Clostridiales; f__Lachnospiraceae	0.944994
4f004ab31c1cad4797d9a8d6520b6fd6	k__Bacteria; p__Firmicutes; c__Clostridia; o__Clostridiales; f__Ruminococcaceae; g__; s__	0.999445
25b2c2baf2178085477749533a66dbca	k__Bacteria; p__Firmicutes; c__Clostridia; o__Clostridiales; f__; g__; s__	0.992618
1921609837b63702c5210329d1f80676	k__Bacteria; p__Firmicutes; c__Clostridia; o__Clostridiales; f__Lachnospiraceae; g__; s__	0.985728
a15451ef01c5b891b137596a3bff71b5	k__Bacteria; p__Firmicutes; c__Clostridia; o__Clostridiales; f__Ruminococcaceae; g__; s__	0.789628
1ec7be696079bec4b6cef6bd05aa9eea	k__Bacteria; p__Tenericutes; c__Mollicutes; o__RF39; f__; g__; s__	0.999999
e808ce8ef9b507169f27b818ff88d1b1	k__Bacteria; p__Tenericutes; c__Mollicutes; o__RF39; f__; g__; s__	0.999999
6953321683f8f70e00c403da00a50f33	k__Bacteria; p__Firmicutes; c__Clostridia; o__Clostridiales; f__Ruminococcaceae; g__Oscillospira; s__	0.998195
803a534dd139449aa532b956b7e76345	k__Bacteria; p__Firmicutes; c__Clostridia; o__Clostridiales; f__Lachnospiraceae	0.936565
514f315e832dc3673633c584337a7399	k__Bacteria; p__Firmicutes; c__Clostridia; o__Clostridiales; f__; g__; s__	0.99999
2527aaad835acf60b9e57cf5e51e9718	k__Bacteria; p__Tenericutes; c__Mollicutes; o__RF39; f__; g__; s__	0.999998
2f184c19dc5f828bf627351e13c9702e	k__Bacteria; p__Firmicutes; c__Bacilli; o__Lactobacillales; f__Enterococcaceae; g__Vagococcus; s__salmoninarum	0.850876
89904934540b5621f8732c748a941b4f	k__Bacteria; p__Firmicutes; c__Bacilli; o__Lactobacillales; f__Enterococcaceae; g__Vagococcus; s__salmoninarum	0.850245
55a2518c9861b8333da1fc7c8042ef08	k__Bacteria; p__Firmicutes; c__Clostridia; o__Clostridiales; f__Ruminococcaceae; g__; s__	0.999691
d40ec1d3a7846047ce26d0bba0bfac1e	k__Bacteria; p__Firmicutes; c__Clostridia; o__Clostridiales; f__Ruminococcaceae; g__; s__	0.932543
b01504dfdbb92c9def2baba6b8a6de05	k__Bacteria; p__Firmicutes; c__Clostridia; o__Clostridiales; f__Lachnospiraceae; g__Coprococcus; s__	0.958347
54c60da2317a6f887b138db837f64d40	k__Bacteria; p__Firmicutes; c__Clostridia; o__Clostridiales; f__Lachnospiraceae; g__; s__	0.99103
ee50f53d88422ef489607bf7c54e60ec	k__Bacteria; p__Firmicutes; c__Clostridia; o__Clostridiales; f__; g__; s__	0.999902
4f91fba026d975a7338782fb185d6f60	k__Bacteria; p__Firmicutes; c__Clostridia; o__Clostridiales; f__Ruminococcaceae; g__; s__	0.959601
6e4f71cb038b4295311795103588bfc1	k__Bacteria; p__Firmicutes; c__Clostridia; o__Clostridiales; f__Ruminococcaceae	0.880492
ded5e1376a2a9d53a9321dda75b05391	k__Bacteria; p__Tenericutes; c__Mollicutes; o__RF39; f__; g__; s__	0.999999
6167b738e36aa7d6c3958b4183650d77	k__Bacteria; p__Firmicutes; c__Clostridia; o__Clostridiales; f__Ruminococcaceae; g__Ruminococcus; s__	0.999725
fdee1e3e77731e56c7a90a8b75f66cb1	k__Bacteria; p__Firmicutes; c__Clostridia; o__Clostridiales; f__Ruminococcaceae	0.962562
ee44adb383a986dd344253b319e7060e	k__Bacteria; p__Firmicutes; c__Clostridia; o__Clostridiales	0.992854
0c2287a1eb973265caf52de0eebb4c7f	k__Bacteria; p__Firmicutes; c__Bacilli; o__Lactobacillales; f__Enterococcaceae; g__Enterococcus; s__	0.992989
495491afb00f7dc53d8ee406eece71e6	k__Bacteria; p__Firmicutes; c__Clostridia; o__Clostridiales; f__Ruminococcaceae; g__; s__	0.996231
08f8a8e8caac6ae810932903d33768bf	k__Bacteria; p__Firmicutes; c__Clostridia; o__Clostridiales; f__Lachnospiraceae; g__; s__	0.977485
b7b38e7a66c7c3b03c0ed34d3e2114ab	k__Bacteria; p__Firmicutes; c__Clostridia; o__Clostridiales; f__Lachnospiraceae; g__; s__	0.959289
1933b76dc3f622edb240db5a3c4913ea	k__Bacteria; p__Firmicutes; c__Clostridia; o__Clostridiales; f__Ruminococcaceae; g__Ruminococcus; s__	0.999725
5c3ba159922804548af61abc6cb5c9f9	k__Bacteria; p__Firmicutes; c__Clostridia; o__Clostridiales; f__Ruminococcaceae; g__Ruminococcus; s__	0.999762
c44d8b663dcfc0aa4c4c02c68888c587	k__Bacteria; p__Firmicutes; c__Clostridia; o__Clostridiales	0.995959
b061ae8a9156eecebfc2da79707e6f6b	k__Bacteria; p__Firmicutes; c__Clostridia; o__Clostridiales	1
964b532293f399fbb294cccfbce16b0f	k__Bacteria; p__Firmicutes; c__Clostridia; o__Clostridiales; f__; g__; s__	0.992098
0269be80b506c5ead30c865c574f2d11	k__Bacteria; p__Firmicutes; c__Clostridia; o__Clostridiales; f__Ruminococcaceae; g__; s__	0.998452
d2323bd6887591ed5efddda2b97c85fc	k__Bacteria; p__Firmicutes; c__Clostridia; o__Clostridiales; f__Lachnospiraceae; g__; s__	0.942853
d771e64c6520127502718901b4102e53	k__Bacteria; p__Firmicutes; c__Clostridia; o__Clostridiales; f__Clostridiaceae; g__; s__	0.92807
5403d62afed1bcd80655f573bfefdd88	k__Bacteria; p__Firmicutes; c__Clostridia; o__Clostridiales	0.999875
af233048b371f7d3a5eab7f1b3bfe6b5	k__Bacteria; p__Firmicutes; c__Clostridia; o__Clostridiales; f__; g__; s__	0.999923
1eb49fbf02bd68b4be13cf97f5c7d47c	k__Bacteria; p__Firmicutes; c__Clostridia; o__Clostridiales; f__Ruminococcaceae; g__; s__	0.99327
e3f1f456f67aeed4719f2e1afb8a3793	k__Bacteria; p__Firmicutes; c__Clostridia; o__Clostridiales; f__Clostridiaceae	0.706053
0ab79f7c6ba6223373123eb596a9500e	k__Bacteria; p__Firmicutes; c__Clostridia; o__Clostridiales; f__; g__; s__	0.995956
2d468aacbef4c0ccfe7ed926ff49a8cd	k__Bacteria; p__Firmicutes; c__Clostridia; o__Clostridiales; f__Ruminococcaceae; g__; s__	0.83309
872ea940e2f5fe977400a074a0ab84e1	k__Bacteria; p__Firmicutes; c__Clostridia; o__Clostridiales; f__Lachnospiraceae; g__; s__	0.929908
cfc8a8145f369c13e88ca58068474ae3	k__Bacteria; p__Firmicutes; c__Bacilli; o__Lactobacillales; f__Lactobacillaceae; g__Lactobacillus; s__	0.999994
2d91cff3cdf32ddccd6fd24455dae4cc	k__Bacteria; p__Tenericutes; c__Mollicutes; o__RF39; f__; g__; s__	0.999999
af5f93899b6743d045847c3442f6c9f2	k__Bacteria; p__Firmicutes; c__Clostridia; o__Clostridiales; f__Ruminococcaceae; g__Ruminococcus; s__	0.999771
66787bf8b273ce9058830ee7d198a99e	k__Bacteria; p__Firmicutes; c__Clostridia; o__Clostridiales; f__; g__; s__	0.999978
05ac5284233adaab02510ca64c47f845	k__Bacteria; p__Firmicutes; c__Clostridia; o__Clostridiales; f__Ruminococcaceae; g__; s__	0.999745
cc1711e175f1fd96d0141ffdbefbca4d	k__Bacteria; p__Firmicutes; c__Clostridia; o__Clostridiales; f__Ruminococcaceae; g__Oscillospira; s__	0.996812
17fb0f68e5de010e1cd67ef9012bf048	k__Bacteria; p__Firmicutes; c__Clostridia; o__Clostridiales; f__Clostridiaceae	0.735432
a513ff894f251a4d1827dd99ec322a61	k__Bacteria; p__Firmicutes; c__Clostridia; o__Clostridiales	0.999651
4c2678b51827137ca31707f71ffe20ac	k__Bacteria; p__Tenericutes; c__Mollicutes; o__RF39; f__; g__; s__	0.999865
e8a92cfad8ac43ebf5110207f01b3464	k__Bacteria; p__Firmicutes; c__Clostridia; o__Clostridiales; f__Lachnospiraceae; g__Coprococcus; s__	0.943822
d434864b9fe412f6fc3e671df15751fb	k__Bacteria; p__Firmicutes; c__Clostridia; o__Clostridiales; f__Ruminococcaceae; g__Oscillospira; s__	0.989972
e9ceac9b8a9922019e77fbec2f2c5cd6	k__Bacteria; p__Firmicutes; c__Clostridia; o__Clostridiales; f__Ruminococcaceae	0.823199
d364068bdef5d7d4f7362c593e4dcb39	k__Bacteria; p__Firmicutes; c__Clostridia; o__Clostridiales; f__Lachnospiraceae; g__; s__	0.921491
989e2f824098313a4643b14e6859cd79	k__Bacteria; p__Firmicutes; c__Clostridia; o__Clostridiales	0.992643
22c6b67bb1b729298ceee7ce7ef3aec0	k__Bacteria; p__Firmicutes; c__Clostridia; o__Clostridiales; f__Ruminococcaceae; g__Faecalibacterium; s__prausnitzii	0.988705
b89cc7d2e08cecb094a0ec6fea30c997	k__Bacteria; p__Firmicutes; c__Clostridia; o__Clostridiales; f__; g__; s__	0.999832
c9bc2c0d62bbec4a6c0ac6fe91e154fc	k__Bacteria; p__Firmicutes; c__Clostridia; o__Clostridiales; f__Clostridiaceae; g__; s__	0.929503
46e2a07e2fcc9cfc2cad4ba0cb855415	k__Bacteria; p__Firmicutes; c__Erysipelotrichi; o__Erysipelotrichales; f__Erysipelotrichaceae; g__; s__	0.952884
cbe24cb8fa2338d504c13b6b1adb528b	k__Bacteria; p__Firmicutes; c__Clostridia; o__Clostridiales; f__Lachnospiraceae; g__; s__	0.98768
e2814d40af07902a3d9195625c345ff5	k__Bacteria; p__Firmicutes; c__Clostridia; o__Clostridiales; f__Ruminococcaceae; g__; s__	0.995513
e8df1e04c833652a5d1ee95a7625464b	k__Bacteria; p__Firmicutes; c__Clostridia; o__Clostridiales; f__Ruminococcaceae; g__; s__	0.999344
e97adeca0df6a414913c7f25bb35f246	k__Bacteria; p__Firmicutes; c__Clostridia; o__Clostridiales; f__Clostridiaceae; g__; s__	0.99004
9fb357cb9cf1c8c8c23de7a7e01aa71b	k__Bacteria; p__Firmicutes; c__Clostridia; o__Clostridiales; f__Ruminococcaceae; g__; s__	0.900263
7dd5c936300715ae16d95fce9230b5eb	k__Bacteria; p__Firmicutes; c__Clostridia; o__Clostridiales; f__Lachnospiraceae; g__; s__	0.991278
7c16aa3925a74e33c9bea18117c1b19c	k__Bacteria; p__Firmicutes; c__Clostridia; o__Clostridiales; f__Lachnospiraceae; g__; s__	0.993724
180eaa31ae0974a540467d89f7173fc2	k__Bacteria; p__Firmicutes; c__Clostridia; o__Clostridiales; f__Clostridiaceae	0.788563
08b60260a11473a4a16efbbffcb3939a	k__Bacteria; p__Firmicutes; c__Clostridia; o__Clostridiales; f__Ruminococcaceae	0.837075
253b406c60c1200a1844fd6e5dfc3f4b	k__Bacteria; p__Firmicutes; c__Clostridia; o__Clostridiales; f__Ruminococcaceae; g__Faecalibacterium; s__prausnitzii	1
6fec3cc0362eff716e2f8c36d2d73c32	k__Bacteria; p__Tenericutes; c__Mollicutes; o__RF39; f__; g__; s__	1
e4926498f9489f0df1524bf22b15e6b7	k__Bacteria; p__Firmicutes; c__Clostridia; o__Clostridiales; f__Lachnospiraceae; g__; s__	0.84245
da5788f05360589d9d07cd00c9199690	k__Bacteria; p__Firmicutes; c__Clostridia; o__Clostridiales; f__Ruminococcaceae; g__Ruminococcus; s__	0.99982
317a00f64a2f86055877f4fe3b8f999d	k__Bacteria; p__Firmicutes; c__Clostridia; o__Clostridiales; f__Lachnospiraceae; g__; s__	0.985648
95c1835884f2482211e6ef303001b7e4	k__Bacteria; p__Firmicutes; c__Clostridia; o__Clostridiales; f__Ruminococcaceae; g__; s__	0.991954
d77211802845896627146eb57b319e2c	k__Bacteria; p__Tenericutes; c__Mollicutes; o__RF39; f__; g__; s__	1
12db76af19943b616b645431ad5b543a	k__Bacteria; p__Firmicutes; c__Clostridia; o__Clostridiales; f__; g__; s__	0.999851
8901002dedb0111ee1ae19b7eab1b40f	k__Bacteria; p__Firmicutes; c__Clostridia; o__Clostridiales; f__Lachnospiraceae; g__Pseudobutyrivibrio; s__	0.818187
e9c638590db517ea51a16e10dd639aa1	k__Bacteria; p__Firmicutes; c__Clostridia; o__Clostridiales; f__Ruminococcaceae; g__Oscillospira; s__	0.999558
324491ed99624e262285b06884964fc4	k__Bacteria; p__Firmicutes; c__Clostridia; o__Clostridiales	0.995657
62b229081bacfb5391680470521fa018	k__Bacteria; p__Firmicutes; c__Clostridia; o__Clostridiales	0.99603
51b0a0c4c71b979e779199f8c9d794fc	k__Bacteria; p__Tenericutes; c__Mollicutes; o__RF39; f__; g__; s__	0.999999
e66bdfdc9adbde489b3d2ff4efc237f7	k__Bacteria; p__Firmicutes; c__Clostridia; o__Clostridiales; f__Ruminococcaceae; g__Oscillospira; s__	0.999716
44dcf73e9f2836500ad818abd3a69e08	k__Bacteria; p__Firmicutes; c__Clostridia; o__Clostridiales; f__Lachnospiraceae	0.926557
9ad43964090379e08de6bdbaf63bea9e	k__Bacteria; p__Firmicutes; c__Clostridia; o__Clostridiales; f__Lachnospiraceae; g__Pseudobutyrivibrio; s__	0.865242
40acd10681fa86036490a5932f32ea36	k__Bacteria; p__Firmicutes; c__Clostridia; o__Clostridiales; f__; g__; s__	0.993662
2201008a9b34da0f4e38e276ac202878	k__Bacteria; p__Firmicutes; c__Clostridia; o__Clostridiales; f__Ruminococcaceae; g__; s__	0.996992
04867bb8208fd4ac8772fa37dc560501	k__Bacteria; p__Firmicutes; c__Clostridia; o__Clostridiales; f__Ruminococcaceae; g__Faecalibacterium; s__prausnitzii	1
a4e3b95e97869c6bf660915d023cb1ff	k__Bacteria; p__Firmicutes; c__Clostridia; o__Clostridiales; f__Lachnospiraceae; g__; s__	0.999238
663c2ad22b552af294a5bd231355fe66	k__Bacteria; p__Firmicutes; c__Clostridia; o__Clostridiales	0.996786
34bdc6ad3a78d2c8393059ebd589e84d	k__Bacteria; p__Firmicutes; c__Clostridia; o__Clostridiales	0.998051
1f35a8c83869d1ec1f0b04cf58dead73	k__Bacteria; p__Firmicutes; c__Clostridia; o__Clostridiales; f__; g__; s__	0.995327
ea85c2cd4b8c065ec4f4dde166a54a43	k__Bacteria; p__Firmicutes; c__Clostridia; o__Clostridiales; f__Lachnospiraceae; g__; s__	0.991358
ec8768eb550cc0a0b33daa1979bfc1b2	k__Bacteria; p__Tenericutes; c__Mollicutes; o__RF39; f__; g__; s__	0.999997
98a25c53b7d28c35e2038654ee466201	k__Bacteria; p__Tenericutes; c__Mollicutes; o__RF39; f__; g__; s__	0.999999
2262fb1ac904498c212679b9e53e0e54	k__Bacteria; p__Firmicutes; c__Clostridia; o__Clostridiales; f__Ruminococcaceae; g__; s__	0.986607
d8710c32f6b5e72292a5aa37b929e4d8	k__Bacteria; p__Firmicutes; c__Clostridia; o__Clostridiales	0.999691
39569c7c19afb9233ca21d9e35c5de50	k__Bacteria; p__Firmicutes; c__Clostridia; o__Clostridiales; f__Ruminococcaceae; g__Oscillospira; s__	0.997486
e31b7f83268a8de89b8bf99c80a548d8	k__Bacteria; p__Firmicutes; c__Clostridia; o__Clostridiales; f__Ruminococcaceae; g__Oscillospira; s__	0.911292
1646744c81c17e032670cbb7f33ae2cc	k__Bacteria; p__Firmicutes; c__Clostridia; o__Clostridiales; f__Lachnospiraceae; g__; s__	0.938879
aa2b2b879521cb9699b899f7fe06edab	k__Bacteria; p__Firmicutes; c__Clostridia; o__Clostridiales; f__; g__; s__	0.999978
0f8424ecee00fe82f74112b4f8ebda64	k__Bacteria; p__Firmicutes; c__Clostridia; o__Clostridiales; f__Lachnospiraceae; g__; s__	0.998449
70b97e87d9f8f9c2e7073ee7b15b3313	k__Bacteria; p__Firmicutes; c__Clostridia; o__Clostridiales; f__Lachnospiraceae; g__; s__	0.790028
f80b40c5263b1c2291dd61abe32b632f	k__Bacteria; p__Firmicutes; c__Clostridia; o__Clostridiales; f__Clostridiaceae; g__Geosporobacter_Thermotalea; s__	0.763278
c3fee43eea7859f74c4c6575c255090d	k__Bacteria; p__Firmicutes; c__Clostridia; o__Clostridiales; f__; g__; s__	0.994293
58c230d6754db2c692b80fd00a2128bb	k__Bacteria; p__Firmicutes; c__Clostridia; o__Clostridiales; f__Lachnospiraceae	0.785399
4789a1c0a0f3505eeccf2ff12a5dc899	k__Bacteria; p__Firmicutes; c__Clostridia; o__Clostridiales; f__Lachnospiraceae	0.978507
d3d81a991b8f0424061ec5bcc7abc193	k__Bacteria; p__Firmicutes; c__Clostridia; o__Clostridiales; f__Ruminococcaceae; g__; s__	0.892602
9e22ade0824608cb3170e7f45e724ad0	k__Bacteria; p__Firmicutes; c__Clostridia; o__Clostridiales; f__; g__; s__	0.999978
36ea2a6ce0aec1ef2ea3b7a530556a45	k__Bacteria; p__Tenericutes; c__Mollicutes; o__RF39; f__; g__; s__	0.993916
cc0885d8d73da9fca077a91f290658f8	k__Bacteria; p__Firmicutes; c__Clostridia; o__Clostridiales; f__Lachnospiraceae; g__Coprococcus; s__	0.982188
0e1a27c16e426dbb27ac6ec8152e6320	k__Bacteria; p__Firmicutes; c__Clostridia; o__Clostridiales	0.998643
96521c5fa92cb46170a6f035e03a68f9	k__Bacteria; p__Firmicutes; c__Clostridia; o__Clostridiales; f__Ruminococcaceae; g__Oscillospira; s__	0.982796
a6ef5cb53c508b87196317a8b3d46207	k__Bacteria; p__Firmicutes; c__Clostridia; o__Clostridiales; f__Ruminococcaceae; g__; s__	0.991703
a96b64dcad06133bb2eb11c2569ef413	k__Bacteria; p__Firmicutes; c__Clostridia; o__Clostridiales; f__Lachnospiraceae; g__; s__	0.999603
9869160cbfd67058f032cf62def3ae2e	k__Bacteria; p__Firmicutes; c__Clostridia; o__Clostridiales; f__Clostridiaceae; g__; s__	0.911111
f5ef3b42ffba2ea1a72c723091bba3da	k__Bacteria; p__Tenericutes; c__Mollicutes; o__RF39; f__; g__; s__	0.999997
feaf2a70598444bd317341cfdf52f0bb	k__Bacteria; p__Firmicutes; c__Clostridia; o__Clostridiales; f__Ruminococcaceae; g__; s__	0.996788
f3fc39ba74d820ecc97d4c72c32ebfb0	k__Bacteria; p__Firmicutes; c__Clostridia; o__Clostridiales; f__Ruminococcaceae; g__; s__	0.937814
c0fd501c377e807ac1e01f15b3c38994	k__Bacteria; p__Firmicutes; c__Clostridia; o__Clostridiales; f__Ruminococcaceae; g__; s__	0.995444
39459bb2830f38c89808a5b5a743406e	k__Bacteria; p__Firmicutes; c__Clostridia; o__Clostridiales; f__Ruminococcaceae; g__Oscillospira; s__	0.99436
f1fb5486edda84c93615c840dfb3d2e1	k__Bacteria; p__Firmicutes; c__Clostridia; o__Clostridiales; f__Ruminococcaceae; g__; s__	0.999441
614652ccd3220b85522d91a831f06826	k__Bacteria; p__Firmicutes; c__Clostridia; o__Clostridiales; f__Lachnospiraceae	0.999028
0e60fc765dfe6d6b3308a4118519f987	k__Bacteria; p__Firmicutes; c__Clostridia; o__Clostridiales; f__Ruminococcaceae; g__; s__	0.956333
6f691cac43a3489234bcc7997ab1bdf4	k__Bacteria; p__Firmicutes; c__Clostridia; o__Clostridiales; f__; g__; s__	0.999836
74553e77b80382bb84470d64889d72b6	k__Bacteria; p__Firmicutes; c__Clostridia; o__Clostridiales	0.999849
ebcdfa93382f3408df4d6b91218f2328	k__Bacteria; p__Firmicutes; c__Clostridia; o__Clostridiales	0.997117
54d97c43a51352cff0e55b3afd94ed45	k__Bacteria; p__Tenericutes; c__Mollicutes; o__RF39; f__; g__; s__	0.999999
03fb921d20e2d85e7706f996db013d23	k__Bacteria; p__Firmicutes; c__Clostridia; o__Clostridiales; f__Lachnospiraceae	0.9295
55cae83f98745393b59b6928a3aa99c3	k__Bacteria; p__Firmicutes; c__Clostridia; o__Clostridiales; f__Ruminococcaceae; g__; s__	0.92055
e5d9e0b5090aad72bd4eba541dc184e6	k__Bacteria; p__Firmicutes; c__Clostridia; o__Clostridiales; f__Ruminococcaceae; g__; s__	0.99058
c964460cbce160602e44234176698c39	k__Bacteria; p__Firmicutes; c__Clostridia; o__Clostridiales; f__; g__; s__	0.999872
4272d88f12014aa7c7e6e459aebbaef8	k__Bacteria; p__Firmicutes; c__Clostridia; o__Clostridiales; f__Lachnospiraceae	0.978758
7a18d8f7b3b9dbc4742aaaea5fd81033	k__Bacteria; p__Firmicutes; c__Clostridia; o__Clostridiales	0.999764
83103598fbc2d4ef4d428663891189ef	k__Bacteria; p__Firmicutes; c__Clostridia; o__Clostridiales; f__Ruminococcaceae; g__Ruminococcus; s__	0.999784
90da20dac6ea4649f15e6bdb456624df	k__Bacteria; p__Firmicutes; c__Clostridia; o__Clostridiales; f__; g__; s__	0.952729
14d67887922ac7d2050bb01f97a325c7	k__Bacteria; p__Firmicutes; c__Clostridia; o__Clostridiales; f__Ruminococcaceae	0.749412
84aca4cf3ab130e32ce6c5be4f2998a3	k__Bacteria; p__Firmicutes; c__Clostridia; o__Clostridiales; f__Ruminococcaceae; g__Faecalibacterium; s__prausnitzii	0.98315
aee7745da9360bc5b3ad5fc05ed26569	k__Bacteria; p__Firmicutes; c__Clostridia; o__Clostridiales	0.985292
b8b197262897bfc110809d0e9af79493	k__Bacteria; p__Firmicutes; c__Clostridia; o__Clostridiales; f__Ruminococcaceae; g__Oscillospira; s__	0.853321
1d535e4ea70bce6688dd72caccc50801	k__Bacteria; p__Firmicutes; c__Clostridia; o__Clostridiales; f__; g__; s__	0.999831
beb16fa5d8bd7ffcb0b909cfe74f5ccb	k__Bacteria; p__Firmicutes; c__Clostridia; o__Clostridiales; f__; g__; s__	0.995353
dd209280e07ba3fe7da5ee23195f476f	k__Bacteria; p__Firmicutes; c__Clostridia; o__Clostridiales; f__Ruminococcaceae; g__Oscillospira; s__	0.999703
334d32bc29eec479339be9b7121a81d7	k__Bacteria; p__Firmicutes; c__Clostridia; o__Clostridiales; f__Ruminococcaceae; g__; s__	0.999932
d039739c3853ae67beb04a4e38a1bce8	k__Bacteria; p__Firmicutes; c__Clostridia; o__Clostridiales	0.919927
20d65fbcf57d64490db7fd56fb73e51e	k__Bacteria; p__Firmicutes; c__Clostridia; o__Clostridiales; f__Ruminococcaceae; g__; s__	0.988893
010e92b4e54f7f8eab0e7336f695975b	k__Bacteria; p__Firmicutes; c__Clostridia; o__Clostridiales; f__Ruminococcaceae; g__Ruminococcus; s__	0.997231
c546d02c0e60f808466d1620aaae1338	k__Bacteria; p__Firmicutes; c__Clostridia; o__Clostridiales; f__Ruminococcaceae; g__; s__	0.851778
ec7bfa0adedf3b0593748c377ea42edc	k__Bacteria; p__Firmicutes; c__Clostridia; o__Clostridiales; f__Lachnospiraceae; g__; s__	0.998934
ce2c8f6c352a8f7db95fb3cafec9ff9f	k__Bacteria; p__Tenericutes; c__Mollicutes; o__RF39; f__; g__; s__	0.997514
73d85770a6e125a7fc29f1b04e265915	k__Bacteria; p__Firmicutes; c__Clostridia; o__Clostridiales; f__Ruminococcaceae; g__Oscillospira; s__	0.999578
3843b52c4659f4cff99c55ba7fe8c300	k__Bacteria; p__Firmicutes; c__Clostridia; o__Clostridiales; f__Ruminococcaceae; g__Oscillospira; s__	0.738951
852b485b0138bb3ac94968993092d20a	k__Bacteria; p__Firmicutes; c__Clostridia; o__Clostridiales; f__Ruminococcaceae; g__; s__	0.992475
ab8aff789f0ef394b123d9098579c182	k__Bacteria; p__Firmicutes; c__Clostridia; o__Clostridiales; f__; g__; s__	0.999831
44629e69b7e2cd45b5dd8de711bd581e	k__Bacteria; p__Firmicutes; c__Clostridia; o__Clostridiales	0.996311
01eb894bf27c2475142dba86df238b5b	k__Bacteria; p__Firmicutes; c__Clostridia; o__Clostridiales; f__Clostridiaceae	0.774451
4391528ba9b5ae12d91c115089933c52	k__Bacteria; p__Firmicutes; c__Clostridia; o__Clostridiales; f__Ruminococcaceae; g__; s__	0.905069
612c6cfba54bc25056477a6a0da7c623	k__Bacteria; p__Firmicutes; c__Clostridia; o__Clostridiales	0.999173
f21e8d8bbb031eadbfeb587300486d17	k__Bacteria; p__Firmicutes; c__Clostridia; o__Clostridiales; f__Ruminococcaceae; g__Ruminococcus; s__flavefaciens	0.946646
36ac3d51ca65836b1228fec3d25c70fa	k__Bacteria; p__Firmicutes; c__Clostridia; o__Clostridiales; f__Ruminococcaceae; g__; s__	0.995508
dcb1b7b050339affd38e254e08933c1b	k__Bacteria; p__Firmicutes; c__Clostridia; o__Clostridiales	0.99982
daee0ca26f5400e3968c15daf2d8c2f9	k__Bacteria; p__Firmicutes; c__Clostridia; o__Clostridiales; f__Ruminococcaceae; g__; s__	0.999852
15f284242c82f16a9f3c24fa7dc7c86b	k__Bacteria; p__Firmicutes; c__Clostridia; o__Clostridiales	0.984808
b8116f4c6bda6a3534ceb73a30338f59	k__Bacteria; p__Firmicutes; c__Clostridia; o__Clostridiales; f__Ruminococcaceae; g__Oscillospira; s__	0.999605
bdc35f046ab87c02dee27f810fc25fe7	k__Bacteria; p__Firmicutes; c__Clostridia; o__Clostridiales; f__Ruminococcaceae; g__; s__	0.99973
07b95590107f732c89c61906e590e2af	k__Bacteria; p__Firmicutes; c__Clostridia; o__Clostridiales; f__; g__; s__	0.999763
68c2d16d1255c815068d8cd14bc2517a	k__Bacteria; p__Firmicutes; c__Clostridia; o__Clostridiales; f__Ruminococcaceae; g__; s__	0.952004
e88aeb46bf6c9ba0b799955af5c971de	k__Bacteria; p__Firmicutes; c__Clostridia; o__Clostridiales; f__Lachnospiraceae; g__Pseudobutyrivibrio; s__	0.851081
286b816c4487a3918f9aa233aa3020e4	k__Bacteria; p__Firmicutes; c__Clostridia; o__Clostridiales; f__Lachnospiraceae; g__; s__	0.994374
b66a9ce81146dd35c60e1de10e71fea7	k__Bacteria; p__Firmicutes; c__Clostridia; o__Clostridiales; f__Ruminococcaceae; g__; s__	0.999119
861faf5598907675aac1fbda767123b3	k__Bacteria; p__Firmicutes; c__Clostridia; o__Clostridiales; f__; g__; s__	0.993666
361670e34b71b565995c28b164028816	k__Bacteria; p__Firmicutes; c__Clostridia; o__Clostridiales; f__Ruminococcaceae; g__; s__	0.998412
7060f257ddbcc51804f5e774f45103d2	k__Bacteria; p__Firmicutes; c__Clostridia; o__Clostridiales; f__Lachnospiraceae; g__Pseudobutyrivibrio; s__	0.757347
b24a6b6a417e9b3a73a46679c8a0f653	k__Bacteria; p__Firmicutes; c__Clostridia; o__Clostridiales; f__Ruminococcaceae; g__Ruminococcus; s__flavefaciens	0.828026
e24303029ea28351123efddbc633c4b7	k__Bacteria; p__Firmicutes; c__Clostridia; o__Clostridiales; f__Ruminococcaceae; g__Oscillospira; s__	0.834753
73b3b6e50d5c1c561c3cb5683d22de5e	k__Bacteria; p__Firmicutes; c__Clostridia; o__Clostridiales; f__Lachnospiraceae; g__; s__	0.993215
a640be9a42e2b25b2ee5eb704b85b6a4	k__Bacteria; p__Firmicutes; c__Clostridia; o__Clostridiales; f__Ruminococcaceae; g__; s__	0.784083
02c61ff20adb3ffbff291743c4b8a4a3	k__Bacteria; p__Firmicutes; c__Clostridia; o__Clostridiales; f__Ruminococcaceae; g__; s__	0.97604
43ba6d8bddd5f187c717eed1b9bd5634	k__Bacteria; p__Firmicutes; c__Clostridia; o__Clostridiales; f__Ruminococcaceae; g__; s__	0.713048
8665278fe91e03a8abe4414c7eb3596e	k__Bacteria; p__Actinobacteria; c__Coriobacteriia; o__Coriobacteriales; f__Coriobacteriaceae; g__Collinsella; s__aerofaciens	0.98949
0f72709117a522eecd548da2eb73a2f4	k__Bacteria; p__Firmicutes; c__Clostridia; o__Clostridiales; f__; g__; s__	0.999889
00d32c006131a7e46d43140fc0190174	k__Bacteria; p__Firmicutes; c__Clostridia; o__Clostridiales; f__Ruminococcaceae; g__Faecalibacterium; s__prausnitzii	0.990211
e2ef33a07ce52ab37c530052bab58f79	k__Bacteria; p__Firmicutes; c__Clostridia; o__Clostridiales; f__Lachnospiraceae; g__Pseudobutyrivibrio; s__	0.816475
151d14ce96c54f45ef4ddd086d983856	k__Bacteria; p__Firmicutes; c__Clostridia; o__Clostridiales; f__Ruminococcaceae; g__; s__	0.999843
190b93cea5acc144dc11b8d581b73653	k__Bacteria; p__Firmicutes; c__Clostridia; o__Clostridiales; f__; g__; s__	0.999602
d42876b9f37377a7634b4ed4338051f3	k__Bacteria; p__Firmicutes; c__Clostridia; o__Clostridiales; f__Ruminococcaceae; g__Oscillospira; s__	0.99728
4e4f383dbacd901c02a9ec6b9cdfcdba	k__Bacteria; p__Firmicutes; c__Clostridia; o__Clostridiales	0.999747
1b3df2eb11101a7743ff53d4275f3973	k__Bacteria; p__Firmicutes; c__Clostridia; o__Clostridiales; f__Ruminococcaceae; g__Ruminococcus; s__	0.996515
b282a7a230506a3323164fffa1a2e743	k__Bacteria; p__Firmicutes; c__Clostridia; o__Clostridiales; f__Lachnospiraceae	0.999416
843ac4352efb86fc28256f8d56670c89	k__Bacteria; p__Firmicutes; c__Clostridia; o__Clostridiales; f__Ruminococcaceae; g__Ruminococcus; s__	0.999757
9e3583e747e86d543ed5aa3486270732	k__Bacteria; p__Firmicutes; c__Clostridia; o__Clostridiales; f__Lachnospiraceae; g__; s__	0.97534
5bfd7fb669063e48613c19554fd1317b	k__Bacteria; p__Firmicutes; c__Clostridia; o__Clostridiales; f__Lachnospiraceae; g__; s__	0.97348
de41f2f1dcf526d0e4494618a15e898e	k__Bacteria; p__Firmicutes; c__Clostridia; o__Clostridiales; f__Ruminococcaceae; g__; s__	0.990702
48bea3d5002a4686ef304c46d5ddb7ac	k__Bacteria; p__Firmicutes; c__Clostridia; o__Clostridiales; f__Lachnospiraceae	0.976735
b86f76dd7e49bce9b2d727e430645e43	k__Bacteria; p__Firmicutes; c__Clostridia; o__Clostridiales; f__Ruminococcaceae; g__; s__	0.98341
cfba02f09cc25fafd600343f4ff736da	k__Bacteria; p__Firmicutes; c__Clostridia; o__Clostridiales; f__Clostridiaceae	0.719119
55c61cd10bf4b029a49f3a0a6f97567e	k__Bacteria; p__Firmicutes; c__Clostridia; o__Clostridiales; f__Ruminococcaceae; g__; s__	0.994747
1454cef0e4e161ed605b4da23f68fe97	k__Bacteria; p__Firmicutes; c__Clostridia; o__Clostridiales; f__Lachnospiraceae; g__; s__	0.999658
9089c459dcf23315e23ea5eb0c919da5	k__Bacteria; p__Firmicutes; c__Clostridia; o__Clostridiales; f__Ruminococcaceae; g__; s__	0.975522
e35fc31627598deff94650661cbecd01	k__Bacteria; p__Firmicutes; c__Clostridia; o__Clostridiales; f__Ruminococcaceae; g__Oscillospira; s__	0.941962
22fa11715e9b62b97aef1fe0916dfebf	k__Bacteria; p__Firmicutes; c__Clostridia; o__Clostridiales; f__; g__; s__	0.999996
b4504e1a590a5efd8d5f7e1ec24e19b3	k__Bacteria; p__Firmicutes; c__Clostridia; o__Clostridiales	0.999873
f6f534a780f708888c6feeb286b9f264	k__Bacteria; p__Firmicutes; c__Clostridia; o__Clostridiales	0.998606
5e31cb927e9d254d36ebfe6cef364418	k__Bacteria; p__Firmicutes; c__Clostridia; o__Clostridiales	0.924982
f963cb667eeefe3c04057b4b36832b73	k__Bacteria; p__Firmicutes; c__Clostridia; o__Clostridiales; f__Lachnospiraceae; g__; s__	0.962236
33948794d8f90be6d0dc38dadd0fa5a9	k__Bacteria; p__Tenericutes; c__Mollicutes; o__RF39; f__; g__; s__	0.993884
23f968fd7561803ca9c9f68c38324ad4	k__Bacteria; p__Firmicutes; c__Clostridia; o__Clostridiales; f__Ruminococcaceae; g__; s__	0.999118
6b067d0751bfb7ef7b391892b985bf70	k__Bacteria; p__Firmicutes; c__Clostridia; o__Clostridiales; f__Clostridiaceae	0.772302
7b1d06cb8cd04d27b3a1f578c7e9dd19	k__Bacteria; p__Firmicutes; c__Bacilli; o__Bacillales; f__Bacillaceae; g__Bacillus; s__	0.717501
39284b19765f4aa351ce320782a36ec3	k__Bacteria; p__Firmicutes; c__Clostridia; o__Clostridiales; f__Ruminococcaceae; g__; s__	0.741342
d6a92846a04c6e83117dfad2db1a97fe	k__Bacteria; p__Firmicutes; c__Clostridia; o__Clostridiales; f__Ruminococcaceae; g__Ruminococcus; s__	0.995561
afd3fc0a1b80108a53eeeb72917a56dc	k__Bacteria; p__Firmicutes; c__Clostridia; o__Clostridiales; f__Ruminococcaceae; g__Oscillospira; s__	0.995085
fdd43ddfcbaedc80701ee3e9de16ee0c	k__Bacteria; p__Firmicutes; c__Clostridia; o__Clostridiales; f__Ruminococcaceae; g__; s__	0.998174
08bad7481a6f17c5913eaa58921b0b56	k__Bacteria; p__Firmicutes; c__Clostridia; o__Clostridiales; f__Ruminococcaceae; g__; s__	0.97293
a325015e01b12a7e29e05cd6855e70c1	k__Bacteria; p__Firmicutes; c__Clostridia; o__Clostridiales; f__Ruminococcaceae; g__; s__	0.997465
6c286f21be6b6827adc8c1e7c2223207	k__Bacteria; p__Firmicutes; c__Clostridia; o__Clostridiales; f__Ruminococcaceae; g__Oscillospira; s__	0.973474
8a444748824bece1b7d73767a62ac7c3	k__Bacteria; p__Firmicutes; c__Clostridia	0.712285
685c263c0267ed82d4dda90ab678319a	k__Bacteria; p__Firmicutes; c__Clostridia; o__Clostridiales; f__; g__; s__	0.999999
2fd10111208dabbd16aaa175bfa55895	k__Bacteria; p__Firmicutes; c__Clostridia; o__Clostridiales; f__Clostridiaceae	0.786452
baa824c043f0eed585d56a0bff84df12	k__Bacteria; p__Firmicutes; c__Clostridia; o__Clostridiales; f__Lachnospiraceae; g__Blautia; s__	0.761675
0861c2496724d22871765a6a54e268cd	k__Bacteria; p__Firmicutes; c__Bacilli; o__Lactobacillales; f__Lactobacillaceae; g__Lactobacillus; s__	0.999999
8282f3a5024c511d1814b1bdc35b8b8e	k__Bacteria; p__Firmicutes; c__Clostridia; o__Clostridiales	0.999899
b1805ad120d0c2cd754232b8890c402a	k__Bacteria; p__Firmicutes; c__Clostridia; o__Clostridiales; f__Clostridiaceae; g__; s__	0.909318
33e347c0eb0f4f17a1d3d3ed21058443	k__Bacteria; p__Firmicutes; c__Clostridia; o__Clostridiales	0.999816
0c8c5cc7476e241bc7fa4b41825f2f58	k__Bacteria; p__Firmicutes; c__Clostridia; o__Clostridiales; f__Ruminococcaceae; g__; s__	0.999237
168179a63151807668e36fed3338515f	k__Bacteria; p__Actinobacteria; c__Coriobacteriia; o__Coriobacteriales; f__Coriobacteriaceae; g__Collinsella; s__aerofaciens	0.989565
2faa8de3a4d21bbb4184ef8941e23cc0	k__Bacteria; p__Firmicutes; c__Clostridia; o__Clostridiales; f__; g__; s__	0.70146
dd0834bdd06d0a7bfd7d3b20b404f689	k__Bacteria; p__Firmicutes; c__Clostridia; o__Clostridiales; f__Ruminococcaceae; g__Ruminococcus; s__	0.998928
2201e199a8e9a74904065db64250b5ec	k__Bacteria; p__Firmicutes; c__Clostridia; o__Clostridiales; f__Lachnospiraceae; g__; s__	0.985503
3e55c0fedf204ff0aaeccf5210d1c1f9	k__Bacteria; p__Firmicutes; c__Clostridia; o__Clostridiales; f__SBYG_4172; g__; s__	0.792984
5ebf24440cbaa45c19011e1e94cdf656	k__Bacteria; p__Firmicutes; c__Clostridia; o__Clostridiales; f__Lachnospiraceae	0.999565
055ecd516bd637d3771a09affc49c106	k__Bacteria; p__Firmicutes; c__Clostridia; o__Clostridiales; f__Ruminococcaceae; g__; s__	0.959624
8cb95fc2abe855829c136df5463e7879	k__Bacteria; p__Firmicutes; c__Clostridia; o__Clostridiales	0.99907
0698b3957ac027d2e00b638e79ff0eaa	k__Bacteria; p__Firmicutes; c__Clostridia; o__Clostridiales; f__Ruminococcaceae; g__; s__	0.994697
f28143fdaf2ba6518bb83bf9b10e4732	k__Bacteria; p__Firmicutes; c__Clostridia; o__Clostridiales	0.996417
5a1650771d6e5a5d598ffdb2a3614935	k__Bacteria; p__Firmicutes; c__Clostridia; o__Clostridiales; f__Lachnospiraceae	0.939715
739ceb153382523deb4345b426aed6d6	k__Bacteria; p__Firmicutes; c__Clostridia; o__Clostridiales; f__Ruminococcaceae; g__Oscillospira; s__	0.99857
2cb124f8ecfc87cdd33760fe5616d849	k__Bacteria; p__Firmicutes; c__Clostridia; o__Clostridiales; f__Lachnospiraceae; g__; s__	0.75108
a294162d3d9cd25e9658bed3d93a2093	k__Bacteria; p__Firmicutes; c__Clostridia; o__Clostridiales; f__Clostridiaceae; g__; s__	0.967906
22d65476c84c3d22f6c9c0ad51491d63	k__Bacteria; p__Firmicutes; c__Clostridia; o__Clostridiales; f__Lachnospiraceae; g__; s__	0.725413
e1815b422c1f82bd6c080f729679b073	k__Bacteria; p__Firmicutes; c__Clostridia; o__Clostridiales; f__Ruminococcaceae; g__Oscillospira; s__	0.9491
0ca66f60a461247113343c5e3e85bcd9	k__Bacteria; p__Firmicutes; c__Clostridia; o__Clostridiales	0.99983
5e6bf80f94f32795dda1d7c646cca048	k__Bacteria; p__Firmicutes; c__Clostridia; o__Clostridiales	0.999882
c6dd2160985afb8ebd2e2bc4ca407a60	k__Bacteria; p__Firmicutes; c__Clostridia; o__Clostridiales; f__Lachnospiraceae	0.999365
6536f1b87e6ddc4735f79a1456412736	k__Bacteria; p__Firmicutes; c__Clostridia; o__Clostridiales; f__Ruminococcaceae; g__Oscillospira; s__	0.971619
334602124474dc00b0d2b9be62fe48fc	k__Bacteria; p__Firmicutes; c__Clostridia; o__Clostridiales	0.999746
169d6eaedeb66d98f614dbe21bede1f9	k__Bacteria; p__Firmicutes; c__Clostridia; o__Clostridiales; f__Lachnospiraceae	0.999347
09c00a2ef559edce9cfaff1e0cebe8aa	k__Bacteria; p__Firmicutes; c__Clostridia; o__Clostridiales; f__Lachnospiraceae; g__; s__	0.998904
8263850ce8d5454ebf81b34be17fd272	k__Bacteria; p__Firmicutes; c__Clostridia; o__Clostridiales; f__SBYG_4172; g__; s__	0.861653
6dcb9fce8b319d7375996eb648d10a8f	k__Bacteria; p__Firmicutes; c__Clostridia; o__Clostridiales; f__Lachnospiraceae; g__Blautia; s__	0.995314
9bfc7eb4bd8a2aebfa6af0923afdbf7d	k__Bacteria; p__Firmicutes; c__Clostridia; o__Clostridiales; f__; g__; s__	0.707638
3839a60a6c55e226caf91b5f4a05b39f	k__Bacteria; p__Firmicutes; c__Clostridia; o__Clostridiales	0.98375
4542afc0559da6996d0bacd23bd79595	k__Bacteria; p__Firmicutes; c__Clostridia; o__Clostridiales	0.999826
6ba05f634b94c6c6e549b840ae477c0b	k__Bacteria; p__Firmicutes; c__Clostridia; o__Clostridiales	0.999868
582163757c4449fe4770c4a4afa3204f	k__Bacteria; p__Firmicutes; c__Clostridia; o__Clostridiales; f__Clostridiaceae; g__; s__	0.998293
cd54a717b5a15f0e5cb4f97a14cb2744	k__Bacteria; p__Firmicutes; c__Clostridia; o__Clostridiales; f__; g__; s__	0.999853
71ecd58c525d3d264de96465d4e8324a	k__Bacteria; p__Firmicutes; c__Clostridia; o__Clostridiales; f__Ruminococcaceae; g__; s__	0.999577
b2a58059283316a7ca7067dd1d91b7e1	k__Bacteria; p__Firmicutes; c__Clostridia; o__Clostridiales; f__Ruminococcaceae; g__; s__	0.980487
bec9c5963fbf69510a2142491e1287c0	k__Bacteria; p__Firmicutes; c__Clostridia; o__Clostridiales; f__Lachnospiraceae	0.999532
ce771422fd39dd72c9e3a43b7e68a1f0	k__Bacteria; p__Firmicutes; c__Clostridia; o__Clostridiales; f__; g__; s__	0.991351
8074ba3bc826375b021499b02a91bebd	k__Bacteria; p__Firmicutes; c__Clostridia; o__Clostridiales; f__Lachnospiraceae	0.999474
3f7c287ab678db57e30a0616bf359bfb	k__Bacteria; p__Tenericutes; c__Mollicutes; o__RF39; f__; g__; s__	0.997507
df1f67d419c8b9a2c8621004f55491d9	k__Bacteria; p__Firmicutes; c__Clostridia; o__Clostridiales	0.999673
020019aa2387a24babd93080cf645baf	k__Bacteria; p__Firmicutes; c__Clostridia; o__Clostridiales	0.998034
f5740580ad557702b409cbd773ea4057	k__Bacteria; p__Firmicutes; c__Bacilli; o__Bacillales; f__Planococcaceae; g__; s__	0.98661
2f7adb96b23996d66e76f09d81fe49d8	k__Bacteria; p__Firmicutes; c__Bacilli; o__Bacillales; f__Bacillaceae; g__Bacillus	0.803714
74f1bcfe27263141cdd2854613ba82a9	k__Bacteria; p__Actinobacteria; c__Coriobacteriia; o__Coriobacteriales; f__Coriobacteriaceae; g__Collinsella; s__aerofaciens	0.994316
5d0206f0dec894316a99b130fc44d2e8	k__Bacteria; p__Firmicutes; c__Clostridia; o__Clostridiales; f__Lachnospiraceae; g__; s__	0.903843
e8f2d79e2915ba80447229c431021442	k__Bacteria; p__Firmicutes; c__Clostridia; o__Clostridiales; f__Ruminococcaceae; g__; s__	0.846488
9d70312bf4297a3d4a5082f800d91ada	k__Bacteria; p__Firmicutes; c__Clostridia; o__Clostridiales; f__Lachnospiraceae; g__; s__	0.840841
39a9c6fce3858ff8b329520991f18dc3	k__Bacteria; p__Actinobacteria; c__Coriobacteriia; o__Coriobacteriales; f__Coriobacteriaceae; g__Collinsella; s__aerofaciens	0.827957
5e0eeb5f2d4e79a4f70a276bc9db35fc	k__Bacteria; p__Firmicutes; c__Clostridia; o__Clostridiales; f__Lachnospiraceae; g__; s__	0.804486
168b30a658e6344d5bf8dd000fabfe9f	k__Bacteria; p__Firmicutes; c__Clostridia; o__Clostridiales; f__Lachnospiraceae; g__Clostridium; s__clostridioforme	0.863014
26455555068f851ef0cede9e5e660443	k__Bacteria; p__Firmicutes; c__Clostridia; o__Clostridiales; f__Lachnospiraceae	0.936849
a572143ec2596f2762caf13a3861f3c7	k__Bacteria; p__Firmicutes; c__Clostridia; o__Clostridiales; f__Ruminococcaceae; g__Oscillospira; s__	0.899248
7f41bd59e5efe53392e69b555a7a48ae	k__Bacteria; p__Firmicutes; c__Clostridia; o__Clostridiales; f__Ruminococcaceae; g__Oscillospira; s__	0.989796
b870e88be874af2b1e93d0cc56426196	k__Bacteria; p__Firmicutes; c__Clostridia; o__Clostridiales; f__Ruminococcaceae; g__; s__	0.982783
0ef6a8c206293a26eb48c431f74f0484	k__Bacteria; p__Firmicutes; c__Clostridia; o__Clostridiales; f__Ruminococcaceae; g__; s__	0.999676
b1840eb6ead86bf929c3921cfd50fb71	k__Bacteria; p__Actinobacteria; c__Coriobacteriia; o__Coriobacteriales; f__Coriobacteriaceae; g__Collinsella; s__aerofaciens	0.990452
3e067da2928d4419a099063abf5a6455	k__Bacteria; p__Firmicutes; c__Clostridia; o__Clostridiales; f__Lachnospiraceae; g__; s__	0.812597
9c2eb2a40948719a894333fc2a5e777a	k__Bacteria; p__Firmicutes; c__Clostridia; o__Clostridiales; f__Ruminococcaceae; g__Oscillospira; s__	0.986518
a4c3d959664a7351ffd6be0d65018f8e	k__Bacteria; p__Firmicutes; c__Clostridia; o__Clostridiales; f__; g__; s__	0.999996
144bdccfde97b49a046b14f9bdb14f7b	k__Bacteria; p__Firmicutes; c__Clostridia; o__Clostridiales; f__Clostridiaceae; g__; s__	0.977997
ee466b1996b15a3a4ed64136d2cb7ab4	k__Bacteria; p__Actinobacteria; c__Coriobacteriia; o__Coriobacteriales; f__Coriobacteriaceae; g__Collinsella; s__aerofaciens	0.827404
cc23b022811bbbdf6b28fd12aca32080	k__Bacteria; p__Firmicutes; c__Clostridia; o__Clostridiales; f__Clostridiaceae; g__; s__	0.991593
e51628421d25c2ed107a8150e19bb9b2	k__Bacteria; p__Firmicutes; c__Clostridia; o__Clostridiales; f__Ruminococcaceae; g__; s__	0.867624
cc13548a5a734aadef872c5c3f21cd9c	k__Bacteria; p__Firmicutes; c__Clostridia; o__Clostridiales; f__Ruminococcaceae; g__; s__	0.882877
b38689a47d4d7df1a04218e86ddf1280	k__Bacteria; p__Tenericutes; c__Mollicutes; o__RF39; f__; g__; s__	1
6bafc51b60de127ca136ecafd8c95c48	k__Bacteria; p__Firmicutes; c__Clostridia; o__Clostridiales; f__Ruminococcaceae; g__Oscillospira; s__	0.971265
c61d67b84cf0b677bea5cc8f9e3dfbd3	k__Bacteria; p__Firmicutes; c__Clostridia; o__Clostridiales; f__Ruminococcaceae; g__Oscillospira; s__	0.998453
7b5a8d9e68dd0565cd82cd7b99ab87c2	k__Bacteria; p__Actinobacteria; c__Coriobacteriia; o__Coriobacteriales; f__Coriobacteriaceae; g__Collinsella; s__aerofaciens	0.990526
c5df279de92cc0ddd431698728d9274f	k__Bacteria; p__Firmicutes; c__Clostridia; o__Clostridiales; f__Lachnospiraceae; g__; s__	0.905762
3760132030fbc9c0f7dbc09aaeec0eec	k__Bacteria; p__Firmicutes; c__Clostridia; o__Clostridiales; f__Ruminococcaceae; g__Ruminococcus; s__	0.99985
49180879a97ced6b94810161659b153a	k__Bacteria; p__Firmicutes; c__Clostridia; o__Clostridiales; f__; g__; s__	0.999997
6da2c0a77a8ad9eb71159a4f3afdedf9	k__Bacteria; p__Tenericutes; c__Mollicutes; o__RF39; f__; g__; s__	1
29154284b25ed8272d1cab826d213128	k__Bacteria; p__Firmicutes; c__Clostridia; o__Clostridiales; f__Lachnospiraceae	0.706962
7393e23a093250e5c0d3670da48bb6a5	k__Bacteria; p__Firmicutes; c__Clostridia; o__Clostridiales; f__Ruminococcaceae; g__Ruminococcus; s__	0.99966
b370f087ea145946ce5ebe8b933009ce	k__Bacteria; p__Tenericutes; c__Mollicutes; o__RF39; f__; g__; s__	0.99999
d21f97734bbede27156b5c54b4cb9e6d	k__Bacteria; p__Firmicutes; c__Clostridia; o__Clostridiales; f__Clostridiaceae; g__; s__	0.988559
331bdc5c1c07bcacbf2e81608756c2b4	k__Bacteria; p__Firmicutes; c__Clostridia; o__Clostridiales; f__; g__; s__	0.999995
4e6a7504a7ca7809e35328aa7bfbbed1	k__Bacteria; p__Firmicutes; c__Clostridia; o__Clostridiales; f__Ruminococcaceae; g__Ruminococcus; s__	0.999558
b8bcb2b608ad82de6d77acea2bacdc7c	k__Bacteria; p__Firmicutes; c__Clostridia; o__Clostridiales; f__; g__; s__	0.945889
138c2e84cf8fed43cec3ff9513cb45ce	k__Bacteria; p__Firmicutes; c__Clostridia; o__Clostridiales; f__Lachnospiraceae; g__; s__	0.881013
d4f5b84fd279dc5e7af573f5e2080222	k__Bacteria; p__Firmicutes; c__Clostridia; o__Clostridiales; f__; g__; s__	0.999915
5e7a4e27acab6493b0c58babeab654c4	k__Bacteria; p__Actinobacteria; c__Coriobacteriia; o__Coriobacteriales; f__Coriobacteriaceae; g__Collinsella; s__aerofaciens	0.997281
529f4332f3d3d2c63f4df8810ed6f737	k__Bacteria; p__Firmicutes; c__Clostridia; o__Clostridiales; f__Ruminococcaceae; g__; s__	0.945079
5a3385a458211c47988b7742f96defe6	k__Bacteria; p__Tenericutes; c__Mollicutes; o__RF39; f__; g__; s__	1
789a9eb049120bde0b2bcc407ecaa1ff	k__Bacteria; p__Firmicutes; c__Clostridia; o__Clostridiales	0.999863
0e1ee6f4f229da0388dcecd085efcba9	k__Bacteria; p__Firmicutes; c__Clostridia; o__Clostridiales; f__Ruminococcaceae; g__Faecalibacterium; s__prausnitzii	0.999995
bd1ff7d182c41defd1b88321a7bdc083	k__Bacteria; p__Firmicutes; c__Clostridia; o__Clostridiales; f__; g__; s__	0.999994
dfdcc4f5f90aea7913792bf1b249cd05	k__Bacteria; p__Firmicutes; c__Clostridia; o__Clostridiales; f__Ruminococcaceae; g__; s__	0.954616
17c9abb705ef220c0cdf35aba2574be5	k__Bacteria; p__Firmicutes; c__Clostridia; o__Clostridiales; f__Ruminococcaceae; g__Oscillospira; s__	0.998887
799ac73b6f4965bbdb523d5a5bd91029	k__Bacteria; p__Firmicutes; c__Clostridia; o__Clostridiales; f__Ruminococcaceae; g__; s__	0.989014
4cf3302eb47c567e8116922038087b5e	k__Bacteria; p__Firmicutes; c__Clostridia; o__Clostridiales; f__Lachnospiraceae	0.997179
7165e9b9ea6724ba00d458121db4a538	k__Bacteria; p__Firmicutes; c__Clostridia; o__Clostridiales; f__Ruminococcaceae; g__Oscillospira; s__	0.997974
e152436efd6686128d32dab79f1f4d42	k__Bacteria; p__Firmicutes; c__Clostridia; o__Clostridiales; f__Ruminococcaceae; g__; s__	0.92799
666f6b1a9c13de9916df3f3cd27a78dd	k__Bacteria; p__Firmicutes; c__Clostridia; o__Clostridiales; f__Peptostreptococcaceae; g__; s__	0.999996
d2a7989164fd68ff6cd21502e525963c	k__Bacteria; p__Firmicutes; c__Clostridia; o__Clostridiales; f__Lachnospiraceae; g__; s__	0.931114
ba24c1dfe00be47bab2c75947ab0f2b3	k__Bacteria; p__Firmicutes; c__Clostridia; o__Clostridiales	0.999843
5874af83e5e6dfd1584b1e1f72795baf	k__Bacteria; p__Firmicutes; c__Clostridia; o__Clostridiales	1
5b272ee21461eaf006e7d22b3658a451	k__Bacteria; p__Firmicutes; c__Clostridia; o__Clostridiales; f__; g__; s__	0.955056
7e01d2df568c53a5915637d24ed17295	k__Bacteria; p__Firmicutes; c__Clostridia; o__Clostridiales	0.999793
572b92c090608be38c944d448739379e	k__Bacteria; p__Firmicutes; c__Clostridia; o__Clostridiales; f__Ruminococcaceae; g__Ruminococcus; s__	0.997827
1fdcf0ac4d1a564e992921d26bb032e8	k__Bacteria; p__Firmicutes; c__Clostridia; o__Clostridiales; f__Ruminococcaceae; g__Oscillospira; s__	0.998792
6674335d52960ed2dca094ded10e66b1	k__Bacteria; p__Firmicutes; c__Clostridia; o__Clostridiales; f__; g__; s__	0.958918
8095b32b5850d9542a9ebbb627f29fa2	k__Bacteria; p__Firmicutes; c__Clostridia; o__Clostridiales; f__Ruminococcaceae; g__Ruminococcus; s__	0.999719
2f49dc8608f108caed57988bfa041a07	k__Bacteria; p__Firmicutes; c__Clostridia; o__Clostridiales; f__Ruminococcaceae; g__Oscillospira; s__	0.99818
f791360baa00dfde47a11607d8f4e5e7	k__Bacteria; p__Firmicutes; c__Clostridia; o__Clostridiales; f__Ruminococcaceae; g__Ruminococcus; s__	0.999158
31790182e5746c26709fa8e947ae8525	k__Bacteria; p__Firmicutes; c__Clostridia; o__Clostridiales; f__Ruminococcaceae; g__Ruminococcus; s__	0.999728
66881b0a5dc5f60c88243dfe77dead96	k__Bacteria; p__Firmicutes; c__Clostridia; o__Clostridiales; f__; g__; s__	0.999915
4ac424ce07f93dd4ee7e1b9fc32d216c	k__Bacteria; p__Firmicutes; c__Clostridia; o__Clostridiales; f__Lachnospiraceae; g__; s__	0.78787
63242faa124a4b1eeb026d65ae26be06	k__Bacteria; p__Firmicutes; c__Clostridia; o__Clostridiales; f__; g__; s__	0.999997
6caad514ff2ab36451a4e8f57430a531	k__Bacteria; p__Firmicutes; c__Clostridia; o__Clostridiales; f__Lachnospiraceae; g__; s__	0.7539
cfe3e935c372b03f6715dc4fc0400069	k__Bacteria; p__Firmicutes; c__Clostridia; o__Clostridiales; f__Ruminococcaceae; g__; s__	0.824894
d50b40b8970eba2c5244e66d43b71248	k__Bacteria; p__Firmicutes; c__Clostridia; o__Clostridiales; f__Ruminococcaceae; g__; s__	0.971614
85d58c4bfac0fa76ed6524ee8272e22a	k__Bacteria; p__Tenericutes; c__Mollicutes; o__RF39; f__; g__; s__	0.865919
6195ebd3c6dec1ed28984a2eab4cee42	k__Bacteria; p__Firmicutes; c__Bacilli; o__Lactobacillales; f__Leuconostocaceae; g__Weissella; s__cibaria	0.811701
976e8012a9217eaa69764b5232081c31	k__Bacteria; p__Firmicutes; c__Clostridia; o__Clostridiales	0.999962
b782d38b4344301f82753a6927b043a7	k__Bacteria; p__Firmicutes; c__Clostridia; o__Clostridiales; f__Clostridiaceae; g__; s__	0.975021
69ff5284c79707bacd3ba6b567d3f5a2	k__Bacteria	0.999999
09a8f67e4b244c7ab68990551c481a80	k__Bacteria; p__Firmicutes; c__Clostridia; o__Clostridiales; f__Ruminococcaceae; g__; s__	0.909177
64c9c5e9c82d76ce854bbf804fcc82fb	k__Bacteria; p__Firmicutes; c__Clostridia; o__Clostridiales	0.917771
78b1242429c52e5d59355d64860d295f	k__Bacteria; p__Firmicutes; c__Clostridia; o__Clostridiales	0.984703
4e79dbb44e5226cf062ffac74ab739c4	k__Bacteria; p__Firmicutes; c__Clostridia; o__Clostridiales; f__Ruminococcaceae; g__Oscillospira; s__	0.998457
2371a6ae81b49e2c22c2c52ff88d0672	k__Bacteria; p__Firmicutes; c__Clostridia; o__Clostridiales; f__Lachnospiraceae; g__; s__	0.797961
05a429cd5dd61d9d6b68cbdd6906ee1d	k__Bacteria; p__Firmicutes; c__Clostridia; o__Clostridiales	0.999696
23935ca26cb4f2a54f1ca95b59a8af6f	k__Bacteria; p__Actinobacteria; c__Coriobacteriia; o__Coriobacteriales; f__Coriobacteriaceae; g__Collinsella; s__aerofaciens	0.828834
e042676dfab0961e7e80e9f9145a4de3	k__Bacteria; p__Firmicutes; c__Clostridia; o__Clostridiales; f__SBYG_4172; g__; s__	0.88473
f1fa385c617651ce36b6ce1810d62286	k__Bacteria; p__Firmicutes; c__Clostridia; o__Clostridiales; f__Ruminococcaceae	0.999872
05462638936ee200e911381f61a18db1	k__Bacteria; p__Firmicutes; c__Clostridia; o__Clostridiales; f__Lachnospiraceae; g__; s__	0.914098
28cefe0929af8db914b05dd51358bd3f	k__Bacteria; p__Firmicutes; c__Clostridia; o__Clostridiales; f__Ruminococcaceae; g__Faecalibacterium; s__prausnitzii	0.999995
db0e79b0ef89bc2b665e391d45ca9dac	k__Bacteria; p__Firmicutes; c__Clostridia; o__Clostridiales; f__Ruminococcaceae; g__Oscillospira; s__	0.99959
69e141502938a5692f2acde48e10d7c7	k__Bacteria; p__Firmicutes; c__Clostridia; o__Clostridiales; f__Ruminococcaceae; g__Oscillospira; s__	0.964711
9b8e55eec8823973ac222e28e3a803ec	k__Bacteria; p__Firmicutes; c__Clostridia; o__Clostridiales; f__Ruminococcaceae	0.999714
8aff3bcc509467753c921594aedc71ea	k__Bacteria; p__Firmicutes; c__Clostridia; o__Clostridiales; f__; g__; s__	0.999917
005229d301ca9c83dc852efee111166b	k__Bacteria; p__Firmicutes; c__Clostridia; o__Clostridiales; f__Ruminococcaceae; g__Faecalibacterium; s__prausnitzii	0.999995
13fbd52a3f59c653bacb390eb2484a59	k__Bacteria; p__Tenericutes; c__Mollicutes; o__RF39; f__; g__; s__	0.94321
4e2d6e2d3c4dcda8c86896aea058dea9	k__Bacteria; p__Firmicutes; c__Clostridia; o__Clostridiales; f__Ruminococcaceae; g__; s__	0.997055
63fb3adb9700390d2de4ce459d28645c	k__Bacteria; p__Firmicutes; c__Clostridia; o__Clostridiales; f__Ruminococcaceae; g__; s__	0.964483
827aa8716d4aa184f5fa939b411af999	k__Bacteria; p__Firmicutes; c__Clostridia; o__Clostridiales; f__Lachnospiraceae; g__Blautia; s__	0.993304
b45fd818502377498c68017aff8e5f90	k__Bacteria; p__Firmicutes; c__Clostridia; o__Clostridiales; f__Ruminococcaceae; g__; s__	0.950118
9f880869fedd0841e70de7c5436471e4	k__Bacteria; p__Firmicutes; c__Clostridia; o__Clostridiales; f__Lachnospiraceae; g__; s__	0.999133
154b6c583905ad5bfcbd8f5f9d44ee91	k__Bacteria; p__Firmicutes; c__Clostridia; o__Clostridiales; f__Lachnospiraceae; g__; s__	0.999083
1a49949c8829c087cf293efb0c038d84	k__Bacteria; p__Firmicutes; c__Clostridia; o__Clostridiales; f__; g__; s__	0.999917
7df1349563c881105e716400ec533e2d	k__Bacteria; p__Firmicutes; c__Clostridia; o__Clostridiales; f__Ruminococcaceae; g__Ruminococcus; s__flavefaciens	0.999988
46d7b59c2c0ab08ba17da081832d76bd	k__Bacteria; p__Firmicutes; c__Clostridia; o__Clostridiales; f__; g__; s__	0.996171
7b51e88e1d9956790814237cbc1b4a24	k__Bacteria; p__Firmicutes; c__Clostridia; o__Clostridiales; f__; g__; s__	0.999996
4b38441fff2f7f8361ab6fbd46bcf55d	k__Bacteria; p__Firmicutes; c__Clostridia; o__Clostridiales; f__Ruminococcaceae; g__; s__	0.866771
8b4be91cccd0a237ecf8d1cf89a05f31	k__Bacteria; p__Firmicutes; c__Clostridia; o__Clostridiales; f__Lachnospiraceae; g__; s__	0.989278
b1958c873cb903d522e91cc0ee6d5bc5	k__Bacteria; p__Firmicutes; c__Clostridia; o__Clostridiales; f__Ruminococcaceae; g__Ruminococcus; s__	0.99909
c818f7b46e77eb6c1155fe83bd6d0d28	k__Bacteria; p__Firmicutes; c__Clostridia; o__Clostridiales; f__Lachnospiraceae; g__; s__	0.990454
8588a2b7170e223dd3c73e116384d31b	k__Bacteria; p__Firmicutes; c__Clostridia; o__Clostridiales; f__Ruminococcaceae; g__Oscillospira; s__	0.953874
562d1ed3562bc0f21b9402642067c9a9	k__Bacteria; p__Firmicutes; c__Clostridia; o__Clostridiales; f__Lachnospiraceae; g__Blautia; s__	0.993497
9205a3937caddfed02549a9001b163ed	k__Bacteria; p__Firmicutes; c__Clostridia; o__Clostridiales; f__Ruminococcaceae; g__Faecalibacterium; s__prausnitzii	0.999995
a1307a58df5b2c24fd7f8ef6419214d7	k__Bacteria; p__Actinobacteria; c__Coriobacteriia; o__Coriobacteriales; f__Coriobacteriaceae; g__Collinsella; s__aerofaciens	0.994315
9fe0e03c1ade7084f6d603353c468663	k__Bacteria; p__Firmicutes; c__Clostridia; o__Clostridiales; f__; g__; s__	1
c86c038e72fa4fa578fe3662e862d84e	k__Bacteria; p__Firmicutes; c__Clostridia; o__Clostridiales; f__Ruminococcaceae; g__Ruminococcus; s__	0.999654
7ef810f581780a0509c7b1e5f100037d	k__Bacteria; p__Firmicutes; c__Clostridia; o__Clostridiales; f__Clostridiaceae; g__; s__	0.986583
d4b6e05b11b46435c272fe14a841c7d7	k__Bacteria; p__Tenericutes; c__Mollicutes; o__RF39; f__; g__; s__	0.999996
5b1ccb0a986e689dfb263dddf738f3f9	k__Bacteria; p__Firmicutes; c__Clostridia; o__Clostridiales; f__Ruminococcaceae; g__; s__	0.995288
1e705e4b64721c327d73cd0c2a4dfde4	k__Bacteria; p__Firmicutes; c__Clostridia; o__Clostridiales; f__Lachnospiraceae; g__Blautia; s__	0.995643
005ed523a5c6e6d4c205a117d614bd92	k__Bacteria; p__Firmicutes; c__Clostridia; o__Clostridiales; f__Ruminococcaceae; g__Ruminococcus; s__	0.997259
4d3b873f90eb64b0accba65715508268	k__Bacteria; p__Firmicutes; c__Clostridia; o__Clostridiales; f__; g__; s__	0.703718
ab538e9ad9c63f15eabfbd8a6b91645e	k__Bacteria; p__Firmicutes; c__Clostridia; o__Clostridiales; f__Ruminococcaceae; g__; s__	0.993881
4bfb7d405d5cf4b478c319d93981d531	k__Bacteria; p__Firmicutes; c__Clostridia; o__Clostridiales	0.949234
a0e64c14ddbf4ab60691f67848e336d1	k__Bacteria; p__Firmicutes; c__Clostridia; o__Clostridiales; f__Lachnospiraceae; g__Coprococcus; s__	0.982176
dd52585070050ae281574621e2bca840	k__Bacteria; p__Firmicutes; c__Clostridia; o__Clostridiales; f__Lachnospiraceae; g__Coprococcus; s__	0.977391
5513503ba40bf5ce07a1af00799196bd	k__Bacteria; p__Firmicutes; c__Clostridia; o__Clostridiales; f__Ruminococcaceae; g__Oscillospira; s__	0.998904
cdacacc9546dc006aa38cf5d4174ca93	k__Bacteria; p__Firmicutes; c__Clostridia; o__Clostridiales; f__Lachnospiraceae; g__Pseudobutyrivibrio; s__	0.798565
3fb0cfe23239efbfa81b39eb72e31c59	k__Bacteria; p__Firmicutes; c__Bacilli; o__Lactobacillales; f__Enterococcaceae; g__Enterococcus; s__	0.997453
6d9e9918df14c34e6014fa644a721529	k__Bacteria; p__Firmicutes; c__Clostridia; o__Clostridiales; f__; g__; s__	0.703866
2126af92175a32213400973c35d32413	k__Bacteria; p__Firmicutes; c__Clostridia; o__Clostridiales; f__Lachnospiraceae	0.997332
bc4959cbf9d58e9f5ed0f9818ed796c4	k__Bacteria; p__Firmicutes; c__Clostridia; o__Clostridiales; f__Ruminococcaceae; g__; s__	0.709796
45cf0fac630b429dcbf3dc46572921a6	k__Bacteria; p__Firmicutes; c__Clostridia; o__Clostridiales	0.989363
5b20a10c905b3533d78e69a226ce82ee	k__Bacteria; p__Firmicutes; c__Clostridia; o__Clostridiales; f__Ruminococcaceae; g__Oscillospira; s__	0.985637
012e285b61295a260b82563634236ab8	k__Bacteria; p__Firmicutes; c__Clostridia; o__Clostridiales; f__Clostridiaceae	0.752508
63cfc4b73b26e67ea0bfc98266f259b7	k__Bacteria; p__Firmicutes; c__Clostridia; o__Clostridiales; f__Ruminococcaceae; g__; s__	0.946694
5b0f4fcbc3c94c6439424523fc207735	k__Bacteria; p__Firmicutes; c__Clostridia; o__Clostridiales; f__Lachnospiraceae; g__; s__	0.755582
568070bd657a7d5513863629e2668184	k__Bacteria; p__Firmicutes; c__Clostridia; o__Clostridiales; f__; g__; s__	0.999983
aeb3b004912ce1300bf8548e24539a73	k__Bacteria; p__Firmicutes; c__Clostridia; o__Clostridiales; f__Lachnospiraceae; g__; s__	0.998988
2d992a9d394a8cf573a1d597187a4e43	k__Bacteria; p__Tenericutes; c__Mollicutes; o__RF39; f__; g__; s__	1
6434d97cffbd0bcb7212b53ceb94d02f	k__Bacteria; p__Firmicutes; c__Clostridia; o__Clostridiales; f__Lachnospiraceae; g__Clostridium; s__clostridioforme	0.777633
6e6b336ec7576fdb6ecbe5583071c4b2	k__Bacteria; p__Firmicutes; c__Clostridia; o__Clostridiales; f__Lachnospiraceae; g__; s__	0.98653
1f4513e8781c66e67d7171ef81ab5a80	k__Bacteria; p__Firmicutes; c__Clostridia; o__Clostridiales; f__Ruminococcaceae	0.999817
1573ca710ed9cd950fb523330b5f4f68	k__Bacteria; p__Firmicutes; c__Clostridia; o__Clostridiales; f__Lachnospiraceae; g__Blautia; s__	0.923193
61810d5a73cdfd1b17de828112bada52	k__Bacteria; p__Tenericutes; c__Mollicutes; o__RF39; f__; g__; s__	0.86791
21c794cbd3fd967d95198f274953ca50	k__Bacteria; p__Actinobacteria; c__Coriobacteriia; o__Coriobacteriales; f__Coriobacteriaceae; g__Collinsella; s__aerofaciens	0.828216
3d10986afe6b59950d9cf2e75ecdfa1e	k__Bacteria; p__Firmicutes; c__Clostridia; o__Clostridiales	0.921796
701e9543da377fbaba7c4c674936b462	k__Bacteria; p__Firmicutes; c__Clostridia; o__Clostridiales; f__Lachnospiraceae	0.811122
377024e72ed09356829f68b918110c74	k__Bacteria; p__Firmicutes; c__Clostridia; o__Clostridiales	1
74bf8b5fa50563ab16e269736646253b	k__Bacteria; p__Firmicutes; c__Clostridia; o__Clostridiales; f__; g__; s__	0.999968
14c680b86f7062485c490e0c8c00433e	k__Bacteria; p__Firmicutes; c__Bacilli; o__Lactobacillales; f__Lactobacillaceae; g__Lactobacillus; s__	0.999996
f876a1f2f41e6b404a72f3d25dc3c688	k__Bacteria; p__Firmicutes; c__Clostridia; o__Clostridiales; f__; g__; s__	0.999991
a5f5f62a6ca2ac8838131429d2a22610	k__Bacteria; p__Firmicutes; c__Clostridia; o__Clostridiales; f__Ruminococcaceae; g__Oscillospira; s__	0.99544
8621b1f0b9aea2744a8072fbbcebfa2d	k__Bacteria; p__Firmicutes; c__Clostridia; o__Clostridiales; f__Lachnospiraceae	0.999351
df16369d85fabf5f2dc782595e966470	k__Bacteria; p__Firmicutes; c__Clostridia; o__Clostridiales	0.99073
f8e9e18936ef13c3ac7394c7c663eecb	k__Bacteria; p__Firmicutes; c__Clostridia; o__Clostridiales; f__Lachnospiraceae; g__; s__	0.929307
c23d809fb21fde7ac42f0e6777aaf479	k__Bacteria; p__Firmicutes; c__Clostridia; o__Clostridiales	0.951782
4265f5cb7c9400d8551ed2e2cc6f6494	k__Bacteria; p__Firmicutes; c__Clostridia; o__Clostridiales	1
f2a55b3350e1101a356c529696e587aa	k__Bacteria; p__Firmicutes	0.732109
b7b78531360c5cf3a1fd663d3d363371	k__Bacteria; p__Firmicutes; c__Clostridia; o__Clostridiales; f__Lachnospiraceae; g__; s__	0.85056
cfd75b91fa301db284ef28646c71306d	k__Bacteria; p__Tenericutes; c__Mollicutes; o__RF39; f__; g__; s__	1
58518f3d70ff50033866259410426d96	k__Bacteria; p__Firmicutes; c__Clostridia; o__Clostridiales; f__Ruminococcaceae; g__Ruminococcus; s__	0.996505
2001bd55e1a0797236dd161752b4d7be	k__Bacteria; p__Firmicutes; c__Clostridia; o__Clostridiales; f__Ruminococcaceae; g__; s__	0.934498
70925b4e0f51cc2e850e8277e5be6fe7	k__Bacteria; p__Firmicutes; c__Clostridia; o__Clostridiales; f__Ruminococcaceae; g__Oscillospira; s__	0.999468
ee18798737c0ec3b2709e8915fe2fbbf	k__Bacteria; p__Firmicutes; c__Clostridia; o__Clostridiales; f__Ruminococcaceae	0.9875
e0389dab7465655961fbee6f7542d69d	k__Bacteria; p__Firmicutes; c__Clostridia; o__Clostridiales; f__Lachnospiraceae	0.773113
5eef25077931e160ca3f0bda97dd1843	k__Bacteria; p__Firmicutes; c__Clostridia; o__Clostridiales; f__; g__; s__	0.999969
cc26ef180da4a1afd8e8dbd8f21af20c	k__Bacteria; p__Firmicutes; c__Clostridia; o__Clostridiales; f__Peptostreptococcaceae; g__; s__	0.999998
4b6ac85f8ee4e6ad90c21f3bed037924	k__Bacteria; p__Firmicutes; c__Clostridia; o__Clostridiales; f__Ruminococcaceae; g__Oscillospira; s__	0.999373
f5b52d38e87b5b5a749149436ecf5e64	k__Bacteria; p__Firmicutes; c__Clostridia; o__Clostridiales; f__Lachnospiraceae; g__Clostridium; s__clostridioforme	0.708436
69818a975b5130e9718d4169ed77538d	k__Bacteria; p__Firmicutes; c__Clostridia; o__Clostridiales; f__; g__; s__	1
c44dbf6b83007871fe56fa76ccad54a0	k__Bacteria; p__Firmicutes; c__Clostridia; o__Clostridiales	0.975642
6b45d285a625a57e5fd983521cba402d	k__Bacteria; p__Firmicutes; c__Clostridia; o__Clostridiales; f__Ruminococcaceae; g__Oscillospira; s__	0.985871
08bffd32c247c5eb9d66b7e8e48e0e7e	k__Bacteria; p__Firmicutes; c__Clostridia; o__Clostridiales; f__Ruminococcaceae; g__Ruminococcus; s__	0.997353
b9a88eaa79ba25614a81adeb2b0c4e1a	k__Bacteria; p__Firmicutes; c__Clostridia; o__Clostridiales; f__Lachnospiraceae; g__; s__	0.869852
fe6d59042b1f7645d257dc7ff7d2b59d	k__Bacteria; p__Actinobacteria; c__Coriobacteriia; o__Coriobacteriales; f__Coriobacteriaceae; g__Collinsella; s__aerofaciens	0.99431
a1e0ee2ad161d3bc3a2c10f9ee0cf2b5	k__Bacteria; p__Firmicutes; c__Clostridia; o__Clostridiales; f__Ruminococcaceae; g__; s__	0.989704
b5bb4cfa27e739756df7448bd5448134	k__Bacteria; p__Firmicutes; c__Clostridia; o__Clostridiales; f__; g__; s__	0.999947
3aa5a4016b36a4263893e51c7a9c751b	k__Bacteria; p__Firmicutes; c__Clostridia; o__Clostridiales; f__Clostridiaceae; g__; s__	0.997973
ee2fd7efaf89b7cf23ad0ac1eff28674	k__Bacteria; p__Firmicutes; c__Clostridia; o__Clostridiales; f__Lachnospiraceae; g__Blautia; s__	0.885677
b4e5ea807d80a2a32c89679b049f5220	k__Bacteria; p__Firmicutes; c__Clostridia; o__Clostridiales; f__Lachnospiraceae	0.989341
4ab8a67bc7faa2353a95b10a9c7ab432	k__Bacteria; p__Firmicutes; c__Clostridia; o__Clostridiales; f__Ruminococcaceae; g__; s__	0.743531
dfdf4870663d62bc6acdef26158b55aa	k__Bacteria; p__Firmicutes; c__Clostridia; o__Clostridiales; f__Lachnospiraceae; g__; s__	0.825637
a0dea10e2823247b638a145c9429a065	k__Bacteria; p__Firmicutes; c__Clostridia; o__Clostridiales; f__Ruminococcaceae; g__; s__	0.986194
7aba29a3efac30d0136f7ce46feed198	k__Bacteria; p__Firmicutes; c__Clostridia; o__Clostridiales; f__Lachnospiraceae; g__; s__	0.987338
25bcaab7f298351a061a700b1de01fce	k__Bacteria; p__Firmicutes; c__Clostridia; o__Clostridiales; f__Lachnospiraceae; g__Clostridium; s__clostridioforme	0.81451
44d037a75948843df667cdbf7ea78377	k__Bacteria; p__Firmicutes; c__Clostridia; o__Clostridiales; f__Ruminococcaceae; g__Ruminococcus	0.810081
d3c1361506ce441d4a50d5fe9d753c6c	k__Bacteria; p__Firmicutes; c__Clostridia; o__Clostridiales; f__; g__; s__	0.999969
0ec9b1996142fb7c53c4d2221b5886de	k__Bacteria; p__Firmicutes; c__Erysipelotrichi; o__Erysipelotrichales; f__Erysipelotrichaceae; g__; s__	0.984872
9e34bff8b2be9107f7a67f121bcdaae9	k__Bacteria; p__Firmicutes; c__Clostridia; o__Clostridiales; f__Ruminococcaceae; g__; s__	0.998836
1c2da2f355c45e3d0c99eb7d717f0a94	k__Bacteria; p__Firmicutes; c__Clostridia; o__Clostridiales; f__Lachnospiraceae; g__; s__	0.703007
1a0f1b24dae69b872d3b2c3bc7c1dcfd	k__Bacteria; p__Actinobacteria; c__Coriobacteriia; o__Coriobacteriales; f__Coriobacteriaceae; g__Collinsella; s__aerofaciens	0.994304
1981d149877626a7354c7fbceecd8f6b	k__Bacteria; p__Firmicutes; c__Clostridia; o__Clostridiales; f__; g__; s__	0.999967
7e225a78f3745f3fe7a5f742985a06aa	k__Bacteria; p__Firmicutes; c__Clostridia; o__Clostridiales; f__; g__; s__	0.997107
0dd28d276c9097b8838dd44530c9a83c	k__Bacteria; p__Firmicutes; c__Clostridia; o__Clostridiales; f__; g__; s__	0.99658
ffecccb007340de18c4c1011fcb110a8	k__Bacteria; p__Firmicutes; c__Clostridia; o__Clostridiales; f__Clostridiaceae; g__Natronincola_Anaerovirgula; s__	0.749588
0930f156d94c36952142819d64bd5294	k__Bacteria; p__Firmicutes; c__Clostridia; o__Clostridiales; f__Ruminococcaceae; g__; s__	0.943915
1de757d4d16fb72dcca1e21290c2a0c1	k__Bacteria; p__Firmicutes; c__Clostridia; o__Clostridiales; f__Ruminococcaceae; g__; s__	0.887505
46618c20f14bcc288c3073b717b58d79	k__Bacteria; p__Firmicutes; c__Clostridia; o__Clostridiales; f__SBYG_4172; g__; s__	0.775307
904f7dd925d88e927fb95be520b1579f	k__Bacteria; p__Firmicutes; c__Clostridia; o__Clostridiales; f__Peptostreptococcaceae; g__; s__	0.999897
5236eda57dc05ead4091ecc7561a8255	k__Bacteria; p__Firmicutes; c__Clostridia; o__Clostridiales; f__Ruminococcaceae; g__Faecalibacterium; s__prausnitzii	1
94ff44effea436f38ae8db5919452691	k__Bacteria; p__Firmicutes; c__Clostridia; o__Clostridiales; f__Lachnospiraceae; g__; s__	0.987215
31e3dc21d378e4c2cea525c9e351a0fa	k__Bacteria; p__Firmicutes; c__Clostridia; o__Clostridiales; f__Ruminococcaceae; g__; s__	0.996859
04f29771ca5c54d0a1446cebd8088324	k__Bacteria; p__Firmicutes; c__Clostridia; o__Clostridiales; f__Lachnospiraceae; g__Coprococcus; s__	0.977378
666e778e970cefd7c5b23797c270b8f9	k__Bacteria; p__Actinobacteria; c__Coriobacteriia; o__Coriobacteriales; f__Coriobacteriaceae; g__Collinsella; s__aerofaciens	0.997293
4f0257314c76395ab01147886b6a2ae8	k__Bacteria; p__Firmicutes; c__Clostridia; o__Clostridiales; f__Lachnospiraceae; g__; s__	0.990285
6617ee50da81f978d92565e9fab734a2	k__Bacteria; p__Firmicutes; c__Clostridia; o__Clostridiales; f__Lachnospiraceae	0.726812
a0a9164255cc91fd85a8ea0d99501ba8	k__Bacteria; p__Tenericutes; c__Mollicutes; o__RF39; f__; g__; s__	0.999992
844e9200b95e100ff839a1b41875a38b	k__Bacteria; p__Firmicutes; c__Clostridia; o__Clostridiales; f__Lachnospiraceae; g__; s__	0.9931
95ae6c9b344d1e9976db8682846da0b7	k__Bacteria; p__Firmicutes; c__Clostridia; o__Clostridiales; f__Lachnospiraceae; g__; s__	0.940206
bb92977b279bb344de2ad30e8c4ea305	k__Bacteria; p__Firmicutes; c__Clostridia; o__Clostridiales; f__; g__; s__	0.997335
57a31c9285f6c2c08a93db0c2c187dea	k__Bacteria; p__Firmicutes; c__Clostridia; o__Clostridiales; f__Lachnospiraceae; g__; s__	0.997817
44b5d5dd6bac122280d61b425f2d2c8c	k__Bacteria; p__Tenericutes; c__Mollicutes; o__RF39; f__; g__; s__	1
d0d2178b8a0cf1ed3fd8905b6d8ddccc	k__Bacteria; p__Firmicutes; c__Clostridia; o__Clostridiales; f__Lachnospiraceae; g__; s__	0.9922
7536e23dbcfc60e66de4c122dafe5699	k__Bacteria; p__Firmicutes; c__Clostridia; o__Clostridiales; f__Lachnospiraceae	0.999428
b18386f73c58167fba5341ac84d098d7	k__Bacteria; p__Firmicutes; c__Clostridia; o__Clostridiales; f__Ruminococcaceae; g__Oscillospira; s__	0.950552
0c1b023f5f66c02e5f2099369698b7e7	k__Bacteria; p__Firmicutes; c__Clostridia; o__Clostridiales; f__Clostridiaceae; g__Natronincola_Anaerovirgula; s__	0.749706
8258f4b7902e1e77196646439fe23582	k__Bacteria; p__Firmicutes; c__Clostridia; o__Clostridiales; f__Ruminococcaceae; g__Ruminococcus; s__	0.998839
ae49f04463b4650bd69f0351940ee787	k__Bacteria; p__Firmicutes; c__Clostridia; o__Clostridiales; f__Ruminococcaceae; g__; s__	0.867316
37b29b82cd09453d169d8a0b5fd7e5ab	k__Bacteria; p__Firmicutes; c__Clostridia; o__Clostridiales; f__Ruminococcaceae; g__Ruminococcus; s__	0.999157
06f7047ba04596ec4bb20118e917c085	k__Bacteria; p__Firmicutes; c__Clostridia; o__Clostridiales; f__Lachnospiraceae; g__; s__	0.99503
40c7b859b525aca155decd4f9d2a17e9	k__Bacteria; p__Firmicutes; c__Clostridia; o__Clostridiales; f__Ruminococcaceae; g__; s__	0.745419
415d05bd89175c635e29d9a217def68f	k__Bacteria; p__Firmicutes; c__Clostridia; o__Clostridiales; f__Ruminococcaceae; g__Ruminococcus; s__	0.955192
d7e86854f8b668858a2179f19a755889	k__Bacteria; p__Firmicutes; c__Bacilli; o__Lactobacillales; f__Leuconostocaceae; g__Weissella; s__cibaria	0.80722
b6776644ce731ac3894730b446c2d24a	k__Bacteria; p__Firmicutes; c__Clostridia; o__Clostridiales; f__Lachnospiraceae; g__Coprococcus; s__	0.723105
8d7a8a4eb5d15abf5299da8c278f5d4a	k__Bacteria; p__Actinobacteria; c__Coriobacteriia; o__Coriobacteriales; f__Coriobacteriaceae; g__Collinsella; s__aerofaciens	0.984654
b62ce5c5133cb39186c8b72d8e02360d	k__Bacteria; p__Firmicutes; c__Clostridia; o__Clostridiales; f__Ruminococcaceae; g__Ruminococcus; s__	0.999844
8b92bae5195a83b1be1dbc956356fd04	k__Bacteria; p__Firmicutes; c__Clostridia; o__Clostridiales; f__Ruminococcaceae; g__Ruminococcus; s__	0.999338
8b458e13096d63751dbd21fa4c7cc2f8	k__Bacteria; p__Firmicutes; c__Clostridia; o__Clostridiales; f__Ruminococcaceae; g__Ruminococcus	0.839221
02ac0bd44425708e32d4bccccb49cd74	k__Bacteria; p__Firmicutes; c__Clostridia; o__Clostridiales; f__Lachnospiraceae; g__; s__	0.819384
70079befd2f9a12b8b417cb4e8e024df	k__Bacteria; p__Firmicutes; c__Clostridia; o__Clostridiales	0.976745
5c2f4c626b60cd701b23fb39eb6466f3	k__Bacteria; p__Firmicutes; c__Clostridia; o__Clostridiales; f__Ruminococcaceae; g__Faecalibacterium; s__prausnitzii	0.999633
9bf41b4aefda111e3016735310f8beef	k__Bacteria; p__Proteobacteria; c__Gammaproteobacteria; o__Pseudomonadales; f__Pseudomonadaceae; g__Pseudomonas; s__	0.97528
532c467ab85a04e9891291d38cf525a8	k__Bacteria; p__Firmicutes; c__Clostridia; o__Clostridiales; f__Ruminococcaceae; g__Ruminococcus; s__flavefaciens	0.999994
c4af19ad1147f66c26689570ea9b4de9	k__Bacteria; p__Firmicutes; c__Clostridia; o__Clostridiales; f__Ruminococcaceae; g__Ruminococcus	0.726267
381ea4514c1558288b80186c09a413e7	k__Bacteria; p__Firmicutes; c__Clostridia; o__Clostridiales; f__; g__; s__	0.999969
1b189cd7dd00048d095ad16b3571fcbe	k__Bacteria; p__Firmicutes; c__Clostridia; o__Clostridiales	0.977635
8cd59170ff240fb67fdbd4e6f65b582c	k__Bacteria; p__Firmicutes; c__Clostridia; o__Clostridiales; f__; g__; s__	0.999985
43e8a84c81fa847660333aa2c61a3dae	k__Bacteria; p__Firmicutes; c__Clostridia; o__Clostridiales; f__Ruminococcaceae; g__Ruminococcus; s__	0.999653
2ccbbc3ef5ab93d14c51fe3ce4d74bd4	k__Bacteria; p__Firmicutes; c__Clostridia; o__Clostridiales; f__Ruminococcaceae; g__Oscillospira; s__	0.9821
92af9c5938615e5c40e6aa3a828b4472	k__Bacteria; p__Firmicutes; c__Clostridia; o__Clostridiales; f__Ruminococcaceae; g__Oscillospira; s__	0.999076
48d316597edbeab2fbbc569071bf2836	k__Bacteria; p__Firmicutes; c__Clostridia; o__Clostridiales; f__Lachnospiraceae; g__; s__	0.768802
97e3342fa4c548ee87cf19a22f34020e	k__Bacteria; p__Firmicutes; c__Clostridia; o__Clostridiales; f__Ruminococcaceae; g__; s__	0.99853
88b125ba55cd443ed91469d9181bc5df	k__Bacteria; p__Firmicutes; c__Clostridia; o__Clostridiales; f__Lachnospiraceae; g__Pseudobutyrivibrio; s__	0.919632
cea6536ea57a5269bd23957ff3d5e613	k__Bacteria; p__Firmicutes; c__Clostridia; o__Clostridiales; f__Ruminococcaceae; g__; s__	0.857425
c879ae66229171338a1eceb559db525a	k__Bacteria; p__Firmicutes; c__Clostridia; o__Clostridiales; f__Ruminococcaceae; g__Ruminococcus; s__	0.999843
9cd1c2f4dc511320f2d52463ec3fe1c2	k__Bacteria; p__Firmicutes; c__Clostridia; o__Clostridiales; f__Lachnospiraceae; g__; s__	0.759048
70b55b92b8238a634427a59f8813c1ab	k__Bacteria; p__Firmicutes; c__Clostridia; o__Clostridiales; f__Lachnospiraceae	0.999469
4ef073d442328646570e90b6fb0bf82b	k__Bacteria; p__Firmicutes; c__Clostridia; o__Clostridiales; f__Clostridiaceae; g__; s__	0.997882
39e9561eb09a3fa2afba732ba0d632f1	k__Bacteria; p__Firmicutes; c__Clostridia; o__Clostridiales	0.97844
cabe691f9f52587fd14b18411b693105	k__Bacteria; p__Firmicutes; c__Clostridia; o__Clostridiales; f__Lachnospiraceae	0.769717
8d7e78e1a3cdd0d7e9bed5d04a142e00	k__Bacteria; p__Firmicutes; c__Clostridia; o__Clostridiales; f__Lachnospiraceae; g__Pseudobutyrivibrio; s__	0.736516
4b04adf2339b1c3576a7869119b9e4b2	k__Bacteria; p__Firmicutes; c__Clostridia; o__Clostridiales; f__Ruminococcaceae; g__; s__	0.985439
3a6297d4d541e3625afa8d3c3eee2845	k__Bacteria; p__Firmicutes; c__Clostridia; o__Clostridiales; f__Ruminococcaceae; g__; s__	0.905073
4665a2439ddea6288d33af18375d2570	k__Bacteria; p__Firmicutes; c__Clostridia; o__Clostridiales; f__Lachnospiraceae; g__; s__	0.998967
f24cae4b135e03a8f500e8dfdf4204a7	k__Bacteria; p__Firmicutes; c__Clostridia; o__Clostridiales; f__Ruminococcaceae; g__; s__	0.994265
34bddb0092e44e9bcd6563d33e24b22e	k__Bacteria; p__Firmicutes; c__Clostridia; o__Clostridiales; f__Ruminococcaceae; g__Oscillospira; s__	0.999032
6bac3da3b169b45b823e7a0394fd5df6	k__Bacteria; p__Firmicutes; c__Clostridia; o__Clostridiales; f__; g__; s__	0.99995
6cc02bc75fc074a39e9bb8c5f0943a72	k__Bacteria; p__Firmicutes; c__Bacilli; o__Lactobacillales; f__Leuconostocaceae; g__Weissella; s__cibaria	0.807223
cf27b0f92fb632823486822eb5b05584	k__Bacteria; p__Firmicutes; c__Clostridia; o__Clostridiales; f__Christensenellaceae; g__; s__	0.853846
bdb760b5aedc2fcc2681b590c6fafca2	k__Bacteria; p__Firmicutes; c__Clostridia; o__Clostridiales; f__; g__; s__	0.99996
52b48921738c94e30a340dfb8f571bde	k__Bacteria; p__Firmicutes; c__Clostridia; o__Clostridiales; f__; g__; s__	0.930372
9bf666c39aa602c37c7f00533b50a5f4	k__Bacteria; p__Firmicutes; c__Clostridia; o__Clostridiales; f__; g__; s__	0.81536
8d0a73978508179d875c765e8826b436	k__Bacteria; p__Firmicutes; c__Bacilli; o__Lactobacillales; f__Enterococcaceae; g__Vagococcus; s__salmoninarum	0.962281
7886656632d8ef61c8bccf5a495c5407	k__Bacteria; p__Firmicutes; c__Clostridia; o__Clostridiales	0.97641
0b771779f8b5af7b8597c00e94182ee1	k__Bacteria; p__Firmicutes; c__Clostridia; o__Clostridiales; f__Ruminococcaceae; g__Oscillospira; s__	0.998668
1c35f6871e993e77134d28472e47dc65	k__Bacteria; p__Firmicutes; c__Clostridia; o__Clostridiales; f__SBYG_4172; g__; s__	0.7913
0a683b1e276d224b7c7850b6d7f68337	k__Bacteria; p__Firmicutes; c__Clostridia; o__Clostridiales; f__Ruminococcaceae; g__; s__	0.713294
ab06ebb55981063e08c2175298d89c45	k__Bacteria; p__Firmicutes; c__Clostridia; o__Clostridiales	0.966661
e91fc05705d0667c01b30dffb2652531	k__Bacteria; p__Firmicutes; c__Clostridia; o__Clostridiales; f__Lachnospiraceae	0.996451
c8ff5e088513821a5c3fd89cb0c80b0b	k__Bacteria; p__Firmicutes; c__Clostridia; o__Clostridiales; f__Clostridiaceae; g__; s__	0.998532
58706c31435078966125eb88e9224de4	k__Bacteria; p__Firmicutes; c__Clostridia; o__Clostridiales	0.969714
9fd7a82937ef4905db69aecf12261bc2	k__Bacteria; p__Firmicutes; c__Clostridia; o__Clostridiales; f__Clostridiaceae	0.769256
09fe9fed7a8ef23e91a97ab6c1bf0349	k__Bacteria; p__Firmicutes; c__Clostridia; o__Clostridiales; f__; g__; s__	0.999994
57a7e20a727dad31c4113e26fdb357bb	k__Bacteria; p__Firmicutes; c__Clostridia; o__Clostridiales; f__Ruminococcaceae	0.992649
5e5c71f56c848ac1f317592df00add76	k__Bacteria; p__Firmicutes; c__Clostridia; o__Clostridiales; f__Lachnospiraceae; g__Blautia; s__	0.887693
f705f2694d1c0c690ce805c31da82ac4	k__Bacteria; p__Firmicutes; c__Clostridia; o__Clostridiales; f__Clostridiaceae; g__; s__	0.999414
e65977db8100e56a33e4a88bb8d8b8a8	k__Bacteria; p__Firmicutes; c__Clostridia; o__Clostridiales; f__Ruminococcaceae; g__Ruminococcus; s__	0.998838
6243a02cc04192e7bb4c065f3b8c10c9	k__Bacteria; p__Firmicutes; c__Clostridia; o__Clostridiales; f__Ruminococcaceae; g__Faecalibacterium; s__prausnitzii	1
064a18e2d2fd94e318537df9282f80e2	k__Bacteria; p__Firmicutes; c__Clostridia; o__Clostridiales; f__Christensenellaceae; g__; s__	0.824423
609fa8152349146557689d560b31fe13	k__Bacteria; p__Firmicutes; c__Clostridia; o__Clostridiales; f__Lachnospiraceae; g__; s__	0.991938
30e42313c80676b2bdd3354f2793c6c4	k__Bacteria; p__Firmicutes; c__Clostridia; o__Clostridiales; f__Ruminococcaceae; g__; s__	0.944974
24638b492120ac6e9b8c0d2043b9a03b	k__Bacteria; p__Firmicutes; c__Clostridia; o__Clostridiales; f__Ruminococcaceae; g__Oscillospira; s__	0.776258
b2aa5c08c826b48f22098fcd774fb337	k__Bacteria; p__Firmicutes; c__Clostridia; o__Clostridiales; f__; g__; s__	0.819149
619e061a0d75e76289b391e127cd1cc0	k__Bacteria; p__Firmicutes; c__Clostridia; o__Clostridiales; f__Lachnospiraceae; g__; s__	0.873143
fa23238c01bf609e3d69a20a61280c0c	k__Bacteria; p__Firmicutes; c__Clostridia; o__Clostridiales; f__; g__; s__	1
11800eae2cffb873d7008e2637c6ec94	k__Bacteria; p__Firmicutes; c__Clostridia; o__Clostridiales	0.966624
c15c8e94cbda2b0ad6a8325e69780240	k__Bacteria; p__Firmicutes; c__Clostridia; o__Clostridiales; f__Lachnospiraceae	0.846835
b86fe9d870086e438ea39bfe51bec3ad	k__Bacteria; p__Firmicutes; c__Clostridia; o__Clostridiales; f__Lachnospiraceae	0.847144
bf3dcd0e537cbf5bac0c4b9fd0d5bc6c	k__Bacteria; p__Firmicutes; c__Clostridia; o__Clostridiales	1
76dbac633d19e3045cc89e394584ea4d	k__Bacteria; p__Firmicutes; c__Clostridia; o__Clostridiales; f__Lachnospiraceae; g__Pseudobutyrivibrio; s__	0.818841
dcede457609f8475dfec9051edb84f22	k__Bacteria; p__Firmicutes; c__Clostridia; o__Clostridiales; f__Ruminococcaceae; g__Ruminococcus	0.74512
2d6af4276c6c1d6d25f90306834c4675	k__Bacteria; p__Firmicutes; c__Clostridia; o__Clostridiales; f__Clostridiaceae; g__Natronincola_Anaerovirgula; s__	0.803578
30da49edd5f89c603f0d07cb68da0544	k__Bacteria; p__Firmicutes; c__Bacilli; o__Bacillales; f__Planococcaceae; g__; s__	0.984256
99b287aef9a61a19e0bab976a9bcecc4	k__Bacteria; p__Firmicutes; c__Clostridia; o__Clostridiales; f__Clostridiaceae; g__; s__	0.997827
597993c2ec02fed52d03f431f49dc86b	k__Bacteria; p__Firmicutes; c__Clostridia; o__Clostridiales; f__Lachnospiraceae	0.794078
ee0112f36ceddca70e4c9692898bc25d	k__Bacteria; p__Firmicutes; c__Clostridia; o__Clostridiales; f__Lachnospiraceae	0.998176
f15f4c4df0104e095cf70b730503f426	k__Bacteria; p__Firmicutes; c__Clostridia; o__Clostridiales; f__Ruminococcaceae; g__; s__	0.765517
0d9c873e9e33a7d0ecdbfafd688de02a	k__Bacteria; p__Firmicutes; c__Clostridia; o__Clostridiales; f__Ruminococcaceae; g__; s__	0.903133
b007bd444c740ef776bdaf6516400823	k__Bacteria; p__Firmicutes; c__Clostridia; o__Clostridiales; f__Lachnospiraceae	0.91366
51c66503f3008811ee12b3ef796cea4a	k__Bacteria; p__Firmicutes; c__Clostridia; o__Clostridiales; f__Ruminococcaceae; g__; s__	0.975381
90a83533bb6c10ec675071f76369fbb8	k__Bacteria; p__Firmicutes; c__Clostridia; o__Clostridiales; f__Ruminococcaceae; g__; s__	0.988101
c56c5668f516b7e26fc3a0e25a715774	k__Bacteria; p__Tenericutes; c__Mollicutes; o__RF39; f__; g__; s__	0.999998
bdcc8b10d6346255da530546d6f2efcf	k__Bacteria; p__Firmicutes; c__Clostridia; o__Clostridiales; f__Lachnospiraceae; g__; s__	0.949941
37e251543770ac8e2b9d9422bff0c5bc	k__Bacteria; p__Firmicutes; c__Clostridia; o__Clostridiales	0.97615
ac5faba7cb2f87926b8bff7155e38e6b	k__Bacteria; p__Firmicutes; c__Clostridia; o__Clostridiales; f__Lachnospiraceae; g__; s__	0.974914
9b06e9f60d6d7f0ef5fc5f7f2568625f	k__Bacteria; p__Firmicutes; c__Clostridia; o__Clostridiales; f__Lachnospiraceae; g__; s__	0.93294
361abc07372f9a28e044426dcd32a93c	k__Bacteria; p__Firmicutes; c__Clostridia; o__Clostridiales; f__Ruminococcaceae; g__Ruminococcus; s__	0.998293
3b0f8bff394e6f078f2da644588decd0	k__Bacteria; p__Firmicutes; c__Clostridia; o__Clostridiales; f__Lachnospiraceae; g__Coprococcus; s__	0.949934
dc77cf5b43a3cb08a79b127ab1d6e986	k__Bacteria; p__Firmicutes; c__Clostridia; o__Clostridiales; f__Ruminococcaceae	0.999961
bae40f846850b097b926765361ce470b	k__Bacteria; p__Firmicutes; c__Clostridia; o__Clostridiales; f__Ruminococcaceae; g__Ruminococcus; s__bromii	0.778284
d579fafb33081b218a3c34516295418c	k__Bacteria; p__Firmicutes; c__Clostridia; o__Clostridiales; f__Ruminococcaceae; g__Oscillospira; s__	0.985655
772b2da15931eff9bb1f3d417bf43152	k__Bacteria; p__Firmicutes; c__Clostridia; o__Clostridiales; f__Ruminococcaceae; g__; s__	0.99933
191e9be28aedbf39f9f909f35975a0a3	k__Bacteria; p__Firmicutes; c__Clostridia; o__Clostridiales; f__Ruminococcaceae; g__; s__	0.999681
a31a20883c112be9e68d966578040de7	k__Bacteria; p__Firmicutes; c__Clostridia; o__Clostridiales; f__Christensenellaceae; g__; s__	0.855895
433f42837f2dc3cec836f7485fb98371	k__Bacteria; p__Firmicutes; c__Clostridia; o__Clostridiales; f__; g__; s__	0.999926
e9ee23fbeb21d3160953a7b1640a12cc	k__Bacteria; p__Firmicutes; c__Clostridia; o__Clostridiales	0.983363
3408733443a1744cbb3f6aebd3dc9f21	k__Bacteria; p__Firmicutes; c__Clostridia; o__Clostridiales; f__Lachnospiraceae	0.990471
8fb1c6cbb73abbc85b5ff89516ab7b33	k__Bacteria; p__Firmicutes; c__Bacilli; o__Lactobacillales; f__Leuconostocaceae; g__Weissella; s__cibaria	0.811698
0e72021929175804c863195f70ad24fa	k__Bacteria; p__Firmicutes; c__Clostridia; o__Clostridiales; f__Ruminococcaceae; g__; s__	0.889642
5679cb734dcd8290106efa8592ef1f1c	k__Bacteria; p__Firmicutes; c__Clostridia; o__Clostridiales; f__Ruminococcaceae; g__Ruminococcus; s__	0.998518
04193ea9b8a1d85483cfb0ed7c0c8b11	k__Bacteria; p__Firmicutes; c__Clostridia; o__Clostridiales; f__Ruminococcaceae	0.994936
b7c973f74cc4ae3a050976df646db094	k__Bacteria; p__Firmicutes; c__Clostridia; o__Clostridiales; f__Ruminococcaceae; g__; s__	0.996
d9489621d1e8f336506a6af9ee2c0938	k__Bacteria; p__Firmicutes; c__Clostridia; o__Clostridiales; f__Ruminococcaceae; g__; s__	0.998122
ed37e260b95a36c0f49fcef1f8034244	k__Bacteria; p__Firmicutes; c__Clostridia; o__Clostridiales; f__; g__; s__	0.941093
78f53320c722395b32423d596d7d15a2	k__Bacteria; p__Firmicutes; c__Clostridia; o__Clostridiales; f__Clostridiaceae; g__; s__	0.971643
536b58bb9152d91b739432f3730be915	k__Bacteria; p__Firmicutes; c__Clostridia; o__Clostridiales; f__; g__; s__	0.999928
ece01f59372795f8eba0b8b00c84a031	k__Bacteria; p__Firmicutes; c__Clostridia; o__Clostridiales; f__Clostridiaceae; g__; s__	0.997561
ac18ea8edbf6caf3c1c30baff2ed5684	k__Bacteria; p__Firmicutes; c__Clostridia; o__Clostridiales; f__Lachnospiraceae; g__; s__	0.981602
7fe10e73d72861e37b879ee83a3dfa12	k__Bacteria; p__Firmicutes; c__Clostridia; o__Clostridiales; f__Clostridiaceae; g__Clostridium; s__	0.805109
7993147496b4e1e6a45975ddf5e94a60	k__Bacteria; p__Firmicutes; c__Clostridia; o__Clostridiales; f__Lachnospiraceae; g__; s__	0.986377
30a36030aa03e6ec784bd75b6fc2ab72	k__Bacteria; p__Firmicutes; c__Clostridia; o__Clostridiales; f__; g__; s__	0.999876
f24f4d3c20bf8adf3d4ffd879f0a1420	k__Bacteria; p__Actinobacteria; c__Coriobacteriia; o__Coriobacteriales; f__Coriobacteriaceae; g__Collinsella; s__aerofaciens	0.997302
1e35ca013ebb26869657e6ea25b0397a	k__Bacteria; p__Firmicutes; c__Bacilli; o__Lactobacillales; f__Lactobacillaceae; g__Lactobacillus; s__	0.999998
8d90cd0810db33e4c67c4cbca1f4525c	k__Bacteria; p__Firmicutes; c__Clostridia; o__Clostridiales; f__Ruminococcaceae; g__; s__	0.996277
9c4206657c2bfe5253eac66cc2ab4447	k__Bacteria; p__Firmicutes; c__Clostridia; o__Clostridiales; f__; g__; s__	0.99156
324e6a6b21c3a05d374519bbf136e90d	k__Bacteria; p__Firmicutes; c__Clostridia; o__Clostridiales; f__Clostridiaceae; g__; s__	0.997749
c4ef500c522176cdaebcbc7537cd3eb0	k__Bacteria; p__Firmicutes; c__Clostridia; o__Clostridiales; f__Lachnospiraceae	0.91788
f9e2026db49e4d81e2cb5454a0a3b733	k__Bacteria; p__Firmicutes; c__Clostridia; o__Clostridiales; f__Ruminococcaceae; g__; s__	0.908026
a4d9f26eb07eb050df6855146fd4c20b	k__Bacteria; p__Firmicutes; c__Clostridia; o__Clostridiales	0.925663
53ff1e3fa558e7021c7310c09c1307db	k__Bacteria; p__Firmicutes; c__Clostridia; o__Clostridiales; f__Ruminococcaceae	0.959111
7fd3131aab2719940e71b14fbba2782e	k__Bacteria; p__Firmicutes; c__Clostridia; o__Clostridiales; f__Lachnospiraceae	0.99808
aec14b7fad4cab8b11799b5a77b4402c	k__Bacteria; p__Firmicutes; c__Clostridia; o__Clostridiales; f__Lachnospiraceae	0.896654
2a007fd5171ee50eb1cb698ddab14c3b	k__Bacteria; p__Firmicutes; c__Clostridia; o__Clostridiales; f__SBYG_4172; g__; s__	0.802116
7338a2f6fc39abdd1ef2415ede1e14c5	k__Bacteria; p__Firmicutes; c__Clostridia; o__Clostridiales; f__Ruminococcaceae	0.997736
1da5f63d052be7a9698ed1ebf0856665	k__Bacteria; p__Firmicutes; c__Clostridia; o__Clostridiales; f__Ruminococcaceae; g__; s__	0.845264
4193e0a2e26fd35dc258d140ef95cde8	k__Bacteria; p__Firmicutes; c__Clostridia; o__Clostridiales; f__Ruminococcaceae	0.969855
95343ae00bb75af92f7a0663065cfb48	k__Bacteria; p__Firmicutes; c__Clostridia; o__Clostridiales; f__; g__; s__	0.999989
4ceb412e05ff971f4ac5fadebe7c6be1	k__Bacteria; p__Firmicutes; c__Clostridia; o__Clostridiales	0.969615
7846775c1e5f5302595d705f9eeea16d	k__Bacteria; p__Firmicutes; c__Clostridia; o__Clostridiales; f__Lachnospiraceae	0.779333
0e5c3d48986006277af68cc2805fa866	k__Bacteria; p__Firmicutes; c__Clostridia; o__Clostridiales; f__Ruminococcaceae; g__; s__	0.783977
23afd54453486752184495683f1d2629	k__Bacteria; p__Firmicutes; c__Clostridia; o__Clostridiales; f__Ruminococcaceae; g__; s__	0.926377
d254b47d6f3441b0c325d01b9f43f062	k__Bacteria; p__Firmicutes; c__Clostridia; o__Clostridiales; f__Clostridiaceae; g__; s__	0.997226
87529f37ebe4fc5834a595d9026d4e98	k__Bacteria; p__Firmicutes; c__Clostridia; o__Clostridiales; f__Clostridiaceae; g__; s__	0.997436
908fd5478086a9ca3174ac1650bde8e3	k__Bacteria; p__Firmicutes; c__Clostridia; o__Clostridiales; f__Ruminococcaceae; g__Ruminococcus	0.894689
301d00be8e5e7ba7681be4c57c8a92eb	k__Bacteria; p__Actinobacteria; c__Actinobacteria; o__Actinomycetales; f__Intrasporangiaceae; g__Phycicoccus; s__	0.95019
09f9818ba7d44de4f2475d0d126f8171	k__Bacteria; p__Firmicutes; c__Bacilli; o__Bacillales; f__Planococcaceae; g__; s__	0.986152
73095a6ea5c9292514eb3c184a08fc89	k__Bacteria; p__Firmicutes	0.999558
17e65720f4750e34fb6ecf568c8ec2ba	k__Bacteria; p__Firmicutes; c__Clostridia; o__Clostridiales	0.988982
050fd52759079c922ae8e957721b718b	k__Bacteria; p__Firmicutes; c__Clostridia; o__Clostridiales; f__Ruminococcaceae; g__Ruminococcus; s__	0.997824
e53826ff752164d5bdc62afbaf804a77	k__Bacteria; p__Firmicutes; c__Clostridia; o__Clostridiales; f__Ruminococcaceae; g__; s__	0.998228
03498d4bdb484887e935d800bf0c6f15	k__Bacteria; p__Firmicutes; c__Clostridia; o__Clostridiales; f__Ruminococcaceae; g__Oscillospira; s__	0.843133
de87aa9306df4d8772c37e6694ea60af	k__Bacteria; p__Firmicutes; c__Clostridia; o__Clostridiales; f__Ruminococcaceae; g__Ruminococcus; s__	0.964567
646e98556b37f7aca8f5737d5794fbe9	k__Bacteria; p__Firmicutes; c__Clostridia; o__Clostridiales; f__Ruminococcaceae; g__Faecalibacterium; s__prausnitzii	0.999364
8ff097b173fcdfbe3ad77d5de3f6a73b	k__Bacteria; p__Firmicutes; c__Clostridia; o__Clostridiales; f__Lachnospiraceae	0.992488
ac1f1a921c45f18443d36aa14e91a278	k__Bacteria; p__Firmicutes; c__Clostridia; o__Clostridiales; f__Ruminococcaceae	0.997062
5dbecd5d634a2fbdb7d1f537179f3308	k__Bacteria; p__Firmicutes; c__Clostridia; o__Clostridiales; f__Lachnospiraceae	0.999274
fd00112e2e32c74f425cecc0e60d8a17	k__Bacteria; p__Firmicutes; c__Clostridia; o__Clostridiales	0.999894
665a44caa7ec1c2ae2b69ef628d7c361	k__Bacteria; p__Firmicutes; c__Clostridia; o__Clostridiales; f__Lachnospiraceae	0.919637
37b0f38c9aa7aecd403af5d88a1923f7	k__Bacteria; p__Firmicutes; c__Clostridia; o__Clostridiales; f__Ruminococcaceae; g__; s__	0.798925
b4bb434d4d50454b95015352dc8b0730	k__Bacteria; p__Firmicutes; c__Clostridia; o__Clostridiales; f__Ruminococcaceae; g__Oscillospira; s__	0.748655
6baf1ff674cbc2e4e19e57a8ea05ba6e	k__Bacteria; p__Firmicutes; c__Clostridia; o__Clostridiales; f__Ruminococcaceae; g__Ruminococcus; s__	0.99953
2db58b1fdc189026e7c4c79d21b55179	k__Bacteria; p__Firmicutes; c__Clostridia; o__Clostridiales; f__Lachnospiraceae; g__; s__	0.989726
98761553397ae476bac61c7370b1d7b3	k__Bacteria; p__Firmicutes; c__Clostridia; o__Clostridiales; f__Lachnospiraceae	0.99938
a724dda33e29d687814427240e900aef	k__Bacteria; p__Firmicutes; c__Clostridia; o__Clostridiales; f__Lachnospiraceae; g__Coprococcus; s__	0.968637
2fae85264a9de8711a358b754837d3ef	k__Bacteria; p__Firmicutes; c__Clostridia; o__Clostridiales; f__Lachnospiraceae; g__Pseudobutyrivibrio; s__	0.807227
e39ffdb7225c24db25ba8b1b7a439629	k__Bacteria; p__Firmicutes; c__Clostridia; o__Clostridiales; f__Ruminococcaceae; g__Oscillospira; s__	0.999182
c714229343a0014eaf73a08f7bee900c	k__Bacteria; p__Firmicutes; c__Clostridia; o__Clostridiales; f__Ruminococcaceae; g__Oscillospira; s__	0.982804
a52fe10ed96eb8fe0931fe2f605912fc	k__Bacteria; p__Firmicutes; c__Clostridia; o__Clostridiales; f__Ruminococcaceae; g__; s__	0.99173
54233c1d9938304cf7bd7dc98a82e6ca	k__Bacteria; p__Firmicutes; c__Clostridia; o__Clostridiales; f__Lachnospiraceae; g__; s__	0.979501
6f6e2f5d40e929b5c4fe5fa34e8c0ac4	k__Bacteria; p__Firmicutes; c__Clostridia; o__Clostridiales; f__Lachnospiraceae; g__Coprococcus; s__	0.973168
0e3b07fa800d42dbb6a2504c5cc2b82a	k__Bacteria; p__Firmicutes; c__Clostridia; o__Clostridiales; f__Ruminococcaceae	0.970515
ff1a50808c6fcf29b318be954c5d106f	k__Bacteria; p__Firmicutes; c__Clostridia; o__Clostridiales; f__Ruminococcaceae; g__Oscillospira; s__	0.975207
ef18e8bf0a28bca89c3d10c76563ca6c	k__Bacteria; p__Firmicutes; c__Clostridia; o__Clostridiales; f__; g__; s__	0.991084
3984100d853796c33a2b3a612f5c8a0c	k__Bacteria; p__Firmicutes; c__Clostridia; o__Clostridiales; f__Clostridiaceae; g__; s__	0.999362
4d8922261fa5b2302ae47690b9bba1b9	k__Bacteria; p__Tenericutes; c__Mollicutes; o__RF39; f__; g__; s__	0.999947
777232aae73224d0b9074f021f36b8fc	k__Bacteria; p__Firmicutes; c__Clostridia; o__Clostridiales; f__Lachnospiraceae	0.910581
d5a8c4d1daaf1c1e8d9531ff2b374e04	k__Bacteria; p__Firmicutes; c__Clostridia; o__Clostridiales; f__; g__; s__	0.796372
059dbd2f88cd4f38ceb541b47d5cf4f5	k__Bacteria; p__Firmicutes; c__Clostridia; o__Clostridiales; f__Ruminococcaceae; g__Faecalibacterium; s__prausnitzii	1
3aef6edb3ea32f013184cd54428c3898	k__Bacteria; p__Firmicutes; c__Clostridia; o__Clostridiales; f__Clostridiaceae	0.757475
c7c8cc2cc752c466a931ec70291b0de3	k__Bacteria; p__Firmicutes; c__Clostridia; o__Clostridiales; f__Ruminococcaceae; g__; s__	0.921853
82f4502990eca0ae2a0d38b5aefe6d76	k__Bacteria; p__Firmicutes; c__Clostridia; o__Clostridiales; f__Lachnospiraceae	0.98553
77cfc517a2e7271146e31495d6d12e25	k__Bacteria; p__Firmicutes; c__Clostridia; o__Clostridiales; f__Ruminococcaceae; g__Oscillospira; s__	0.916815
d3c4adc59e82151638851c3f7bada101	k__Bacteria; p__Firmicutes; c__Clostridia; o__Clostridiales; f__Lachnospiraceae; g__; s__	0.840554
2cebdb149583011b00248024cdceb673	k__Bacteria; p__Firmicutes; c__Clostridia; o__Clostridiales; f__Lachnospiraceae; g__; s__	0.775543
4375e05f7fd97b84dc45bcd13e9de65a	k__Bacteria; p__Tenericutes; c__Mollicutes; o__RF39; f__; g__; s__	0.99998
81e523f48f656df3e6e9563db591c68d	k__Bacteria; p__Firmicutes; c__Clostridia; o__Clostridiales; f__Clostridiaceae; g__; s__	0.999566
4188615a4bd8e45c9c340c736641133e	k__Bacteria; p__Tenericutes; c__Mollicutes; o__RF39; f__; g__; s__	0.999998
4f6b60e8685dc6262336c33c3a2488e1	k__Bacteria; p__Firmicutes; c__Clostridia; o__Clostridiales; f__Ruminococcaceae; g__Ruminococcus; s__	0.728525
b8c6c1d46f07f7c145bd16be5e5f3e60	k__Bacteria; p__Firmicutes; c__Clostridia; o__Clostridiales; f__Clostridiaceae	0.724157
44c60b9b7a98a5bf6ce288c93f3957fd	k__Bacteria; p__Firmicutes; c__Clostridia; o__Clostridiales; f__Ruminococcaceae; g__; s__	0.914974
0479a4e66910f3a174fed271fbf7c27f	k__Bacteria; p__Firmicutes; c__Clostridia; o__Clostridiales	0.999824
06c89be407de3f5b3b451285ed10085f	k__Bacteria; p__Tenericutes; c__Mollicutes; o__RF39; f__; g__; s__	0.990259
f3b843b0966e1219e75373e00d6ceb96	k__Bacteria; p__Firmicutes; c__Clostridia; o__Clostridiales	0.997765
332321ecac1e79c0a5f5fb987dda99e0	k__Bacteria; p__Actinobacteria; c__Coriobacteriia; o__Coriobacteriales; f__Coriobacteriaceae; g__Collinsella; s__aerofaciens	0.986082
ac3ea6ca3265cdb02addb8cfb960581c	k__Bacteria; p__Firmicutes; c__Clostridia; o__Clostridiales; f__Ruminococcaceae; g__; s__	0.791557
29118dc9bd45db5c91d1380834b9471b	k__Bacteria; p__Firmicutes; c__Clostridia; o__Clostridiales; f__Ruminococcaceae; g__; s__	0.99589
8c3affef8896145ab060bfb64aa532e9	k__Bacteria; p__Firmicutes; c__Clostridia; o__Clostridiales; f__Clostridiaceae; g__; s__	0.998195
502d98e0de63573dcc04567e689af3fa	k__Bacteria; p__Firmicutes; c__Clostridia; o__Clostridiales	1
0acf66bdada3850d55fa2784734b92b0	k__Bacteria; p__Firmicutes; c__Clostridia; o__Clostridiales; f__Ruminococcaceae; g__; s__	0.978743
265f680939f853554b7532c3014dcb32	k__Bacteria; p__Firmicutes; c__Clostridia; o__Clostridiales; f__Ruminococcaceae; g__; s__	0.721774
2620c5481def04baa31142be45cfd231	k__Bacteria; p__Firmicutes; c__Clostridia; o__Clostridiales; f__Ruminococcaceae; g__; s__	0.936081
57cfeb39df95deceea07934679e5479b	k__Bacteria; p__Firmicutes; c__Clostridia; o__Clostridiales; f__Ruminococcaceae; g__; s__	0.96999
3b96ee86b46dce76b35e183a7b2b9521	k__Bacteria; p__Firmicutes; c__Clostridia; o__Clostridiales; f__Lachnospiraceae; g__; s__	0.780167
5efc3524c11a4150700bfdb7573ea120	k__Bacteria; p__Firmicutes; c__Clostridia; o__Clostridiales; f__Ruminococcaceae; g__Oscillospira; s__	0.982833
aa6390fa740a94116ba7310367b405fc	k__Bacteria; p__Firmicutes; c__Clostridia; o__Clostridiales	0.999865
ae324b9d0c9f62ba79ccced01fa5750e	k__Bacteria; p__Firmicutes; c__Clostridia; o__Clostridiales; f__Lachnospiraceae	0.995409
42954ecba731c8b08aa27a649ca6ba59	k__Bacteria; p__Firmicutes; c__Clostridia; o__Clostridiales; f__Ruminococcaceae; g__; s__	0.79159
fd3bebe5786f1901205263a15c3b0ce1	k__Bacteria; p__Firmicutes; c__Clostridia; o__Clostridiales; f__Ruminococcaceae; g__; s__	0.768937
48e6a0232737c6669dfd0e6cbc018d57	k__Bacteria; p__Firmicutes; c__Clostridia; o__Clostridiales; f__Ruminococcaceae; g__; s__	0.913786
94bd861ffd533f706ae34d462a473cfa	k__Bacteria; p__Firmicutes; c__Clostridia; o__Clostridiales; f__; g__; s__	0.793504
61a2a888874222307e525ee8ebbb9073	k__Bacteria; p__Firmicutes; c__Clostridia; o__Clostridiales; f__Ruminococcaceae; g__Oscillospira; s__	0.986063
be97e3d2863826f11e3e54a317bafc54	k__Bacteria; p__Firmicutes; c__Clostridia; o__Clostridiales; f__Ruminococcaceae; g__Ruminococcus; s__	0.931759
f813667631e092660ff90447ecdd2120	k__Bacteria; p__Firmicutes; c__Clostridia; o__Clostridiales; f__Ruminococcaceae	0.999951
2cf52fde2df83217a9dcb2ca695b5448	k__Bacteria; p__Firmicutes; c__Clostridia; o__Clostridiales; f__Ruminococcaceae; g__; s__	0.999997
9cc8384cd510c927a578e12a56544c9b	k__Bacteria; p__Firmicutes; c__Clostridia; o__Clostridiales; f__Lachnospiraceae	0.996489
71ab14f567ce778a7fbd8482fd8d77f0	k__Bacteria; p__Firmicutes; c__Clostridia; o__Clostridiales; f__Ruminococcaceae; g__Oscillospira; s__	0.997185
e2e2a5d5a338d22307b642aacbc2b23b	k__Bacteria; p__Firmicutes; c__Clostridia; o__Clostridiales; f__Lachnospiraceae; g__; s__	0.985804
80da179b74acab9870df7cd64857d602	k__Bacteria; p__Firmicutes; c__Clostridia; o__Clostridiales; f__Lachnospiraceae; g__Coprococcus; s__	0.932286
927852e3d312dc7fdb17860311741af3	k__Bacteria; p__Firmicutes; c__Clostridia; o__Clostridiales; f__Ruminococcaceae; g__; s__	0.986403
1a80b3e002d1036ee243c51b4e2dd759	k__Bacteria; p__Proteobacteria; c__Gammaproteobacteria; o__Pseudomonadales; f__Pseudomonadaceae; g__Pseudomonas; s__	0.975271
eae701409100c42c050433fdd163c00c	k__Bacteria; p__Firmicutes; c__Clostridia; o__Clostridiales; f__Clostridiaceae; g__Clostridium; s__	0.70861
63bd47a071a18453b81c3969aa52cf9d	k__Bacteria; p__Firmicutes; c__Clostridia; o__Clostridiales; f__Lachnospiraceae	0.995943
da88d447655cd9bc5c213f21a4454d3c	k__Bacteria; p__Firmicutes; c__Bacilli; o__Bacillales; f__Paenibacillaceae; g__Paenibacillus; s__	0.901508
04ef4f9927c302a87764c93f0997afe0	k__Bacteria; p__Firmicutes; c__Clostridia; o__Clostridiales; f__Lachnospiraceae; g__; s__	0.996707
f806afe92746061d74f785695501fdaa	k__Bacteria; p__Firmicutes; c__Clostridia; o__Clostridiales; f__Ruminococcaceae	0.998401
c6379206739d7dc163edf56580e5da4f	k__Bacteria; p__Firmicutes; c__Clostridia; o__Clostridiales	0.989378
e6a7e8248f0e28cfda6302470ed1df19	k__Bacteria; p__Firmicutes; c__Bacilli; o__Bacillales	0.99713
70dc5dd9144e7ea056338e8f611ba1d6	k__Bacteria; p__Firmicutes; c__Clostridia; o__Clostridiales; f__Clostridiaceae	0.895074
30cfe1b066c26afeb89cb6ef64bd9441	k__Bacteria; p__Firmicutes; c__Clostridia; o__Clostridiales; f__Lachnospiraceae; g__; s__	0.718202
617a3135985d1776b1b2fe9ede13fef8	k__Bacteria; p__Firmicutes; c__Clostridia; o__Clostridiales; f__Ruminococcaceae; g__; s__	0.902482
c7e32c82895c72c4a2e1585220586573	k__Bacteria; p__Firmicutes; c__Clostridia; o__Clostridiales; f__Lachnospiraceae	0.997309
deb61357eb9f25e9cb41a0cdd2470c86	k__Bacteria; p__Firmicutes; c__Clostridia; o__Clostridiales; f__Lachnospiraceae	0.904218
b44124ba1a023b0ab71b7fbf6670c44d	k__Bacteria; p__Firmicutes; c__Clostridia; o__Clostridiales	0.989416
84005c5fecea0b23afb7540476c5aedb	k__Bacteria; p__Firmicutes; c__Clostridia; o__Clostridiales; f__Lachnospiraceae	0.901674
42d8e72f50a48f0d64f154087e78c478	k__Bacteria; p__Firmicutes; c__Clostridia; o__Clostridiales; f__Ruminococcaceae; g__; s__	0.99897
5fc86dbf5bb0aeea37e386490ca4f60b	k__Bacteria; p__Proteobacteria; c__Gammaproteobacteria; o__Pseudomonadales; f__Pseudomonadaceae; g__Pseudomonas; s__	0.965859
aaf700c09dd8ca479cb3ce2eb567a280	k__Bacteria; p__Firmicutes; c__Clostridia; o__Clostridiales; f__Ruminococcaceae; g__Ruminococcus	0.779294
7f08fd03c92d53bcaaf44dc291645d58	k__Bacteria; p__Firmicutes; c__Clostridia; o__Clostridiales; f__Lachnospiraceae; g__; s__	0.992739
7be1ac730c2aeefd0b3ad0573847a24e	k__Bacteria; p__Firmicutes; c__Bacilli; o__Bacillales; f__Paenibacillaceae; g__Paenibacillus; s__amylolyticus	0.99276
0f12d81482fd177c86f48a80bca1ab5d	k__Bacteria; p__Firmicutes; c__Clostridia; o__Clostridiales; f__Ruminococcaceae	0.964228
ad7cb019119f252aafcfcb084f4e6fc4	k__Bacteria; p__Firmicutes; c__Clostridia; o__Clostridiales; f__Ruminococcaceae; g__Ruminococcus; s__	0.972012
fb15e0c66dd7368dc7c588df6966522c	k__Bacteria; p__Firmicutes; c__Clostridia; o__Clostridiales; f__Lachnospiraceae; g__; s__	0.998619
02bc740bacf3500eb86a237d085201c3	k__Bacteria; p__Firmicutes; c__Clostridia; o__Clostridiales; f__; g__; s__	0.822364
01f50ffaf884d716f885cb226ca624f4	k__Bacteria; p__Firmicutes; c__Clostridia; o__Clostridiales; f__Ruminococcaceae	0.996296
fd1eafa4467496d103cb04ebd68e7e0b	k__Bacteria; p__Firmicutes; c__Clostridia; o__Clostridiales; f__Lachnospiraceae; g__; s__	0.766639
a51514fe7f71017162d93a4ee8eb23fc	k__Bacteria; p__Firmicutes; c__Clostridia; o__Clostridiales; f__Ruminococcaceae; g__Oscillospira; s__	0.845844
731c6be5c0813525bb66bbb2186006c0	k__Bacteria; p__Firmicutes; c__Clostridia; o__Clostridiales	0.999131
d412610404aa23269b7e8de0b7b4e2ac	k__Bacteria; p__Tenericutes; c__Mollicutes; o__RF39; f__; g__; s__	0.999997
ab831d5f5f25af4e2fc38d9dd847af86	k__Bacteria; p__Firmicutes; c__Clostridia; o__Clostridiales; f__Ruminococcaceae; g__Ruminococcus; s__	0.999585
9109f7a46513c35f8e3e213210ddcd70	k__Bacteria; p__Firmicutes; c__Clostridia; o__Clostridiales; f__Lachnospiraceae	0.90265
c994b6991e35fcfc9b151ccfdf4f46ef	k__Bacteria; p__Firmicutes; c__Clostridia; o__Clostridiales; f__Ruminococcaceae; g__Oscillospira; s__	0.99318
1505fd62a4d29e69971e1ef3c408567c	k__Bacteria; p__Firmicutes; c__Clostridia; o__Clostridiales	0.999215
f7aab6ec9d245dcea4044b5d962ee7ac	k__Bacteria; p__Firmicutes; c__Clostridia; o__Clostridiales; f__Lachnospiraceae; g__; s__	0.998524
fb0fd3ca035640873fa628ee795aa6bd	k__Bacteria; p__Firmicutes; c__Clostridia; o__Clostridiales; f__; g__; s__	0.999646
133578cfda5ab52d0100c3398b4d076b	k__Bacteria; p__Firmicutes; c__Clostridia; o__Clostridiales; f__Ruminococcaceae	0.99967
187f46dcd0c41d8532821d9704aca2de	k__Bacteria; p__Firmicutes; c__Clostridia; o__Clostridiales; f__Lachnospiraceae; g__; s__	0.998644
dc100c7c5934fcde3ff4673bfd0aebb1	k__Bacteria; p__Firmicutes; c__Clostridia; o__Clostridiales; f__Christensenellaceae; g__; s__	0.821379
69431c43ec486f4970df9b219be50253	k__Bacteria; p__Firmicutes; c__Clostridia; o__Clostridiales	0.999907
2874345f6903ff48036efab4930b4ff1	k__Bacteria; p__Firmicutes; c__Clostridia; o__Clostridiales; f__Ruminococcaceae; g__Ruminococcus; s__	0.997358
eb25eb17d0662eb18a29669cc4108ec9	k__Bacteria; p__Firmicutes; c__Clostridia; o__Clostridiales; f__Lachnospiraceae	0.916529
bd6d1fc0bce6520cda4ef84a52075664	k__Bacteria; p__Firmicutes; c__Clostridia; o__Clostridiales; f__; g__; s__	0.998442
c3a8dff05e807680889b9820cc86d159	k__Bacteria; p__Firmicutes; c__Clostridia; o__Clostridiales; f__Ruminococcaceae; g__; s__	0.867342
ba206acae78a1acd45f0462c4b1f3863	k__Bacteria; p__Firmicutes; c__Clostridia; o__Clostridiales; f__; g__; s__	0.816131
051997b040e4b880bd0076dc8a36169b	k__Bacteria; p__Firmicutes; c__Bacilli	0.759511
b95b4fb9a46b9889c43df09e8e878649	k__Bacteria; p__Firmicutes; c__Clostridia; o__Clostridiales; f__Ruminococcaceae; g__Oscillospira; s__	0.947079
e580bbbd3faae545f3bb72a259edbd18	k__Bacteria; p__Firmicutes; c__Clostridia; o__Clostridiales; f__Ruminococcaceae	0.996438
98fe9c9fac9cfc33e8c9ee000685ad31	k__Bacteria; p__Firmicutes; c__Clostridia; o__Clostridiales; f__Lachnospiraceae	0.833423
50a4829854fd41e2747277d4b9d0b634	k__Bacteria; p__Firmicutes; c__Clostridia; o__Clostridiales; f__Ruminococcaceae; g__Oscillospira; s__	0.995517
f3c6b6a9f5058b8277c29fe08a7f9c62	k__Bacteria; p__Firmicutes; c__Clostridia; o__Clostridiales; f__Ruminococcaceae; g__; s__	0.950491
60b297f05c8aa4e1d580640bfc8c6156	k__Bacteria; p__Firmicutes; c__Clostridia; o__Clostridiales; f__Ruminococcaceae; g__; s__	0.992354
8b85a7cbc5ae1b8363401ce05f7f8148	k__Bacteria; p__Firmicutes; c__Clostridia; o__Clostridiales; f__Ruminococcaceae; g__; s__	0.994325
151cfda4688e855e44b98aa1be40da41	k__Bacteria; p__Tenericutes; c__Mollicutes; o__RF39; f__; g__; s__	0.999979
93e308cc546eb8fa11d04f02c4f5117a	k__Bacteria; p__Firmicutes; c__Clostridia; o__Clostridiales; f__Lachnospiraceae; g__; s__	0.708215
088764b388cb20f0bc8347f5bea2df5e	k__Bacteria; p__Firmicutes; c__Clostridia; o__Clostridiales; f__Ruminococcaceae; g__Ruminococcus; s__	0.754367
2cc424db003f6f865ce81fe4738d99a4	k__Bacteria; p__Firmicutes; c__Clostridia; o__Clostridiales; f__Ruminococcaceae; g__; s__	0.999701
3fc8cca37a3bd87d475a8af6b260cbb8	k__Bacteria; p__Firmicutes; c__Clostridia; o__Clostridiales; f__Ruminococcaceae; g__; s__	0.9978
cd5ba1e58eeda843ef0c903ea4c2dd18	k__Bacteria; p__Firmicutes; c__Clostridia; o__Clostridiales; f__Lachnospiraceae; g__; s__	0.837637
45634f1bbec09246f1c3ce030a36d8da	k__Bacteria; p__Firmicutes; c__Erysipelotrichi; o__Erysipelotrichales; f__Erysipelotrichaceae; g__; s__	0.988704
ddb8ed3a49ae0291a08a51894193f53f	k__Bacteria; p__Firmicutes; c__Bacilli; o__Bacillales; f__Bacillaceae; g__; s__	0.70876
6456a80da5f3868aa02186ff8fb3a600	k__Bacteria; p__Firmicutes; c__Clostridia; o__Clostridiales; f__Ruminococcaceae; g__; s__	0.992596
73f0de9c38ff5304b7a800401a069d34	k__Bacteria; p__Firmicutes; c__Clostridia; o__Clostridiales; f__Lachnospiraceae; g__Pseudobutyrivibrio; s__	0.79635
0cafd1d5f293461db9ea7ee98278901b	k__Bacteria; p__Firmicutes; c__Clostridia; o__Clostridiales; f__Ruminococcaceae; g__Oscillospira; s__	0.989154
556daf6fad0ea31f9a634ec495152ae4	k__Bacteria; p__Firmicutes; c__Clostridia; o__Clostridiales	0.99915
2cb2c73c133a6ae45502fac112a457a5	k__Bacteria; p__Firmicutes; c__Clostridia; o__Clostridiales; f__Lachnospiraceae; g__; s__	0.979287
201975538dded03cb57d2164f1be04fa	k__Bacteria; p__Actinobacteria; c__Coriobacteriia; o__Coriobacteriales; f__Coriobacteriaceae; g__Collinsella; s__aerofaciens	0.997291
f507970ba3267c6e78f314989bc58ea1	k__Bacteria; p__Tenericutes; c__Mollicutes; o__RF39; f__; g__; s__	0.999951
8e284bdb3d44e4b22bbc0e33bfbe3ef0	k__Bacteria; p__Firmicutes; c__Clostridia; o__Clostridiales; f__Ruminococcaceae; g__; s__	0.96177
a931304c4813272cce8dc06b4d3dc72a	k__Bacteria; p__Firmicutes; c__Clostridia; o__Clostridiales; f__Ruminococcaceae; g__Ruminococcus	0.988572
737e4e2a2642b30b8e68e04a6ee3eba8	k__Bacteria; p__Firmicutes; c__Clostridia; o__Clostridiales; f__Lachnospiraceae	0.926947
d9e3d33d11c7c73dbb7c8055c0cef2a3	k__Bacteria; p__Firmicutes; c__Clostridia; o__Clostridiales	0.999888
19c7c6f77651c96ba2f13f43ca5bea54	k__Bacteria; p__Firmicutes; c__Clostridia; o__Clostridiales; f__Lachnospiraceae	0.764801
1f7a14fbf2a9a647cc395d75890c3104	k__Bacteria; p__Firmicutes; c__Clostridia; o__Clostridiales; f__Lachnospiraceae	0.910169
b3b7fbff1bd0eb2a4ea4eacb10ad2e73	k__Bacteria; p__Firmicutes; c__Clostridia; o__Clostridiales; f__Ruminococcaceae; g__; s__	0.970722
73f2ab0583b995c09758be913ba2a470	k__Bacteria; p__Firmicutes; c__Bacilli	0.721194
dd9bdb3eede658cc13acc7acba0307d2	k__Bacteria; p__Firmicutes; c__Clostridia; o__Clostridiales; f__Lachnospiraceae	0.713222
5f1d4d819849dddbacd46bbda39a7e4c	k__Bacteria; p__Firmicutes; c__Clostridia; o__Clostridiales; f__Ruminococcaceae; g__; s__	0.981493
41f73ff6ac43e52ab8fd510826d72574	k__Bacteria; p__Firmicutes; c__Clostridia; o__Clostridiales; f__Ruminococcaceae; g__; s__	0.922021
5f60a3b8355b3c56ea5954873332dbfc	k__Bacteria; p__Firmicutes; c__Clostridia; o__Clostridiales; f__Lachnospiraceae; g__; s__	0.997723
9fc97bad2a1d62e2ec820d22d865710f	k__Bacteria; p__Firmicutes; c__Clostridia; o__Clostridiales; f__Ruminococcaceae; g__Oscillospira; s__	0.786509
3b3446663f65585676f312911412fa1a	k__Bacteria; p__Firmicutes; c__Clostridia; o__Clostridiales; f__Clostridiaceae; g__; s__	0.99771
ba87a89473e58b993dc7a1cd0a14c0a3	k__Bacteria; p__Firmicutes; c__Clostridia; o__Clostridiales; f__Ruminococcaceae; g__Oscillospira; s__	0.962522
4b1fbe0dd812796645f5857dcbbaa4ac	k__Bacteria; p__Firmicutes; c__Bacilli; o__Bacillales; f__Paenibacillaceae; g__Paenibacillus; s__amylolyticus	0.99197
1fc1367fc8b82ed75d98297116da97a1	k__Bacteria; p__Firmicutes; c__Clostridia; o__Clostridiales; f__Ruminococcaceae; g__; s__	0.891222
644949ddfadbfe589dd39853130604dd	k__Bacteria; p__Firmicutes; c__Clostridia; o__Clostridiales; f__Ruminococcaceae; g__; s__	0.839405
881829836e573020822ed95f77c43dd7	k__Bacteria; p__Tenericutes; c__Mollicutes; o__RF39; f__; g__; s__	1
9f2f4f193130bafd1ee12b9312dc8838	k__Bacteria; p__Firmicutes; c__Clostridia; o__Clostridiales; f__Ruminococcaceae; g__; s__	0.812392
12aec47e01e8845bcf964b4e1a296bb6	k__Bacteria; p__Firmicutes; c__Clostridia; o__Clostridiales; f__Ruminococcaceae; g__; s__	0.915564
3ed6ad033e0a4b6f73efc8f55e935dc3	k__Bacteria; p__Firmicutes; c__Clostridia; o__Clostridiales; f__Ruminococcaceae; g__; s__	0.840869
371ec8b23922e66cb46a5bf082245a18	k__Bacteria; p__Firmicutes; c__Clostridia; o__Clostridiales; f__Ruminococcaceae; g__Oscillospira; s__	0.981239
5dd1bfc77f97a2b51c219361ab7f01d0	k__Bacteria; p__Firmicutes; c__Clostridia; o__Clostridiales	1
e44a1e75181a251ee9ae1e461ea3b208	k__Bacteria; p__Firmicutes; c__Clostridia; o__Clostridiales; f__Clostridiaceae; g__Natronincola_Anaerovirgula; s__	0.700018
e6152f892785afeb87e8e2d3b4dc92e5	k__Bacteria; p__Firmicutes; c__Clostridia; o__Clostridiales; f__; g__; s__	0.999983
dc46ead5436843f6bb94584fbfc44eb0	k__Bacteria; p__Firmicutes; c__Clostridia; o__Clostridiales; f__Ruminococcaceae; g__; s__	0.943652
1c51bddbe4b2177589bcb8a180193141	k__Bacteria; p__Firmicutes; c__Clostridia; o__Clostridiales; f__; g__; s__	0.999964
6b9578f7e7de198229188f06392b8e22	k__Bacteria; p__Firmicutes; c__Clostridia; o__Clostridiales; f__Ruminococcaceae; g__Ruminococcus; s__	0.999471
80754b9549a021b4a8b8a20b42aafa2c	k__Bacteria; p__Firmicutes; c__Bacilli; o__Bacillales; f__Bacillaceae; g__Bacillus; s__	0.818235
bb858493e78183ed797a257707d492a6	k__Bacteria; p__Firmicutes; c__Clostridia; o__Clostridiales; f__Lachnospiraceae; g__; s__	0.98859
6ad3344a87005a0d75de77529828831b	k__Bacteria; p__Firmicutes; c__Clostridia; o__Clostridiales	0.992773
cd15da0b83e71c652e28d52cdcbe6889	k__Bacteria; p__Firmicutes; c__Clostridia; o__Clostridiales; f__Ruminococcaceae; g__Ruminococcus; s__	0.97642
a8bf2bd67450b0185ee14ab39d8da1f0	k__Bacteria; p__Firmicutes; c__Clostridia; o__Clostridiales; f__Lachnospiraceae; g__Coprococcus; s__	0.96953
99c5a3aa12d1c8df8ed3f3d0dbe178a3	k__Bacteria; p__Firmicutes; c__Clostridia; o__Clostridiales; f__Ruminococcaceae; g__; s__	0.960857
38769d5c79601f04c62e008beaaa8fe5	k__Bacteria; p__Firmicutes; c__Bacilli; o__Bacillales; f__Staphylococcaceae; g__Staphylococcus; s__equorum	0.70198
a8c63e89022c599b2490bcc885c06d89	k__Bacteria; p__Firmicutes; c__Clostridia; o__Clostridiales; f__Ruminococcaceae	0.99961
922e6ee6eef5e330bf763f77c16e78a3	k__Bacteria; p__Firmicutes; c__Clostridia; o__Clostridiales; f__Ruminococcaceae; g__; s__	0.973811
4de56ea25169408a00b591175874aaa4	k__Bacteria; p__Firmicutes; c__Bacilli; o__Bacillales; f__Bacillaceae; g__Bacillus; s__	0.76122
e4d825b911c092b51cee06e030b9cc10	k__Bacteria; p__Firmicutes; c__Clostridia; o__Clostridiales; f__Ruminococcaceae; g__; s__	0.772529
f22604221466e14eb6d2d2e16e72826f	k__Bacteria; p__Firmicutes; c__Clostridia; o__Clostridiales; f__Ruminococcaceae	0.999959
053a8a2a6d029d5f55bc9d4ee77a0ddc	k__Bacteria; p__Firmicutes; c__Clostridia; o__Clostridiales; f__Lachnospiraceae; g__; s__	0.993369
44f08ae6618e9fb409af3b2228735eb5	k__Bacteria; p__Firmicutes; c__Clostridia; o__Clostridiales; f__Ruminococcaceae; g__; s__	0.931384
21b940209c79a705de5509ec8f2038b6	k__Bacteria; p__Firmicutes; c__Clostridia; o__Clostridiales; f__Ruminococcaceae; g__Ruminococcus; s__bromii	0.713675
27d1e32508c4c41ebf6d74b02815f3e7	k__Bacteria; p__Firmicutes; c__Clostridia; o__Clostridiales; f__Ruminococcaceae; g__; s__	0.990952
9fdc1614a5bde345cea5023386c2e176	k__Bacteria; p__Firmicutes; c__Clostridia; o__Clostridiales; f__Clostridiaceae; g__; s__	0.998562
0bc11cab4e067da0ab3f8f1adecbc40d	k__Bacteria; p__Firmicutes; c__Bacilli; o__Bacillales; f__Staphylococcaceae; g__Staphylococcus; s__equorum	0.800742
0e5fe30bc88fa9fb68df26f6b4d9e5c1	k__Bacteria; p__Firmicutes; c__Clostridia; o__Clostridiales; f__Ruminococcaceae; g__; s__	0.954773
b486cbad74ae83eb2d552036fe661612	k__Bacteria; p__Firmicutes; c__Clostridia; o__Clostridiales; f__Lachnospiraceae	0.997727
a529ce41e8a3233171065ed05d0e08a1	k__Bacteria; p__Firmicutes; c__Clostridia; o__Clostridiales; f__Ruminococcaceae	0.999502
985e90372d1226865af86698b0be0ecd	k__Bacteria; p__Firmicutes; c__Clostridia; o__Clostridiales; f__Lachnospiraceae	0.997567
13ef78fb146e92e00899c97bd9e835c4	k__Bacteria; p__Firmicutes; c__Clostridia; o__Clostridiales; f__Clostridiaceae; g__Natronincola_Anaerovirgula; s__	0.7656
8026fec158220dd21ac7562583f9e485	k__Bacteria; p__Firmicutes; c__Bacilli; o__Bacillales; f__Planococcaceae; g__Lysinibacillus; s__boronitolerans	0.984085
1649310abb926d30009cf374eb438119	k__Bacteria; p__Firmicutes; c__Clostridia; o__Clostridiales; f__Ruminococcaceae	0.894486
02660809ddfeb15cbba55295ae058cfe	k__Bacteria; p__Firmicutes; c__Clostridia; o__Clostridiales; f__Clostridiaceae; g__Natronincola_Anaerovirgula; s__	0.82509
5ef9b3db13ceb7ea0b5ca5c7ab0935c4	k__Bacteria; p__Firmicutes; c__Clostridia; o__Clostridiales; f__Ruminococcaceae; g__; s__	0.849278
ee3520496c02e45e9eaa358a0e0e84b4	k__Bacteria; p__Firmicutes; c__Clostridia; o__Clostridiales; f__Lachnospiraceae; g__; s__	0.973823
d5b3c9d40e446c337df3b6a6043916dc	k__Bacteria; p__Firmicutes; c__Clostridia; o__Clostridiales; f__Lachnospiraceae	0.870003
1748956bec77865ac7a9bd82dbfe8676	k__Bacteria; p__Firmicutes; c__Clostridia; o__Clostridiales; f__Clostridiaceae; g__; s__	0.870121
38ba8c9bece775c5c4ec29879b9226fc	k__Bacteria; p__Firmicutes; c__Clostridia; o__Clostridiales	0.957084
6d890e31f759870bfa567abf52034c17	k__Bacteria; p__Firmicutes; c__Clostridia; o__Clostridiales; f__Ruminococcaceae; g__; s__	0.800826
667ba62f55fd82155a41771c27ea291a	k__Bacteria; p__Firmicutes; c__Clostridia; o__Clostridiales	0.992955
f8953744c329e1e9b65060ecf673de6f	k__Bacteria; p__Firmicutes; c__Clostridia; o__Clostridiales; f__Ruminococcaceae; g__; s__	0.98103
ff97dcd85eb6db8b56269de733cfe8fb	k__Bacteria; p__Firmicutes; c__Clostridia; o__Clostridiales; f__Ruminococcaceae; g__Faecalibacterium; s__prausnitzii	0.999963
c5c3180ba9fcfb32f01b85557361df0f	k__Bacteria; p__Firmicutes; c__Clostridia; o__Clostridiales; f__Ruminococcaceae; g__; s__	0.966374
7a4f65866c2fef096194b6c0162df27b	k__Bacteria; p__Firmicutes; c__Clostridia; o__Clostridiales; f__; g__; s__	0.999915
1b2ef9ac5948e66b9d2807888e04254c	k__Bacteria; p__Firmicutes; c__Clostridia; o__Clostridiales; f__Clostridiaceae; g__; s__	0.997916
87fa4dfa13946af3719626774bab685b	k__Bacteria; p__Firmicutes; c__Clostridia; o__Clostridiales; f__Christensenellaceae; g__; s__	0.819753
83698f2cf7d6abd48a11f8a06f0acd05	k__Bacteria; p__Firmicutes; c__Clostridia; o__Clostridiales; f__Ruminococcaceae; g__; s__	0.971252
c2e4ca470797b2dbf6f51038e5d8cedb	k__Bacteria; p__Firmicutes; c__Clostridia; o__Clostridiales; f__Ruminococcaceae; g__Ruminococcus; s__	0.997734
2dc8c59a52d5032159614db9f8f94e87	k__Bacteria; p__Firmicutes; c__Clostridia; o__Clostridiales; f__Ruminococcaceae; g__Ruminococcus; s__	0.999707
74570162dd98339042f69dd5bfb61ef5	k__Bacteria; p__Firmicutes; c__Clostridia; o__Clostridiales	0.999372
c0e361d3a8cfc86bdc00cb9e7c640379	k__Bacteria; p__Firmicutes; c__Clostridia; o__Clostridiales; f__Ruminococcaceae	0.781351
c277726f1cd04bdb67cb4e407838038d	k__Bacteria; p__Firmicutes; c__Clostridia; o__Clostridiales; f__Ruminococcaceae; g__Oscillospira; s__	0.889886
19748c7b80fe752bc5bf887154e69ece	k__Bacteria; p__Firmicutes; c__Clostridia; o__Clostridiales; f__Ruminococcaceae; g__; s__	0.983939
438404cec2f934e56f6808cff8c4dfaf	k__Bacteria; p__Firmicutes; c__Clostridia; o__Clostridiales; f__Ruminococcaceae; g__; s__	0.949566
d307101a264cdf0c9f2b840acb4da806	k__Bacteria; p__Firmicutes; c__Clostridia; o__Clostridiales; f__Ruminococcaceae	0.9825
f72030117a7b19258895fcf1a6b29784	k__Bacteria; p__Firmicutes; c__Clostridia; o__Clostridiales; f__Lachnospiraceae; g__Coprococcus; s__	0.945898
3bce504b819a01820e6e58e25a7305b8	k__Bacteria; p__Firmicutes; c__Clostridia; o__Clostridiales; f__Ruminococcaceae; g__Ruminococcus	0.928895
416cda7141adad83e3312a6a23bdc29a	k__Bacteria; p__Firmicutes; c__Clostridia; o__Clostridiales; f__Lachnospiraceae	0.709162
f76e863706cff152c22231e2d4b13699	k__Bacteria; p__Firmicutes; c__Clostridia; o__Clostridiales	0.999231
4b817b54888de2f90b8d3dcc09c6c9d4	k__Bacteria; p__Firmicutes; c__Clostridia; o__Clostridiales; f__Ruminococcaceae; g__; s__	0.994284
11e05f0fb5211e9d35e2ab6e6e91beac	k__Bacteria; p__Firmicutes; c__Clostridia; o__Clostridiales; f__Lachnospiraceae; g__Coprococcus; s__	0.965404
ea133ec1af74fbaefae7dd6c5d3493eb	k__Bacteria; p__Firmicutes; c__Clostridia; o__Clostridiales; f__; g__; s__	0.999957
322121365757d327f02f45d77ad13103	k__Bacteria; p__Firmicutes; c__Clostridia; o__Clostridiales; f__Lachnospiraceae; g__; s__	0.755761
6506067c581e9593d1b3f81d1e6e4452	k__Bacteria; p__Firmicutes; c__Clostridia; o__Clostridiales; f__Lachnospiraceae; g__; s__	0.783492
9e470c11559996040622a6bcf5e8aabc	k__Bacteria; p__Firmicutes; c__Clostridia; o__Clostridiales; f__Lachnospiraceae; g__; s__	0.991897
2bc50370ea1e54eccfa60424e75e3ce4	k__Bacteria; p__Firmicutes; c__Bacilli; o__Lactobacillales; f__Lactobacillaceae; g__Lactobacillus; s__	0.999998
27c97b8de1695e9ad1c0340aad062558	k__Bacteria; p__Firmicutes; c__Clostridia; o__Clostridiales; f__Ruminococcaceae; g__; s__	0.995383
1a452c6a20c35b684751cd0a64d7c0e9	k__Bacteria; p__Firmicutes; c__Clostridia; o__Clostridiales; f__Clostridiaceae; g__; s__	0.877988
3e8aa3b38d88b98e4768ecfee77d01c0	k__Bacteria; p__Firmicutes; c__Clostridia; o__Clostridiales	0.962485
ff04e1e29f7378c0026f11f66a0092a9	k__Bacteria; p__Firmicutes; c__Clostridia; o__Clostridiales; f__Ruminococcaceae; g__; s__	0.819321
bafac3748bedc2f068a51d061f2e145c	k__Bacteria; p__Firmicutes; c__Clostridia; o__Clostridiales; f__SBYG_4172; g__; s__	0.773286
483a9eac98206f96e386717d4d27fd96	k__Bacteria; p__Firmicutes; c__Clostridia; o__Clostridiales	0.99077
0a180c93e0ca81ef7b1f84eea759fccd	k__Bacteria; p__Firmicutes; c__Clostridia; o__Clostridiales; f__Lachnospiraceae; g__; s__	0.86232
bfa1c2c9596a28f47a0b14a5920b3137	k__Bacteria; p__Firmicutes; c__Clostridia; o__Clostridiales; f__Lachnospiraceae; g__Pseudobutyrivibrio; s__	0.700329
1ede475fce41f77356747a6193df1dea	k__Bacteria; p__Firmicutes; c__Clostridia; o__Clostridiales; f__; g__; s__	0.999841
dd80d9c74a1fb1f3714b4b1d943bece2	k__Bacteria; p__Firmicutes; c__Clostridia; o__Clostridiales; f__; g__; s__	0.99998
0377fac2a26750bcc2ddb34f79981378	k__Bacteria; p__Firmicutes; c__Clostridia; o__Clostridiales; f__; g__; s__	0.999986
48a3e6a08d60b785eabcdd5147c6bea6	k__Bacteria; p__Firmicutes; c__Clostridia; o__Clostridiales; f__Ruminococcaceae; g__Oscillospira; s__	0.987818
216f05dd45195e522d9a3e2bbd61c09f	k__Bacteria; p__Firmicutes; c__Clostridia; o__Clostridiales; f__Ruminococcaceae; g__Ruminococcus	0.856772
9d94c649de538b5ed07d24df30c84959	k__Bacteria; p__Firmicutes; c__Clostridia; o__Clostridiales; f__Ruminococcaceae; g__; s__	0.967199
ffd7dbf25c23ec749d434de3e14789f6	k__Bacteria; p__Firmicutes; c__Clostridia; o__Clostridiales; f__Lachnospiraceae; g__Pseudobutyrivibrio; s__	0.731648
871c0f59971d59c1b93b04e33a17a286	k__Bacteria; p__Firmicutes; c__Clostridia; o__Clostridiales; f__; g__; s__	0.999811
e3961d8cdec205bfebb8f72f65d50fb6	k__Bacteria; p__Firmicutes; c__Clostridia; o__Clostridiales; f__Ruminococcaceae; g__; s__	0.986173
e19f9a2e4c5ed7d81efdf9742be9691d	k__Bacteria; p__Firmicutes; c__Clostridia; o__Clostridiales; f__Ruminococcaceae	0.972676
7e566938758f7c76ce35957dac1da3f2	k__Bacteria; p__Firmicutes; c__Clostridia; o__Clostridiales; f__Lachnospiraceae; g__; s__	0.990593
e61a5d37148d9aaecc752441a6b481cc	k__Bacteria; p__Firmicutes; c__Clostridia; o__Clostridiales; f__Christensenellaceae; g__; s__	0.851468
432b369449402b7c27b49ac3f2b8ede1	k__Bacteria; p__Firmicutes; c__Clostridia; o__Clostridiales; f__Lachnospiraceae	0.752777
c76467d0c5c289c04a33ea6b29627c10	k__Bacteria; p__Firmicutes; c__Clostridia; o__Clostridiales	0.955945
08b4c325a322ae42a34cb9d8d6154fad	k__Bacteria; p__Firmicutes; c__Clostridia; o__Clostridiales; f__Ruminococcaceae; g__Faecalibacterium; s__prausnitzii	0.999935
09602b5bc5e8262e563c0776a6a1805a	k__Bacteria; p__Firmicutes; c__Clostridia; o__Clostridiales; f__Lachnospiraceae; g__; s__	0.997518
a84ba512b3cb329d3b35a76ba77fca9c	k__Bacteria; p__Firmicutes; c__Clostridia; o__Clostridiales; f__Lachnospiraceae; g__; s__	0.732552
152c9b01c9d3822938af2227a4af8023	k__Bacteria; p__Firmicutes; c__Clostridia; o__Clostridiales; f__Ruminococcaceae; g__; s__	0.836328
7ed69cc433c4722a0257c67c6969ecb8	k__Bacteria; p__Firmicutes; c__Bacilli; o__Bacillales; f__Paenibacillaceae; g__Paenibacillus; s__	0.807126
47eef28c56e5e33e3427c46d46f90f3b	k__Bacteria; p__Firmicutes; c__Clostridia; o__Clostridiales; f__Lachnospiraceae; g__; s__	0.926815
8606efe0cbd830da8c048079e73a45bc	k__Bacteria; p__Firmicutes; c__Clostridia; o__Clostridiales; f__Ruminococcaceae; g__Ruminococcus; s__	0.999514
230343247f86285b40eb75533eb7679d	k__Bacteria; p__Firmicutes; c__Clostridia; o__Clostridiales; f__Ruminococcaceae; g__Oscillospira; s__	0.841865
580f2d246a8b52972684c24846b87492	k__Bacteria; p__Firmicutes; c__Clostridia; o__Clostridiales; f__Ruminococcaceae	0.956083
120f429f7cb79163ea694c53c3ca2122	k__Bacteria; p__Firmicutes; c__Clostridia; o__Clostridiales; f__Ruminococcaceae; g__Ruminococcus; s__	0.947941
4839460b0e2ee959ea3cdb4955f83748	k__Bacteria; p__Firmicutes; c__Clostridia; o__Clostridiales	0.999385
5794d152b5810a498ff248942109b1fa	k__Bacteria; p__Firmicutes; c__Clostridia; o__Clostridiales; f__Lachnospiraceae; g__; s__	0.769385
4d4cf497679b4c89c6081d3b77276406	k__Bacteria; p__Tenericutes; c__Mollicutes; o__RF39; f__; g__; s__	0.999999
11a39becf0432144347e5447ee059615	k__Bacteria; p__Firmicutes; c__Clostridia; o__Clostridiales; f__Ruminococcaceae; g__Oscillospira; s__	0.997667
67bc1f1665e5e9165072b0a3726cd653	k__Bacteria; p__Firmicutes; c__Clostridia; o__Clostridiales; f__Ruminococcaceae; g__Oscillospira; s__	0.999024
3fd5be1a547fb9cd7e7add0b2daf9538	k__Bacteria; p__Firmicutes; c__Clostridia; o__Clostridiales; f__Lachnospiraceae	0.83098
a70f0302662ce1d91840d145b9db2d8b	k__Bacteria; p__Firmicutes; c__Clostridia; o__Clostridiales; f__Ruminococcaceae	0.994332
bdf5768e27853a77f2e555c4c615e9b7	k__Bacteria; p__Firmicutes; c__Clostridia; o__Clostridiales	0.933905
2a66355bff740f41d8624981331af2a4	k__Bacteria; p__Firmicutes	0.999649
ab8255d83b6be3fecc3903450927e9d5	k__Bacteria; p__Firmicutes; c__Clostridia; o__Clostridiales; f__Lachnospiraceae; g__; s__	0.915462
b2da9d6935dac3729d4c54d3ea2c9ac4	k__Bacteria; p__Firmicutes; c__Clostridia; o__Clostridiales; f__Ruminococcaceae	0.968684
37f42aefb9fb25bafb072f68f8151b6f	k__Bacteria; p__Firmicutes; c__Clostridia; o__Clostridiales; f__Ruminococcaceae; g__Ruminococcus; s__	0.999628
9731004b7652f232c3d27c4fbba76edb	k__Bacteria; p__Firmicutes; c__Clostridia; o__Clostridiales; f__Ruminococcaceae	0.991805
e3fc229b59c9931ee2dfbb5eb5b53e27	k__Bacteria; p__Firmicutes; c__Clostridia; o__Clostridiales; f__Lachnospiraceae	0.985795
bd3c34b6d4e57b840d1733220b49b903	k__Bacteria; p__Firmicutes; c__Clostridia; o__Clostridiales; f__; g__; s__	0.999957
3d89c69ed422d5cda1c6f587a1a0a1a3	k__Bacteria; p__Firmicutes; c__Clostridia; o__Clostridiales; f__Ruminococcaceae; g__Oscillospira; s__	0.992029
f803bd537422a0dc4c6637c7091ae873	k__Bacteria; p__Firmicutes; c__Clostridia; o__Clostridiales; f__Ruminococcaceae; g__Oscillospira; s__	0.911845
2f4e85e3594687b51d34aaf1527cc999	k__Bacteria; p__Firmicutes; c__Clostridia; o__Clostridiales; f__Ruminococcaceae	0.99985
ee844cbe9aeb2f3c4a231038e1e8f47b	k__Bacteria; p__Firmicutes; c__Clostridia; o__Clostridiales; f__Ruminococcaceae; g__; s__	0.765606
7ef00953b057c79412fb009cf506399e	k__Bacteria; p__Firmicutes; c__Clostridia; o__Clostridiales; f__Lachnospiraceae; g__; s__	0.783574
35cd3c52a4d8145f31631b0bcb8eaa66	k__Bacteria; p__Firmicutes; c__Clostridia; o__Clostridiales; f__Ruminococcaceae; g__; s__	0.999993
74cfe41dc7b2636f945dea044a7ab5b1	k__Bacteria; p__Firmicutes; c__Clostridia; o__Clostridiales; f__Lachnospiraceae	0.943273
0e67c58a12fba38131385f050770130b	k__Bacteria; p__Firmicutes; c__Clostridia; o__Clostridiales; f__Ruminococcaceae; g__Faecalibacterium; s__prausnitzii	0.99996
88f84169d3cb4a19dae4472f46e18229	k__Bacteria; p__Firmicutes; c__Clostridia; o__Clostridiales; f__Lachnospiraceae; g__; s__	0.994268
f698143dd246724180f62bfb59677b70	k__Bacteria; p__Firmicutes; c__Clostridia; o__Clostridiales; f__Ruminococcaceae; g__; s__	0.999855
9f4460d21826a729bc77afeb2f650f64	k__Bacteria; p__Firmicutes; c__Clostridia; o__Clostridiales; f__Christensenellaceae; g__; s__	0.747364
266fb5ebc009a7d0723b893c822a4c2c	k__Bacteria; p__Firmicutes; c__Clostridia; o__Clostridiales; f__Ruminococcaceae; g__; s__	0.994637
f289e5ce1a005d2d703699c56ec1ca90	k__Bacteria; p__Firmicutes; c__Clostridia; o__Clostridiales; f__Clostridiaceae; g__Natronincola_Anaerovirgula; s__	0.824426
b18c4e83f3493078035dabb3ee4a3eaf	k__Bacteria; p__Firmicutes; c__Clostridia; o__Clostridiales; f__Lachnospiraceae	0.981805
19db669b01a1886a225c0576f5c37892	k__Bacteria; p__Firmicutes; c__Clostridia; o__Clostridiales; f__Ruminococcaceae; g__Oscillospira; s__	0.80287
3f96083e4c0788c28894179d552ef7c9	k__Bacteria; p__Firmicutes; c__Clostridia; o__Clostridiales; f__Ruminococcaceae; g__; s__	0.975581
d093f318a8f47b4c66d4cc827842caf7	k__Bacteria; p__Firmicutes; c__Clostridia; o__Clostridiales; f__Ruminococcaceae; g__; s__	0.991336
22e53fdd9780147da5795e75d11eacc1	k__Bacteria; p__Firmicutes; c__Clostridia; o__Clostridiales; f__Ruminococcaceae; g__; s__	0.999883
d2c1ef0d11a54c945fc92a966f87187f	k__Bacteria; p__Firmicutes; c__Clostridia; o__Clostridiales; f__Lachnospiraceae; g__Pseudobutyrivibrio; s__	0.797502
45af1d393b1105746a1b94d3142cea20	k__Bacteria; p__Firmicutes; c__Clostridia; o__Clostridiales	0.975066
ccc4e257b6542f0751cdea0e04548cec	k__Bacteria; p__Firmicutes; c__Clostridia; o__Clostridiales; f__Clostridiaceae	0.739544
175f33cb82440e22c2a627d418b18bf9	k__Bacteria; p__Actinobacteria; c__Actinobacteria; o__Actinomycetales; f__Intrasporangiaceae; g__Phycicoccus; s__	0.937115
a5676b5d3ddb40fac169d3ee856ec33f	k__Bacteria; p__Tenericutes; c__Mollicutes; o__RF39; f__; g__; s__	1
ca925bbe5f37e0e691ce759aecddeb72	k__Bacteria; p__Firmicutes; c__Clostridia; o__Clostridiales; f__Clostridiaceae; g__; s__	0.996727
f550ed7c95ed4ad4836ce64b973592e6	k__Bacteria; p__Firmicutes; c__Clostridia; o__Clostridiales; f__Ruminococcaceae; g__Oscillospira; s__	0.999149
2843affd62b558983338a3454aa08027	k__Bacteria; p__Firmicutes; c__Clostridia; o__Clostridiales; f__Ruminococcaceae; g__Oscillospira; s__	0.926223
f1b92dbeba1016a3ea2424f8ac5e50fa	k__Bacteria; p__Firmicutes; c__Clostridia; o__Clostridiales; f__Lachnospiraceae; g__Pseudobutyrivibrio; s__	0.700107
94097adc92348b316724e570b3dc7d1b	k__Bacteria; p__Firmicutes; c__Clostridia; o__Clostridiales	0.934634
331d4e325f14043283ead525db99b05e	k__Bacteria; p__Firmicutes; c__Clostridia; o__Clostridiales; f__Clostridiaceae; g__; s__	0.86029
cc78aa0edac9e34f12d1326ade1ea600	k__Bacteria; p__Firmicutes; c__Clostridia; o__Clostridiales; f__Christensenellaceae; g__; s__	0.855524
650d191d2ff1e11f22d05dca6ca04f20	k__Bacteria; p__Firmicutes; c__Clostridia; o__Clostridiales; f__Ruminococcaceae; g__; s__	0.998871
5fe3af2282f8a8a544bbd07d2942d51c	k__Bacteria; p__Firmicutes; c__Clostridia; o__Clostridiales	1
e266f67d9952dd9672cbf8ab8937fdb7	k__Bacteria; p__Firmicutes; c__Clostridia; o__Clostridiales; f__Ruminococcaceae; g__Ruminococcus; s__	0.955429
02c770e9f319e594f4461d6ea0abd3ad	k__Bacteria; p__Firmicutes; c__Clostridia; o__Clostridiales; f__Christensenellaceae; g__; s__	0.814765
b6c82c69820ed88167195c8395b3aa39	k__Bacteria; p__Firmicutes; c__Clostridia; o__Clostridiales; f__Ruminococcaceae; g__Ruminococcus; s__	0.99944
4cb7d0469880001d72460af793f56077	k__Bacteria; p__Firmicutes; c__Clostridia; o__Clostridiales	0.999937
76bcb9a7ffddb3bcae1bc134359e6fcf	k__Bacteria; p__Firmicutes; c__Bacilli; o__Bacillales; f__Staphylococcaceae; g__Staphylococcus	0.784613
c14c49725881a256d54f097bf01ee77c	k__Bacteria; p__Firmicutes; c__Clostridia; o__Clostridiales; f__Ruminococcaceae; g__Ruminococcus; s__	0.999383
c2fa0f4f8fbf910808c99acde98e18b9	k__Bacteria; p__Firmicutes; c__Clostridia; o__Clostridiales; f__Clostridiaceae; g__; s__	0.836152
96884a3499b6b4679b9a338c8846a903	k__Bacteria; p__Firmicutes; c__Clostridia; o__Clostridiales; f__; g__; s__	0.790505
db1fcb0284b68267bb2c66fc039699f3	k__Bacteria; p__Firmicutes; c__Clostridia; o__Clostridiales; f__; g__; s__	0.842005
aa50389bd10b6a78f8e908a77682a8d5	k__Bacteria; p__Firmicutes; c__Clostridia; o__Clostridiales; f__Ruminococcaceae; g__; s__	0.993371
6c5b7de39ee62c4075e4072e0ce22713	k__Bacteria; p__Firmicutes; c__Clostridia; o__Clostridiales; f__Ruminococcaceae; g__Ruminococcus; s__	0.999631
0a158041799a2109db27632a4ee4f2c3	k__Bacteria; p__Firmicutes; c__Clostridia; o__Clostridiales; f__Ruminococcaceae; g__Ruminococcus; s__	0.997924
e4033689b15037f6a7783bb1ba3cdcba	k__Bacteria; p__Firmicutes; c__Clostridia; o__Clostridiales; f__Ruminococcaceae	0.973077
64e0d4af1ebc541e0c8abc1305e2b00f	k__Bacteria; p__Firmicutes; c__Clostridia; o__Clostridiales; f__Lachnospiraceae; g__Coprococcus; s__	0.998915
6288776e6d745738a505badf87a953c6	k__Bacteria; p__Firmicutes; c__Clostridia; o__Clostridiales; f__Ruminococcaceae; g__; s__	0.997418
e19adaf00af78418928435a462dc7d44	k__Bacteria; p__Firmicutes; c__Clostridia; o__Clostridiales; f__Ruminococcaceae; g__; s__	0.997941
167b4afbfef353af074d5b172cc48a86	k__Bacteria; p__Firmicutes; c__Clostridia; o__Clostridiales; f__Ruminococcaceae; g__; s__	0.928289
9bb879a2b516baa0eb46895dcc37f914	k__Bacteria; p__Firmicutes; c__Clostridia; o__Clostridiales; f__Ruminococcaceae; g__; s__	0.991314
2699e6860969e4433a4fdaf9b99027ae	k__Bacteria; p__Firmicutes; c__Clostridia; o__Clostridiales; f__Lachnospiraceae; g__; s__	0.881101
db547076bdbb4c7b25da59f0eb222016	k__Bacteria; p__Firmicutes; c__Clostridia; o__Clostridiales; f__Lachnospiraceae; g__; s__	0.983502
4d489d7510cca6c19d9d4bbc599638d6	k__Bacteria; p__Firmicutes; c__Clostridia; o__Clostridiales; f__Ruminococcaceae; g__Ruminococcus; s__	0.97041
d419710731089ad16c5c9385ba511a6d	k__Bacteria; p__Firmicutes; c__Clostridia; o__Clostridiales; f__Ruminococcaceae; g__Ruminococcus; s__	0.999968
36babafc1d8e4cfd471df08494f87756	k__Bacteria; p__Firmicutes; c__Clostridia; o__Clostridiales; f__; g__; s__	0.992619
67ff805e691a0ab3ee8431f5e2caeb90	k__Bacteria; p__Firmicutes; c__Clostridia; o__Clostridiales; f__Clostridiaceae; g__; s__	0.829122
508bc3db3630e74cf8c40ca2ee110e48	k__Bacteria; p__Firmicutes; c__Clostridia; o__Clostridiales; f__Ruminococcaceae; g__Ruminococcus; s__bromii	0.702727
c0aa58bee3a97a6128d1d88c2b41a9d6	k__Bacteria; p__Firmicutes; c__Clostridia; o__Clostridiales	0.954224
0257e1128fbcd5c510ed54ab18ca8dc5	k__Bacteria; p__Tenericutes; c__Mollicutes; o__RF39; f__; g__; s__	1
057530ff4329de7b1e313950b7dd2b60	k__Bacteria; p__Firmicutes; c__Bacilli; o__Lactobacillales; f__Lactobacillaceae; g__Lactobacillus; s__	0.926107
59170347c472e7680df46abc8ef8abf4	k__Bacteria; p__Tenericutes; c__Mollicutes; o__RF39; f__; g__; s__	0.996579
b93dd9debbe52387557b98c82778de01	k__Bacteria; p__Firmicutes; c__Erysipelotrichi; o__Erysipelotrichales; f__Erysipelotrichaceae; g__; s__	0.945698
c1efe886d23212a017163cbcbcb007e7	k__Bacteria; p__Firmicutes; c__Clostridia; o__Clostridiales; f__Ruminococcaceae; g__; s__	0.986401
cd0e6aa0825bfa736271e5f3c56283e2	k__Bacteria; p__Firmicutes; c__Clostridia; o__Clostridiales; f__Ruminococcaceae; g__Ruminococcus	0.900208
bb4deafabb9f159675e5435c39a00bb4	k__Bacteria; p__Firmicutes; c__Clostridia; o__Clostridiales	0.999657
7bba703da81b1ab05941cb68a0ad2e76	k__Bacteria; p__Tenericutes; c__Mollicutes; o__RF39; f__; g__; s__	0.990892
c928cf4dc8b52d357ef65e9568a77dde	k__Bacteria; p__Firmicutes; c__Clostridia; o__Clostridiales; f__Ruminococcaceae	0.995306
4783d5af0a2290271ee4c5de5b65ef42	k__Bacteria; p__Firmicutes; c__Clostridia; o__Clostridiales; f__Ruminococcaceae	0.994949
29964f0277de35e66b69ada7f23ceaae	k__Bacteria; p__Firmicutes; c__Clostridia; o__Clostridiales; f__Ruminococcaceae; g__Oscillospira; s__	0.935606
c51cc050e1540e27e88a73288a4f656e	k__Bacteria; p__Firmicutes; c__Clostridia; o__Clostridiales; f__Ruminococcaceae; g__Oscillospira; s__	0.978763
4bd68c15346de929225c20fcc34cf1bd	k__Bacteria; p__Firmicutes; c__Clostridia; o__Clostridiales; f__Ruminococcaceae; g__Oscillospira; s__	0.863587
6e73595dfba12fbb33887a22e3cb52b1	k__Bacteria; p__Firmicutes; c__Clostridia; o__Clostridiales; f__Lachnospiraceae	0.886393
6b0f459cc10b803c8103a4e4f8e0d8ee	k__Bacteria; p__Firmicutes; c__Clostridia; o__Clostridiales; f__Lachnospiraceae; g__; s__	0.99646
23adb6db3b80e9c281dc583633257987	k__Bacteria; p__Firmicutes; c__Clostridia; o__Clostridiales; f__Ruminococcaceae; g__; s__	0.803097
143b65bf3bf0276637eaba3a31a1314f	k__Bacteria; p__Firmicutes; c__Clostridia; o__Clostridiales; f__Clostridiaceae; g__Natronincola_Anaerovirgula; s__	0.701248
6d6f48fd7bcc13b1139d77a6357981c2	k__Bacteria; p__Firmicutes; c__Bacilli; o__Bacillales; f__Staphylococcaceae; g__Staphylococcus; s__equorum	0.714035
47e1cc93757aee340324c81610a4d081	k__Bacteria; p__Firmicutes; c__Clostridia; o__Clostridiales; f__EtOH8; g__; s__	1
315b0ef6d9fa99da513b814d9c079b1c	k__Bacteria; p__Firmicutes; c__Clostridia; o__Clostridiales; f__Ruminococcaceae; g__; s__	0.996927
b9088cdf60a7458cce72d0d208ae31dd	k__Bacteria; p__Firmicutes; c__Clostridia; o__Clostridiales; f__Clostridiaceae; g__; s__	0.820676
3ed4de8439b5e424b3c7dadd6d64b80d	k__Bacteria; p__Firmicutes; c__Clostridia; o__Clostridiales; f__Ruminococcaceae; g__Ruminococcus; s__	0.999968
7f2e12491954b04d45273ca724b69049	k__Bacteria; p__Firmicutes; c__Clostridia; o__Clostridiales; f__Peptococcaceae; g__Desulfosporosinus; s__meridiei	0.910066
9839b46d456d744716ce1ddd5ef4305b	k__Bacteria; p__Firmicutes; c__Bacilli; o__Bacillales; f__Bacillaceae; g__Bacillus; s__cereus	0.741799
e631df98e6e188bba26407f06e89965c	k__Bacteria; p__Firmicutes; c__Clostridia; o__Clostridiales; f__Clostridiaceae; g__; s__	0.881987
10e908462efbac3ba58d52056f49269b	k__Bacteria; p__Firmicutes; c__Clostridia; o__Clostridiales; f__Ruminococcaceae; g__; s__	0.997583
9275c35c0b3c61273c9e213aa301a3af	k__Bacteria; p__Firmicutes; c__Bacilli; o__Lactobacillales; f__Leuconostocaceae; g__Leuconostoc; s__mesenteroides	0.999998
8564bb71be15f855f463445d1e08d7b9	k__Bacteria; p__Proteobacteria; c__Alphaproteobacteria; o__Rhizobiales; f__Brucellaceae; g__Ochrobactrum; s__	0.999992
361f094a5eca4d1a7f8bf1aa9f33b4f0	k__Bacteria; p__Firmicutes; c__Clostridia; o__Clostridiales; f__; g__; s__	0.848754
677d77d0845ae690e96acf82fe1c36e6	k__Bacteria; p__Firmicutes; c__Clostridia; o__Clostridiales; f__Lachnospiraceae; g__; s__	0.956445
e55f4ac0ea26440c297f625613b25c90	k__Bacteria; p__Firmicutes; c__Clostridia; o__Clostridiales; f__Clostridiaceae; g__; s__	0.979369
22da8d3032ebcb524b0bc8538e05f307	k__Bacteria; p__Firmicutes; c__Clostridia; o__Clostridiales	1
76520ab21f9b2a2659e3eb8d04237d0d	k__Bacteria; p__Firmicutes; c__Clostridia; o__Clostridiales; f__Ruminococcaceae; g__Ruminococcus; s__	0.999184
1dfe92c7a8be9ea18ff4fca98e9a13d7	k__Bacteria; p__Firmicutes; c__Clostridia; o__Clostridiales; f__Ruminococcaceae; g__Ruminococcus; s__	0.964535
de185e57c3280ac128a31cd792794de9	k__Bacteria; p__Actinobacteria; c__Coriobacteriia; o__Coriobacteriales; f__Coriobacteriaceae; g__Collinsella; s__aerofaciens	0.830511
927b6a59237ef7f12fb147c3c9eb556f	k__Bacteria; p__Firmicutes; c__Clostridia; o__Clostridiales; f__Ruminococcaceae; g__Ruminococcus; s__	0.964752
7735490e8f541b905c6c9744cccbb618	k__Bacteria; p__Firmicutes; c__Clostridia; o__Clostridiales; f__Ruminococcaceae; g__; s__	0.8836
043a823c7a726faf543f8f92fefe90ff	k__Bacteria; p__Firmicutes; c__Clostridia; o__Clostridiales; f__Lachnospiraceae; g__Pseudobutyrivibrio; s__	0.808156
d9e26c3057cddf6e240fabf44c83f16e	k__Bacteria; p__Firmicutes; c__Clostridia; o__Clostridiales; f__Ruminococcaceae; g__Ruminococcus	0.888996
274cd4d0f6a0e7016d5e7897e2f91fd2	k__Bacteria; p__Proteobacteria; c__Alphaproteobacteria; o__Rhizobiales; f__Rhizobiaceae; g__Agrobacterium; s__	0.863621
3ad9d9f2aae00538f44f87d4349c4c0d	k__Bacteria; p__Firmicutes; c__Bacilli; o__Lactobacillales; f__Lactobacillaceae; g__Lactobacillus; s__	0.999998
8a70cdca95c4cc00aefe8a5f2330cc20	k__Bacteria; p__Firmicutes; c__Bacilli; o__Lactobacillales; f__Lactobacillaceae; g__Lactobacillus; s__	0.999999
cac6a9f567ddf5503c747e029d9ee6de	k__Bacteria; p__Firmicutes; c__Clostridia; o__Clostridiales; f__Clostridiaceae; g__; s__	0.998679
22a06f568f7f33561af303f387517f02	k__Bacteria; p__Actinobacteria; c__Actinobacteria; o__Actinomycetales; f__Corynebacteriaceae; g__Corynebacterium; s__	1
99cbf75cf293766705b57baf93d545c7	k__Bacteria; p__Firmicutes; c__Clostridia; o__Clostridiales; f__Lachnospiraceae	0.923651
49dda43756cc475a0064128c8fbed747	k__Bacteria; p__Firmicutes; c__Clostridia; o__Clostridiales	0.975441
55d5a42d28a6ae09af4c46e0ab6ba46d	k__Bacteria; p__Firmicutes; c__Clostridia; o__Clostridiales; f__Ruminococcaceae	0.90111
93cb84fefe8a64d28e3ba480ab37ca4d	k__Bacteria; p__Firmicutes; c__Clostridia; o__Clostridiales; f__EtOH8; g__; s__	1
0dadf7b1f046a4445ce1fffa69e9eb76	k__Bacteria; p__Actinobacteria; c__Actinobacteria; o__Actinomycetales; f__Microbacteriaceae; g__Microbacterium	0.725393
f70e996422f5062909ac634960984e11	k__Bacteria; p__Firmicutes; c__Clostridia; o__Clostridiales; f__Clostridiaceae; g__; s__	0.933684
020138da7e822212435d13a56f60afee	k__Bacteria; p__Firmicutes; c__Clostridia; o__Clostridiales; f__EtOH8; g__; s__	1
410ce794307fa556d18484fd96cca6b1	k__Bacteria; p__Firmicutes; c__Clostridia; o__Clostridiales	0.989025
42844570bcca8f67419704cb0f76299f	k__Bacteria; p__Firmicutes; c__Clostridia; o__Clostridiales	0.930751
