# Supplementary material for: Timing and delivery route effects of cecal microbiome transplants on Salmonella Typhimurium infections in chickens: potential for in-hatchery delivery of microbial interventions
Source: Anim Microbiome. 2023 Feb 14;5:11. doi: 10.1186/s42523-023-00232-0 (PMC9926694; doi:10.1186/s42523-023-00232-0)
Supplement: Supplementary file 1 — Additional file 1. The main feature, taxonomic and metadata tables used to analyse and describe the data collected across the two CMT experiments. [file 42523_2023_232_MOESM1_ESM.zip › Pottenger_et_al_Data_Files/TrialB_metadata.xls]

## Sheet: 79_3dpi_metadata
sample-id	Label	Include	body-site	day	Treatment	Condition
B802	B802	1	ceca	3 dpi	PBS-ST	PBS
B804	B804	1	ceca	3 dpi	PBS-ST	PBS
B805	B805	1	ceca	3 dpi	PBS-ST	PBS
B806	B806	1	ceca	3 dpi	PBS-ST	PBS
B812	B812	1	ceca	3 dpi	PBS-ST	PBS
B819	B819	1	ceca	3 dpi	PBS-ST	PBS
B820	B820	1	ceca	3 dpi	PBS-ST	PBS
B826	B826	1	ceca	3 dpi	PBS-ST	PBS
B827	B827	1	ceca	3 dpi	PBS-ST	PBS
B828	B828	1	ceca	3 dpi	PBS-ST	PBS
PU1702	PU1702	1	ceca	3 dpi	PBS	PBS
PU1705	PU1705	1	ceca	3 dpi	PBS	PBS
PU1708	PU1708	1	ceca	3 dpi	PBS	PBS
PU1710	PU1710	1	ceca	3 dpi	PBS	PBS
PU1719	PU1719	1	ceca	3 dpi	PBS	PBS
PU1722	PU1722	1	ceca	3 dpi	PBS	PBS
PU1724	PU1724	1	ceca	3 dpi	PBS	PBS
PU1725	PU1725	1	ceca	3 dpi	PBS	PBS
PU1726	PU1726	1	ceca	3 dpi	PBS	PBS
PU1727	PU1727	1	ceca	3 dpi	PBS	PBS
W653	W653	1	ceca	3 dpi	CMT-SPR-CevaGel	CMT
W659	W659	1	ceca	3 dpi	CMT-SPR-CevaGel	CMT
W662	W662	1	ceca	3 dpi	CMT-SPR-CevaGel	CMT
W666	W666	1	ceca	3 dpi	CMT-SPR-CevaGel	CMT
W668	W668	1	ceca	3 dpi	CMT-SPR-CevaGel	CMT
W670	W670	1	ceca	3 dpi	CMT-SPR-CevaGel	CMT
W671	W671	1	ceca	3 dpi	CMT-SPR-CevaGel	CMT
W674	W674	1	ceca	3 dpi	CMT-SPR-CevaGel	CMT
W676	W676	1	ceca	3 dpi	CMT-SPR-CevaGel	CMT
W677	W677	1	ceca	3 dpi	CMT-SPR-CevaGel	CMT
P830	P830	1	ceca	3 dpi	CMT-SPR	CMT
P833	P833	1	ceca	3 dpi	CMT-SPR	CMT
P836	P836	1	ceca	3 dpi	CMT-SPR	CMT
P838	P838	1	ceca	3 dpi	CMT-SPR	CMT
P839	P839	1	ceca	3 dpi	CMT-SPR	CMT
P840	P840	1	ceca	3 dpi	CMT-SPR	CMT
P844	P844	1	ceca	3 dpi	CMT-SPR	CMT
P876	P876	1	ceca	3 dpi	CMT-SPR	CMT
P877	P877	1	ceca	3 dpi	CMT-SPR	CMT
P880	P880	1	ceca	3 dpi	CMT-SPR	CMT
O2	O2	1	ceca	3 dpi	CMT-GAV	CMT
O3	O3	1	ceca	3 dpi	CMT-GAV	CMT
O7	O7	1	ceca	3 dpi	CMT-GAV	CMT
O9	O9	1	ceca	3 dpi	CMT-GAV	CMT
O14	O14	1	ceca	3 dpi	CMT-GAV	CMT
O21	O21	1	ceca	3 dpi	CMT-GAV	CMT
O25	O25	1	ceca	3 dpi	CMT-GAV	CMT
O1729	O1729	1	ceca	3 dpi	CMT-GAV	CMT
CMT1	CMT1	2	ceca	donor	Donor-CMT	Donor
CMT2	CMT2	1	ceca	donor	Donor-CMT	Donor
CMT3	CMT3	1	ceca	donor	Donor-CMT	Donor
CMT4	CMT4	1	ceca	donor	Donor-CMT	Donor
CMT5	CMT5	1	ceca	donor	Donor-CMT	Donor
CMT6	CMT6	1	ceca	donor	Donor-CMT	Donor
X10_1	10_1	1	ceca	7 dph	PBS	PBS
X10_10	10_10	1	ceca	7 dph	PBS	PBS
X10_2	10_2	1	ceca	7 dph	PBS	PBS
X10_3	10_3	1	ceca	7 dph	PBS	PBS
X10_4	10_4	1	ceca	7 dph	PBS	PBS
X10_5	10_5	1	ceca	7 dph	PBS	PBS
X10_6	10_6	1	ceca	7 dph	PBS	PBS
X10_7	10_7	1	ceca	7 dph	PBS	PBS
X10_8	10_8	1	ceca	7 dph	PBS	PBS
X10_9	10_9	1	ceca	7 dph	PBS	PBS
X3_1_1	3_1_1	1	ceca	7 dph	CMT-SPR	CMT
X3_1_10	3_1_10	1	ceca	7 dph	CMT-SPR	CMT
X3_1_2	3_1_2	1	ceca	7 dph	CMT-SPR	CMT
X3_1_3	3_1_3	1	ceca	7 dph	CMT-SPR	CMT
X3_1_4	3_1_4	1	ceca	7 dph	CMT-SPR	CMT
X3_1_5	3_1_5	1	ceca	7 dph	CMT-SPR	CMT
X3_1_6	3_1_6	1	ceca	7 dph	CMT-SPR	CMT
X3_1_7	3_1_7	1	ceca	7 dph	CMT-SPR	CMT
X3_1_8	3_1_8	1	ceca	7 dph	CMT-SPR	CMT
X3_1_9	3_1_9	1	ceca	7 dph	CMT-SPR	CMT
X3_2_1	3_2_1	1	ceca	7 dph	CMT-SPR-CevaGel	CMT
X3_2_2	3_2_2	1	ceca	7 dph	CMT-SPR-CevaGel	CMT
X3_2_3	3_2_3	1	ceca	7 dph	CMT-SPR-CevaGel	CMT
X3_2_4	3_2_4	1	ceca	7 dph	CMT-SPR-CevaGel	CMT
X3_2_6	3_2_6	1	ceca	7 dph	CMT-SPR-CevaGel	CMT
X3_2_7	3_2_7	1	ceca	7 dph	CMT-SPR-CevaGel	CMT
X3_2_8	3_2_8	1	ceca	7 dph	CMT-SPR-CevaGel	CMT
X3_2_9	3_2_9	1	ceca	7 dph	CMT-SPR-CevaGel	CMT
X8_10	8_10	1	ceca	7 dph	PBS-ST	PBS
X8_1	8_1	1	ceca	7 dph	PBS-ST	PBS
X8_2	8_2	1	ceca	7 dph	PBS-ST	PBS
X8_3	8_3	1	ceca	7 dph	PBS-ST	PBS
X8_4	8_4	1	ceca	7 dph	PBS-ST	PBS
X8_5	8_5	1	ceca	7 dph	PBS-ST	PBS
X8_6	8_6	1	ceca	7 dph	PBS-ST	PBS
X8_7	8_7	1	ceca	7 dph	PBS-ST	PBS
X8_8	8_8	1	ceca	7 dph	PBS-ST	PBS
X8_9	8_9	1	ceca	7 dph	PBS-ST	PBS
X7_10	7_10	1	ceca	7 dph	CMT-GAV	CMT
X7_1	7_1	1	ceca	7 dph	CMT-GAV	CMT
X7_2	7_2	1	ceca	7 dph	CMT-GAV	CMT
X7_3	7_3	1	ceca	7 dph	CMT-GAV	CMT
X7_4	7_4	1	ceca	7 dph	CMT-GAV	CMT
X7_5	7_5	1	ceca	7 dph	CMT-GAV	CMT
X7_6	7_6	1	ceca	7 dph	CMT-GAV	CMT
X7_7	7_7	1	ceca	7 dph	CMT-GAV	CMT
X7_8	7_8	1	ceca	7 dph	CMT-GAV	CMT
X7_9	7_9	1	ceca	7 dph	CMT-GAV	CMT
B803	B803	1	ceca	7 dpi	PBS-ST	PBS
B807	B807	1	ceca	7 dpi	PBS-ST	PBS
B808	B808	1	ceca	7 dpi	PBS-ST	PBS
B809	B809	1	ceca	7 dpi	PBS-ST	PBS
B810	B810	1	ceca	7 dpi	PBS-ST	PBS
B815	B815	1	ceca	7 dpi	PBS-ST	PBS
B817	B817	1	ceca	7 dpi	PBS-ST	PBS
B822	B822	1	ceca	7 dpi	PBS-ST	PBS
B823	B823	1	ceca	7 dpi	PBS-ST	PBS
B824	B824	1	ceca	7 dpi	PBS-ST	PBS
PU1704	PU1704	1	ceca	7 dpi	PBS	PBS
PU1709	PU1709	1	ceca	7 dpi	PBS	PBS
PU1714	PU1714	1	ceca	7 dpi	PBS	PBS
PU1715	PU1715	1	ceca	7 dpi	PBS	PBS
PU1717	PU1717	1	ceca	7 dpi	PBS	PBS
PU1718	PU1718	1	ceca	7 dpi	PBS	PBS
PU1720	PU1720	1	ceca	7 dpi	PBS	PBS
PU1721	PU1721	1	ceca	7 dpi	PBS	PBS
PU1723	PU1723	1	ceca	7 dpi	PBS	PBS
PU1730	PU1730	1	ceca	7 dpi	PBS	PBS
W652	W652	1	ceca	7 dpi	CMT-SPR-CevaGel	CMT
W654	W654	1	ceca	7 dpi	CMT-SPR-CevaGel	CMT
W655	W655	1	ceca	7 dpi	CMT-SPR-CevaGel	CMT
W657	W657	1	ceca	7 dpi	CMT-SPR-CevaGel	CMT
W658	W658	1	ceca	7 dpi	CMT-SPR-CevaGel	CMT
W661	W661	1	ceca	7 dpi	CMT-SPR-CevaGel	CMT
W663	W663	1	ceca	7 dpi	CMT-SPR-CevaGel	CMT
W678	W678	1	ceca	7 dpi	CMT-SPR-CevaGel	CMT
W680	W680	1	ceca	7 dpi	CMT-SPR-CevaGel	CMT
P827	P827	1	ceca	7 dpi	CMT-SPR	CMT
P829	P829	1	ceca	7 dpi	CMT-SPR	CMT
P831	P831	1	ceca	7 dpi	CMT-SPR	CMT
P835	P835	1	ceca	7 dpi	CMT-SPR	CMT
P837	P837	1	ceca	7 dpi	CMT-SPR	CMT
P842	P842	1	ceca	7 dpi	CMT-SPR	CMT
P846	P846	1	ceca	7 dpi	CMT-SPR	CMT
P848	P848	1	ceca	7 dpi	CMT-SPR	CMT
P878	P878	1	ceca	7 dpi	CMT-SPR	CMT
P879	P879	1	ceca	7 dpi	CMT-SPR	CMT
O3	O3	1	ceca	7 dpi	CMT-GAV	CMT
O10	O10	1	ceca	7 dpi	CMT-GAV	CMT
O11	O11	1	ceca	7 dpi	CMT-GAV	CMT
O13	O13	1	ceca	7 dpi	CMT-GAV	CMT
O16	O16	1	ceca	7 dpi	CMT-GAV	CMT
O18	O18	1	ceca	7 dpi	CMT-GAV	CMT
O19	O19	1	ceca	7 dpi	CMT-GAV	CMT
O20	O20	1	ceca	7 dpi	CMT-GAV	CMT
O23	O23	1	ceca	7 dpi	CMT-GAV	CMT
O1730	O1730	1	ceca	7 dpi	CMT-GAV	CMT
B801	B801	1	ceca	14 dpi	PBS-ST	PBS
B811	B811	1	ceca	14 dpi	PBS-ST	PBS
B813	B813	1	ceca	14 dpi	PBS-ST	PBS
B814	B814	1	ceca	14 dpi	PBS-ST	PBS
B816	B816	1	ceca	14 dpi	PBS-ST	PBS
B818	B818	1	ceca	14 dpi	PBS-ST	PBS
B828	B828	1	ceca	14 dpi	PBS-ST	PBS
B830	B830	1	ceca	14 dpi	PBS-ST	PBS
B831	B831	1	ceca	14 dpi	PBS-ST	PBS
B832	B832	1	ceca	14 dpi	PBS-ST	PBS
PU1703	PU1703	1	ceca	14 dpi	PBS	PBS
PU1706	PU1706	1	ceca	14 dpi	PBS	PBS
PU1707	PU1707	1	ceca	14 dpi	PBS	PBS
PU1711	PU1711	1	ceca	14 dpi	PBS	PBS
PU1712	PU1712	1	ceca	14 dpi	PBS	PBS
PU1713	PU1713	1	ceca	14 dpi	PBS	PBS
PU1716	PU1716	1	ceca	14 dpi	PBS	PBS
PU1718	PU1718	1	ceca	14 dpi	PBS	PBS
PU1728	PU1728	1	ceca	14 dpi	PBS	PBS
PU1729	PU1729	1	ceca	14 dpi	PBS	PBS
W656	W656	1	ceca	14 dpi	CMT-SPR-CevaGel	CMT
W660	W660	1	ceca	14 dpi	CMT-SPR-CevaGel	CMT
W664	W664	1	ceca	14 dpi	CMT-SPR-CevaGel	CMT
W665	W665	1	ceca	14 dpi	CMT-SPR-CevaGel	CMT
W669	W669	1	ceca	14 dpi	CMT-SPR-CevaGel	CMT
W672	W672	1	ceca	14 dpi	CMT-SPR-CevaGel	CMT
W673	W673	1	ceca	14 dpi	CMT-SPR-CevaGel	CMT
W675	W675	1	ceca	14 dpi	CMT-SPR-CevaGel	CMT
W679	W679	1	ceca	14 dpi	CMT-SPR-CevaGel	CMT
W681	W681	1	ceca	14 dpi	CMT-SPR-CevaGel	CMT
W686	W686	1	ceca	14 dpi	CMT-SPR	CMT
P832	P832	1	ceca	14 dpi	CMT-SPR	CMT
P834	P834	1	ceca	14 dpi	CMT-SPR	CMT
P841	P841	1	ceca	14 dpi	CMT-SPR	CMT
P843	P843	1	ceca	14 dpi	CMT-SPR	CMT
P845	P845	1	ceca	14 dpi	CMT-SPR	CMT
P849	P849	1	ceca	14 dpi	CMT-SPR	CMT
P850	P850	1	ceca	14 dpi	CMT-SPR	CMT
P881	P881	1	ceca	14 dpi	CMT-SPR	CMT
P886	P886	1	ceca	14 dpi	CMT-SPR	CMT
O5	O5	1	ceca	14 dpi	CMT-GAV	CMT
O6	O6	1	ceca	14 dpi	CMT-GAV	CMT
O8	O8	1	ceca	14 dpi	CMT-GAV	CMT
O17	O17	1	ceca	14 dpi	CMT-GAV	CMT
O23	O23	1	ceca	14 dpi	CMT-GAV	CMT
O24	O24	1	ceca	14 dpi	CMT-GAV	CMT
O1726	O1726	1	ceca	14 dpi	CMT-GAV	CMT
O1727	O1727	1	ceca	14 dpi	CMT-GAV	CMT
